# Supplementary material for: Integrated Multiscale Multilevel Approach to Open Shell Molecular Systems
Source: J Chem Theory Comput. 2023 Feb 13;19(5):1446–56. doi: 10.1021/acs.jctc.2c00805 (PMC10018740; doi:10.1021/acs.jctc.2c00805)
Supplement: Supplementary file 2 — ct2c00805_si_002.zip [file ct2c00805_si_002.zip]

Archive with 806 entries (803 files):
- structures/
- __MACOSX/._structures
- structures/PROXYL/
- __MACOSX/structures/._PROXYL
- structures/TEMPO/
- __MACOSX/structures/._TEMPO
- structures/PROXYL/frame194.xyz
- __MACOSX/structures/PROXYL/._frame194.xyz
- structures/PROXYL/frame180.xyz
- __MACOSX/structures/PROXYL/._frame180.xyz
- structures/PROXYL/frame82.xyz
- __MACOSX/structures/PROXYL/._frame82.xyz
- structures/PROXYL/frame96.xyz
- __MACOSX/structures/PROXYL/._frame96.xyz
- structures/PROXYL/frame157.xyz
- __MACOSX/structures/PROXYL/._frame157.xyz
- structures/PROXYL/frame69.xyz
- __MACOSX/structures/PROXYL/._frame69.xyz
- structures/PROXYL/frame143.xyz
- __MACOSX/structures/PROXYL/._frame143.xyz
- structures/PROXYL/frame41.xyz
- __MACOSX/structures/PROXYL/._frame41.xyz
- structures/PROXYL/frame55.xyz
- __MACOSX/structures/PROXYL/._frame55.xyz
- structures/PROXYL/frame54.xyz
- __MACOSX/structures/PROXYL/._frame54.xyz
- structures/PROXYL/frame40.xyz
- __MACOSX/structures/PROXYL/._frame40.xyz
- structures/PROXYL/frame68.xyz
- __MACOSX/structures/PROXYL/._frame68.xyz
- structures/PROXYL/frame142.xyz
- __MACOSX/structures/PROXYL/._frame142.xyz
- structures/PROXYL/frame156.xyz
- __MACOSX/structures/PROXYL/._frame156.xyz
- structures/PROXYL/frame97.xyz
- __MACOSX/structures/PROXYL/._frame97.xyz
- structures/PROXYL/frame83.xyz
- __MACOSX/structures/PROXYL/._frame83.xyz
- structures/PROXYL/frame181.xyz
- __MACOSX/structures/PROXYL/._frame181.xyz
- structures/PROXYL/frame195.xyz
- __MACOSX/structures/PROXYL/._frame195.xyz
- structures/PROXYL/frame183.xyz
- __MACOSX/structures/PROXYL/._frame183.xyz
- structures/PROXYL/frame197.xyz
- __MACOSX/structures/PROXYL/._frame197.xyz
- structures/PROXYL/frame95.xyz
- __MACOSX/structures/PROXYL/._frame95.xyz
- structures/PROXYL/frame81.xyz
- __MACOSX/structures/PROXYL/._frame81.xyz
- structures/PROXYL/frame140.xyz
- __MACOSX/structures/PROXYL/._frame140.xyz
- structures/PROXYL/frame154.xyz
- __MACOSX/structures/PROXYL/._frame154.xyz
- structures/PROXYL/frame56.xyz
- __MACOSX/structures/PROXYL/._frame56.xyz
- structures/PROXYL/frame42.xyz
- __MACOSX/structures/PROXYL/._frame42.xyz
- structures/PROXYL/frame168.xyz
- __MACOSX/structures/PROXYL/._frame168.xyz
- structures/PROXYL/frame43.xyz
- __MACOSX/structures/PROXYL/._frame43.xyz
- structures/PROXYL/frame169.xyz
- __MACOSX/structures/PROXYL/._frame169.xyz
- structures/PROXYL/frame57.xyz
- __MACOSX/structures/PROXYL/._frame57.xyz
- structures/PROXYL/frame155.xyz
- __MACOSX/structures/PROXYL/._frame155.xyz
- structures/PROXYL/frame141.xyz
- __MACOSX/structures/PROXYL/._frame141.xyz
- structures/PROXYL/frame80.xyz
- __MACOSX/structures/PROXYL/._frame80.xyz
- structures/PROXYL/frame94.xyz
- __MACOSX/structures/PROXYL/._frame94.xyz
- structures/PROXYL/frame196.xyz
- __MACOSX/structures/PROXYL/._frame196.xyz
- structures/PROXYL/frame182.xyz
- __MACOSX/structures/PROXYL/._frame182.xyz
- structures/PROXYL/frame90.xyz
- __MACOSX/structures/PROXYL/._frame90.xyz
- structures/PROXYL/frame84.xyz
- __MACOSX/structures/PROXYL/._frame84.xyz
- structures/PROXYL/frame186.xyz
- __MACOSX/structures/PROXYL/._frame186.xyz
- structures/PROXYL/frame192.xyz
- __MACOSX/structures/PROXYL/._frame192.xyz
- structures/PROXYL/frame53.xyz
- __MACOSX/structures/PROXYL/._frame53.xyz
- structures/PROXYL/frame179.xyz
- __MACOSX/structures/PROXYL/._frame179.xyz
- structures/PROXYL/frame47.xyz
- __MACOSX/structures/PROXYL/._frame47.xyz
- structures/PROXYL/frame145.xyz
- __MACOSX/structures/PROXYL/._frame145.xyz
- structures/PROXYL/frame151.xyz
- __MACOSX/structures/PROXYL/._frame151.xyz
- structures/PROXYL/frame150.xyz
- __MACOSX/structures/PROXYL/._frame150.xyz
- structures/PROXYL/frame144.xyz
- __MACOSX/structures/PROXYL/._frame144.xyz
- structures/PROXYL/frame46.xyz
- __MACOSX/structures/PROXYL/._frame46.xyz
- structures/PROXYL/frame52.xyz
- __MACOSX/structures/PROXYL/._frame52.xyz
- structures/PROXYL/frame178.xyz
- __MACOSX/structures/PROXYL/._frame178.xyz
- structures/PROXYL/frame193.xyz
- __MACOSX/structures/PROXYL/._frame193.xyz
- structures/PROXYL/frame187.xyz
- __MACOSX/structures/PROXYL/._frame187.xyz
- structures/PROXYL/frame85.xyz
- __MACOSX/structures/PROXYL/._frame85.xyz
- structures/PROXYL/frame91.xyz
- __MACOSX/structures/PROXYL/._frame91.xyz
- structures/PROXYL/frame87.xyz
- __MACOSX/structures/PROXYL/._frame87.xyz
- structures/PROXYL/frame93.xyz
- __MACOSX/structures/PROXYL/._frame93.xyz
- structures/PROXYL/frame191.xyz
- __MACOSX/structures/PROXYL/._frame191.xyz
- structures/PROXYL/frame185.xyz
- __MACOSX/structures/PROXYL/._frame185.xyz
- structures/PROXYL/frame44.xyz
- __MACOSX/structures/PROXYL/._frame44.xyz
- structures/PROXYL/frame50.xyz
- __MACOSX/structures/PROXYL/._frame50.xyz
- structures/PROXYL/frame78.xyz
- __MACOSX/structures/PROXYL/._frame78.xyz
- structures/PROXYL/frame152.xyz
- __MACOSX/structures/PROXYL/._frame152.xyz
- structures/PROXYL/frame146.xyz
- __MACOSX/structures/PROXYL/._frame146.xyz
- structures/PROXYL/frame147.xyz
- __MACOSX/structures/PROXYL/._frame147.xyz
- structures/PROXYL/frame79.xyz
- __MACOSX/structures/PROXYL/._frame79.xyz
- structures/PROXYL/frame153.xyz
- __MACOSX/structures/PROXYL/._frame153.xyz
- structures/PROXYL/frame51.xyz
- __MACOSX/structures/PROXYL/._frame51.xyz
- structures/PROXYL/frame45.xyz
- __MACOSX/structures/PROXYL/._frame45.xyz
- structures/PROXYL/frame184.xyz
- __MACOSX/structures/PROXYL/._frame184.xyz
- structures/PROXYL/frame190.xyz
- __MACOSX/structures/PROXYL/._frame190.xyz
- structures/PROXYL/frame92.xyz
- __MACOSX/structures/PROXYL/._frame92.xyz
- structures/PROXYL/frame86.xyz
- __MACOSX/structures/PROXYL/._frame86.xyz
- structures/PROXYL/frame134.xyz
- __MACOSX/structures/PROXYL/._frame134.xyz
- structures/PROXYL/frame120.xyz
- __MACOSX/structures/PROXYL/._frame120.xyz
- structures/PROXYL/frame22.xyz
- __MACOSX/structures/PROXYL/._frame22.xyz
- structures/PROXYL/frame108.xyz
- __MACOSX/structures/PROXYL/._frame108.xyz
- structures/PROXYL/frame36.xyz
- __MACOSX/structures/PROXYL/._frame36.xyz
- structures/PROXYL/frame37.xyz
- __MACOSX/structures/PROXYL/._frame37.xyz
- structures/PROXYL/frame23.xyz
- __MACOSX/structures/PROXYL/._frame23.xyz
- structures/PROXYL/frame109.xyz
- __MACOSX/structures/PROXYL/._frame109.xyz
- structures/PROXYL/frame121.xyz
- __MACOSX/structures/PROXYL/._frame121.xyz
- structures/PROXYL/frame135.xyz
- __MACOSX/structures/PROXYL/._frame135.xyz
- structures/PROXYL/frame123.xyz
- __MACOSX/structures/PROXYL/._frame123.xyz
- structures/PROXYL/frame137.xyz
- __MACOSX/structures/PROXYL/._frame137.xyz
- structures/PROXYL/frame8.xyz
- __MACOSX/structures/PROXYL/._frame8.xyz
- structures/PROXYL/frame35.xyz
- __MACOSX/structures/PROXYL/._frame35.xyz
- structures/PROXYL/frame21.xyz
- __MACOSX/structures/PROXYL/._frame21.xyz
- structures/PROXYL/frame20.xyz
- __MACOSX/structures/PROXYL/._frame20.xyz
- structures/PROXYL/frame34.xyz
- __MACOSX/structures/PROXYL/._frame34.xyz
- structures/PROXYL/frame136.xyz
- __MACOSX/structures/PROXYL/._frame136.xyz
- structures/PROXYL/frame9.xyz
- __MACOSX/structures/PROXYL/._frame9.xyz
- structures/PROXYL/frame122.xyz
- __MACOSX/structures/PROXYL/._frame122.xyz
- structures/PROXYL/frame30.xyz
- __MACOSX/structures/PROXYL/._frame30.xyz
- structures/PROXYL/frame24.xyz
- __MACOSX/structures/PROXYL/._frame24.xyz
- structures/PROXYL/frame126.xyz
- __MACOSX/structures/PROXYL/._frame126.xyz
- structures/PROXYL/frame18.xyz
- __MACOSX/structures/PROXYL/._frame18.xyz
- structures/PROXYL/frame132.xyz
- __MACOSX/structures/PROXYL/._frame132.xyz
- structures/PROXYL/frame19.xyz
- __MACOSX/structures/PROXYL/._frame19.xyz
- structures/PROXYL/frame133.xyz
- __MACOSX/structures/PROXYL/._frame133.xyz
- structures/PROXYL/frame127.xyz
- __MACOSX/structures/PROXYL/._frame127.xyz
- structures/PROXYL/frame25.xyz
- __MACOSX/structures/PROXYL/._frame25.xyz
- structures/PROXYL/frame31.xyz
- __MACOSX/structures/PROXYL/._frame31.xyz
- structures/PROXYL/frame27.xyz
- __MACOSX/structures/PROXYL/._frame27.xyz
- structures/PROXYL/frame33.xyz
- __MACOSX/structures/PROXYL/._frame33.xyz
- structures/PROXYL/frame119.xyz
- __MACOSX/structures/PROXYL/._frame119.xyz
- structures/PROXYL/frame131.xyz
- __MACOSX/structures/PROXYL/._frame131.xyz
- structures/PROXYL/frame125.xyz
- __MACOSX/structures/PROXYL/._frame125.xyz
- structures/PROXYL/frame124.xyz
- __MACOSX/structures/PROXYL/._frame124.xyz
- structures/PROXYL/frame130.xyz
- __MACOSX/structures/PROXYL/._frame130.xyz
- structures/PROXYL/frame32.xyz
- __MACOSX/structures/PROXYL/._frame32.xyz
- structures/PROXYL/frame118.xyz
- __MACOSX/structures/PROXYL/._frame118.xyz
- structures/PROXYL/frame26.xyz
- __MACOSX/structures/PROXYL/._frame26.xyz
- structures/PROXYL/frame115.xyz
- __MACOSX/structures/PROXYL/._frame115.xyz
- structures/PROXYL/frame101.xyz
- __MACOSX/structures/PROXYL/._frame101.xyz
- structures/PROXYL/frame129.xyz
- __MACOSX/structures/PROXYL/._frame129.xyz
- structures/PROXYL/frame17.xyz
- __MACOSX/structures/PROXYL/._frame17.xyz
- structures/PROXYL/frame2.xyz
- __MACOSX/structures/PROXYL/._frame2.xyz
- structures/PROXYL/frame3.xyz
- __MACOSX/structures/PROXYL/._frame3.xyz
- structures/PROXYL/frame16.xyz
- __MACOSX/structures/PROXYL/._frame16.xyz
- structures/PROXYL/frame128.xyz
- __MACOSX/structures/PROXYL/._frame128.xyz
- structures/PROXYL/frame100.xyz
- __MACOSX/structures/PROXYL/._frame100.xyz
- structures/PROXYL/frame114.xyz
- __MACOSX/structures/PROXYL/._frame114.xyz
- structures/PROXYL/frame28.xyz
- __MACOSX/structures/PROXYL/._frame28.xyz
- structures/PROXYL/frame102.xyz
- __MACOSX/structures/PROXYL/._frame102.xyz
- structures/PROXYL/frame116.xyz
- __MACOSX/structures/PROXYL/._frame116.xyz
- structures/PROXYL/frame14.xyz
- __MACOSX/structures/PROXYL/._frame14.xyz
- structures/PROXYL/frame1.xyz
- __MACOSX/structures/PROXYL/._frame1.xyz
- structures/PROXYL/frame15.xyz
- __MACOSX/structures/PROXYL/._frame15.xyz
- structures/PROXYL/frame117.xyz
- __MACOSX/structures/PROXYL/._frame117.xyz
- structures/PROXYL/frame29.xyz
- __MACOSX/structures/PROXYL/._frame29.xyz
- structures/PROXYL/frame103.xyz
- __MACOSX/structures/PROXYL/._frame103.xyz
- structures/PROXYL/frame11.xyz
- __MACOSX/structures/PROXYL/._frame11.xyz
- structures/PROXYL/frame4.xyz
- __MACOSX/structures/PROXYL/._frame4.xyz
- structures/PROXYL/frame107.xyz
- __MACOSX/structures/PROXYL/._frame107.xyz
- structures/PROXYL/frame39.xyz
- __MACOSX/structures/PROXYL/._frame39.xyz
- structures/PROXYL/frame113.xyz
- __MACOSX/structures/PROXYL/._frame113.xyz
- structures/PROXYL/frame38.xyz
- __MACOSX/structures/PROXYL/._frame38.xyz
- structures/PROXYL/frame112.xyz
- __MACOSX/structures/PROXYL/._frame112.xyz
- structures/PROXYL/frame106.xyz
- __MACOSX/structures/PROXYL/._frame106.xyz
- structures/PROXYL/frame5.xyz
- __MACOSX/structures/PROXYL/._frame5.xyz
- structures/PROXYL/frame10.xyz
- __MACOSX/structures/PROXYL/._frame10.xyz
- structures/PROXYL/frame12.xyz
- __MACOSX/structures/PROXYL/._frame12.xyz
- structures/PROXYL/frame7.xyz
- __MACOSX/structures/PROXYL/._frame7.xyz
- structures/PROXYL/frame138.xyz
- __MACOSX/structures/PROXYL/._frame138.xyz
- structures/PROXYL/frame110.xyz
- __MACOSX/structures/PROXYL/._frame110.xyz
- structures/PROXYL/frame104.xyz
- __MACOSX/structures/PROXYL/._frame104.xyz
- structures/PROXYL/frame105.xyz
- __MACOSX/structures/PROXYL/._frame105.xyz
[truncated: 506 more entries]
