# Supplementary material for: Integrated Multiscale Multilevel Approach to Open Shell Molecular Systems
Source: J Chem Theory Comput. 2023 Feb 13;19(5):1446–56. doi: 10.1021/acs.jctc.2c00805 (PMC10018740; doi:10.1021/acs.jctc.2c00805)
Supplement: Supplementary file 2 — ct2c00805_si_002.zip [file ct2c00805_si_002.zip › structures/PROXYL/frame194.xyz]

2579

C     -0.92600000      1.72000000      0.59900000
H     -1.12200000      2.13100000     -0.39100000
H     -1.22700000      2.40300000      1.39300000
C      0.51300000      1.10700000      0.64700000
C      1.49100000      1.99800000     -0.16900000
H      1.42500000      3.03200000      0.16900000
H      1.15700000      1.99500000     -1.20700000
H      2.53700000      1.69800000     -0.11100000
C      0.99500000      0.83800000      2.06400000
H      0.26100000      0.31100000      2.67400000
H      1.91500000      0.25700000      2.12900000
H      1.19800000      1.81000000      2.51200000
N      0.40000000     -0.16500000     -0.10700000
O      1.37400000     -0.93400000     -0.35900000
C     -0.99600000     -0.64700000     -0.12600000
C     -1.34300000     -0.57500000     -1.63300000
H     -1.06200000      0.31600000     -2.19500000
H     -0.87400000     -1.38300000     -2.19500000
H     -2.41700000     -0.65000000     -1.80200000
C     -1.23600000     -2.11300000      0.35000000
H     -2.28400000     -2.40900000      0.34800000
H     -0.92500000     -2.24500000      1.38600000
H     -0.67900000     -2.73900000     -0.34800000
C     -1.80500000      0.42200000      0.73300000
H     -2.80200000      0.50300000      0.29800000
H     -1.97900000      0.07300000      1.75000000
O      0.25400000      0.87700000    -16.58400000
H     -0.47500000      1.37600000    -16.21700000
H      0.43400000      0.20100000    -15.93100000
O      5.86700000    -10.87600000      4.04400000
H      5.47700000    -11.55800000      4.59000000
H      6.16700000    -11.33900000      3.26100000
O      4.72500000     15.59400000      7.21500000
H      4.33500000     14.77200000      7.51200000
H      4.51400000     15.63500000      6.28200000
O      6.73000000      2.83100000    -12.22800000
H      6.02000000      3.20700000    -11.70800000
H      6.30400000      2.16800000    -12.77100000
O      9.80100000     11.03300000     -1.83600000
H      9.61600000     11.63200000     -2.55900000
H      9.70400000     10.16000000     -2.21800000
O     -1.55200000     -5.34400000      5.50600000
H     -1.07500000     -5.92100000      4.91000000
H     -0.98900000     -4.57500000      5.59700000
O      4.65900000     17.47300000     -0.60200000
H      4.43700000     17.79700000     -1.47500000
H      4.51300000     16.52800000     -0.65300000
O      1.46400000     -1.52900000      4.66900000
H      0.52900000     -1.33100000      4.62700000
H      1.55100000     -2.37200000      4.22400000
O      1.43500000     -7.81100000     10.91900000
H      1.99100000     -7.05800000     10.72100000
H      0.60100000     -7.42800000     11.19200000
O     -5.10200000     -8.32600000     11.86600000
H     -5.65600000     -7.71600000     11.37800000
H     -4.57300000     -8.75700000     11.19500000
O     17.79000000      2.45300000      0.87900000
H     18.19400000      1.63800000      0.57900000
H     16.91200000      2.43900000      0.49800000
O      7.21500000     -7.64100000     -0.72500000
H      7.00900000     -6.71200000     -0.82700000
H      6.57600000     -7.96000000     -0.08700000
O    -12.77700000     -0.28000000      3.11500000
H    -13.35300000     -0.05500000      2.38400000
H    -11.96000000     -0.55700000      2.70000000
O     10.33700000      0.57700000     -9.13700000
H      9.93700000     -0.18100000     -8.71100000
H      9.61600000      0.99400000     -9.61000000
O      9.34700000     -6.09600000      3.17400000
H     10.12200000     -6.57000000      3.47300000
H      9.35400000     -5.28300000      3.68000000
O     -4.75700000      0.04900000    -15.30300000
H     -5.01800000      0.11000000    -16.22100000
H     -4.27700000     -0.77800000    -15.24500000
O    -12.34700000    -13.78300000     -1.21000000
H    -12.70900000    -13.42700000     -0.39800000
H    -11.40200000    -13.80200000     -1.06200000
O     15.38100000     -6.95100000      3.21500000
H     16.11200000     -6.33400000      3.23900000
H     15.66900000     -7.68400000      3.75900000
O      1.36900000    -13.13900000      5.93600000
H      1.00700000    -12.77300000      5.12900000
H      0.66500000    -13.68300000      6.28900000
O     -6.72100000      3.10000000     -4.21200000
H     -6.09700000      2.79000000     -4.86800000
H     -6.18200000      3.55700000     -3.56600000
O     -9.64400000      9.88200000      0.95900000
H    -10.51800000      9.67200000      1.28600000
H     -9.80100000     10.34700000      0.13700000
O    -12.49300000     -4.51600000     -9.11600000
H    -11.79700000     -5.13100000     -8.88300000
H    -13.20500000     -5.07100000     -9.43600000
O      8.57100000      2.78600000    -10.05400000
H      7.82500000      2.65900000    -10.64100000
H      9.26500000      3.12600000    -10.61900000
O    -14.39800000     -4.59900000     -3.75000000
H    -13.87700000     -4.15900000     -3.07800000
H    -15.30000000     -4.52600000     -3.44000000
O      1.92800000     -2.47100000     11.23800000
H      1.77900000     -3.14800000     10.57800000
H      2.57700000     -2.85300000     11.83000000
O     -8.37600000      2.42700000    -10.57100000
H     -8.45000000      3.04600000    -11.29800000
H     -8.59500000      1.57800000    -10.95600000
O      4.46700000      6.39200000     -1.37500000
H      4.45300000      5.66000000     -0.75800000
H      4.41000000      7.17200000     -0.82200000
O      4.15800000      4.48700000      2.89900000
H      4.55500000      5.32000000      3.15300000
H      4.09800000      3.99100000      3.71500000
O     10.94300000     -2.05000000      2.30500000
H     10.36400000     -2.31500000      1.59100000
H     10.38300000     -1.54100000      2.89200000
O      0.50300000    -15.24800000      2.68300000
H     -0.08700000    -15.28900000      3.43600000
H      0.71300000    -14.31900000      2.59300000
O    -16.72900000     -0.45700000     -6.94800000
H    -17.56200000     -0.52700000     -6.48200000
H    -16.20700000      0.14500000     -6.41700000
O      6.86200000      1.84800000     -7.67700000
H      7.03400000      0.95900000     -7.98600000
H      7.24000000      2.41300000     -8.35200000
O      3.29400000    -12.55600000      1.18900000
H      2.57800000    -12.45600000      0.56100000
H      4.08400000    -12.58700000      0.64800000
O      1.59400000      3.54300000     17.80200000
H      1.74300000      3.39600000     18.73600000
H      1.01300000      2.83000000     17.53800000
O     -7.01500000     15.26500000     -3.96900000
H     -7.67900000     15.57600000     -4.58400000
H     -7.12500000     14.31400000     -3.95600000
O     13.78100000     -8.65600000     -6.60100000
H     14.00900000     -9.27900000     -7.29100000
H     13.98200000     -7.79900000     -6.97600000
O      4.19400000      4.27500000      0.19000000
H      4.66900000      3.45000000      0.09400000
H      4.04200000      4.35600000      1.13100000
O     -5.98800000     -4.28700000     -3.99700000
H     -5.06800000     -4.03900000     -4.09200000
H     -6.47500000     -3.53000000     -4.32300000
O     -5.34900000    -16.13900000     -2.17800000
H     -4.75300000    -16.69500000     -2.67900000
H     -6.09000000    -15.99200000     -2.76600000
O    -12.07300000      9.71200000     -6.26000000
H    -12.99800000      9.49200000     -6.14600000
H    -12.04300000     10.20600000     -7.07900000
O      3.42500000      7.19500000      8.03500000
H      4.22200000      7.20100000      7.50500000
H      3.37800000      6.30700000      8.38900000
O     10.74700000     -2.59200000      7.28600000
H     11.52800000     -2.20900000      7.68600000
H     10.95700000     -3.52100000      7.19200000
O      9.15600000     -0.75200000      3.86900000
H      8.57500000     -0.01600000      3.67600000
H      8.98800000     -0.95500000      4.79000000
O     -1.65800000     15.68300000      2.32400000
H     -1.17500000     15.63000000      1.49900000
H     -1.03600000     15.37900000      2.98500000
O     11.71600000      4.81200000      7.16700000
H     12.01300000      5.29000000      7.94200000
H     10.78100000      5.00700000      7.11000000
O      8.37900000     12.95000000     -3.55800000
H      8.41200000     12.32400000     -4.28000000
H      7.46600000     13.23600000     -3.53000000
O    -13.38200000      2.84800000     -2.77900000
H    -13.71700000      2.23700000     -2.12200000
H    -13.00600000      3.56500000     -2.26800000
O      5.16400000      7.16200000      3.67100000
H      4.39300000      7.72500000      3.61000000
H      5.62100000      7.29000000      2.84000000
O    -14.88700000     -4.70400000      7.02200000
H    -15.75800000     -4.50700000      6.67700000
H    -14.50500000     -3.84800000      7.21200000
O      1.90600000     -9.15500000      1.59400000
H      1.75900000     -9.73900000      0.85000000
H      1.37900000     -9.52900000      2.30000000
O     10.97300000     -4.75500000     -9.48500000
H     11.89900000     -4.77000000     -9.72700000
H     10.57800000     -5.45400000    -10.00600000
O     -3.43100000      6.28000000      5.08700000
H     -2.63300000      6.14100000      4.57700000
H     -3.19900000      6.96700000      5.71200000
O      2.72200000     -7.04300000      7.58700000
H      2.69900000     -6.77700000      6.66800000
H      3.64900000     -7.19400000      7.77000000
O     10.63500000    -13.63900000      1.89500000
H      9.72200000    -13.92000000      1.94800000
H     10.81900000    -13.25900000      2.75400000
O      0.40700000     -3.87200000    -10.89300000
H      0.46700000     -2.92500000    -11.01800000
H      1.21700000     -4.21500000    -11.26900000
O     -3.86800000      8.30000000     -7.91300000
H     -3.98800000      9.12500000     -8.38200000
H     -4.66500000      8.20400000     -7.39100000
O     -7.69700000      6.58900000      3.16400000
H     -7.86200000      6.39800000      4.08700000
H     -7.73300000      7.54400000      3.10700000
O      8.68300000      3.11700000      2.26600000
H      9.21000000      3.59000000      2.91100000
H      9.20700000      2.34600000      2.04900000
O      6.62500000    -14.13400000      3.84900000
H      7.03000000    -14.40000000      3.02400000
H      5.68400000    -14.20800000      3.69000000
O     -7.27000000      8.02600000     -6.79200000
H     -7.83000000      7.50200000     -6.21800000
H     -7.35100000      7.61100000     -7.65000000
O    -15.06600000      9.84200000     -1.94300000
H    -15.88700000      9.75500000     -1.45700000
H    -14.90500000      8.96700000     -2.29800000
O     -4.52000000      6.53200000     -0.15900000
H     -4.19000000      6.77500000      0.70600000
H     -3.85900000      5.93400000     -0.50700000
O      7.78500000     -3.02900000     11.28600000
H      8.73500000     -3.14800000     11.25800000
H      7.65600000     -2.09300000     11.13200000
O     13.35700000     -1.87900000      8.38000000
H     13.88800000     -1.98700000      7.59100000
H     13.39600000     -2.73100000      8.81400000
O     -3.48000000      8.44600000      2.04600000
H     -3.32000000      9.27500000      1.59400000
H     -3.90300000      8.69900000      2.86600000
O     -9.13100000      1.50800000     10.68700000
H     -9.26100000      1.93600000      9.84100000
H     -9.34600000      0.58900000     10.52500000
O      5.78900000    -10.41900000    -11.68400000
H      5.86100000    -11.12900000    -11.04700000
H      5.71400000     -9.62600000    -11.15200000
O     11.42500000    -10.33300000     -7.05200000
H     12.25400000    -10.08200000     -7.45800000
H     10.83000000    -10.47500000     -7.78900000
O     -5.25900000     -3.02400000     14.00300000
H     -4.67800000     -3.06000000     14.76300000
H     -4.76900000     -2.52400000     13.35000000
O      8.23900000     -1.22200000    -10.72100000
H      7.76000000     -1.96200000    -11.09500000
H      7.85000000     -1.09900000     -9.85500000
O     -0.44000000     13.66600000     -0.86300000
H     -0.86300000     13.30800000     -1.64300000
H     -0.95100000     14.44700000     -0.65000000
O      9.49000000     -2.51300000    -14.63700000
H     10.07300000     -2.68100000    -15.37800000
H      9.23500000     -1.59500000    -14.73700000
O      5.37600000    -10.01100000     -1.33100000
H      4.63100000     -9.70100000     -1.84600000
H      5.17400000     -9.74600000     -0.43400000
O     -7.51500000      5.71400000      7.97300000
H     -8.07100000      5.64500000      8.74900000
H     -6.64200000      5.90100000      8.32000000
O     12.11900000     -8.80000000    -10.27900000
H     12.78300000     -9.36600000     -9.88700000
H     11.91300000     -8.16300000     -9.59500000
O     -6.02400000     -4.42100000      7.72600000
H     -6.38500000     -4.32200000      6.84500000
H     -6.78600000     -4.59700000      8.27800000
O      0.79700000      0.65900000     15.36100000
H      0.80800000      0.34700000     14.45700000
H      0.45000000      1.54900000     15.30300000
O      0.60400000      6.40500000      4.93300000
H      0.24600000      6.94300000      4.22700000
H      1.39300000      6.86800000      5.21200000
O      0.69000000      4.81200000      7.32200000
H      0.34800000      3.98200000      6.98900000
H      0.87000000      5.32900000      6.53800000
O    -10.36900000      7.16300000     11.47400000
H    -10.46900000      6.77500000     12.34300000
H    -10.72500000      8.04700000     11.56500000
O      0.14100000     12.94500000      7.01500000
H      0.37800000     12.02100000      7.09600000
H      0.62600000     13.24900000      6.24700000
O     12.98800000      3.59200000      1.90000000
H     13.60900000      4.18100000      1.47200000
H     13.06900000      3.79400000      2.83200000
O      7.61700000      4.47500000     -2.67400000
H      7.17300000      4.78700000     -1.88500000
H      7.19700000      3.63700000     -2.86900000
O    -10.18300000     -5.79600000      5.90000000
H     -9.26000000     -5.54400000      5.85500000
H    -10.19300000     -6.56800000      6.46500000
O     -7.23000000     -3.11300000     11.35700000
H     -6.43700000     -2.97700000     11.87600000
H     -7.51400000     -2.23000000     11.11900000
O      6.26800000     -9.60200000     11.85200000
H      7.13600000     -9.48600000     11.46700000
H      5.66600000     -9.53700000     11.11100000
O      2.48400000     12.20500000     -0.04300000
H      1.65300000     12.19000000      0.43200000
H      3.05200000     11.61400000      0.45200000
O     11.59700000     -0.40900000     10.15200000
H     11.86900000     -0.74200000      9.29800000
H     11.08400000     -1.12100000     10.53500000
O     15.22900000      0.92800000      6.36200000
H     15.22100000      0.09600000      5.89000000
H     16.15300000      1.08200000      6.56100000
O     -9.67100000     11.08100000     -1.43200000
H     -9.69500000     11.92600000     -1.88200000
H     -8.74700000     10.94900000     -1.22000000
O     -6.58700000     -9.26300000      0.77900000
H     -6.70500000    -10.19700000      0.60800000
H     -7.34400000     -8.84700000      0.36600000
O     -5.57800000    -13.24500000     -4.62800000
H     -6.17500000    -13.39100000     -3.89400000
H     -4.77500000    -13.70200000     -4.37800000
O     -7.79800000      9.23400000      3.14600000
H     -8.06300000      9.77800000      3.88700000
H     -8.41200000      9.46300000      2.44800000
O     -8.85300000      5.21700000     10.25800000
H     -8.48400000      4.73500000     10.99900000
H     -9.51700000      5.78500000     10.64900000
O      4.35100000     -4.33100000    -14.18300000
H      3.70400000     -4.11700000    -14.85600000
H      5.13800000     -3.85500000    -14.44900000
O      6.42200000      8.80500000     -0.85700000
H      5.86500000      9.30600000     -1.45400000
H      7.06200000      8.38000000     -1.42800000
O      3.46100000    -14.30600000     -9.87100000
H      2.73100000    -13.78300000    -10.20100000
H      3.45600000    -14.15400000     -8.92600000
O      3.44900000     -9.76600000     -3.35300000
H      3.34800000     -8.85400000     -3.62800000
H      2.55400000    -10.10200000     -3.30700000
O     12.81300000    -13.26000000     -1.56200000
H     11.99300000    -12.84700000     -1.29400000
H     12.93900000    -12.97600000     -2.46800000
O     15.31300000     -9.93600000     -2.59500000
H     14.80800000     -9.12900000     -2.49500000
H     15.43400000    -10.02700000     -3.54000000
O    -14.41800000     -3.27100000      0.83400000
H    -13.61200000     -3.45200000      1.31800000
H    -14.89300000     -4.10200000      0.84000000
O     -5.77500000     -1.24800000      2.00400000
H     -6.06300000     -1.90100000      1.36600000
H     -6.32200000     -0.48300000      1.82700000
O      9.28700000      8.39900000    -10.94100000
H      8.51700000      8.94500000    -10.78200000
H      9.68500000      8.29000000    -10.07800000
O      2.64900000     -2.79900000      1.30800000
H      3.55500000     -2.66200000      1.58500000
H      2.54800000     -2.24100000      0.53700000
O     -5.43600000     14.12900000     -6.86900000
H     -5.21300000     14.82200000     -6.24700000
H     -6.32000000     14.34800000     -7.16500000
O      6.75500000     -7.47300000      2.54300000
H      7.64700000     -7.18400000      2.34800000
H      6.37100000     -6.74700000      3.03500000
O     -4.39500000    -12.74200000     -6.92700000
H     -4.05100000    -13.61000000     -7.13900000
H     -4.92600000    -12.88000000     -6.14200000
O      3.51500000    -10.93600000     -8.03400000
H      3.31900000    -10.01500000     -8.20800000
H      3.33400000    -11.04700000     -7.10100000
O    -10.30900000     -0.79600000      1.10900000
H     -9.60700000     -0.23600000      1.44200000
H    -10.33400000     -0.61600000      0.16900000
O     -6.68000000    -10.31700000      9.93700000
H     -6.48900000     -9.86100000     10.75700000
H     -5.85100000    -10.73100000      9.69500000
O      2.97300000    -11.81000000     11.12700000
H      2.04900000    -11.56300000     11.16500000
H      3.10900000    -12.09400000     10.22300000
O     -8.64600000      2.15700000     -1.15500000
H     -8.44400000      1.91300000     -2.05800000
H     -8.17000000      2.97600000     -1.01500000
O     -2.95200000      9.13100000      5.71200000
H     -3.41600000      9.12700000      6.54900000
H     -3.63800000      9.26400000      5.05800000
O      8.39500000    -10.11700000      4.91200000
H      7.67300000    -10.12900000      4.28300000
H      8.97400000     -9.42100000      4.59900000
O      0.33800000     -3.30800000     13.24400000
H      0.34100000     -2.47800000     13.72100000
H      0.74300000     -3.10200000     12.40200000
O      0.13300000      6.61100000     -2.79200000
H      0.98400000      6.17900000     -2.72000000
H      0.33600000      7.54600000     -2.74900000
O      4.34400000      2.15700000      9.55900000
H      3.41200000      2.37600000      9.55600000
H      4.40200000      1.36900000     10.09900000
O    -12.99700000      0.87300000      5.66400000
H    -12.81200000      0.40700000      4.84900000
H    -13.02800000      1.79600000      5.41100000
O     -0.40900000      2.73400000      4.36600000
H      0.11600000      2.07500000      4.82100000
H      0.21700000      3.19700000      3.80900000
O     -7.49700000     -5.77400000      5.66300000
H     -7.28000000     -5.15800000      4.96200000
H     -6.73300000     -6.34800000      5.72200000
O      6.56500000      2.79300000      5.87600000
H      7.16300000      2.62700000      5.14800000
H      5.72900000      2.42400000      5.58800000
O    -11.16900000     -0.27100000    -11.94100000
H    -11.35000000      0.66500000    -11.85500000
H    -11.68400000     -0.68000000    -11.24500000
O    -15.66000000     -7.12100000     -1.61600000
H    -16.18600000     -7.30200000     -2.39400000
H    -14.75600000     -7.13100000     -1.93000000
O    -10.74900000    -11.45000000      4.45700000
H    -10.65100000    -12.25500000      3.94800000
H     -9.94100000    -11.39000000      4.96700000
O      0.73100000     -4.56000000     16.03300000
H      0.87200000     -3.67800000     15.68800000
H     -0.04700000     -4.47900000     16.58600000
O     -8.77300000     -8.70100000      7.17500000
H     -8.17000000     -9.33000000      6.77900000
H     -9.48200000     -8.61500000      6.53700000
O    -13.91200000     -1.96300000      7.94000000
H    -14.43300000     -1.19300000      8.17000000
H    -13.89400000     -1.96300000      6.98300000
O      0.80200000     17.76100000     -4.08400000
H      1.47100000     18.27500000     -4.53800000
H      0.50300000     17.12800000     -4.73700000
O      1.85800000      1.48100000      5.03200000
H      2.68300000      1.53700000      4.54900000
H      1.79200000      0.56000000      5.28600000
O      5.11600000     -1.27500000     -1.24400000
H      4.47300000     -0.89600000     -1.84300000
H      5.49600000     -2.00600000     -1.73100000
O     -3.30200000     -2.47900000    -15.02300000
H     -4.02700000     -2.95100000    -14.61200000
H     -2.52100000     -2.96700000    -14.76400000
O      7.14600000    -13.11900000     -6.61100000
H      7.80100000    -13.81700000     -6.63500000
H      6.63000000    -13.30200000     -5.82700000
O      4.02100000    -10.28100000     13.34100000
H      4.83000000     -9.77500000     13.42400000
H      4.01800000    -10.58000000     12.43200000
O    -13.37000000      4.12000000     -0.05800000
H    -12.86900000      3.37200000      0.26600000
H    -13.26900000      4.78700000      0.62200000
O      1.94900000     13.03200000      4.79400000
H      2.39000000     13.87200000      4.92800000
H      2.58500000     12.50200000      4.31400000
O      0.83100000    -10.33700000     11.33100000
H     -0.05000000    -10.01800000     11.52600000
H      1.34700000     -9.54400000     11.18800000
O      8.15800000    -14.24300000      7.65100000
H      8.14700000    -13.90000000      8.54500000
H      7.30500000    -14.00000000      7.29100000
O      8.82800000     -0.69400000     -2.99000000
H      8.57000000     -0.45300000     -3.87900000
H      9.13300000      0.12500000     -2.59900000
O     -1.26100000     15.09700000     -3.19100000
H     -1.17200000     15.95300000     -2.77200000
H     -0.77600000     15.18100000     -4.01200000
O     -2.66000000      3.72600000      3.60400000
H     -1.84000000      3.31000000      3.87000000
H     -2.39600000      4.58200000      3.26700000
O      1.27400000     -7.78900000     -3.80900000
H      1.38100000     -6.87800000     -4.08000000
H      0.43700000     -8.05500000     -4.19100000
O     -6.25800000     -1.44500000    -13.25200000
H     -6.99600000     -1.34900000    -12.65000000
H     -6.07800000     -0.55500000    -13.55400000
O     -5.51400000      5.28700000    -10.77500000
H     -4.81000000      4.87300000    -10.27500000
H     -5.47800000      4.86500000    -11.63400000
O    -12.70700000     -9.10900000      9.63000000
H    -12.21400000     -8.29700000      9.50800000
H    -13.48500000     -8.84500000     10.12100000
O     -9.55400000      9.75100000    -11.51000000
H    -10.04800000      9.11200000    -10.99600000
H     -9.93800000      9.70100000    -12.38600000
O     -9.84500000     -8.95100000     -8.10800000
H    -10.68600000     -9.05700000     -8.55300000
H     -9.57800000     -9.84300000     -7.88500000
O    -15.18700000      2.84600000     -7.78500000
H    -14.99900000      3.75200000     -7.54200000
H    -14.85200000      2.32700000     -7.05300000
O      5.42500000      8.99600000    -15.40000000
H      5.25100000      8.07000000    -15.23100000
H      5.96100000      9.27800000    -14.65900000
O      6.29800000     12.51700000      8.26100000
H      6.21000000     13.26100000      8.85700000
H      6.83600000     12.84900000      7.54200000
O     -8.83500000     -6.59500000    -13.74600000
H     -9.57900000     -6.24700000    -13.25300000
H     -8.06600000     -6.29500000    -13.26200000
O     -0.83900000      0.94000000    -13.18800000
H     -0.03300000      1.42400000    -13.36900000
H     -1.47300000      1.28600000    -13.81600000
O     -4.38400000     -3.37900000     -1.02100000
H     -4.76500000     -3.62400000     -0.17800000
H     -4.86000000     -2.58900000     -1.27900000
O     -2.99100000      6.06400000    -13.39000000
H     -3.03100000      6.61800000    -12.61100000
H     -2.11300000      5.68300000    -13.36800000
O     -5.49500000      1.71200000     15.32500000
H     -4.96900000      0.91900000     15.22400000
H     -5.23600000      2.06500000     16.17600000
O     16.31000000     -2.62900000     -4.29700000
H     17.25800000     -2.63400000     -4.16400000
H     15.94600000     -2.82700000     -3.43500000
O     -0.83100000     -2.99100000      6.96200000
H     -0.48000000     -2.25900000      6.45500000
H     -1.78000000     -2.86800000      6.93500000
O      0.93400000    -12.53900000      3.19900000
H      0.52400000    -12.23200000      2.39100000
H      1.84600000    -12.25700000      3.12700000
O     -8.10200000     -5.54200000      9.57300000
H     -7.42100000     -5.67400000     10.23300000
H     -8.80500000     -6.13700000      9.83100000
O     -5.99000000    -12.92800000      2.32300000
H     -6.78100000    -12.67500000      1.84700000
H     -6.02400000    -12.41800000      3.13300000
O    -12.04100000     -4.55800000      4.31600000
H    -11.65000000     -5.29400000      4.78700000
H    -12.41000000     -4.95000000      3.52400000
O     -5.19400000    -16.91700000     -5.05800000
H     -4.94600000    -17.38400000     -5.85700000
H     -4.52400000    -16.24100000     -4.95900000
O     -8.91000000    -11.39700000      8.91800000
H     -9.34400000    -10.58900000      8.64200000
H     -8.14700000    -11.10100000      9.41600000
O     -8.62800000      3.84000000     -8.05000000
H     -8.64700000      3.32300000     -8.85500000
H     -9.27200000      3.42000000     -7.48000000
O     -4.57900000      1.14400000     -3.31900000
H     -4.44900000      0.42900000     -2.69600000
H     -4.81600000      0.70900000     -4.13700000
O     10.23700000     -6.60700000    -11.53700000
H     10.79300000     -6.56700000    -12.31400000
H     10.38600000     -7.48400000    -11.18100000
O      4.71600000      4.65400000      8.20700000
H      5.49000000      4.99700000      8.65300000
H      4.67000000      3.73700000      8.47800000
O    -17.22200000      1.37000000      6.82700000
H    -16.88900000      0.97000000      6.02400000
H    -18.11800000      1.04300000      6.90400000
O      2.56200000     12.19000000     -9.06800000
H      2.86900000     11.79500000     -8.25100000
H      1.83300000     12.75100000     -8.80400000
O     15.64500000     -5.60900000     -4.79000000
H     16.00700000     -4.94100000     -4.20700000
H     15.33700000     -6.29900000     -4.20300000
O      2.40400000      8.64000000     -9.88600000
H      1.58100000      8.96000000     -9.51600000
H      2.51000000      9.13500000    -10.69800000
O      0.95500000    -16.51600000     -6.02400000
H      0.89600000    -16.02900000     -6.84600000
H      1.67300000    -16.09700000     -5.54900000
O     -7.14700000     12.65600000     -3.62300000
H     -7.26600000     11.72000000     -3.78400000
H     -7.56000000     12.80600000     -2.77200000
O      9.84100000      4.50900000      4.27200000
H      9.83800000      3.89000000      5.00200000
H     10.22800000      5.30600000      4.63400000
O     12.97000000      8.01400000     -4.19900000
H     12.43600000      8.52000000     -4.81200000
H     12.86600000      8.46500000     -3.36200000
O      3.55500000     -3.23000000     -9.27000000
H      2.84300000     -2.59100000     -9.27400000
H      3.33600000     -3.83800000     -9.97600000
O     -0.48900000    -14.32400000      7.60100000
H     -0.66100000    -13.46100000      7.97700000
H     -0.00800000    -14.79200000      8.28300000
O     14.32200000     -7.05900000     -3.03400000
H     14.37800000     -7.11700000     -2.08100000
H     13.38400000     -7.00300000     -3.21700000
O      2.93700000      2.33800000     13.66800000
H      2.39000000      2.92300000     14.19200000
H      2.57200000      2.39700000     12.78500000
O     11.58200000      6.88900000      4.99200000
H     12.29500000      6.25700000      5.08400000
H     11.83100000      7.61600000      5.56400000
O      6.83900000     11.82600000      3.87100000
H      7.29700000     11.88400000      4.70900000
H      7.45700000     11.38200000      3.29000000
O     -3.92100000     -9.22200000      3.30800000
H     -3.32300000     -9.89100000      3.64000000
H     -3.36100000     -8.62000000      2.81800000
O      3.11100000     -6.65800000      2.49500000
H      3.69700000     -6.28700000      1.83600000
H      3.03600000     -7.58200000      2.25600000
O     15.70100000     -0.82100000      9.48700000
H     15.95600000     -1.14300000      8.62300000
H     14.74500000     -0.87400000      9.49000000
O      6.93100000     -3.69400000    -11.06600000
H      7.38000000     -4.52900000    -10.93600000
H      6.32200000     -3.63300000    -10.33000000
O     -7.10400000     10.57100000    -10.71100000
H     -6.38700000      9.95100000    -10.84000000
H     -7.89600000     10.06100000    -10.88000000
O    -12.75200000     -1.13800000     12.04500000
H    -12.22900000     -1.74700000     12.56600000
H    -12.90000000     -1.59600000     11.21800000
O     11.67800000     -6.07000000     -3.38500000
H     11.29800000     -6.48600000     -2.61100000
H     10.99800000     -6.14200000     -4.05400000
O     11.24300000      7.95700000     10.60600000
H     11.11800000      8.65500000     11.24900000
H     10.95700000      7.16200000     11.05700000
O      7.61500000     -5.63900000     15.30900000
H      7.40100000     -4.88100000     14.76600000
H      6.85500000     -6.21500000     15.22700000
O     15.96200000      3.87300000      4.05100000
H     16.81100000      4.09400000      4.43300000
H     15.95000000      2.91600000      4.03000000
O      7.25100000      0.55800000     16.60900000
H      7.18600000      1.26700000     15.97000000
H      7.17000000     -0.24100000     16.08900000
O      2.59200000      0.12500000     -2.66000000
H      2.07100000      0.14000000     -1.85700000
H      2.99700000      0.99200000     -2.69800000
O      5.74700000     12.46800000     -6.10500000
H      4.86000000     12.10900000     -6.08300000
H      6.17100000     12.01200000     -6.83200000
O      1.56400000      2.18700000    -13.61100000
H      1.68700000      3.10200000    -13.36000000
H      2.32300000      1.98500000    -14.15900000
O     -3.70000000     -2.58400000      7.10500000
H     -4.05500000     -2.38500000      6.23800000
H     -4.45800000     -2.87300000      7.61300000
O     -3.45700000      4.10900000      6.98000000
H     -3.82400000      4.43900000      6.16100000
H     -3.44200000      4.87000000      7.56000000
O      4.43600000      8.96500000    -11.70800000
H      4.39300000      8.97400000    -10.75200000
H      5.21100000      9.48700000    -11.91800000
O     -6.78300000      8.10100000     -0.82800000
H     -7.65100000      7.84300000     -0.51900000
H     -6.18500000      7.48100000     -0.40900000
O     -5.23600000     -5.73100000     10.71500000
H     -4.54700000     -6.35100000     10.47500000
H     -4.93200000     -4.89100000     10.37200000
O    -11.26900000      2.30900000     -0.00300000
H    -11.58400000      2.05200000     -0.87000000
H    -10.31900000      2.37600000     -0.10400000
O    -14.42600000     -6.46600000     -8.06100000
H    -14.56100000     -5.56800000     -7.75700000
H    -14.30300000     -6.97500000     -7.26000000
O      5.46500000    -12.23700000     -9.48900000
H      5.92600000    -12.25300000     -8.65000000
H      4.61900000    -11.83600000     -9.29000000
O      9.62000000      1.72600000     10.74300000
H      9.46100000      2.66500000     10.64700000
H      9.92300000      1.62500000     11.64600000
O      7.94800000     13.54200000      1.48700000
H      8.14300000     13.91400000      2.34700000
H      7.54900000     12.69300000      1.67700000
O     -0.77700000     -8.00100000     14.13600000
H     -1.01600000     -8.46900000     13.33500000
H      0.17300000     -8.09700000     14.19400000
O      3.98700000     11.86500000    -11.63800000
H      4.69700000     12.50300000    -11.70100000
H      3.64200000     11.97700000    -10.75200000
O     11.28700000     -7.68000000      3.64800000
H     11.11700000     -8.58000000      3.36800000
H     11.73800000     -7.27900000      2.90600000
O      7.86900000    -11.09700000     -8.29000000
H      7.70500000    -10.23400000     -7.91000000
H      7.50100000    -11.71200000     -7.65500000
O     -6.72000000     13.13100000    -11.76700000
H     -6.67200000     12.33900000    -11.23100000
H     -7.29500000     12.89400000    -12.49400000
O    -10.71800000     -2.50300000      6.31900000
H    -11.03500000     -3.40600000      6.31800000
H    -10.38600000     -2.36400000      5.43200000
O      5.17700000    -10.65800000      7.45400000
H      4.63800000    -10.18100000      8.08500000
H      5.14400000    -10.12600000      6.66000000
O     15.83300000     -3.04600000     -6.96400000
H     14.97000000     -3.46100000     -6.98400000
H     16.17500000     -3.24800000     -6.09300000
O     -1.28800000     -9.29000000    -13.02200000
H     -0.95100000     -8.57200000    -12.48700000
H     -0.95100000     -9.11400000    -13.90100000
O    -11.85100000     -5.10200000     -0.32600000
H    -12.64700000     -5.30200000     -0.81900000
H    -11.54000000     -5.95300000     -0.01700000
O     -4.94500000      4.19600000     14.46000000
H     -4.64000000      4.12500000     13.55500000
H     -4.94900000      3.29500000     14.78200000
O      9.94500000      4.63000000     -7.96700000
H      9.36900000      4.18100000     -8.58600000
H     10.78200000      4.17100000     -8.04200000
O      5.08400000      6.35200000    -15.25900000
H      5.18300000      6.45100000    -14.31200000
H      5.96900000      6.16400000    -15.57300000
O     -1.87100000    -16.84700000     -5.74300000
H     -1.50400000    -15.98400000     -5.55100000
H     -1.11800000    -17.43800000     -5.72100000
O     -0.28200000    -15.57600000     -3.13200000
H      0.23800000    -16.36400000     -3.29200000
H     -0.74900000    -15.75900000     -2.31700000
O    -11.25800000     -8.72100000      5.72000000
H    -11.38400000     -9.45200000      5.11500000
H    -12.02800000     -8.74500000      6.28900000
O     -6.96800000     11.95800000     11.46600000
H     -6.96400000     11.14900000     10.95500000
H     -6.06500000     12.27300000     11.42500000
O      6.01400000    -13.38100000      6.28500000
H      6.14900000    -13.40500000      5.33800000
H      5.86200000    -12.45600000      6.48200000
O     -5.58900000      8.16800000    -10.76800000
H     -4.74700000      7.73000000    -10.88500000
H     -6.16200000      7.49400000    -10.40200000
O      4.55300000     -2.18800000     -3.80600000
H      5.10700000     -1.40800000     -3.83800000
H      4.99200000     -2.81700000     -4.38000000
O     -2.72800000      4.42400000     -0.80500000
H     -1.85700000      4.78500000     -0.63700000
H     -2.92100000      3.89600000     -0.03000000
O      1.07700000     14.64400000     10.18300000
H      1.29600000     15.27100000      9.49400000
H      0.98800000     13.80700000      9.72700000
O      3.53100000      0.41400000     -6.28400000
H      3.65300000      1.22600000     -6.77400000
H      2.60400000      0.41600000     -6.04500000
O      6.56600000     -4.98300000      3.58800000
H      7.02100000     -4.36700000      3.01400000
H      6.43000000     -4.49700000      4.40200000
O     -5.15500000      5.61300000      2.92700000
H     -6.08700000      5.73400000      3.10800000
H     -4.71900000      5.86100000      3.74200000
O      9.14100000      6.52800000      8.37200000
H      8.78000000      5.64300000      8.31100000
H      9.45100000      6.59800000      9.27400000
O     15.09100000     -7.61400000     -0.50800000
H     15.46300000     -6.81800000     -0.12900000
H     15.78600000     -8.26700000     -0.42100000
O      1.69400000      1.22100000    -11.01400000
H      1.53800000      1.49100000    -11.91900000
H      0.81900000      1.07600000    -10.65400000
O     -1.79200000    -16.97400000     -1.30600000
H     -0.97600000    -17.31500000     -0.94000000
H     -2.46400000    -17.58300000     -0.99800000
O     -6.44000000    -14.85400000     -0.05300000
H     -6.16500000    -15.69800000     -0.41100000
H     -6.46300000    -14.99100000      0.89400000
O     12.45200000      0.79300000      4.15500000
H     12.53100000     -0.11500000      4.44600000
H     11.70500000      1.13700000      4.64400000
O     -3.96100000      6.26800000    -16.19700000
H     -3.83500000      7.10200000    -16.65100000
H     -3.33600000      6.29300000    -15.47300000
O     -2.67500000      5.59600000      9.59400000
H     -1.92600000      5.00000000      9.61600000
H     -2.57100000      6.14000000     10.37400000
O     -3.23500000     -4.91800000      3.46900000
H     -2.99900000     -5.64600000      2.89300000
H     -2.69400000     -5.04500000      4.24800000
O     11.28300000      8.41600000     -8.60200000
H     11.57200000      7.60800000     -8.17800000
H     11.93200000      8.57200000     -9.28800000
O     -0.44300000     12.16300000    -12.87100000
H      0.08000000     12.57000000    -13.56200000
H     -0.69300000     11.31200000    -13.22900000
O     -2.27500000     -5.78700000     15.10800000
H     -3.15500000     -5.93700000     14.76300000
H     -1.72000000     -6.39700000     14.62100000
O    -10.43500000     -0.03600000     13.34500000
H    -10.66700000      0.85900000     13.10000000
H    -10.29000000     -0.48300000     12.51100000
O     -3.88700000    -10.10400000    -13.62900000
H     -2.97500000     -9.84200000    -13.50800000
H     -3.83800000    -10.90600000    -14.15100000
O     -0.51600000    -14.17900000      0.25500000
H     -1.08800000    -14.78200000      0.72800000
H     -0.92700000    -14.08200000     -0.60400000
O     14.58500000     -1.62800000      6.01800000
H     13.78400000     -1.65200000      5.49300000
H     15.03500000     -2.44500000      5.80400000
O     -4.04800000     -5.09200000     -9.43200000
H     -3.10000000     -5.11300000     -9.29900000
H     -4.16400000     -4.60400000    -10.24700000
O     -7.17200000      6.47000000     13.68700000
H     -8.01000000      6.86500000     13.93000000
H     -7.33000000      5.52700000     13.73100000
O      6.72200000    -11.52900000      1.60700000
H      7.23300000    -10.92300000      1.06900000
H      6.30100000    -12.11300000      0.97600000
O     -1.28400000      8.06000000     -6.85400000
H     -1.36200000      7.45200000     -6.11900000
H     -2.12100000      7.98900000     -7.31300000
O     -9.31800000      7.08100000     -5.05800000
H     -9.39700000      6.70300000     -4.18200000
H    -10.16000000      6.89700000     -5.47500000
O     -8.31800000      4.16100000    -12.48900000
H     -9.13900000      4.53000000    -12.16200000
H     -8.04700000      4.76000000    -13.18500000
O     -6.53500000    -10.79200000     -7.39300000
H     -5.89900000    -11.49000000     -7.55000000
H     -6.56800000    -10.30800000     -8.21900000
O      5.86100000    -11.74400000     -3.97200000
H      6.67100000    -11.48400000     -4.41100000
H      5.57500000    -10.95700000     -3.50900000
O      9.67800000    -10.34500000     -2.99000000
H     10.35100000    -10.42400000     -3.66500000
H      9.37000000    -11.24100000     -2.85200000
O      2.35400000     -3.63900000     -2.78900000
H      2.36300000     -3.54500000     -1.83700000
H      3.07900000     -3.09000000     -3.09100000
O    -10.10200000      8.65700000     -8.30000000
H    -10.31900000      7.75200000     -8.07500000
H    -10.53600000      9.18100000     -7.62800000
O     -2.49700000      1.69500000      8.41000000
H     -2.37400000      1.02200000      7.74000000
H     -3.11500000      2.31200000      8.02000000
O     12.29600000     -9.79000000     -4.12900000
H     12.85700000    -10.25800000     -4.74800000
H     11.95800000     -9.04600000     -4.62700000
O      9.65900000     -3.96000000      4.75700000
H      9.12000000     -3.39500000      5.31200000
H     10.43600000     -4.14300000      5.28500000
O     -9.13900000      2.74300000     -4.74100000
H     -8.37500000      3.29700000     -4.58000000
H     -8.80600000      1.84900000     -4.67300000
O      7.68500000     -6.67800000     -5.78600000
H      7.32600000     -7.02200000     -4.96800000
H      8.10200000     -7.43400000     -6.20100000
O      6.95500000      9.74300000    -10.28200000
H      6.64700000      9.11300000     -9.63000000
H      6.64000000     10.58900000     -9.96500000
O    -10.19100000     -5.56500000    -11.17000000
H    -10.08900000     -4.66100000    -10.87200000
H    -10.13000000     -6.08900000    -10.37100000
O      6.96700000     -4.95600000     -0.30800000
H      7.86400000     -5.02100000      0.02000000
H      6.97700000     -4.19100000     -0.88300000
O      4.20100000      7.18100000     -6.58900000
H      4.68000000      7.37300000     -5.78300000
H      3.76300000      6.34700000     -6.41500000
O      5.81200000      5.24100000     14.95100000
H      5.51900000      4.58300000     14.32100000
H      5.63800000      4.84700000     15.80600000
O     -7.96100000      9.86900000      5.97200000
H     -8.51600000     10.21900000      6.66800000
H     -7.07000000      9.95200000      6.31100000
O     -1.48700000      2.76500000     -7.70800000
H     -0.99500000      1.95700000     -7.56100000
H     -1.31400000      3.29500000     -6.93000000
O    -12.85400000      8.92100000      7.03500000
H    -13.09800000      9.84600000      7.07900000
H    -12.55100000      8.79600000      6.13600000
O     11.33200000     12.79700000     -5.68600000
H     11.92900000     12.09300000     -5.43400000
H     10.56100000     12.34500000     -6.03100000
O      6.97300000     -1.23800000     -7.84100000
H      7.73200000     -1.69900000     -7.48500000
H      6.22100000     -1.75400000     -7.55100000
O      7.10700000     -4.18800000      8.39200000
H      6.66200000     -3.89000000      9.18500000
H      7.62500000     -4.94000000      8.67600000
O     -8.79700000      1.66500000      5.39100000
H     -8.77200000      0.71200000      5.48000000
H     -9.37800000      1.82100000      4.64600000
O     11.70600000     -7.15000000      9.42800000
H     12.16500000     -7.62800000      8.73700000
H     12.40500000     -6.77600000      9.96500000
O    -12.38900000      8.95300000      4.38900000
H    -12.89400000      8.93600000      3.57600000
H    -12.22000000      9.88200000      4.54600000
O     -1.04600000     -6.47200000     -6.15500000
H     -1.71200000     -6.61900000     -5.48300000
H     -0.36200000     -5.97300000     -5.71000000
O     -0.12200000     11.52600000      1.06400000
H     -1.00800000     11.31600000      1.35900000
H     -0.23600000     12.27300000      0.47700000
O      7.75300000      6.29600000    -11.46400000
H      7.70000000      6.04900000    -12.38700000
H      8.32300000      7.06500000    -11.45400000
O    -15.08300000     -5.85700000      0.96900000
H    -15.61300000     -6.23300000      1.67200000
H    -15.45800000     -6.21900000      0.16600000
O    -10.30900000     -1.19900000     10.14500000
H     -9.74400000     -1.89500000      9.80800000
H    -10.88900000     -0.98700000      9.41500000
O      3.00600000    -14.49700000     -7.19800000
H      3.41200000    -15.12300000     -6.59800000
H      3.01500000    -13.66700000     -6.72000000
O    -15.01300000     -0.38200000     -3.52300000
H    -15.13600000     -1.30000000     -3.28100000
H    -14.40300000     -0.04200000     -2.86900000
O     -1.61800000     11.75900000     -2.55400000
H     -0.68500000     11.74300000     -2.76700000
H     -2.04400000     12.03000000     -3.36700000
O    -10.83800000      6.77000000      4.32600000
H    -10.03500000      6.85700000      4.84000000
H    -11.30600000      7.59200000      4.47200000
O     10.11500000      2.00100000     13.60500000
H     10.61800000      2.57500000     14.18300000
H      9.25200000      1.94400000     14.01600000
O      4.77300000    -16.20800000      0.39100000
H      4.67800000    -17.10700000      0.70700000
H      5.65400000    -16.17800000      0.01700000
O     -4.95800000      9.88800000     11.03000000
H     -4.59600000      9.37300000     11.75100000
H     -4.19900000     10.31800000     10.63700000
O      7.89200000    -10.00000000      7.70500000
H      7.05300000    -10.45700000      7.64600000
H      8.15900000     -9.87100000      6.79500000
O     -3.41100000    -14.88700000     -4.12500000
H     -2.79000000    -14.16900000     -4.24900000
H     -2.86200000    -15.66200000     -4.00800000
O     -4.55500000     -1.84700000    -10.56700000
H     -5.31900000     -1.40000000    -10.93100000
H     -3.88700000     -1.77100000    -11.24800000
O     -0.36800000      7.95200000    -14.99400000
H     -0.32200000      7.14700000    -14.47800000
H     -0.35600000      7.65400000    -15.90400000
O      4.56700000     -6.25500000      0.20800000
H      5.03100000     -7.09200000      0.16900000
H      5.26100000     -5.59800000      0.25200000
O     -6.08100000      5.87800000     -2.61300000
H     -5.34000000      5.28900000     -2.75700000
H     -5.68700000      6.68100000     -2.27300000
O    -12.39300000      6.03000000      2.31900000
H    -11.59200000      6.21000000      2.81000000
H    -13.05800000      5.87800000      2.99100000
O     -7.88900000     -8.23800000     -3.88500000
H     -7.84400000     -7.47400000     -4.46000000
H     -7.19100000     -8.81400000     -4.19700000
O      5.16000000     15.13500000      2.83000000
H      5.96800000     15.58600000      3.07500000
H      5.19300000     15.08400000      1.87500000
O     16.95300000      3.90500000     -3.48400000
H     16.73100000      4.83000000     -3.38500000
H     17.76700000      3.90600000     -3.98900000
O     -3.55800000    -10.72200000     -1.85000000
H     -4.04100000    -10.21000000     -2.49900000
H     -4.17300000    -11.40500000     -1.57900000
O     -9.18200000     -4.21700000     -6.87300000
H     -9.73800000     -4.49500000     -7.60200000
H     -8.73400000     -3.43600000     -7.19800000
O      3.29700000      6.99000000     14.14700000
H      4.21600000      6.72500000     14.10100000
H      3.27200000      7.64600000     14.84400000
O    -13.89600000      9.53100000      1.53800000
H    -14.45600000     10.22800000      1.19900000
H    -14.48700000      8.78900000      1.66400000
O      9.60800000      6.07500000     11.72200000
H      9.12500000      5.26200000     11.57100000
H      9.24100000      6.42400000     12.53400000
O     -9.31200000     -2.35900000      3.84500000
H     -9.32500000     -2.06000000      2.93600000
H     -9.07700000     -3.28500000      3.78900000
O      8.91500000      0.11700000    -14.33800000
H      9.17700000     -0.06600000    -13.43500000
H      8.02900000      0.47200000    -14.26300000
O      1.64700000     -1.18200000     -8.96600000
H      0.72100000     -1.16600000     -9.20800000
H      1.96900000     -0.30900000     -9.19000000
O      2.12200000     -5.60200000      9.97100000
H      1.46500000     -5.02900000      9.57600000
H      2.62000000     -5.94300000      9.22800000
O     -0.63500000      3.87000000     -3.04800000
H     -0.63400000      4.82700000     -3.05100000
H     -1.40300000      3.63400000     -2.52800000
O      3.49700000     12.86000000      7.51500000
H      4.39300000     12.55900000      7.66400000
H      3.18600000     12.33300000      6.77900000
O    -12.00000000      3.19400000    -13.18800000
H    -12.63800000      3.89400000    -13.04900000
H    -11.72500000      2.94300000    -12.30600000
O      1.40400000     -0.59700000      9.29900000
H      0.70900000     -1.20000000      9.56300000
H      2.13100000     -1.16600000      9.04600000
O    -11.71700000      6.65900000     -7.08400000
H    -12.40600000      7.22500000     -7.43000000
H    -12.05800000      6.35200000     -6.24300000
O    -11.80100000    -11.31100000     -3.41800000
H    -12.61900000    -11.20900000     -2.93300000
H    -11.65100000    -12.25600000     -3.44000000
O      9.39700000     -7.35600000     11.51900000
H      9.99800000     -7.71300000     12.17300000
H      9.68800000     -6.45300000     11.39400000
O     -2.04300000     -8.55400000     -0.51200000
H     -2.75900000     -8.30700000      0.07400000
H     -2.20500000     -9.47600000     -0.71300000
O     -0.60300000     16.40400000      5.92100000
H     -0.38100000     15.86100000      5.16500000
H     -1.18800000     15.85800000      6.44600000
O     -4.60900000      3.51600000    -15.94200000
H     -4.70700000      4.41600000    -16.25300000
H     -5.26600000      3.02100000    -16.43100000
O      0.82800000     -0.36100000     12.56200000
H      1.32500000     -1.03100000     12.09300000
H      1.19400000      0.46800000     12.25500000
O     -1.25100000    -12.97900000     -4.86700000
H     -0.36900000    -13.16100000     -4.54200000
H     -1.18600000    -13.09900000     -5.81500000
O      8.66900000      6.94400000      3.06700000
H      7.78900000      6.97200000      2.69100000
H      8.76100000      6.05000000      3.39800000
O     14.11700000     -4.55000000      8.96500000
H     14.06300000     -5.20100000      8.26500000
H     14.91000000     -4.78300000      9.44700000
O     -2.32900000     -6.78700000     -3.62600000
H     -1.97700000     -6.20700000     -2.95100000
H     -3.02000000     -7.27900000     -3.18200000
O     -1.45500000     -7.40700000      8.84600000
H     -2.15500000     -6.90900000      8.42300000
H     -1.52200000     -7.17500000      9.77200000
O      1.87800000      4.78400000     15.04700000
H      2.49000000      5.51400000     14.95300000
H      1.91800000      4.55700000     15.97700000
O      3.22200000     15.45300000      4.81200000
H      3.69700000     15.33700000      3.98900000
H      2.67900000     16.22800000      4.66800000
O     -3.08600000     14.62400000     -1.35500000
H     -3.60000000     15.41600000     -1.19800000
H     -2.59800000     14.81000000     -2.15700000
O      5.52900000      3.75400000     -4.93300000
H      6.25900000      3.13600000     -4.96500000
H      5.88800000      4.56800000     -5.28700000
O     -3.82500000     11.93900000     -0.88400000
H     -3.12200000     11.48200000     -1.34600000
H     -3.60700000     12.86600000     -0.97400000
O    -13.93300000      2.11700000    -10.43300000
H    -14.46700000      1.38600000    -10.74300000
H    -14.30100000      2.33700000     -9.57700000
O      7.89300000      4.01600000     11.08400000
H      7.46300000      4.81700000     10.78600000
H      7.26200000      3.61300000     11.68100000
O      6.13200000     -8.77400000     -7.07000000
H      5.44400000     -8.20000000     -6.73300000
H      6.25300000     -9.43100000     -6.38400000
O      7.46800000     10.68700000      0.77800000
H      8.35300000     10.90300000      0.48400000
H      7.17100000     10.01200000      0.16900000
O     13.50100000      0.43700000     -2.79800000
H     13.82500000     -0.38100000     -3.17400000
H     13.40600000      0.25100000     -1.86400000
O      7.78500000    -14.98400000     -4.42500000
H      8.64300000    -15.40700000     -4.39300000
H      7.22100000    -15.62200000     -4.86400000
O      7.55100000     14.26200000      6.55300000
H      7.21600000     15.15700000      6.60900000
H      8.41000000     14.35300000      6.14100000
O     -4.61100000     -7.76200000     -6.55000000
H     -3.70700000     -8.01600000     -6.73600000
H     -4.61100000     -6.80700000     -6.61600000
O     -8.06900000     -8.45000000     11.82300000
H     -8.14900000     -7.66600000     12.36700000
H     -8.68400000     -8.30500000     11.10400000
O    -12.67600000      1.93800000      9.99500000
H    -12.34200000      1.12800000     10.38000000
H    -13.29000000      1.64800000      9.32000000
O      0.82400000     -3.78900000     -7.13600000
H      0.70300000     -3.64300000     -6.19800000
H      1.12700000     -2.94600000     -7.47400000
O     -9.34200000     -4.97200000     -3.10100000
H     -8.71200000     -5.59700000     -2.74200000
H    -10.10500000     -5.50400000     -3.32800000
O     -1.77000000      6.20000000      2.54000000
H     -2.47900000      6.80400000      2.32000000
H     -1.06000000      6.43500000      1.94200000
O     14.98800000      2.43100000     -8.29600000
H     14.29100000      1.79800000     -8.12000000
H     15.28500000      2.22000000     -9.18200000
O     -1.72800000    -12.24600000     12.47500000
H     -0.88100000    -12.16700000     12.91400000
H     -2.37200000    -12.13400000     13.17500000
O     -2.33700000    -10.75200000     -6.46900000
H     -3.22500000    -10.95900000     -6.75800000
H     -2.06900000    -11.51200000     -5.95400000
O    -11.47900000     -7.85200000      0.31600000
H    -11.68600000     -8.53300000      0.95700000
H    -10.59700000     -7.56200000      0.55200000
O     -3.82700000     13.87100000      2.63900000
H     -2.99300000     14.27200000      2.39500000
H     -4.44700000     14.18900000      1.98300000
O     -6.52200000      5.09300000     16.66000000
H     -5.82100000      4.93300000     16.02800000
H     -7.24200000      4.53500000     16.36500000
O     -6.71900000     -0.30900000     11.52600000
H     -6.96800000      0.43700000     10.98000000
H     -7.42700000     -0.38500000     12.16500000
O     10.26200000      6.95600000     -6.15600000
H     10.09300000      6.43700000     -6.94200000
H     10.14700000      6.34000000     -5.43200000
O     -1.21700000     -1.29200000      4.90000000
H     -1.71600000     -1.64600000      4.16400000
H     -1.80200000     -0.64700000      5.29800000
O      0.70700000     -8.55700000    -15.22600000
H      1.21800000     -9.02000000    -14.56100000
H      1.11300000     -8.80700000    -16.05600000
O    -14.62200000      5.04400000     -6.17200000
H    -13.96800000      5.32900000     -5.53400000
H    -15.45200000      5.37300000     -5.82700000
O     -3.72200000     11.00800000     -8.41600000
H     -4.54100000     11.10200000     -7.93000000
H     -3.16500000     11.71300000     -8.08600000
O      4.85500000     -6.61600000    -12.68300000
H      5.60800000     -7.11500000    -12.99900000
H      4.90400000     -5.78400000    -13.15600000
O     -4.89800000     12.39300000      7.96400000
H     -4.35300000     12.14600000      8.71100000
H     -5.58300000     12.94600000      8.33900000
O    -12.63800000     -2.85000000     -2.24800000
H    -12.72400000     -2.68200000     -1.31000000
H    -11.78300000     -2.48600000     -2.47900000
O     -6.69000000      4.20800000     -0.10700000
H     -5.96600000      4.83500000     -0.09600000
H     -7.41800000      4.69000000     -0.49900000
O     -6.09100000    -14.78000000      7.43600000
H     -6.34100000    -15.57400000      7.91000000
H     -5.39700000    -15.06500000      6.84100000
O     -9.64400000     -0.20400000     -8.43100000
H    -10.28700000      0.43000000     -8.11500000
H    -10.09500000     -1.04700000     -8.38200000
O     -3.29300000      4.08700000     -9.83000000
H     -3.35900000      3.49000000     -9.08500000
H     -2.40900000      4.44700000     -9.77100000
O      0.71800000     10.13300000     -7.53600000
H      0.09600000     10.85600000     -7.62000000
H      0.24800000      9.47000000     -7.03000000
O     12.30100000      8.81800000      6.74400000
H     13.06900000      9.32900000      7.00100000
H     11.60200000      9.13200000      7.31600000
O     -2.18500000     13.65500000     -9.42900000
H     -1.40000000     13.17100000     -9.68400000
H     -2.87100000     13.32200000    -10.00800000
O     -0.31000000     15.93600000     -5.69100000
H     -1.12100000     15.60500000     -6.07600000
H      0.30500000     15.97300000     -6.42400000
O      3.80000000     -3.34100000     12.91200000
H      3.64600000     -3.71300000     13.78000000
H      4.75300000     -3.28600000     12.84100000
O      0.89200000    -11.23400000     -3.06600000
H      0.13400000    -11.66700000     -2.67400000
H      0.52200000    -10.67100000     -3.74600000
O     10.22200000     10.84000000     -8.53000000
H     10.72300000     11.37900000     -9.14300000
H     10.60000000      9.96500000     -8.61800000
O      4.81600000     -1.48800000    -12.44800000
H      4.92600000     -1.84100000    -11.56600000
H      5.46600000     -1.95200000    -12.97500000
O      9.96100000      4.91400000     -3.96700000
H     10.53600000      4.97000000     -3.20400000
H      9.07800000      4.86600000     -3.59900000
O     10.63600000     -0.40700000    -12.01800000
H     11.36300000     -0.36100000    -11.39700000
H      9.97600000     -0.94100000    -11.57500000
O    -15.55700000     -1.79400000     -8.97400000
H    -15.85600000     -1.38800000     -8.16000000
H    -15.70100000     -1.12500000     -9.64300000
O      1.78900000      4.60600000     -7.42600000
H      2.25900000      3.78300000     -7.28900000
H      1.12800000      4.62100000     -6.73400000
O     -5.61700000    -11.30900000      4.54300000
H     -5.11200000    -10.59500000      4.15400000
H     -5.25200000    -11.41000000      5.42200000
O     -3.29900000     11.96800000     10.23100000
H     -2.55300000     12.37100000      9.78600000
H     -3.37700000     12.45000000     11.05400000
O      7.92700000     -6.90200000      9.18800000
H      8.39800000     -7.49000000      8.59700000
H      8.23100000     -7.14700000     10.06200000
O     -9.64900000     -3.28700000     -0.91000000
H     -9.74000000     -3.54300000     -1.82800000
H    -10.10200000     -3.97500000     -0.42300000
O     -3.20500000      8.64100000     14.14000000
H     -3.85600000      8.16900000     14.66100000
H     -3.28700000      9.55100000     14.42300000
O     -2.27700000      1.09500000     14.11400000
H     -2.32000000      0.98800000     13.16400000
H     -1.56500000      1.71800000     14.25400000
O      1.23700000     -4.93300000      0.44400000
H      1.98100000     -4.38100000      0.68300000
H      1.62800000     -5.68100000     -0.00700000
O      4.13400000     -6.02700000     -3.76900000
H      4.20200000     -5.65600000     -2.88900000
H      4.57900000     -5.39200000     -4.33100000
O    -10.48300000      8.89800000     -3.00900000
H    -10.00500000      9.18600000     -3.78700000
H    -10.60300000      9.69500000     -2.49300000
O      5.55100000      0.22100000     -4.57900000
H      4.76200000      0.29600000     -5.11600000
H      6.20200000     -0.16800000     -5.16200000
O      5.29800000      7.85700000     -9.05700000
H      4.84500000      7.70100000     -8.22800000
H      5.77200000      7.04400000     -9.22800000
O     -8.50900000     13.97700000     -1.49800000
H     -8.27800000     14.84200000     -1.83700000
H     -8.55300000     14.09500000     -0.54900000
O     -0.72400000     -6.70400000    -11.71100000
H     -1.27600000     -5.92800000    -11.60900000
H     -0.21400000     -6.74300000    -10.90200000
O     11.47700000      7.84200000      2.23100000
H     11.80200000      7.36200000      2.99300000
H     10.54300000      7.63600000      2.19800000
O     -9.13800000    -11.24800000     -6.87500000
H     -8.19800000    -11.15100000     -7.02700000
H     -9.20300000    -11.57100000     -5.97600000
O      5.27100000     -8.63700000      5.21800000
H      5.79200000     -9.27700000      4.73300000
H      4.73500000     -8.20900000      4.55000000
O      1.22400000      4.24000000      2.95600000
H      2.16000000      4.44200000      2.96200000
H      0.79800000      5.07400000      3.15500000
O    -14.55700000      0.68300000      8.08400000
H    -13.98000000      0.72300000      7.32100000
H    -15.41400000      0.94900000      7.75000000
O     -9.53700000      6.00000000    -10.69700000
H     -8.92000000      5.67700000    -10.04000000
H     -9.00400000      6.54000000    -11.28100000
O      3.35000000    -12.03000000     -5.33600000
H      3.30500000    -11.29900000     -4.71900000
H      4.14100000    -12.50700000     -5.08400000
O     -4.07100000     -0.69400000      9.16600000
H     -3.90300000      0.21400000      8.91600000
H     -3.87700000     -1.20000000      8.37700000
O      1.48300000    -12.27500000     -9.68900000
H      2.04400000    -11.60900000     -9.29300000
H      0.92600000    -11.78900000    -10.29700000
O     -6.36900000      2.76800000     10.06500000
H     -6.42800000      2.28700000      9.24000000
H     -6.81800000      3.59600000      9.89300000
O     -7.83900000      8.59100000     10.55600000
H     -8.45000000      8.13200000     11.13200000
H     -6.97300000      8.30900000     10.85200000
O      4.50200000     11.56100000     10.43800000
H      4.25900000     12.05600000      9.65600000
H      5.44600000     11.69400000     10.52200000
O     -3.52500000     -9.59900000      9.92900000
H     -3.29000000     -9.56900000      9.00200000
H     -3.36000000    -10.50600000     10.18900000
O     -7.71400000      3.30100000      2.73300000
H     -7.04900000      3.24400000      3.42000000
H     -7.43500000      4.03800000      2.19000000
O     -9.19800000     10.27100000      8.78500000
H     -8.64900000      9.73900000      9.36100000
H    -10.08300000     10.16700000      9.13400000
O    -10.87200000      6.30500000     -2.34500000
H    -11.08100000      6.19500000     -1.41700000
H    -10.70900000      7.24400000     -2.44400000
O    -13.73000000     -1.68500000     -5.97400000
H    -14.04900000     -1.06500000     -5.31800000
H    -13.06200000     -1.19800000     -6.45800000
O     -0.84000000      0.59400000     -6.19900000
H     -0.66500000      0.90500000     -5.31100000
H     -0.15400000     -0.05100000     -6.36700000
O      5.44800000    -13.19700000     10.16800000
H      5.29700000    -14.12400000      9.98400000
H      4.98000000    -13.03700000     10.98800000
O     14.43200000     -0.22700000      2.50800000
H     13.80600000      0.26300000      3.04000000
H     15.23000000      0.30100000      2.53000000
O      1.88500000     -4.17000000    -15.58700000
H      1.85600000     -4.55200000    -16.46500000
H      1.75200000     -4.91300000    -14.99800000
O    -13.04800000     12.17000000     -0.87300000
H    -13.59700000     11.39100000     -0.77700000
H    -12.69000000     12.10300000     -1.75800000
O      2.03000000     -6.74400000     -1.49600000
H      1.93600000     -7.54300000     -2.01500000
H      2.97600000     -6.62800000     -1.40400000
O     -9.95500000      2.41500000      8.20100000
H    -10.25600000      1.63400000      7.73700000
H    -10.37800000      3.14300000      7.74600000
O     -8.77000000      6.62600000      0.25000000
H     -8.91100000      5.69600000      0.42700000
H     -9.58200000      7.04900000      0.52900000
O     -0.36500000      6.69500000     15.43800000
H     -1.23500000      6.31400000     15.56200000
H      0.20000000      5.94500000     15.25200000
O     -6.33700000      9.23300000    -13.69000000
H     -5.78700000      8.88200000    -14.39000000
H     -5.88100000      8.99200000    -12.88400000
O     -3.82800000     -2.23300000      3.75900000
H     -3.63400000     -3.14900000      3.56000000
H     -3.96000000     -1.82500000      2.90300000
O     15.57700000      6.99600000     -1.68800000
H     16.50000000      7.03400000     -1.94100000
H     15.23400000      7.86200000     -1.90500000
O      2.99700000     -7.26500000     13.90100000
H      2.66400000     -7.92600000     14.50800000
H      2.32600000     -7.20400000     13.22100000
O      0.61400000     -1.44700000    -11.96100000
H     -0.31600000     -1.52500000    -12.17600000
H      0.90700000     -0.67300000    -12.44100000
O     10.36800000    -12.54300000     -0.64000000
H     10.25100000    -12.91800000      0.23300000
H      9.54300000    -12.72300000     -1.09000000
O    -13.29700000     -4.51400000     11.51600000
H    -12.53400000     -4.34600000     12.06900000
H    -12.93800000     -4.61000000     10.63400000
O     -3.42600000     -3.49800000     15.95800000
H     -3.25200000     -3.37700000     16.89200000
H     -2.84700000     -4.21400000     15.69800000
O     -4.96200000     -5.93500000     14.15000000
H     -5.24100000     -5.22800000     13.56800000
H     -5.35800000     -6.72200000     13.77800000
O      3.35700000      0.09600000     16.28600000
H      2.46900000      0.19400000     15.94300000
H      3.28600000      0.33500000     17.21000000
O     -0.37500000      8.50600000     13.23000000
H     -1.28700000      8.79600000     13.26100000
H     -0.33200000      7.78400000     13.85600000
O      1.42000000    -11.70600000     -0.35100000
H      0.92100000    -12.51200000     -0.22100000
H      1.25600000    -11.46800000     -1.26400000
O      3.12600000    -12.44400000      8.45300000
H      2.36900000    -12.22700000      7.90900000
H      3.87500000    -12.08700000      7.97500000
O      9.56700000     14.34500000     -0.83300000
H     10.37800000     13.84900000     -0.94700000
H      9.03900000     13.80800000     -0.24200000
O      3.72000000    -13.61600000     -2.39300000
H      2.99900000    -14.21800000     -2.21000000
H      3.45600000    -13.16100000     -3.19200000
O     -4.24300000      3.27700000     11.96200000
H     -4.61000000      3.29000000     11.07800000
H     -3.42000000      2.79600000     11.87300000
O      4.71400000     -2.35900000     -7.08200000
H      4.23900000     -1.54100000     -6.93100000
H      4.34100000     -2.70600000     -7.89200000
O     -1.83400000      1.85700000     11.47900000
H     -2.11000000      1.65600000     10.58400000
H     -0.89200000      2.01000000     11.41000000
O     14.67900000      3.68600000     -5.03900000
H     14.44500000      3.88200000     -4.13200000
H     15.59700000      3.41600000     -4.99600000
O     -0.32700000    -11.55800000    -11.52200000
H     -0.89000000    -10.82000000    -11.75500000
H     -0.32500000    -12.11300000    -12.30200000
O    -16.57000000      4.02900000      6.93100000
H    -16.16400000      4.06900000      6.06500000
H    -17.04600000      3.19900000      6.93400000
O     15.19500000      2.43600000      0.16400000
H     14.36600000      1.95800000      0.19400000
H     14.93900000      3.35200000      0.06200000
O    -12.60800000      6.25700000     -4.54900000
H    -11.92000000      6.17100000     -3.88900000
H    -13.21500000      6.89900000     -4.18100000
O      3.54400000      9.71200000     12.69200000
H      2.82500000      9.13600000     12.43200000
H      3.82000000     10.13200000     11.87700000
O      8.67500000      3.93300000      7.52100000
H      8.97500000      3.03800000      7.67800000
H      7.81100000      3.82900000      7.12200000
O     -4.61000000     -1.84600000     11.61900000
H     -5.29000000     -1.18200000     11.73600000
H     -4.46900000     -1.88100000     10.67300000
O     -1.25900000     -4.10900000    -14.68300000
H     -1.55900000     -4.64900000    -13.95100000
H     -0.32100000     -3.99800000    -14.53000000
O     -3.67500000    -14.31100000      1.59100000
H     -4.38300000    -13.77800000      1.95100000
H     -3.38900000    -13.83400000      0.81100000
O     -2.25600000     -1.52000000    -12.56100000
H     -1.95500000     -0.61100000    -12.55600000
H     -2.56300000     -1.66500000    -13.45600000
O      6.63700000      6.01700000      9.52500000
H      6.37700000      6.79300000     10.02200000
H      6.89800000      6.35800000      8.66900000
O    -16.41800000      4.12000000     -3.54400000
H    -15.49200000      4.34800000     -3.47400000
H    -16.88100000      4.94200000     -3.38300000
O     -9.50500000    -13.95400000     -0.15000000
H     -8.85500000    -13.26300000     -0.02000000
H     -9.33000000    -14.58300000      0.55000000
O     -6.75100000     -5.38400000     15.99600000
H     -7.14000000     -4.51000000     16.00500000
H     -6.15400000     -5.37400000     15.24800000
O     -8.57800000     12.59000000      3.38300000
H     -7.75700000     12.31000000      2.98000000
H     -8.38400000     12.63000000      4.32000000
O     -6.56900000     -7.23700000      2.47800000
H     -6.15100000     -7.06000000      3.32100000
H     -6.33700000     -8.14400000      2.28100000
O      4.40100000    -14.87100000      7.57900000
H      4.87800000    -14.31700000      6.96100000
H      3.68600000    -14.31800000      7.89500000
O     -2.60500000      1.61700000    -15.28000000
H     -2.98800000      2.49400000    -15.24100000
H     -3.35800000      1.02800000    -15.31400000
O     -9.15700000     -4.31700000     14.37400000
H     -9.35800000     -3.84900000     15.18500000
H     -9.47600000     -5.20600000     14.52600000
O    -15.22600000     -3.89900000     -6.15100000
H    -14.72900000     -3.08300000     -6.21200000
H    -14.92000000     -4.30400000     -5.34000000
O     -6.01400000     14.60800000      4.05400000
H     -6.33900000     14.87900000      3.19600000
H     -5.11100000     14.33500000      3.89400000
O      0.90900000     12.09100000     -3.50000000
H      1.17200000     12.88200000     -3.97100000
H      1.69600000     11.54700000     -3.48800000
O     13.51600000      4.96500000     -9.00600000
H     13.52400000      4.04600000     -8.74000000
H     14.19000000      5.37800000     -8.46600000
O     -5.03100000     16.75500000     -0.68000000
H     -5.72800000     17.05100000     -1.26600000
H     -4.70700000     17.55700000     -0.27000000
O     12.51500000      2.04200000     -5.05500000
H     13.20000000      2.64500000     -5.34400000
H     12.91000000      1.56300000     -4.32600000
O      5.25500000      1.92700000    -16.71200000
H      4.73000000      2.72800000    -16.72600000
H      4.63800000      1.23200000    -16.94100000
O      6.20900000     14.99400000      0.12900000
H      6.96600000     14.50000000      0.44400000
H      6.56300000     15.85200000     -0.10300000
O     10.83300000     14.42400000     -3.50500000
H     11.34300000     13.88200000     -4.10700000
H     10.00300000     13.95600000     -3.40700000
O      7.64300000      5.13500000    -13.81700000
H      8.45200000      5.21300000    -14.32300000
H      7.55400000      4.19700000    -13.65000000
O    -13.13300000     12.68900000      2.16300000
H    -12.57000000     12.13000000      2.69700000
H    -12.53200000     13.13600000      1.56700000
O     -0.02200000      4.69200000      9.91400000
H      0.20400000      4.49600000      9.00500000
H      0.21300000      5.61300000     10.02600000
O      7.32300000      7.96300000     -5.00100000
H      6.86300000      7.55100000     -4.27000000
H      7.70500000      7.23100000     -5.48600000
O     13.02400000     -4.53900000     11.86200000
H     13.79300000     -5.05100000     11.61400000
H     12.82700000     -4.01300000     11.08700000
O     -4.40400000     -5.16900000     -6.77800000
H     -4.08300000     -5.17600000     -7.67900000
H     -4.56200000     -4.24400000     -6.58700000
O     -8.39100000    -16.62600000     -2.08400000
H     -8.30100000    -15.70400000     -2.32700000
H     -9.33400000    -16.78600000     -2.09800000
O     -2.02600000    -13.33100000      5.34500000
H     -1.63000000    -13.88900000      6.01400000
H     -2.52300000    -13.93400000      4.79300000
O     -0.46600000     -5.95600000     11.37600000
H     -0.33400000     -5.42600000     10.59000000
H     -0.37600000     -5.33800000     12.10100000
O     -5.35100000      1.35300000     -0.39900000
H     -4.83500000      1.33800000      0.40600000
H     -5.86900000      2.15600000     -0.33700000
O      1.58200000      8.97200000     -2.40600000
H      2.13300000      8.92100000     -1.62400000
H      1.80700000      9.81400000     -2.80200000
O     -0.03000000     -8.78600000     -7.93500000
H     -0.05600000     -7.95400000     -7.46300000
H      0.34300000     -9.40600000     -7.30800000
O     -0.36600000      5.28700000     12.72400000
H     -0.41400000      4.90900000     11.84600000
H      0.46000000      4.96000000     13.08100000
O    -11.82300000     -6.55000000      8.88300000
H    -12.32700000     -6.76000000      8.09700000
H    -11.79200000     -5.59300000      8.90000000
O     -8.32200000     -0.15600000     -3.53300000
H     -8.24100000     -1.02600000     -3.92500000
H     -7.54900000      0.31700000     -3.84000000
O     -5.64200000     -1.15500000     -1.79300000
H     -6.49100000     -1.07200000     -2.22800000
H     -5.59300000     -0.39300000     -1.21700000
O     -1.67700000     10.08500000    -14.04100000
H     -1.91100000      9.58100000    -13.26100000
H     -1.03300000      9.54100000    -14.49300000
O      5.45300000      8.43500000     10.38200000
H      4.54600000      8.73700000     10.33300000
H      5.90700000      8.92900000      9.70000000
O     -4.88700000     16.10600000     -5.20500000
H     -5.42100000     16.69100000     -5.74300000
H     -5.47800000     15.81000000     -4.51400000
O     -8.63500000    -13.51400000      7.11300000
H     -8.72500000    -12.95600000      7.88500000
H     -7.85000000    -14.03400000      7.28300000
O     -2.32500000    -15.76700000      3.86600000
H     -2.67200000    -15.26800000      3.12700000
H     -2.07000000    -16.60800000      3.48900000
O    -11.39400000      1.99600000    -10.64300000
H    -12.33600000      2.07600000    -10.49000000
H    -11.05600000      1.58900000     -9.84600000
O    -14.81400000      5.42000000      9.30200000
H    -14.07500000      5.92500000      8.96200000
H    -15.34000000      5.21500000      8.52900000
O      6.40900000    -14.91800000     -9.21700000
H      5.69600000    -15.52800000     -9.40300000
H      6.01500000    -14.05100000     -9.31900000
O      8.43800000     -9.82200000     10.42900000
H      8.29600000     -9.93700000      9.49000000
H      9.05800000     -9.09500000     10.49000000
O     -4.23400000      3.92600000     -2.98500000
H     -3.71500000      4.24100000     -2.24500000
H     -4.14800000      2.97300000     -2.95000000
O     13.31300000     11.31000000     -4.51900000
H     13.42900000     10.51000000     -5.03100000
H     13.35900000     11.02100000     -3.60800000
O      4.04100000     10.44900000      1.99100000
H      4.17800000     11.19800000      2.57000000
H      4.90000000     10.29000000      1.59800000
O      5.02100000     -9.06000000      1.24400000
H      4.72000000     -9.71800000      1.87100000
H      5.76900000     -8.64500000      1.67200000
O      0.42300000     11.51600000     13.34200000
H      0.39100000     11.55800000     12.38600000
H      0.16000000     10.62000000     13.55200000
O     -1.21000000      3.35000000    -11.66400000
H     -2.16100000      3.37400000    -11.56100000
H     -1.01800000      2.44500000    -11.90900000
O      5.37800000      0.76000000     14.55300000
H      5.22200000      1.67500000     14.32000000
H      4.67000000      0.54300000     15.16000000
O     -3.35500000     -5.72400000      7.73300000
H     -2.86300000     -5.58900000      6.92300000
H     -4.10300000     -5.13200000      7.66000000
O     -2.18000000    -10.68800000      4.95000000
H     -2.58300000    -10.41900000      5.77500000
H     -1.99900000    -11.62100000      5.06400000
O      7.76000000     -2.39800000      1.73800000
H      8.39700000     -2.29100000      1.03100000
H      8.15200000     -1.94600000      2.48500000
O     -6.92000000     -9.73600000     -9.83600000
H     -6.39700000     -8.94000000     -9.93000000
H     -7.82600000     -9.42600000     -9.82100000
O      7.37200000      5.50600000     -6.29700000
H      8.23800000      5.12800000     -6.45000000
H      7.09900000      5.83300000     -7.15400000
O     -4.52200000    -10.66200000     13.50200000
H     -3.99400000    -10.23500000     14.17700000
H     -5.02700000     -9.95100000     13.10700000
O     14.04000000     -0.34100000    -10.17900000
H     13.75300000      0.27700000    -10.85100000
H     14.24700000     -1.14100000    -10.66200000
O     -0.58000000      9.00800000     -9.72700000
H     -0.81200000      8.69900000     -8.85200000
H     -0.74100000      9.95100000     -9.69900000
O     -3.90800000    -15.75500000      6.10400000
H     -3.32700000    -15.95400000      5.37000000
H     -3.71200000    -16.43000000      6.75400000
O     -6.46600000     -3.22500000      4.14400000
H     -5.53100000     -3.07500000      4.28300000
H     -6.69800000     -2.64200000      3.42100000
O     15.84900000     -2.65000000      2.04800000
H     15.46400000     -1.87800000      2.46100000
H     16.22300000     -2.32300000      1.23000000
O      9.95300000      2.08600000     -4.37300000
H     10.87500000      1.87700000     -4.52800000
H      9.85600000      2.98600000     -4.68400000
O      1.59600000     11.46100000     10.76600000
H      1.69900000     10.78000000     10.10200000
H      2.45600000     11.88000000     10.81400000
O      7.71600000     -0.46200000     10.73800000
H      8.54800000      0.01000000     10.78600000
H      7.48100000     -0.62500000     11.65100000
O     -8.72900000     -3.02400000      8.71200000
H     -8.42500000     -3.92600000      8.81400000
H     -8.32000000     -2.72400000      7.90000000
O      8.21000000      0.26500000     -5.36500000
H      8.99600000      0.73100000     -5.07900000
H      7.89000000      0.77100000     -6.11200000
O    -12.09200000      2.84500000     -5.05000000
H    -11.19100000      3.11100000     -4.86800000
H    -12.53100000      2.89100000     -4.20100000
O     13.36200000      4.28800000      4.87200000
H     14.17100000      3.78300000      4.80100000
H     13.16300000      4.29100000      5.80900000
O     -1.04500000      0.55600000     -9.88000000
H     -1.91900000      0.70600000    -10.24100000
H     -1.11300000     -0.28700000     -9.43200000
O    -12.85300000     -1.90300000    -10.38300000
H    -13.63900000     -1.64600000     -9.90200000
H    -12.63700000     -2.77100000    -10.04100000
O    -11.76000000     -3.49900000    -12.80400000
H    -12.36400000     -4.17800000    -13.10500000
H    -11.27700000     -3.90800000    -12.08700000
O    -11.02800000      0.08700000      7.43000000
H    -11.89600000      0.17200000      7.03500000
H    -10.64300000     -0.67600000      7.00000000
O      4.28700000    -15.05500000     -4.81000000
H      4.35900000    -15.62500000     -4.04400000
H      5.09800000    -15.20300000     -5.29700000
O     -1.68100000     -4.55400000    -17.41800000
H     -2.38600000     -5.20000000    -17.37600000
H     -1.45300000     -4.38900000    -16.50300000
O     -5.42400000     11.95200000      4.39800000
H     -5.70200000     12.80700000      4.72600000
H     -5.75300000     11.92100000      3.50000000
O     12.51000000      2.62900000     10.50000000
H     12.85100000      2.87700000      9.64000000
H     12.20000000      1.73100000     10.38600000
O     -7.99200000    -11.74800000      0.72800000
H     -8.64600000    -11.67800000      0.03300000
H     -8.31200000    -11.16600000      1.41800000
O     -3.03400000      6.22400000     -4.56700000
H     -3.90400000      6.40700000     -4.92200000
H     -2.74600000      7.05700000     -4.19600000
O     -0.54900000      8.89800000      3.83200000
H     -1.00500000      9.34000000      3.11500000
H     -1.17600000      8.90700000      4.55600000
O      1.13600000      2.16600000     -4.69900000
H      0.68500000      2.67600000     -4.02600000
H      2.00000000      1.99000000     -4.32700000
O      7.90400000     10.57500000     -5.32600000
H      7.46300000      9.74000000     -5.16700000
H      8.43900000     10.41800000     -6.10500000
O     -7.92500000     -2.90400000    -15.39800000
H     -8.84100000     -2.70200000    -15.20700000
H     -7.43200000     -2.45100000    -14.71400000
O      4.20700000     -7.44100000     -6.13700000
H      3.85700000     -6.74900000     -6.69900000
H      4.09400000     -7.10700000     -5.24700000
O     10.59000000     -2.85200000     12.02100000
H     11.36900000     -3.31000000     12.33600000
H     10.32800000     -2.29300000     12.75200000
O     13.23200000      9.20300000     -1.79600000
H     13.44800000      8.76900000     -0.97100000
H     13.38200000     10.13200000     -1.62500000
O      8.89100000    -12.93200000    -10.00400000
H      8.31400000    -13.69000000     -9.91100000
H      8.53600000    -12.28500000     -9.39400000
O      5.52900000     -8.56200000     -9.72000000
H      4.61200000     -8.43900000     -9.47300000
H      5.95300000     -8.87600000     -8.92200000
O      6.90400000     10.20200000    -13.09200000
H      7.23000000     10.37700000    -12.20900000
H      7.66700000      9.87600000    -13.56900000
O     12.01200000     12.97600000      0.46000000
H     12.35000000     12.94000000      1.35500000
H     11.37000000     12.26800000      0.41800000
O      5.31400000    -12.55500000     -0.58500000
H      4.75200000    -12.98400000     -1.23000000
H      5.48400000    -11.68800000     -0.95300000
O    -14.87500000      7.17800000     -3.19200000
H    -15.57000000      7.20400000     -3.85000000
H    -15.27100000      6.73300000     -2.44300000
O     -1.49700000     14.60600000      8.23100000
H     -0.96100000     13.85900000      7.96300000
H     -2.19200000     14.65100000      7.57400000
O      1.57100000      9.68400000      6.61100000
H      1.61900000      9.25500000      5.75600000
H      2.44600000      9.57600000      6.98200000
O     -5.16400000      6.53600000      9.13500000
H     -5.44700000      6.70100000     10.03400000
H     -4.31400000      6.10500000      9.22700000
O    -11.14700000      1.92900000     -7.72500000
H    -11.36700000      2.21900000     -6.84000000
H    -11.30100000      2.69800000     -8.27400000
O     -6.41900000     -5.59700000    -11.91300000
H     -7.11400000     -5.28000000    -11.33600000
H     -6.04700000     -6.34800000    -11.45000000
O      0.50300000     -9.46600000      3.92400000
H      0.76700000     -9.38200000      4.84000000
H     -0.22400000    -10.08800000      3.94000000
O      0.69400000     -4.95300000     -4.44300000
H      1.45400000     -4.52600000     -4.04800000
H      0.01700000     -4.91000000     -3.76700000
O    -11.04000000     -3.20900000     12.75200000
H    -10.26300000     -3.33600000     13.29600000
H    -10.70600000     -3.19800000     11.85500000
O     -2.85600000     11.61600000      1.79700000
H     -3.35300000     12.38300000      2.07900000
H     -3.12100000     11.48000000      0.88700000
O     -7.29600000     -7.31900000     -8.01400000
H     -6.58900000     -7.54200000     -7.40800000
H     -8.09600000     -7.56000000     -7.54800000
O     -5.06600000     -3.88600000    -13.35900000
H     -5.58800000     -3.08400000    -13.34800000
H     -5.60700000     -4.53100000    -12.90400000
O      5.45200000     -4.15000000      6.17500000
H      5.04000000     -5.00400000      6.04500000
H      6.20800000     -4.33100000      6.73400000
O      8.37400000      8.73100000      7.10200000
H      8.66800000      8.85500000      6.20000000
H      8.64900000      7.84100000      7.32200000
O      7.94300000     -3.62200000     -4.95100000
H      8.68100000     -3.01200000     -4.93800000
H      8.33800000     -4.47000000     -5.15600000
O      7.37700000     -2.88300000     -1.99600000
H      7.75800000     -3.46800000     -2.65100000
H      7.60500000     -2.00400000     -2.29900000
O      4.45100000      0.02100000     11.20800000
H      5.35100000     -0.18400000     11.46000000
H      3.94300000     -0.73900000     11.49100000
O      1.35900000     -7.06900000     16.52700000
H      1.04900000     -6.23000000     16.18600000
H      1.98800000     -6.83200000     17.20900000
O      2.39400000    -15.45200000     -0.59900000
H      3.22200000    -15.59400000     -0.14100000
H      1.88400000    -14.89900000     -0.00700000
O     11.68900000    -10.70800000      6.03700000
H     11.41400000    -11.28900000      5.32700000
H     10.88800000    -10.53800000      6.53100000
O      6.12900000      6.53800000      6.40000000
H      5.62900000      5.77300000      6.68500000
H      5.74400000      6.77400000      5.55500000
O     -7.04600000     -2.92700000      0.33000000
H     -7.88900000     -2.79400000     -0.10400000
H     -7.16500000     -3.72600000      0.84300000
O     -5.23900000      3.02400000    -12.90500000
H     -6.13000000      3.24600000    -12.63400000
H     -5.24100000      3.14300000    -13.85500000
O     14.28700000     -7.01700000      7.51300000
H     14.90100000     -6.88700000      6.79000000
H     13.52300000     -7.42700000      7.10700000
O      7.86400000    -10.32900000     -5.27200000
H      7.98800000     -9.61800000     -4.64400000
H      8.74800000    -10.65600000     -5.44200000
O     -4.56600000     17.00300000      6.46300000
H     -4.20300000     16.14300000      6.67800000
H     -5.22900000     17.15700000      7.13600000
O     -0.42400000      5.73400000    -12.91400000
H     -0.83600000      5.01800000    -12.43100000
H      0.50900000      5.51800000    -12.91300000
O      0.80800000     -3.61800000      2.93000000
H      1.25100000     -3.06300000      2.28900000
H      0.45100000     -4.34200000      2.41500000
O      5.22100000      3.28100000     12.37900000
H      4.53600000      3.00400000     12.98800000
H      4.95100000      2.92000000     11.53500000
O     -5.67500000     -9.61200000      7.26800000
H     -6.01400000     -9.19800000      8.06200000
H     -5.28400000    -10.43000000      7.57200000
O      5.76900000     -7.36300000     14.53300000
H      4.92800000     -7.03300000     14.21600000
H      6.26100000     -7.56900000     13.73800000
O     -2.38400000     14.67900000     -6.69700000
H     -1.98000000     14.32500000     -7.48900000
H     -3.32400000     14.65800000     -6.87700000
O      2.61100000    -17.36100000      2.57600000
H      2.08000000    -16.59100000      2.37400000
H      2.79900000    -17.28300000      3.51200000
O     -8.58500000    -11.18800000     -2.38300000
H     -8.11100000    -10.85300000     -3.14300000
H     -9.47700000    -11.33100000     -2.70000000
O      0.23800000      1.68800000      9.51500000
H      0.69500000      0.93400000      9.14200000
H     -0.55200000      1.77700000      8.98000000
O     -7.39700000     -1.05900000     15.12500000
H     -6.69400000     -0.42500000     14.98600000
H     -6.94500000     -1.87600000     15.33800000
O     -5.61300000     11.55500000     -6.53400000
H     -5.49900000     12.49800000     -6.65500000
H     -6.53000000     11.45600000     -6.27800000
O     11.65800000     -5.04600000      6.50200000
H     12.38600000     -5.19600000      5.89800000
H     11.61900000     -5.84100000      7.03300000
O    -12.60600000      6.58200000      8.31900000
H    -12.24500000      7.31400000      8.81900000
H    -12.66300000      6.90900000      7.42100000
O     -2.48400000      7.04300000     12.20200000
H     -1.71900000      6.59500000     12.56300000
H     -2.81300000      7.57700000     12.92500000
O     -4.16900000    -13.80800000     -1.07900000
H     -5.08300000    -13.82000000     -0.79500000
H     -4.02000000    -14.67900000     -1.44500000
O      0.25800000     -1.33200000     17.18500000
H      0.88400000     -0.75100000     17.61700000
H      0.20000000     -0.99800000     16.29000000
O      9.57900000     -3.04600000     -7.75100000
H     10.16100000     -3.37000000     -8.43900000
H      8.94300000     -3.75000000     -7.62400000
O     -9.78800000    -13.75100000     -4.88200000
H     -9.12800000    -14.01600000     -5.52200000
H     -9.45800000    -14.08100000     -4.04600000
O      8.28900000    -14.96500000      1.40800000
H      8.45600000    -14.85900000      0.47200000
H      8.06500000    -15.89100000      1.50800000
O     -8.16200000     -8.15200000     -1.19100000
H     -8.27200000     -8.41100000     -2.10600000
H     -7.72400000     -7.30300000     -1.23300000
O    -12.33300000     12.34700000     -3.71100000
H    -13.06200000     12.13800000     -4.29400000
H    -12.09600000     13.24700000     -3.93600000
O     -1.54800000     -1.69100000     10.58400000
H     -1.05700000     -1.14600000     11.19800000
H     -2.35700000     -1.90600000     11.04900000
O    -10.70500000      4.84100000      7.21400000
H    -11.46000000      5.28600000      7.59800000
H     -9.95300000      5.18700000      7.69500000
O     -0.32600000     16.53400000     -0.01900000
H     -0.99900000     17.11800000     -0.36800000
H      0.49800000     16.99000000     -0.18700000
O      8.13800000    -12.51900000     10.18600000
H      8.37700000    -11.62900000     10.44500000
H      7.19100000    -12.56100000     10.31600000
O    -13.63100000     -7.11300000      6.88600000
H    -14.37600000     -7.71200000      6.93600000
H    -14.02200000     -6.24000000      6.91600000
O      8.03400000    -16.27000000      4.84300000
H      7.93600000    -15.86400000      5.70400000
H      7.65900000    -15.63500000      4.23400000
O    -13.77800000    -10.80800000     -1.59000000
H    -14.35700000    -10.11600000     -1.27000000
H    -13.54200000    -11.30500000     -0.80600000
O     16.67900000      0.51800000     -2.33900000
H     16.38600000      0.48600000     -3.25000000
H     16.66500000      1.44900000     -2.11600000
O     -0.38500000    -11.89900000      8.56600000
H     -0.52100000    -11.75200000      9.50200000
H     -0.03900000    -11.06900000      8.24000000
O     -1.32900000     -5.09000000     -9.01500000
H     -0.84500000     -5.53500000     -8.31900000
H     -0.65100000     -4.67400000     -9.54900000
O      2.31700000      8.58900000      3.70900000
H      2.85600000      9.25500000      3.28300000
H      1.42200000      8.92100000      3.63300000
O      5.48000000     -4.34300000     -5.19000000
H      5.11600000     -4.23700000     -6.06900000
H      6.35900000     -3.97100000     -5.24900000
O     -1.93400000     -4.25000000     -2.25700000
H     -1.44400000     -4.53500000     -1.48500000
H     -2.79100000     -3.99400000     -1.91500000
O    -12.95400000     -6.67200000      2.64600000
H    -12.88700000     -7.62700000      2.65400000
H    -13.58400000     -6.48200000      1.95200000
O      8.88800000     -1.30800000     15.39400000
H      8.91600000     -2.06900000     15.97300000
H      9.67800000     -0.81200000     15.61100000
O      3.15000000     -0.02300000    -14.15400000
H      3.24600000     -0.50600000    -14.97400000
H      3.65900000     -0.52500000    -13.51800000
O     -8.37700000    -11.06200000      5.66900000
H     -7.64200000    -11.45000000      5.19500000
H     -8.40900000    -11.54200000      6.49600000
O      6.10200000      9.64900000      8.10400000
H      6.07800000     10.59100000      7.93700000
H      6.91500000      9.35400000      7.69400000
O     -6.62000000    -16.16800000      3.12000000
H     -6.19600000    -17.00300000      2.92300000
H     -5.99800000    -15.71100000      3.68600000
O     -0.45700000      4.95800000     -5.60300000
H     -1.31100000      5.37000000     -5.47100000
H     -0.22000000      4.61700000     -4.74000000
O      7.56200000     -6.24400000    -10.26700000
H      6.94000000     -6.94000000    -10.47800000
H      8.35500000     -6.47600000    -10.75000000
O     -3.03800000     -1.06000000     -6.56600000
H     -2.87800000     -1.59000000     -5.78500000
H     -2.32800000     -0.41900000     -6.57000000
O     -2.27400000     12.11100000      4.70200000
H     -2.23500000     11.19400000      4.97500000
H     -2.78000000     12.09900000      3.89000000
O     -7.62800000     -2.22000000     -7.67500000
H     -7.85400000     -1.30800000     -7.85900000
H     -6.67600000     -2.25500000     -7.77500000
O      7.14600000     -0.79400000     13.34900000
H      7.83100000     -0.72600000     14.01400000
H      6.44800000     -0.22100000     13.66500000
O    -11.00300000     -6.32900000     -8.01000000
H    -11.68600000     -6.43700000     -7.34800000
H    -10.49800000     -7.14100000     -7.96700000
O      9.70200000      9.07800000      4.64800000
H     10.65900000      9.04500000      4.63900000
H      9.43400000      8.46900000      3.96000000
O     -8.49200000      7.03500000      5.69500000
H     -8.22100000      7.66400000      6.36500000
H     -8.21000000      6.18600000      6.03600000
O     10.89400000    -10.23700000      2.60000000
H     11.83200000    -10.42000000      2.56600000
H     10.54000000    -10.65200000      1.81300000
O      6.89300000    -16.02800000     -1.45900000
H      6.84300000    -15.22200000     -1.97200000
H      6.40300000    -16.67000000     -1.97300000
O     -4.21600000      9.07000000      8.32500000
H     -4.74200000      9.52500000      8.98200000
H     -4.53000000      8.16600000      8.35100000
O      2.34700000     14.28000000     -4.41800000
H      2.71900000     15.01700000     -3.93400000
H      2.66500000     14.39700000     -5.31400000
O    -16.11500000     -2.69500000     -2.26700000
H    -15.71800000     -2.82500000     -1.40600000
H    -16.76600000     -2.00700000     -2.12900000
O     -2.66600000    -13.45300000    -11.52000000
H     -3.11100000    -12.84500000    -10.92900000
H     -2.74300000    -13.04700000    -12.38300000
O     15.32000000      7.47400000     -5.08600000
H     15.25100000      7.78100000     -5.99000000
H     14.41300000      7.34900000     -4.80500000
O     -3.51400000      1.53900000    -11.33400000
H     -3.66700000      2.18100000    -10.64200000
H     -4.17900000      1.73500000    -11.99500000
O     -9.63600000     -7.89900000      9.63900000
H    -10.41500000     -7.51400000      9.23800000
H     -8.98900000     -7.92000000      8.93400000
O      2.95000000     -8.06600000    -11.39800000
H      3.68700000     -7.64400000    -11.83900000
H      2.63600000     -8.71700000    -12.02500000
O      2.57400000      5.62900000     11.73800000
H      3.35400000      5.77500000     11.20300000
H      2.73500000      6.12900000     12.53800000
O     13.72300000      8.12000000      0.52900000
H     14.02800000      7.21800000      0.43300000
H     12.91900000      8.04700000      1.04400000
O     13.18500000    -11.12800000      1.25700000
H     12.88600000    -10.51800000      0.58300000
H     13.60200000    -11.83800000      0.77000000
O     -7.95500000     -5.00500000      2.38400000
H     -7.27100000     -5.67500000      2.40600000
H     -8.77300000     -5.49600000      2.46400000
O     -6.30600000     11.82400000      1.85000000
H     -6.71000000     11.28400000      1.17100000
H     -6.12100000     12.65600000      1.41500000
O     -0.85500000     -9.30400000     -4.58300000
H     -1.41100000     -8.60700000     -4.23500000
H     -1.32700000     -9.62500000     -5.35200000
O     -6.69300000     -5.80000000     -1.97800000
H     -5.99900000     -5.54400000     -1.36900000
H     -6.47600000     -5.34600000     -2.79200000
O    -16.27800000     -1.89500000      4.49900000
H    -15.35000000     -2.09700000      4.62200000
H    -16.29000000     -0.97100000      4.24900000
O     -5.50900000      9.11900000     -2.93000000
H     -6.22800000      9.54200000     -3.39900000
H     -5.92300000      8.72300000     -2.16300000
O     12.05300000     -9.73300000     -1.37600000
H     11.17600000    -10.08200000     -1.21800000
H     12.25100000     -9.98100000     -2.27900000
O      4.38600000     12.60200000      3.52600000
H      5.18200000     12.20700000      3.88200000
H      4.66900000     13.45700000      3.20000000
O    -14.98500000      5.58700000      3.14900000
H    -15.23000000      5.90300000      2.28000000
H    -15.58600000      6.03500000      3.74500000
O      1.83300000     17.53600000     -1.58700000
H      1.72400000     17.77600000     -2.50700000
H      2.01600000     16.59600000     -1.60600000
O      4.56500000      7.91400000     -3.72100000
H      4.31500000      7.45400000     -2.92000000
H      3.80600000      8.45800000     -3.93200000
O      9.36500000      8.93000000     -3.43000000
H      8.65700000      8.82400000     -4.06400000
H     10.16400000      8.77300000     -3.93400000
O     -2.62200000    -10.25600000     -9.23700000
H     -2.06300000     -9.59800000     -9.65100000
H     -2.26000000    -10.35800000     -8.35700000
O      4.11100000     16.42300000     -4.17600000
H      4.25600000     17.18800000     -4.73200000
H      4.86000000     15.85300000     -4.35300000
O    -11.30600000     -2.36000000     -7.90000000
H    -12.10700000     -2.84400000     -8.09900000
H    -11.09200000     -2.61000000     -7.00100000
O    -12.03100000     -3.78500000      8.91900000
H    -12.45300000     -3.00300000      8.56400000
H    -11.09500000     -3.63100000      8.79100000
O      8.14900000    -12.93200000     -2.50700000
H      7.24900000    -12.74400000     -2.23900000
H      8.06100000    -13.37200000     -3.35200000
O     -8.68600000     11.06100000     -8.38400000
H     -8.96500000     10.16800000     -8.18000000
H     -8.19600000     10.97800000     -9.20100000
O     12.03900000      4.59700000    -12.95800000
H     12.45900000      5.26900000    -12.42200000
H     11.35300000      4.23600000    -12.39600000
O     12.96300000     -5.27100000    -11.74300000
H     13.31800000     -5.78400000    -12.46900000
H     12.14300000     -4.91100000    -12.08200000
O     -9.58700000     -3.19500000    -10.12300000
H     -8.69700000     -3.14400000     -9.77500000
H    -10.14600000     -2.94200000     -9.38800000
O      0.57300000     -9.26100000      7.67700000
H     -0.20300000     -8.95400000      8.14500000
H      1.10900000     -8.47700000      7.56100000
O      2.27400000     14.77200000     -1.55500000
H      2.32900000     13.99700000     -0.99600000
H      1.42200000     14.69700000     -1.98500000
O    -10.48000000      2.86100000      2.78800000
H    -10.81900000      2.90800000      1.89400000
H     -9.59400000      3.21700000      2.72700000
O      8.12300000     -1.80200000      6.29200000
H      8.88000000     -2.14800000      6.76400000
H      7.51700000     -1.52800000      6.98000000
O      8.69300000     -9.06600000    -10.26800000
H      8.28000000     -9.84400000     -9.89400000
H      8.28100000     -8.96500000    -11.12600000
O     -5.23300000     -0.48800000      5.77700000
H     -5.21300000      0.46500000      5.69000000
H     -4.89600000     -0.81100000      4.94100000
O      4.26500000    -14.78500000      2.78700000
H      3.85600000    -14.08400000      2.28000000
H      4.25600000    -15.54100000      2.20100000
O     13.10800000     -3.75000000     -6.47500000
H     13.14600000     -4.21000000     -5.63600000
H     12.57500000     -2.97500000     -6.30000000
O    -15.54400000      5.44000000     -1.11300000
H    -16.31400000      4.88700000     -0.98000000
H    -14.80900000      4.82600000     -1.13000000
O    -11.52800000      7.63700000      0.22200000
H    -11.70100000      7.17900000      1.04500000
H    -12.34100000      8.10600000      0.03400000
O      1.06900000     -6.11700000    -13.98200000
H      1.11300000     -6.96200000    -14.43100000
H      0.86500000     -6.33900000    -13.07400000
O    -14.51100000     -0.43900000      0.74400000
H    -14.73100000     -1.36600000      0.82700000
H    -15.34300000      0.01700000      0.87300000
O    -10.65100000     -8.13500000     -3.69700000
H    -10.81800000     -9.04900000     -3.46500000
H     -9.69700000     -8.07100000     -3.74900000
O    -12.94500000     -7.29100000     -2.08500000
H    -12.32700000     -7.49100000     -2.78900000
H    -12.51500000     -7.61100000     -1.29200000
O     12.29500000     -7.92700000      6.15900000
H     11.99500000     -7.58900000      5.31400000
H     11.83500000     -8.76000000      6.26100000
O     -7.26600000     -4.84100000     -9.19800000
H     -7.23400000     -5.77400000     -8.98400000
H     -6.35100000     -4.59600000     -9.33600000
O     -2.56000000     -7.08200000      2.06600000
H     -2.33800000     -6.63200000      1.25100000
H     -1.71400000     -7.30100000      2.45700000
O      9.56100000      1.30200000     -1.27200000
H      9.67700000      2.19900000     -1.58500000
H      9.74000000      1.35100000     -0.33300000
O    -13.67500000     -2.39100000      4.71900000
H    -13.21000000     -3.22700000      4.67900000
H    -13.12500000     -1.78700000      4.22000000
O    -12.26400000      3.89400000      4.97600000
H    -11.93000000      4.10400000      4.10400000
H    -11.61400000      4.25900000      5.57600000
O     -7.21300000      9.95500000     -4.73500000
H     -8.07000000     10.33100000     -4.93500000
H     -7.02100000      9.38800000     -5.48200000
O     -6.90200000    -10.94800000     -4.52800000
H     -6.92000000    -10.55200000     -5.39900000
H     -6.29900000    -11.68700000     -4.61300000
O     13.20100000      1.28100000    -12.47000000
H     12.31700000      0.91300000    -12.45700000
H     13.11400000      2.09300000    -12.97100000
O     -4.92800000     -8.01200000    -11.53600000
H     -4.83100000     -8.80800000    -12.05900000
H     -4.28600000     -7.40400000    -11.90400000
O     -0.11400000      4.83200000     -0.27900000
H      0.53200000      4.57700000      0.38000000
H      0.40700000      5.17300000     -1.00600000
O     11.22400000      3.47400000    -10.63200000
H     11.35700000      4.12400000     -9.94200000
H     11.59400000      2.66700000    -10.27500000
O     -9.93800000     10.83800000     -4.91900000
H    -10.41400000     10.39700000     -5.62200000
H    -10.61500000     11.30000000     -4.42400000
O     -4.18700000    -12.65300000     10.67600000
H     -4.51200000    -13.48800000     11.01400000
H     -3.71700000    -12.26300000     11.41300000
O     15.73600000     -3.81200000     -1.92100000
H     15.54000000     -2.97200000     -1.50600000
H     16.10700000     -4.34500000     -1.21800000
O     -4.91800000      2.23900000      4.67000000
H     -4.58800000      2.78200000      3.95400000
H     -5.49300000      2.82100000      5.16700000
O     10.87000000     -2.58800000     -3.74700000
H     10.60800000     -1.94600000     -3.08800000
H     11.78300000     -2.78500000     -3.54000000
O    -10.46400000     -0.75300000     -1.74600000
H    -10.00700000     -1.52400000     -1.40800000
H     -9.80800000     -0.29800000     -2.27400000
O     11.35700000      9.50400000     -5.80300000
H     10.97700000      8.76100000     -6.27200000
H     11.93700000      9.91900000     -6.44100000
O     -5.86100000     14.75300000      1.07600000
H     -5.48300000     15.43900000      0.52600000
H     -6.79800000     14.94900000      1.09300000
O    -11.17100000     -2.66900000     -4.97600000
H    -11.84000000     -2.30600000     -4.39500000
H    -11.23300000     -3.61600000     -4.84800000
O     -6.94400000      1.37100000      7.92800000
H     -7.00800000      0.51700000      7.50000000
H     -7.72100000      1.84600000      7.63300000
O     -2.89900000      8.73200000     -3.30300000
H     -3.79600000      8.77900000     -2.97200000
H     -2.63100000      9.64600000     -3.40100000
O     10.28300000    -12.71600000      4.58100000
H     10.21400000    -13.29100000      5.34300000
H      9.43900000    -12.26600000      4.54300000
O     12.89100000     -6.55200000      1.75400000
H     13.71900000     -6.90100000      2.08400000
H     13.08000000     -5.63400000      1.55800000
O      6.49500000      1.89000000     -2.76700000
H      6.53900000      1.24600000     -3.47300000
H      6.98400000      1.49100000     -2.04700000
O     -2.75900000      7.35800000    -10.88900000
H     -3.00600000      6.71500000    -10.22400000
H     -1.80700000      7.28700000    -10.94900000
O      3.74000000    -12.54600000      4.88400000
H      2.92300000    -12.69400000      5.35800000
H      3.82800000    -13.30900000      4.31300000
O     -6.63800000      0.96700000     -8.68100000
H     -7.06300000      1.48300000     -9.36600000
H     -5.76000000      1.34300000     -8.60700000
O     -0.61300000    -17.23700000      7.31500000
H     -1.53500000    -17.21900000      7.57200000
H     -0.38200000    -16.31800000      7.18400000
O     -2.87500000      9.99400000    -11.17400000
H     -2.80000000     10.38000000    -10.30100000
H     -2.77600000      9.05300000    -11.03000000
O     11.88400000      4.61400000     12.63100000
H     12.18500000      3.94700000     12.01300000
H     11.23400000      5.11800000     12.14100000
O      8.68900000      6.39800000     14.36600000
H      8.52000000      6.03000000     15.23300000
H      7.83200000      6.69900000     14.06300000
O     -7.84900000      0.64800000      1.35500000
H     -8.14700000      1.47400000      1.73500000
H     -7.58000000      0.87700000      0.46500000
O      6.02400000     14.52900000     -4.34600000
H      5.51400000     14.18700000     -3.61100000
H      5.89200000     13.89100000     -5.04700000
O     16.66400000     -1.45000000     -0.39800000
H     16.63500000     -0.65600000     -0.93100000
H     17.59100000     -1.68600000     -0.36900000
O     -5.83100000      0.46200000     -5.70700000
H     -6.37900000      0.84400000     -6.39300000
H     -5.02500000      0.20900000     -6.15700000
O    -11.59600000      4.43200000     -8.75200000
H    -11.06400000      4.82200000     -9.44600000
H    -11.67800000      5.12500000     -8.09600000
O      3.27900000     -2.67800000      7.63400000
H      2.62500000     -2.61100000      6.93800000
H      3.97400000     -3.21800000      7.25900000
O     -8.10200000     -0.80800000    -11.42000000
H     -8.99400000     -1.05200000    -11.66800000
H     -8.12000000     -0.77000000    -10.46400000
O      4.56600000      1.26100000      4.39300000
H      5.01400000      0.58400000      4.89900000
H      5.18500000      1.49200000      3.70100000
O     -9.95200000     -6.88500000      2.96500000
H    -10.82000000     -6.58300000      3.23400000
H     -9.45200000     -6.93100000      3.78000000
O     10.77700000      2.29400000      5.59700000
H     10.76700000      1.87700000      6.45900000
H     11.42600000      2.99300000      5.67600000
O      7.15500000     -8.29700000    -13.11400000
H      6.80400000     -9.15600000    -12.87800000
H      7.52800000     -8.42200000    -13.98700000
O     -0.48200000    -13.09600000     -7.62100000
H      0.30200000    -12.75200000     -8.04800000
H     -1.04100000    -13.38300000     -8.34300000
O     13.40000000     -0.51700000     -0.21800000
H     13.74400000     -0.43600000      0.67100000
H     12.50900000     -0.84700000     -0.10100000
O      3.20500000     -4.42400000    -11.65900000
H      3.57900000     -5.30000000    -11.74500000
H      3.47200000     -3.96900000    -12.45700000
O      0.50700000      4.80800000    -17.73000000
H     -0.22200000      4.31100000    -17.35700000
H      0.39900000      5.69200000    -17.37800000
O      0.44900000      8.63800000      0.63700000
H     -0.29800000      8.17900000      0.25400000
H      0.30800000      9.55700000      0.41000000
O     -0.07500000     -6.81900000      3.09900000
H      0.75800000     -6.35300000      3.02500000
H      0.17300000     -7.73400000      3.23500000
O     16.63100000     -5.23600000      0.21700000
H     16.84700000     -5.01000000      1.12200000
H     17.47900000     -5.30100000     -0.22200000
O    -11.25900000     11.63000000      4.04200000
H    -10.32200000     11.78200000      3.92400000
H    -11.47600000     12.08300000      4.85700000
O     -0.36800000      3.06000000     14.78600000
H      0.13700000      3.76100000     15.19900000
H     -1.10600000      3.50900000     14.37300000
O     -9.04700000     12.82400000      9.97000000
H     -8.26600000     12.66500000     10.50100000
H     -9.11100000     12.05600000      9.40200000
O     16.13700000      6.52800000      3.81800000
H     16.67700000      6.38300000      4.59500000
H     15.80000000      5.66000000      3.59500000
O     -6.35000000      5.50600000    -14.15900000
H     -6.55600000      6.16700000    -14.82100000
H     -5.39600000      5.52200000    -14.09300000
O     -1.10500000     -5.96200000     -0.07300000
H     -0.92800000     -6.82400000     -0.44800000
H     -0.24000000     -5.60700000      0.13200000
O     13.75300000     -0.17900000     -7.41000000
H     12.96300000     -0.36700000     -6.90200000
H     13.61100000     -0.62100000     -8.24700000
O     -4.79200000     -2.45200000     -7.93500000
H     -4.16000000     -1.88200000     -7.49700000
H     -4.66000000     -2.28400000     -8.86800000
O      6.42100000      7.11200000      1.33900000
H      6.74600000      6.30700000      0.93500000
H      6.33800000      7.72800000      0.61100000
O      5.23400000     -2.28000000      2.03600000
H      5.33300000     -2.19800000      2.98500000
H      6.12800000     -2.37800000      1.70900000
O     13.55000000     -5.59200000      4.49300000
H     14.06200000     -6.28800000      4.08200000
H     13.33300000     -4.99800000      3.77400000
O      7.28700000     11.83800000     -8.33100000
H      7.35100000     12.79100000     -8.26900000
H      8.09700000     11.57100000     -8.76500000
O     17.16600000     -4.76300000      2.89200000
H     18.08600000     -4.67200000      3.14000000
H     16.88000000     -3.87100000      2.69700000
O     -7.56400000     -6.06500000     -5.40900000
H     -6.77500000     -5.54000000     -5.27800000
H     -8.21900000     -5.43900000     -5.71800000
O      7.12200000      8.33600000     12.93000000
H      7.01600000      9.13900000     13.43900000
H      6.61000000      8.48700000     12.13500000
O     -4.67200000     -8.16700000     -3.53600000
H     -5.28500000     -7.65600000     -3.00700000
H     -4.66700000     -7.72800000     -4.38700000
O     -2.83800000      5.40400000     15.76000000
H     -3.23500000      6.26900000     15.85500000
H     -3.48000000      4.89900000     15.26100000
O    -15.54000000      7.06700000      0.94300000
H    -15.57300000      6.40800000      0.25000000
H    -16.35300000      7.56200000      0.84200000
O     -4.62700000    -11.09800000    -10.96700000
H     -5.37400000    -10.67900000    -10.54100000
H     -3.86700000    -10.80300000    -10.46500000
O     13.09600000     -3.76000000      2.23900000
H     12.28700000     -3.24900000      2.26800000
H     13.73000000     -3.18300000      1.81500000
O     10.52100000      9.90300000      8.62100000
H      9.65800000      9.66100000      8.28400000
H     10.67500000      9.29600000      9.34500000
O     -4.84200000     -6.43500000      0.21300000
H     -4.26000000     -6.17800000      0.92800000
H     -5.63700000     -6.74100000      0.65000000
O      4.69400000     13.47400000     -2.08800000
H      3.84600000     13.91700000     -2.07600000
H      5.10000000     13.71000000     -1.25400000
O    -16.95900000      1.67200000     -4.12500000
H    -16.38600000      1.12800000     -3.58400000
H    -16.68700000      2.57000000     -3.93400000
O      2.19500000      4.93700000    -12.57300000
H      2.99900000      5.38900000    -12.83000000
H      2.20000000      4.96500000    -11.61600000
O     -1.24800000    -12.33000000     -1.99700000
H     -1.74300000    -12.70900000     -2.72300000
H     -1.86600000    -11.73400000     -1.57100000
O      1.60800000     16.19800000      8.09100000
H      2.48100000     15.99500000      7.75400000
H      1.08800000     16.38700000      7.31000000
O     10.04000000      1.08400000      7.87000000
H     10.52300000      1.07900000      8.69700000
H      9.15200000      0.81900000      8.10900000
O     -0.30700000     13.99600000      4.01800000
H      0.59000000     13.66200000      4.02400000
H     -0.80500000     13.35500000      4.52400000
O     -1.58500000      7.87600000     -0.84200000
H     -1.94000000      8.49800000     -1.47600000
H     -1.04600000      7.28200000     -1.36400000
O    -14.35800000      1.46100000     -5.74700000
H    -13.52300000      1.91900000     -5.65000000
H    -14.76000000      1.50800000     -4.88000000
O    -17.27100000      0.48300000      0.34900000
H    -17.79400000     -0.30400000      0.50000000
H    -17.86900000      1.08700000     -0.09200000
O      3.29700000      8.36300000      0.68100000
H      2.37200000      8.11400000      0.68800000
H      3.31500000      9.22900000      1.08700000
O     -8.14800000      2.98500000     15.11800000
H     -8.30600000      3.16800000     14.19100000
H     -7.43300000      2.34900000     15.11800000
O      2.81200000     -8.21600000     -8.66200000
H      2.67100000     -8.06600000     -9.59700000
H      2.61600000     -7.37400000     -8.25300000
O      7.87300000     -8.18900000     -3.37500000
H      8.74700000     -8.56900000     -3.29000000
H      7.57000000     -8.08200000     -2.47300000
O      3.41700000     -2.00100000    -16.23100000
H      2.65800000     -2.49600000    -15.92300000
H      3.75900000     -2.51500000    -16.96200000
O     -2.52100000      1.00900000      5.41500000
H     -3.34500000      1.35900000      5.07600000
H     -1.85300000      1.61500000      5.09200000
O     -7.86000000     -1.22200000      6.34500000
H     -8.23300000     -1.98700000      5.90600000
H     -6.95100000     -1.19400000      6.04600000
O      3.85200000     -9.39300000      9.90200000
H      3.56200000    -10.28500000     10.09400000
H      3.05500000     -8.86600000      9.95000000
O     -6.77600000     11.19300000     -0.94000000
H     -6.51200000     10.27800000     -0.84400000
H     -5.96000000     11.66100000     -1.11400000
O      1.69100000      2.79200000     11.32800000
H      1.55900000      3.73700000     11.24200000
H      1.21500000      2.41500000     10.58900000
O      4.79500000      6.41100000    -12.43300000
H      5.52400000      6.09700000    -11.89900000
H      4.59000000      7.27500000    -12.07600000
O      6.56300000     -2.70200000    -14.80200000
H      6.90100000     -2.41100000    -15.64900000
H      7.34500000     -2.88200000    -14.28100000
O      2.82200000      5.71400000     -9.90100000
H      2.87600000      6.67000000     -9.89200000
H      2.53500000      5.48300000     -9.01700000
O      2.17700000      4.69400000     -2.18900000
H      3.03100000      5.11200000     -2.07700000
H      2.34100000      3.76600000     -2.02400000
O     15.73200000     -0.01900000     -5.26000000
H     15.30100000     -0.08100000     -6.11300000
H     15.78200000     -0.92300000     -4.95100000
O    -10.22400000     -1.83400000    -14.18900000
H    -10.30300000     -1.12200000    -13.55400000
H    -10.70100000     -2.56300000    -13.79100000
O     11.81600000      2.50800000     -7.76100000
H     11.34700000      1.74800000     -8.10300000
H     12.15400000      2.22000000     -6.91300000
O      3.18800000     10.48700000    -14.06900000
H      3.34900000      9.58100000    -14.33200000
H      3.43100000     10.51400000    -13.14400000
O     12.24700000     -2.14400000      4.87500000
H     11.54300000     -2.14900000      5.52400000
H     11.79600000     -2.19000000      4.03200000
O      2.43500000     -9.65500000    -13.52100000
H      2.24300000    -10.59100000    -13.45600000
H      3.32300000     -9.61700000    -13.87600000
O     -4.17600000      1.88800000     -8.15600000
H     -3.22900000      1.92000000     -8.02200000
H     -4.53800000      2.39200000     -7.42700000
O     -3.66300000     12.60000000    -11.35500000
H     -3.26000000     11.73400000    -11.29600000
H     -4.44900000     12.46300000    -11.88300000
O      1.44700000    -17.77600000     -1.78500000
H      1.85500000    -16.93900000     -1.56400000
H      2.17100000    -18.32200000     -2.09100000
O     11.16500000      1.48100000      1.87900000
H     11.79300000      2.20400000      1.86600000
H     11.36000000      1.00900000      2.68900000
O     13.80300000     11.97200000     -1.25100000
H     13.97400000     12.89400000     -1.44300000
H     13.00800000     11.98200000     -0.71700000
O     -0.18300000     12.03400000    -10.25600000
H      0.62500000     11.52800000    -10.17100000
H     -0.26100000     12.20400000    -11.19500000
O     -4.46400000      3.62700000     -5.88200000
H     -4.60800000      4.50200000     -6.24400000
H     -3.97600000      3.78100000     -5.07300000
O      9.43000000     -7.70600000     -8.13000000
H      8.99900000     -6.89600000     -8.40500000
H      9.25200000     -8.32400000     -8.83900000
O     -2.58200000     -3.07000000     -4.64700000
H     -2.39800000     -3.42900000     -3.77900000
H     -1.95400000     -3.50500000     -5.22300000
O     -8.38400000     13.27800000     -6.66300000
H     -8.29500000     12.66500000     -5.93400000
H     -8.34200000     12.72800000     -7.44500000
O      8.14700000      3.04500000     15.26300000
H      7.94600000      3.98000000     15.26000000
H      8.45800000      2.86900000     16.15100000
O     -3.16800000     -0.35100000     16.09300000
H     -2.66900000      0.21900000     15.50800000
H     -2.92400000     -1.23800000     15.82800000
O      7.15400000     -4.82400000     -7.83300000
H      6.87900000     -5.28300000     -8.62600000
H      7.11200000     -5.48800000     -7.14500000
O      6.56200000     -3.63300000     13.65400000
H      6.61900000     -2.70800000     13.89500000
H      6.85300000     -3.66300000     12.74300000
O      3.63200000     14.83400000     -7.07800000
H      4.32400000     14.90400000     -7.73500000
H      3.09900000     15.61800000     -7.20700000
O     10.10500000     -2.81400000     -0.26300000
H      9.91400000     -3.73800000     -0.10300000
H      9.55600000     -2.58200000     -1.01300000
O     -2.80500000    -11.17100000      7.62400000
H     -3.34800000    -11.95600000      7.54600000
H     -1.91100000    -11.50400000      7.69900000
O     -7.70900000      3.01100000     12.40800000
H     -6.88100000      2.83900000     11.95900000
H     -8.33800000      2.42700000     11.98300000
O      2.59300000      8.69100000     10.07500000
H      2.87100000      8.54200000      9.17100000
H      1.94700000      8.00500000     10.24300000
O      3.51600000     10.31800000     -6.66500000
H      2.59400000     10.12500000     -6.83600000
H      3.98200000      9.52900000     -6.94200000
O     -8.10200000      7.29100000    -12.79900000
H     -7.63600000      6.63900000    -13.32300000
H     -7.67400000      8.12000000    -13.01200000
O     10.87600000     -3.85600000    -12.56800000
H     10.17200000     -4.12700000    -11.97800000
H     10.49400000     -3.14900000    -13.08800000
O     -5.04400000      7.29100000     15.49300000
H     -5.42400000      7.45900000     16.35500000
H     -5.77700000      6.97300000     14.96600000
O     -9.07700000     14.37000000      1.32100000
H     -9.01500000     13.87700000      2.13900000
H     -9.93200000     14.13200000      0.96200000
O     -5.46600000      6.22100000     -5.90700000
H     -6.04700000      5.93000000     -5.20400000
H     -5.99200000      6.84100000     -6.41200000
O     -4.79200000     -7.07900000    -15.37600000
H     -4.54900000     -6.47900000    -14.67100000
H     -5.15700000     -7.84100000    -14.92600000
O     -2.87800000     12.54100000     -4.94400000
H     -3.76000000     12.18600000     -5.05700000
H     -2.97500000     13.47900000     -5.10800000
O      2.98200000     -5.44200000     -7.71600000
H      3.43800000     -4.86100000     -8.32500000
H      2.20600000     -4.95000000     -7.45000000
O     13.36800000     -3.93500000     -3.44700000
H     13.05200000     -4.83100000     -3.33100000
H     14.23600000     -3.93300000     -3.04200000
O      3.42100000     10.54300000     -3.66700000
H      4.15400000     10.44100000     -3.06100000
H      3.83100000     10.61200000     -4.52900000
O      5.20100000     -7.19200000      8.95300000
H      6.10500000     -6.91900000      9.10800000
H      5.06500000     -7.92200000      9.55800000
O     -2.77200000     -4.21400000    -11.92100000
H     -2.39100000     -3.43200000    -11.52200000
H     -3.46300000     -3.88000000    -12.49200000
O     -3.24800000     17.99800000      1.67900000
H     -2.80900000     17.14800000      1.67300000
H     -3.85200000     17.95100000      2.42000000
O      0.12300000      7.31900000     10.22400000
H     -0.61700000      7.71500000      9.76300000
H      0.03800000      7.63000000     11.12500000
O     11.06300000     -1.24800000     -6.29600000
H     10.79400000     -1.40600000     -5.39100000
H     10.32500000     -1.55600000     -6.82300000
O      8.04400000      4.83100000      0.19100000
H      8.86800000      4.49400000     -0.16100000
H      8.03600000      4.53900000      1.10300000
O     16.71000000      0.95000000      3.00600000
H     17.15400000      1.58400000      2.44300000
H     17.41900000      0.48900000      3.45400000
O     -8.24700000     -2.61800000     -4.46600000
H     -8.38600000     -2.92100000     -5.36400000
H     -8.83000000     -3.16300000     -3.93700000
O     11.13100000     -7.64300000     -5.95300000
H     10.74900000     -7.85600000     -6.80400000
H     12.06000000     -7.50000000     -6.13600000
O      1.24800000     -1.41200000     -4.78200000
H      1.68600000     -0.66000000     -4.38300000
H      1.63500000     -2.17200000     -4.34800000
O    -17.28200000     -3.70700000      2.75600000
H    -16.69300000     -3.11200000      3.22100000
H    -17.93500000     -3.95700000      3.41000000
O     -7.69400000     -5.93800000     12.82700000
H     -7.43100000     -5.39600000     12.08400000
H     -8.14200000     -5.33300000     13.41800000
O    -15.10400000     -7.47900000     -5.17700000
H    -15.92300000     -7.68800000     -4.72700000
H    -14.67300000     -6.84300000     -4.60700000
O     -5.09100000      9.22600000      4.16200000
H     -5.41700000     10.04300000      4.53800000
H     -5.82500000      8.88800000      3.64900000
O      3.73800000      2.44300000     -3.08700000
H      4.67500000      2.30800000     -2.94600000
H      3.69200000      3.18700000     -3.68800000
O    -12.98000000      0.31300000     -1.55300000
H    -12.12900000     -0.12200000     -1.51100000
H    -13.35200000      0.20000000     -0.67900000
O      4.37500000      1.34500000    -10.92300000
H      4.68800000      0.50900000    -11.26900000
H      3.42400000      1.30400000    -11.01900000
O     -0.52100000     12.27000000     -6.60700000
H      0.27100000     12.43200000     -6.09400000
H     -1.24000000     12.42900000     -5.99500000
O     12.43400000      2.81700000     -1.63600000
H     12.48600000      2.15500000     -2.32500000
H     13.04700000      3.49800000     -1.91200000
O     10.72900000     10.60300000      0.60400000
H     11.10800000      9.72800000      0.51400000
H     10.40700000     10.81600000     -0.27200000
O      5.68800000     -1.35300000      4.85000000
H      6.57400000     -1.34000000      5.21200000
H      5.19400000     -1.91600000      5.44500000
O     -7.41100000     13.70600000      6.12100000
H     -7.20000000     14.36700000      5.46200000
H     -6.56900000     13.29900000      6.33000000
O    -12.28800000     -7.72200000     -5.89300000
H    -11.75200000     -8.09600000     -5.19300000
H    -13.09000000     -8.24400000     -5.88500000
O      8.42200000    -10.03700000      0.17200000
H      7.99200000     -9.22700000     -0.10100000
H      8.91700000    -10.31600000     -0.59900000
O     11.41700000     -7.16800000     -0.70800000
H     11.67300000     -7.98800000     -1.13000000
H     12.02100000     -7.08000000      0.02900000
O     -0.43200000      5.37300000     -9.74500000
H     -0.22600000      4.58500000    -10.24700000
H      0.20000000      5.37000000     -9.02600000
O     -1.31100000     -1.95600000     -8.80000000
H     -1.28100000     -2.90600000     -8.90900000
H     -2.02500000     -1.80800000     -8.18000000
O    -13.80300000      7.93900000     -7.95000000
H    -14.05700000      8.63500000     -8.55500000
H    -14.61200000      7.71500000     -7.49000000
O     14.22800000      2.56900000      8.30800000
H     14.95100000      2.29100000      8.87000000
H     14.32600000      2.04300000      7.51400000
O      8.70600000     11.63200000      5.92200000
H      9.40500000     12.27500000      5.80300000
H      9.13900000     10.78500000      5.81200000
O     -7.01400000      6.07100000     -8.80500000
H     -7.53000000      5.33800000     -8.46800000
H     -6.37600000      5.66600000     -9.39100000
O      6.78900000      1.46200000      2.95900000
H      7.38500000      2.12500000      2.61100000
H      6.30800000      1.14600000      2.19400000
O     14.01700000     -6.32900000     -8.00000000
H     13.56600000     -5.81500000     -7.33000000
H     14.23900000     -5.69400000     -8.68100000
O     -0.31900000     -4.08800000      9.52500000
H     -0.51200000     -3.73600000      8.65700000
H     -0.88600000     -3.59400000     10.11700000
O     -6.88500000      3.68200000      5.75400000
H     -7.67600000      3.14700000      5.68700000
H     -7.00400000      4.18500000      6.56000000
O    -14.83000000      3.07400000      4.37700000
H    -13.95300000      3.33600000      4.65700000
H    -15.09900000      3.75900000      3.76500000
O     -4.05600000      3.18000000      1.27100000
H     -4.75200000      3.83700000      1.26000000
H     -3.62900000      3.29700000      2.11900000
O      6.10400000      0.98200000    -14.27400000
H      5.30300000      0.48700000    -14.44800000
H      6.28400000      1.44200000    -15.09400000
O     -5.44900000      7.26700000     11.61400000
H     -6.05000000      7.00900000     12.31300000
H     -4.57700000      7.13300000     11.98700000
O     -3.33700000     14.15500000      6.51400000
H     -2.89200000     13.52700000      5.94400000
H     -3.93500000     13.62100000      7.03800000
O     -5.26700000     -7.46800000      5.20700000
H     -4.92400000     -7.80500000      6.03400000
H     -4.84700000     -8.00600000      4.53600000
O      3.36400000     -5.81200000      5.15900000
H      2.83900000     -5.01400000      5.09100000
H      3.15000000     -6.30800000      4.36900000
O     -7.47900000    -13.79600000     -2.53100000
H     -7.31200000    -14.04700000     -1.62300000
H     -7.83900000    -12.91100000     -2.47400000
O      4.84000000      3.87500000     -9.90600000
H      4.05000000      4.36900000    -10.12500000
H      4.56900000      2.95800000     -9.95200000
O      3.55500000      4.11100000      5.65800000
H      3.71100000      4.31800000      6.58000000
H      2.85000000      3.46300000      5.67500000
O      5.80500000      0.15000000      0.88100000
H      5.37300000     -0.41400000      1.52200000
H      5.74800000     -0.33500000      0.05800000
O      9.65600000     -5.29400000      0.44700000
H      9.81900000     -5.37600000      1.38600000
H     10.11100000     -6.04000000      0.05800000
O     10.53200000      3.79900000     -0.13300000
H     11.28900000      3.47900000     -0.62500000
H     10.84900000      3.88500000      0.76600000
O     -6.81100000    -10.04000000    -13.61500000
H     -5.95000000    -10.17000000    -13.21800000
H     -6.64100000    -10.02900000    -14.55700000
O     15.64400000     -3.98700000      5.51900000
H     14.74000000     -4.21000000      5.29900000
H     16.14600000     -4.22200000      4.73800000
O      3.95900000      2.85300000     -7.05900000
H      4.66500000      2.81300000     -7.70300000
H      4.38700000      3.13100000     -6.25000000
O    -11.88200000     -9.65400000      2.37000000
H    -11.38600000     -9.98300000      3.12000000
H    -12.44700000    -10.38500000      2.11800000
O      3.67600000      4.20800000    -16.71900000
H      3.85500000      4.71000000    -15.92400000
H      2.76100000      4.40200000    -16.92300000
O    -11.33700000      2.29200000     12.33200000
H    -12.25100000      2.38900000     12.60100000
H    -11.34000000      2.49100000     11.39600000
O     10.80200000    -12.12500000     -5.00700000
H     11.27400000    -11.46600000     -5.51600000
H     10.91700000    -12.93600000     -5.50200000
O    -12.03200000      5.92800000    -11.82500000
H    -11.23400000      5.82500000    -11.30700000
H    -12.06800000      6.86300000    -12.02600000
O     -8.51300000      4.88200000     -2.09400000
H     -9.27700000      5.36800000     -2.40400000
H     -7.76400000      5.37300000     -2.43100000
O     -5.26300000    -12.26000000      8.18900000
H     -5.70500000    -12.95800000      7.70600000
H     -5.07800000    -12.64200000      9.04700000
O     15.20900000      5.07100000      0.56200000
H     15.97200000      5.08400000      1.14000000
H     15.40500000      5.72400000     -0.10900000
O     13.50800000      4.95000000     -2.70900000
H     14.02700000      5.53000000     -2.15200000
H     12.99900000      5.54300000     -3.26300000
O    -16.81900000      1.02400000      4.09100000
H    -15.90600000      1.31300000      4.06800000
H    -17.32500000      1.81400000      3.90100000
O      6.74200000      5.45700000     -9.12400000
H      6.12900000      4.78200000     -9.41700000
H      7.27300000      5.64900000     -9.89700000
O      3.37500000     -4.71900000     15.18300000
H      2.44000000     -4.57500000     15.32300000
H      3.45600000     -5.66500000     15.06100000
O      7.22200000      0.45000000      8.14300000
H      7.02200000      0.33500000      9.07300000
H      6.49100000      0.96600000      7.80300000
O      5.66500000     11.00700000     -2.37300000
H      5.11600000     11.71000000     -2.02600000
H      6.33000000     11.45800000     -2.89400000
O    -11.92000000     -5.18500000     -4.44100000
H    -12.79200000     -5.09700000     -4.05600000
H    -11.96100000     -5.99900000     -4.94400000
