# Supplementary material for: Integrated Multiscale Multilevel Approach to Open Shell Molecular Systems
Source: J Chem Theory Comput. 2023 Feb 13;19(5):1446–56. doi: 10.1021/acs.jctc.2c00805 (PMC10018740; doi:10.1021/acs.jctc.2c00805)
Supplement: Supplementary file 2 — ct2c00805_si_002.zip [file ct2c00805_si_002.zip › structures/PROXYL/frame180.xyz]

2546

C     -0.27600000      1.24800000      1.46700000
H     -0.98300000      1.42600000      2.27800000
H      0.33200000      2.14500000      1.35300000
C     -0.95800000      0.82200000      0.14400000
C     -2.39700000      0.22400000      0.45000000
H     -2.91600000     -0.03600000     -0.47300000
H     -3.00000000      0.96600000      0.97400000
H     -2.27800000     -0.58000000      1.17500000
C     -1.21200000      1.98300000     -0.83500000
H     -1.95200000      2.65300000     -0.39800000
H     -0.23700000      2.43300000     -1.02500000
H     -1.46100000      1.53100000     -1.79500000
N      0.03100000     -0.07600000     -0.41100000
O     -0.08300000     -0.66700000     -1.51100000
C      1.15400000     -0.50000000      0.49900000
C      1.20000000     -2.06500000      0.57200000
H      0.16800000     -2.40400000      0.66600000
H      1.68300000     -2.46300000     -0.32000000
H      1.70800000     -2.39300000      1.47800000
C      2.47600000      0.24100000      0.08800000
H      2.28300000      1.31300000      0.12600000
H      2.77900000     -0.13800000     -0.88800000
H      3.23800000     -0.00300000      0.82800000
C      0.58100000      0.02800000      1.82800000
H     -0.05800000     -0.71100000      2.31200000
H      1.34600000      0.17800000      2.58900000
O    -13.58600000      5.48100000      1.06600000
H    -13.55900000      5.92100000      1.91600000
H    -12.74100000      5.03500000      1.00100000
O      1.03700000     -0.29900000      5.12900000
H      1.12300000     -0.46600000      6.06700000
H      0.30100000     -0.84500000      4.85400000
O      3.78100000      3.37300000      8.94700000
H      4.21100000      3.19800000      9.78500000
H      3.31900000      4.20000000      9.08300000
O     -1.64600000     -1.63800000      4.78600000
H     -2.01900000     -0.79500000      4.52600000
H     -2.17700000     -2.28700000      4.32500000
O      6.85000000    -14.38200000      1.02600000
H      7.27400000    -14.66100000      1.83700000
H      6.04600000    -13.94900000      1.31200000
O     11.47900000     -6.13400000    -12.05000000
H     11.78800000     -5.73100000    -11.23900000
H     11.33100000     -5.39700000    -12.64200000
O     -9.09300000     11.49300000     -9.00900000
H     -8.45800000     11.47200000     -8.29400000
H     -9.54600000     10.65100000     -8.95100000
O     -1.85200000      9.65400000     15.16500000
H     -2.30900000     10.41000000     15.53400000
H     -2.41100000      9.36300000     14.44600000
O      3.10000000     -4.95300000      6.75700000
H      2.64500000     -5.76100000      6.99400000
H      3.63700000     -4.74800000      7.52300000
O      6.52000000     -5.48900000      0.98800000
H      5.81000000     -6.12600000      0.91600000
H      7.31900000     -6.01100000      0.91700000
O      6.29400000     -1.24400000     12.35000000
H      5.78900000     -1.54000000     13.10700000
H      5.80100000     -1.56300000     11.59400000
O      4.05200000     14.17200000      1.13700000
H      3.69300000     13.32200000      0.88100000
H      4.51400000     13.99900000      1.95700000
O     -6.64400000     -8.98200000     -8.90800000
H     -6.47700000     -9.71300000     -8.31200000
H     -7.46700000     -8.60400000     -8.59900000
O     -1.26200000     15.69200000     -9.46200000
H     -1.14900000     14.81000000     -9.10800000
H     -0.84200000     15.66000000    -10.32200000
O      5.26400000     -4.63800000      8.42800000
H      5.41900000     -5.58200000      8.38700000
H      5.89200000     -4.26500000      7.81000000
O     -3.02100000      0.78400000      3.84600000
H     -2.38300000      1.29300000      3.34500000
H     -3.86200000      1.19900000      3.65400000
O      2.74100000     -6.28900000     10.34000000
H      1.81000000     -6.51400000     10.34100000
H      2.79100000     -5.48100000      9.83000000
O     12.47100000     -6.31100000      6.54100000
H     12.16300000     -6.79400000      7.30800000
H     13.40400000     -6.51500000      6.48800000
O      2.97200000      9.75200000      9.28400000
H      3.52600000     10.17900000      9.93700000
H      2.78400000      8.89100000      9.65600000
O     12.92500000     -1.25700000     -3.12200000
H     13.57800000     -1.95100000     -3.21200000
H     12.08400000     -1.70900000     -3.18200000
O     11.74400000     -7.13200000      9.21500000
H     11.87700000     -7.38200000     10.12900000
H     10.86000000     -6.76700000      9.19200000
O      4.72800000     12.97900000      9.29300000
H      4.71800000     12.22200000      8.70800000
H      5.56100000     12.90900000      9.76100000
O      9.17500000      9.58800000      6.36700000
H      9.95700000     10.02100000      6.02300000
H      8.54600000      9.62300000      5.64600000
O     -1.42400000      8.65600000      7.36400000
H     -2.03700000      9.37200000      7.53100000
H     -1.23100000      8.29800000      8.23100000
O      7.61600000     -8.09800000     -5.39900000
H      7.85600000     -8.91200000     -5.84100000
H      8.44500000     -7.75500000     -5.06400000
O    -13.74900000      6.23800000    -10.48000000
H    -13.26900000      5.63900000     -9.90900000
H    -14.59600000      6.35300000    -10.05000000
O      9.43400000      4.76600000     12.99400000
H     10.36200000      4.53100000     13.00700000
H      9.31400000      5.31000000     13.77100000
O      1.20700000      6.95800000     -2.53900000
H      1.39600000      7.86600000     -2.30100000
H      0.73300000      7.02100000     -3.36800000
O     -6.05800000      2.47600000     -7.19500000
H     -6.89700000      2.53500000     -6.73900000
H     -5.91200000      1.53700000     -7.30800000
O      6.72200000    -11.57700000     -0.04300000
H      6.24300000    -12.40100000      0.05400000
H      6.19400000    -10.93600000      0.43300000
O    -12.23500000     -2.30300000     -9.99700000
H    -11.44000000     -2.19300000    -10.51700000
H    -12.66000000     -3.07700000    -10.36800000
O      3.14400000     -9.39900000      5.64900000
H      3.35300000     -8.71600000      6.28600000
H      2.33000000     -9.78600000      5.97100000
O      2.33900000      8.35800000      1.21500000
H      2.84800000      7.65600000      1.62200000
H      1.58500000      8.47400000      1.79400000
O     -7.65500000     -1.46800000      8.40600000
H     -7.57900000     -2.23500000      7.83800000
H     -8.49600000     -1.07700000      8.17000000
O      5.83500000      4.89100000     -7.49400000
H      6.66800000      4.78900000     -7.03400000
H      5.17500000      4.62000000     -6.85600000
O     -3.50400000      9.45800000     -5.41700000
H     -3.04500000      9.29900000     -6.24200000
H     -4.21600000     10.05400000     -5.65000000
O     -0.89700000     16.44700000      4.26600000
H     -0.02400000     16.35000000      4.64600000
H     -1.18600000     17.31500000      4.54800000
O    -16.94100000     -2.49000000      0.78800000
H    -16.66100000     -2.05400000      1.59200000
H    -17.56900000     -1.88500000      0.39300000
O     -4.50600000      4.63300000     -5.63500000
H     -5.14500000      4.10300000     -6.11300000
H     -4.88600000      5.51100000     -5.62100000
O     -8.25900000      9.54200000     12.44800000
H     -8.63500000      8.69400000     12.68600000
H     -8.09800000      9.97500000     13.28600000
O      5.46500000     -8.08500000     -3.85200000
H      5.16700000     -7.21600000     -4.12000000
H      6.23600000     -8.25200000     -4.39400000
O     16.13900000      3.16700000      4.74500000
H     15.89400000      4.04600000      5.03400000
H     15.50000000      2.95100000      4.06600000
O     14.69700000     -6.10100000      9.62600000
H     13.85000000     -6.47300000      9.37700000
H     14.53500000     -5.67900000     10.46900000
O     -8.46600000      4.82800000      4.73200000
H     -8.50000000      4.03800000      4.19100000
H     -8.09100000      4.53300000      5.56200000
O     -4.02700000      6.93800000     -1.38000000
H     -4.41300000      6.36800000     -0.71500000
H     -3.08300000      6.81000000     -1.28600000
O      6.80900000      1.21100000      6.03800000
H      6.47900000      0.64700000      6.73800000
H      6.61200000      0.73300000      5.23200000
O     12.00700000    -10.91900000      1.46000000
H     11.99400000    -11.78700000      1.05700000
H     12.93600000    -10.70000000      1.52700000
O      5.36800000     -0.76000000     -3.06800000
H      5.07600000     -1.65700000     -2.90200000
H      5.75200000     -0.47600000     -2.23900000
O     -0.40500000     12.21200000     -0.39700000
H     -1.34100000     12.03500000     -0.30200000
H     -0.10500000     12.40000000      0.49200000
O     13.72300000      5.80700000     -0.40800000
H     13.79200000      5.93900000      0.53800000
H     13.80800000      6.68600000     -0.77900000
O     11.35100000      8.34500000      0.33500000
H     10.52100000      8.20800000     -0.12200000
H     11.15500000      8.14400000      1.25000000
O    -14.58000000      9.28500000     -3.25900000
H    -15.16500000     10.03800000     -3.18000000
H    -14.67300000      8.82000000     -2.42700000
O      2.36300000    -14.65000000     -5.98500000
H      3.27300000    -14.79100000     -5.72400000
H      1.91000000    -14.43700000     -5.17000000
O    -13.45500000     11.56100000      2.45600000
H    -13.89200000     11.34200000      1.63300000
H    -12.63900000     11.98300000      2.19000000
O     16.77000000     -4.66500000      3.49200000
H     17.45500000     -4.64900000      4.16000000
H     15.95300000     -4.57900000      3.98300000
O     12.06100000     10.76700000      8.79000000
H     12.94900000     10.64000000      8.45800000
H     11.57100000     10.01400000      8.46000000
O     -1.53500000     13.73600000     11.12100000
H     -1.16200000     14.13500000     10.33500000
H     -1.66000000     14.46800000     11.72500000
O     -7.46100000      4.89100000     -4.71700000
H     -7.31500000      5.32100000     -3.87400000
H     -7.54000000      3.96200000     -4.50000000
O      1.47300000     16.26900000      5.62200000
H      1.60900000     15.76700000      6.42500000
H      1.83400000     17.13400000      5.81600000
O      4.43700000    -11.26400000     -6.34600000
H      3.95100000    -11.63900000     -7.08000000
H      3.76900000    -10.83200000     -5.81300000
O     12.63400000     -7.72200000     -3.80300000
H     11.68000000     -7.70800000     -3.88000000
H     12.91200000     -6.85400000     -4.09700000
O    -12.84300000      1.41300000      3.39600000
H    -12.36600000      0.67600000      3.77700000
H    -12.92100000      1.19200000      2.46700000
O      2.15500000     -3.15500000      4.82600000
H      2.90000000     -2.73400000      4.39800000
H      2.54700000     -3.82500000      5.38600000
O     -6.77200000     11.25100000      4.21000000
H     -6.07900000     10.68800000      3.86500000
H     -6.77500000     11.07700000      5.15200000
O      5.88900000      6.86700000      2.26900000
H      6.20900000      6.06300000      2.67900000
H      5.18700000      7.16600000      2.84600000
O    -13.47100000      9.47500000      6.37700000
H    -13.82000000      9.38400000      5.49000000
H    -13.84100000      8.73500000      6.85800000
O     -3.60300000      5.40200000      3.78400000
H     -3.39400000      5.57400000      4.70200000
H     -4.42800000      5.86400000      3.63500000
O     13.48700000      7.08200000     -4.49000000
H     13.37000000      7.17800000     -5.43500000
H     12.69000000      6.64100000     -4.19400000
O     17.07800000     -5.07300000     -2.03300000
H     16.91200000     -5.98200000     -1.78300000
H     17.71800000     -5.13300000     -2.74300000
O     -2.96100000     -3.23600000     12.12200000
H     -3.23400000     -4.05600000     11.71100000
H     -3.61300000     -3.08200000     12.80500000
O      0.70200000      4.54000000      3.57700000
H      0.79100000      3.93700000      4.31500000
H      0.36300000      5.34600000      3.96600000
O    -11.24600000    -10.40100000      3.68000000
H    -12.14400000    -10.44200000      3.35000000
H    -11.00400000     -9.47800000      3.60200000
O     14.44900000      2.34500000      2.75400000
H     14.63900000      1.41400000      2.87200000
H     13.49300000      2.39300000      2.73100000
O    -13.91400000    -10.67100000     -4.73700000
H    -13.69200000     -9.74100000     -4.76700000
H    -14.29200000    -10.85600000     -5.59700000
O      3.80300000    -17.31300000     -2.69200000
H      3.94000000    -17.41000000     -3.63400000
H      4.68400000    -17.33500000     -2.31800000
O     -6.08000000      6.14500000      3.41600000
H     -6.61000000      6.34900000      2.64500000
H     -6.65700000      5.62300000      3.97300000
O      8.60400000      6.19600000    -14.15500000
H      8.51100000      6.53900000    -15.04400000
H      8.93800000      6.93500000    -13.64600000
O    -11.71300000      8.15000000     -3.52700000
H    -12.64900000      8.16200000     -3.32700000
H    -11.49900000      9.06000000     -3.73000000
O     -8.89300000    -11.20200000      4.41900000
H     -8.33500000    -11.57400000      3.73500000
H     -9.77200000    -11.21100000      4.04200000
O     -9.64900000      7.19600000      1.49000000
H     -8.83700000      7.70200000      1.53200000
H     -9.39900000      6.31700000      1.77700000
O    -14.24400000     -5.65100000     -5.90000000
H    -13.38300000     -5.31600000     -6.14800000
H    -14.34900000     -6.45000000     -6.41700000
O     -4.29300000     -6.54000000     -5.77600000
H     -4.47600000     -5.73800000     -5.28800000
H     -3.42100000     -6.40200000     -6.14500000
O     -3.70000000      1.05600000    -15.92900000
H     -3.48000000      0.72900000    -16.80200000
H     -3.52700000      0.31700000    -15.34600000
O     15.70300000     -7.88000000     -0.83800000
H     16.00300000     -7.19400000     -0.24200000
H     15.88700000     -8.69700000     -0.37400000
O     11.55300000      0.47500000     -1.36600000
H     10.64900000      0.53200000     -1.67300000
H     11.98100000     -0.11100000     -1.99000000
O    -18.00700000      4.15500000     -3.61600000
H    -17.06400000      4.31600000     -3.60400000
H    -18.30100000      4.51200000     -4.45400000
O     -4.59700000      5.04500000    -16.53900000
H     -3.71900000      4.68200000    -16.65400000
H     -4.45200000      5.97800000    -16.38300000
O     15.19100000      5.62300000      5.29400000
H     15.08900000      6.18500000      4.52500000
H     14.61100000      6.00800000      5.95100000
O      4.85000000    -14.10700000      8.77200000
H      5.64900000    -14.63400000      8.78200000
H      4.93900000    -13.52300000      9.52500000
O     -7.15900000     -5.92000000     -1.92200000
H     -7.37700000     -5.26900000     -2.58900000
H     -6.20400000     -5.97900000     -1.94800000
O     13.45600000     -3.04500000      9.86100000
H     13.42400000     -2.09700000      9.99000000
H     13.18500000     -3.17200000      8.95100000
O     -6.79300000     -0.10800000      6.25300000
H     -6.77100000     -0.82200000      5.61600000
H     -6.55900000     -0.52100000      7.08400000
O     16.30400000      0.32400000     -7.93700000
H     15.84500000     -0.51400000     -7.86900000
H     15.79400000      0.92100000     -7.38900000
O     -1.91900000      4.08400000     -5.80700000
H     -2.87600000      4.06400000     -5.79400000
H     -1.67100000      4.25700000     -4.89900000
O     -4.75600000    -13.96500000      5.76900000
H     -5.69700000    -14.12800000      5.84000000
H     -4.69100000    -13.16500000      5.24800000
O    -13.99200000      9.07600000      3.28300000
H    -13.77500000      9.98100000      3.06300000
H    -14.77900000      8.88600000      2.77300000
O     -0.52600000     12.33600000     -4.92700000
H      0.20300000     12.13500000     -4.34100000
H     -0.36800000     13.23800000     -5.20500000
O      3.62500000     -8.14700000     -0.41700000
H      3.38800000     -7.43800000     -1.01500000
H      3.60200000     -7.74600000      0.45200000
O     13.74100000     11.63700000      3.12700000
H     13.09100000     11.12900000      2.64200000
H     13.46100000     12.54600000      3.02200000
O     -1.77500000     10.21500000     -3.26300000
H     -2.37400000      9.90100000     -3.94100000
H     -1.25300000     10.88800000     -3.69900000
O    -11.82900000     -7.76600000     -7.46900000
H    -10.90600000     -7.99500000     -7.36000000
H    -12.13800000     -8.34100000     -8.16900000
O      2.29400000    -15.60500000     -0.81900000
H      1.69700000    -15.79000000     -0.09400000
H      2.68700000    -16.45200000     -1.02800000
O    -10.99300000     12.76400000      1.21100000
H    -10.62900000     13.54900000      0.80000000
H    -10.27800000     12.42200000      1.74800000
O     -8.93500000     14.54700000     -4.30100000
H     -9.21800000     14.18000000     -3.46300000
H     -9.47800000     14.10200000     -4.95200000
O     -2.24200000    -16.38300000      3.69700000
H     -1.55200000    -16.63200000      4.31200000
H     -1.98200000    -15.51700000      3.38300000
O     -4.48200000    -15.67100000     -1.32900000
H     -4.68500000    -14.84800000     -0.88500000
H     -4.31400000    -15.41800000     -2.23700000
O      9.58000000     -0.77500000      4.59500000
H     10.49100000     -0.51200000      4.46200000
H      9.53900000     -1.04100000      5.51300000
O     10.01900000    -11.40700000      6.44300000
H     10.13500000    -11.10100000      5.54300000
H     10.82300000    -11.14400000      6.89100000
O      0.29400000     13.09200000    -10.35400000
H      0.91000000     13.28900000     -9.64800000
H      0.84900000     12.91500000    -11.11300000
O      9.51800000     -1.33800000    -14.71900000
H      8.62800000     -1.08600000    -14.47300000
H     10.02300000     -1.25200000    -13.91000000
O     11.98500000      0.76700000     -5.76900000
H     11.65200000     -0.06400000     -5.43100000
H     11.66200000      1.42400000     -5.15100000
O     -4.11800000     -5.53200000     10.41400000
H     -3.71900000     -6.13600000      9.78800000
H     -5.03100000     -5.46500000     10.13300000
O     -1.49600000      6.51300000      9.33900000
H     -0.80200000      6.60000000      9.99300000
H     -1.07500000      6.07200000      8.60100000
O    -11.68600000      5.47900000     -7.34800000
H    -10.78400000      5.64400000     -7.07300000
H    -11.61900000      4.74800000     -7.96200000
O      9.63300000     -7.25100000     12.99100000
H     10.49300000     -7.21700000     12.57300000
H      9.39600000     -6.33400000     13.12800000
O     -1.22200000     14.44500000     -1.88800000
H     -1.09400000     13.50800000     -1.74300000
H     -1.76400000     14.73000000     -1.15200000
O     -7.76200000    -12.89600000      2.71800000
H     -8.63400000    -12.81500000      2.33100000
H     -7.52500000    -13.81300000      2.58300000
O    -13.05900000     -2.84700000     -7.12200000
H    -12.50500000     -3.56800000     -6.82300000
H    -12.64700000     -2.54900000     -7.93300000
O     11.74400000     -7.24000000      0.76900000
H     11.79400000     -8.19500000      0.73600000
H     11.83800000     -7.02700000      1.69700000
O     -2.50700000      7.89700000      2.84800000
H     -2.48400000      6.96400000      2.63100000
H     -2.65300000      7.91900000      3.79300000
O      3.46400000     12.18900000      6.09900000
H      4.10700000     11.48000000      6.10100000
H      2.67800000     11.79900000      5.71600000
O     -0.72100000     16.06200000      1.59600000
H     -1.04100000     16.04500000      2.49800000
H      0.17600000     15.73200000      1.65400000
O      1.34100000     11.48600000     -3.12500000
H      0.93400000     11.49400000     -2.25900000
H      1.76900000     10.63100000     -3.18100000
O      0.33300000     -9.35700000     -0.89400000
H      0.59700000     -8.54300000     -1.32200000
H      1.13500000     -9.88000000     -0.86100000
O     14.39700000      7.84200000     -2.08400000
H     14.15900000      7.30800000     -2.84200000
H     15.30700000      8.09200000     -2.24300000
O    -11.27500000      3.57700000      7.36400000
H    -12.17800000      3.63400000      7.67900000
H    -10.88500000      4.41800000      7.60500000
O     -2.21700000      3.87600000     13.17100000
H     -2.00500000      4.51200000     13.85300000
H     -2.56400000      4.40300000     12.45100000
O     -5.84700000     16.26000000      0.03300000
H     -6.24800000     16.22700000      0.90100000
H     -5.09300000     16.84000000      0.14000000
O    -15.82900000      4.21500000      4.06200000
H    -14.91000000      4.00300000      4.22300000
H    -16.07500000      4.78500000      4.79100000
O     10.21800000     -9.08300000     10.77500000
H      9.98600000     -8.31300000     10.25600000
H      9.57800000     -9.09400000     11.48700000
O      9.62800000     -3.27000000      1.94000000
H     10.10600000     -2.52200000      2.29800000
H     10.18100000     -3.58800000      1.22600000
O     -9.00900000     -3.72200000    -13.47000000
H     -8.28500000     -3.64600000    -14.09100000
H     -8.72000000     -4.38700000    -12.84500000
O     -3.70500000     17.48900000      3.55800000
H     -4.60400000     17.18700000      3.68600000
H     -3.16500000     16.81100000      3.96400000
O     13.72400000      1.78200000    -10.15300000
H     12.89900000      1.59200000     -9.70700000
H     14.08600000      2.53100000     -9.67900000
O     12.47700000      0.20600000      5.27100000
H     12.12500000      0.74300000      5.98100000
H     12.95700000     -0.49300000      5.71300000
O      4.55100000     -4.96500000    -12.29600000
H      3.80400000     -5.43900000    -12.66000000
H      4.78500000     -5.45500000    -11.50800000
O     -9.66700000     -5.64800000      0.74700000
H     -9.77000000     -4.72000000      0.53600000
H     -9.40200000     -6.05400000     -0.07800000
O     -1.02700000     -7.85900000     -4.07300000
H     -1.19600000     -7.14800000     -4.69100000
H     -0.10100000     -8.06900000     -4.19700000
O     -3.71900000     -3.14400000      8.42800000
H     -4.21100000     -3.24500000      9.24200000
H     -2.83900000     -3.45800000      8.63800000
O     -4.80300000     -9.33000000      8.69400000
H     -4.12800000     -9.79000000      9.19300000
H     -5.34300000    -10.02800000      8.32200000
O    -12.69100000      7.97100000     -8.06000000
H    -12.26000000      7.13900000     -7.86200000
H    -13.31800000      8.09200000     -7.34700000
O      2.78400000     -9.54600000     -4.34700000
H      3.71000000     -9.32800000     -4.45400000
H      2.32300000     -8.72900000     -4.53500000
O      5.29400000      3.04900000     -1.61400000
H      4.95200000      3.55400000     -0.87600000
H      6.15600000      3.42800000     -1.78500000
O      0.57700000      3.01300000     -6.73900000
H     -0.31600000      3.35500000     -6.76600000
H      1.09100000      3.71800000     -6.34400000
O      3.53200000     -5.72600000     -2.14200000
H      3.53400000     -5.24100000     -2.96700000
H      3.92200000     -5.12300000     -1.50800000
O      5.37700000      5.64600000     15.57400000
H      5.36600000      5.26000000     16.45000000
H      6.21500000      5.37300000     15.20200000
O      4.54200000      9.76200000      7.23400000
H      3.91700000      9.85200000      7.95400000
H      5.40000000      9.82900000      7.65300000
O      4.29800000    -12.27800000     -3.58700000
H      4.50600000    -12.17700000     -4.51600000
H      3.53000000    -12.84800000     -3.57500000
O      4.27000000     -9.18400000     14.21600000
H      4.67100000     -9.51800000     13.41400000
H      4.04200000     -9.96900000     14.71400000
O      4.45900000    -10.47800000      9.51800000
H      4.40000000     -9.53800000      9.34200000
H      5.00600000    -10.81900000      8.81100000
O      7.45900000     -2.79200000     15.98200000
H      8.21200000     -2.21700000     15.84200000
H      6.72400000     -2.32500000     15.58300000
O     -1.93600000      6.28200000     -7.30300000
H     -2.05300000      5.42200000     -6.89900000
H     -1.70100000      6.09000000     -8.21100000
O    -13.69500000     -6.70400000     -1.07200000
H    -14.04000000     -6.15700000     -0.36600000
H    -13.50500000     -6.08800000     -1.78100000
O    -14.99400000     -6.89000000      5.92700000
H    -15.59400000     -6.14600000      5.97100000
H    -15.50400000     -7.58500000      5.51200000
O     -1.84000000      5.66400000     -9.97300000
H     -1.73300000      5.25000000    -10.83000000
H     -2.72200000      6.03600000     -9.99600000
O      4.86400000     -1.58500000    -17.66500000
H      5.48900000     -1.34000000    -16.98300000
H      4.78200000     -2.53600000    -17.58500000
O     -7.00900000     -8.41300000      2.02400000
H     -7.50300000     -8.44000000      2.84300000
H     -6.70300000     -9.31100000      1.89900000
O    -11.00400000      5.61700000     -3.73300000
H    -11.82500000      5.27900000     -4.09100000
H    -11.11800000      6.56700000     -3.72600000
O     -1.71000000      3.01900000      6.21900000
H     -2.03300000      2.13100000      6.06900000
H     -0.87000000      3.04900000      5.76000000
O      6.71600000     12.09200000      7.48200000
H      7.49500000     12.29200000      8.00100000
H      6.76800000     11.14900000      7.32700000
O      2.76600000    -15.72600000      8.65900000
H      3.57600000    -15.22100000      8.73400000
H      3.05600000    -16.62900000      8.53300000
O     -2.78500000     15.15700000      0.04500000
H     -3.19500000     15.95200000     -0.29600000
H     -2.13900000     15.47300000      0.67600000
O      9.44000000      7.47000000     -1.67000000
H      8.64600000      7.99900000     -1.59900000
H      9.65700000      7.48700000     -2.60200000
O    -12.92500000     -5.16200000      5.03100000
H    -13.34700000     -4.49300000      5.57000000
H    -13.47400000     -5.93800000      5.14000000
O    -13.06300000     -8.19800000     -4.60100000
H    -12.88900000     -7.52500000     -5.26000000
H    -12.19500000     -8.47100000     -4.30400000
O      4.75900000     -8.16200000     -7.79800000
H      5.56400000     -8.62500000     -7.56500000
H      4.19700000     -8.83700000     -8.17800000
O      0.53000000      9.88000000     13.82800000
H     -0.29500000      9.69000000     14.27400000
H      0.27100000     10.13500000     12.94300000
O      8.13500000    -12.69100000      9.11600000
H      7.64700000    -11.99400000      9.55300000
H      8.33500000    -12.33600000      8.25000000
O      8.37600000     -7.36700000      0.81300000
H      8.19700000     -7.36700000     -0.12700000
H      9.11300000     -7.97000000      0.91700000
O     -4.41700000     -9.07300000      0.15600000
H     -5.05200000     -9.22200000     -0.54500000
H     -4.95200000     -8.93500000      0.93800000
O      5.03700000     -0.04600000     16.04500000
H      4.31500000     -0.50800000     15.61900000
H      4.83000000     -0.08700000     16.97800000
O     -7.28100000     -3.37300000    -10.24900000
H     -6.53600000     -3.95500000    -10.39800000
H     -6.92700000     -2.49300000    -10.37500000
O      1.63400000     -1.04900000      7.98700000
H      2.01300000     -1.81700000      8.41500000
H      0.93100000     -0.77100000      8.57400000
O      8.70500000      7.52500000      2.96800000
H      7.99400000      8.06800000      3.30900000
H      8.39900000      6.62600000      3.08700000
O     10.65300000     -1.62900000     -4.98800000
H     10.60900000     -2.55900000     -5.21200000
H      9.75200000     -1.39200000     -4.76900000
O     -2.75400000     -4.88900000    -15.34900000
H     -2.92000000     -4.69600000    -16.27200000
H     -2.08700000     -4.25500000    -15.08800000
O    -10.14700000     -9.92600000      0.96600000
H    -10.90600000     -9.36700000      1.13100000
H     -9.39300000     -9.37400000      1.17600000
O      0.55800000    -10.97500000     -4.53600000
H      1.32600000    -10.40500000     -4.50800000
H      0.76100000    -11.68000000     -3.92100000
O     -1.82000000    -13.68000000      6.07200000
H     -2.74800000    -13.60900000      5.85000000
H     -1.70700000    -14.59100000      6.34300000
O      1.40700000     16.05400000     -1.40900000
H      0.60600000     15.58400000     -1.17800000
H      1.10000000     16.87900000     -1.78600000
O     -7.88100000     -1.21900000     -5.89100000
H     -7.23300000     -1.03100000     -6.57000000
H     -8.55000000     -1.74000000     -6.33500000
O     -6.28100000      7.28500000     12.42600000
H     -6.81700000      6.85700000     11.75800000
H     -6.60000000      6.92700000     13.25400000
O      5.69800000     10.00000000     -4.81000000
H      6.11900000      9.16900000     -4.58600000
H      5.21600000     10.24400000     -4.02000000
O    -10.55700000     -6.72300000      5.00300000
H    -10.20600000     -7.06100000      5.82800000
H    -11.23900000     -6.10600000      5.26800000
O     -3.07500000     -6.93400000      3.83300000
H     -2.76100000     -6.82500000      4.73000000
H     -2.81500000     -6.12700000      3.38800000
O      5.15100000     14.26700000      6.53900000
H      5.53800000     14.06500000      7.39100000
H      4.49400000     13.58400000      6.40600000
O      8.96800000     10.21200000      0.33300000
H      8.46800000      9.41700000      0.14900000
H      8.30300000     10.87500000      0.52000000
O      3.18100000     -9.13300000    -11.80100000
H      3.99500000     -9.58200000    -12.02600000
H      2.52100000     -9.82600000    -11.78800000
O     -9.27500000      6.18300000    -12.99200000
H     -9.97700000      6.63100000    -12.52000000
H     -8.98100000      6.81900000    -13.64400000
O      8.96300000     -4.41100000     11.83600000
H      8.08300000     -4.39600000     12.21200000
H      9.49700000     -3.91300000     12.45600000
O     11.45600000    -10.97100000      4.30300000
H     11.92000000    -10.17400000      4.56000000
H     11.82800000    -11.20100000      3.45200000
O     11.46700000      4.60700000    -11.30900000
H     10.89600000      5.17900000    -10.79700000
H     11.05200000      3.74600000    -11.25900000
O    -15.38800000     -0.73300000    -10.05200000
H    -15.21900000     -1.56000000    -10.50400000
H    -15.28700000     -0.94300000     -9.12400000
O    -10.17000000     -1.81000000    -11.60100000
H     -9.88600000     -0.94900000    -11.90800000
H     -9.81100000     -2.42300000    -12.24300000
O      0.89600000    -13.72500000      7.78500000
H      1.25000000    -12.83600000      7.80500000
H      1.63400000    -14.28100000      8.03600000
O    -13.50300000    -11.86700000     -2.33900000
H    -13.77800000    -11.69000000     -3.23800000
H    -12.90000000    -11.15300000     -2.12800000
O     -4.28700000    -11.92200000      4.20400000
H     -3.52800000    -11.34000000      4.18100000
H     -5.03600000    -11.34400000      4.05800000
O    -11.27200000      0.30600000     12.74300000
H    -10.44100000      0.77200000     12.83600000
H    -11.70300000      0.73000000     12.00200000
O     -1.87500000      3.80700000    -16.71000000
H     -2.28500000      3.47300000    -17.50800000
H     -1.15300000      4.35200000    -17.02100000
O      8.88500000      9.07000000    -10.56900000
H      9.53600000      9.77000000    -10.51800000
H      9.25300000      8.44700000    -11.19600000
O      6.40400000      4.75600000    -13.04300000
H      7.20500000      5.11700000    -13.42400000
H      5.69900000      5.12200000    -13.57600000
O     11.81600000     13.85700000      1.89900000
H     10.90200000     13.64000000      1.71700000
H     11.87100000     13.88400000      2.85400000
O      7.08200000     12.37000000      0.31900000
H      6.94100000     12.53000000     -0.61400000
H      6.48400000     12.97500000      0.75900000
O      0.09800000     -4.85700000     -3.42300000
H     -0.54600000     -4.84400000     -4.13100000
H      0.68600000     -4.12800000     -3.62100000
O     10.45400000     -8.29700000     -6.73700000
H     11.22600000     -8.09700000     -7.26700000
H     10.65900000     -7.94300000     -5.87200000
O     10.89800000    -10.58500000     -1.72500000
H     11.49100000     -9.83400000     -1.74100000
H     10.40400000    -10.48300000     -0.91100000
O     -4.25100000     -9.61400000     -5.71100000
H     -4.28100000     -8.75500000     -6.13300000
H     -3.85500000     -9.44800000     -4.85600000
O     -8.61200000     11.94500000      2.19200000
H     -7.93300000     12.08500000      2.85200000
H     -8.12900000     11.76400000      1.38600000
O     -2.56900000    -14.68200000    -10.15000000
H     -2.82000000    -15.43300000    -10.68700000
H     -3.13700000    -14.73600000     -9.38200000
O     -9.86100000     -3.10400000     -0.61300000
H     -9.81000000     -3.30200000     -1.54800000
H     -9.16800000     -2.45900000     -0.46700000
O      4.33500000    -12.84900000      6.09800000
H      5.15200000    -12.35200000      6.13700000
H      4.33000000    -13.36300000      6.90600000
O      1.15900000      4.33200000    -11.02600000
H      0.77100000      5.06700000    -11.50100000
H      1.66800000      4.74100000    -10.32600000
O      0.48200000     11.06000000      8.65400000
H      1.14000000     10.36600000      8.60400000
H      0.29000000     11.14100000      9.58800000
O      4.79300000     10.04800000     11.30400000
H      5.61700000     10.53300000     11.26900000
H      4.91800000      9.41300000     12.00900000
O      8.58100000     -3.52600000     -3.51700000
H      7.74400000     -3.19000000     -3.83700000
H      8.52400000     -3.44400000     -2.56500000
O      7.24900000      6.51800000      8.30500000
H      7.28300000      5.56100000      8.30400000
H      7.75200000      6.77500000      9.07700000
O     -7.09200000      6.52500000     15.13000000
H     -7.54500000      5.91700000     15.71400000
H     -6.29900000      6.77000000     15.60700000
O    -11.66500000     -5.17000000     -6.51100000
H    -10.87300000     -5.03000000     -5.99300000
H    -11.51800000     -6.00700000     -6.95300000
O    -14.79400000     -2.61900000     -1.66300000
H    -13.91200000     -2.79600000     -1.33800000
H    -15.33300000     -2.56200000     -0.87400000
O     -8.41500000      4.14400000    -15.28700000
H     -8.11000000      4.45900000    -14.43600000
H     -7.68900000      3.61700000    -15.62100000
O    -10.15000000    -11.47700000     -5.11200000
H     -9.54200000    -12.11600000     -4.74200000
H    -10.40900000    -10.93300000     -4.36800000
O     -7.99500000     -0.30500000    -15.28200000
H     -8.44400000     -0.92600000    -15.85600000
H     -7.07500000     -0.36400000    -15.54000000
O      6.86200000     11.91400000      4.38600000
H      6.88000000     12.07600000      5.32900000
H      6.59300000     12.74900000      4.00400000
O     -4.18100000      8.58700000     13.68300000
H     -4.72300000      8.04100000     13.11300000
H     -4.80800000      9.12400000     14.16700000
O     -0.99800000      9.30300000     -0.73700000
H     -1.30700000      9.62900000     -1.58200000
H     -1.63000000      9.64200000     -0.10400000
O     -6.09000000     15.92100000      2.59900000
H     -6.87300000     15.78300000      3.13200000
H     -5.44000000     15.32500000      2.97000000
O     -4.73800000    -10.29400000    -10.96700000
H     -5.40800000    -10.46500000    -10.30500000
H     -4.63400000    -11.12800000    -11.42400000
O     -0.03300000      0.15200000     17.04100000
H     -0.35000000      0.32000000     17.92800000
H     -0.65700000     -0.47700000     16.67800000
O    -12.03700000    -12.37100000     -6.79600000
H    -11.57300000    -12.46500000     -7.62800000
H    -11.48000000    -11.79200000     -6.27600000
O      3.52700000    -16.04200000      2.21300000
H      3.96400000    -16.25000000      3.03900000
H      3.70800000    -15.11300000      2.07400000
O    -14.42200000     -0.32100000     -3.69200000
H    -14.46900000     -0.07000000     -2.77000000
H    -15.15100000     -0.93000000     -3.81200000
O     -0.16100000     -6.50100000      0.81400000
H      0.18100000     -6.43900000     -0.07800000
H     -0.84600000     -7.16700000      0.76200000
O     10.68700000      3.77100000      1.52400000
H     10.35900000      3.04200000      2.05100000
H     11.19600000      4.30000000      2.13900000
O     -2.39200000     -9.62700000      4.00300000
H     -2.87100000     -8.80000000      3.94200000
H     -1.74100000     -9.57800000      3.30300000
O      2.17700000     -2.49700000     10.52600000
H      1.60800000     -2.90200000     11.18100000
H      3.04200000     -2.86900000     10.69700000
O    -10.89200000     10.57900000     -3.05200000
H    -10.20300000     10.01400000     -2.70100000
H    -11.39300000     10.85100000     -2.28300000
O     -8.75700000      0.86400000     -1.37500000
H     -7.88100000      1.24800000     -1.36400000
H     -8.85100000      0.50900000     -2.25900000
O     11.84400000     -2.14800000     -8.07100000
H     12.51700000     -1.50500000     -7.85100000
H     11.05300000     -1.62700000     -8.21400000
O    -16.98700000      1.01400000      5.73100000
H    -16.54800000      1.79100000      6.07700000
H    -16.69900000      0.30200000      6.30200000
O     -3.95400000      6.56800000      8.49500000
H     -4.14800000      5.75500000      8.02700000
H     -3.09900000      6.41500000      8.89700000
O     -2.36700000     -5.04900000     -0.25500000
H     -1.62900000     -5.15700000      0.34400000
H     -3.14100000     -5.09100000      0.30700000
O     12.07400000     -6.98100000      3.58300000
H     11.15400000     -7.23400000      3.49600000
H     12.15500000     -6.68200000      4.48900000
O      5.12700000     17.70600000      2.79600000
H      4.78800000     16.97300000      3.30900000
H      4.37500000     18.01200000      2.28900000
O      2.53000000    -12.40900000     12.96700000
H      1.99600000    -11.73600000     12.54400000
H      2.72600000    -12.05000000     13.83200000
O      5.23900000     -6.42500000      4.51700000
H      4.30100000     -6.24000000      4.57000000
H      5.62500000     -5.90700000      5.22200000
O     -0.82100000      0.24000000    -10.13900000
H     -0.91600000     -0.69600000     -9.96400000
H     -0.85000000      0.64900000     -9.27400000
O     -5.91400000     -1.06600000    -10.36400000
H     -6.22700000     -0.23600000    -10.72500000
H     -5.09400000     -1.23500000    -10.82800000
O     -2.20700000      7.86800000    -13.15100000
H     -1.55300000      8.13800000    -13.79600000
H     -1.69600000      7.64500000    -12.37200000
O     -5.87700000    -11.04100000      1.93000000
H     -5.00900000    -11.43700000      1.85800000
H     -6.46900000    -11.78300000      2.05800000
O     -8.78500000    -10.77800000     11.41600000
H     -7.94700000    -11.17000000     11.17100000
H     -9.43300000    -11.45500000     11.22100000
O     -0.42100000      0.01600000      9.36200000
H     -0.21600000     -0.40000000     10.19900000
H     -1.36100000     -0.12600000      9.24900000
O      5.60100000    -10.50000000    -12.47700000
H      6.37600000    -10.10200000    -12.08200000
H      5.18500000    -10.97800000    -11.75900000
O     -1.61000000      1.19400000     13.09100000
H     -1.89200000      2.10800000     13.07100000
H     -1.89700000      0.87400000     13.94700000
O     -5.51000000     12.06700000     -9.45000000
H     -5.54400000     13.00500000     -9.63500000
H     -5.71200000     11.99800000     -8.51700000
O      1.95500000     -7.90000000     13.55800000
H      2.73200000     -8.26200000     13.98600000
H      2.23600000     -7.72500000     12.66000000
O     12.39700000     -5.09800000     -5.18600000
H     11.71800000     -4.96300000     -5.84800000
H     13.13000000     -4.56000000     -5.48200000
O      4.11900000     -6.39500000      1.87500000
H      3.59400000     -5.61600000      2.05900000
H      4.75800000     -6.42600000      2.58700000
O    -11.97200000      3.47700000     -9.71600000
H    -11.91800000      2.53300000     -9.56700000
H    -11.18300000      3.68600000    -10.21500000
O     -6.13100000     -2.26900000     -4.05700000
H     -5.32400000     -1.85800000     -4.36700000
H     -6.72900000     -2.21600000     -4.80300000
O     11.42800000    -11.01000000     -7.87300000
H     10.73200000    -10.38200000     -7.68300000
H     11.77400000    -11.25200000     -7.01300000
O      5.45400000     -1.92000000      6.87500000
H      4.89400000     -1.19700000      6.59200000
H      5.85000000     -1.61200000      7.69000000
O     12.87100000      4.57300000     -2.54200000
H     13.39100000      4.93400000     -1.82400000
H     11.96500000      4.65200000     -2.24600000
O      6.62800000     -1.41100000    -14.11800000
H      6.20100000     -2.26400000    -14.20500000
H      6.77900000     -1.12600000    -15.01900000
O    -11.42500000     -8.87500000     -2.01600000
H    -11.65400000     -9.23400000     -1.15900000
H    -12.05500000     -8.16700000     -2.15500000
O     14.04700000      7.57900000      7.33800000
H     13.77300000      8.46600000      7.10500000
H     13.92700000      7.53300000      8.28700000
O      6.89600000     -0.89900000      3.95300000
H      6.90400000     -1.85600000      3.94800000
H      7.77300000     -0.65400000      4.24800000
O      5.78800000      0.46700000     -0.56100000
H      5.49500000      1.29000000     -0.95100000
H      6.20400000      0.72600000      0.26200000
O     -5.96800000     -0.87800000     -7.78600000
H     -5.93700000     -1.02900000     -8.73100000
H     -5.05000000     -0.80700000     -7.52500000
O     -2.77700000     -4.04100000    -11.41800000
H     -3.63200000     -3.71300000    -11.69600000
H     -2.85200000     -4.99300000    -11.48700000
O     10.32300000    -11.82700000     -5.40300000
H      9.53200000    -12.29900000     -5.66500000
H     10.06200000    -11.33800000     -4.62200000
O     -8.61200000     -8.21700000     -2.57800000
H     -9.52500000     -8.32300000     -2.31100000
H     -8.35000000     -7.37400000     -2.20700000
O     -1.39000000    -13.21600000      9.73700000
H     -1.28500000    -13.19400000      8.78600000
H     -0.57300000    -13.59700000     10.05900000
O      9.04500000      4.24900000      9.56600000
H      8.53000000      4.58100000     10.30100000
H      9.84700000      3.91300000      9.96700000
O     -2.30500000     -2.98800000     -1.97000000
H     -1.47800000     -2.52300000     -1.84300000
H     -2.26800000     -3.71500000     -1.34900000
O     -3.50800000      7.71800000      5.76700000
H     -2.95000000      7.76300000      6.54300000
H     -4.37900000      7.96100000      6.08300000
O      3.70700000    -11.92600000    -10.87100000
H      3.47100000    -12.33000000    -11.70700000
H      4.06100000    -12.64600000    -10.34900000
O     10.39000000      4.78700000     -1.19800000
H     10.49500000      4.48100000     -0.29800000
H     10.33200000      5.73900000     -1.12200000
O      8.40100000    -15.64100000      3.03800000
H      7.99200000    -15.78100000      3.89300000
H      9.33500000    -15.77800000      3.19400000
O    -15.99300000     -3.99100000     -8.40400000
H    -16.65400000     -4.04600000     -7.71400000
H    -15.19300000     -4.32400000     -7.99600000
O      8.54800000     -7.18900000    -13.80800000
H      8.87400000     -7.73300000    -13.09100000
H      8.65100000     -6.29100000    -13.49300000
O      2.67100000      5.74900000      8.59700000
H      3.26400000      6.07700000      7.92100000
H      2.55200000      6.49000000      9.19100000
O    -12.87400000     -0.09600000      0.62200000
H    -13.10900000     -0.83500000      0.06100000
H    -11.91700000     -0.07800000      0.60600000
O     12.54900000      5.38500000     10.49100000
H     12.35800000      5.34000000     11.42800000
H     13.00700000      6.21800000     10.37900000
O    -12.95500000      4.15600000      4.60300000
H    -12.65300000      3.64500000      3.85100000
H    -12.32400000      4.87200000      4.67500000
O      8.02400000     -2.77300000      9.72800000
H      8.02400000     -3.46900000      9.07100000
H      8.06300000     -3.23400000     10.56600000
O    -10.18000000      9.86400000      3.70400000
H     -9.71700000     10.36400000      3.03100000
H     -9.48500000      9.52200000      4.26700000
O     16.45900000     -1.62100000      3.62200000
H     15.77400000     -1.04400000      3.28500000
H     16.98900000     -1.83700000      2.85500000
O      6.13100000     -4.13100000    -14.35100000
H      6.19800000     -4.93800000    -14.86100000
H      5.93500000     -4.42500000    -13.46200000
O     -3.60600000     16.10200000      5.94100000
H     -4.31600000     16.49900000      6.44500000
H     -2.92600000     16.77600000      5.91500000
O     11.24900000     -4.13800000     -2.71000000
H     11.65200000     -4.47800000     -3.50800000
H     10.40900000     -3.78200000     -2.99800000
O      1.27700000      1.11700000     -3.90800000
H      1.25600000      1.69500000     -4.67100000
H      1.25800000      1.71000000     -3.15700000
O     -4.13000000     -6.32100000     -2.18800000
H     -3.99800000     -5.83400000     -3.00200000
H     -3.72900000     -5.77300000     -1.51400000
O     -3.09600000    -11.89100000      1.43700000
H     -3.51500000    -12.12000000      0.60700000
H     -2.88700000    -10.96100000      1.35100000
O     -0.27600000    -10.51300000      6.08500000
H     -0.02300000    -11.34400000      5.68300000
H     -1.12300000    -10.30400000      5.69200000
O      7.74200000     -8.29200000     -1.91000000
H      7.75000000     -9.10200000     -1.40100000
H      6.95700000     -8.35900000     -2.45400000
O      4.72800000      6.22100000      7.10500000
H      5.13200000      5.39600000      6.83600000
H      5.45600000      6.74800000      7.43500000
O     -4.95800000     13.91300000      4.35200000
H     -5.58900000     13.30200000      4.73300000
H     -4.32300000     14.06800000      5.05100000
O      0.49000000      1.89300000    -16.48100000
H      0.42900000      1.92100000    -15.52600000
H      1.07800000      1.15900000    -16.66100000
O     -5.04700000      9.42100000     -0.50800000
H     -4.23700000      9.61700000     -0.03700000
H     -4.91300000      8.54200000     -0.86200000
O      4.31900000      9.69200000     -1.54400000
H      3.38400000      9.50400000     -1.62700000
H      4.67800000      8.92900000     -1.09100000
O     -2.44300000     -0.96900000    -17.45500000
H     -1.83800000     -1.33600000    -16.81000000
H     -1.87700000     -0.53800000    -18.09500000
O     13.38500000      9.85800000      5.98600000
H     12.68100000     10.15200000      5.40900000
H     14.03600000     10.55800000      5.94700000
O     -3.29100000    -12.27900000     -6.82000000
H     -3.54900000    -11.35800000     -6.76700000
H     -2.70300000    -12.40600000     -6.07600000
O     -5.93200000     -6.50200000      4.43000000
H     -6.06800000     -7.44800000      4.37500000
H     -4.98200000     -6.39400000      4.37900000
O      5.19300000     -6.17200000     14.90100000
H      4.98200000     -7.06000000     14.61300000
H      4.34500000     -5.77900000     15.10600000
O      0.28000000      7.47500000    -11.88100000
H      1.19200000      7.19900000    -11.96900000
H      0.31500000      8.43100000    -11.90300000
O     -2.71900000      9.56300000     -7.87500000
H     -2.05900000      8.87400000     -7.94900000
H     -2.97900000      9.74300000     -8.77800000
O     -8.99300000     -7.85000000     -7.95300000
H     -8.29800000     -7.34000000     -7.53600000
H     -9.17800000     -7.38200000     -8.76800000
O     12.87400000     -8.80700000     -1.27200000
H     13.30500000     -8.25500000     -0.62000000
H     13.15500000     -8.44700000     -2.11300000
O    -11.52900000     -5.92600000    -10.90000000
H    -12.32400000     -6.45700000    -10.87300000
H    -11.54200000     -5.51800000    -11.76600000
O      9.95300000     -4.04600000     -5.98200000
H      9.50500000     -4.49800000     -6.69700000
H      9.30400000     -4.00700000     -5.27900000
O     -4.95700000     -2.08100000     -1.60200000
H     -4.03300000     -2.18300000     -1.83100000
H     -5.40700000     -2.02100000     -2.44400000
O    -15.22100000      3.12200000      0.34000000
H    -15.14500000      4.07100000      0.43700000
H    -14.39100000      2.77900000      0.67200000
O     -7.46600000    -12.50400000     -1.57300000
H     -7.07300000    -11.63200000     -1.53200000
H     -8.41000000    -12.34100000     -1.57100000
O     -1.54300000      5.15000000    -12.57300000
H     -2.00800000      4.61500000    -13.21700000
H     -1.61200000      6.04300000    -12.91000000
O     10.92900000      8.19600000      8.39300000
H     10.42500000      8.43700000      7.61500000
H     10.94400000      7.23900000      8.38100000
O     -9.43500000      2.80300000      3.14900000
H    -10.01900000      3.43500000      2.72900000
H     -9.86700000      1.95900000      3.02500000
O     11.50800000     -3.86800000    -13.81000000
H     10.98000000     -3.19500000    -13.38000000
H     11.83400000     -3.44400000    -14.60400000
O      2.07300000      8.04500000    -14.25500000
H      1.76700000      8.79500000    -13.74500000
H      3.02600000      8.13500000    -14.26500000
O     -9.06200000     10.42400000      7.72900000
H     -8.27200000     10.89800000      7.46700000
H     -9.72700000     10.69900000      7.09800000
O      1.50800000     -2.23800000     -3.18300000
H      1.60800000     -1.62400000     -3.91000000
H      1.27400000     -1.68800000     -2.43500000
O      6.18500000     -3.02700000     -4.62800000
H      6.52800000     -3.46000000     -5.41000000
H      5.36400000     -3.48300000     -4.44200000
O    -10.89000000     10.92500000      6.09400000
H    -11.01200000     10.90000000      5.14500000
H    -11.44400000     10.21900000      6.42500000
O     -0.74400000     -1.25600000     11.74700000
H     -1.39500000     -1.93000000     11.94200000
H     -1.04400000     -0.48500000     12.22900000
O     -8.84000000    -11.87700000      7.04300000
H     -8.90500000    -11.52100000      6.15700000
H     -9.24300000    -12.74300000      6.98400000
O     13.50100000      1.66100000     12.71400000
H     13.72900000      2.44000000     12.20500000
H     12.85900000      1.20100000     12.17300000
O     18.02400000      0.12700000     -1.17000000
H     18.38300000     -0.24200000     -0.36300000
H     17.18600000      0.50800000     -0.90700000
O      2.07500000      3.08900000     -2.01800000
H      3.01200000      3.06400000     -1.82500000
H      1.75200000      3.85100000     -1.53700000
O     -0.51400000      8.01100000    -15.56100000
H      0.27200000      7.84200000    -15.04200000
H     -0.19300000      8.45700000    -16.34500000
O      0.86300000    -17.94500000     -2.17500000
H      1.42700000    -17.41600000     -2.73800000
H      1.46500000    -18.37500000     -1.56900000
O     -2.15800000     -6.53800000     12.50900000
H     -2.23600000     -5.98400000     11.73200000
H     -2.66600000     -6.08300000     13.18000000
O    -10.30500000      9.19000000     -8.47900000
H     -9.97800000      8.59200000     -9.15100000
H    -11.20100000      8.89700000     -8.31300000
O     -2.14100000    -10.80800000     -1.67900000
H     -1.26800000    -10.42000000     -1.62200000
H     -2.65700000    -10.16600000     -2.16600000
O     -7.77100000     10.34500000     -4.07900000
H     -8.17300000     10.02600000     -4.88700000
H     -8.08700000      9.74600000     -3.40200000
O    -14.24800000      8.44200000     -6.02900000
H    -14.01800000      8.56600000     -5.10800000
H    -15.07500000      8.91200000     -6.13500000
O      0.09000000      5.17600000      7.66000000
H      0.98500000      5.45600000      7.85300000
H      0.16600000      4.24000000      7.47400000
O    -15.92200000     -0.83500000      2.94900000
H    -15.28600000     -0.15500000      2.72900000
H    -16.74800000     -0.36500000      3.05900000
O      5.22900000      2.06800000     -8.97900000
H      4.35100000      2.34700000     -8.71900000
H      5.40200000      2.54800000     -9.78900000
O     -5.34200000      9.27800000      3.44200000
H     -4.59500000      9.29700000      2.84400000
H     -5.15200000      8.55600000      4.04100000
O      0.47000000     14.95600000     -5.66600000
H      0.78900000     15.80900000     -5.96000000
H      1.12900000     14.65800000     -5.03900000
O      5.30300000    -15.06100000     -5.52100000
H      4.97700000    -15.92700000     -5.76800000
H      5.29000000    -14.55800000     -6.33500000
O     12.32200000      4.70400000      3.17700000
H     12.85600000      5.49100000      3.28400000
H     11.99900000      4.51300000      4.05800000
O     -9.57800000      2.04100000      9.11500000
H     -9.68900000      1.15400000      8.77200000
H    -10.11300000      2.58800000      8.54100000
O    -12.82800000     -3.57300000      2.45800000
H    -12.26400000     -4.17900000      2.93800000
H    -13.61600000     -3.50300000      2.99600000
O      6.40400000     14.65500000     -6.08000000
H      5.46400000     14.51700000     -6.20100000
H      6.53300000     14.61300000     -5.13300000
O     -1.65700000     -6.09100000      6.16500000
H     -1.10100000     -5.35000000      6.40600000
H     -1.04500000     -6.75700000      5.85000000
O      0.25500000     -8.29500000      3.00500000
H      0.56700000     -9.13200000      2.66100000
H      0.09600000     -7.76000000      2.22700000
O    -15.21600000      4.43200000     -3.74500000
H    -15.21100000      3.70700000     -4.37000000
H    -14.44200000      4.94800000     -3.97000000
O     -5.19800000    -17.91600000      0.32000000
H     -5.47500000    -18.54700000     -0.34500000
H     -5.02500000    -17.11200000     -0.17000000
O     -5.85600000      0.43200000     -1.22100000
H     -5.63200000      0.65800000     -2.12400000
H     -5.42800000     -0.41100000     -1.07200000
O     -0.68100000      4.55600000     -3.23100000
H     -0.79900000      5.08000000     -2.43800000
H      0.21000000      4.75600000     -3.51900000
O      3.68100000     -2.98200000    -10.57100000
H      3.76900000     -3.40400000    -11.42600000
H      3.47400000     -2.06900000    -10.77400000
O      8.64800000     -4.67500000      8.03600000
H      9.53200000     -4.48000000      7.72400000
H      8.08600000     -4.51600000      7.27800000
O     -2.99400000      9.98300000      1.29700000
H     -2.62600000     10.81400000      1.59800000
H     -2.76600000      9.35700000      1.98400000
O     -0.06400000     18.51000000      0.87900000
H     -0.02400000     18.40700000     -0.07200000
H     -0.33900000     17.65200000      1.20200000
O     -1.36200000     11.58500000      4.57000000
H     -1.35100000     12.48200000      4.90400000
H     -1.11400000     11.67000000      3.64900000
O     -6.53300000      7.92700000      5.92200000
H     -7.11200000      7.86600000      5.16300000
H     -6.87900000      7.28300000      6.54000000
O      0.10400000     -7.39900000     10.68200000
H     -0.45600000     -6.77000000     11.13600000
H     -0.48600000     -8.11100000     10.43400000
O      3.48300000     -8.07600000      8.33600000
H      4.16300000     -7.43800000      8.55400000
H      2.66100000     -7.62100000      8.52100000
O     -4.74000000     -6.61200000    -15.00300000
H     -3.99100000     -6.01600000    -15.03600000
H     -4.66000000     -7.14100000    -15.79600000
O     12.49700000     -7.12900000     -8.27800000
H     13.23400000     -7.59600000     -8.67100000
H     12.50300000     -6.27100000     -8.70400000
O      3.89800000     -6.46000000     -5.88300000
H      4.20700000     -7.15000000     -6.47000000
H      3.96800000     -5.65700000     -6.39900000
O     -5.75700000      2.32800000      0.65200000
H     -5.84300000      1.72200000     -0.08400000
H     -5.93000000      1.79100000      1.42500000
O     -4.83300000    -13.47500000      8.74000000
H     -4.21500000    -14.10700000      9.10800000
H     -5.02300000    -13.80900000      7.86300000
O     -3.87400000     -5.28700000     14.25800000
H     -3.90400000     -4.92900000     15.14500000
H     -4.66400000     -4.94800000     13.83600000
O      1.92400000    -13.60200000     -2.97500000
H      1.24400000    -13.19300000     -2.44000000
H      2.17000000    -14.38900000     -2.48900000
O     -8.58900000     -9.80700000    -11.98800000
H     -8.46700000    -10.10900000    -11.08700000
H     -7.95800000    -10.31400000    -12.49800000
O     11.82200000      0.43000000     10.92300000
H     10.87100000      0.33300000     10.87500000
H     12.10300000      0.49900000     10.01100000
O     15.00500000     -4.64900000     -6.11900000
H     15.38100000     -5.42500000     -5.70500000
H     15.34200000     -4.66900000     -7.01500000
O     -7.38500000    -13.99400000     -7.85600000
H     -7.14900000    -14.28200000     -6.97500000
H     -7.92300000    -14.70400000     -8.20500000
O      3.09700000    -10.58400000     -1.36400000
H      3.44500000     -9.72200000     -1.13700000
H      3.67600000    -10.90100000     -2.05700000
O     12.08100000     -1.74300000     13.74900000
H     11.68200000     -2.60500000     13.86500000
H     11.83000000     -1.48000000     12.86400000
O     17.94400000      0.33400000     -5.20000000
H     16.99800000      0.38900000     -5.33800000
H     18.11500000      0.93600000     -4.47500000
O     -8.74500000      0.39800000    -12.65200000
H     -8.82600000      0.43200000    -13.60500000
H     -7.83700000      0.13600000    -12.49800000
O      2.09800000      7.48500000     10.60600000
H      2.64200000      7.24500000     11.35700000
H      1.20200000      7.45400000     10.94000000
O     10.98300000      2.53400000     -4.16900000
H     11.65400000      2.83700000     -3.55700000
H     10.18700000      2.47300000     -3.64000000
O    -13.38100000      5.65600000     -5.26600000
H    -14.18300000      6.01900000     -5.64200000
H    -12.85900000      5.39400000     -6.02500000
O     10.44700000      8.20700000     11.55800000
H     10.88700000      8.73500000     12.22500000
H     10.97000000      8.33800000     10.76700000
O     -0.28000000      7.45400000     11.63700000
H     -0.37600000      7.14800000     12.53900000
H     -0.93200000      8.14800000     11.54800000
O      3.01400000    -10.02100000     -9.10000000
H      3.45900000    -10.60900000     -9.71000000
H      2.31600000    -10.55400000     -8.72000000
O     -7.31500000    -15.41200000      2.29300000
H     -7.73200000    -16.18200000      2.68100000
H     -6.44400000    -15.38700000      2.68900000
O     -3.20500000    -10.90900000     10.02800000
H     -2.65500000    -11.67400000      9.85700000
H     -3.08400000    -10.73100000     10.96000000
O     12.85700000     -3.48300000      4.23300000
H     13.17100000     -4.37700000      4.09800000
H     12.61400000     -3.18000000      3.35800000
O     14.77900000      1.34500000     -5.10500000
H     14.95100000      2.22600000     -5.43900000
H     13.92500000      1.11400000     -5.46900000
O      5.07100000      7.08900000     -0.54700000
H      4.96800000      6.43700000     -1.24000000
H      5.10400000      6.57700000      0.26100000
O     -7.68900000     -1.63100000     13.91000000
H     -7.89100000     -0.84300000     14.41500000
H     -7.77300000     -1.35900000     12.99700000
O      5.49600000     13.47100000     -9.68000000
H      6.30000000     13.73700000     -9.23400000
H      5.79600000     13.05100000    -10.48600000
O      6.82700000     11.93200000     -6.23200000
H      6.48000000     12.79300000     -5.99700000
H      6.28600000     11.31300000     -5.74100000
O     -4.63300000      9.32400000    -12.96600000
H     -3.71400000      9.10900000    -13.12200000
H     -4.86200000      9.92500000    -13.67400000
O     -6.02400000      2.78300000    -15.86700000
H     -5.46000000      3.51200000    -16.12700000
H     -5.45200000      2.01500000    -15.89900000
O    -12.47600000      2.11300000     10.91500000
H    -13.32200000      2.26900000     10.49600000
H    -12.01600000      2.94900000     10.84500000
O     14.64800000     -7.94900000      2.06100000
H     14.81900000     -7.07400000      1.71300000
H     14.05300000     -7.80200000      2.79600000
O     12.27100000    -10.29000000      7.60900000
H     13.11000000    -10.05500000      7.21300000
H     12.14800000     -9.64900000      8.30800000
O     -7.46400000      8.44000000      1.70100000
H     -7.46600000      9.14600000      1.05500000
H     -6.81900000      8.71400000      2.35300000
O     -6.71400000      3.13300000      6.58400000
H     -7.04500000      3.22300000      7.47700000
H     -6.58100000      2.19200000      6.47100000
O      2.59400000      2.38300000     -8.39900000
H      2.03300000      2.12100000     -9.12800000
H      1.98400000      2.63000000     -7.70400000
O    -12.65300000     -2.91000000     -0.17000000
H    -11.70200000     -2.94000000     -0.27400000
H    -12.82000000     -3.37600000      0.64900000
O     13.77900000     -1.89200000      6.41100000
H     14.71200000     -2.05700000      6.55000000
H     13.53900000     -2.46900000      5.68600000
O    -11.04400000      6.64900000      5.82100000
H    -10.28900000      7.13200000      5.48700000
H    -10.95500000      6.69200000      6.77300000
O     -1.82200000     13.84200000      5.98100000
H     -2.54700000     13.65000000      6.57600000
H     -2.05100000     14.68500000      5.59000000
O     13.02100000      6.40200000     -7.00500000
H     13.05900000      6.73800000     -7.90000000
H     12.62300000      5.53600000     -7.09100000
O      0.43700000      2.55700000    -13.54000000
H     -0.30500000      3.16200000    -13.53500000
H      0.87200000      2.70500000    -12.70000000
O     -1.12700000    -15.17200000     -0.80500000
H     -2.05900000    -15.38300000     -0.86100000
H     -0.74800000    -15.89100000     -0.29900000
O     -6.29100000     12.57100000     -4.54700000
H     -6.91100000     11.86900000     -4.35000000
H     -6.23400000     13.07500000     -3.73600000
O     -3.39400000     -8.86500000     -3.19200000
H     -2.64200000     -8.59400000     -3.72000000
H     -3.63700000     -8.08000000     -2.70200000
O     -4.11100000     -4.32200000     -4.37000000
H     -4.86100000     -3.76600000     -4.15600000
H     -3.34700000     -3.77500000     -4.18400000
O    -14.20700000     -1.30600000     10.55800000
H    -14.25400000     -0.51600000     11.09600000
H    -15.06600000     -1.36300000     10.14000000
O      9.75700000     -1.38900000     15.93800000
H     10.64000000     -1.23500000     16.27300000
H      9.77800000     -1.05100000     15.04300000
O      7.95800000      2.26200000     -3.59300000
H      7.95800000      2.40100000     -4.54000000
H      7.97600000      3.14500000     -3.22200000
O      4.22400000      5.92700000      4.49800000
H      4.08900000      5.69800000      5.41700000
H      3.92500000      5.15800000      4.01200000
O      6.78600000    -10.17400000     -7.17900000
H      6.01300000    -10.60800000     -6.81900000
H      7.35800000    -10.89200000     -7.45100000
O      0.84800000     -6.88300000     -1.84300000
H      1.73200000     -6.51800000     -1.82200000
H      0.31500000     -6.19900000     -2.24800000
O     -6.20200000     15.40700000     -5.22000000
H     -5.85900000     15.66600000     -4.36500000
H     -6.28400000     14.45500000     -5.16600000
O    -15.14600000     -3.12100000      3.92300000
H    -15.96500000     -3.42100000      4.31700000
H    -15.37800000     -2.30200000      3.48500000
O     11.04800000      4.06000000      5.51000000
H     10.68500000      4.65800000      6.16400000
H     11.48600000      3.38100000      6.02300000
O      9.07000000      8.38300000     -8.00600000
H      8.53700000      8.69100000     -8.73900000
H      9.35000000      9.18200000     -7.56000000
O     10.65800000      9.83200000      2.91200000
H     10.19000000      9.00500000      3.02800000
H     10.22900000     10.24700000      2.16400000
O      6.43100000      1.33800000    -14.85300000
H      5.53400000      1.66500000    -14.78200000
H      6.48200000      0.96900000    -15.73500000
O     -8.59300000    -13.48800000     -4.17900000
H     -7.78400000    -13.50600000     -3.66600000
H     -9.02100000    -14.32100000     -3.98000000
O     -1.47500000      6.38000000     -1.03200000
H     -1.21900000      6.08200000     -0.15900000
H     -1.28500000      7.31800000     -1.02900000
O     -0.66100000     -8.80900000     -9.56500000
H     -1.19500000     -8.07800000     -9.25500000
H      0.13800000     -8.76100000     -9.03900000
O      7.77100000     -8.14900000     -8.91100000
H      7.40100000     -8.47100000     -8.08900000
H      8.68700000     -7.96300000     -8.70400000
O     -8.92400000     -3.44400000     -3.18200000
H     -9.04000000     -3.85100000     -4.04000000
H     -8.35500000     -2.69200000     -3.34900000
O      5.30700000      5.45400000    -16.29700000
H      5.91000000      4.81000000    -16.67000000
H      4.49500000      4.96700000    -16.15500000
O     -9.04500000     -4.92800000     -5.48700000
H     -8.42100000     -5.64900000     -5.56900000
H     -8.88900000     -4.38700000     -6.26100000
O    -11.59200000     -2.39900000      7.39600000
H    -12.38100000     -2.84600000      7.09000000
H    -11.89500000     -1.84300000      8.11400000
O      8.32400000     -3.31700000     -0.68500000
H      8.50400000     -2.38000000     -0.76900000
H      8.40700000     -3.49300000      0.25200000
O    -14.93200000     11.05100000      0.10500000
H    -14.07200000     11.02100000     -0.31200000
H    -15.40800000     11.72800000     -0.37600000
O     -1.07100000     10.84300000    -11.10600000
H     -0.72900000     11.65400000    -10.72800000
H     -2.02200000     10.93500000    -11.04900000
O      9.50800000     -7.77900000      3.60000000
H      8.96200000     -7.15000000      3.12800000
H      9.11300000     -8.63000000      3.40900000
O    -11.93700000     -8.04000000     11.48800000
H    -11.27600000     -7.58300000     10.96800000
H    -12.72900000     -8.00900000     10.95000000
O      7.59800000      3.67800000      7.43400000
H      8.20800000      3.66300000      8.17200000
H      7.59900000      2.77900000      7.10500000
O     -4.53500000     -1.77900000     13.88800000
H     -5.18700000     -2.15200000     14.48100000
H     -4.36300000     -0.90600000     14.23900000
O      9.95900000     -7.51100000     -3.72400000
H      9.69000000     -8.40700000     -3.92500000
H      9.35700000     -7.22900000     -3.03500000
O     -9.75100000      0.74400000      0.95100000
H     -9.75400000      0.66900000     -0.00300000
H     -8.84500000      0.56700000      1.20200000
O      3.71400000      0.64200000      7.72300000
H      3.88900000      1.23100000      8.45700000
H      2.86400000      0.25200000      7.92700000
O      1.52800000      1.55800000    -10.91100000
H      1.50500000      2.49200000    -11.12100000
H      0.60700000      1.30400000    -10.85200000
O     10.00100000     11.78600000    -10.14600000
H     10.30000000     12.69500000    -10.18000000
H      9.99900000     11.57000000     -9.21300000
O      2.06900000      7.68900000     14.65600000
H      1.49200000      8.38600000     14.34400000
H      2.67900000      7.54200000     13.93300000
O      6.31000000      9.58700000    -12.46200000
H      6.44500000      8.66500000    -12.24300000
H      6.74600000      9.69900000    -13.30700000
O    -17.95900000      0.80100000     -1.84500000
H    -18.00500000      1.26100000     -1.00700000
H    -17.02300000      0.65100000     -1.98400000
O      5.71300000     10.37800000     -8.26000000
H      6.25400000     11.16600000     -8.30500000
H      5.81900000     10.06500000     -7.36200000
O     -8.30000000     -7.40400000     14.12500000
H     -8.87700000     -8.16200000     14.03100000
H     -7.88300000     -7.31400000     13.26800000
O      9.18000000     -1.33700000      7.31000000
H      8.65700000     -2.02500000      7.72100000
H     10.01900000     -1.36600000      7.76900000
O     -6.24400000     11.21100000     -6.79300000
H     -6.88700000     10.60300000     -6.42800000
H     -6.22900000     11.94300000     -6.17700000
O      1.17100000    -13.83500000     10.70100000
H      1.91200000    -14.15000000     10.18300000
H      1.57000000    -13.31300000     11.39700000
O      3.38700000     11.80200000     -7.95500000
H      4.06600000     11.13700000     -7.83700000
H      3.44200000     12.03800000     -8.88100000
O     -3.19300000     -0.51300000      9.31000000
H     -3.95500000     -0.55500000      9.88900000
H     -3.07300000     -1.41400000      9.00800000
O      3.68000000      0.03200000     10.57500000
H      2.92300000     -0.55300000     10.59700000
H      3.31000000      0.90600000     10.70200000
O     -6.39300000    -12.26400000     -9.65200000
H     -7.04400000    -12.45700000    -10.32700000
H     -6.64700000    -12.81400000     -8.91000000
O      6.32300000      2.24300000     16.29300000
H      5.90700000      1.38300000     16.23200000
H      6.95000000      2.15600000     17.01100000
O      2.59100000     -5.30600000     15.66700000
H      2.53700000     -4.69800000     16.40500000
H      1.93400000     -5.97500000     15.85900000
O     -7.33700000      9.77200000    -11.70700000
H     -7.32200000      9.05900000    -11.06800000
H     -6.53700000     10.26700000    -11.53100000
O    -10.50600000     13.89500000     -1.94400000
H    -11.42800000     13.93300000     -1.69000000
H    -10.03600000     14.25700000     -1.19300000
O      8.26200000     -7.03900000      6.50700000
H      7.93100000     -7.93100000      6.60800000
H      8.81700000     -7.07700000      5.72700000
O     -2.47900000     12.49500000     -6.75300000
H     -2.74200000     11.62200000     -7.04400000
H     -1.67200000     12.35000000     -6.25800000
O      3.85300000      6.12800000     -3.82700000
H      3.41700000      5.85200000     -4.63300000
H      3.13900000      6.26600000     -3.20400000
O    -16.36700000      8.70900000      0.98500000
H    -15.83600000      9.43700000      0.66500000
H    -16.08200000      7.95700000      0.46500000
O     -7.36100000     -1.76500000     -0.14600000
H     -6.58600000     -2.25100000     -0.42800000
H     -7.16300000     -0.85300000     -0.36300000
O      5.29100000    -13.85600000     -7.87900000
H      5.04500000    -14.27000000     -8.70600000
H      5.96400000    -13.21900000     -8.12100000
O      4.48900000      2.75600000     14.27500000
H      3.70500000      2.30400000     14.58500000
H      5.06600000      2.78700000     15.03800000
O     -5.07100000      8.98800000     10.31600000
H     -5.67100000      8.58200000     10.94000000
H     -5.05500000      8.38600000      9.57200000
O    -13.07200000      0.14600000    -13.45100000
H    -13.87200000      0.53200000    -13.09400000
H    -12.37200000      0.48700000    -12.89400000
O     -1.84500000     -9.35000000      1.15800000
H     -2.62700000     -9.16000000      0.64000000
H     -1.21000000     -9.67800000      0.52200000
O      8.66300000     -0.44100000     -1.93000000
H      8.15300000      0.31800000     -1.64700000
H      8.41700000     -0.56700000     -2.84600000
O      9.32600000     11.16900000     -7.45900000
H      8.51700000     11.48300000     -7.05600000
H     10.00300000     11.76300000     -7.13400000
O      7.37900000     -8.33400000     10.93000000
H      7.81800000     -7.97000000     11.69900000
H      6.50500000     -8.56700000     11.24200000
O      9.39800000      0.94900000      9.20800000
H      9.24500000      1.47000000      9.99600000
H      8.59100000      0.44700000      9.09100000
O      8.38700000     14.12000000     -3.52300000
H      7.58900000     13.82600000     -3.08500000
H      9.04100000     14.16300000     -2.82500000
O    -11.13900000      3.89900000    -13.36300000
H    -10.57900000      4.66700000    -13.25100000
H    -12.00500000      4.26000000    -13.55500000
O      3.71500000    -18.10400000      0.17300000
H      3.53900000    -17.39100000      0.78600000
H      4.65700000    -18.05100000      0.00800000
O      2.47300000      3.84400000    -16.60200000
H      2.21800000      4.05400000    -15.70300000
H      1.70400000      3.41000000    -16.97300000
O    -16.62500000     -7.56200000     -2.34600000
H    -15.88600000     -7.29000000     -1.80100000
H    -17.04300000     -6.74300000     -2.61000000
O      7.31900000    -12.03000000     -9.13600000
H      7.42500000    -11.42800000     -9.87200000
H      7.97500000    -12.71100000     -9.28700000
O      3.87000000     14.69100000     -7.09300000
H      3.75100000     13.82000000     -7.47200000
H      3.80100000     15.28700000     -7.83900000
O     -6.31000000     -5.00400000      8.99000000
H     -6.47700000     -5.87400000      8.62800000
H     -6.34400000     -4.41900000      8.23400000
O      7.52000000      4.68900000     -2.51600000
H      8.22600000      5.11200000     -2.02900000
H      7.42000000      5.22100000     -3.30500000
O      0.52400000      9.11700000     -6.64000000
H      0.48100000     10.05400000     -6.83100000
H      0.18300000      8.69600000     -7.42900000
O     -0.48800000     15.05400000      9.02900000
H     -0.09700000     14.69700000      8.23100000
H     -0.35900000     16.00000000      8.95600000
O     -2.85700000     -1.21700000     -7.67900000
H     -2.05700000     -1.50000000     -8.12200000
H     -2.93400000     -0.28800000     -7.89500000
O      4.82200000      1.75700000     -4.22900000
H      5.13400000      2.45600000     -3.65500000
H      4.76200000      0.98900000     -3.66100000
O      4.10700000      4.26500000      0.69000000
H      3.30600000      4.53600000      0.24100000
H      3.80400000      3.90500000      1.52400000
O     10.57900000     14.15100000     -1.82900000
H     10.71000000     14.84800000     -1.18600000
H     10.87700000     13.35700000     -1.38600000
O     -2.07400000    -11.93400000     -4.43700000
H     -1.25200000    -11.48300000     -4.63200000
H     -2.41700000    -11.48500000     -3.66500000
O     12.72100000     -4.18500000     -9.75300000
H     13.64800000     -4.11800000     -9.52500000
H     12.28200000     -3.58800000     -9.14700000
O     10.58700000    -13.65400000      4.91200000
H     10.12300000    -13.16800000      5.59400000
H     10.74500000    -13.00900000      4.22300000
O     -7.68000000     12.77200000     -2.05900000
H     -8.56100000     12.42600000     -2.20300000
H     -7.81800000     13.68900000     -1.82400000
O     11.18000000      4.19200000     -6.62900000
H     10.30300000      4.06700000     -6.26500000
H     11.77000000      3.86700000     -5.94900000
O     -0.59300000     -3.95100000      8.88900000
H     -0.79900000     -3.58700000      8.02800000
H     -0.01900000     -4.69400000      8.70400000
O      9.18800000      2.37300000    -15.49300000
H      8.34200000      2.43900000    -15.05100000
H      9.74800000      3.00000000    -15.03500000
O      1.86300000     15.60000000      1.87600000
H      2.63100000     15.28100000      1.40200000
H      1.67800000     14.91700000      2.52000000
O     -0.39100000     -4.42100000     11.62600000
H     -1.21100000     -4.30000000     12.10400000
H     -0.57200000     -4.08600000     10.74800000
O      3.59600000     -5.45000000    -15.07400000
H      3.28700000     -6.02100000    -14.37000000
H      4.21200000     -4.85500000    -14.64600000
O      3.09200000      5.34700000    -13.68900000
H      2.92700000      5.82800000    -12.87800000
H      2.66000000      5.86600000    -14.36800000
O     14.05100000     -0.26400000      2.99200000
H     13.62700000     -0.01500000      2.17100000
H     13.39400000     -0.08600000      3.66500000
O     -8.43500000     15.09400000     -0.48200000
H     -7.67700000     15.41800000      0.00300000
H     -8.88200000     15.88400000     -0.78600000
O     -0.81600000    -13.50700000    -11.91100000
H     -0.65100000    -12.60800000    -11.62400000
H     -1.39000000    -13.87200000    -11.23700000
O     -0.54000000     -3.83100000    -12.89700000
H     -1.35900000     -3.99600000    -12.43100000
H     -0.11200000     -4.68600000    -12.94100000
O     -9.82300000     -7.02400000      7.71000000
H     -9.85700000     -7.89600000      8.10200000
H     -9.61900000     -6.44100000      8.44100000
O      0.75700000    -15.80600000      1.48800000
H      1.66800000    -15.80400000      1.78200000
H      0.24500000    -15.87300000      2.29400000
O     11.21700000     11.29000000      5.03900000
H     11.00300000     10.76500000      4.26900000
H     11.37600000     12.16900000      4.69400000
O      5.57000000     -9.33600000      1.18300000
H      4.91500000     -9.70100000      1.77800000
H      5.06400000     -8.80600000      0.56700000
O     -0.07300000    -11.12100000    -10.91800000
H     -0.08500000    -11.67000000    -10.13400000
H     -0.22100000    -10.23300000    -10.59100000
O      7.30900000     -4.95800000     -6.53700000
H      7.08600000     -4.70000000     -7.43100000
H      7.08400000     -5.88700000     -6.49200000
O      9.32200000     -0.74100000     -7.60500000
H      8.75600000      0.01100000     -7.43100000
H      9.62300000     -1.01900000     -6.74100000
O     11.35200000      1.03900000     -8.57600000
H     10.76800000      0.33600000     -8.29400000
H     11.64400000      1.45000000     -7.76200000
O     -3.30800000     -6.72900000    -12.32500000
H     -3.80100000     -6.78000000    -13.14400000
H     -3.78500000     -7.30000000    -11.72300000
O     -9.42700000      7.21300000     13.20000000
H     -9.13100000      6.37100000     12.85400000
H     -9.35500000      7.12000000     14.15000000
O     12.30300000      1.36100000      1.20200000
H     11.90800000      2.23200000      1.16000000
H     12.19200000      1.00500000      0.32000000
O    -12.13700000      4.90900000     10.33900000
H    -11.95800000      5.03100000     11.27200000
H    -13.07400000      5.08600000     10.25000000
O     -9.88700000      1.91200000      5.98800000
H     -9.65900000      2.19300000      5.10200000
H    -10.32500000      2.67000000      6.37400000
O    -14.80100000     -0.73900000     -7.35500000
H    -15.44100000     -0.78600000     -6.64500000
H    -14.29400000     -1.54700000     -7.27400000
O     -9.99000000     -0.24000000      7.63800000
H    -10.36000000     -1.01000000      7.20700000
H    -10.18900000      0.48500000      7.04400000
O     -5.24100000     -5.28800000    -10.64400000
H     -5.54600000     -5.88500000    -11.32800000
H     -4.75300000     -5.84700000    -10.03900000
O     -1.45000000    -13.86300000      2.52700000
H     -0.92400000    -13.84600000      1.72700000
H     -2.15900000    -13.24200000      2.36000000
O     13.29200000     -0.54000000      8.76300000
H     13.47200000     -1.01500000      7.95100000
H     14.07300000     -0.00600000      8.90700000
O     -1.28100000     -2.41500000     -9.66000000
H     -1.76700000     -2.92000000    -10.31200000
H     -0.49000000     -2.92900000     -9.50000000
O      6.37300000      7.41800000     -3.94300000
H      6.98600000      6.83300000     -4.38900000
H      5.58200000      6.89100000     -3.82700000
O      3.24900000     -0.71900000     -4.94800000
H      2.61600000     -0.10600000     -4.57600000
H      4.05100000     -0.56800000     -4.44800000
O      4.08700000      6.93700000     13.18700000
H      4.35800000      6.34800000     13.89000000
H      4.83700000      7.51800000     13.05900000
O     -6.92600000     -7.73900000      8.90000000
H     -7.65700000     -8.23300000      8.52700000
H     -6.16700000     -8.30900000      8.77900000
O     13.56500000    -11.11200000     -3.13300000
H     13.56300000    -11.82300000     -2.49100000
H     12.88500000    -10.51200000     -2.82800000
O    -10.40700000    -12.01500000     -9.26700000
H     -9.87800000    -11.47200000     -8.68100000
H     -9.76700000    -12.46600000     -9.81800000
O      3.99300000    -13.71800000      1.25500000
H      3.36900000    -13.83700000      0.53900000
H      3.51000000    -13.21500000      1.91100000
O     16.42800000     -2.17900000      6.26300000
H     16.28200000     -2.10200000      5.32000000
H     16.92300000     -2.99200000      6.36300000
O      7.98300000      5.77300000     -5.20400000
H      8.68300000      6.38400000     -5.43300000
H      8.32800000      4.91300000     -5.44500000
O     -1.42600000     -5.66600000     -5.67600000
H     -0.77400000     -6.11200000     -6.21700000
H     -1.39800000     -4.75500000     -5.96800000
O     12.61100000      3.61300000      8.56900000
H     13.31500000      2.99400000      8.76500000
H     12.67400000      4.27400000      9.25800000
O      6.41000000    -11.10000000     -2.71000000
H      6.60200000    -11.55800000     -1.89200000
H      5.61500000    -11.52100000     -3.04000000
O      9.60300000      2.26800000      3.66400000
H     10.28100000      2.76700000      4.12100000
H      9.52600000      1.45600000      4.16500000
O      7.14100000      2.98700000    -11.03700000
H      6.90800000      3.58000000    -11.75300000
H      7.32300000      2.15200000    -11.46800000
O      2.69100000     -1.42500000     16.01500000
H      2.64500000     -2.03000000     16.75500000
H      1.78700000     -1.13900000     15.88200000
O     -5.60000000     11.17100000     13.42300000
H     -5.31900000     11.96700000     12.97300000
H     -5.85900000     10.57600000     12.71800000
O    -11.38100000      1.61200000    -11.71300000
H    -11.20300000      2.33700000    -12.31100000
H    -10.53200000      1.18600000    -11.59200000
O      0.92000000     -1.52500000    -12.12100000
H      0.43600000     -1.06600000    -11.43400000
H      0.46900000     -2.36400000    -12.21200000
O     14.00400000     -3.84300000     -1.07700000
H     13.23600000     -4.20500000     -1.51800000
H     14.55400000     -3.51000000     -1.78700000
O     -6.95300000     -6.03200000     -6.96100000
H     -6.10100000     -6.39600000     -6.72400000
H     -6.75500000     -5.36500000     -7.61900000
O     -9.31700000     -4.12000000      6.96500000
H    -10.23800000     -3.88300000      7.07200000
H     -9.15600000     -4.03800000      6.02600000
O      0.71800000    -15.91600000     -7.79200000
H      1.16000000    -15.27100000     -7.24000000
H      0.94400000    -15.66100000     -8.68600000
O    -12.77100000     -6.65300000      8.72400000
H    -12.67200000     -6.45700000      7.79200000
H    -13.34400000     -7.41900000      8.74700000
O     -0.87500000      4.84900000      1.11100000
H     -0.33600000      4.64300000      1.87500000
H     -1.48500000      4.11400000      1.04400000
O     -2.93900000     -4.07600000      3.23600000
H     -2.00700000     -4.29400000      3.23300000
H     -3.17700000     -4.02600000      2.31100000
O     -4.16000000     13.58200000      7.37600000
H     -4.37000000     14.51100000      7.28700000
H     -4.92100000     13.20400000      7.81600000
O     -6.54300000    -11.03100000      7.99200000
H     -7.40000000    -11.18100000      7.59300000
H     -6.33000000    -11.86000000      8.42000000
O     -4.01100000      4.41100000      6.77100000
H     -3.26400000      3.81300000      6.73900000
H     -4.75800000      3.87600000      6.50000000
O     -5.29500000     15.21600000     -2.47600000
H     -5.55000000     15.47100000     -1.58900000
H     -4.50800000     14.68500000     -2.35500000
O      1.45300000      5.19300000     -0.42700000
H      1.51200000      5.94000000     -1.02300000
H      0.55600000      5.22200000     -0.09500000
O    -10.83700000      4.09000000     -1.60200000
H    -11.10700000      4.76600000     -2.22300000
H    -10.12300000      3.63000000     -2.04300000
O     -3.01700000     -6.82600000      8.53800000
H     -2.83400000     -6.47200000      7.66700000
H     -3.33800000     -7.71300000      8.37300000
O      1.74500000     -3.63200000    -16.24500000
H      1.30400000     -4.05300000    -16.98300000
H      2.10200000     -4.35800000    -15.73300000
O     14.67600000    -10.43900000      1.53600000
H     14.74500000     -9.50000000      1.70500000
H     15.53400000    -10.68400000      1.19000000
O     -2.09200000     -6.60500000     -8.75700000
H     -2.41600000     -5.71600000     -8.61300000
H     -2.83700000     -7.07300000     -9.13500000
O     -6.35600000     13.50600000      9.17200000
H     -7.01000000     12.82100000      9.31000000
H     -5.63200000     13.26500000      9.74900000
O     -0.10400000     -6.94200000    -13.16200000
H     -1.03800000     -6.96400000    -12.95300000
H     -0.01300000     -7.52500000    -13.91500000
O     10.44300000      4.10100000    -14.05500000
H     10.74900000      3.98500000    -13.15500000
H      9.81600000      4.82200000    -14.00300000
O     -8.98000000      7.42900000      4.49500000
H     -8.87800000      6.51000000      4.74500000
H     -8.98700000      7.41700000      3.53800000
O      8.34400000      6.87800000     10.78900000
H      7.83500000      6.67500000     11.57400000
H      9.17000000      7.22900000     11.12400000
O      6.04400000     -9.45400000      4.70000000
H      5.16400000     -9.77500000      4.50100000
H      6.11600000     -8.63400000      4.21100000
O      6.46100000     -0.43100000      8.79800000
H      5.58000000     -0.27400000      9.13800000
H      6.81900000     -1.11200000      9.36700000
O     -6.23400000      1.38300000    -11.86200000
H     -5.86300000      2.10700000    -12.36800000
H     -6.81100000      1.80700000    -11.22700000
O     -2.56400000      2.91400000      9.39400000
H     -1.75700000      3.14600000      9.85300000
H     -2.26800000      2.52500000      8.57100000
O      2.39600000     -1.24100000     -7.57700000
H      2.98900000     -1.11600000     -6.83500000
H      2.90500000     -0.96600000     -8.33900000
O      7.32800000    -16.02400000      5.58700000
H      7.63100000    -16.62800000      6.26500000
H      6.69800000    -15.45900000      6.03400000
O    -12.18600000     10.91700000     -0.60400000
H    -11.89300000     11.64800000     -0.06000000
H    -11.91700000     10.13600000     -0.12100000
O     -4.29900000     -3.77300000      0.90000000
H     -4.40500000     -3.25200000      0.10400000
H     -5.15400000     -4.18300000      1.03400000
O     -8.65600000      9.14100000     -6.42400000
H     -8.50100000      8.20400000     -6.30400000
H     -9.32500000      9.18900000     -7.10600000
O      1.68100000      9.23200000     -1.22400000
H      2.05100000      8.85200000     -0.42800000
H      0.73600000      9.22900000     -1.07500000
O     -6.85800000     11.04700000     10.72700000
H     -7.42700000     10.50300000     11.27200000
H     -6.24200000     10.43000000     10.33200000
O     -8.18200000      7.04000000     -8.97500000
H     -7.53100000      7.73900000     -8.91500000
H     -8.30400000      6.74800000     -8.07200000
O     -0.31300000     -4.47500000      3.01300000
H      0.45500000     -4.12200000      3.46200000
H      0.02600000     -5.20800000      2.50000000
O     -5.81000000     10.63900000      6.65100000
H     -4.90300000     10.68200000      6.95400000
H     -5.97300000      9.70600000      6.51300000
O      1.45100000     -6.52100000     -9.64300000
H      2.13100000     -6.55700000     -8.97000000
H      1.74000000     -7.14500000    -10.30900000
O     -6.55500000     -5.31100000      1.68900000
H     -7.28100000     -5.84000000      1.35800000
H     -6.54000000     -5.48700000      2.63000000
O      7.20400000      8.67300000     -1.23000000
H      6.54800000      8.31000000     -0.63500000
H      6.73600000      8.79700000     -2.05600000
O     -3.56200000     -3.76500000     16.40400000
H     -3.22600000     -4.50600000     16.90800000
H     -4.47700000     -3.68700000     16.67500000
O     -0.81600000     -2.57500000    -15.50900000
H      0.08400000     -2.61700000    -15.83300000
H     -0.74800000     -2.81000000    -14.58400000
O      6.01600000      8.90500000     13.51000000
H      5.71300000      9.77700000     13.76600000
H      6.82800000      8.78100000     14.00200000
O    -11.58800000      3.11900000      0.73500000
H    -11.60000000      3.35900000     -0.19100000
H    -11.55000000      2.16300000      0.73500000
O      0.64400000    -10.23900000     12.06900000
H      0.03400000    -10.04500000     12.78000000
H      0.78800000     -9.39600000     11.63900000
O     -3.71700000      9.91800000    -10.51100000
H     -4.18000000      9.69600000    -11.31900000
H     -4.25200000     10.60100000    -10.10800000
O    -17.81700000      2.22200000      0.61400000
H    -16.87700000      2.39000000      0.55000000
H    -17.98200000      2.14100000      1.55400000
O     15.41200000      1.00600000      9.50800000
H     14.77300000      1.60300000      9.89700000
H     16.08000000      1.58100000      9.13400000
O     10.23400000      2.32200000    -11.62400000
H     10.84200000      1.58300000    -11.59000000
H      9.37300000      1.92000000    -11.73500000
O     -7.36200000      0.38000000      2.28100000
H     -7.16900000     -0.54800000      2.41500000
H     -7.97400000      0.60100000      2.98200000
O     -2.51400000      3.09000000    -14.26900000
H     -2.77800000      2.18100000    -14.41500000
H     -2.38200000      3.44500000    -15.14800000
O      1.20000000     13.73400000      7.20500000
H      0.68700000     12.98300000      7.50300000
H      2.06300000     13.37100000      7.00800000
O      6.29700000     -1.65600000    -10.82400000
H      6.14700000     -0.78400000    -11.19000000
H      5.42400000     -2.04400000    -10.76300000
O      5.45900000     -3.60700000     -1.02000000
H      6.30800000     -3.16500000     -1.00300000
H      5.56100000     -4.34500000     -0.41900000
O      5.84800000     13.10800000     -2.75900000
H      5.08600000     12.69000000     -3.16000000
H      5.58400000     14.02000000     -2.63900000
O      1.71100000    -12.21700000      0.44200000
H      1.02200000    -12.48100000     -0.16700000
H      2.26300000    -11.62100000     -0.06400000
O      7.28900000      2.33700000      1.07600000
H      7.90200000      2.32500000      1.81100000
H      6.81900000      3.16500000      1.16900000
O      9.39000000     -6.27600000     10.03900000
H      9.20400000     -5.72200000     10.79700000
H      8.81300000     -5.94400000      9.35200000
O     -4.10800000     -0.99300000     -5.04400000
H     -3.76600000     -1.14700000     -5.92400000
H     -3.33200000     -0.81800000     -4.51200000
O     -5.35100000     -8.71000000    -13.03700000
H     -4.87200000     -9.12500000    -12.31900000
H     -5.02900000     -9.14800000    -13.82500000
O      4.44400000     -2.72900000     14.07800000
H      4.03600000     -2.69000000     14.94300000
H      3.72600000     -2.95400000     13.48500000
O      7.93000000      0.56300000    -12.33800000
H      8.14900000     -0.35400000    -12.17300000
H      7.34400000      0.53600000    -13.09500000
O     -8.51800000     -4.82800000      4.23500000
H     -8.99300000     -5.65500000      4.32600000
H     -7.61400000     -5.04500000      4.46000000
O     -4.08100000      6.95800000    -10.43700000
H     -4.63200000      7.52000000     -9.89300000
H     -4.26500000      7.23700000    -11.33400000
O     -1.74400000    -17.95100000     -1.61300000
H     -1.62800000    -18.61700000     -0.93500000
H     -0.86800000    -17.82500000     -1.97800000
O      4.54600000     16.25300000     -0.98800000
H      3.64500000     16.39200000     -1.28000000
H      4.47400000     15.60800000     -0.28500000
O     -3.79100000      2.79300000    -10.62900000
H     -3.30600000      3.61600000    -10.69600000
H     -4.67500000      3.01100000    -10.92600000
O    -13.99900000      4.31300000      7.14900000
H    -14.65100000      3.61400000      7.20800000
H    -13.76300000      4.34200000      6.22200000
O     -9.23800000      8.33200000     -2.15400000
H     -9.90000000      7.70800000     -2.45300000
H     -8.40300000      7.91900000     -2.37400000
O    -13.54900000      0.92800000      7.96700000
H    -13.00100000      0.45300000      8.59300000
H    -13.29600000      1.84500000      8.07500000
O     -8.13900000      5.71800000     11.21100000
H     -8.95700000      6.04200000     10.83400000
H     -7.84100000      5.04800000     10.59600000
O      8.55100000     -4.63000000    -11.73800000
H      8.31200000     -3.78100000    -11.36500000
H      9.50800000     -4.61600000    -11.77000000
O     -0.91300000    -16.18500000      6.93300000
H     -0.45700000    -15.74700000      7.65200000
H     -1.47600000    -16.82900000      7.36300000
O     -7.07500000      6.18600000     -2.28200000
H     -6.72600000      5.82000000     -1.46900000
H     -6.32500000      6.61900000     -2.69100000
O      8.54300000      3.41500000     -6.50400000
H      8.69500000      3.40000000     -7.44900000
H      7.73200000      2.92200000     -6.38400000
O      3.11100000      3.82900000     16.36900000
H      3.37300000      4.10300000     15.49000000
H      2.25800000      3.41300000     16.24500000
O     -0.13900000      2.98000000     10.65600000
H      0.12900000      3.35300000     11.49500000
H     -0.09000000      2.03300000     10.78800000
O      6.65800000     -4.08800000      5.96600000
H      6.69600000     -4.17200000      5.01300000
H      6.23900000     -3.24000000      6.11500000
O     -7.82700000     -1.29500000     11.04200000
H     -8.17800000     -2.08400000     11.45400000
H     -7.95600000     -1.43600000     10.10400000
O     -3.05300000     -0.94100000    -14.21000000
H     -3.20100000     -0.57100000    -13.34000000
H     -2.13200000     -1.20000000    -14.20700000
O      0.98000000     11.39600000      2.09200000
H      1.84500000     11.28600000      1.69600000
H      0.64300000     10.50500000      2.18200000
O      0.59500000    -16.67300000      4.85300000
H      0.18200000    -16.73600000      5.71400000
H      1.52900000    -16.58300000      5.04200000
O     14.65400000      6.50600000      2.72400000
H     15.36100000      5.98700000      2.34200000
H     14.64600000      7.31400000      2.21100000
O      1.58700000      0.24300000    -14.16700000
H      1.12900000      1.02000000    -13.84500000
H      1.56700000     -0.36800000    -13.43000000
O      0.37900000     -7.84800000      5.61600000
H      0.08900000     -8.73800000      5.81600000
H      0.59200000     -7.86900000      4.68300000
O     -9.37600000      2.71700000     -3.78800000
H    -10.16800000      3.09200000     -4.17400000
H     -9.36700000      1.81000000     -4.09400000
O     -6.37500000     -3.37100000     15.58900000
H     -6.82900000     -3.52500000     16.41700000
H     -6.89500000     -2.69600000     15.15200000
O     15.26800000      0.47700000     -1.79900000
H     15.30300000      0.74300000     -2.71800000
H     14.34700000      0.26300000     -1.64700000
O     -2.59100000     13.12300000      2.02200000
H     -2.81000000     13.59000000      1.21500000
H     -3.32900000     13.29800000      2.60700000
O      3.68700000     -0.17300000    -10.04800000
H      3.01500000      0.48600000    -10.21700000
H      4.39700000      0.31100000     -9.62600000
O     -0.18600000    -12.89500000     -1.58500000
H     -0.46300000    -13.71900000     -1.18600000
H     -0.91400000    -12.29400000     -1.42500000
O      4.17900000     -1.64000000      3.94200000
H      5.11100000     -1.44400000      3.84800000
H      3.73800000     -0.82500000      3.70200000
O      2.20400000     -4.13200000     12.91100000
H      2.30600000     -4.48200000     13.79500000
H      1.36400000     -4.47900000     12.61100000
O      7.37200000    -15.32500000     -3.40700000
H      6.51200000    -14.98600000     -3.65300000
H      7.66000000    -15.82500000     -4.17000000
O    -13.69100000    -10.44400000      2.48900000
H    -13.32100000    -10.03100000      1.70900000
H    -14.63500000    -10.45800000      2.32800000
O     -0.08900000     -8.57100000    -15.43200000
H      0.58000000     -8.86300000    -16.05200000
H     -0.74600000     -8.13700000    -15.97700000
O     -0.35800000     -3.62500000      6.04200000
H      0.56100000     -3.42600000      5.86200000
H     -0.84700000     -2.97900000      5.53100000
O     -5.25800000     -0.56700000     11.48500000
H     -5.01800000     -1.08600000     12.25300000
H     -6.14800000     -0.84800000     11.27400000
O      9.01400000     -0.69400000     13.04300000
H      8.15500000     -1.11100000     12.96800000
H      8.90900000      0.14900000     12.60100000
O     -1.58500000     -0.52400000     -3.91500000
H     -0.74800000     -0.65200000     -4.36100000
H     -1.35600000     -0.47200000     -2.98700000
O      0.11200000      7.24400000     -4.82800000
H     -0.83600000      7.12300000     -4.88500000
H      0.29500000      7.98400000     -5.40700000
O      7.69700000     -9.54500000    -11.22700000
H      8.45100000     -9.16500000    -11.67800000
H      7.66400000     -9.08800000    -10.38700000
O      3.31400000      3.14200000      3.02100000
H      3.61700000      2.46100000      3.62200000
H      2.51600000      3.48100000      3.42600000
O     11.57500000     11.89100000     -0.83300000
H     10.82600000     11.42100000     -0.46800000
H     12.13600000     11.20500000     -1.19600000
O     -5.14000000      1.54500000     -3.80000000
H     -4.74100000      0.92100000     -4.40700000
H     -4.98000000      2.40100000     -4.19600000
O      8.43000000    -10.45400000     12.73000000
H      8.34400000    -11.22600000     13.28900000
H      7.55700000    -10.32900000     12.35800000
O      1.77700000    -10.94600000      8.49300000
H      1.13200000    -10.51000000      9.05100000
H      2.62100000    -10.72500000      8.88600000
O     -4.36500000    -14.27000000     -4.18800000
H     -4.06400000    -13.36300000     -4.14100000
H     -5.18500000    -14.22600000     -4.68100000
O      8.96500000      2.20600000     11.87200000
H      9.15300000      2.91400000     12.48800000
H      8.08000000      1.92100000     12.09800000
O    -13.82700000      7.98800000     -0.62800000
H    -13.26900000      8.64300000     -0.20900000
H    -13.32600000      7.17400000     -0.57000000
O      1.48900000    -10.84500000      2.78600000
H      1.21500000    -11.39500000      3.52000000
H      1.54600000    -11.44700000      2.04400000
O      6.30000000      1.76300000     12.21000000
H      5.87900000      0.92800000     12.00700000
H      5.68400000      2.20700000     12.79200000
O      1.69200000      5.34500000     -5.73600000
H      2.12600000      5.70900000     -6.50800000
H      1.06900000      6.02200000     -5.47100000
O      3.40300000     -3.95600000     -4.21200000
H      3.09600000     -4.07500000     -5.11100000
H      2.94600000     -3.17300000     -3.90500000
O    -11.54100000    -13.94600000     -1.63300000
H    -11.35100000    -13.68000000     -0.73400000
H    -12.29300000    -13.41100000     -1.88700000
O      1.28900000     10.35400000    -12.64200000
H      1.91900000     11.05100000    -12.46200000
H      0.43400000     10.77400000    -12.55300000
O      1.09500000    -11.05000000    -13.41100000
H      0.59700000    -11.22700000    -12.61300000
H      0.46200000    -10.64700000    -14.00500000
O     15.18600000     -5.68200000      5.67200000
H     15.70500000     -6.29800000      5.15500000
H     15.64900000     -5.62300000      6.50800000
O      3.75200000     11.37600000      0.73600000
H      4.00600000     11.28500000     -0.18200000
H      4.34700000     10.79400000      1.20800000
O     -7.48100000      3.68300000      9.18700000
H     -8.08200000      2.96000000      9.36400000
H     -6.64300000      3.39200000      9.54500000
O    -10.39300000      5.97400000      8.53100000
H    -10.55500000      6.91000000      8.64800000
H    -11.08800000      5.54600000      9.03000000
O      4.36900000    -10.95900000      2.88300000
H      3.59300000    -10.64100000      3.34500000
H      4.35100000    -11.90800000      3.01100000
O    -12.59200000     -8.57800000      0.48700000
H    -13.03300000     -7.98400000     -0.12000000
H    -12.14000000     -8.00100000      1.10200000
O     14.33100000      3.52200000     -7.47500000
H     15.08200000      3.96500000     -7.87100000
H     14.43100000      3.67500000     -6.53500000
O    -11.01900000     -1.42300000      3.21600000
H    -10.16800000     -1.71600000      2.89200000
H    -11.59400000     -2.17900000      3.09900000
O      4.37300000     15.73400000      4.46700000
H      4.81700000     15.24200000      5.15800000
H      3.46300000     15.44100000      4.51200000
O      6.26300000    -10.62000000      7.19800000
H      5.98600000    -10.07300000      6.46300000
H      7.00400000    -10.14900000      7.58000000
O    -12.46900000     10.85800000     -6.78500000
H    -12.70300000      9.96500000     -7.03700000
H    -13.21200000     11.16200000     -6.26300000
O      0.23400000    -12.95100000      4.58100000
H     -0.30000000    -13.23700000      3.84000000
H     -0.24400000    -13.25600000      5.35200000
O     -3.06100000     10.83300000      6.81900000
H     -2.63200000     10.89100000      5.96500000
H     -3.25800000     11.74100000      7.05000000
O     -0.58800000      8.56500000     -9.22900000
H     -0.76200000      7.79900000     -9.77500000
H     -0.59900000      9.30200000     -9.84000000
O      6.97400000      9.17400000      4.36900000
H      7.09400000     10.12300000      4.35500000
H      6.20500000      9.02100000      3.82100000
O    -12.20500000     -1.02300000     -4.84900000
H    -12.51800000     -1.53500000     -5.59500000
H    -12.99100000     -0.84800000     -4.33200000
O     -2.96600000      1.67800000     -8.36900000
H     -3.32500000      1.87300000     -9.23500000
H     -2.59100000      2.50800000     -8.07400000
O     -2.20300000     -1.30600000     15.91600000
H     -2.41900000     -2.16900000     15.56100000
H     -2.68600000     -1.25900000     16.74100000
O     -3.22400000      5.29800000     11.18900000
H     -3.18500000      4.70400000     10.44000000
H     -3.06400000      6.16500000     10.81700000
O      7.09600000     -3.72200000      3.23600000
H      6.60400000     -4.14300000      2.53100000
H      8.00200000     -3.71900000      2.92800000
O      7.20300000     12.76400000     10.31500000
H      7.89900000     13.09000000      9.74400000
H      7.50200000     11.89600000     10.58600000
O     15.77800000      4.21200000      1.38800000
H     15.18200000      4.28300000      0.64200000
H     15.30400000      3.67400000      2.02200000
O     14.59200000      4.18800000     -4.76000000
H     13.93500000      4.16800000     -4.06400000
H     15.33500000      4.65300000     -4.37600000
O      8.34100000    -15.97700000     -0.78100000
H      7.69700000    -15.52300000     -0.23900000
H      8.08400000    -15.77400000     -1.68000000
O     -7.71100000      5.98500000      7.53600000
H     -8.60600000      5.93200000      7.87100000
H     -7.25700000      5.25000000      7.94900000
O     10.11300000     -1.95000000    -12.00000000
H      9.82500000     -2.08700000    -11.09700000
H     10.85400000     -1.34900000    -11.92700000
O     -6.66800000     -9.98100000     -2.07600000
H     -6.37800000     -9.97000000     -2.98800000
H     -7.27100000     -9.24100000     -2.00800000
O     11.01600000      9.18900000     -3.88600000
H     11.46600000      9.31600000     -3.05100000
H     10.77600000     10.07300000     -4.16500000
O    -11.61900000      8.96800000      1.23400000
H    -11.03600000      8.20800000      1.24500000
H    -11.39500000      9.45200000      2.02800000
O     11.16400000      1.70900000      7.31300000
H     10.58100000      1.24400000      7.91300000
H     11.56600000      2.39100000      7.85100000
O      2.97400000      7.09700000    -11.22400000
H      3.28500000      7.99900000    -11.15000000
H      3.54100000      6.59900000    -10.63600000
O     -4.28100000     13.18800000     10.91900000
H     -4.55900000     13.56200000     11.75500000
H     -3.33000000     13.30300000     10.91000000
O     12.43000000      9.59900000     -1.72800000
H     12.26300000      9.42100000     -0.80300000
H     13.15200000      9.01400000     -1.95800000
O     16.95000000     -2.69700000     -0.74900000
H     17.00800000     -3.57500000     -1.12700000
H     17.03100000     -2.10700000     -1.49800000
O     -5.08500000      7.76800000     -3.96300000
H     -4.64100000      8.52900000     -4.33700000
H     -4.43000000      7.36400000     -3.39400000
O    -10.78700000      8.61800000      8.65800000
H    -11.42200000      9.17100000      9.11300000
H    -10.14300000      9.23300000      8.30600000
O      7.33400000     11.66800000    -10.70800000
H      7.10700000     10.83300000    -11.11800000
H      8.26000000     11.57900000    -10.48300000
O      4.73700000      5.44400000     -9.82400000
H      5.07700000      5.14300000     -8.98100000
H      5.45400000      5.95200000    -10.20400000
O      9.39000000    -13.24000000      0.03100000
H      8.92400000    -14.06400000      0.17000000
H      8.69700000    -12.59600000     -0.11900000
O      1.39700000    -11.54900000     -7.54600000
H      1.02000000    -11.51400000     -6.66600000
H      0.75300000    -12.03200000     -8.06300000
O      3.50200000      1.00000000      4.89200000
H      3.83800000      1.19200000      5.76800000
H      2.77300000      0.39900000      5.04200000
O     -2.37500000    -16.43300000     -4.48300000
H     -1.97900000    -16.58500000     -3.62600000
H     -2.68200000    -15.52700000     -4.44800000
O     -2.06600000      5.06700000     15.93300000
H     -2.79100000      4.45800000     16.07300000
H     -2.29200000      5.83300000     16.46100000
O    -15.32700000      2.04900000     -5.21600000
H    -15.11100000      1.23200000     -4.76600000
H    -14.63300000      2.15400000     -5.86700000
O     -3.18600000     11.89800000     -1.00800000
H     -2.85600000     11.65600000     -1.87300000
H     -4.09300000     11.59000000     -1.00300000
O    -13.49200000      2.13300000     -7.38100000
H    -13.77500000      1.21900000     -7.35600000
H    -12.67700000      2.11700000     -7.88200000
O    -14.22800000     -9.99600000      5.30800000
H    -13.78400000     -9.19800000      5.02400000
H    -13.51800000    -10.59900000      5.53000000
O      5.80300000    -10.78100000     11.79500000
H      5.40000000    -10.60200000     10.94500000
H      5.66700000    -11.71800000     11.93300000
O     -8.08300000     -2.45800000      2.57400000
H     -7.73900000     -2.50600000      1.68200000
H     -8.19800000     -3.37100000      2.83600000
O     -0.74100000     -9.07500000      8.35500000
H     -0.33000000     -9.74800000      7.81200000
H     -1.66700000     -9.10500000      8.11200000
O     -5.21500000      2.03700000     10.25700000
H     -4.30900000      2.25800000     10.04400000
H     -5.18700000      1.11100000     10.49500000
O     -0.17700000     10.93400000     11.54500000
H     -0.91500000     10.33000000     11.46200000
H     -0.57300000     11.75500000     11.83900000
O      4.63300000      3.52700000      6.20800000
H      5.49300000      3.11100000      6.15700000
H      4.31500000      3.31300000      7.08500000
O     -6.91600000     -6.65000000    -12.34200000
H     -6.34400000     -7.16200000    -12.91400000
H     -7.63600000     -7.24400000    -12.12900000
O     -0.33700000      6.39100000     14.06400000
H      0.46200000      6.61800000     14.53900000
H     -0.98400000      6.22300000     14.74900000
O     -9.62100000     -0.02700000     -4.06400000
H    -10.49700000     -0.41000000     -4.09400000
H     -9.14000000     -0.47500000     -4.76000000
O      9.17700000      3.71800000     -9.21300000
H      9.92700000      3.26500000     -9.59900000
H      8.43000000      3.44100000     -9.74500000
O      3.01900000    -13.81200000      3.78100000
H      2.08600000    -13.62300000      3.87800000
H      3.42900000    -13.38600000      4.53300000
O     -6.00500000      5.12000000      0.03400000
H     -5.44600000      4.37600000      0.25900000
H     -6.87100000      4.87600000      0.36000000
O     -5.20400000      3.83800000    -13.06900000
H     -5.55500000      4.72700000    -13.12800000
H     -4.57600000      3.78100000    -13.78900000
O     -0.09400000     -0.38500000     -6.44200000
H      0.00500000      0.56600000     -6.38600000
H      0.80000000     -0.71300000     -6.53900000
O      3.34600000     -3.92400000     -6.92600000
H      3.92700000     -3.98400000     -7.68400000
H      2.80600000     -3.15200000     -7.09900000
O      9.57100000     -9.91700000      0.57700000
H     10.36600000    -10.27200000      0.97700000
H      8.89700000    -10.02600000      1.24800000
O      6.12700000     16.02100000     -3.19000000
H      6.89200000     16.48500000     -2.85000000
H      5.41400000     16.27500000     -2.60400000
O    -14.74900000     -5.02900000      0.97300000
H    -15.59000000     -5.48100000      1.03700000
H    -14.76900000     -4.38400000      1.68000000
O    -13.46700000     -5.01600000     -3.29800000
H    -13.87500000     -5.21300000     -4.14100000
H    -13.56600000     -4.07000000     -3.19800000
O      9.41700000     11.67900000     -4.44500000
H      8.73200000     11.01200000     -4.49200000
H      8.94100000     12.50900000     -4.40900000
O     -1.06200000    -12.82600000     -8.71700000
H     -1.71100000    -12.14800000     -8.52900000
H     -1.57200000    -13.63200000     -8.79200000
O    -11.96900000      0.54000000     -9.11300000
H    -12.16400000      0.65700000    -10.04300000
H    -12.11000000     -0.39400000     -8.95400000
O     -4.83400000    -14.45800000      2.78500000
H     -4.53400000    -13.61600000      3.12800000
H     -4.31500000    -15.10800000      3.25800000
O     -8.93900000     -5.96200000     -9.90400000
H     -9.81000000     -5.72000000    -10.22000000
H     -8.38400000     -5.21800000    -10.13500000
O     -5.95600000     -2.98000000      6.92700000
H     -5.79400000     -3.23900000      6.02000000
H     -5.09500000     -3.01500000      7.34400000
O      1.82000000     -0.72800000    -16.88800000
H      1.96400000     -0.38600000    -16.00500000
H      2.05600000     -1.65400000    -16.82700000
O     -6.14200000     -4.51900000     13.01400000
H     -6.44100000     -4.02500000     13.77700000
H     -6.88800000     -4.50800000     12.41400000
O      6.64100000      1.41900000     -6.30200000
H      5.94600000      1.39400000     -5.64400000
H      6.18800000      1.62800000     -7.12000000
O      9.21900000     12.65900000      2.17500000
H      8.84900000     12.01700000      2.78100000
H      8.55200000     12.76000000      1.49600000
O     -6.56600000    -15.54700000     -5.78100000
H     -6.05200000    -16.28700000     -5.45800000
H     -7.47500000    -15.79900000     -5.62300000
O     15.46800000     -5.70100000      0.76000000
H     16.02100000     -5.14600000      1.31000000
H     14.86200000     -5.09200000      0.33900000
O    -12.40000000      6.60500000      3.33400000
H    -11.89400000      6.81400000      4.11900000
H    -12.94300000      7.37900000      3.18600000
O     -2.91100000      3.18500000      2.45000000
H     -3.75400000      3.02300000      2.02600000
H     -3.06000000      3.96300000      2.98800000
O      6.60500000     -5.85900000    -10.18800000
H      7.01000000     -6.58500000     -9.71300000
H      7.31700000     -5.49000000    -10.71200000
O      3.05000000     15.57500000     -4.52200000
H      3.36300000     15.53800000     -5.42600000
H      2.88200000     16.50500000     -4.36600000
O      0.78000000     -6.59600000      8.08800000
H      0.59100000     -6.93300000      7.21200000
H      0.13700000     -7.02200000      8.65300000
O      6.33700000     14.22400000      3.16400000
H      7.23000000     14.56700000      3.18600000
H      5.80900000     14.90300000      3.58400000
O     -4.15900000     -7.89900000     -9.63900000
H     -4.04300000     -8.75500000    -10.05200000
H     -4.90400000     -8.01700000     -9.05000000
O     11.32300000    -13.33300000     -2.07400000
H     11.47600000    -12.47300000     -2.46600000
H     10.60200000    -13.19100000     -1.46000000
O     -2.99200000    -10.64700000     13.53000000
H     -3.72600000    -10.11400000     13.83700000
H     -2.21300000    -10.18100000     13.83400000
O     -7.12900000     11.05800000     -0.02200000
H     -6.37700000     10.54500000     -0.31800000
H     -7.19500000     11.77300000     -0.65400000
O     11.16000000     -4.73700000     -0.07000000
H     11.31300000     -5.65800000      0.14500000
H     11.13500000     -4.71600000     -1.02600000
O      1.10500000      0.09300000     13.72900000
H      1.17600000     -0.74100000     13.26400000
H      0.27600000      0.46600000     13.42700000
O     -6.24700000     -4.25600000    -15.03600000
H     -5.82600000     -4.06600000    -15.87500000
H     -5.93400000     -5.13100000    -14.80400000
O     -6.41200000     -9.37500000      4.98200000
H     -7.24800000     -9.81000000      4.81400000
H     -6.26400000     -9.49400000      5.92000000
O    -11.07900000      7.75100000    -11.01000000
H    -11.80400000      7.14000000    -10.87700000
H    -11.49700000      8.60900000    -11.07600000
O     -2.57300000      9.06900000     11.61600000
H     -3.25200000      9.28500000     10.97600000
H     -3.05700000      8.78900000     12.39300000
O      2.59000000     -6.71300000    -12.92500000
H      1.63500000     -6.69700000    -12.86600000
H      2.83300000     -7.59100000    -12.63100000
O    -10.83700000     -5.34200000     10.04600000
H    -11.57700000     -5.81500000      9.66500000
H    -11.18400000     -4.47000000     10.23700000
O     -2.70500000     16.05100000     -3.53100000
H     -1.92900000     15.59900000     -3.20000000
H     -2.74600000     15.80900000     -4.45600000
O     -6.33700000      8.98000000     -8.47100000
H     -5.73800000      8.39600000     -8.00600000
H     -6.15200000      9.84800000     -8.11300000
O     -9.61000000      5.02400000    -10.45500000
H     -9.40700000      5.74200000     -9.85600000
H     -9.23500000      5.29700000    -11.29300000
O      8.39400000     -2.55500000     -9.62100000
H      8.33700000     -1.96000000     -8.87300000
H      7.71100000     -2.25300000    -10.22000000
O      4.85600000     -3.46000000     10.81600000
H      4.97600000     -3.88400000      9.96600000
H      5.21700000     -4.08100000     11.44700000
O     15.42400000      8.88000000      1.45600000
H     16.08600000      8.72600000      2.13000000
H     15.59000000      9.77400000      1.15700000
O      9.41900000     12.67300000      8.41600000
H     10.07700000     12.06900000      8.07200000
H      9.92700000     13.38200000      8.81000000
O     -9.34400000     -9.63700000      9.03300000
H     -8.82900000    -10.31100000      8.58900000
H     -9.11200000     -9.72900000      9.95700000
O     -5.17700000    -13.61800000      0.25100000
H     -5.28500000    -13.88700000      1.16300000
H     -6.00800000    -13.20200000      0.02400000
O      9.25500000    -10.10300000     -3.86400000
H      8.35000000    -10.22100000     -3.57500000
H      9.78300000    -10.41800000     -3.13000000
O     10.94400000     -4.03600000      6.77900000
H     11.45900000     -4.83900000      6.86400000
H     11.34200000     -3.57400000      6.04100000
O     -8.20200000      3.27000000     13.89800000
H     -8.26300000      2.56600000     13.25200000
H     -7.75600000      3.98100000     13.43600000
O      7.39500000      4.42400000      3.43000000
H      6.81300000      4.25500000      4.17100000
H      8.14900000      3.85300000      3.58200000
O     -3.69700000     -4.26500000     -8.40700000
H     -4.19600000     -4.23000000     -9.22300000
H     -3.33700000     -3.38300000     -8.30900000
O      1.73700000     13.52800000      3.59400000
H      1.12100000     13.43400000      4.32100000
H      1.80700000     12.64900000      3.22300000
O    -14.48400000      7.10700000      7.46300000
H    -14.69700000      6.70800000      8.30600000
H    -14.66900000      6.42300000      6.82000000
O     -4.80600000     -2.87000000    -13.07100000
H     -4.46900000     -2.31300000    -13.77300000
H     -5.42500000     -3.45600000    -13.50700000
O      7.26700000      9.42400000      8.20700000
H      7.41800000      8.54600000      8.55800000
H      7.98000000      9.55800000      7.58200000
O      0.87900000     10.09700000      5.31800000
H      0.02800000     10.53100000      5.24900000
H      0.92800000      9.81200000      6.23100000
O    -12.19300000    -12.09400000      5.78900000
H    -11.59500000    -11.67400000      5.17100000
H    -11.92700000    -13.01400000      5.79200000
O     -4.16900000      3.51600000     16.27200000
H     -4.52800000      3.04500000     17.02300000
H     -4.69500000      3.22000000     15.52900000
O    -10.45300000    -12.56900000      1.61900000
H    -11.27900000    -12.78000000      2.05400000
H    -10.54900000    -11.65400000      1.35500000
O      4.22200000      9.56300000    -10.47600000
H      4.70800000      9.98400000     -9.76700000
H      4.42200000     10.09100000    -11.24900000
O      0.85200000      2.63100000      5.43900000
H      1.00900000      2.62400000      6.38300000
H      1.23800000      1.81300000      5.12600000
O     -7.42800000    -14.73400000      6.02600000
H     -8.32300000    -14.63500000      6.35200000
H     -7.41900000    -15.59700000      5.61200000
O     12.61900000     -2.56700000      1.67200000
H     13.35700000     -2.15800000      1.22200000
H     12.25100000     -3.17200000      1.02800000
O     -4.76100000      2.56600000     13.59300000
H     -4.98800000      2.03500000     12.83000000
H     -4.07000000      3.15000000     13.28100000
O      8.26600000    -13.42900000     -6.23800000
H      7.51900000    -13.80300000     -5.77200000
H      8.21900000    -13.81300000     -7.11300000
O     -8.02900000     -4.39300000     11.14200000
H     -8.91800000     -4.53100000     10.81600000
H     -7.47500000     -4.45400000     10.36400000
O    -10.99200000     12.43000000     -5.32300000
H    -11.02600000     12.04000000     -4.45000000
H    -11.45400000     11.80600000     -5.88300000
O     -7.18000000     -7.13700000     11.77600000
H     -6.86400000     -6.27400000     12.04200000
H     -7.40900000     -7.03400000     10.85300000
O     -7.16700000      1.19300000     15.44900000
H     -6.42400000      1.60500000     15.89000000
H     -7.55200000      1.89400000     14.92300000
O      4.84700000      9.81400000      2.41600000
H      4.28700000      9.07500000      2.17700000
H      4.63100000      9.99200000      3.33100000
O     15.74600000     -6.81300000     -4.89200000
H     15.50600000     -7.50600000     -4.27800000
H     16.69000000     -6.91400000     -5.01100000
O     11.76900000    -13.66500000      0.72300000
H     10.84400000    -13.44300000      0.82600000
H     11.79000000    -14.62200000      0.74800000
O      1.59500000     -6.92200000     -4.81700000
H      1.46100000     -6.39800000     -4.02700000
H      2.46500000     -6.67000000     -5.12700000
O     -8.96400000    -10.48600000     -7.42100000
H     -9.13800000     -9.56500000     -7.61700000
H     -9.32800000    -10.61700000     -6.54600000
O    -15.05700000      0.80200000     -1.38300000
H    -15.14200000      1.74500000     -1.24100000
H    -14.46100000      0.50900000     -0.69400000
O      1.03800000     -3.79600000     -9.52900000
H      1.01100000     -4.75000000     -9.60100000
H      1.90300000     -3.55500000     -9.85800000
O     11.73700000      0.20200000    -12.52400000
H     12.66700000      0.24500000    -12.30400000
H     11.65300000      0.73500000    -13.31400000
O     -6.13200000    -12.00600000     10.83500000
H     -5.72600000    -12.68500000     10.29700000
H     -5.60900000    -11.22200000     10.66700000
O     -3.23400000      0.22100000    -11.52600000
H     -2.28800000      0.25300000    -11.38200000
H     -3.54600000      1.08500000    -11.25900000
O      3.44400000      6.98500000     -7.12200000
H      3.34300000      7.83600000     -6.69500000
H      3.96300000      7.16900000     -7.90400000
O     -9.16700000      6.32000000     -6.07400000
H     -8.39300000      5.85400000     -5.75600000
H     -9.78700000      6.27700000     -5.34600000
O      8.02000000     -0.92400000     -4.56100000
H      7.16000000     -1.32800000     -4.44800000
H      7.84500000     -0.12100000     -5.05100000
O     -6.07600000      6.43100000    -12.98400000
H     -5.55400000      6.93500000    -13.60800000
H     -6.92100000      6.88000000    -12.96000000
O      0.91800000      4.09700000     12.95100000
H      0.94500000      3.55400000     13.73900000
H      0.37500000      4.84600000     13.19400000
O      4.05100000      2.22900000    -14.50800000
H      3.19800000      1.85900000    -14.28100000
H      3.96800000      3.16200000    -14.31100000
O     -7.50000000      2.39900000     -9.69600000
H     -7.78000000      3.31400000     -9.71500000
H     -6.62100000      2.42500000     -9.31900000
O      8.08300000     -9.30100000      8.55600000
H      8.79800000     -9.93800000      8.55200000
H      8.08300000     -8.94700000      9.44500000
O      0.05500000      8.74400000      2.73300000
H      0.39700000      8.73400000      3.62700000
H     -0.75300000      8.23200000      2.78000000
O     -5.55900000     -3.38800000      4.11900000
H     -5.88000000     -2.91800000      3.35000000
H     -4.73500000     -3.78200000      3.83300000
O      1.26100000      1.97300000     15.45600000
H      1.26200000      1.29100000     14.78300000
H      0.72800000      1.61000000     16.16300000
O      8.23500000     10.89600000     11.90200000
H      7.68700000     11.36500000     12.53200000
H      8.35000000     10.02600000     12.28700000
O      4.26400000      8.59200000      4.79300000
H      4.24000000      7.65400000      4.98400000
H      4.38800000      9.00600000      5.64700000
O     -4.75700000      7.27600000     -6.99500000
H     -4.68300000      7.55400000     -6.08200000
H     -3.87400000      6.98900000     -7.23000000
O    -16.17000000     -0.72500000      7.56600000
H    -15.36700000     -0.25600000      7.79200000
H    -16.47300000     -1.09300000      8.39600000
O    -15.24100000      4.80700000     -7.57400000
H    -14.61900000      4.09300000     -7.71300000
H    -15.88300000      4.44900000     -6.96100000
O     12.95900000      7.21000000     -9.46900000
H     12.00300000      7.17900000     -9.50800000
H     13.24700000      6.61300000    -10.16000000
O     -8.84900000     -3.23300000     -7.78700000
H     -9.51700000     -3.03300000     -8.44300000
H     -8.02000000     -3.17100000     -8.26200000
O     -1.47100000      1.44300000    -18.44100000
H     -2.33900000      1.84500000    -18.45700000
H     -1.07300000      1.76400000    -17.63100000
O     15.22500000     -3.49200000     -3.66300000
H     15.76300000     -3.99900000     -3.05500000
H     15.24500000     -3.99400000     -4.47800000
O    -12.78700000     -3.68600000     11.07900000
H    -13.12900000     -2.86300000     10.72800000
H    -13.11600000     -3.71800000     11.97700000
O     -4.94700000    -17.28600000      4.58200000
H     -4.74600000    -17.47000000      5.50000000
H     -4.18800000    -16.79900000      4.26400000
O      5.55300000     -3.89500000     -8.60300000
H      5.21500000     -3.21200000     -9.18100000
H      5.89000000     -4.56600000     -9.19600000
O     -8.24100000      8.25900000    -14.06700000
H     -7.84600000      8.77800000    -14.76700000
H     -8.14000000      8.79700000    -13.28200000
O      1.12100000      2.48800000      8.14900000
H      0.54500000      2.47000000      8.91300000
H      2.00000000      2.58600000      8.51500000
O     -0.71700000     -8.81200000     14.18200000
H      0.20000000     -8.54300000     14.23200000
H     -1.19200000     -8.00500000     13.98400000
O     -5.07400000     -9.04400000     14.48900000
H     -5.47800000     -8.50400000     13.81000000
H     -4.43400000     -8.46700000     14.90500000
O      6.33700000     -6.94300000      8.68500000
H      6.74000000     -7.10000000      7.83100000
H      6.88500000     -7.43000000      9.30100000
O     -0.11200000      7.06500000      5.48200000
H     -0.24700000      7.95400000      5.81200000
H     -0.42000000      6.49800000      6.18900000
O    -11.09800000     -7.27600000      2.40800000
H    -10.54300000     -6.69300000      1.89100000
H    -10.94600000     -7.00900000      3.31500000
O    -16.70900000     -3.74600000     -3.73400000
H    -16.12100000     -3.24900000     -3.16600000
H    -17.05500000     -4.44000000     -3.17300000
O     -4.12800000    -14.68800000     -8.16000000
H     -3.91100000    -13.82700000     -7.80100000
H     -5.05100000    -14.81300000     -7.93900000
O     -2.33200000     15.20000000     -6.04800000
H     -1.38100000     15.08500000     -6.03600000
H     -2.65700000     14.45500000     -6.55400000
O    -16.71700000     -0.99800000     -5.54200000
H    -17.24600000     -1.68500000     -5.13500000
H    -17.30700000     -0.24600000     -5.60200000
O     14.69000000     -1.49900000      0.24300000
H     15.18500000     -2.21000000     -0.16500000
H     15.06100000     -0.70100000     -0.13400000
O    -14.24200000     -4.08000000      7.82300000
H    -15.10300000     -3.83800000      7.48000000
H    -14.42800000     -4.49800000      8.66400000
O      6.51600000     -4.71900000     12.98500000
H      6.38700000     -5.59600000     13.34600000
H      5.88400000     -4.17200000     13.45100000
O      3.55800000     13.04400000     -4.07500000
H      3.38500000     13.97400000     -4.22200000
H      2.84000000     12.75300000     -3.51200000
O     14.80800000      9.88500000     -5.37900000
H     15.21400000      9.35000000     -6.06200000
H     14.06500000      9.36300000     -5.07500000
O      9.77100000      5.91900000      7.01400000
H      9.90900000      5.69000000      7.93300000
H      8.82000000      5.90800000      6.90500000
O     10.34500000      6.33100000     -9.33500000
H      9.86800000      5.51700000     -9.17100000
H      9.84500000      7.00000000     -8.86700000
O     14.96900000     -1.93900000     -7.07800000
H     14.79300000     -2.75500000     -7.54600000
H     14.76200000     -2.13800000     -6.16400000
O    -16.06100000      6.76000000     -1.18300000
H    -15.27800000      7.30600000     -1.10700000
H    -15.88700000      6.19700000     -1.93700000
O     -1.50300000     -2.87200000     -5.63600000
H     -1.38100000     -2.32200000     -6.41000000
H     -1.78100000     -2.26300000     -4.95100000
O     10.53100000      6.90400000     -5.27800000
H     11.23500000      6.87500000     -5.92600000
H     10.73400000      7.66700000     -4.73700000
O      3.13000000      2.74100000     11.74000000
H      2.48200000      3.44100000     11.82200000
H      3.64400000      2.79500000     12.54600000
O     -8.90200000      1.42000000     11.90400000
H     -8.15200000      0.95600000     11.53300000
H     -9.43700000      1.65700000     11.14700000
O     -8.61200000      4.16500000      0.41100000
H     -9.46400000      3.91600000      0.05200000
H     -8.30300000      3.37800000      0.86100000
O      2.25300000     14.01200000     10.22800000
H      1.50600000     13.90500000      9.63900000
H      2.97400000     13.56600000      9.78400000
O      7.93700000     -9.93100000      2.81000000
H      7.27000000     -9.69300000      2.16500000
H      7.45500000    -10.01800000      3.63200000
O    -17.84800000      2.49000000      3.32600000
H    -17.00000000      2.81700000      3.62700000
H    -18.20300000      2.01600000      4.07900000
