# Supplementary material for: Integrated Multiscale Multilevel Approach to Open Shell Molecular Systems
Source: J Chem Theory Comput. 2023 Feb 13;19(5):1446–56. doi: 10.1021/acs.jctc.2c00805 (PMC10018740; doi:10.1021/acs.jctc.2c00805)
Supplement: Supplementary file 2 — ct2c00805_si_002.zip [file ct2c00805_si_002.zip › structures/PROXYL/frame82.xyz]

2540

C     -0.83800000      1.16000000     -1.05000000
H     -0.10900000      1.85300000     -1.47100000
H     -1.89000000      1.35400000     -1.26000000
C     -0.63200000      1.01300000      0.51200000
C     -0.09800000      2.26700000      1.25600000
H      0.87100000      2.54000000      0.83700000
H      0.03400000      2.12300000      2.32800000
H     -0.69900000      3.14600000      1.02300000
C     -1.96400000      0.51100000      1.13700000
H     -2.31900000     -0.48700000      0.87900000
H     -1.84600000      0.52000000      2.22100000
H     -2.72900000      1.22700000      0.83800000
N      0.24100000     -0.20100000      0.53000000
O      0.59500000     -0.77800000      1.54800000
C      0.35200000     -0.86800000     -0.80000000
C      1.78000000     -0.61100000     -1.44100000
H      1.99500000      0.45800000     -1.45300000
H      2.55100000     -1.11600000     -0.85900000
H      1.73400000     -1.09800000     -2.41400000
C      0.02400000     -2.34000000     -0.71800000
H      0.74200000     -2.88200000     -0.10100000
H      0.02000000     -2.77500000     -1.71800000
H     -0.95200000     -2.44400000     -0.24500000
C     -0.68300000     -0.20100000     -1.70300000
H     -0.33700000     -0.18700000     -2.73600000
H     -1.61500000     -0.76500000     -1.75200000
O     -6.36000000      2.15100000     -3.33900000
H     -7.13600000      1.78700000     -3.76600000
H     -6.69200000      2.53800000     -2.52900000
O    -14.80200000      6.95000000     -3.03500000
H    -14.95100000      6.05000000     -2.74400000
H    -15.44900000      7.08800000     -3.72600000
O      7.29800000      3.42400000      2.85200000
H      7.12400000      2.49200000      2.98200000
H      6.65500000      3.86700000      3.40600000
O     -5.39100000    -14.33800000      2.05800000
H     -5.22900000    -13.97500000      1.18700000
H     -5.86200000    -13.64600000      2.52200000
O     11.13700000      6.55400000     -7.78800000
H     10.40100000      6.53500000     -8.39900000
H     11.46300000      5.65400000     -7.77600000
O     -8.94500000     -2.84400000    -10.72700000
H     -8.35300000     -3.02500000    -11.45600000
H     -9.39900000     -3.67300000    -10.57500000
O     -3.01500000     14.54200000      7.16200000
H     -2.21700000     14.56200000      6.63300000
H     -2.87800000     13.82000000      7.77500000
O      6.90200000     -5.55400000    -13.16400000
H      7.39200000     -6.02400000    -13.83900000
H      6.26300000     -5.03300000    -13.65100000
O      9.93800000    -11.56100000     -3.71300000
H      9.31700000    -12.08600000     -4.21800000
H     10.10200000    -12.07800000     -2.92400000
O    -14.69600000     -0.48200000     -0.83400000
H    -14.06800000      0.19400000     -0.58000000
H    -14.37000000     -1.28100000     -0.41900000
O    -10.97600000      6.44500000      7.23000000
H    -11.15800000      7.16600000      7.83300000
H    -11.77700000      5.92200000      7.23400000
O     -3.78900000     -7.03000000     -8.66800000
H     -4.66600000     -7.10100000     -9.04600000
H     -3.37400000     -7.87000000     -8.86600000
O    -10.68700000      9.30900000     -4.53700000
H    -11.27500000      8.60900000     -4.25400000
H     -9.81600000      8.91300000     -4.51600000
O     -9.03000000     12.35100000     -2.71900000
H     -8.60000000     11.82100000     -3.39000000
H     -9.43700000     11.71200000     -2.13300000
O      8.73600000      5.40400000      7.67500000
H      8.74600000      5.28900000      8.62500000
H      9.44500000      4.84500000      7.35800000
O      8.50900000      0.22900000     -1.43500000
H      9.11500000      0.94800000     -1.25200000
H      8.17200000      0.41700000     -2.31100000
O      4.07300000      4.85900000      1.17800000
H      3.25300000      4.79700000      0.68700000
H      4.67100000      4.26700000      0.72100000
O      3.90400000    -12.64600000     -0.72100000
H      3.48600000    -12.55500000     -1.57700000
H      4.68600000    -13.17100000     -0.89000000
O      9.18700000      2.54600000    -15.14200000
H      9.86000000      1.88800000    -15.31500000
H      8.56200000      2.44400000    -15.86000000
O     -4.81600000     11.56900000     -4.24400000
H     -5.00900000     10.85400000     -4.85200000
H     -3.89500000     11.77500000     -4.40200000
O     -5.01100000     -7.41700000    -14.02100000
H     -5.76100000     -8.00300000    -14.12500000
H     -4.45800000     -7.84900000    -13.37000000
O     -7.95600000     -4.54400000     -6.88700000
H     -7.00100000     -4.57500000     -6.83900000
H     -8.20500000     -5.39100000     -7.25700000
O     11.01700000     -3.68300000     -0.62000000
H     10.48500000     -4.42200000     -0.91600000
H     11.79100000     -4.08700000     -0.22900000
O     -2.40600000    -11.57400000     -2.18700000
H     -1.44900000    -11.55800000     -2.20000000
H     -2.63100000    -11.71100000     -1.26700000
O     -1.21800000     -1.91000000     11.67200000
H     -0.31500000     -1.60800000     11.76800000
H     -1.36900000     -1.91500000     10.72700000
O     12.09100000     -4.83300000     -3.77100000
H     11.39400000     -5.16500000     -3.20400000
H     11.88800000     -3.90400000     -3.88000000
O     10.70500000     -8.34400000     -7.93000000
H     10.16100000     -8.87300000     -7.34700000
H     11.20200000     -7.77400000     -7.34200000
O    -13.60100000      8.78700000     -6.16200000
H    -13.40800000      8.31800000     -5.35000000
H    -12.80400000      8.70100000     -6.68400000
O     13.78800000     -7.98700000      1.46000000
H     13.84400000     -7.79800000      2.39700000
H     12.91800000     -8.37100000      1.34500000
O    -11.45900000     -9.22000000     -1.45800000
H    -11.78300000    -10.01800000     -1.04100000
H    -11.04700000     -9.52300000     -2.26800000
O     11.55400000     -7.80100000      9.53000000
H     12.28100000     -8.39300000      9.72300000
H     11.39800000     -7.33800000     10.35400000
O     -0.99200000    -14.84000000      8.38800000
H     -1.65100000    -14.72500000      9.07200000
H     -1.49700000    -14.92400000      7.58000000
O     -0.91300000     -7.82500000      5.63600000
H     -1.37400000     -8.15400000      6.40800000
H     -0.28700000     -7.19000000      5.98400000
O     -0.45700000     11.43500000     -8.92700000
H     -0.46700000     10.61200000     -8.43900000
H     -0.95300000     12.04400000     -8.38000000
O      9.45500000      2.82700000      4.69100000
H      8.88900000      3.24600000      4.04200000
H      8.88200000      2.66900000      5.44100000
O     13.32100000      3.15800000     -1.66900000
H     14.10400000      3.52700000     -2.07800000
H     13.62000000      2.84500000     -0.81600000
O     -0.93400000      3.54900000     17.15500000
H     -0.23700000      2.97100000     17.46700000
H     -1.53700000      2.96800000     16.69100000
O    -12.54400000      8.21700000     -2.24700000
H    -13.42500000      8.10600000     -2.60400000
H    -12.29700000      9.10900000     -2.49300000
O      4.94300000      3.61200000     -2.02000000
H      5.27600000      3.38800000     -1.15100000
H      4.40800000      2.86000000     -2.27200000
O     -8.73100000     -8.58900000     -9.61300000
H     -9.64300000     -8.30600000     -9.55000000
H     -8.78400000     -9.52800000     -9.79400000
O      1.74100000     -9.25100000     11.34200000
H      1.16200000     -9.94900000     11.03500000
H      1.47400000     -8.48100000     10.84000000
O     -4.61200000     -4.81000000    -14.62200000
H     -4.19200000     -4.52200000    -13.81100000
H     -5.02900000     -5.64000000    -14.39300000
O      0.81400000      4.23200000      7.10200000
H      0.32500000      4.56700000      7.85300000
H      0.18900000      3.67300000      6.63900000
O     -4.20300000     -3.27300000      0.39800000
H     -4.95900000     -3.42700000     -0.16800000
H     -3.57800000     -3.95500000      0.15400000
O     -2.61800000      9.83500000     -2.48300000
H     -3.45200000     10.29100000     -2.37000000
H     -2.19200000     10.29300000     -3.20800000
O     -7.15100000     10.85700000    -12.26200000
H     -6.30400000     10.48500000    -12.50800000
H     -6.98800000     11.79800000    -12.19000000
O    -11.36500000     -2.77200000     11.78800000
H    -10.44000000     -2.96400000     11.94300000
H    -11.76100000     -2.78600000     12.65900000
O      0.42500000    -10.86800000     -2.10100000
H      1.21700000    -11.15900000     -2.55200000
H      0.67500000    -10.04300000     -1.68600000
O     12.84100000      4.76800000      9.48400000
H     12.06000000      4.42800000      9.92100000
H     13.14700000      5.47300000     10.05500000
O    -12.04300000    -10.85200000     -6.80900000
H    -12.02000000    -11.78000000     -6.57600000
H    -11.12300000    -10.59500000     -6.86400000
O      7.44000000     -3.75000000      1.78400000
H      7.52400000     -2.80500000      1.65300000
H      7.40200000     -4.11100000      0.89800000
O      1.55400000      7.27900000    -13.48000000
H      1.41400000      7.43300000    -12.54500000
H      2.06200000      8.03500000    -13.77400000
O      0.80600000    -13.01300000      0.31600000
H      1.08300000    -12.57800000      1.12300000
H      1.07000000    -12.41200000     -0.38200000
O      3.81200000     -9.39200000      3.86800000
H      4.26200000     -9.99900000      4.45500000
H      4.20900000     -8.54100000      4.05400000
O      5.47000000     -0.23500000     -0.84800000
H      6.42300000     -0.33000000     -0.86000000
H      5.14300000     -1.12100000     -0.69100000
O    -14.51200000      8.72500000      1.09700000
H    -15.32200000      9.15100000      0.81500000
H    -13.82800000      9.37100000      0.92400000
O     -4.83000000     12.41500000     -1.07500000
H     -4.06900000     12.99300000     -1.02800000
H     -5.04000000     12.37200000     -2.00800000
O     -4.28800000      1.36500000     15.97900000
H     -3.47500000      0.96200000     15.67300000
H     -4.53900000      0.84600000     16.74300000
O     -7.24900000     -7.50700000     12.08000000
H     -8.03300000     -7.11200000     12.46200000
H     -7.57800000     -8.24800000     11.57000000
O     -4.84300000     -8.20700000     10.89000000
H     -4.13800000     -8.21800000     11.53700000
H     -5.64400000     -8.27900000     11.40900000
O     12.16500000    -11.81600000     -5.56100000
H     12.89300000    -11.22500000     -5.36600000
H     11.59900000    -11.75900000     -4.79100000
O     -8.08300000     -1.40300000      4.85400000
H     -8.49500000     -0.77100000      4.26500000
H     -7.30900000     -0.95000000      5.18700000
O      4.11200000     10.10400000    -12.71000000
H      3.79500000      9.47800000    -12.05900000
H      3.67200000      9.85100000    -13.52100000
O      7.61300000     12.47900000     -6.17500000
H      7.12600000     11.67500000     -5.99200000
H      7.06600000     12.95300000     -6.80100000
O     -0.68900000     -2.01400000     -8.21000000
H     -0.22800000     -2.24000000     -9.01800000
H     -1.12000000     -1.18200000     -8.40600000
O     -0.14100000     15.04700000      3.20600000
H     -1.07600000     15.08400000      3.40700000
H      0.28700000     15.01100000      4.06200000
O     13.42900000      1.76400000      1.33600000
H     12.66600000      1.63500000      1.89900000
H     14.14400000      1.32600000      1.79700000
O      9.63700000     10.92500000     -7.47500000
H      9.05000000     11.64100000     -7.23100000
H      9.35300000     10.67000000     -8.35300000
O    -10.15800000      5.67400000    -13.75400000
H    -10.27700000      5.83600000    -14.69000000
H     -9.38500000      5.11100000    -13.70500000
O      5.84400000      9.20500000      0.40200000
H      5.74800000      9.12300000     -0.54700000
H      5.80100000      8.30500000      0.72600000
O     -2.52000000      4.69800000    -15.57700000
H     -2.65000000      5.44900000    -14.99800000
H     -1.74600000      4.92400000    -16.09300000
O    -11.45000000     13.94600000     -2.47200000
H    -11.68000000     13.02500000     -2.59900000
H    -10.58400000     13.92300000     -2.06500000
O     -3.60300000      6.66800000     10.13000000
H     -4.21100000      7.36100000      9.87200000
H     -4.08100000      5.85500000      9.96200000
O    -10.44300000      5.84200000     11.29600000
H     -9.99500000      6.51000000     10.77700000
H    -10.52300000      6.23000000     12.16700000
O     -4.47900000    -11.51800000      3.52800000
H     -3.69500000    -11.31400000      3.01800000
H     -4.19000000    -11.47700000      4.43900000
O    -10.25900000      1.77500000    -10.18700000
H    -10.29100000      1.39000000     -9.31100000
H     -9.75200000      1.15000000    -10.70500000
O      2.74100000     -3.55800000    -13.01300000
H      2.80100000     -3.99200000    -13.86400000
H      3.40000000     -2.86500000    -13.05100000
O     -5.42200000     -1.91700000     13.00500000
H     -5.67000000     -1.06900000     13.37400000
H     -4.52400000     -2.05600000     13.30800000
O    -12.50200000     -0.61500000     -9.00500000
H    -13.29300000     -1.15000000     -9.05900000
H    -12.81400000      0.28500000     -9.10300000
O     -4.65200000     -0.61300000      0.51900000
H     -5.60000000     -0.74400000      0.53200000
H     -4.28900000     -1.46400000      0.76400000
O     11.37500000     12.95600000     -6.36900000
H     11.56900000     12.83800000     -5.43900000
H     10.92400000     12.15100000     -6.62300000
O     -5.39000000     11.34800000      4.12500000
H     -5.12900000     11.90900000      4.85600000
H     -4.80400000     11.59800000      3.41100000
O     10.78500000      0.33800000     -3.44700000
H     11.62300000      0.79200000     -3.53500000
H     10.68500000      0.20000000     -2.50500000
O    -10.33700000      0.76700000     -7.15800000
H    -11.05900000      0.97200000     -6.56400000
H    -10.45300000     -0.16000000     -7.36600000
O     -2.59200000     -6.84300000      3.41900000
H     -1.88300000     -6.92400000      4.05600000
H     -3.26400000     -7.45100000      3.72900000
O      2.97600000      3.80900000     -9.06900000
H      3.43700000      4.15100000     -8.30300000
H      2.55300000      4.57600000     -9.45600000
O      6.64900000      4.72600000    -14.12700000
H      7.20100000      4.19100000    -13.55600000
H      5.84000000      4.22400000    -14.21800000
O     -6.83700000      2.20500000      6.11700000
H     -7.02900000      3.01400000      6.59200000
H     -7.28600000      1.52200000      6.61400000
O      1.25500000     -7.60200000     -8.07000000
H      1.17100000     -8.12300000     -7.27100000
H      2.11600000     -7.18900000     -7.99700000
O     -3.77600000    -13.83900000      7.37900000
H     -4.36300000    -14.34000000      6.81300000
H     -4.02100000    -14.09900000      8.26700000
O      2.75000000     17.06000000     -2.39700000
H      1.92300000     17.25500000     -1.95600000
H      2.49000000     16.72300000     -3.25400000
O      3.77100000     14.60200000     -7.10400000
H      3.40500000     13.96300000     -7.71700000
H      4.67100000     14.73200000     -7.40200000
O      1.11900000     -4.24200000     10.11000000
H      1.69800000     -3.69900000      9.57600000
H      0.96700000     -3.72500000     10.90100000
O      1.53200000      0.60700000      3.89200000
H      1.29500000      0.36000000      2.99800000
H      0.71600000      0.52900000      4.38700000
O      6.58200000     -0.38600000     -9.98300000
H      7.28300000      0.25800000    -10.07700000
H      5.89200000     -0.07700000    -10.57000000
O     -7.43600000      1.01000000     -8.92100000
H     -7.68500000      0.11300000     -8.69900000
H     -7.89900000      1.55300000     -8.28300000
O      1.23700000     -2.97300000     -4.51200000
H      0.77700000     -3.64600000     -5.01400000
H      0.63800000     -2.22600000     -4.50800000
O      2.86100000    -14.23200000      4.45300000
H      2.33500000    -14.77600000      3.86800000
H      2.25100000    -13.95600000      5.13700000
O     -5.62700000     14.80300000      3.60500000
H     -5.68900000     14.16100000      4.31200000
H     -6.47500000     15.24800000      3.61100000
O      5.69200000      6.88700000      1.64900000
H      5.22100000      6.09200000      1.40000000
H      6.08600000      6.67600000      2.49600000
O     18.21500000      0.99400000     -0.33400000
H     17.84400000      1.15200000      0.53400000
H     18.51500000      0.08500000     -0.30400000
O     -4.29600000     -8.41600000     13.77000000
H     -3.73000000     -8.53100000     14.53300000
H     -3.82600000     -7.79500000     13.21400000
O     15.07200000     -0.18100000     -8.72900000
H     14.60400000     -0.99700000     -8.90500000
H     15.69600000     -0.40600000     -8.03900000
O    -11.11300000     12.57700000     -8.70400000
H    -10.80500000     11.79700000     -8.24200000
H    -11.41100000     12.25100000     -9.55300000
O     -0.78800000      5.33200000    -11.03700000
H     -1.67400000      5.34300000    -11.39800000
H     -0.86700000      5.77600000    -10.19300000
O     -3.34900000     14.00900000    -11.34200000
H     -2.98700000     13.14700000    -11.54600000
H     -2.58600000     14.54400000    -11.12300000
O     -0.43700000      2.61200000     -9.84000000
H     -0.62000000      2.90200000    -10.73300000
H      0.18900000      1.89500000     -9.94400000
O    -10.10400000     10.47400000     -7.28900000
H     -9.20600000     10.38600000     -7.60800000
H    -10.01900000     10.50400000     -6.33600000
O    -11.47700000      8.19500000     -7.55000000
H    -10.89200000      8.94900000     -7.62200000
H    -11.01100000      7.58500000     -6.97800000
O      5.21100000     -6.45600000      1.59200000
H      4.81500000     -5.59200000      1.70200000
H      5.23000000     -6.82500000      2.47500000
O     -1.58400000      4.90100000     -8.01700000
H     -1.66000000      3.98200000     -8.27500000
H     -1.01000000      4.88800000     -7.25100000
O     -2.85000000     -2.27900000     13.91200000
H     -2.42800000     -2.42800000     13.06600000
H     -2.76300000     -3.11300000     14.37400000
O     -8.69700000      0.37500000      0.15700000
H     -8.32400000     -0.41100000      0.55600000
H     -8.69400000      0.19100000     -0.78300000
O     -3.88600000     -7.21100000      1.05500000
H     -3.53800000     -8.02100000      0.68200000
H     -3.31900000     -7.03000000      1.80500000
O     -5.73100000    -13.06600000     -5.36700000
H     -5.69400000    -13.41400000     -6.25700000
H     -4.99100000    -12.46000000     -5.31600000
O      7.55600000     -3.31000000     10.50000000
H      7.09300000     -4.07200000     10.84800000
H      7.16500000     -3.16500000      9.63800000
O      8.14900000     13.86500000      8.74600000
H      7.36200000     13.52900000      9.17500000
H      7.82000000     14.46700000      8.07900000
O     12.32000000      7.32300000     -5.28000000
H     13.23500000      7.43800000     -5.02100000
H     12.34800000      6.65500000     -5.96600000
O     -4.24400000      4.35600000      5.01300000
H     -4.41500000      5.28000000      5.19600000
H     -5.08200000      3.92100000      5.17100000
O     12.64200000      3.24600000      5.27800000
H     12.40700000      3.16800000      4.35300000
H     12.22500000      2.49300000      5.69500000
O      2.25000000     -5.79300000     -0.33800000
H      2.04500000     -5.07200000     -0.93300000
H      2.57400000     -5.36500000      0.45500000
O     -4.07800000     -2.88700000    -16.52700000
H     -4.70500000     -2.18500000    -16.35600000
H     -4.37400000     -3.61200000    -15.97600000
O     -8.17600000      4.25900000      7.22700000
H     -8.87100000      4.13600000      7.87300000
H     -8.48300000      4.98300000      6.68000000
O     -6.46900000      8.03500000     13.14400000
H     -6.96900000      8.37000000     13.88800000
H     -7.00500000      7.32100000     12.79800000
O      4.03800000     16.49800000      1.59400000
H      4.97700000     16.53500000      1.77600000
H      3.74600000     17.40700000      1.65500000
O     11.88900000      4.11400000     -4.02200000
H     11.78000000      3.49200000     -4.74200000
H     12.27000000      3.59500000     -3.31300000
O      9.31600000      4.37400000      1.24100000
H      8.71300000      4.88200000      0.69800000
H      8.74700000      3.86300000      1.81700000
O      2.22600000     -1.23400000     -7.44000000
H      2.03300000     -0.44300000     -6.93800000
H      2.63700000     -0.91400000     -8.24300000
O     -7.35700000     -1.98800000      0.91800000
H     -7.51400000     -2.46700000      1.73100000
H     -7.65400000     -2.58300000      0.22900000
O      6.48000000    -11.89700000      7.15300000
H      6.26300000    -12.47400000      6.42100000
H      7.36800000    -11.59200000      6.96300000
O     -1.00400000    -13.14700000    -10.80800000
H     -0.88200000    -12.72300000    -11.65800000
H     -1.94800000    -13.29400000    -10.74800000
O     -4.76100000     10.70300000     -7.47500000
H     -4.42800000      9.87800000     -7.12000000
H     -4.00900000     11.29400000     -7.45200000
O     10.49200000     -2.37000000     -4.21900000
H     10.17700000     -2.23100000     -5.11300000
H     10.65500000     -1.48900000     -3.88400000
O     -1.56200000    -14.96700000      2.07500000
H     -1.30900000    -14.83400000      1.16100000
H     -1.98400000    -15.82600000      2.08500000
O      3.92600000     14.05200000     11.53800000
H      3.27100000     14.61500000     11.95200000
H      3.52800000     13.18200000     11.53600000
O    -12.38400000     -5.58900000     -8.73000000
H    -12.85800000     -6.10200000     -8.07600000
H    -12.18900000     -4.76200000     -8.29000000
O      0.12400000    -17.56700000     -1.02500000
H      0.78100000    -16.88800000     -0.86800000
H      0.62500000    -18.38200000     -1.05700000
O     -7.21400000      6.77300000      4.49600000
H     -6.72600000      7.59400000      4.55300000
H     -7.90000000      6.85600000      5.15900000
O     11.21900000      4.16800000      7.42000000
H     11.78100000      4.42200000      8.15100000
H     11.81900000      4.06000000      6.68200000
O     -9.21300000    -11.13300000    -10.01200000
H     -9.10800000    -12.06700000     -9.82800000
H    -10.15300000    -11.02200000    -10.15400000
O      3.67700000     -3.89500000      1.53400000
H      3.43300000     -3.27100000      2.21700000
H      4.02800000     -3.35200000      0.82800000
O      9.32600000    -13.97400000      1.30000000
H      8.79600000    -13.36600000      1.81500000
H      8.76500000    -14.74000000      1.18100000
O     -7.42200000      9.86000000     -7.32800000
H     -6.48500000      9.98300000     -7.47700000
H     -7.55800000      8.91700000     -7.42800000
O     10.92700000     -4.36000000     -7.44300000
H     10.65600000     -3.45200000     -7.30800000
H     10.94100000     -4.46700000     -8.39400000
O     -7.74400000      5.23700000    -11.75600000
H     -8.21100000      5.76900000    -11.11200000
H     -7.64800000      4.38200000    -11.33600000
O     -4.87400000     -5.20700000     -6.47500000
H     -4.31400000     -4.45900000     -6.68500000
H     -4.51100000     -5.92900000     -6.98700000
O     -4.01700000     -8.40200000     -2.37300000
H     -4.37700000     -7.53700000     -2.56900000
H     -3.14500000     -8.22500000     -2.02100000
O      5.71600000     -2.83600000      4.07300000
H      6.16400000     -3.35700000      3.40600000
H      6.32600000     -2.12400000      4.26900000
O     -9.36900000     -9.95100000     -6.85300000
H     -9.07900000     -9.16600000     -7.31600000
H     -8.60300000    -10.52500000     -6.85100000
O      1.16300000     14.94200000      5.68300000
H      1.43300000     14.02900000      5.77700000
H      1.17500000     15.28800000      6.57600000
O      9.52000000      2.64200000     -9.66100000
H      9.42200000      2.00800000    -10.37100000
H      9.96800000      3.38600000    -10.06500000
O    -17.28000000      2.68200000     -3.57500000
H    -17.33100000      3.57800000     -3.24100000
H    -17.04900000      2.15400000     -2.81100000
O     -3.11700000      0.76200000      5.54900000
H     -3.82000000      0.47000000      4.96900000
H     -3.44000000      0.57300000      6.43000000
O     -4.33700000      4.31800000     -1.70600000
H     -4.03700000      3.86200000     -2.49200000
H     -5.28900000      4.35400000     -1.79900000
O      5.22200000     -5.23400000    -11.00300000
H      4.69900000     -4.56200000    -11.44000000
H      5.91700000     -5.44100000    -11.62800000
O     -9.27500000     -5.69700000     13.32700000
H     -9.30500000     -5.95200000     14.24900000
H     -8.76100000     -4.88900000     13.31900000
O     -2.35400000     -9.35500000     -9.61400000
H     -1.42000000     -9.55300000     -9.68700000
H     -2.66000000     -9.90700000     -8.89400000
O     -6.95700000    -12.11100000      6.87000000
H     -7.23400000    -12.31200000      5.97600000
H     -7.52600000    -11.39000000      7.14000000
O     14.65200000     -5.92800000      6.33700000
H     14.48300000     -6.33200000      7.18800000
H     14.10900000     -5.13900000      6.33600000
O     -1.17700000     -2.20900000      3.08100000
H     -0.65300000     -2.11900000      2.28400000
H     -0.96300000     -1.43100000      3.59600000
O     -5.05700000      3.95100000     16.91100000
H     -5.15500000      3.08000000     16.52500000
H     -4.41600000      4.38900000     16.35100000
O      5.27800000    -14.61300000     -4.38000000
H      5.57900000    -13.72100000     -4.55100000
H      4.98600000    -14.59700000     -3.46900000
O     12.89000000     -3.41700000      6.23300000
H     12.70400000     -3.08400000      7.11100000
H     12.25100000     -2.98000000      5.67000000
O     -2.27100000     -5.01200000     -0.47300000
H     -2.57800000     -5.90600000     -0.62500000
H     -1.52500000     -5.11200000      0.11700000
O     -4.07700000      2.75800000    -14.23500000
H     -3.53100000      3.37900000    -14.71600000
H     -4.97200000      3.06700000    -14.37600000
O    -10.98000000      8.86200000      8.47700000
H    -10.11800000      8.78900000      8.88600000
H    -11.59200000      8.89800000      9.21200000
O     -1.91100000     11.92800000    -11.95000000
H     -1.22400000     12.10800000    -12.59100000
H     -1.44000000     11.63500000    -11.17000000
O     10.30100000     -6.55300000     -2.25100000
H     10.93400000     -6.98600000     -1.67900000
H      9.86500000     -7.27000000     -2.71200000
O     12.27700000     -2.83900000    -11.52700000
H     12.21600000     -2.37200000    -12.36000000
H     12.79300000     -3.62000000    -11.72800000
O    -13.20700000     -5.90800000      2.16700000
H    -12.53100000     -6.14000000      2.80400000
H    -13.91900000     -6.52400000      2.33900000
O      2.70700000     -9.79400000    -14.70100000
H      2.07100000     -9.63000000    -15.39700000
H      2.57800000     -9.07400000    -14.08400000
O     16.48700000      4.89100000      0.65500000
H     15.62800000      4.56500000      0.92400000
H     16.50100000      4.77300000     -0.29500000
O     -2.60500000      7.95200000     -0.33700000
H     -3.14600000      8.18400000      0.41800000
H     -2.78700000      8.63700000     -0.98100000
O     -7.17000000     -1.38800000      9.47500000
H     -7.00600000     -0.87000000     10.26300000
H     -7.36000000     -2.26800000      9.80200000
O     -7.86900000      2.90200000      1.13700000
H     -8.29900000      2.18200000      0.67600000
H     -7.04300000      2.52900000      1.44600000
O     -5.29800000     -3.38300000     -2.34500000
H     -6.18900000     -3.72500000     -2.27500000
H     -5.40300000     -2.43200000     -2.31300000
O    -11.05400000      1.20900000     -3.74100000
H    -10.55900000      1.99900000     -3.95900000
H    -11.81400000      1.23400000     -4.32300000
O      2.82700000    -11.30500000     -8.89800000
H      2.42400000    -12.16800000     -8.80300000
H      3.39800000    -11.22200000     -8.13400000
O    -12.30700000     -7.02200000      9.73800000
H    -12.45200000     -6.76600000     10.64800000
H    -11.46000000     -6.63700000      9.51300000
O     15.33200000      2.51700000     -5.10200000
H     14.92000000      2.92200000     -5.86500000
H     15.75200000      3.24500000     -4.64200000
O     -0.30100000     -5.12100000      1.65900000
H      0.41200000     -5.64400000      2.02500000
H     -0.86600000     -4.92900000      2.40800000
O      5.96200000    -16.71000000      2.76600000
H      6.26400000    -17.61700000      2.82600000
H      5.01700000    -16.76300000      2.90400000
O      8.18400000     -1.00900000      1.19500000
H      8.40000000     -0.42600000      0.46700000
H      7.65400000     -0.47100000      1.78400000
O     -6.54400000    -11.47900000     10.22700000
H     -5.99800000    -11.32200000      9.45700000
H     -7.17900000    -10.76300000     10.22000000
O     -5.04800000      2.64600000     10.63300000
H     -5.04300000      3.41200000     10.05900000
H     -4.26000000      2.74300000     11.16900000
O      7.21900000      3.30000000     12.60500000
H      7.07300000      2.47700000     12.14000000
H      6.83700000      3.96800000     12.03600000
O     -4.51000000    -14.94700000     -3.05800000
H     -4.07300000    -14.09600000     -3.08000000
H     -4.17400000    -15.40900000     -3.82600000
O     -9.38900000     12.02500000      5.15000000
H     -9.98800000     11.28000000      5.19800000
H     -8.91400000     11.89900000      4.32900000
O     14.77100000     -0.00300000      8.84800000
H     14.05200000     -0.59600000      9.06800000
H     14.74100000      0.06500000      7.89400000
O    -11.21100000      6.44600000      2.45900000
H    -10.25900000      6.39700000      2.54100000
H    -11.35900000      6.73400000      1.55800000
O      5.81200000     13.23800000      9.79700000
H      5.36600000     13.59300000     10.56600000
H      5.10900000     13.05800000      9.17400000
O      5.95300000     -5.33400000      6.47900000
H      6.23500000     -4.90000000      7.28400000
H      6.56500000     -5.02400000      5.81200000
O     -2.18200000     -7.87200000     11.85200000
H     -2.31100000     -7.48600000     10.98600000
H     -1.71300000     -8.68900000     11.68300000
O     -7.54900000     -7.30700000     -6.68100000
H     -7.03900000     -8.06500000     -6.39300000
H     -7.84700000     -6.89700000     -5.86900000
O     -2.93100000     -2.94900000     -5.27600000
H     -2.68900000     -3.36300000     -4.44800000
H     -2.48400000     -3.46900000     -5.94400000
O      4.36100000     -0.75200000      9.66700000
H      4.34700000      0.11800000     10.06600000
H      4.73800000     -0.61100000      8.79900000
O      7.10600000    -14.67400000      4.88800000
H      7.53100000    -14.76700000      4.03600000
H      6.30500000    -14.18300000      4.70500000
O      4.51100000     14.99000000     -3.14700000
H      4.19000000     15.69500000     -2.58500000
H      5.39400000     15.26500000     -3.39500000
O      8.47800000      9.94500000      6.14600000
H      8.84300000     10.75100000      6.51000000
H      8.18100000      9.45000000      6.90900000
O    -17.51500000      2.27400000      3.65900000
H    -17.25400000      1.46800000      3.21200000
H    -18.06400000      2.73300000      3.02300000
O      3.07600000      7.13400000     12.31000000
H      3.66100000      6.94800000     13.04400000
H      2.30400000      6.59300000     12.47500000
O      2.76500000     -4.11300000     -2.67800000
H      3.36000000     -4.48900000     -3.32600000
H      2.17700000     -3.55600000     -3.18700000
O     14.11600000     -5.17500000     -8.53700000
H     13.30700000     -5.29100000     -8.03900000
H     14.11200000     -5.89200000     -9.17100000
O     -2.04300000     -8.95200000     -0.12500000
H     -1.92800000     -9.65400000     -0.76600000
H     -1.15200000     -8.66400000      0.07700000
O      2.96100000      8.26200000      0.82200000
H      3.55600000      9.01000000      0.88000000
H      3.37300000      7.58500000      1.35800000
O      7.95200000     -5.85400000     13.16900000
H      7.14800000     -5.76100000     12.65700000
H      8.65600000     -5.74800000     12.52900000
O      0.70500000     14.11100000     -9.77200000
H      0.32900000     13.25400000     -9.57300000
H     -0.03900000     14.63700000    -10.06600000
O     -8.59000000      9.26200000    -13.61600000
H     -8.15600000      9.83400000    -12.98300000
H     -8.16000000      8.41400000    -13.50800000
O     16.64900000      6.96500000      5.23400000
H     17.53800000      6.70800000      4.99100000
H     16.08600000      6.34100000      4.77500000
O      8.65700000     13.94700000      4.33800000
H      9.38600000     14.52100000      4.10200000
H      8.89600000     13.09400000      3.97400000
O     -5.24000000     -5.81100000     -3.87500000
H     -5.19400000     -4.96600000     -3.42800000
H     -5.11700000     -5.60000000     -4.80000000
O     -0.41400000    -13.41000000     11.31700000
H      0.31800000    -14.02100000     11.39700000
H     -1.18700000    -13.97000000     11.24800000
O     -9.89700000      4.00400000      9.52000000
H    -10.22600000      4.58500000     10.20600000
H     -9.26100000      3.44400000      9.96400000
O      3.48700000     -0.69500000    -10.05900000
H      3.81800000     -1.23900000    -10.77400000
H      2.62700000     -0.40200000    -10.36000000
O     13.33200000      7.16800000     10.58800000
H     13.47500000      7.99800000     11.04100000
H     12.98400000      7.41900000      9.73200000
O     -2.45500000    -16.62500000     -6.40900000
H     -1.71300000    -17.23000000     -6.39400000
H     -2.23700000    -15.96100000     -5.75500000
O     -0.04500000      2.22900000    -12.68400000
H     -0.95400000      2.35700000    -12.41300000
H     -0.10600000      1.72600000    -13.49500000
O     17.95200000     -3.72400000     -1.10100000
H     17.80500000     -2.99000000     -0.50500000
H     17.33200000     -4.39400000     -0.81300000
O      6.37500000      1.41000000    -12.61000000
H      7.20800000      1.80900000    -12.85900000
H      6.04000000      1.97000000    -11.91000000
O     -1.96700000      8.26400000    -11.22700000
H     -2.64800000      8.92800000    -11.33400000
H     -2.29300000      7.50600000    -11.71200000
O     10.58300000     -5.94900000      4.84000000
H     10.95000000     -6.66300000      5.36200000
H      9.83800000     -6.34300000      4.38700000
O     -1.02900000     -4.31200000     14.73100000
H     -0.87500000     -5.25700000     14.72500000
H     -0.24400000     -3.94000000     14.33000000
O     -4.44900000     10.61800000    -12.60500000
H     -3.86100000     11.29500000    -12.27000000
H     -3.94900000     10.18800000    -13.29900000
O     -3.82700000    -16.16300000     -0.66300000
H     -3.15000000    -15.57500000     -0.32800000
H     -4.07500000    -15.78700000     -1.50700000
O     -5.96000000     -3.21400000      7.69900000
H     -6.38100000     -2.46800000      8.12500000
H     -5.63200000     -3.74900000      8.42200000
O     -3.67400000     14.94300000     -7.51100000
H     -4.09100000     15.10800000     -8.35600000
H     -4.38700000     15.00800000     -6.87500000
O     -9.49700000    -11.00300000      0.40400000
H     -9.40400000    -11.95500000      0.45100000
H     -9.50300000    -10.80800000     -0.53300000
O     10.51300000      8.31800000      5.15400000
H      9.75200000      8.79200000      5.48900000
H     11.17500000      8.99600000      5.01600000
O     12.86800000     -7.26700000     -1.23300000
H     13.46300000     -7.10700000     -1.96600000
H     13.43900000     -7.31900000     -0.46700000
O     14.78100000      9.72000000      2.79000000
H     14.61400000      9.07600000      2.10100000
H     14.44100000     10.54200000      2.43700000
O      5.23900000     13.60000000      3.22500000
H      5.05700000     14.43400000      2.79100000
H      5.20300000     12.95200000      2.52200000
O      4.84400000      9.65600000     -5.40800000
H      4.50300000     10.44600000     -4.98800000
H      5.75400000      9.86800000     -5.61400000
O      3.28600000     -1.39900000     16.82000000
H      2.90300000     -0.79800000     17.45900000
H      3.37200000     -2.22800000     17.29000000
O    -12.69400000      3.15000000    -13.46900000
H    -12.30300000      3.22000000    -12.59800000
H    -11.98100000      2.83900000    -14.02700000
O     15.30300000     -0.04600000     -3.28200000
H     14.49100000      0.32700000     -3.62700000
H     15.02000000     -0.60900000     -2.56100000
O     -7.64200000      0.07500000     11.88100000
H     -8.45800000      0.27100000     12.34200000
H     -6.95300000      0.30000000     12.50600000
O      9.01800000      6.16200000     12.78300000
H      8.33200000      5.89500000     13.39400000
H      9.73900000      6.45100000     13.34300000
O      5.33800000     -7.60200000     -9.17000000
H      5.99400000     -8.27600000     -9.34900000
H      5.45000000     -6.96600000     -9.87700000
O    -11.57300000     -1.17000000      4.62600000
H    -10.86200000     -1.01200000      4.00500000
H    -12.16800000     -0.43100000      4.50300000
O      1.37900000      7.37700000     -7.68700000
H      0.55700000      7.79200000     -7.94800000
H      1.13600000      6.47600000     -7.47600000
O    -11.26500000      1.47800000     -0.84400000
H    -10.59300000      1.42800000     -0.16400000
H    -10.92600000      0.93700000     -1.55700000
O    -13.32000000      8.15900000    -10.02600000
H    -12.77700000      7.82600000    -10.74000000
H    -12.70000000      8.35300000     -9.32300000
O    -13.49800000     -3.88400000     -4.65200000
H    -14.22000000     -4.11300000     -4.06600000
H    -13.09600000     -4.72400000     -4.87600000
O     -3.92300000    -14.74700000      4.16700000
H     -3.01900000    -14.84600000      3.86800000
H     -4.43500000    -14.67600000      3.36100000
O      4.56900000      9.72800000     10.61200000
H      4.23100000      9.17000000      9.91200000
H      3.92600000     10.43300000     10.69000000
O      9.20400000      8.77600000     10.38200000
H      8.80100000      7.91300000     10.48200000
H      8.50800000      9.32500000     10.02200000
O     -0.07300000     -7.26200000      9.27600000
H     -0.68700000     -7.78800000      8.76400000
H     -0.60800000     -6.55700000      9.64100000
O     -4.03700000     -0.16500000    -11.46200000
H     -4.77100000     -0.46200000    -11.99900000
H     -4.24300000     -0.47600000    -10.58100000
O      7.45300000      9.44800000     -6.12200000
H      7.63100000      9.08600000     -5.25400000
H      8.31800000      9.64600000     -6.48100000
O      4.18300000     12.52900000      7.48600000
H      4.15100000     11.73200000      6.95700000
H      4.64200000     13.16400000      6.93700000
O      9.69900000      1.54400000     -6.30600000
H      9.76800000      1.17500000     -5.42600000
H      9.36900000      2.43200000     -6.16900000
O     -7.09200000      3.93200000     -1.22500000
H     -7.85100000      4.46500000     -1.46100000
H     -7.28400000      3.61900000     -0.34100000
O      8.43000000     15.81300000     -0.63200000
H      7.70700000     16.42700000     -0.50500000
H      9.21800000     16.34700000     -0.52600000
O    -13.57500000      1.92500000      0.58800000
H    -12.75400000      2.07000000      0.11800000
H    -13.68200000      2.70800000      1.12900000
O    -11.92200000     11.63100000     -3.66100000
H    -11.63600000     10.82300000     -4.08800000
H    -11.83800000     12.30200000     -4.33900000
O     10.43300000     -3.29700000      4.72700000
H     10.39200000     -4.25300000      4.72400000
H     10.25300000     -3.04700000      3.82100000
O     -1.72800000     -4.75800000    -15.52700000
H     -1.22700000     -4.67800000    -14.71500000
H     -2.61000000     -4.47100000    -15.29400000
O     -8.64100000     -0.78500000    -14.11300000
H     -9.47600000     -0.85500000    -14.57600000
H     -7.99100000     -1.10000000    -14.74100000
O      1.66800000      7.78100000      5.08300000
H      2.55600000      7.54900000      4.81100000
H      1.75200000      7.99700000      6.01200000
O      8.57200000      3.58600000     -1.71500000
H      9.45500000      3.50200000     -1.35600000
H      8.25700000      4.42700000     -1.38200000
O    -13.34500000     -6.87800000     -6.44100000
H    -14.26200000     -7.07500000     -6.25000000
H    -12.86100000     -7.25500000     -5.70700000
O     -1.08900000    -11.74900000      8.88900000
H     -0.91700000    -11.88200000      9.82200000
H     -0.90800000    -12.60000000      8.48900000
O     10.88000000     -1.13400000     -0.98200000
H     10.81800000     -2.08600000     -0.90300000
H     10.08500000     -0.80600000     -0.56200000
O    -14.45100000     -0.19100000      8.43200000
H    -15.37400000      0.03000000      8.55300000
H    -14.28200000     -0.01900000      7.50500000
O      0.41000000     11.42500000     -1.23700000
H      1.34400000     11.63500000     -1.26800000
H      0.27800000     10.81300000     -1.96200000
O      4.89500000     -2.22100000    -12.42800000
H      5.68400000     -2.49400000    -11.96000000
H      5.21400000     -1.91600000    -13.27800000
O    -12.12200000    -11.59500000     -0.28900000
H    -11.24200000    -11.90600000     -0.07400000
H    -12.59500000    -12.38200000     -0.55700000
O     14.80900000      7.48500000     -4.58700000
H     15.15800000      8.07700000     -3.92100000
H     15.58200000      7.05700000     -4.95600000
O      1.61200000      1.61400000     -6.74900000
H      1.60900000      1.79000000     -5.80800000
H      2.49500000      1.85100000     -7.03400000
O     12.39800000    -11.95500000      2.13300000
H     12.39200000    -12.91000000      2.18800000
H     12.13300000    -11.66300000      3.00500000
O     -6.23200000     -6.41200000      0.30000000
H     -5.44600000     -6.59600000      0.81300000
H     -6.90600000     -6.22300000      0.95300000
O     -0.38600000    -16.04500000     -3.75900000
H     -0.11700000    -16.23300000     -2.86000000
H     -0.46400000    -16.90600000     -4.17100000
O     -5.14600000     13.88300000      9.49100000
H     -4.68200000     14.70100000      9.66800000
H     -4.45300000     13.23000000      9.39500000
O      1.62900000    -12.62200000     -5.49100000
H      1.58500000    -13.57700000     -5.43500000
H      0.75600000    -12.35800000     -5.78000000
O     -2.18300000    -14.30100000     -4.83100000
H     -2.44900000    -13.39600000     -4.66800000
H     -1.67300000    -14.54400000     -4.05800000
O     -3.47000000     -3.69900000    -12.44300000
H     -4.25000000     -3.29100000    -12.06800000
H     -3.04400000     -4.12900000    -11.70200000
O      2.59800000     -6.19600000     11.35500000
H      2.04800000     -5.54800000     10.91400000
H      2.13100000     -6.39400000     12.16700000
O     13.02000000      2.53800000     -9.90200000
H     13.33200000      3.36000000    -10.28100000
H     12.83300000      2.75100000     -8.98800000
O      3.08600000      5.29200000     -4.25400000
H      3.04900000      6.03200000     -3.64800000
H      3.64200000      5.59700000     -4.97200000
O      8.80300000    -14.75400000     -4.33200000
H      9.46400000    -15.23800000     -3.83700000
H      8.09600000    -15.38400000     -4.46900000
O     -3.82200000      5.76200000    -11.45900000
H     -4.10600000      4.95700000    -11.02600000
H     -4.51400000      5.95000000    -12.09300000
O      6.53900000     14.77200000     -7.90000000
H      7.37300000     15.06700000     -7.53400000
H      6.77300000     14.04100000     -8.47200000
O    -15.76300000     -0.19500000     -7.55200000
H    -15.46100000      0.37800000     -6.84700000
H    -16.67000000     -0.39900000     -7.32400000
O      2.58600000     11.64300000      2.72200000
H      1.82400000     11.96600000      2.24200000
H      3.31300000     11.72900000      2.10500000
O      5.25500000     10.88200000      4.95800000
H      5.92600000     10.52600000      4.37500000
H      4.95100000     11.67500000      4.51700000
O      1.94900000      5.22400000    -11.31800000
H      1.00300000      5.16400000    -11.18700000
H      2.16000000      4.47900000    -11.88100000
O    -13.61700000      2.33100000      4.33800000
H    -13.80200000      2.60500000      3.44000000
H    -13.19300000      3.09100000      4.73700000
O      3.09700000     12.37200000     -1.12500000
H      2.71400000     13.22200000     -1.34400000
H      3.54500000     12.51900000     -0.29200000
O      4.27400000      1.05000000     -3.27100000
H      4.79600000      0.49600000     -3.85300000
H      4.03400000      0.47400000     -2.54500000
O      1.05400000      0.52300000    -10.89900000
H      0.84000000      1.05400000    -11.66700000
H      0.30500000     -0.06600000    -10.80000000
O     12.16100000     -4.76100000      1.99800000
H     12.81800000     -4.71600000      2.69300000
H     11.33400000     -4.90300000      2.45900000
O     -0.58300000      7.26700000     -2.13300000
H     -0.25000000      8.04600000     -2.57900000
H     -1.10500000      7.61100000     -1.40900000
O     -7.41200000    -15.52300000     -4.17100000
H     -6.73800000    -15.13700000     -4.73100000
H     -7.29700000    -15.09000000     -3.32500000
O     -7.38800000     -7.68000000      4.16900000
H     -7.64800000     -7.04200000      3.50500000
H     -7.59100000     -8.52900000      3.77800000
O     16.71600000      0.32800000     -5.85400000
H     16.28900000     -0.32300000     -5.29700000
H     16.42900000      1.17000000     -5.50000000
O      1.47600000     15.57600000      8.25000000
H      2.28500000     16.08600000      8.29100000
H      0.86300000     16.05300000      8.80900000
O    -15.47300000     -7.26500000      3.16600000
H    -15.86100000     -7.83200000      2.50100000
H    -15.97200000     -7.45100000      3.96100000
O    -12.87600000     -8.76700000      0.82500000
H    -12.39200000     -8.84100000      0.00300000
H    -13.74200000     -8.45200000      0.56600000
O     -2.42400000     -6.04300000     10.04200000
H     -2.67500000     -5.98700000      9.12000000
H     -2.89700000     -5.32600000     10.46400000
O     11.75100000     -7.80300000      6.40400000
H     11.37200000     -7.60200000      7.26000000
H     12.34500000     -8.53500000      6.57100000
O    -12.70700000     -3.39100000     -7.24900000
H    -13.35600000     -3.69300000     -6.61300000
H    -11.86900000     -3.47700000     -6.79500000
O      2.61600000     -2.89500000      8.44700000
H      3.25200000     -2.87900000      7.73200000
H      2.72300000     -2.04900000      8.88300000
O      5.37800000     11.85400000      1.09300000
H      5.53600000     10.95000000      0.82200000
H      6.03800000     12.36400000      0.62300000
O      6.09600000     -0.82900000    -15.03100000
H      6.89400000     -0.46900000    -14.64400000
H      6.24300000     -0.77500000    -15.97500000
O     10.13900000     12.66900000     -0.63500000
H     11.08000000     12.55400000     -0.76600000
H     10.06900000     13.12400000      0.20400000
O      6.19200000     -3.96500000    -16.95400000
H      6.59200000     -3.74100000    -16.11300000
H      6.76100000     -3.55600000    -17.60600000
O     -1.55100000      3.20300000      5.79000000
H     -2.12200000      3.75500000      5.25600000
H     -1.77000000      2.30900000      5.52700000
O     -2.30300000     12.16300000      8.29000000
H     -2.63900000     11.65800000      7.55000000
H     -1.38100000     12.31200000      8.08000000
O      6.51900000      7.01700000     10.15900000
H      6.60800000      7.22600000     11.08800000
H      6.31400000      6.08200000     10.14200000
O      0.89900000      3.37600000     11.18900000
H      1.70200000      3.62400000     10.73100000
H      0.19800000      3.77900000     10.67800000
O     -7.20800000    -11.20300000     -7.64300000
H     -6.49300000    -11.00800000     -8.24900000
H     -7.56700000    -12.03300000     -7.95500000
O     -8.47400000      4.81100000     14.49400000
H     -9.25800000      4.61000000     15.00400000
H     -7.99200000      5.43900000     15.03200000
O     -1.19900000     -9.42400000    -13.71800000
H     -1.11300000     -9.92900000    -14.52700000
H     -0.78400000     -8.58400000    -13.91400000
O      4.06200000    -11.03200000    -11.17100000
H      3.61500000    -11.02900000    -10.32400000
H      3.99100000    -10.13000000    -11.48300000
O    -11.50700000     -9.87400000      9.99800000
H    -12.24400000    -10.14600000     10.54500000
H    -11.80100000     -9.06000000      9.58900000
O     -0.28200000     -5.58300000     -8.80700000
H      0.20800000     -6.34800000     -8.50500000
H      0.37700000     -5.02200000     -9.21400000
O      5.81200000      4.55400000     10.58200000
H      5.00300000      4.04300000     10.57900000
H      6.33600000      4.17800000      9.87500000
O     -1.11800000     -7.07700000     14.48100000
H     -0.23300000     -7.30200000     14.19200000
H     -1.67800000     -7.30600000     13.73900000
O      2.16200000      2.53300000     16.47400000
H      2.95800000      2.97000000     16.77600000
H      1.67600000      3.21400000     16.00900000
O      9.31500000      4.67900000     10.44800000
H      9.24800000      5.26000000     11.20600000
H      9.50900000      3.81900000     10.82100000
O     -2.20500000     -0.18700000     15.43200000
H     -2.34800000     -0.95500000     14.87800000
H     -1.88200000     -0.54400000     16.25900000
O      5.98600000      8.24500000     12.56400000
H      6.57100000      8.93300000     12.88100000
H      5.54200000      8.63600000     11.81200000
O     -6.56500000     12.58600000     -8.90600000
H     -6.08100000     11.76200000     -8.85900000
H     -7.14800000     12.56600000     -8.14700000
O     -2.77000000     15.76800000     -2.91600000
H     -3.53600000     15.37700000     -3.33700000
H     -2.59100000     15.19800000     -2.16800000
O      4.30400000      4.16300000     15.90800000
H      5.12300000      4.49000000     15.53600000
H      3.78800000      3.89200000     15.14900000
O     -6.55900000     -1.08900000    -16.13700000
H     -6.91700000     -1.69900000    -16.78200000
H     -6.11400000     -0.42200000    -16.66000000
O     10.14000000     12.58300000      2.42700000
H     10.71900000     12.23400000      3.10400000
H      9.86800000     11.81600000      1.92400000
O      2.47400000     11.95400000     11.62800000
H      2.37100000     11.19800000     12.20600000
H      1.62700000     12.03900000     11.19100000
O     -7.72500000    -13.77500000      9.01000000
H     -7.69100000    -13.53300000      8.08400000
H     -7.41100000    -12.99800000      9.47200000
O     -9.33800000     13.44000000      1.06400000
H    -10.26300000     13.45800000      1.31100000
H     -9.03800000     12.57000000      1.32500000
O     -5.97700000      5.32600000    -13.60200000
H     -6.02200000      4.43400000    -13.94500000
H     -6.64800000      5.35500000    -12.91900000
O      0.75100000     -8.08000000      0.20100000
H      1.35200000     -8.35000000      0.89600000
H      1.20800000     -7.36900000     -0.24900000
O     18.30100000     -1.75000000      0.73500000
H     18.50500000     -1.01800000      1.31600000
H     17.40300000     -1.99300000      0.96200000
O     14.48500000      4.26400000     -7.08700000
H     14.94000000      5.08800000     -7.26000000
H     13.65300000      4.34600000     -7.55300000
O      9.89400000     -3.75300000     11.88400000
H     10.27000000     -4.57800000     11.57700000
H      9.08800000     -3.65400000     11.37800000
O    -11.85700000     -6.82300000      4.92700000
H    -12.05300000     -7.71300000      4.63600000
H    -10.99800000     -6.89100000      5.34400000
O     -6.30400000     15.46500000     -6.35300000
H     -7.00700000     14.94300000     -6.73800000
H     -6.62600000     16.36600000     -6.39100000
O      8.48100000     -3.61600000    -14.93200000
H      8.98700000     -3.15400000    -15.60000000
H      8.68500000     -4.54100000    -15.07400000
O    -16.22500000      5.54500000     -0.05800000
H    -17.16000000      5.51800000     -0.25900000
H    -16.16700000      6.06000000      0.74700000
O      5.48600000      2.57500000      0.36700000
H      6.17300000      2.66700000      1.02600000
H      5.49500000      1.64500000      0.13900000
O      4.03700000     -7.78100000     -6.77700000
H      4.36700000     -8.64800000     -6.54100000
H      4.49000000     -7.56600000     -7.59200000
O    -11.05600000     -0.43700000      8.28400000
H    -11.21400000     -1.03800000      7.55600000
H    -11.03500000     -0.99800000      9.05900000
O      2.26900000     15.31600000     -4.81900000
H      2.95800000     15.00700000     -4.23100000
H      2.63400000     15.20200000     -5.69600000
O      6.37900000      0.98400000     11.68300000
H      6.38800000      0.11700000     12.08800000
H      5.47000000      1.11300000     11.41200000
O    -10.94000000     -9.05000000      3.10600000
H    -11.76400000     -9.17600000      2.63500000
H    -10.28700000     -8.92400000      2.41700000
O     10.01200000      8.03800000      0.71700000
H     10.42900000      7.28800000      1.14100000
H      9.98700000      7.80500000     -0.21100000
O      7.52900000      7.97400000      7.92000000
H      7.21300000      7.73600000      8.79100000
H      8.01400000      7.20400000      7.62300000
O      4.99000000     -9.36200000      0.81500000
H      4.14400000     -9.79200000      0.69500000
H      4.83100000     -8.45000000      0.57200000
O     -4.39200000      3.31100000    -10.59300000
H     -4.66800000      2.91900000     -9.76500000
H     -3.63300000      2.79400000    -10.86300000
O     -1.24200000      2.88400000     -4.12600000
H     -0.37500000      2.62300000     -4.43600000
H     -1.07000000      3.38600000     -3.32900000
O     -7.93200000      1.05200000     -5.56700000
H     -7.03800000      0.88100000     -5.86400000
H     -8.48100000      0.50700000     -6.13100000
O      0.60400000      6.27100000     12.85300000
H     -0.25100000      6.29000000     12.42300000
H      0.63500000      5.41700000     13.28400000
O      5.80800000     -5.39300000     -3.09700000
H      5.59300000     -4.53900000     -3.47100000
H      6.46800000     -5.75400000     -3.68900000
O     -5.80100000      5.00700000      9.25400000
H     -5.69500000      5.85400000      8.82100000
H     -6.48200000      4.56400000      8.74700000
O    -10.37700000     10.58100000      2.41800000
H     -9.42000000     10.58100000      2.43300000
H    -10.60300000     10.21700000      1.56200000
O     -5.27700000     -0.79900000     -2.50200000
H     -4.73600000     -0.70300000     -3.28600000
H     -4.79300000     -0.33500000     -1.81900000
O      1.59500000    -12.39300000      6.25600000
H      1.96200000    -11.53400000      6.46500000
H      0.67000000    -12.22100000      6.07800000
O     -7.93200000     -1.82200000     -8.36900000
H     -8.17900000     -1.96900000     -9.28200000
H     -7.63400000     -2.67800000     -8.06100000
O      5.47700000     -9.14400000    -14.12900000
H      4.65400000     -9.26500000    -14.60300000
H      5.21400000     -9.03700000    -13.21500000
O     -9.49500000      9.45400000    -10.64400000
H     -8.72900000      9.87500000    -11.03400000
H    -10.24000000      9.94600000    -10.99000000
O     -3.17100000    -12.05800000      0.39200000
H     -2.82800000    -12.60200000      1.10000000
H     -4.10000000    -11.95100000      0.60000000
O     -0.46400000    -10.83500000     12.40600000
H      0.06800000    -10.95200000     13.19400000
H     -0.58300000    -11.72000000     12.06300000
O     -1.90900000     17.30100000     -4.92700000
H     -2.09500000     18.20400000     -4.67200000
H     -2.18700000     16.77700000     -4.17600000
O     12.24400000     11.14000000      4.06400000
H     12.48400000     10.28900000      3.69800000
H     13.03400000     11.43700000      4.51800000
O     -3.42000000     -3.26500000     -8.06400000
H     -3.55400000     -3.89900000     -8.76800000
H     -2.50500000     -2.99600000     -8.15600000
O      6.80400000      7.88200000    -10.44600000
H      6.83500000      7.92000000    -11.40200000
H      6.37600000      8.69900000    -10.18800000
O      1.48100000     -7.80000000     13.56900000
H      1.63200000     -8.26400000     12.74600000
H      2.16800000     -8.12000000     14.15400000
O     -3.58100000     -8.87900000    -12.11300000
H     -2.73700000     -8.91300000    -12.56300000
H     -3.35700000     -8.88700000    -11.18300000
O      2.50600000      9.58200000     -8.65900000
H      2.45200000      8.89900000     -7.99000000
H      1.88100000      9.30900000     -9.33100000
O      3.41300000    -15.68000000     -6.23500000
H      4.21500000    -15.49200000     -5.74800000
H      3.40600000    -16.63300000     -6.32600000
O     10.07300000    -14.16600000      4.59900000
H     10.33600000    -15.07400000      4.44600000
H      9.19400000    -14.23000000      4.97200000
O     -3.26000000    -16.71900000      6.02600000
H     -3.97400000    -16.11600000      5.81800000
H     -3.56700000    -17.19600000      6.79700000
O      1.26200000     -3.92400000    -10.62200000
H      1.97100000     -4.44000000    -10.23800000
H      1.58500000     -3.68000000    -11.48900000
O     -6.23800000     -6.00600000      9.30400000
H     -6.65400000     -6.37500000     10.08300000
H     -5.48100000     -6.57000000      9.14600000
O     -0.35100000      9.90100000    -13.33700000
H      0.38900000     10.38900000    -13.69800000
H     -1.03400000      9.97400000    -14.00300000
O     -3.54700000     -6.20400000      7.29200000
H     -3.72200000     -5.36100000      6.87500000
H     -3.53000000     -6.83100000      6.56900000
O    -14.09900000    -11.39800000      1.57000000
H    -14.18200000    -10.57600000      2.05300000
H    -13.62200000    -11.16100000      0.77500000
O      5.47200000      7.95500000     -2.08400000
H      5.85900000      7.09500000     -2.24700000
H      4.54200000      7.77700000     -1.94500000
O     -5.26800000      1.88400000      1.07700000
H     -4.69700000      1.25500000      0.63600000
H     -5.32000000      1.56900000      1.97900000
O      3.40700000      4.55500000      7.09400000
H      2.45700000      4.60700000      6.99300000
H      3.74400000      4.56200000      6.19800000
O     -2.14400000     -0.95000000    -16.34200000
H     -2.76400000     -1.60900000    -16.65400000
H     -2.52700000     -0.63100000    -15.52400000
O     14.19300000     -2.36200000     -5.89600000
H     13.77300000     -3.00200000     -6.47100000
H     14.00000000     -1.51500000     -6.29800000
O     -0.43200000      6.07000000    -17.05300000
H     -0.01100000      5.58800000    -16.34100000
H      0.27600000      6.24600000    -17.67300000
O     -8.34600000      7.59200000      9.93000000
H     -7.79500000      8.33100000     10.18800000
H     -7.94300000      6.83400000     10.35400000
O      5.46000000      6.31800000     14.26500000
H      6.23500000      6.03200000     14.74900000
H      5.79000000      6.96900000     13.64700000
O     15.03900000      5.84600000      7.46000000
H     14.17500000      5.47500000      7.64200000
H     14.89400000      6.44300000      6.72700000
O      4.37400000     -7.37400000     -1.58000000
H      3.64200000     -6.80200000     -1.34900000
H      5.10900000     -6.77800000     -1.72000000
O    -13.74900000     -4.93100000      6.14200000
H    -13.64200000     -4.06100000      5.75700000
H    -13.08200000     -5.46700000      5.71300000
O    -13.60700000      5.44100000      5.86300000
H    -14.12800000      6.19100000      5.57800000
H    -14.25300000      4.79900000      6.15800000
O      4.58300000     -2.24900000      6.78100000
H      4.56400000     -2.52300000      5.86500000
H      4.19400000     -1.37400000      6.77800000
O     -4.28300000     10.94000000     12.57600000
H     -4.78000000     10.16600000     12.31400000
H     -4.93000000     11.51400000     12.98500000
O     -2.01500000     12.37200000     -3.98600000
H     -2.07400000     12.73000000     -3.10000000
H     -1.36400000     12.92100000     -4.42400000
O      6.26000000     -4.30600000     -6.93300000
H      5.36300000     -4.07100000     -7.17000000
H      6.77900000     -4.07500000     -7.70200000
O     13.03100000     -0.06600000     -6.85500000
H     13.62100000      0.08100000     -7.59500000
H     12.17900000     -0.23400000     -7.25800000
O    -12.23800000     -5.31800000    -11.60600000
H    -11.45600000     -5.86100000    -11.69800000
H    -12.43800000     -5.34000000    -10.67000000
O      6.15900000     -0.26000000     -4.62300000
H      6.76300000      0.29300000     -4.12700000
H      6.55000000     -0.32000000     -5.49500000
O    -14.30100000     -2.75700000     -9.34600000
H    -14.77300000     -2.58800000     -8.53100000
H    -13.41000000     -2.96900000     -9.06800000
O     -3.57100000      8.41500000     -6.29400000
H     -3.53600000      7.72800000     -6.96000000
H     -3.05300000      8.07100000     -5.56700000
O     10.26000000     -0.70700000     12.20700000
H     10.12500000     -1.58900000     12.55300000
H     11.14500000     -0.47300000     12.48700000
O     12.39500000     10.08100000      0.00400000
H     12.97300000      9.42900000      0.40100000
H     11.67300000      9.57100000     -0.36100000
O      0.86900000     -7.45200000    -14.70100000
H      0.70200000     -6.59700000    -14.30400000
H      1.42100000     -7.26000000    -15.45900000
O      9.00100000     -8.78400000     11.29400000
H      9.78300000     -9.22000000     11.63100000
H      8.85800000     -9.17800000     10.43400000
O      9.68100000     12.55900000      6.62200000
H     10.42100000     13.08500000      6.92300000
H      9.24500000     13.10900000      5.97100000
O      2.60600000    -14.09000000      8.50700000
H      1.65000000    -14.06200000      8.52500000
H      2.85400000    -13.41600000      7.87400000
O      5.60500000      9.48900000     -8.56700000
H      4.66700000      9.42700000     -8.74600000
H      5.82100000      8.66600000     -8.13000000
O     13.43800000     -8.29900000     -9.75400000
H     12.98700000     -8.84200000    -10.40100000
H     12.74700000     -7.76100000     -9.36800000
O      5.80200000    -11.95200000     -4.57600000
H      6.63400000    -12.12900000     -5.01500000
H      6.01400000    -11.28900000     -3.91900000
O      3.81100000      7.10500000      9.61500000
H      3.54900000      6.91300000     10.51500000
H      4.75500000      6.94400000      9.60100000
O      4.16800000     -0.70600000      3.00300000
H      3.35100000     -0.25300000      3.21000000
H      4.06600000     -1.57400000      3.39400000
O      8.96700000     -9.19800000     -3.11900000
H      8.12800000     -9.22000000     -3.58000000
H      9.35900000    -10.05300000     -3.29300000
O     -8.22500000      7.19900000     -0.27300000
H     -8.59500000      6.62600000     -0.94500000
H     -8.08000000      6.62400000      0.47800000
O     -4.45900000     -5.35700000     15.63300000
H     -5.13300000     -5.45000000     16.30600000
H     -3.66700000     -5.12500000     16.11800000
O     -8.45800000      7.26900000      7.05900000
H     -8.25900000      7.26700000      7.99600000
H     -9.41400000      7.26100000      7.01800000
O     -0.64800000      1.59000000     14.01200000
H      0.25700000      1.32100000     14.16800000
H     -1.17100000      0.98600000     14.54000000
O     -0.55600000     14.35600000     -4.75100000
H      0.37000000     14.48200000     -4.54400000
H     -0.92000000     15.24100000     -4.76700000
O     -8.24900000    -12.68900000     -4.35300000
H     -8.48800000    -13.56500000     -4.65700000
H     -7.30000000    -12.64700000     -4.46400000
O      3.77300000     -8.41800000    -11.41700000
H      3.95300000     -8.19500000    -10.50300000
H      2.90000000     -8.06200000    -11.58300000
O    -14.69600000     -5.31900000     -2.51200000
H    -14.52700000     -4.85100000     -1.69500000
H    -13.96100000     -5.92600000     -2.59700000
O    -10.93200000     -3.99000000      0.43400000
H    -11.79100000     -3.57400000      0.36400000
H    -10.38600000     -3.52100000     -0.19700000
O      7.11100000     10.62800000     10.25300000
H      7.22100000     11.48600000      9.84300000
H      6.18100000     10.43000000     10.14700000
O     13.67000000     -4.98000000      4.11400000
H     13.25600000     -4.46100000      4.80300000
H     14.17500000     -5.64300000      4.58300000
O     -4.13000000    -10.48000000     -4.08200000
H     -4.37100000     -9.73100000     -3.53700000
H     -3.59500000    -11.03000000     -3.51000000
O     15.93700000     -3.68700000     -4.19600000
H     16.61400000     -3.02700000     -4.04500000
H     15.25300000     -3.22200000     -4.67800000
O      3.85100000      0.62700000    -14.39200000
H      4.61700000      0.26900000    -14.84000000
H      3.93300000      0.31500000    -13.49100000
O     -3.61400000    -10.42300000     -6.60400000
H     -3.86800000    -10.45500000     -5.68100000
H     -3.39500000    -11.32900000     -6.82300000
O      0.76900000      4.97300000    -14.84700000
H      0.85100000      5.73200000    -14.27000000
H      0.54800000      4.24900000    -14.26000000
O      0.34700000      9.67700000     -3.58300000
H      0.97300000      9.13500000     -4.06500000
H      0.36700000     10.52200000     -4.03100000
O     -6.15400000     -5.29000000     13.45300000
H     -5.46300000     -5.15100000     14.10100000
H     -6.14000000     -6.23300000     13.28700000
O      2.19400000     -2.61000000      4.95000000
H      2.02600000     -3.48100000      5.30900000
H      1.37800000     -2.37000000      4.51100000
O    -12.08200000     10.50200000      6.49100000
H    -11.78600000     10.05600000      7.28500000
H    -12.20800000      9.79800000      5.85500000
O     11.34700000      1.71500000      3.22600000
H     11.26300000      0.79600000      3.47700000
H     10.68500000      2.16800000      3.74900000
O     15.61400000     -2.32700000      1.06600000
H     15.32600000     -3.10200000      0.58300000
H     15.00200000     -1.64000000      0.80400000
O     -3.19400000      6.83700000     -8.68700000
H     -2.80600000      6.00800000     -8.40700000
H     -3.31400000      6.73900000     -9.63200000
O     -7.20200000     11.43200000     10.30300000
H     -7.83300000     11.85900000     10.88200000
H     -7.34100000     11.84400000      9.45100000
O     -3.32700000      0.15700000    -14.24900000
H     -3.70100000      1.03600000    -14.18600000
H     -3.44700000     -0.21800000    -13.37700000
O    -16.34600000     -4.99200000      1.08300000
H    -16.98900000     -4.31900000      0.85900000
H    -16.79100000     -5.54500000      1.72400000
O      9.12900000     10.77900000    -10.52700000
H      8.29300000     10.34000000    -10.68400000
H      9.14800000     11.49200000    -11.16600000
O      3.04500000     -0.15800000      6.24300000
H      2.56600000     -0.90700000      5.88800000
H      2.36400000      0.42700000      6.57500000
O     -9.10600000      3.10800000     -4.24900000
H     -8.57500000      3.88900000     -4.09100000
H     -8.60000000      2.59900000     -4.88300000
O      0.29900000     17.72200000     -1.45600000
H     -0.46700000     17.73600000     -2.03000000
H     -0.06400000     17.69900000     -0.57100000
O    -12.01400000      3.73600000     -2.39600000
H    -11.89300000      2.90700000     -1.93400000
H    -12.95900000      3.88600000     -2.37700000
O     -9.41000000    -13.73100000     -0.03900000
H     -9.45200000    -14.16800000      0.81100000
H     -9.82000000    -14.34700000     -0.64600000
O      8.01900000    -16.33400000     -1.56000000
H      7.80000000    -17.12200000     -1.06400000
H      7.22200000    -15.80500000     -1.53400000
O      6.54900000     -9.24600000      5.45700000
H      7.44200000     -9.59000000      5.48300000
H      6.06400000     -9.79200000      6.07600000
O     14.43200000     -5.73300000     -2.89000000
H     15.24800000     -5.24800000     -3.01200000
H     13.77000000     -5.20500000     -3.33500000
O     -7.86900000     -9.76700000      2.19000000
H     -8.63100000    -10.11900000      1.73100000
H     -7.31800000     -9.40400000      1.49700000
O     -7.96800000     -6.14200000     -3.97800000
H     -7.01300000     -6.08400000     -4.01700000
H     -8.15600000     -6.39100000     -3.07300000
O      8.19400000    -12.38400000     -5.77100000
H      8.52300000    -12.39100000     -6.66900000
H      8.40800000    -13.25300000     -5.43000000
O      3.76700000      1.23600000     11.58400000
H      2.84800000      1.11500000     11.34600000
H      3.75500000      1.36400000     12.53200000
O     11.70300000      2.50400000     11.31600000
H     11.82200000      2.89800000     12.18000000
H     12.37600000      1.82500000     11.26700000
O     -3.79500000     -2.82700000     16.99700000
H     -3.53500000     -2.18500000     16.33700000
H     -4.59400000     -3.22200000     16.64600000
O     12.07300000     -6.39300000     -6.35600000
H     11.78100000     -5.61500000     -6.83100000
H     12.19500000     -6.09300000     -5.45500000
O     15.33600000     -4.91900000     -0.21000000
H     14.81600000     -5.21600000     -0.95600000
H     15.09900000     -5.51600000      0.50000000
O     -3.86800000      6.31800000     13.77300000
H     -3.87500000      6.52000000     14.70900000
H     -4.61400000      6.80100000     13.41800000
O     14.45200000     -0.05700000      6.14800000
H     14.78100000      0.78400000      5.82900000
H     15.02600000     -0.70800000      5.74400000
O      0.56500000     -5.21000000      7.00400000
H     -0.00500000     -4.49600000      6.72000000
H      0.50300000     -5.20000000      7.95900000
O      6.56900000     -1.64600000     12.47200000
H      6.94300000     -1.98200000     13.28600000
H      6.96100000     -2.18700000     11.78700000
O     -4.49300000      9.27900000      1.57600000
H     -4.39200000      8.66900000      2.30800000
H     -4.22100000     10.12500000      1.93000000
O     -4.72100000     14.78200000     -4.33900000
H     -4.87600000     13.84100000     -4.26100000
H     -5.28400000     15.05900000     -5.06200000
O      3.18500000      7.70500000    -10.93300000
H      2.39000000      7.98700000    -10.48100000
H      3.07700000      6.76000000    -11.03800000
O    -15.29600000      1.41500000      6.16900000
H    -15.06800000      1.65000000      5.26900000
H    -16.25300000      1.41100000      6.18000000
O     -9.05900000    -10.37300000      7.04100000
H     -9.75400000    -10.29200000      7.69500000
H     -9.51300000    -10.63900000      6.24100000
O     -4.70200000     -9.52900000      8.58600000
H     -5.25100000     -9.05400000      7.96100000
H     -4.56900000     -8.91100000      9.30500000
O     -7.06700000    -11.57000000      3.90700000
H     -7.29700000    -10.84500000      3.32700000
H     -6.11400000    -11.52400000      3.98200000
O     -0.98000000      0.94600000     10.45500000
H     -1.26800000      1.60500000     11.08700000
H     -0.07400000      0.76000000     10.70000000
O      5.51000000     -7.19900000      4.33600000
H      5.31000000     -6.65900000      5.10000000
H      5.87200000     -8.00700000      4.70100000
O     15.73400000     -9.46700000      0.13200000
H     14.98500000     -8.88600000      0.26000000
H     16.48800000     -8.95400000      0.42200000
O     15.02300000      4.73300000     -3.39300000
H     14.17300000      4.85300000     -3.81600000
H     15.61200000      5.31900000     -3.86800000
O     -5.89800000      0.68800000     13.87300000
H     -6.33300000      1.51700000     14.06900000
H     -5.18100000      0.63900000     14.50500000
O      8.64100000     -1.16700000    -13.68300000
H      8.67100000     -2.06400000    -14.01600000
H      8.25100000     -1.24800000    -12.81200000
O    -13.08000000     -8.15300000      7.24000000
H    -12.79200000     -7.89300000      8.11500000
H    -12.82200000     -7.42400000      6.67600000
O     10.98000000      8.72100000    -11.23400000
H     10.40500000      9.44900000    -10.99800000
H     11.64900000      8.71300000    -10.55000000
O      0.52000000     13.03300000      8.03600000
H      0.89800000     13.89400000      7.85800000
H      0.71500000     12.51900000      7.25200000
O    -14.54800000      4.09900000      2.40700000
H    -15.36200000      3.77100000      2.78900000
H    -14.29600000      4.83000000      2.97100000
O     -1.21600000     -3.49100000      5.53800000
H     -2.04400000     -3.30100000      5.98000000
H     -1.34600000     -3.18100000      4.64200000
O    -12.98600000      4.65600000     10.91000000
H    -12.16000000      5.07600000     11.15200000
H    -12.82500000      3.72100000     11.03600000
O     -8.39300000     -2.76500000     12.86100000
H     -7.59300000     -3.28500000     12.77600000
H     -8.15400000     -1.90100000     12.52800000
O      7.96400000      6.05100000     -0.08800000
H      8.37700000      6.67000000     -0.69000000
H      7.37600000      6.58800000      0.44300000
O     13.30000000     -7.81800000      4.04700000
H     12.95900000     -8.17600000      4.86700000
H     12.93500000     -6.93400000      4.00200000
O      0.45700000     -6.65400000     -4.67600000
H      0.14700000     -7.53800000     -4.48100000
H     -0.34200000     -6.14700000     -4.82400000
O    -11.53400000      6.49400000     -0.22500000
H    -11.97900000      7.22200000     -0.65900000
H    -12.16300000      5.77300000     -0.26100000
O      5.41300000      6.90000000     -5.64100000
H      5.75000000      6.61300000     -4.79200000
H      5.20200000      7.82500000     -5.51400000
O     -7.54700000     -4.44800000     -1.10000000
H     -6.86900000     -5.04600000     -0.78600000
H     -8.33300000     -4.99100000     -1.16800000
O      2.92600000     17.10000000      4.97600000
H      2.44100000     16.43900000      5.47000000
H      3.52200000     16.59600000      4.42200000
O      1.60100000    -15.40200000     -0.76000000
H      1.29600000    -14.72100000     -0.16100000
H      2.49800000    -15.14800000     -0.97500000
O      0.51100000      4.15300000     -6.39700000
H      1.28200000      4.51000000     -5.95700000
H      0.73500000      3.23700000     -6.56600000
O     -6.91600000     -8.87100000     -0.27100000
H     -6.52800000     -8.01200000     -0.10100000
H     -6.86600000     -8.97300000     -1.22100000
O      0.83900000      3.88700000     14.05300000
H      1.24600000      3.85900000     13.18700000
H      0.34900000      3.06700000     14.11300000
O      8.41100000      3.51000000    -12.81800000
H      9.10800000      3.93800000    -12.32000000
H      8.78400000      3.38400000    -13.69100000
O      6.55100000    -16.85700000     -4.71600000
H      6.22300000    -17.60000000     -4.21000000
H      6.05900000    -16.10500000     -4.38400000
O      5.15400000    -15.47200000      7.82600000
H      4.37500000    -14.91700000      7.86700000
H      4.81200000    -16.36600000      7.83100000
O     -6.37000000     -7.46500000     -9.42800000
H     -6.47000000     -7.37900000     -8.48000000
H     -7.13700000     -7.96500000     -9.70600000
O      7.49500000     15.45100000      6.36000000
H      7.85700000     15.02500000      5.58200000
H      8.24800000     15.87600000      6.77100000
O     -4.10200000     14.44800000      1.30700000
H     -4.90500000     14.04300000      0.97900000
H     -4.35200000     14.83100000      2.14700000
O     -8.14500000     -0.34400000     -2.54700000
H     -7.20500000     -0.36700000     -2.72700000
H     -8.55200000     -0.26000000     -3.41000000
O     -4.09200000      3.43200000     -4.28500000
H     -4.50300000      2.56900000     -4.35100000
H     -3.18400000      3.28500000     -4.54900000
O     -2.99500000    -11.80500000    -12.39300000
H     -3.09600000    -10.85300000    -12.39000000
H     -3.27700000    -12.07200000    -13.26800000
O      2.96700000      6.75900000     -1.82600000
H      2.47900000      7.45400000     -1.38500000
H      2.54600000      5.95000000     -1.53700000
O      7.33400000      9.82000000     -2.98500000
H      7.12000000     10.72700000     -2.76800000
H      6.60700000      9.31000000     -2.62800000
O     -2.72300000      6.90700000     16.83600000
H     -2.01200000      6.61200000     16.26600000
H     -2.38300000      6.78800000     17.72300000
O      6.92000000     12.38800000     -2.70500000
H      7.15400000     12.92400000     -3.46300000
H      7.30500000     12.84800000     -1.95900000
O     -1.39000000     16.33100000      0.44600000
H     -2.20600000     15.87300000      0.64900000
H     -0.71400000     15.83300000      0.90600000
O      4.84000000     -2.83200000     -0.77600000
H      4.34200000     -3.44900000     -1.31200000
H      5.75400000     -3.08900000     -0.90100000
O     -1.65900000     13.29000000     -7.43600000
H     -2.52100000     13.69100000     -7.32200000
H     -1.20300000     13.46500000     -6.61300000
O      8.79000000      0.96900000     14.19500000
H      8.83300000      1.89300000     13.94600000
H      9.34700000      0.52300000     13.55700000
O     -6.03200000     -2.47400000     -5.55300000
H     -6.65100000     -3.19600000     -5.44000000
H     -5.17400000     -2.86600000     -5.39000000
O      1.21100000     -3.58900000     13.48000000
H      1.27900000     -2.71300000     13.10000000
H      2.11500000     -3.89700000     13.53400000
O      6.81300000     -6.31100000     15.43000000
H      7.20600000     -6.00200000     14.61400000
H      5.88800000     -6.43700000     15.21900000
O     -3.72200000      5.31300000      0.70800000
H     -3.10400000      5.81500000      0.17700000
H     -4.00400000      4.59900000      0.13700000
O     -5.44900000      8.80100000      5.08600000
H     -5.21700000      9.62000000      4.64700000
H     -4.62100000      8.47600000      5.44000000
O      9.17500000      6.91500000    -10.00900000
H      8.21900000      6.96700000    -10.01800000
H      9.46200000      7.69900000    -10.47700000
O      1.32400000     -7.43000000    -11.50000000
H      1.02500000     -7.38700000    -10.59200000
H      0.70800000     -6.87800000    -11.98200000
O      1.58000000     11.88000000      5.57800000
H      0.82000000     11.30400000      5.49600000
H      1.98800000     11.86300000      4.71300000
O     -1.74100000     10.36100000     13.76100000
H     -2.57000000     10.77800000     13.52300000
H     -1.30000000     10.21000000     12.92500000
O    -16.74800000     -3.10700000      3.18300000
H    -16.98100000     -3.16100000      4.11000000
H    -15.89900000     -3.54600000      3.12500000
O      8.80100000     -4.66200000    -10.05500000
H      9.74100000     -4.67500000     -9.87400000
H      8.60500000     -5.54700000    -10.36400000
O     -6.57400000     -8.07600000      7.07100000
H     -7.35000000     -8.12200000      6.51300000
H     -6.51100000     -7.15400000      7.32000000
O      2.89300000     12.09100000     -8.91700000
H      2.10900000     12.44800000     -9.33500000
H      2.65000000     11.19800000     -8.67400000
O     -7.84600000     12.16600000      7.59600000
H     -6.90100000     12.18500000      7.44100000
H     -8.22800000     12.02100000      6.73000000
O    -15.49700000      6.97300000      2.97500000
H    -15.14800000      7.36300000      2.17400000
H    -15.65600000      7.71800000      3.55500000
O     11.32600000     -6.85600000    -12.01900000
H     11.87700000     -6.39900000    -12.65400000
H     11.53700000     -7.78100000    -12.14100000
O     -9.33100000     14.41900000      6.78400000
H     -8.54600000     14.96400000      6.83600000
H     -9.01100000     13.56800000      6.48300000
O      1.44700000      0.88700000      8.94700000
H      0.93500000      0.17100000      8.57100000
H      0.80800000      1.58100000      9.10300000
O     -3.06200000      0.56500000     -4.03900000
H     -2.73500000      1.46500000     -4.02200000
H     -2.33000000      0.05100000     -4.38200000
O     -8.19900000    -14.13100000      4.35800000
H     -9.02500000    -13.88900000      4.77700000
H     -7.80500000    -13.29600000      4.10500000
O     10.53300000    -10.28900000      7.99000000
H     11.21900000     -9.99900000      8.59000000
H      9.71600000    -10.04000000      8.42300000
O      6.73200000     11.19500000    -12.21900000
H      5.83500000     10.91600000    -12.40000000
H      6.63700000     11.92300000    -11.60500000
O      1.73200000      7.39400000     15.07000000
H      1.15400000      7.07800000     14.37500000
H      2.48100000      7.76800000     14.60600000
O      6.18900000      5.57400000     -3.36200000
H      6.86100000      5.05800000     -3.80900000
H      5.63400000      4.92300000     -2.93200000
O      8.74900000     10.68100000      1.09800000
H      8.42600000     11.14500000      0.32500000
H      9.26600000      9.95700000      0.74500000
O     -0.73600000     -0.32600000      5.10800000
H     -0.37700000     -0.49700000      5.97800000
H     -1.61100000      0.02500000      5.27500000
O     -6.98800000      1.44700000      3.58400000
H     -7.84800000      1.86800000      3.56200000
H     -6.70600000      1.52400000      4.49500000
O     -0.58400000    -11.95200000     -6.83600000
H     -0.30300000    -11.48000000     -7.62000000
H     -1.38500000    -12.40400000     -7.10200000
O     -4.36300000      6.76800000      3.29600000
H     -4.17200000      6.39200000      2.43700000
H     -5.30200000      6.63100000      3.41500000
O     13.08000000    -10.45300000      6.67400000
H     13.65400000    -10.97800000      7.23200000
H     12.50900000    -11.09400000      6.25000000
O     12.44700000      9.25100000     -9.10700000
H     13.27300000      9.14100000     -9.57800000
H     12.50700000      8.63900000     -8.37200000
O    -12.90900000      5.15900000     -6.75100000
H    -13.19900000      5.47300000     -7.60700000
H    -13.15700000      4.23400000     -6.73900000
O      7.40900000     -2.51700000    -11.44200000
H      7.81000000     -3.21900000    -10.93000000
H      7.03200000     -1.92900000    -10.78800000
O      6.19700000    -10.06700000     -1.52000000
H      5.46000000     -9.89300000     -0.93400000
H      6.78600000     -9.32300000     -1.39100000
O      3.80400000     -2.28700000     13.04600000
H      4.05100000     -1.93000000     13.90000000
H      4.62500000     -2.32400000     12.55600000
O     -9.26900000     10.10000000     -1.11600000
H     -9.02400000      9.55300000     -1.86300000
H     -9.09200000      9.55300000     -0.35100000
O     -5.21600000      7.01000000    -15.64400000
H     -5.30500000      6.32400000    -16.30600000
H     -5.64600000      6.65000000    -14.86800000
O    -14.12900000      1.81800000    -10.24500000
H    -13.44200000      2.48200000    -10.18000000
H    -14.29400000      1.73500000    -11.18400000
O     10.86700000      4.80100000    -10.77200000
H     11.48600000      4.75400000    -11.50000000
H     10.80600000      5.73400000    -10.56900000
O    -13.60400000    -10.31400000      5.79700000
H    -14.42400000     -9.97200000      5.44200000
H    -13.37000000     -9.70100000      6.49400000
O     -3.47900000     11.82500000      2.10900000
H     -3.34800000     12.77100000      2.04400000
H     -2.93900000     11.46000000      1.40900000
O     -7.65700000     10.84700000      2.63800000
H     -6.89800000     11.03100000      3.19200000
H     -7.32100000     10.91000000      1.74400000
O     -2.78900000     13.05700000     11.44600000
H     -2.13500000     12.45600000     11.80200000
H     -3.62900000     12.63800000     11.63500000
O     -3.87200000     -2.80600000      3.00600000
H     -3.00500000     -2.40500000      3.07600000
H     -3.95800000     -3.02800000      2.07900000
O      6.83800000     -8.81300000     -4.93900000
H      5.95000000     -8.70200000     -4.60000000
H      7.15700000     -7.92100000     -5.07400000
O    -11.65700000     -8.08400000     -9.81300000
H    -11.58400000     -7.16400000     -9.55500000
H    -12.44200000     -8.39600000     -9.36400000
O    -12.26200000      3.75100000    -10.43500000
H    -11.51600000      3.22100000    -10.15600000
H    -11.87800000      4.58900000    -10.69200000
O      6.49100000      2.80700000      5.57600000
H      6.35300000      3.60300000      6.08900000
H      5.61200000      2.54600000      5.29800000
O     11.47300000     -4.93500000    -10.01700000
H     11.67500000     -5.63100000    -10.64300000
H     11.65800000     -4.12500000    -10.49200000
O     -0.24700000      5.59300000      2.03600000
H     -0.88200000      5.08600000      2.54200000
H     -0.02900000      6.33500000      2.60100000
O      4.65500000      9.48000000      7.24900000
H      5.53900000      9.29600000      7.56800000
H      4.78800000      9.86700000      6.38400000
O     -6.74300000      5.48000000     -4.84900000
H     -6.20600000      6.21600000     -4.55800000
H     -6.29400000      4.70600000     -4.50800000
O      4.04700000      2.13300000      4.87200000
H      3.24400000      2.37000000      4.40800000
H      3.98600000      1.18500000      4.98700000
O     15.14700000      0.36100000      2.81200000
H     14.84100000     -0.30200000      3.43200000
H     16.09300000      0.40000000      2.95200000
O     -5.66900000     13.33800000      6.11800000
H     -4.83400000     13.49200000      6.56000000
H     -6.19300000     14.11400000      6.31800000
O      6.01600000      5.43200000      6.34100000
H      6.87800000      5.36500000      6.75200000
H      5.41400000      5.05900000      6.98600000
O     -4.25200000     -8.21400000      5.41500000
H     -4.19000000     -9.16300000      5.52200000
H     -5.19100000     -8.04100000      5.35300000
O      5.31100000     -8.57000000      8.57300000
H      5.73900000     -7.89500000      9.09900000
H      4.44900000     -8.20700000      8.37100000
O      7.64200000    -12.56400000      9.73800000
H      7.07600000    -12.69500000      8.97800000
H      7.28300000    -13.14700000     10.40800000
O     -5.37700000      0.28200000     -5.99300000
H     -5.40400000     -0.66900000     -5.89100000
H     -4.84400000      0.58700000     -5.25800000
O      5.87800000     12.21300000     -9.08700000
H      5.99800000     11.30600000     -8.80600000
H      4.96100000     12.26000000     -9.35900000
O     11.60300000      0.69300000      6.55300000
H     10.83500000      0.87500000      7.09500000
H     12.27900000      0.42900000      7.17700000
O     -4.07200000    -13.77600000    -11.04400000
H     -4.85400000    -13.89600000    -11.58300000
H     -3.66200000    -12.98300000    -11.39000000
O      3.83500000    -11.28800000     -6.45700000
H      3.03200000    -11.78600000     -6.30600000
H      4.42000000    -11.55600000     -5.74800000
O    -15.80600000      1.01500000     -4.80400000
H    -16.48900000      1.65600000     -4.60800000
H    -16.20700000      0.16900000     -4.60300000
O     -8.13700000      0.27300000      7.50200000
H     -7.77700000     -0.23000000      8.23300000
H     -8.96100000     -0.16600000      7.29200000
O     -3.64300000     18.10300000     -1.02500000
H     -3.33700000     18.79100000     -1.61600000
H     -3.16500000     17.32000000     -1.30200000
O     -8.67600000      6.61500000     -9.53600000
H     -9.55000000      6.99500000     -9.45000000
H     -8.24000000      6.82400000     -8.71000000
O    -10.03200000      5.35000000     -6.58400000
H     -9.66600000      4.79000000     -5.90000000
H    -10.97300000      5.17700000     -6.55800000
O      6.99300000      0.09700000      8.01800000
H      7.30200000     -0.78800000      8.21000000
H      7.77500000      0.64400000      8.09100000
O      4.09000000     12.33800000     -3.92400000
H      3.85900000     12.28700000     -2.99600000
H      4.54700000     13.17500000     -4.01100000
O     -4.37300000     -7.01500000    -16.63800000
H     -5.18300000     -6.53400000    -16.80300000
H     -4.44900000     -7.30800000    -15.73000000
O     -8.40400000     13.30400000     -6.39500000
H     -8.20100000     12.54300000     -5.85100000
H     -9.33600000     13.21600000     -6.59200000
O    -16.24900000      5.18900000      4.96200000
H    -16.05000000      5.75400000      4.21600000
H    -16.92200000      5.66400000      5.45000000
O      4.39600000     -8.99800000     12.40400000
H      3.55400000     -8.92300000     11.95600000
H      4.54500000     -9.94000000     12.48100000
O    -10.57800000     -9.27200000     -4.47500000
H    -10.53500000     -8.31600000     -4.46600000
H    -10.07800000     -9.52700000     -5.25000000
O    -14.50100000      4.16000000     -1.63700000
H    -14.88000000      4.90700000     -1.17400000
H    -15.03400000      3.41300000     -1.36500000
O      4.34800000      3.49300000    -13.78900000
H      4.50700000      3.53800000    -12.84600000
H      4.37000000      2.55700000    -13.99100000
O      5.03200000      3.34300000    -10.86200000
H      5.63200000      4.01300000    -10.53500000
H      4.23800000      3.45700000    -10.34100000
O    -15.02500000     -9.12400000     -2.88200000
H    -15.94800000     -9.32000000     -2.72700000
H    -14.79900000     -9.63300000     -3.66000000
O      7.62500000      1.87700000     -3.75700000
H      7.80000000      2.47300000     -4.48500000
H      7.68200000      2.42900000     -2.97700000
O     -0.90100000     -1.12700000     -5.49600000
H     -1.65800000     -1.62900000     -5.79900000
H     -0.28000000     -1.16900000     -6.22200000
O      7.18400000      9.99200000      3.43300000
H      7.97800000      9.74700000      3.90900000
H      7.50500000     10.39300000      2.62400000
O    -14.03700000     -4.34200000     -0.01300000
H    -14.95300000     -4.45600000      0.24000000
H    -13.55300000     -4.93300000      0.56500000
O     -6.63000000     -6.12300000    -12.01900000
H     -6.89900000     -6.85300000    -12.57600000
H     -5.94600000     -6.48800000    -11.45800000
O      1.44900000     -9.81600000     -6.42900000
H      2.31200000    -10.22800000     -6.47100000
H      1.09800000     -9.90400000     -7.31500000
O     12.39500000     10.11000000     -4.35900000
H     11.45900000     10.20800000     -4.18200000
H     12.52200000      9.16600000     -4.45800000
O      9.98900000    -12.30000000     -0.67500000
H      9.99800000    -12.75700000      0.16500000
H     10.61900000    -11.58700000     -0.56700000
O      4.80200000     -0.13700000     15.09300000
H      5.71600000     -0.38200000     14.94400000
H      4.49100000     -0.76000000     15.75000000
O     -7.08800000     11.48500000      0.00800000
H     -7.76700000     11.83800000     -0.56600000
H     -6.26900000     11.82700000     -0.35100000
O      7.34900000     -6.18500000     -5.38000000
H      8.16100000     -6.24300000     -5.88500000
H      6.79500000     -5.59000000     -5.88500000
O     -1.93300000     -9.16200000      7.87600000
H     -2.83800000     -9.14500000      8.19000000
H     -1.59600000    -10.01100000      8.16500000
O    -17.00300000     -0.20200000      2.60000000
H    -16.96800000     -1.11000000      2.90100000
H    -17.58200000     -0.22400000      1.83800000
O     17.56500000      2.01000000      3.63100000
H     17.92500000      2.89500000      3.58300000
H     17.04300000      2.00600000      4.43300000
O    -14.35600000      2.63600000     -7.47600000
H    -14.70200000      2.00500000     -8.10800000
H    -14.35000000      3.46900000     -7.94900000
O     12.91200000     -4.68400000      9.92900000
H     13.04700000     -4.68700000     10.87700000
H     13.41200000     -5.43600000      9.61300000
O     -6.74500000    -15.00900000     -1.40500000
H     -5.83800000    -15.29500000     -1.51600000
H     -7.02300000    -15.41000000     -0.58100000
O      4.06600000     16.49800000      7.58800000
H      4.27400000     15.63700000      7.22400000
H      4.19500000     17.10300000      6.85800000
O     -9.62500000     -0.16100000      3.04600000
H     -9.37800000      0.02400000      2.14000000
H     -9.98700000      0.66400000      3.36900000
O    -12.32100000      6.65600000     -4.61500000
H    -12.75700000      6.06900000     -5.23300000
H    -12.44500000      6.24000000     -3.76200000
O      7.57100000     -9.75800000      1.63300000
H      8.00400000     -8.92700000      1.43900000
H      6.68100000     -9.64900000      1.29700000
O      1.73600000     -0.01800000     14.92100000
H      2.40100000      0.62400000     15.17000000
H      1.97200000     -0.80800000     15.40800000
O    -11.05300000    -10.91000000      5.19400000
H    -11.97200000    -11.14500000      5.06800000
H    -10.91100000    -10.17000000      4.60400000
O     -1.48600000     -7.17200000    -16.95000000
H     -1.37000000     -6.32900000    -16.51200000
H     -2.43500000     -7.28200000    -17.01100000
O     -7.73600000     -8.29000000    -13.35600000
H     -8.51100000     -7.84200000    -13.01600000
H     -7.96800000     -9.21800000    -13.33700000
O     -9.73100000      5.35600000     -1.87200000
H    -10.46500000      5.51600000     -1.27900000
H    -10.06300000      4.70900000     -2.49500000
O     -9.00600000     -5.69500000    -10.57700000
H     -8.19700000     -5.79200000    -11.07900000
H     -8.74700000     -5.86100000     -9.67100000
O    -12.30700000     -6.55000000     -2.11600000
H    -12.33400000     -7.49400000     -1.96200000
H    -11.37400000     -6.33800000     -2.14300000
O      0.32500000      8.49800000      2.08600000
H      1.21500000      8.50600000      1.73200000
H     -0.10300000      7.76700000      1.64200000
O     -5.39800000      7.65700000     -3.55300000
H     -4.45500000      7.69500000     -3.71300000
H     -5.48400000      7.74600000     -2.60400000
O    -11.44500000      7.49300000    -11.98500000
H    -10.68300000      8.00100000    -11.70700000
H    -11.08400000      6.81100000    -12.55200000
O      2.61700000     -9.74600000      6.91600000
H      2.30800000     -9.21800000      6.18000000
H      2.67700000     -9.12800000      7.64500000
O      8.18600000     -2.99100000     -2.90800000
H      7.59100000     -3.12600000     -3.64500000
H      9.00800000     -2.71200000     -3.31100000
O     -9.35800000     -6.77200000      6.35600000
H     -8.70900000     -6.28400000      5.84800000
H     -9.61900000     -6.16900000      7.05200000
O     -9.66000000    -11.13600000     -2.71200000
H     -9.96500000    -10.67900000     -3.49600000
H     -9.00500000    -11.75500000     -3.03500000
O     10.89200000      2.59500000     -0.64200000
H     11.79500000      2.84400000     -0.83600000
H     10.79200000      2.76600000      0.29500000
O     11.46600000      5.94800000      1.87800000
H     10.81000000      5.34000000      1.53700000
H     11.31500000      5.95900000      2.82300000
O      2.96900000     -5.52800000      5.59700000
H      2.35500000     -5.68900000      6.31400000
H      3.73500000     -5.14200000      6.02000000
O     11.31500000      9.92000000      8.41500000
H     10.81900000      9.49500000      9.11400000
H     10.93800000     10.79800000      8.35300000
O     -2.00000000     -2.72600000      8.69800000
H     -2.54000000     -1.93900000      8.62100000
H     -2.62900000     -3.44500000      8.74700000
O     13.08500000      1.25700000     -4.60500000
H     12.94200000      0.64100000     -5.32300000
H     13.82500000      1.79200000     -4.89200000
O      8.98800000     13.96300000     -4.31200000
H      8.61400000     13.54100000     -5.08500000
H      9.85200000     14.26000000     -4.59700000
O    -16.37100000     -1.11700000     -3.10100000
H    -15.68100000     -0.59000000     -2.69900000
H    -16.17800000     -2.01400000     -2.82600000
O     -7.62600000     -3.90600000     10.05700000
H     -8.52100000     -4.07500000      9.76200000
H     -7.14500000     -4.70100000      9.82800000
O      4.44700000     -7.03200000     14.50900000
H      3.90300000     -7.56600000     15.08900000
H      4.75800000     -7.64400000     13.84200000
O     13.79400000      7.60200000      1.10400000
H     13.97000000      7.16300000      0.27100000
H     13.00800000      7.17200000      1.43900000
O      0.63100000      8.89900000    -10.76700000
H      0.80200000      9.41600000    -11.55400000
H     -0.27500000      8.60800000    -10.86400000
O      5.57300000     -5.19700000     11.85100000
H      5.29800000     -5.66900000     11.06600000
H      5.00700000     -5.53400000     12.54500000
O      7.24600000     15.80100000     -3.41100000
H      7.67200000     16.02800000     -2.58400000
H      7.83400000     15.16400000     -3.81600000
O      7.32300000     13.33700000      0.10900000
H      8.25000000     13.23200000     -0.10800000
H      7.21100000     14.28000000      0.23100000
O     13.87600000      4.54000000      1.56900000
H     13.09700000      5.08900000      1.47700000
H     13.57200000      3.65600000      1.36800000
O     -1.09100000    -10.14700000      3.46800000
H     -1.27800000     -9.69700000      2.64500000
H     -0.79300000     -9.45500000      4.05800000
O     11.13700000      5.89800000      4.61000000
H     10.94000000      5.39400000      5.40000000
H     10.78800000      6.77100000      4.79000000
O      6.89700000     -3.16300000      8.07000000
H      6.15600000     -2.94200000      7.50600000
H      7.66400000     -3.07500000      7.50400000
O      6.66200000      6.90800000      4.03700000
H      6.42200000      6.64400000      4.92500000
H      6.71700000      7.86300000      4.07700000
O      3.66600000     -4.84600000    -15.22300000
H      4.56200000     -5.11900000    -15.42100000
H      3.12500000     -5.32500000    -15.85100000
O     -0.29600000      0.45000000    -14.97700000
H     -0.85400000     -0.13800000    -15.48600000
H      0.50300000      0.53300000    -15.49700000
O      6.39400000      2.94800000      8.57400000
H      5.52600000      2.62300000      8.81100000
H      6.80700000      2.21500000      8.11600000
O      3.45100000    -12.34100000     11.56700000
H      2.54200000    -12.48100000     11.30300000
H      3.92100000    -12.20200000     10.74500000
O      8.28000000    -12.09300000      2.87000000
H      7.73600000    -12.00300000      3.65200000
H      8.05500000    -11.33400000      2.33200000
O      9.92200000      6.14600000     -3.81300000
H     10.49400000      6.91300000     -3.79200000
H     10.51100000      5.41200000     -3.98700000
O      9.98400000      0.56000000    -11.57400000
H     10.93600000      0.49300000    -11.50500000
H      9.72300000     -0.22100000    -12.06100000
O     -1.77500000      7.21900000    -13.86100000
H     -0.96000000      7.41800000    -13.39900000
H     -2.03600000      8.05000000    -14.25600000
O     12.72800000      0.36000000    -11.28000000
H     12.73800000      1.16500000    -10.76200000
H     13.24000000     -0.26300000    -10.76400000
O     -2.88900000     -0.17200000      9.01900000
H     -2.18500000      0.46300000      9.15000000
H     -3.49300000     -0.01300000      9.74400000
O     -7.82400000      2.40300000     10.31500000
H     -6.88400000      2.27100000     10.44200000
H     -8.17300000      1.52200000     10.17800000
O     10.41200000     -6.51800000     11.90700000
H     10.77400000     -6.40700000     12.78700000
H      9.85400000     -7.29300000     11.97400000
O      1.44000000     -6.47300000      3.58000000
H      1.15500000     -7.24600000      4.06800000
H      2.08700000     -6.05600000      4.14900000
O      4.08000000      1.32000000     -8.33900000
H      3.86500000      2.02500000     -8.95000000
H      4.02100000      0.52100000     -8.86300000
O      5.05100000    -11.98000000      1.59400000
H      4.62000000    -12.25700000      0.78600000
H      5.46700000    -11.14700000      1.37100000
O     -2.87400000    -13.03100000     -8.23900000
H     -3.82200000    -13.16300000     -8.28200000
H     -2.50800000    -13.76900000     -8.72700000
O     10.51600000      0.13800000     -8.69200000
H     10.15700000      0.78300000     -8.08200000
H     10.28300000      0.47300000     -9.55800000
O     14.87200000      5.42700000      4.10400000
H     14.62300000      5.42900000      3.18000000
H     14.05800000      5.61400000      4.57200000
O      9.05000000     -2.17700000      6.79600000
H      9.62500000     -2.46500000      6.08600000
H      9.62700000     -2.10300000      7.55600000
O      6.81100000      0.73000000      2.84900000
H      5.92800000      0.36500000      2.78400000
H      7.00200000      0.72900000      3.78700000
O    -13.10600000      1.10000000     -5.60600000
H    -13.36900000      1.66900000     -6.33000000
H    -13.93200000      0.81600000     -5.21400000
O      9.81400000     -9.02400000      3.50500000
H     10.51400000     -9.08200000      2.85600000
H      9.02100000     -9.26200000      3.02400000
O    -10.88200000     -6.81200000      1.04000000
H    -11.59400000     -7.37100000      1.35200000
H    -11.29600000     -5.96300000      0.88300000
O     -6.01400000    -15.53500000      6.19200000
H     -5.78800000    -15.17700000      5.33400000
H     -6.97100000    -15.55000000      6.20100000
O      0.10600000    -11.07400000     -9.19700000
H      1.05800000    -11.07500000     -9.29400000
H     -0.19700000    -11.75600000     -9.79700000
O      3.50000000      4.99800000    -16.17600000
H      2.67400000      5.01600000    -15.69300000
H      4.03500000      4.35400000    -15.71100000
O      0.77600000     -1.53900000    -17.79600000
H      1.22600000     -1.07100000    -17.09200000
H     -0.15400000     -1.42700000    -17.60200000
O    -10.03300000      0.91300000     13.32200000
H    -10.80600000      0.57600000     13.77400000
H    -10.37600000      1.57300000     12.72000000
O     -7.34700000     -4.73600000      5.67100000
H     -7.09200000     -4.23900000      6.44900000
H     -6.52900000     -4.86900000      5.19300000
O     -2.32800000     17.05600000      3.90400000
H     -2.55600000     17.57800000      3.13400000
H     -2.61800000     17.58600000      4.64700000
O      5.15600000    -12.66500000      4.42100000
H      4.92500000    -12.33700000      3.55200000
H      4.39300000    -13.17400000      4.69600000
O      2.78900000    -11.93500000     -3.10100000
H      2.76300000    -12.52100000     -3.85800000
H      3.04700000    -11.08800000     -3.46300000
O     13.38600000     12.27700000     -1.01100000
H     14.29800000     12.08700000     -1.23300000
H     13.00900000     11.42300000     -0.79800000
O      3.07300000     -5.45400000     -5.00100000
H      3.44400000     -6.04500000     -5.65500000
H      2.21800000     -5.83100000     -4.79400000
O      6.78100000     15.85300000      2.13200000
H      7.19000000     15.00800000      2.31900000
H      7.51400000     16.46600000      2.07800000
O      7.53200000     -9.19600000     -9.48300000
H      8.02400000     -8.45200000     -9.83000000
H      8.07800000     -9.53500000     -8.77400000
O      3.02700000      4.49100000      9.98100000
H      3.35900000      4.01200000      9.22100000
H      3.00800000      5.40500000      9.69800000
O      8.94500000      0.31200000     10.14100000
H      9.43800000     -0.04900000     10.87800000
H      8.17000000      0.70700000     10.54200000
O    -13.99300000      3.30300000      7.64100000
H    -14.51300000      2.56700000      7.31700000
H    -13.09000000      2.98700000      7.61900000
O     -0.66100000      5.23100000      9.60200000
H     -0.99700000      5.65600000     10.39100000
H     -1.44400000      4.94500000      9.13200000
O     10.27500000     -2.64100000     14.24400000
H     10.36800000     -3.09200000     13.40500000
H     10.48800000     -3.30600000     14.89900000
O     12.36000000    -11.10100000     -0.52500000
H     12.63500000    -11.26700000      0.37700000
H     12.98900000    -11.58400000     -1.06000000
O     -7.50400000      5.58900000     11.97100000
H     -8.01800000      5.17100000     12.66100000
H     -6.79500000      4.97100000     11.79200000
O     10.22000000     -2.01900000      9.38900000
H      9.51900000     -1.36800000      9.34500000
H     10.13500000     -2.40200000     10.26200000
O      7.57300000      1.59400000     16.64000000
H      8.07400000      1.07800000     17.27100000
H      7.87700000      1.28900000     15.78500000
O     13.59000000     -2.36000000     -9.12800000
H     13.75100000     -3.29600000     -9.00400000
H     12.97900000     -2.31700000     -9.86300000
O     -1.78300000      6.52300000     12.01400000
H     -2.40500000      6.55000000     11.28700000
H     -2.32400000      6.63100000     12.79600000
O      6.35900000     -1.10700000     -7.28100000
H      6.32400000     -0.82500000     -8.19500000
H      5.44300000     -1.24600000     -7.03800000
O     15.74400000      2.41300000      5.79400000
H     16.34300000      2.43800000      6.54000000
H     15.34600000      3.28300000      5.77700000
O     -7.62400000      7.02000000     -7.03300000
H     -8.44700000      6.55300000     -6.88400000
H     -6.97400000      6.52500000     -6.53500000
O     -2.67100000      6.79600000     -4.52400000
H     -2.49000000      5.85600000     -4.50600000
H     -2.27900000      7.13100000     -3.71800000
O     -8.11500000      2.17700000     15.10300000
H     -8.19400000      3.05000000     14.71700000
H     -8.84800000      1.68500000     14.73300000
O     -4.87700000      1.85600000     -8.52400000
H     -5.76600000      1.64500000     -8.80900000
H     -4.84700000      1.57800000     -7.60900000
O     15.46200000     -2.12400000      4.05500000
H     14.98500000     -2.95200000      4.10800000
H     15.95600000     -2.18300000      3.23700000
O     -4.68900000     -3.96800000     10.73200000
H     -5.19200000     -3.39600000     11.31200000
H     -5.09800000     -4.82700000     10.82700000
O     -2.47300000      2.93000000     12.16800000
H     -1.90000000      2.56100000     12.84000000
H     -2.36200000      3.87700000     12.25200000
O     -0.29200000      9.74400000     11.23100000
H     -0.48900000      9.18300000     10.48000000
H     -0.18000000     10.61700000     10.85400000
O      2.13500000      0.69400000    -16.47200000
H      2.96400000      0.84500000    -16.01700000
H      1.95000000      1.52300000    -16.91400000
O     -9.95400000     -2.56100000      6.55800000
H    -10.62800000     -2.32800000      5.91900000
H     -9.14700000     -2.61100000      6.04600000
O     -4.14300000     -3.30800000      5.68700000
H     -4.86100000     -2.80700000      6.07300000
H     -4.16300000     -3.07900000      4.75800000
O     13.99400000     -9.65600000     -5.56500000
H     13.96000000     -8.82800000     -6.04500000
H     13.66400000     -9.44100000     -4.69300000
O      5.79100000     -2.93400000     -4.28400000
H      5.64700000     -3.34600000     -5.13600000
H      5.64100000     -2.00100000     -4.44100000
O      9.61000000     -5.14400000      9.21800000
H      9.73700000     -4.29100000      8.80100000
H     10.49700000     -5.46800000      9.37500000
O      6.44500000    -14.65200000      1.22700000
H      6.02900000    -13.85700000      1.56300000
H      6.15200000    -15.34400000      1.81900000
O     -0.93400000     -1.12400000    -11.17500000
H     -1.82700000     -0.90300000    -11.44000000
H     -0.55600000     -1.55400000    -11.94200000
O     10.42700000     -0.03700000    -15.28600000
H      9.71000000     -0.37600000    -14.75000000
H     10.24800000     -0.37000000    -16.16500000
O      7.98000000     -9.80000000      8.91500000
H      7.56400000    -10.53400000      9.36600000
H      7.26300000     -9.36900000      8.44800000
O     -7.41700000     -2.69800000     15.68400000
H     -8.34000000     -2.48300000     15.81900000
H     -7.28900000     -2.62500000     14.73800000
O     -6.74000000      2.88000000    -14.79400000
H     -7.05700000      2.52000000    -13.96500000
H     -7.45700000      2.72900000    -15.41000000
O     -5.98600000    -12.56100000      0.07300000
H     -6.59700000    -11.83000000     -0.01900000
H     -6.32700000    -13.23500000     -0.51500000
O    -16.71300000      1.34300000     -1.39100000
H    -17.01900000      1.71900000     -0.56600000
H    -16.18700000      0.58700000     -1.12900000
O      4.44400000      5.30100000     -7.28600000
H      4.87300000      5.88900000     -6.66400000
H      4.70500000      4.42400000     -7.00600000
O     -5.39000000    -14.23300000     -7.92800000
H     -5.47300000    -15.01500000     -7.38100000
H     -5.64500000    -14.52500000     -8.80300000
O      7.20800000     -6.87200000      9.96300000
H      7.32200000     -7.59200000     10.58400000
H      8.09400000     -6.67600000      9.65800000
O     -8.28200000      7.96600000     -3.75300000
H     -8.77100000      7.19400000     -3.46600000
H     -7.39600000      7.82500000     -3.42100000
O     13.59800000     -0.85900000     -0.50700000
H     12.70300000     -1.18400000     -0.60500000
H     13.50100000     -0.02500000     -0.04700000
O    -14.81000000     -2.65800000      9.26500000
H    -15.73700000     -2.69300000      9.02700000
H    -14.49700000     -1.83500000      8.88800000
O     -9.29200000    -15.34600000      2.13800000
H     -9.08700000    -16.10000000      2.69100000
H     -9.02000000    -14.58800000      2.65600000
O     -6.40300000    -17.10800000      2.27100000
H     -6.85500000    -17.16600000      1.42900000
H     -6.04100000    -16.22200000      2.28800000
O     -2.45200000     -5.15800000    -10.46100000
H     -1.86600000     -5.29100000     -9.71600000
H     -2.88700000     -6.00300000    -10.57600000
O     -9.51200000      2.44900000      4.21800000
H    -10.07400000      3.22300000      4.24900000
H     -9.55000000      2.09000000      5.10500000
O    -12.18800000     10.41500000      0.16100000
H    -11.53900000     10.60100000     -0.51800000
H    -12.87900000     11.06100000      0.01400000
O      8.87500000      7.78800000     -1.88700000
H      8.38600000      8.50100000     -2.29800000
H      9.14900000      7.23300000     -2.61700000
O     14.43100000      6.61100000     -1.30100000
H     15.06000000      7.27800000     -1.57600000
H     14.35300000      6.02900000     -2.05700000
O      1.06600000    -11.88300000      2.67100000
H      1.43900000    -12.45100000      3.34600000
H      0.36100000    -11.41300000      3.11700000
O      1.07300000    -15.65500000      2.90100000
H      0.26700000    -15.31800000      2.51100000
H      1.17100000    -16.53200000      2.52900000
O      1.96700000     14.54300000      1.49000000
H      2.62700000     15.22500000      1.61200000
H      1.40500000     14.61300000      2.26200000
O     -1.27200000    -14.56600000     -0.90400000
H     -0.65600000    -15.21200000     -1.25100000
H     -0.71800000    -13.90200000     -0.49600000
O     -0.62800000     -4.15600000     -6.51200000
H     -0.62300000     -3.27600000     -6.89000000
H     -0.51300000     -4.73900000     -7.26200000
O      7.20700000     -0.62000000      5.22700000
H      8.03700000     -1.00700000      5.50700000
H      6.81200000     -0.28900000      6.03500000
O    -17.06500000     -6.22400000     -3.83400000
H    -16.20400000     -5.87500000     -3.60100000
H    -17.62800000     -5.98100000     -3.09900000
O      6.48400000      5.33900000     -8.99500000
H      6.49900000      6.16600000     -9.47500000
H      5.87800000      5.49400000     -8.27000000
O      1.41000000     -1.06300000     12.50800000
H      1.25500000     -0.68400000     13.37300000
H      2.36100000     -1.03400000     12.40000000
O      2.89500000     -7.21000000      8.91100000
H      2.98900000     -6.80600000      9.77400000
H      1.97500000     -7.07500000      8.68300000
O     -2.64900000      4.28700000      8.22800000
H     -2.08900000      3.97900000      7.51500000
H     -3.52800000      4.30500000      7.85100000
O      5.98200000    -14.64000000     -1.40000000
H      6.51100000    -13.89600000     -1.68800000
H      6.12400000    -14.68400000     -0.45500000
O      7.87800000     -6.36300000      3.50000000
H      7.01900000     -6.51400000      3.89500000
H      7.74000000     -5.63200000      2.89800000
O      9.11100000    -10.28100000      5.74500000
H      9.72900000    -10.20500000      6.47200000
H      9.45900000     -9.69500000      5.07300000
O      8.17000000      4.37100000     -4.84100000
H      8.34500000      4.54600000     -5.76600000
H      8.57800000      5.10300000     -4.37800000
O      5.07200000     14.64600000      5.62900000
H      4.97600000     14.18100000      4.79800000
H      6.01800000     14.73700000      5.74500000
O      1.94600000      9.55500000     12.74000000
H      1.00000000      9.45700000     12.62500000
H      2.32300000      8.82100000     12.25500000
O     10.25100000     -2.74600000      2.04600000
H     10.73700000     -3.20700000      1.36300000
H      9.65200000     -2.17300000      1.56900000
O    -14.27100000      5.98700000      8.85600000
H    -13.74700000      5.62700000      9.57100000
H    -14.63000000      5.21900000      8.41200000
O     -5.42600000      1.24300000    -17.05300000
H     -6.30800000      1.56800000    -16.87100000
H     -4.87700000      1.65100000    -16.38300000
O     -0.51000000     -4.93100000    -12.94300000
H     -0.09400000     -4.07100000    -12.89300000
H     -1.28900000     -4.85400000    -12.39200000
O    -11.28300000      2.30900000     11.16700000
H    -11.20000000      2.52900000     10.23900000
H    -11.73300000      1.46400000     11.17400000
O    -15.13300000     -5.90200000      8.15900000
H    -14.65800000     -5.62100000      7.37800000
H    -14.45100000     -6.20900000      8.75700000
O     -0.22600000     -1.71200000     16.72100000
H     -0.00500000     -2.44600000     16.14700000
H      0.43700000     -1.73900000     17.41100000
O     -9.95300000     -4.71000000      8.13500000
H     -9.78200000     -3.83600000      7.78500000
H    -10.87400000     -4.68700000      8.39500000
O     -9.05100000     -6.91100000     -1.44100000
H     -9.57200000     -7.06100000     -0.65200000
H     -9.13900000     -7.72200000     -1.94300000
O     -5.94700000      9.24400000     10.90700000
H     -6.43100000     10.07000000     10.93400000
H     -6.03200000      8.88900000     11.79200000
O      6.66700000    -11.73300000    -10.12700000
H      6.91400000    -10.85300000     -9.84100000
H      5.77500000    -11.63400000    -10.46100000
O     -8.17600000     -6.06100000      2.04400000
H     -8.33400000     -5.15200000      2.29900000
H     -8.96500000     -6.31700000      1.56800000
O      7.45300000    -12.46900000     -1.71000000
H      6.99900000    -11.62600000     -1.70800000
H      8.31500000    -12.27900000     -1.34100000
O     11.42800000    -11.81000000      4.98200000
H     10.61900000    -11.29800000      5.01100000
H     11.13800000    -12.70400000      4.79900000
O      3.83700000      2.19300000      8.74400000
H      3.04200000      1.72700000      9.00400000
H      3.64600000      2.52400000      7.86700000
O     12.89400000     -2.11500000      8.96300000
H     11.96500000     -1.89000000      8.92200000
H     12.90600000     -3.03100000      9.23900000
O      3.02300000     -5.42600000     -9.22700000
H      3.37900000     -4.98700000     -8.45400000
H      3.79000000     -5.62300000     -9.76400000
O     14.53800000      8.54900000      5.95700000
H     14.36800000      9.37100000      5.49700000
H     15.19600000      8.10600000      5.42100000
O      3.11300000     -9.03800000     -3.64700000
H      3.59400000     -8.61200000     -2.93700000
H      2.95300000     -8.33900000     -4.28100000
O     -1.38500000      8.91600000     -7.97000000
H     -1.84600000      8.50500000     -8.70100000
H     -2.03600000      8.96000000     -7.27000000
O     -7.15200000     15.86500000     -2.06900000
H     -6.96900000     14.96600000     -2.34200000
H     -7.26800000     16.34500000     -2.88900000
O    -12.23300000     -0.50900000    -12.17200000
H    -11.32800000     -0.61500000    -12.46600000
H    -12.26300000     -0.95000000    -11.32300000
O     -7.85100000     11.14800000     -4.92700000
H     -7.81400000     10.47800000     -5.60900000
H     -7.28800000     10.81200000     -4.23000000
O     -5.53600000      7.95300000      8.51400000
H     -5.65400000      8.58400000      9.22400000
H     -6.29800000      8.08200000      7.95000000
O      7.37600000     -4.55600000     -0.94500000
H      6.65800000     -5.03000000     -1.36500000
H      7.72400000     -3.99000000     -1.63400000
O     -1.83300000     13.28500000     -1.25200000
H     -1.43000000     12.52300000     -0.83600000
H     -1.14100000     13.94700000     -1.25900000
O    -10.71100000     -1.41900000     -4.55600000
H    -10.89500000     -0.52100000     -4.28200000
H    -11.57400000     -1.81300000     -4.68100000
O      9.39100000     -1.80300000     -6.94400000
H      8.51700000     -1.70600000     -7.32100000
H      9.92600000     -1.16100000     -7.41200000
O      8.55100000     -9.85200000     -6.92800000
H      8.05400000     -9.61500000     -6.14500000
H      9.02900000    -10.64300000     -6.67800000
O      7.06100000      7.41700000    -13.09400000
H      7.97300000      7.20600000    -13.29500000
H      6.56800000      6.65200000    -13.39100000
O    -11.83500000      8.81000000      4.25600000
H    -11.41400000      9.40700000      3.63800000
H    -11.62100000      7.93600000      3.92900000
O     17.47000000      1.85700000     -2.72700000
H     17.74600000      1.55200000     -1.86300000
H     16.74600000      1.27700000     -2.96600000
O     -5.88800000      8.42200000     -1.08600000
H     -5.44600000      8.66000000     -0.27100000
H     -6.77000000      8.16700000     -0.81400000
O     11.44800000      3.47000000     -7.43200000
H     11.05100000      2.65200000     -7.13100000
H     10.70400000      4.04800000     -7.60400000
O     -9.45600000     -0.43200000    -11.63200000
H     -8.94500000     -0.74600000    -12.37800000
H     -9.40800000     -1.14300000    -10.99300000
O      2.11800000      8.13400000      7.69200000
H      2.74500000      8.82500000      7.47700000
H      2.46500000      7.73700000      8.49200000
O    -15.37400000      8.94800000      5.02400000
H    -15.37400000      8.73500000      5.95800000
H    -14.45900000      9.14700000      4.82400000
O      0.15800000     -1.46500000      7.62300000
H      0.75500000     -2.20300000      7.74900000
H     -0.67000000     -1.76000000      8.00300000
O    -10.09300000      1.69000000    -13.64200000
H    -10.52000000      1.55300000    -12.79600000
H     -9.47500000      0.96300000    -13.71900000
O     -7.08800000      2.36900000    -11.41400000
H     -7.52500000      1.89200000    -10.70800000
H     -6.21900000      2.56600000    -11.06700000
O     -1.41600000      4.49500000     -1.77200000
H     -2.35300000      4.52800000     -1.57900000
H     -1.12700000      5.40600000     -1.71200000
O    -15.11300000     -7.72600000     -0.36400000
H    -15.21000000     -6.82800000     -0.68100000
H    -14.95500000     -8.24300000     -1.15400000
O     10.05300000     10.63600000     -3.26600000
H      9.84900000     11.35300000     -2.66600000
H      9.19900000     10.29000000     -3.52600000
O     -5.97100000     -1.09800000    -13.02300000
H     -5.87400000     -0.99300000    -13.97000000
H     -6.47500000     -1.90500000    -12.92200000
O    -10.12100000     -2.06900000     -1.92600000
H    -10.49200000     -2.16400000     -2.80300000
H     -9.41200000     -1.43500000     -2.03300000
O      7.74000000     10.33000000     12.92700000
H      7.09100000     11.01700000     13.08400000
H      7.88300000     10.34800000     11.98000000
O      1.60000000     11.85000000     -5.50100000
H      1.80500000     11.73100000     -6.42900000
H      2.40300000     12.20900000     -5.12300000
O    -11.46300000      4.40400000      4.12700000
H    -11.90100000      4.92800000      4.79800000
H    -11.42400000      4.97800000      3.36200000
O     -8.28600000      5.87000000      2.28000000
H     -7.86500000      5.01200000      2.23400000
H     -8.18400000      6.13800000      3.19300000
O     -1.79300000      0.42700000     -8.48500000
H     -2.55100000      0.91200000     -8.81200000
H     -1.05000000      1.01200000     -8.63800000
O      7.50700000     -7.31900000      0.13300000
H      6.86100000     -6.90400000      0.70400000
H      7.94700000     -6.58800000     -0.30100000
O     -0.94600000    -12.12400000      5.38800000
H     -1.12000000    -11.76800000      4.51700000
H     -1.73900000    -11.93300000      5.88800000
O      8.80900000     -7.25500000    -11.23300000
H      8.19100000     -7.31200000    -11.96200000
H      9.66600000     -7.40300000    -11.63300000
O      8.74600000      4.25700000     -7.50700000
H      8.75400000      3.60100000     -8.20400000
H      8.25100000      4.99000000     -7.87200000
O     -0.22100000      9.85200000      4.61200000
H     -0.44700000      9.50400000      3.74900000
H      0.45500000      9.25800000      4.94000000
O      1.70800000      5.00300000      0.02700000
H      1.15100000      5.07500000      0.80300000
H      1.12900000      4.65500000     -0.65100000
O      4.58700000    -11.37100000      9.19900000
H      4.57100000    -10.41400000      9.19600000
H      5.20600000    -11.60300000      8.50700000
O     -5.16600000     -1.46100000     -9.08500000
H     -4.67600000     -2.11700000     -8.58900000
H     -5.85800000     -1.17700000     -8.48700000
O     -0.20100000     -9.26600000     -4.20700000
H      0.23900000     -9.56600000     -5.00200000
H     -0.57400000    -10.06000000     -3.82500000
O      3.55600000     -3.33400000     -6.74100000
H      3.24300000     -3.32200000     -5.83700000
H      3.00000000     -2.70000000     -7.19500000
O     -7.39900000     -3.56600000    -13.00700000
H     -7.81400000     -3.97500000    -13.76600000
H     -6.86600000     -4.26200000    -12.62100000
O     -7.99100000     -8.92200000     -3.32500000
H     -8.35800000     -9.78700000     -3.14500000
H     -7.72600000     -8.96000000     -4.24400000
O     11.26800000     -9.03100000      0.80200000
H     10.47300000     -8.68400000      0.39600000
H     11.48400000     -9.80500000      0.28300000
O     -5.27200000     -0.47800000      4.22300000
H     -5.11700000     -1.11500000      3.52500000
H     -5.94800000      0.10200000      3.87300000
O    -10.44500000     -3.97800000     -5.84300000
H     -9.77500000     -4.08200000     -6.51900000
H    -10.15600000     -3.22100000     -5.33300000
O    -12.45500000     12.26400000      3.03500000
H    -11.80800000     11.57600000      2.87900000
H    -12.02100000     12.86800000      3.63800000
O      9.41300000      1.75400000      7.67900000
H      9.72200000      2.61600000      7.40200000
H      9.36200000      1.81300000      8.63300000
O     -5.44800000    -11.39100000     -9.96200000
H     -4.71000000    -11.45300000    -10.56800000
H     -5.98800000    -12.15700000    -10.16100000
O     -3.27900000      7.92900000      6.55800000
H     -3.86500000      8.07800000      7.30000000
H     -2.61700000      7.32400000      6.89400000
O     -0.09900000     12.47900000     10.46700000
H     -0.79000000     13.12600000     10.61000000
H      0.24200000     12.68100000      9.59600000
O     -1.06800000     10.82500000      1.07600000
H     -0.40200000     11.15400000      0.47200000
H     -0.66300000     10.06100000      1.48600000
O    -12.57400000     -0.25900000     10.98800000
H    -12.33600000     -1.10300000     11.37200000
H    -13.09600000     -0.48500000     10.21800000
O      2.71900000    -14.09800000     -8.34900000
H      2.65900000    -14.68800000     -7.59800000
H      3.49000000    -14.40100000     -8.83000000
O    -10.59300000     -6.41900000     -4.67100000
H     -9.66200000     -6.40700000     -4.45100000
H    -10.76300000     -5.55200000     -5.04000000
O     -6.37900000     -9.55400000     -5.77000000
H     -5.55700000     -9.81300000     -5.35300000
H     -6.55800000    -10.25200000     -6.40000000
O      9.78300000      6.98200000    -13.37800000
H     10.21600000      7.12600000    -12.53600000
H      9.84700000      7.82500000    -13.82700000
O     -8.20300000     -3.51400000      3.01400000
H     -8.18400000     -3.15500000      3.90200000
H     -9.13500000     -3.59300000      2.80800000
O      0.55000000     14.73300000     -1.00400000
H      1.12100000     14.68100000     -0.23800000
H      0.20000000     15.62400000     -0.98200000
O     -2.63900000     -3.81900000     -2.74700000
H     -3.51800000     -3.54400000     -2.48500000
H     -2.25900000     -4.19400000     -1.95200000
O     -1.81700000     -4.60800000     17.31700000
H     -1.30300000     -4.37800000     16.54200000
H     -2.37500000     -3.84600000     17.46800000
O      7.16900000     -1.50300000     15.19000000
H      7.71500000     -2.07500000     15.73000000
H      7.76700000     -0.82100000     14.88300000
O    -12.34700000     -3.85200000      9.38000000
H    -12.12900000     -3.70800000     10.30100000
H    -13.26900000     -3.60500000      9.31100000
O     -3.97300000    -11.36800000      6.46300000
H     -4.47600000    -10.88600000      7.11900000
H     -3.72100000    -12.18000000      6.90300000
O    -11.60300000      2.12300000      7.39200000
H    -10.88800000      2.64300000      7.75900000
H    -11.49000000      1.25400000      7.77700000
O     -2.48400000     10.53700000      6.07300000
H     -1.61700000     10.44800000      5.67600000
H     -2.96300000      9.76200000      5.77900000
O     -2.52900000      4.48600000      3.08000000
H     -3.05100000      4.64300000      2.29300000
H     -3.17300000      4.40900000      3.78400000
O     -8.70000000     16.09400000      0.38600000
H     -9.12600000     15.24400000      0.27400000
H     -8.00800000     16.10300000     -0.27500000
O     -2.80000000    -17.39000000      2.58400000
H     -3.14400000    -17.89000000      3.32400000
H     -3.04900000    -17.90100000      1.81400000
O     -2.55400000      2.14900000    -12.04300000
H     -3.02600000      2.28400000    -12.86500000
H     -2.95700000      1.36900000    -11.66100000
O      2.38400000     -9.81600000      1.47200000
H      2.82800000     -9.42900000      2.22600000
H      2.06700000    -10.66100000      1.78800000
O      2.12400000      8.61900000     -5.26800000
H      2.99700000      9.01200000     -5.28500000
H      2.01700000      8.23500000     -6.13800000
O      2.13800000      2.45300000     -3.89700000
H      2.89400000      1.92600000     -3.63700000
H      2.42900000      3.35800000     -3.79000000
O     12.34300000     -9.61000000     -3.24000000
H     12.33500000     -9.53600000     -2.28500000
H     11.45000000     -9.39000000     -3.50500000
O      4.69700000      2.28500000     13.73900000
H      4.94700000      1.72300000     14.47200000
H      5.52800000      2.54800000     13.34400000
O      0.17700000     -2.16900000    -13.45200000
H      0.28400000     -1.36500000    -13.96100000
H      0.99000000     -2.65300000    -13.59300000
O      5.24500000      3.00700000     -6.47600000
H      5.44300000      2.72900000     -5.58200000
H      5.10600000      2.19100000     -6.95600000
O     -8.86900000    -10.06000000     11.14100000
H     -9.71900000     -9.92400000     10.72300000
H     -9.04400000     -9.95800000     12.07700000
