# Supplementary material for: Integrated Multiscale Multilevel Approach to Open Shell Molecular Systems
Source: J Chem Theory Comput. 2023 Feb 13;19(5):1446–56. doi: 10.1021/acs.jctc.2c00805 (PMC10018740; doi:10.1021/acs.jctc.2c00805)
Supplement: Supplementary file 2 — ct2c00805_si_002.zip [file ct2c00805_si_002.zip › structures/PROXYL/frame96.xyz]

2561

C      0.22300000      1.88900000      0.63500000
H     -0.13800000      2.89200000      0.40700000
H      1.22000000      1.93400000      1.07300000
C      0.26200000      1.04400000     -0.68400000
C     -0.95600000      1.22500000     -1.55000000
H     -0.87000000      2.17100000     -2.08400000
H     -1.91300000      1.20300000     -1.02900000
H     -0.96900000      0.40200000     -2.26600000
C      1.51800000      1.37700000     -1.51000000
H      2.38800000      1.16200000     -0.88900000
H      1.58700000      0.76200000     -2.40700000
H      1.39400000      2.41700000     -1.81200000
N      0.19600000     -0.36500000     -0.14600000
O      0.55300000     -1.39100000     -0.81200000
C     -0.32900000     -0.42600000      1.27000000
C     -1.60100000     -1.32800000      1.30800000
H     -2.29000000     -1.02000000      0.52100000
H     -1.33300000     -2.38000000      1.21800000
H     -2.06900000     -1.18200000      2.28200000
C      0.70600000     -0.89300000      2.25500000
H      0.20800000     -0.96800000      3.22100000
H      1.49000000     -0.13600000      2.27300000
H      1.06400000     -1.90400000      2.05900000
C     -0.66500000      1.06400000      1.52700000
H     -1.72300000      1.27200000      1.36500000
H     -0.38200000      1.23100000      2.56700000
O     13.09700000     -4.62800000    -11.42800000
H     12.76700000     -5.35300000    -10.89700000
H     13.57700000     -5.05100000    -12.14000000
O     -4.19800000    -10.97400000     -0.50000000
H     -4.29900000    -11.67300000      0.14600000
H     -4.80400000    -10.29100000     -0.21200000
O     11.29500000     -3.99900000      1.09200000
H     11.71700000     -3.65300000      0.30500000
H     11.02700000     -4.88500000      0.85100000
O      2.99400000     -6.89400000     15.53000000
H      2.69800000     -6.01900000     15.28000000
H      2.25100000     -7.27400000     15.99900000
O     -0.67600000     -0.93400000     10.52100000
H     -0.12800000     -0.31200000     10.04100000
H     -0.95600000     -1.56600000      9.85900000
O      6.80200000     10.27200000     -6.11100000
H      6.75400000      9.62000000     -5.41100000
H      7.70500000     10.58700000     -6.08300000
O      3.22300000      6.33300000     -8.02100000
H      2.79700000      6.86400000     -7.34800000
H      2.50000000      5.95900000     -8.52400000
O     -8.01100000     14.82900000     -0.93300000
H     -8.34200000     15.68900000     -0.67200000
H     -8.41900000     14.21900000     -0.31800000
O    -15.07300000     -8.62500000      3.83300000
H    -15.73800000     -8.01200000      3.52100000
H    -14.41400000     -8.07100000      4.25200000
O      7.80400000     -8.02100000     -0.20100000
H      6.88100000     -7.84000000     -0.02600000
H      7.97600000     -7.59800000     -1.04200000
O      6.93300000      9.91300000     13.95400000
H      7.20700000      9.51000000     13.13000000
H      7.73800000     10.27500000     14.32300000
O      3.05000000      9.67300000     14.84200000
H      3.18400000      8.75000000     15.05900000
H      2.15900000      9.86100000     15.13600000
O     13.63900000     -2.07600000      6.96400000
H     14.54200000     -1.76700000      7.04400000
H     13.26000000     -1.93800000      7.83200000
O      7.06300000      2.30900000     14.82900000
H      7.22100000      2.09300000     15.74900000
H      7.62700000      3.06400000     14.66100000
O      5.53700000     -3.39300000     -8.88200000
H      5.05100000     -3.02200000     -8.14600000
H      6.39500000     -2.97200000     -8.84000000
O      7.99400000      8.59700000    -13.17100000
H      7.78100000      9.36800000    -13.69800000
H      8.74300000      8.86900000    -12.64100000
O     10.09400000      6.31000000      9.86000000
H     10.24700000      7.20400000     10.16400000
H      9.21900000      6.09300000     10.18300000
O    -11.60200000     -8.90500000     -9.38600000
H    -10.81200000     -8.43800000     -9.65900000
H    -12.31700000     -8.43900000     -9.81900000
O     -1.67700000      7.32700000      7.62300000
H     -1.37300000      8.23500000      7.63000000
H     -1.66700000      7.07800000      6.69900000
O      8.51900000      3.11500000    -10.21300000
H      7.76000000      2.53800000    -10.12600000
H      8.60400000      3.53000000     -9.35500000
O     13.62800000      9.23000000     -8.25200000
H     12.73200000      9.56700000     -8.26100000
H     13.52900000      8.29000000     -8.10100000
O    -11.11500000     -6.61300000     -7.47400000
H    -11.37700000     -5.72100000     -7.24700000
H    -11.74900000     -6.88900000     -8.13600000
O     -7.11100000    -15.64400000     -4.68100000
H     -7.62400000    -15.49300000     -3.88800000
H     -6.44600000    -16.28100000     -4.41900000
O     -9.21800000     -3.73400000     -1.40900000
H     -9.76900000     -4.19200000     -2.04400000
H     -9.30100000     -2.81000000     -1.64300000
O      3.48800000     -6.14400000    -14.67500000
H      2.58000000     -6.32300000    -14.92000000
H      3.87700000     -7.00900000    -14.54700000
O      3.91700000     -1.05700000      3.84600000
H      4.57300000     -1.01400000      3.15000000
H      3.30500000     -1.73400000      3.55800000
O      0.84200000     -6.36800000    -10.31900000
H      1.19900000     -7.21900000    -10.06400000
H      0.53400000     -5.98200000     -9.49800000
O     -9.64200000     -7.90100000    -11.16400000
H     -8.87400000     -8.03900000    -10.61000000
H     -9.28500000     -7.59800000    -11.99800000
O     -5.55000000      3.47600000     16.28100000
H     -4.88500000      3.34400000     15.60500000
H     -5.62900000      4.42700000     16.35600000
O     -7.69200000      4.53300000     14.03100000
H     -7.54100000      5.41100000     13.68300000
H     -7.29100000      4.54800000     14.90000000
O     -4.96900000     13.04000000      8.93500000
H     -4.31400000     12.45800000      9.32000000
H     -4.57900000     13.91300000      8.99600000
O    -11.41100000      4.90300000     11.54200000
H    -11.90500000      5.70500000     11.71100000
H    -11.36700000      4.46500000     12.39100000
O      6.37200000    -13.53600000      0.01100000
H      7.14400000    -13.33600000      0.54000000
H      6.36700000    -14.49100000     -0.05300000
O    -13.70900000      8.50000000     -6.32000000
H    -13.29500000      9.21000000     -5.82800000
H    -13.39100000      7.70100000     -5.90100000
O      5.92900000     13.94600000     -0.56300000
H      6.21200000     14.37500000     -1.37000000
H      6.72600000     13.55300000     -0.20900000
O      9.62700000     -2.18200000    -13.54200000
H     10.45400000     -2.20800000    -14.02300000
H      9.03900000     -1.67900000    -14.10400000
O      3.75000000     -7.94000000      8.72700000
H      3.81400000     -8.04100000      9.67600000
H      2.82200000     -8.07800000      8.53300000
O      6.00400000     -1.36400000    -11.30800000
H      5.92100000     -1.97000000    -12.04500000
H      5.22500000     -1.52500000    -10.77600000
O      6.62700000      8.82300000     -3.68700000
H      5.87500000      8.51900000     -3.18000000
H      7.03400000      8.02200000     -4.01700000
O      5.17400000      0.63100000     11.09400000
H      4.79000000      1.48900000     11.27400000
H      5.17000000      0.18400000     11.94000000
O    -13.81700000      3.21500000     -1.04700000
H    -13.81000000      3.39100000     -1.98800000
H    -13.18100000      3.83100000     -0.68300000
O     16.36600000     -3.24300000     -1.48600000
H     16.01300000     -3.89700000     -0.88300000
H     16.94800000     -2.70900000     -0.94600000
O     -8.07400000     -0.11800000      1.08200000
H     -8.38900000     -0.65500000      1.80900000
H     -8.77800000      0.51300000      0.92800000
O    -16.36900000      3.89800000     -4.20800000
H    -17.07900000      4.40400000     -4.60400000
H    -16.72200000      3.01300000     -4.12600000
O     -6.88700000      8.06500000     -1.21400000
H     -7.11800000      8.82700000     -1.74500000
H     -6.61400000      8.43300000     -0.37400000
O     -5.13000000     -9.16200000     14.65100000
H     -5.75400000     -9.83200000     14.93000000
H     -5.61800000     -8.62700000     14.02500000
O     -6.95700000     -1.44600000     -3.31100000
H     -7.83400000     -1.54500000     -2.94000000
H     -6.67100000     -0.57900000     -3.02300000
O     -0.06800000     10.53000000      8.78100000
H     -0.10600000     10.09100000      9.63100000
H     -0.97700000     10.76100000      8.59000000
O      0.99000000     -3.62800000      4.99500000
H      0.04000000     -3.68100000      4.88800000
H      1.29200000     -4.53100000      4.89300000
O      7.75000000      5.96700000      3.57700000
H      8.23500000      5.14800000      3.47900000
H      7.30500000      5.88300000      4.42100000
O      6.41600000     15.03200000     -3.08300000
H      6.89600000     15.49800000     -3.76800000
H      5.61700000     15.54500000     -2.96000000
O     -5.78800000     -2.55200000      4.51500000
H     -4.83800000     -2.58100000      4.62600000
H     -6.12500000     -3.16700000      5.16600000
O     11.60800000     -0.59900000    -10.23400000
H     11.46300000     -0.36300000     -9.31800000
H     10.96400000     -1.28600000    -10.40900000
O    -14.09700000     -2.75600000     11.22800000
H    -13.94700000     -3.08100000     10.34000000
H    -13.81300000     -1.84200000     11.19900000
O      4.64100000     -8.67400000     11.47500000
H      5.03500000     -9.18000000     10.76500000
H      5.11600000     -7.84300000     11.47000000
O      1.91400000      0.06600000     -5.06900000
H      1.94400000      0.07500000     -6.02600000
H      1.92000000      0.99100000     -4.82100000
O      7.86500000    -14.58400000     -3.79500000
H      7.96400000    -15.47200000     -3.45200000
H      7.81100000    -14.03200000     -3.01500000
O     -5.31900000      1.28600000      2.13000000
H     -6.23800000      1.11700000      2.33900000
H     -5.23100000      2.23700000      2.18800000
O     -0.55500000      2.04400000      5.96400000
H     -1.13300000      2.73400000      6.28900000
H     -1.14700000      1.34300000      5.69200000
O    -13.46100000      7.87400000      9.28300000
H    -12.60300000      7.90100000      9.70700000
H    -13.27600000      8.03500000      8.35700000
O      3.89600000     16.20300000      6.17400000
H      4.17400000     17.11300000      6.07100000
H      4.48400000     15.70700000      5.60400000
O     -0.65000000    -18.12200000      1.88700000
H     -0.66300000    -17.41200000      2.52800000
H     -1.28900000    -17.85900000      1.22400000
O      3.16000000     11.59200000    -14.51000000
H      3.19200000     11.06300000    -13.71300000
H      2.73600000     11.02700000    -15.15600000
O      6.15600000    -11.79700000      5.85100000
H      7.04800000    -12.00700000      5.57700000
H      5.91300000    -11.04100000      5.31600000
O      8.59300000      9.84300000      5.18400000
H      8.31300000      9.90400000      6.09700000
H      8.43900000     10.71700000      4.82600000
O     15.66400000      1.54500000     -7.53400000
H     15.49100000      0.73100000     -8.00600000
H     16.61400000      1.55700000     -7.41600000
O      8.04700000      9.14500000     -9.91000000
H      7.82400000      8.22800000     -9.75400000
H      7.25600000      9.52200000    -10.29600000
O     -1.33600000     -8.79900000     -4.55600000
H     -1.05600000     -8.55600000     -3.67400000
H     -2.15500000     -8.32200000     -4.68800000
O     12.23400000      2.03100000     -1.62200000
H     12.50700000      2.94500000     -1.70300000
H     13.01700000      1.52700000     -1.84400000
O     11.10200000     11.06800000      4.63300000
H     10.94300000     11.25600000      3.70800000
H     10.36600000     10.51500000      4.89500000
O     -6.60600000      2.40200000     -1.32600000
H     -7.26100000      2.40600000     -0.62800000
H     -6.32100000      3.31400000     -1.39300000
O      4.07200000     -6.57100000     -5.10400000
H      3.91200000     -7.26500000     -4.46400000
H      3.22100000     -6.42900000     -5.52000000
O      4.75100000    -12.70300000     -7.74500000
H      4.29900000    -11.86300000     -7.82600000
H      5.67600000    -12.47000000     -7.66000000
O      0.54900000      6.03200000     -4.98700000
H      0.05300000      5.23500000     -4.80000000
H      0.78000000      5.95900000     -5.91300000
O      9.42900000     -3.16700000     -5.94900000
H     10.31500000     -3.35600000     -5.64200000
H      9.31400000     -2.23000000     -5.78900000
O     -9.92200000     -3.19600000     -9.48600000
H    -10.76500000     -3.47800000     -9.84100000
H    -10.13300000     -2.84300000     -8.62200000
O      2.90000000    -13.38200000      4.37100000
H      3.24100000    -12.62000000      3.90100000
H      3.06600000    -14.11900000      3.78400000
O     -1.19700000      9.78300000    -14.06200000
H     -1.43100000     10.60500000    -14.49500000
H     -1.21800000      9.13000000    -14.76200000
O    -12.19000000     -3.56500000    -11.10000000
H    -12.47000000     -4.07700000    -10.34100000
H    -13.00600000     -3.29100000    -11.51800000
O    -13.46700000     -3.86300000     -3.01200000
H    -12.73700000     -4.47600000     -2.92500000
H    -14.24100000     -4.42200000     -3.08700000
O    -16.81800000      0.96300000     -3.95800000
H    -17.28500000      0.55200000     -4.68500000
H    -17.13200000      0.50200000     -3.18000000
O     -9.20100000     -1.01100000     -1.96600000
H     -9.96900000     -0.58400000     -2.34600000
H     -8.93100000     -0.42900000     -1.25600000
O     -8.12300000     -0.44800000     -5.63900000
H     -8.58900000     -1.27700000     -5.75100000
H     -7.45400000     -0.63600000     -4.98100000
O     -4.21500000    -10.64700000    -10.12200000
H     -3.60200000    -10.42300000    -10.82200000
H     -3.76400000    -11.32400000     -9.61700000
O     -7.59700000     -8.09200000     10.24100000
H     -8.31500000     -7.51800000      9.97100000
H     -7.51300000     -8.72300000      9.52600000
O      5.76100000     -5.09200000     -3.83000000
H      6.58300000     -5.16000000     -4.31600000
H      5.20000000     -5.76700000     -4.21300000
O     11.26300000    -11.12900000     -1.86600000
H     11.25000000    -11.59500000     -2.70200000
H     10.45400000    -11.39700000     -1.43000000
O     -6.95700000     -7.67300000     -9.97500000
H     -7.18900000     -7.11600000     -9.23100000
H     -6.38000000     -7.12800000    -10.51100000
O     12.04100000      8.19300000     -1.19900000
H     12.66600000      7.78900000     -1.80100000
H     12.56800000      8.44700000     -0.44100000
O     -0.61600000     -3.54300000     16.14100000
H     -1.10800000     -2.75800000     15.89700000
H      0.17000000     -3.51200000     15.59400000
O     -0.92800000     13.31700000     12.72700000
H     -0.23600000     12.91200000     13.25000000
H     -0.63500000     13.21300000     11.82200000
O     -8.74500000      3.57300000      0.86800000
H     -8.16300000      4.16300000      1.34500000
H     -8.94400000      2.87500000      1.49300000
O      4.24800000     -7.96700000     -2.75000000
H      3.71400000     -7.36400000     -2.23400000
H      5.12800000     -7.88200000     -2.38400000
O     -8.25100000      9.88800000     12.24300000
H     -7.79300000     10.39800000     11.57500000
H     -7.99900000     10.29600000     13.07100000
O      3.95000000     -2.04500000      9.89800000
H      3.92900000     -1.08900000      9.85900000
H      4.83200000     -2.27800000      9.60700000
O      4.96100000     15.28300000     -6.54100000
H      4.72100000     14.36900000     -6.69200000
H      4.59100000     15.49000000     -5.68300000
O      6.60400000     -2.73500000      9.14600000
H      7.14500000     -3.37400000      9.61000000
H      6.59300000     -3.04300000      8.24000000
O     13.92600000     -7.79800000     -6.98300000
H     13.49400000     -6.95800000     -7.13500000
H     14.85800000     -7.61400000     -7.10200000
O     -5.01200000     -8.85300000     11.02500000
H     -4.70500000     -8.30300000     11.74500000
H     -5.82800000     -8.44200000     10.74000000
O      2.28800000      0.02100000     12.29900000
H      1.95700000     -0.06600000     11.40500000
H      2.51100000      0.94800000     12.38400000
O    -17.49000000     -3.62400000     -0.60200000
H    -16.83300000     -3.88400000      0.04400000
H    -17.82500000     -2.78800000     -0.27900000
O    -17.37300000     -3.65700000      4.38700000
H    -16.79900000     -4.22000000      4.90800000
H    -17.90100000     -3.18900000      5.03400000
O    -16.81900000      2.23700000      2.96900000
H    -17.61800000      2.73600000      3.14300000
H    -16.61000000      2.43200000      2.05600000
O    -11.14200000      6.85400000      7.94900000
H    -11.75300000      6.14100000      8.13500000
H    -11.21800000      6.99500000      7.00500000
O      7.19900000    -11.66600000     -7.30300000
H      7.87200000    -12.20600000     -6.88900000
H      7.25700000    -10.82300000     -6.85300000
O    -11.54400000     -1.23300000      2.77500000
H    -11.86100000     -1.35900000      3.66900000
H    -11.62500000     -0.29100000      2.62200000
O    -11.56500000     -6.64400000      7.07400000
H    -11.02800000     -6.48900000      6.29700000
H    -11.94100000     -7.51400000      6.93600000
O     -1.09100000    -13.19700000      3.46200000
H     -1.56700000    -13.96000000      3.78900000
H     -1.01800000    -13.34600000      2.51900000
O     11.38500000      6.00100000    -10.82300000
H     10.72000000      5.81800000    -11.48700000
H     10.89200000      6.35200000    -10.08100000
O      6.84500000     -9.35400000    -11.11000000
H      7.78700000     -9.44400000    -11.25400000
H      6.44500000     -9.79700000    -11.85800000
O     -5.58500000     -7.20600000     -1.00300000
H     -5.76200000     -8.00600000     -0.50900000
H     -5.79600000     -7.43200000     -1.90900000
O      6.54800000     -1.17000000     -5.33600000
H      6.03500000     -0.78800000     -4.62400000
H      5.90500000     -1.63500000     -5.87200000
O     -1.23100000      4.69600000      2.73000000
H     -1.63400000      4.91900000      1.89100000
H     -1.11400000      3.74700000      2.69500000
O     -8.81900000      7.74000000      4.98000000
H     -8.26400000      7.49300000      4.24100000
H     -8.28900000      7.54700000      5.75300000
O     -2.35200000     -1.20100000     -8.65900000
H     -1.46000000     -1.54000000     -8.72600000
H     -2.56700000     -0.91600000     -9.54700000
O     10.57000000      0.06300000     -0.32700000
H     10.85600000     -0.39400000      0.46400000
H     11.25500000      0.71100000     -0.49000000
O     -5.39000000      1.64100000     -3.83800000
H     -5.63700000      1.71900000     -2.91600000
H     -4.81300000      0.87800000     -3.86700000
O      5.26100000     12.28000000      2.80900000
H      4.36600000     11.98600000      2.97600000
H      5.15900000     13.13400000      2.38900000
O     11.39800000    -11.28400000      7.78900000
H     11.29500000    -10.34900000      7.61000000
H     11.80800000    -11.31900000      8.65300000
O      9.00400000      7.37800000      1.21700000
H      8.67000000      7.10500000      2.07200000
H      9.95200000      7.25900000      1.28100000
O     -0.79300000      1.21800000     12.91900000
H     -0.45300000      0.75800000     12.15100000
H     -1.59400000      0.74500000     13.14600000
O    -10.41600000     -4.32000000    -13.18400000
H    -10.92300000     -4.22500000    -12.37700000
H    -10.78500000     -3.66600000    -13.77700000
O      1.57300000    -14.73000000     -1.62100000
H      2.45800000    -14.98700000     -1.87900000
H      1.26100000    -14.18800000     -2.34600000
O     -9.35300000      1.78700000      2.81600000
H    -10.17200000      2.12100000      3.18300000
H     -8.78600000      1.65600000      3.57600000
O      6.44100000      1.50500000    -13.48400000
H      7.12000000      1.64000000    -14.14500000
H      5.67800000      1.21100000    -13.98100000
O     -4.93400000     11.38600000    -14.00900000
H     -4.24700000     11.25900000    -14.66400000
H     -4.58600000     10.98100000    -13.21500000
O     -0.78100000     13.49700000      1.80600000
H      0.09400000     13.83700000      1.62200000
H     -1.32800000     13.85200000      1.10500000
O     10.95000000      6.71200000      7.14500000
H     10.58000000      6.45300000      7.98900000
H     10.79600000      5.95900000      6.57500000
O      3.20100000    -14.62100000      6.88800000
H      2.90800000    -14.45500000      5.99300000
H      3.26800000    -13.75200000      7.28400000
O      3.77600000    -10.02700000     -7.48800000
H      4.51400000     -9.49300000     -7.78100000
H      3.98300000    -10.24300000     -6.57900000
O     -7.91500000      6.63400000      2.32100000
H     -8.69900000      7.04200000      1.95500000
H     -7.25300000      7.32500000      2.30000000
O     -0.82700000    -16.39200000     -2.55100000
H     -0.09500000    -16.03800000     -2.04600000
H     -0.65300000    -16.11500000     -3.45100000
O     -4.45800000     -2.49500000     -1.69500000
H     -5.22500000     -3.06500000     -1.75000000
H     -4.73700000     -1.77300000     -1.13200000
O      7.78900000      3.82300000     -7.54600000
H      8.26900000      3.54000000     -6.76800000
H      6.87600000      3.60400000     -7.35800000
O      2.23600000      2.35000000     -8.36700000
H      1.82200000      3.01000000     -7.81100000
H      1.50500000      1.91000000     -8.80200000
O    -12.56300000      3.36300000     -5.62600000
H    -12.99300000      2.53800000     -5.40100000
H    -11.85000000      3.11000000     -6.21100000
O      0.39100000     -9.40300000     -6.59300000
H      0.79300000     -8.57700000     -6.86200000
H     -0.30900000     -9.14500000     -5.99400000
O     16.36300000      6.91900000     -3.57400000
H     15.80300000      6.82200000     -2.80400000
H     17.08500000      6.30800000     -3.42400000
O     -4.38100000     -3.42700000      7.31400000
H     -4.04400000     -3.43300000      8.21000000
H     -4.89100000     -4.23500000      7.24500000
O     -1.74000000      2.03900000    -17.94100000
H     -2.18100000      2.17800000    -17.10200000
H     -0.91000000      2.50800000    -17.85500000
O      7.05100000     -9.19000000     -6.26400000
H      6.45400000     -9.18800000     -7.01200000
H      7.82600000     -8.72200000     -6.57400000
O     -3.01300000    -13.63200000    -10.32700000
H     -2.34200000    -13.55100000    -11.00600000
H     -2.57200000    -14.08500000     -9.60800000
O     -1.14700000    -14.52500000      0.83800000
H     -0.68000000    -15.10800000      0.23900000
H     -1.90300000    -14.22100000      0.33500000
O     12.55600000      3.32100000     -9.33400000
H     12.34200000      2.56200000     -9.87600000
H     12.22300000      4.07000000     -9.82800000
O      0.44000000      4.87000000     -8.08100000
H      0.10400000      5.75300000     -7.93300000
H      0.16200000      4.65300000     -8.97000000
O     11.77100000     -2.49800000     -7.66700000
H     11.37800000     -3.18400000     -8.20700000
H     11.21100000     -1.73400000     -7.80700000
O     -6.69600000    -11.96800000    -10.93700000
H     -7.41400000    -11.54800000    -11.41000000
H     -5.98200000    -11.33200000    -10.97200000
O     -5.41600000     -0.84700000     -9.18300000
H     -5.50700000     -1.13500000     -8.27500000
H     -4.64100000     -0.28500000     -9.18000000
O      6.12900000    -10.36800000    -13.68300000
H      5.31700000     -9.95600000    -13.98000000
H      6.81900000     -9.91500000    -14.16800000
O     17.39900000      1.00400000     -0.35400000
H     18.06700000      1.18300000     -1.01500000
H     17.59900000      0.12000000     -0.04500000
O      2.43400000      7.14200000     15.30600000
H      1.84700000      6.59500000     14.78500000
H      2.24200000      6.90500000     16.21300000
O     -0.98100000     -6.20100000     -2.97700000
H     -0.79600000     -6.75800000     -2.22100000
H     -1.83900000     -5.82000000     -2.79000000
O      9.88200000     13.16000000      6.12900000
H      9.68100000     13.21400000      5.19500000
H     10.73200000     12.72200000      6.16600000
O     -2.85900000    -15.09000000     -5.85800000
H     -3.76800000    -15.30400000     -6.07100000
H     -2.91800000    -14.30300000     -5.31700000
O     -1.67700000    -14.82800000     -8.41500000
H     -0.78100000    -14.77100000     -8.08100000
H     -2.22200000    -14.88300000     -7.63000000
O     -1.45900000     -6.97000000    -11.71600000
H     -0.67800000     -6.55600000    -11.34900000
H     -2.05700000     -7.05100000    -10.97300000
O      5.13200000     -6.75700000      3.90700000
H      4.31000000     -6.54200000      3.46700000
H      4.98400000     -7.62600000      4.28000000
O     -7.44400000    -10.49300000     -8.21700000
H     -7.56400000    -10.43500000     -9.16500000
H     -6.52600000    -10.73900000     -8.10600000
O      0.50000000      4.87000000    -12.33200000
H      0.81900000      4.24900000    -11.67700000
H      0.36400000      4.34100000    -13.11700000
O      2.26600000      0.75100000    -13.44600000
H      2.21100000     -0.04800000    -13.97000000
H      2.11500000      0.45800000    -12.54700000
O     -4.40100000     -2.29300000     14.46500000
H     -4.67000000     -2.01100000     15.34000000
H     -3.90600000     -3.09900000     14.61500000
O      6.89000000     11.94800000      5.11400000
H      6.28900000     11.79400000      4.38500000
H      6.56200000     12.74400000      5.53100000
O     -1.67900000      5.05000000    -15.82600000
H     -0.91500000      4.54400000    -16.10400000
H     -2.42800000      4.50000000    -16.05700000
O    -13.22400000     -6.64900000      3.67100000
H    -13.33500000     -5.90100000      3.08400000
H    -12.35300000     -6.52800000      4.05000000
O      6.64700000     10.75000000      1.27000000
H      6.10400000     11.11400000      1.96900000
H      7.06900000     11.51200000      0.87300000
O     -2.78100000      7.57700000     -5.45800000
H     -2.07400000      7.98300000     -4.95500000
H     -2.96500000      8.20100000     -6.15900000
O      8.12500000     -5.69300000      2.04900000
H      7.22600000     -5.97800000      1.88400000
H      8.66800000     -6.35700000      1.62500000
O     -6.86700000     15.01900000      4.59700000
H     -7.61100000     14.87800000      4.01200000
H     -7.23100000     15.51400000      5.33200000
O     11.29400000     -8.69700000      8.40900000
H     11.02800000     -7.81300000      8.15500000
H     11.60200000     -8.60600000      9.31000000
O     -0.64100000     -3.75300000     -3.84200000
H     -0.54800000     -4.67100000     -3.58700000
H     -1.26500000     -3.39100000     -3.21300000
O      8.75800000     -1.39600000    -11.04000000
H      7.82100000     -1.20700000    -10.99600000
H      8.90800000     -1.65400000    -11.94900000
O     -6.18800000     -6.82000000    -12.69200000
H     -6.78600000     -7.54300000    -12.88400000
H     -6.60000000     -6.05600000    -13.09600000
O      7.70200000     -1.12000000     15.58100000
H      8.45200000     -1.65000000     15.31000000
H      8.09200000     -0.34800000     15.99100000
O     13.61900000     12.03200000     -2.67500000
H     13.82800000     12.88100000     -3.06600000
H     13.41900000     11.46800000     -3.42200000
O     -7.79800000      7.19100000     12.03500000
H     -8.33400000      6.69400000     11.41800000
H     -8.16600000      8.07500000     12.01400000
O      0.95700000    -14.66700000     -7.01800000
H      1.07600000    -13.71800000     -7.00600000
H      1.83100000    -15.02100000     -6.85200000
O    -14.87100000      0.57900000      3.63700000
H    -15.65900000      1.11700000      3.55400000
H    -15.20100000     -0.30800000      3.78100000
O     -5.06500000    -11.57500000     -7.20900000
H     -4.61300000    -11.90200000     -6.43200000
H     -5.63100000    -12.29800000     -7.47900000
O    -11.24800000    -12.69000000     -6.11000000
H    -10.40000000    -13.13200000     -6.06900000
H    -11.16600000    -12.08300000     -6.84600000
O     -6.79400000    -10.02900000     -4.26500000
H     -6.22600000    -10.59100000     -3.73800000
H     -7.67900000    -10.34800000     -4.08600000
O     -2.85800000      5.27000000     -9.38500000
H     -2.96700000      5.81100000     -8.60300000
H     -2.01300000      5.53800000     -9.74600000
O      7.41200000      6.26100000     -4.24700000
H      6.98800000      6.37400000     -5.09800000
H      8.34800000      6.32100000     -4.43700000
O     -7.28200000     13.24100000      7.33400000
H     -7.31000000     14.16900000      7.10100000
H     -6.47700000     13.14700000      7.84300000
O      0.34600000      5.67400000     14.20600000
H      0.46700000      4.73100000     14.09000000
H      0.56500000      6.05000000     13.35400000
O     -8.73300000     10.62800000     -3.38900000
H     -8.95900000     11.55100000     -3.50200000
H     -8.29400000     10.59200000     -2.53900000
O    -11.84100000      1.18900000    -12.80800000
H    -11.53200000      0.65700000    -12.07600000
H    -11.04400000      1.55800000    -13.18900000
O      7.99200000     16.20000000      2.46000000
H      8.12800000     16.22400000      1.51300000
H      8.30200000     15.33400000      2.72500000
O    -15.69400000     -0.24700000     -7.85600000
H    -16.15500000     -1.06000000     -7.65100000
H    -16.30300000      0.24100000     -8.41100000
O    -12.36600000     -8.22600000     -2.36300000
H    -12.04900000     -8.03400000     -3.24600000
H    -12.08800000     -7.47300000     -1.84100000
O     10.08700000     -6.03200000      7.42000000
H     10.25000000     -6.01700000      6.47700000
H     10.38900000     -5.17700000      7.72800000
O     16.67100000      5.25500000      4.91100000
H     16.18400000      5.04300000      5.70700000
H     16.50700000      6.18700000      4.77100000
O     -0.42200000      0.11700000    -16.03400000
H     -1.17300000      0.59300000    -15.68000000
H     -0.75000000     -0.28200000    -16.84000000
O     -3.87700000    -14.93800000      3.43900000
H     -3.83800000    -15.62600000      2.77400000
H     -4.39600000    -15.31900000      4.14800000
O      1.60100000    -11.05200000      8.03200000
H      0.98400000    -11.67300000      7.64600000
H      2.45900000    -11.45900000      7.91200000
O    -13.35500000      7.79100000    -10.80100000
H    -13.48300000      6.86700000    -11.01900000
H    -12.52100000      7.81200000    -10.33100000
O     11.62900000    -12.59700000      5.26000000
H     11.89200000    -11.95600000      5.92100000
H     12.45300000    -12.89500000      4.87500000
O     14.73100000     -0.54000000     -9.52600000
H     14.96700000     -1.34700000     -9.98200000
H     13.97600000     -0.78000000     -8.98900000
O      8.55700000    -13.01900000      1.79900000
H      9.29300000    -13.02000000      2.41100000
H      7.87000000    -13.51000000      2.25000000
O     -1.59200000    -10.47800000     -8.84400000
H     -2.05200000    -10.51900000     -8.00500000
H     -1.83500000     -9.62700000     -9.20900000
O     10.55800000    -10.43800000     -8.64600000
H     10.94700000    -11.20900000     -8.23300000
H     10.56800000     -9.76900000     -7.96200000
O      7.22200000    -10.34900000      2.40100000
H      6.94700000    -11.15700000      1.96800000
H      7.03400000     -9.66000000      1.76300000
O     -8.95800000      5.67000000     -7.75800000
H     -8.66400000      4.81400000     -8.06900000
H     -9.19600000      5.52400000     -6.84200000
O      8.10500000      6.40000000    -11.70300000
H      7.95900000      7.21600000    -12.18000000
H      7.42700000      6.39300000    -11.02700000
O     -0.55700000     -2.32700000    -13.56600000
H     -0.75500000     -1.57000000    -13.01400000
H     -1.41000000     -2.62000000    -13.88500000
O      5.98600000      0.52000000    -16.27700000
H      6.15100000      0.92300000    -17.13000000
H      5.48100000      1.17600000    -15.79700000
O     15.00700000      4.23600000      6.86300000
H     14.23500000      3.69800000      6.68600000
H     14.69200000      4.92100000      7.45200000
O      4.17700000      5.70300000     -0.34500000
H      4.58200000      5.91000000      0.49700000
H      4.89400000      5.35800000     -0.87800000
O      2.56600000     13.12800000     -6.39900000
H      2.71800000     13.20600000     -7.34100000
H      3.41400000     12.86900000     -6.04000000
O      8.74300000      2.25400000      8.08700000
H      8.32000000      1.47600000      8.45000000
H      8.19200000      2.50200000      7.34400000
O      5.67600000    -11.19300000     -1.20500000
H      5.99100000    -11.99800000     -0.79500000
H      6.45200000    -10.81700000     -1.62100000
O      5.42600000    -12.07500000     10.11000000
H      5.89300000    -12.56300000     10.78900000
H      5.91800000    -11.26000000     10.01900000
O      7.65700000     -0.79800000      3.95900000
H      8.09400000     -0.38600000      4.70400000
H      7.94000000     -1.71100000      3.99000000
O      5.89600000    -16.75500000      2.65700000
H      5.81800000    -15.80200000      2.71000000
H      6.34200000    -16.91200000      1.82400000
O     -3.26400000      3.90000000    -13.04200000
H     -4.20400000      4.00200000    -12.89100000
H     -2.96000000      4.77900000    -13.26500000
O     13.71500000     -0.21600000      1.61000000
H     13.04000000      0.44700000      1.46400000
H     14.26100000      0.14700000      2.30800000
O     -2.79800000     10.37100000      8.80200000
H     -2.85100000     10.84900000      7.97500000
H     -3.47300000      9.69600000      8.73300000
O      6.90700000      0.76900000     -1.68700000
H      6.06100000      0.49300000     -2.03800000
H      7.45400000     -0.01500000     -1.73500000
O      6.89400000     -4.40800000     13.22500000
H      7.44000000     -4.79600000     13.91000000
H      7.51900000     -4.01600000     12.61500000
O     10.67400000     -1.04000000     11.46400000
H      9.76200000     -0.75400000     11.42900000
H     10.72400000     -1.58400000     12.25000000
O     -3.63500000     -6.72700000    -13.43400000
H     -4.43500000     -6.79700000    -12.91300000
H     -2.92600000     -6.81800000    -12.79800000
O     -0.11100000     -8.68600000      8.62400000
H      0.52700000     -9.40000000      8.64100000
H     -0.95700000     -9.11800000      8.74800000
O    -14.04900000      4.68100000     -8.86000000
H    -13.48400000      5.14500000     -8.24300000
H    -14.50100000      4.02700000     -8.32700000
O      0.02100000     15.78700000     -7.79000000
H     -0.91700000     15.74700000     -7.60500000
H      0.07300000     15.93300000     -8.73500000
O      9.23200000     -8.60800000      5.52300000
H      9.99400000     -8.09400000      5.25600000
H      8.57500000     -7.95500000      5.76400000
O     14.14400000     -4.80600000      8.46600000
H     13.22700000     -4.95900000      8.23800000
H     14.53800000     -4.47000000      7.66200000
O     -3.36100000     -7.56300000      4.35100000
H     -3.82900000     -7.54200000      5.18700000
H     -4.01100000     -7.87500000      3.72100000
O      4.51300000     10.28400000      7.03200000
H      5.13400000      9.70700000      6.58700000
H      3.74800000      9.73200000      7.19500000
O      2.58500000      8.56900000     -6.18800000
H      2.84800000      9.35100000     -5.70200000
H      1.88600000      8.18300000     -5.66100000
O     -6.25000000      5.71300000    -15.76500000
H     -6.35900000      5.72400000    -14.81400000
H     -6.63900000      4.88400000    -16.04100000
O    -10.12100000    -10.60600000      9.13200000
H    -10.08400000    -10.73700000     10.07900000
H    -11.05400000    -10.63900000      8.92200000
O      5.71600000     -6.43900000      0.85200000
H      5.36500000     -5.85400000      1.52400000
H      5.08700000     -7.15900000      0.81000000
O      8.08100000     -6.28300000      9.33200000
H      8.70900000     -6.07500000      8.64000000
H      7.22800000     -6.25000000      8.89900000
O     -3.09900000     -0.19400000    -11.40900000
H     -2.26500000      0.04000000    -11.81500000
H     -3.73000000      0.42000000    -11.78600000
O      2.07100000     13.66800000      5.46200000
H      2.11100000     12.96800000      6.11300000
H      2.93200000     14.08400000      5.50400000
O     -2.38100000     -5.57300000     -6.55600000
H     -3.28000000     -5.32200000     -6.77000000
H     -2.44900000     -6.00100000     -5.70300000
O     -8.63000000      0.42300000    -13.38000000
H     -9.11300000      0.50300000    -12.55800000
H     -7.70900000      0.43000000    -13.11800000
O     10.78800000     -8.47200000     -2.91700000
H     10.76700000     -9.28700000     -2.41700000
H     11.36600000     -8.65900000     -3.65700000
O    -11.98600000     -1.93900000    -14.16400000
H    -11.64600000     -1.22200000    -13.62900000
H    -12.45200000     -1.50600000    -14.87900000
O     -8.37700000      3.33400000     -9.31100000
H     -8.19200000      3.04000000    -10.20300000
H     -8.27500000      2.54900000     -8.77400000
O     -9.00000000    -10.43200000     11.69200000
H     -8.75600000     -9.51500000     11.56700000
H     -9.66400000    -10.41100000     12.38100000
O     12.29000000     -7.24400000    -10.80000000
H     13.22700000     -7.25100000    -10.60400000
H     12.16500000     -7.98000000    -11.39900000
O    -12.87800000      5.82800000     -6.66600000
H    -11.96000000      6.09800000     -6.66200000
H    -12.89700000      5.03500000     -6.12900000
O      8.31600000     13.67900000      8.30600000
H      8.60300000     13.56900000      7.40000000
H      7.40100000     13.39700000      8.30400000
O      6.85800000      2.05200000      2.85700000
H      6.76700000      1.65200000      1.99200000
H      5.99300000      2.41600000      3.04500000
O      1.78500000    -10.90400000      3.99400000
H      1.44500000    -10.94800000      3.10000000
H      1.34100000    -11.61600000      4.45500000
O     -0.06400000     -8.69200000     11.89800000
H     -0.25800000     -8.32000000     11.03700000
H     -0.54400000     -9.52000000     11.91500000
O     -5.19900000     12.72500000      4.14800000
H     -4.26200000     12.91400000      4.18400000
H     -5.61200000     13.58100000      4.03000000
O    -12.12400000     -4.64500000      1.88000000
H    -11.29000000     -4.24400000      1.63700000
H    -12.61400000     -3.94000000      2.30200000
O     -3.02600000     -7.37300000     15.56100000
H     -2.19700000     -7.77500000     15.30400000
H     -3.67700000     -8.06300000     15.43400000
O    -15.17300000      9.05900000      2.47500000
H    -15.19700000     10.01600000      2.48600000
H    -14.29100000      8.83800000      2.77400000
O     10.45100000      8.18600000      4.11500000
H     10.70100000      8.00400000      5.02100000
H      9.80700000      8.89100000      4.18200000
O      3.58300000      7.27300000     12.22800000
H      3.36800000      7.23700000     13.16000000
H      4.37400000      6.74100000     12.14300000
O    -15.69500000     -9.86500000      1.07900000
H    -15.64700000     -9.43500000      0.22500000
H    -15.01500000     -9.44000000      1.60100000
O     14.36600000     -2.70100000     -6.86300000
H     14.51600000     -3.37200000     -7.52800000
H     13.44500000     -2.46300000     -6.96500000
O     -6.09700000     -6.83500000     13.36000000
H     -5.38600000     -6.64400000     12.74900000
H     -6.89400000     -6.63600000     12.86900000
O     -3.10400000     -7.25300000     -9.63100000
H     -3.70000000     -6.56600000     -9.93200000
H     -3.51400000     -7.59500000     -8.83700000
O      4.34800000    -12.18400000      2.14900000
H      3.99900000    -12.15600000      1.25800000
H      4.16600000    -11.31400000      2.50500000
O     -6.43200000      8.60100000      3.44600000
H     -6.39900000      9.46300000      3.03000000
H     -5.51400000      8.35300000      3.55700000
O     -3.75000000      3.00900000     -0.17200000
H     -3.73200000      2.07300000      0.02600000
H     -4.55200000      3.32600000      0.24200000
O     12.44400000      4.70000000      9.31500000
H     13.11900000      5.24900000      8.91600000
H     11.76100000      5.31500000      9.58000000
O     -9.46300000      6.06500000      9.95700000
H    -10.23300000      5.55400000     10.20500000
H     -9.79100000      6.69300000      9.31300000
O      0.04300000     -7.63800000     14.62600000
H      0.06900000     -6.71300000     14.38200000
H      0.05600000     -8.10600000     13.79100000
O      8.00800000    -10.73500000     -2.69200000
H      8.79500000    -10.79500000     -3.23400000
H      8.29700000    -10.27900000     -1.90100000
O      7.82000000     -1.81800000     -8.43000000
H      8.32400000     -1.94500000     -9.23400000
H      8.42200000     -2.06500000     -7.72900000
O      2.57800000      3.73900000      9.12600000
H      3.32300000      3.14000000      9.07300000
H      2.11900000      3.62500000      8.29400000
O     -8.03200000     -4.15300000      9.31100000
H     -8.52900000     -3.35300000      9.13600000
H     -8.69600000     -4.84000000      9.36700000
O     13.79400000      1.34400000      5.92500000
H     13.23300000      0.60100000      5.70400000
H     13.20400000      1.97600000      6.33600000
O     -1.52400000      1.09500000     -5.23400000
H     -1.26000000      0.23700000     -5.56700000
H     -2.24700000      0.90700000     -4.63600000
O     -4.94500000    -15.76200000     -0.75100000
H     -5.63800000    -15.14700000     -0.99200000
H     -4.17600000    -15.21100000     -0.60600000
O      1.68900000     -8.82700000     -9.40900000
H      0.90000000     -9.22600000     -9.04400000
H      2.40800000     -9.21600000     -8.91000000
O    -11.58900000     -1.52900000     -3.33800000
H    -12.29400000     -2.16800000     -3.23600000
H    -10.88400000     -2.01600000     -3.76400000
O      5.52300000      5.76800000     -6.30900000
H      4.92300000      6.05200000     -6.99900000
H      5.59600000      4.82100000     -6.43100000
O      6.15500000     10.49500000    -11.46400000
H      5.65400000     11.18600000    -11.03000000
H      5.50500000     10.00900000    -11.97000000
O     -3.80100000      3.87400000    -16.74800000
H     -4.57100000      3.91300000    -17.31600000
H     -3.77800000      2.96900000    -16.43800000
O     -5.50300000      0.77700000     16.90800000
H     -5.36600000      1.70200000     16.70400000
H     -6.03100000      0.78400000     17.70700000
O      5.87700000      4.40200000     11.58000000
H      5.21700000      4.27800000     12.26200000
H      6.18000000      5.30200000     11.70200000
O     13.23300000     -2.96100000     -0.86100000
H     13.10900000     -3.70900000     -1.44400000
H     13.85700000     -2.39900000     -1.32200000
O     11.99100000     -1.25800000      9.19800000
H     11.78600000     -1.31800000     10.13100000
H     11.16000000     -1.02100000      8.78500000
O      0.69300000     -2.82300000     -7.83100000
H      0.95400000     -1.93200000     -8.06400000
H      1.28000000     -3.06500000     -7.11500000
O      4.95200000     -0.07600000      6.65000000
H      4.98100000     -1.01200000      6.45100000
H      4.51500000      0.31600000      5.89300000
O     -5.59800000     -0.73400000      0.29800000
H     -6.53300000     -0.56300000      0.41700000
H     -5.17000000     -0.19200000      0.96000000
O      9.09300000      3.74400000      3.28800000
H      8.40000000      3.11000000      3.10300000
H      9.33000000      4.09600000      2.43000000
O      4.55100000      3.29100000      2.69800000
H      4.12200000      2.86200000      1.95900000
H      4.50900000      4.22500000      2.49100000
O     12.41000000      2.20800000      1.06600000
H     12.72600000      3.11000000      1.13000000
H     12.18300000      2.09900000      0.14300000
O     -1.19600000     -1.78800000     -5.94300000
H     -1.40400000     -2.52700000     -5.37200000
H     -0.99700000     -2.18700000     -6.79000000
O      8.67800000     12.41300000     -5.17200000
H      8.90500000     13.27800000     -4.83300000
H      8.76200000     11.83000000     -4.41700000
O     -6.05400000     13.59500000      0.72400000
H     -6.63200000     13.85400000      0.00700000
H     -5.58200000     14.39600000      0.95300000
O    -10.69100000     -3.90300000     11.24800000
H    -11.37900000     -3.50300000     10.71600000
H    -10.47900000     -3.24000000     11.90400000
O    -15.43300000      2.98000000      6.01600000
H    -15.35600000      2.90700000      5.06400000
H    -16.37600000      3.00500000      6.17900000
O      3.26100000     15.50400000     -4.24800000
H      3.17500000     15.92600000     -3.39300000
H      2.76000000     14.69300000     -4.16600000
O     12.10300000      3.11100000      7.21700000
H     11.68100000      3.55600000      7.95100000
H     11.41700000      3.03700000      6.55400000
O    -13.30800000      9.76500000      6.13000000
H    -12.67500000      9.12700000      5.80300000
H    -12.89000000     10.61400000      5.98700000
O     -1.38800000    -12.93400000     -4.35200000
H     -1.73500000    -12.22400000     -4.89100000
H     -0.51400000    -12.63700000     -4.09900000
O      5.94300000     14.95800000      4.54200000
H      5.67000000     14.91400000      3.62600000
H      6.89400000     15.05900000      4.50400000
O     13.64900000      9.70500000      4.67800000
H     12.98400000     10.36900000      4.85800000
H     13.87300000      9.83500000      3.75600000
O     13.15600000     -4.52300000      3.18600000
H     12.60800000     -4.15200000      2.49500000
H     13.94600000     -3.98200000      3.18200000
O     -5.39100000      4.78300000     -7.18800000
H     -5.93500000      5.56800000     -7.12200000
H     -5.62400000      4.40000000     -8.03400000
O     11.83700000      0.35000000      3.71900000
H     11.76400000     -0.30200000      3.02100000
H     12.00200000      1.17400000      3.26000000
O     -7.30500000     -4.26600000     -9.16300000
H     -8.10500000     -3.79000000     -9.38700000
H     -7.60700000     -5.01600000     -8.65200000
O     -9.83900000     -6.44000000      9.37400000
H    -10.38100000     -6.26600000     10.14300000
H    -10.46800000     -6.61800000      8.67400000
O     -2.89800000     -2.81100000      4.71200000
H     -2.60600000     -3.70000000      4.51100000
H     -3.17200000     -2.85000000      5.62800000
O     -1.53800000     16.48600000      2.96100000
H     -2.47700000     16.30200000      2.96500000
H     -1.15900000     15.80800000      3.52100000
O    -15.91100000     -5.13500000     -5.34100000
H    -15.50700000     -5.99300000     -5.20900000
H    -16.63700000     -5.11400000     -4.71800000
O     14.34200000      4.86200000      3.18300000
H     14.29000000      3.92600000      2.99000000
H     15.23100000      4.99000000      3.51600000
O     -1.36700000     -5.23300000      0.48500000
H     -2.08900000     -5.58900000     -0.03200000
H     -1.79400000     -4.77300000      1.20800000
O      8.88000000     14.41500000     -7.52000000
H      9.56900000     13.75400000     -7.45100000
H      8.06400000     13.92100000     -7.43700000
O      5.31000000      6.28800000      2.02500000
H      5.18700000      7.04000000      2.60400000
H      6.18500000      5.96300000      2.23600000
O      5.49100000     -5.90800000      8.47800000
H      5.11000000     -5.41100000      7.75400000
H      4.82800000     -6.56300000      8.69400000
O    -14.95600000      2.40600000     -7.70100000
H    -15.11200000      1.46200000     -7.73800000
H    -14.92800000      2.60800000     -6.76500000
O     -0.85300000      7.52600000     16.20300000
H     -0.75900000      7.06400000     15.37000000
H     -0.56900000      8.42000000     16.01400000
O     13.25800000      4.48400000     -2.19400000
H     14.05700000      4.95500000     -1.95700000
H     12.65200000      4.66300000     -1.47600000
O      7.85200000     -5.48900000     -8.49800000
H      6.93200000     -5.59900000     -8.73600000
H      8.31700000     -6.13200000     -9.03200000
O     -5.96400000     -1.26100000    -13.04400000
H     -6.81600000     -1.53500000    -12.70300000
H     -5.33200000     -1.81000000    -12.58000000
O      7.71300000    -12.53600000     -9.98200000
H      7.06600000    -13.19500000    -10.23300000
H      7.26500000    -11.99800000     -9.33000000
O      4.48200000     -3.09400000     13.45800000
H      4.84500000     -2.22300000     13.29400000
H      5.21500000     -3.69100000     13.30800000
O     13.68800000      8.61200000      1.11600000
H     13.25000000      7.91900000      1.60900000
H     14.62000000      8.40700000      1.19200000
O     10.19400000      2.83900000      5.40700000
H      9.55900000      2.18500000      5.69900000
H      9.78400000      3.25000000      4.64700000
O     -5.42700000     -4.29100000     10.67800000
H     -5.59300000     -3.41100000     11.01600000
H     -6.10900000     -4.42800000     10.02100000
O      7.64800000     -0.44500000      8.10200000
H      7.22000000     -0.50400000      7.24800000
H      7.37500000     -1.23900000      8.56200000
O     14.03200000     -5.28200000     -2.80300000
H     14.11000000     -5.92800000     -2.10100000
H     14.47900000     -5.68300000     -3.54900000
O    -14.97700000     -4.91200000     -8.24400000
H    -14.68400000     -5.12200000     -7.35700000
H    -15.93100000     -4.97500000     -8.20300000
O     14.75900000      0.34000000     -0.83900000
H     15.63800000      0.64400000     -0.61400000
H     14.34900000      0.14700000      0.00400000
O      0.17600000     -5.17000000     13.63200000
H      1.04300000     -4.92600000     13.95800000
H     -0.18400000     -4.35700000     13.27600000
O     -4.32100000     15.81900000      4.10700000
H     -3.96800000     15.75700000      4.99500000
H     -5.27000000     15.83900000      4.22800000
O     -1.41900000      2.78900000    -11.04300000
H     -1.71800000      2.95800000    -11.93700000
H     -1.80300000      3.49600000    -10.52400000
O      0.42800000    -12.92200000      6.01000000
H      0.96600000    -13.21700000      5.27600000
H     -0.47300000    -13.05100000      5.71300000
O     -2.28300000     14.94700000     -0.04500000
H     -2.59500000     14.74200000     -0.92600000
H     -2.63700000     15.81800000      0.13800000
O      0.38100000     11.60700000     -7.91100000
H      0.04600000     11.10200000     -7.17000000
H      0.78000000     12.38000000     -7.51300000
O    -10.06300000      8.46800000     -4.69700000
H    -10.97600000      8.40100000     -4.41800000
H     -9.69300000      9.15600000     -4.14300000
O    -13.93700000     -4.65400000     -0.16800000
H    -13.30200000     -4.72100000      0.54500000
H    -13.46000000     -4.21400000     -0.87200000
O     -7.47200000      2.00200000      4.77600000
H     -6.93800000      1.53700000      5.41900000
H     -7.42200000      2.92000000      5.04200000
O     -5.73700000     -9.29700000      0.81000000
H     -6.40900000     -9.54600000      1.44400000
H     -4.95600000     -9.13800000      1.33900000
O     10.74900000     11.31900000      2.09600000
H     11.62000000     11.61900000      1.83700000
H     10.34400000     11.02600000      1.28000000
O      9.85200000     -0.08800000      5.52400000
H     10.09100000      0.41600000      6.30200000
H     10.52100000      0.13800000      4.87700000
O    -11.37200000      3.05100000     -9.56300000
H    -10.65700000      3.18600000    -10.18600000
H    -12.07200000      3.62400000     -9.87300000
O     15.51300000      0.08600000      7.49200000
H     14.89600000      0.70800000      7.10600000
H     16.37300000      0.39600000      7.21000000
O      8.74400000    -12.07800000      5.89800000
H      9.24900000    -12.03900000      6.71000000
H      9.33500000    -12.48900000      5.26700000
O     -1.14200000      8.21600000     -3.43900000
H     -1.65700000      8.21100000     -2.63300000
H     -0.52700000      7.48900000     -3.33600000
O    -12.25700000     10.87600000     -5.54600000
H    -11.49300000     11.27300000     -5.96300000
H    -12.99700000     11.40200000     -5.85100000
O      0.17800000     13.58800000     10.29600000
H      0.76000000     14.02600000      9.67600000
H      0.64400000     12.78800000     10.53800000
O     -9.24700000      7.03400000    -12.34400000
H     -8.39300000      6.94300000    -11.92100000
H     -9.80100000      7.44600000    -11.68000000
O      7.28700000     -4.32600000     -1.23100000
H      6.41900000     -3.97000000     -1.42100000
H      7.52400000     -4.81300000     -2.02000000
O    -11.77900000     -6.30400000     11.68000000
H    -12.08000000     -6.55800000     12.55300000
H    -11.31000000     -5.48200000     11.81800000
O     -2.65300000      4.00800000     -2.77300000
H     -3.35500000      3.47200000     -2.40400000
H     -3.10400000      4.74900000     -3.17800000
O      2.99200000      2.25800000     15.88400000
H      3.51800000      1.98800000     16.63800000
H      2.09100000      2.25300000     16.20700000
O      9.41200000      3.04600000     -5.56300000
H     10.25900000      2.80900000     -5.94100000
H      9.30900000      2.45500000     -4.81700000
O     -2.62100000     -3.89100000      9.45400000
H     -2.98400000     -3.74800000     10.32800000
H     -1.71900000     -4.17100000      9.61200000
O      6.63500000     -9.62800000      9.94800000
H      7.03800000     -9.35100000      9.12600000
H      7.17200000     -9.22100000     10.62800000
O     -2.46700000     -9.72400000      9.50000000
H     -2.03300000    -10.15800000     10.23400000
H     -3.32900000     -9.48500000      9.83900000
O     -7.77000000      2.13900000     12.84400000
H     -7.78100000      3.06300000     13.09500000
H     -7.67900000      1.66700000     13.67100000
O     -7.86500000     10.36300000    -10.61200000
H     -8.73400000     10.74800000    -10.72400000
H     -7.51900000     10.29100000    -11.50200000
O    -13.66700000     -2.21300000     -6.42900000
H    -14.49400000     -2.55800000     -6.76600000
H    -13.89900000     -1.81500000     -5.58900000
O      6.95200000      7.54800000      9.08900000
H      6.85500000      7.84600000      8.18500000
H      6.29000000      6.86500000      9.18900000
O     14.50300000      3.00900000     10.33300000
H     15.15700000      3.70500000     10.27800000
H     13.67100000      3.44700000     10.15000000
O     -5.36700000      1.84500000     -6.52200000
H     -5.39000000      1.72500000     -5.57300000
H     -5.15900000      2.77100000     -6.64200000
O     -5.31400000    -12.43800000      8.20300000
H     -4.93800000    -11.59400000      7.95100000
H     -6.06800000    -12.54700000      7.62400000
O      6.43700000     -6.85700000    -12.01000000
H      5.58800000     -6.61300000    -11.64200000
H      6.71700000     -7.61000000    -11.48800000
O     -1.79600000    -13.56700000     11.41800000
H     -1.06900000    -13.66500000     12.03200000
H     -1.69400000    -14.29800000     10.80800000
O     -7.25900000    -12.11400000     -1.89100000
H     -7.20300000    -11.28300000     -1.42000000
H     -8.07800000    -12.05600000     -2.38300000
O    -15.28100000     -5.36000000      5.31800000
H    -14.65800000     -5.83200000      4.76600000
H    -15.08300000     -5.65400000      6.20800000
O     12.09300000      4.78900000      0.19400000
H     11.20700000      4.67700000      0.54100000
H     12.43600000      5.55300000      0.65600000
O      2.36300000     -3.57000000     11.53200000
H      2.71400000     -2.98100000     10.86500000
H      3.06900000     -3.65200000     12.17400000
O     -2.61800000      5.05000000     -6.15400000
H     -3.53700000      5.07200000     -6.42100000
H     -2.48600000      5.87200000     -5.68200000
O     -1.56400000     10.31800000      1.24800000
H     -1.18300000      9.81500000      0.52800000
H     -1.34500000     11.22800000      1.04700000
O     -1.23100000     -9.96000000      3.27800000
H     -1.54500000     -9.81300000      4.17000000
H     -1.23900000    -10.91100000      3.17500000
O     -7.28800000      3.48600000    -11.96900000
H     -6.47300000      3.04100000    -11.73900000
H     -7.01200000      4.35200000    -12.27000000
O    -11.65500000     14.43900000     -1.90900000
H    -12.07300000     13.77800000     -1.35800000
H    -10.89000000     13.99600000     -2.27600000
O     -2.63800000      1.60500000    -15.38300000
H     -3.28400000      0.91200000    -15.24400000
H     -2.70800000      2.15800000    -14.60500000
O      0.52400000     14.53900000     -5.45400000
H      0.20000000     14.94600000     -6.25800000
H      1.18600000     13.91400000     -5.75200000
O     15.36400000      6.09100000     -0.99700000
H     15.45800000      5.18100000     -0.71600000
H     16.08000000      6.55100000     -0.55800000
O    -10.91700000      3.09000000      7.61900000
H    -11.72200000      3.49200000      7.29200000
H    -11.10500000      2.89200000      8.53600000
O     11.48100000     -6.74500000     -0.74300000
H     11.38600000     -7.42600000     -0.07700000
H     11.29800000     -7.19100000     -1.57000000
O    -13.15700000     -5.08000000     -5.90500000
H    -13.84500000     -5.15100000     -5.24400000
H    -12.96300000     -4.14400000     -5.95000000
O    -10.80700000      4.38400000     14.51500000
H    -10.00000000      4.07500000     14.10300000
H    -10.75700000      4.05900000     15.41400000
O    -10.66300000      2.42600000     -7.20100000
H    -11.08700000      2.72300000     -8.00500000
H     -9.88200000      1.96000000     -7.50000000
O      7.21200000     -6.88400000      5.87000000
H      6.56800000     -6.62100000      6.52800000
H      6.89200000     -6.49800000      5.05400000
O      6.55100000    -10.40400000     13.12700000
H      5.95000000    -10.16800000     13.83400000
H      6.06900000    -10.20200000     12.32500000
O     -7.51200000      0.14600000    -10.76000000
H     -6.75000000     -0.19600000    -10.29200000
H     -8.25000000     -0.03000000    -10.17700000
O     17.08800000      1.14700000     -4.43800000
H     17.42000000      0.27900000     -4.66900000
H     17.26400000      1.68300000     -5.21100000
O     -0.52900000    -15.92700000     -5.12400000
H      0.07400000    -15.57800000     -5.78000000
H     -1.34100000    -15.44000000     -5.26200000
O      9.78800000      9.44600000     -5.48500000
H      9.43600000      8.72100000     -6.00100000
H      9.92000000      9.07700000     -4.61200000
O      5.42800000     -6.03700000     11.43700000
H      5.68700000     -5.68600000     10.58500000
H      5.85400000     -5.46100000     12.07200000
O     -3.93200000      7.73600000      3.94100000
H     -4.24000000      6.83600000      3.83200000
H     -3.08900000      7.64800000      4.38600000
O      3.67700000      6.16900000      8.29400000
H      4.58400000      5.90900000      8.45500000
H      3.16600000      5.38000000      8.47600000
O      3.24600000    -12.19800000     -0.35100000
H      3.69900000    -11.70200000     -1.03300000
H      3.48600000    -13.10900000     -0.51800000
O      5.06100000     -9.04900000      0.71500000
H      4.99200000     -9.84800000      0.19300000
H      4.53800000     -9.22700000      1.49700000
O     -7.67700000      4.08100000      6.82800000
H     -7.62600000      4.90800000      7.30700000
H     -8.00000000      3.45000000      7.47200000
O      1.94900000     -1.80200000    -14.72200000
H      1.84500000     -1.21700000    -15.47300000
H      1.05600000     -2.04900000    -14.48400000
O     -3.78800000      5.19900000      6.57500000
H     -3.89800000      5.90200000      7.21500000
H     -3.66100000      4.41100000      7.10400000
O     12.95700000     10.61700000     -5.05800000
H     12.10300000     10.51300000     -5.47800000
H     13.46400000     11.14600000     -5.67500000
O     -0.23100000     -5.40400000     -8.15600000
H     -0.15200000     -4.50700000     -7.83000000
H     -1.17100000     -5.58500000     -8.13100000
O    -12.68500000     -0.10800000     -8.75100000
H    -12.30400000      0.45700000     -8.07900000
H    -13.44600000     -0.50600000     -8.32800000
O    -14.28800000      1.91400000      8.14500000
H    -14.72400000      2.20600000      7.34500000
H    -14.91200000      2.11100000      8.84400000
O     -7.94400000    -14.89100000     -2.16400000
H     -7.53100000    -14.02800000     -2.13100000
H     -8.38000000    -14.98100000     -1.31600000
O     -0.00200000    -16.22300000      4.13500000
H     -0.01700000    -17.04500000      4.62400000
H     -0.64300000    -15.66800000      4.57900000
O      2.28100000     -9.00500000      5.96100000
H      2.17200000     -9.58200000      5.20500000
H      2.10000000     -9.56300000      6.71700000
O      2.94700000      8.62600000      0.57200000
H      2.72300000      7.69800000      0.64100000
H      3.86800000      8.63100000      0.31100000
O     -9.82500000      9.83000000      9.03500000
H    -10.35800000      9.41900000      9.71600000
H     -9.95600000      9.28000000      8.26300000
O      3.28200000      9.90800000    -12.15700000
H      2.73800000     10.35800000    -11.51100000
H      2.99700000      8.99600000    -12.11700000
O      3.23800000     13.14500000     -0.99500000
H      2.98400000     12.56200000     -0.27900000
H      4.14900000     13.37000000     -0.81000000
O      1.64600000     -2.73100000     -4.88900000
H      0.78500000     -3.01400000     -4.58100000
H      1.63100000     -1.77800000     -4.79900000
O      5.88900000      4.50200000      9.04300000
H      5.97100000      4.39400000      9.99000000
H      5.42600000      3.71700000      8.75100000
O     -9.73800000    -15.24400000      4.06100000
H     -9.08700000    -14.54400000      4.11400000
H     -9.38600000    -15.94000000      4.61600000
O    -11.67000000     10.70300000     -8.71900000
H    -11.57200000      9.83600000     -8.32400000
H    -12.60100000     10.90500000     -8.62500000
O      2.58000000     11.85700000      3.50700000
H      2.57600000     11.28400000      4.27300000
H      2.11200000     12.64200000      3.79300000
O     -9.87400000      8.01000000      1.39100000
H    -10.74100000      7.61200000      1.31500000
H     -9.99100000      8.90200000      1.06400000
O     11.74500000     -9.31700000     -6.05000000
H     12.55400000     -9.04100000     -6.48100000
H     11.22000000     -8.51900000     -5.99200000
O    -12.28200000      8.48700000      3.37800000
H    -12.28300000      7.81200000      2.69900000
H    -12.06300000      8.01700000      4.18200000
O     14.25000000      2.47500000     -5.43600000
H     14.38100000      1.93100000     -4.66000000
H     14.87100000      2.13100000     -6.07800000
O    -10.55800000     -6.19200000      4.66600000
H    -10.45600000     -5.24100000      4.71400000
H     -9.95700000     -6.46200000      3.97200000
O    -16.99900000     -1.01300000     -2.25300000
H    -16.76200000     -1.32300000     -1.37800000
H    -17.84700000     -1.42000000     -2.43000000
O      1.79100000     15.21300000      7.91200000
H      1.50600000     14.33800000      7.64800000
H      2.72300000     15.23700000      7.69700000
O     10.10800000     -4.33900000    -12.13600000
H     11.03900000     -4.13800000    -12.22900000
H      9.66600000     -3.69100000    -12.68400000
O      4.35400000     10.80200000     10.14200000
H      4.53300000     10.89400000     11.07800000
H      3.68000000     10.12500000     10.09200000
O     14.86800000      9.96200000     -1.76300000
H     14.38000000     10.72400000     -2.07700000
H     14.64000000      9.26300000     -2.37600000
O     -3.68900000      3.08900000     14.36900000
H     -3.65000000      2.16700000     14.62000000
H     -3.20300000      3.13400000     13.54500000
O      8.72400000     -3.38200000      4.34000000
H      9.61100000     -3.41600000      4.69600000
H      8.69000000     -4.10600000      3.71500000
O     -5.89700000      0.93200000     11.04800000
H     -5.15200000      1.48100000     10.80400000
H     -6.34700000      1.42800000     11.73100000
O     -8.44400000     -5.44800000     12.84700000
H     -8.43300000     -4.53200000     12.56800000
H     -9.07400000     -5.86900000     12.26100000
O    -15.29600000     -7.36600000     -0.05300000
H    -15.07700000     -6.43400000     -0.05200000
H    -16.25200000     -7.38800000     -0.02600000
O      5.81500000     -8.85300000     -8.71100000
H      5.46200000     -7.96500000     -8.66200000
H      6.08700000     -8.95300000     -9.62300000
O     -0.93800000      2.78600000     10.04300000
H     -1.04300000      3.07000000     10.95100000
H     -0.41400000      3.47500000      9.63500000
O     13.18900000     -9.62000000     -0.33500000
H     13.03300000     -9.39900000      0.58300000
H     12.33200000     -9.89100000     -0.66500000
O      9.21900000    -10.47600000     -0.05000000
H      9.03100000    -11.15300000      0.60000000
H      8.66700000     -9.73700000      0.20700000
O      6.46200000      5.34000000     -1.77100000
H      6.82000000      4.53100000     -1.40400000
H      6.97400000      5.49000000     -2.56600000
O    -10.81100000     -2.21000000     -7.03200000
H    -11.00100000     -1.35500000     -6.64600000
H    -11.67200000     -2.60300000     -7.17800000
O      2.94600000      4.80500000    -10.50000000
H      3.71400000      4.55500000    -11.01400000
H      2.78900000      4.05600000     -9.92500000
O      1.55200000      7.12300000     -2.14900000
H      1.54600000      6.56900000     -1.36900000
H      1.77200000      6.52700000     -2.86500000
O    -14.95700000     -7.01400000     -3.36200000
H    -14.44000000     -7.28100000     -2.60200000
H    -15.84600000     -6.91000000     -3.02200000
O    -12.74900000     -0.11800000      9.18900000
H    -12.96400000      0.68800000      8.71900000
H    -13.10100000      0.01800000     10.06900000
O      0.32000000     -4.73800000    -15.32600000
H      0.84900000     -4.35200000    -16.02400000
H      0.17600000     -4.02000000    -14.71000000
O      8.90000000      4.43100000     13.34700000
H      9.83300000      4.33000000     13.53300000
H      8.78100000      4.02200000     12.49000000
O      7.79800000     -5.54700000     -5.75000000
H      8.05200000     -4.62500000     -5.71200000
H      7.71900000     -5.73500000     -6.68500000
O    -13.06900000     -6.25200000     -9.79900000
H    -13.73400000     -5.75500000     -9.32300000
H    -13.37700000     -6.25700000    -10.70500000
O     16.09400000     -3.24400000     -4.28900000
H     15.89700000     -3.15400000     -3.35600000
H     15.26800000     -3.52600000     -4.68200000
O      9.33000000      1.42200000     -3.38500000
H     10.16800000      1.33400000     -2.93200000
H      8.67400000      1.34800000     -2.69100000
O     -4.46600000    -11.58400000     10.64800000
H     -4.77200000    -10.69000000     10.80300000
H     -4.64300000    -11.74100000      9.72100000
O     -7.60600000      8.44900000     -8.11200000
H     -7.41400000      9.28700000     -8.53300000
H     -7.32200000      7.79200000     -8.74800000
O      2.08000000     -8.48700000    -16.03700000
H      1.28600000     -8.40400000    -15.50800000
H      1.84400000     -9.10700000    -16.72700000
O    -11.79100000     -9.72600000      4.58100000
H    -12.39200000    -10.39100000      4.24400000
H    -12.04200000     -9.62000000      5.49900000
O     -3.51000000      0.56200000     15.09500000
H     -4.08900000      0.27200000     15.79900000
H     -3.55700000     -0.13700000     14.44200000
O      3.80000000     -8.54700000    -13.35100000
H      4.52900000     -8.09200000    -12.92900000
H      3.05100000     -8.38500000    -12.77700000
O     -6.51300000     -4.68800000     -1.66700000
H     -7.41500000     -4.38100000     -1.75800000
H     -6.58600000     -5.64200000     -1.64800000
O      8.90400000    -13.27700000     -5.84900000
H      8.20300000    -13.71600000     -5.36900000
H      9.64200000    -13.88500000     -5.80500000
O     12.04400000     -5.95800000     -6.80600000
H     11.68000000     -5.34100000     -7.44100000
H     11.80000000     -5.59500000     -5.95400000
O     -4.02400000     -6.18700000     11.65300000
H     -3.26000000     -5.67800000     11.92700000
H     -4.58900000     -5.55300000     11.21300000
O      2.10300000     17.14700000     -6.31900000
H      1.40800000     16.59400000     -6.67600000
H      2.41500000     16.67100000     -5.54900000
O     11.96000000      2.51600000     -6.76100000
H     12.77400000      2.22600000     -6.34800000
H     12.22800000      2.82500000     -7.62600000
O     -7.20600000     -4.33700000      6.00900000
H     -7.15300000     -5.27200000      6.20400000
H     -7.67100000     -3.96200000      6.75700000
O     -4.55800000     -5.52700000      1.33700000
H     -4.84500000     -4.75900000      1.83200000
H     -4.97300000     -5.42900000      0.48000000
O     -4.14100000     -1.52700000    -17.00900000
H     -4.54900000     -0.86400000    -16.45200000
H     -4.52400000     -2.35400000    -16.71800000
O     13.13400000      4.90400000     -4.80100000
H     13.11100000      4.84000000     -3.84600000
H     13.64300000      4.14300000     -5.08000000
O      5.89400000    -14.00200000      3.01600000
H      5.43500000    -13.21200000      2.73000000
H      5.62400000    -14.12000000      3.92600000
O     -1.44400000      9.24000000     11.46600000
H     -2.22800000      9.51800000     10.99200000
H     -1.74500000      9.09100000     12.36200000
O     14.86900000     -8.25600000      1.85300000
H     14.70500000     -9.08100000      1.39600000
H     15.60700000     -7.86600000      1.38400000
O      3.63300000     10.06800000     -4.00500000
H      3.71900000      9.43000000     -3.29600000
H      4.46500000     10.54200000     -4.00200000
O    -12.36700000      1.33500000      2.68200000
H    -12.28900000      2.28800000      2.71800000
H    -13.30000000      1.16500000      2.81200000
O    -12.05100000      6.35000000      1.39200000
H    -12.99200000      6.23400000      1.26100000
H    -11.65000000      5.64000000      0.89100000
O      3.41600000     -2.39700000    -10.80100000
H      3.14400000     -2.79400000    -11.62800000
H      3.93700000     -3.07400000    -10.36900000
O      5.34200000     -0.13800000     -7.92500000
H      6.03500000     -0.68400000     -8.29800000
H      5.80800000      0.57100000     -7.48200000
O      7.16300000      3.05100000     -0.15400000
H      6.30400000      2.96100000      0.26000000
H      7.28000000      2.23500000     -0.64100000
O      3.12700000      7.60500000    -15.68400000
H      2.73000000      8.47400000    -15.74900000
H      3.78400000      7.69300000    -14.99400000
O     -4.83600000      0.15400000      7.00100000
H     -4.87600000     -0.80200000      7.01800000
H     -5.56000000      0.43400000      7.56200000
O     -5.39300000     -2.97800000      1.89100000
H     -5.36400000     -2.66200000      2.79400000
H     -5.14400000     -2.22000000      1.36300000
O     -4.65100000     -8.98800000     -8.05800000
H     -4.73800000     -9.23300000     -8.97900000
H     -4.69200000     -9.81800000     -7.58300000
O     -0.96700000      6.43200000    -10.74500000
H     -0.80300000      7.37300000    -10.80400000
H     -0.31900000      6.03900000    -11.32900000
O      4.79100000     16.83700000     -1.65100000
H      4.85000000     16.93600000     -0.70000000
H      4.08600000     17.43200000     -1.90900000
O     -2.71500000      8.62700000     14.01300000
H     -2.91300000      7.69100000     14.01200000
H     -3.25100000      8.98500000     14.72100000
O     15.37300000     -7.83500000     -1.22400000
H     14.68200000     -8.49200000     -1.13600000
H     15.74800000     -7.99700000     -2.09000000
O    -10.39900000     -3.30200000      4.98500000
H    -10.10100000     -2.73300000      4.27600000
H    -10.30800000     -2.76900000      5.77500000
O      8.72200000     -7.92500000     11.56800000
H      9.54900000     -8.04400000     11.10000000
H      8.32500000     -7.15500000     11.16000000
O    -10.09000000      8.94600000     -7.50200000
H    -10.12400000      8.75600000     -6.56400000
H     -9.17400000      8.80100000     -7.74200000
O     -9.12900000     13.43600000      1.54600000
H     -8.53600000     13.61800000      2.27500000
H     -9.64700000     14.23600000      1.45300000
O     -0.56900000      3.77200000     -4.42800000
H     -1.21600000      3.91100000     -3.73600000
H     -0.88800000      3.00400000     -4.90300000
O      2.70400000     14.37700000     -9.13200000
H      2.05100000     14.85900000     -9.63900000
H      3.49700000     14.91000000     -9.19400000
O     -7.23300000      0.30000000      8.62000000
H     -6.76100000      0.36100000      9.45100000
H     -7.85500000      1.02700000      8.64400000
O      3.77700000      4.73100000    -15.66900000
H      3.57900000      4.47500000    -16.57000000
H      3.74700000      5.68700000    -15.68000000
O     -3.82200000      1.46500000     -8.94800000
H     -4.42100000      1.17400000     -8.26100000
H     -3.03900000      1.75100000     -8.47800000
O      7.03300000      5.95200000     -9.25300000
H      6.47900000      5.22700000     -9.54300000
H      7.83100000      5.53200000     -8.93300000
O     -0.66300000      4.64100000      7.74400000
H     -0.95200000      5.55200000      7.69300000
H     -1.43000000      4.13100000      7.48300000
O     -3.00500000     13.77500000     -4.25800000
H     -2.31300000     14.14500000     -3.71100000
H     -3.76600000     13.72300000     -3.68000000
O    -12.60100000     -2.05500000      0.32200000
H    -12.38000000     -1.73100000      1.19500000
H    -12.31100000     -1.36200000     -0.27100000
O      4.99000000      1.77000000      8.75700000
H      4.89400000      1.15400000      8.03100000
H      5.29400000      1.23200000      9.48800000
O     -2.14700000     14.04300000      8.37800000
H     -1.87600000     14.20100000      9.28300000
H     -1.85800000     13.14900000      8.19400000
O     -6.18200000      5.27900000     -2.02000000
H     -6.68200000      6.09100000     -1.93700000
H     -5.42500000      5.51700000     -2.55600000
O      8.05700000     -0.24500000     10.85000000
H      7.13500000     -0.19000000     11.10200000
H      8.04100000     -0.35200000      9.89900000
O      2.00300000     11.42200000    -10.23900000
H      1.72600000     12.32400000    -10.39900000
H      1.49500000     11.14800000     -9.47500000
O      2.25900000     -3.98200000     15.00800000
H      3.14200000     -4.16100000     14.68400000
H      2.16900000     -3.03200000     14.94400000
O     -6.01900000      4.18000000      2.04900000
H     -6.64500000      4.89800000      2.13500000
H     -5.47100000      4.24600000      2.83100000
O     -7.94900000    -10.82000000      2.17400000
H     -8.70500000    -11.34200000      1.90600000
H     -8.25100000    -10.34000000      2.94500000
O      4.03200000      1.87500000    -15.03500000
H      3.80200000      2.79000000    -14.86900000
H      3.36900000      1.37200000    -14.56300000
O     -0.37200000      6.97200000     10.48600000
H     -0.98700000      7.03100000      9.75500000
H     -0.64900000      7.66400000     11.08800000
O      5.72200000     -3.36000000     16.18800000
H      6.33300000     -2.71100000     15.83900000
H      6.04400000     -4.19700000     15.85400000
O     -5.08300000     16.12500000      1.15500000
H     -4.77300000     16.02600000      2.05500000
H     -5.61500000     16.92100000      1.17100000
O      1.34900000     -0.45800000    -11.06700000
H      1.66500000     -1.34100000    -10.87300000
H      1.40700000      0.00600000    -10.23200000
O     -2.52500000     13.14600000      4.10800000
H     -2.13400000     13.14100000      3.23400000
H     -2.27500000     13.99300000      4.47700000
O      2.05400000      2.29400000      6.73700000
H      1.25600000      2.07000000      6.25800000
H      2.76600000      2.04900000      6.14600000
O     13.79700000      0.46800000     10.66000000
H     14.27200000      1.23700000     10.34700000
H     13.26100000      0.19700000      9.91500000
O    -13.77300000      4.19500000     -3.42100000
H    -13.28000000      3.90500000     -4.18800000
H    -14.69100000      4.08500000     -3.67000000
O     -9.60200000     -3.11500000     -4.52200000
H     -9.99600000     -3.01100000     -5.38800000
H    -10.05500000     -3.86800000     -4.14200000
O     12.85900000      1.67900000    -12.91400000
H     12.55600000      2.57200000    -13.08000000
H     12.19700000      1.30600000    -12.33200000
O      1.24600000    -16.46300000      8.12500000
H      0.43900000    -16.22600000      7.66700000
H      1.84000000    -15.73200000      7.95500000
O      4.12600000     -9.91700000     -4.57800000
H      3.99100000     -9.42000000     -3.77100000
H      5.07600000     -9.93400000     -4.69300000
O    -16.17300000     -1.98400000      7.05700000
H    -16.43500000     -1.45300000      6.30400000
H    -16.26200000     -1.39600000      7.80700000
O     -4.59500000     -1.69200000     -6.75700000
H     -4.64800000     -2.64700000     -6.80200000
H     -3.76000000     -1.47900000     -7.17500000
O     -8.05300000     -6.96900000     -2.69300000
H     -8.28400000     -7.77600000     -2.23400000
H     -8.64700000     -6.94100000     -3.44400000
O      4.91800000    -16.76700000      6.47400000
H      4.56100000    -17.34200000      5.79800000
H      4.27900000    -16.05800000      6.54700000
O     -3.18300000     15.56400000      6.55200000
H     -2.37100000     16.06900000      6.57700000
H     -3.02400000     14.82600000      7.14100000
O     15.64700000     -2.87400000      4.04900000
H     16.53800000     -2.54500000      3.92800000
H     15.27100000     -2.87700000      3.16900000
O     -3.67000000      9.74600000    -12.18300000
H     -2.94700000      9.47700000    -12.74900000
H     -3.59600000      9.18100000    -11.41400000
O     15.48500000     -0.04200000      4.17000000
H     15.57800000     -0.94200000      4.48100000
H     15.14600000      0.43900000      4.92500000
O      1.39900000     11.35500000     -3.05700000
H      2.13900000     10.97600000     -3.53200000
H      1.77200000     12.10000000     -2.58700000
O      9.63600000     -7.53400000     -9.68000000
H      9.60200000     -8.42000000    -10.04100000
H     10.45700000     -7.17100000    -10.01300000
O     -1.59400000      2.55000000     -7.41800000
H     -1.95700000      2.12300000     -6.64200000
H     -1.32800000      3.41700000     -7.11200000
O      3.75700000    -11.63100000    -12.62300000
H      4.55500000    -11.15100000    -12.40000000
H      3.44600000    -11.98000000    -11.78700000
O     -5.85700000     -6.91400000      3.60100000
H     -6.78400000     -6.67400000      3.60000000
H     -5.50300000     -6.50500000      2.81200000
O     -4.22500000    -10.25300000      7.46500000
H     -3.39500000     -9.90200000      7.79100000
H     -4.61200000     -9.53100000      6.97100000
O     -4.09200000      6.34400000     -3.53800000
H     -3.84700000      7.01800000     -4.17200000
H     -3.71800000      6.64600000     -2.71000000
O      2.78100000    -16.09600000      2.73100000
H      2.99600000    -17.02700000      2.67600000
H      1.92000000    -16.07300000      3.14900000
O     -7.87300000      1.27400000     -7.65100000
H     -8.14400000      0.69600000     -6.93800000
H     -7.02000000      1.60900000     -7.37700000
O     13.57700000      6.14900000     -7.13300000
H     14.37400000      5.81600000     -7.54600000
H     13.39600000      5.52900000     -6.42600000
O      1.79700000     -1.21900000     15.18900000
H      0.86200000     -1.02000000     15.22900000
H      2.07500000     -0.89700000     14.33100000
O      4.63300000      2.04600000      0.28800000
H      4.45100000      1.11700000      0.14600000
H      4.58900000      2.43500000     -0.58500000
O      0.83000000     -8.90500000      1.67100000
H      0.23100000     -9.25300000      2.33100000
H      1.10200000     -9.67100000      1.16500000
O     -3.70500000     -7.92200000     -5.26400000
H     -4.24200000     -8.20300000     -6.00500000
H     -4.31700000     -7.47100000     -4.68200000
O     10.57100000      1.51000000    -11.60300000
H     10.88200000      0.69500000    -11.20900000
H      9.64300000      1.54800000    -11.37400000
O      1.11900000      0.86400000      9.85200000
H      1.26300000      0.99700000      8.91500000
H      0.63300000      1.63900000     10.13200000
O    -10.99600000      0.43100000      0.11100000
H    -11.14000000      0.87100000     -0.72600000
H    -11.17400000      1.10300000      0.76900000
O      7.22900000     -9.84200000      7.29500000
H      8.06000000     -9.52200000      6.94300000
H      7.09300000    -10.68400000      6.86200000
O     -9.94400000      4.37400000      5.15600000
H     -9.12100000      4.51100000      5.62500000
H    -10.50200000      3.91200000      5.78200000
O     -9.26800000    -11.42400000     -3.41800000
H    -10.10700000    -10.97200000     -3.51100000
H     -9.42000000    -12.29100000     -3.79500000
O     15.25900000      3.99000000     -8.78100000
H     15.50900000      3.25100000     -8.22600000
H     14.34700000      3.81600000     -9.01500000
O      1.71000000     15.31300000     -1.77300000
H      1.72600000     15.95000000     -1.05900000
H      2.32100000     14.62900000     -1.49700000
O      2.13600000     12.02700000      7.80200000
H      2.82000000     11.84800000      8.44800000
H      1.40300000     11.47400000      8.07100000
O      3.92000000     -9.71700000      3.06600000
H      3.00700000     -9.74200000      3.35200000
H      4.42100000     -9.60200000      3.87400000
O     11.45000000     -8.47600000      1.51900000
H     10.82700000     -9.18100000      1.69200000
H     11.78100000     -8.23100000      2.38300000
O     -7.62600000     10.80400000     -0.57700000
H     -8.47000000     10.75700000     -0.12900000
H     -7.00000000     11.02600000      0.11200000
O     -7.22300000     11.08100000      9.85800000
H     -7.06600000     11.81800000      9.26700000
H     -8.14900000     10.87100000      9.73700000
O      1.88300000     14.23600000      1.68600000
H      1.83700000     13.30200000      1.48500000
H      2.79400000     14.38100000      1.94300000
O     10.14000000     -3.08900000     -2.49600000
H      9.58100000     -3.21300000     -1.72800000
H     10.51800000     -2.21800000     -2.37900000
O      4.26600000      5.21000000     -3.78100000
H      4.74700000      5.36800000     -4.59300000
H      4.83400000      5.55900000     -3.09400000
O     -4.60100000    -15.26500000      8.37300000
H     -4.14900000    -14.47700000      8.67500000
H     -5.31900000    -15.38200000      8.99400000
O    -11.31700000      1.46600000     -2.26000000
H    -11.14200000      1.59500000     -3.19300000
H    -12.18800000      1.83800000     -2.12600000
O     -2.90700000     -0.49500000     11.92100000
H     -3.34200000     -1.30300000     12.19500000
H     -2.20400000     -0.78800000     11.34100000
O    -17.96000000      4.13300000     -1.60200000
H    -17.82000000      3.23400000     -1.30300000
H    -17.18400000      4.33500000     -2.12500000
O     -3.77700000     -4.98200000     -2.70000000
H     -4.61900000     -5.41700000     -2.57000000
H     -3.95100000     -4.06000000     -2.50700000
O      8.62500000     10.83900000     -2.51200000
H      8.88300000     10.56000000     -1.63400000
H      8.06700000     10.13100000     -2.83500000
O     11.38700000     -4.88300000     -4.42700000
H     10.64900000     -4.43300000     -4.01600000
H     12.12400000     -4.72400000     -3.83700000
O      9.82400000     -3.63900000     -9.44200000
H      9.77800000     -3.89500000    -10.36300000
H      9.37000000     -4.34000000     -8.97500000
O     -0.21100000     10.55100000     -5.07600000
H     -0.61600000      9.82300000     -4.60500000
H      0.35400000     10.97200000     -4.42800000
O     -5.98100000      3.62000000      9.38300000
H     -5.90400000      3.94600000      8.48600000
H     -6.80200000      3.12800000      9.38900000
O     -5.38300000      0.22300000    -15.50600000
H     -5.65100000     -0.24400000    -14.71500000
H     -6.19500000      0.58800000    -15.85600000
O     -5.82800000     -6.50600000     -4.03000000
H     -6.65500000     -6.75800000     -3.61800000
H     -6.01800000     -5.66800000     -4.45200000
O      1.14600000    -11.62400000      1.23900000
H      0.56400000    -12.35900000      1.04300000
H      1.85500000    -11.70500000      0.60100000
O     10.44000000     13.47400000     -1.27800000
H      9.93900000     13.61400000     -2.08200000
H     11.14300000     12.87700000     -1.53500000
O      5.11600000     14.49100000     10.18100000
H      5.81400000     14.13900000     10.73200000
H      4.98700000     13.82700000      9.50400000
O      4.66600000     14.76100000      1.76100000
H      4.47900000     15.69100000      1.63300000
H      5.12000000     14.49500000      0.96100000
O    -10.18600000     -7.35300000     -4.85200000
H    -10.60200000     -7.02300000     -5.64900000
H     -9.41500000     -7.82800000     -5.16400000
O     -4.83200000      6.76300000      8.82300000
H     -4.55300000      6.55500000      9.71400000
H     -5.02100000      7.70200000      8.84400000
O     -0.09800000     -2.69200000     12.49600000
H      0.81400000     -2.81400000     12.23000000
H     -0.39600000     -1.93700000     11.98900000
O      6.38600000    -16.62000000     -0.19300000
H      7.31700000    -16.77900000     -0.35100000
H      5.97400000    -17.47600000     -0.30900000
O     -8.19300000     -6.44600000     -7.69700000
H     -7.79000000     -6.99000000     -7.02000000
H     -9.13200000     -6.61500000     -7.61200000
O    -11.73400000      3.82300000      2.74300000
H    -11.20600000      4.08300000      3.49800000
H    -11.95100000      4.64700000      2.30700000
O    -11.39800000      0.29700000     -6.00300000
H    -11.10100000      1.16600000     -6.27300000
H    -11.67100000      0.41000000     -5.09200000
O      9.83200000     -6.61500000    -13.80800000
H     10.37700000     -6.01600000    -14.31800000
H     10.00500000     -6.37900000    -12.89700000
O     11.47200000    -14.01400000      0.01300000
H     11.09000000    -14.63200000     -0.61000000
H     11.80500000    -13.30000000     -0.53100000
O      8.34500000     -1.35200000     -1.32700000
H      9.07300000     -0.79100000     -1.05800000
H      8.29900000     -2.02600000     -0.64900000
O    -11.20600000     -0.54000000    -10.95300000
H    -11.46700000     -1.35800000    -11.37600000
H    -11.77800000     -0.47200000    -10.18900000
O      8.12400000      7.48500000     -7.04900000
H      7.54600000      6.73300000     -7.17900000
H      7.85300000      8.11500000     -7.71600000
O     -2.27600000     12.02600000     -6.21900000
H     -1.61500000     11.36700000     -6.00100000
H     -2.55400000     12.37500000     -5.37200000
O      2.49400000     -0.54500000     -8.02100000
H      3.35600000     -0.79700000     -7.69000000
H      2.53300000      0.40900000     -8.08900000
O     -6.33400000     10.63500000     -5.44800000
H     -6.90500000     10.09700000     -4.90000000
H     -6.89000000     11.35900000     -5.73600000
O      0.36000000    -12.19400000     -9.65200000
H     -0.43700000    -11.84900000     -9.24800000
H      0.40700000    -11.75500000    -10.50100000
O      8.60600000      6.38700000    -14.89800000
H      8.17800000      7.14400000    -14.49800000
H      8.59600000      5.71800000    -14.21400000
O      1.15900000      4.77400000     11.37000000
H      0.55700000      5.46800000     11.09900000
H      1.70000000      4.61100000     10.59800000
O     -4.76700000     -5.12200000     -9.87800000
H     -4.62500000     -4.48200000    -10.57500000
H     -5.64900000     -4.93600000     -9.55700000
O      1.53300000    -12.95900000     -3.84800000
H      1.38000000    -12.39400000     -4.60600000
H      2.45500000    -13.20700000     -3.91600000
O    -11.09200000     -5.37200000     -3.15700000
H    -11.16300000     -5.91900000     -2.37500000
H    -10.77100000     -5.96600000     -3.83600000
O      8.84700000     -4.20400000     11.13500000
H      9.61100000     -3.88900000     10.65100000
H      8.61700000     -5.03000000     10.70800000
O      5.14600000     -9.05800000      5.48600000
H      5.88100000     -8.89500000      6.07700000
H      4.37100000     -8.99600000      6.04500000
O     11.80300000      4.50200000    -13.68900000
H     10.96400000      4.22100000    -13.32200000
H     11.58300000      5.25400000    -14.23900000
O      4.34200000     -9.06100000     14.94100000
H      3.65400000     -9.16400000     14.28300000
H      4.24700000     -8.15800000     15.24600000
O      0.35900000      4.13000000     17.05600000
H      0.14700000      5.01200000     16.74900000
H      0.75700000      3.70200000     16.29800000
O    -10.97500000    -10.10800000     -0.30600000
H    -11.33100000    -10.35800000     -1.15900000
H    -11.57900000     -9.44100000      0.01900000
O      7.29100000     -5.67400000    -14.15700000
H      8.23800000     -5.79100000    -14.07900000
H      6.93000000     -6.12800000    -13.39600000
O    -10.78300000      6.97200000     -9.27700000
H    -10.16200000      6.40300000     -8.82200000
H    -10.86100000      7.74200000     -8.71400000
O    -13.02300000     10.21700000     -3.05900000
H    -12.37200000      9.78200000     -2.50800000
H    -12.50700000     10.72700000     -3.68300000
O      7.50000000     -3.19700000      1.19000000
H      7.00300000     -3.45300000      0.41300000
H      7.78600000     -4.02600000      1.57500000
O     -1.69600000    -10.89500000     11.87300000
H     -1.85300000    -11.82700000     11.72100000
H     -2.09300000    -10.72200000     12.72600000
O      5.39300000     -1.92000000    -17.04300000
H      5.19500000     -2.26200000    -16.17100000
H      5.51500000     -0.98000000    -16.90900000
O      6.48800000     12.95200000     -8.01100000
H      5.89000000     12.72300000     -7.29900000
H      5.97200000     12.82300000     -8.80700000
O     -2.18300000    -17.66600000     -0.24300000
H     -1.60000000    -18.41000000     -0.39200000
H     -2.22000000    -17.21700000     -1.08700000
O     -1.93500000      9.71800000      3.87000000
H     -2.84100000      9.41500000      3.82100000
H     -1.75200000     10.06800000      2.99800000
O    -12.67500000     -4.12000000      7.11600000
H    -12.38500000     -3.54600000      7.82500000
H    -12.24900000     -4.95800000      7.29600000
O      0.07000000      1.15800000     -9.21500000
H     -0.53800000      1.50900000     -8.56500000
H     -0.31900000      1.39300000    -10.05800000
O    -12.46200000     12.16400000     -0.01500000
H    -13.33800000     11.86900000      0.23400000
H    -11.90900000     11.39000000      0.09000000
O     12.21400000     -4.41300000     11.16500000
H     13.06500000     -4.85100000     11.17400000
H     11.94100000     -4.40300000     12.08200000
O     10.44500000      5.82200000     -5.28400000
H     10.09400000      4.94100000     -5.41500000
H     11.39200000      5.69700000     -5.22800000
O     -1.11100000     -0.79600000     15.63300000
H     -1.43200000     -0.55100000     16.50100000
H     -1.39600000     -0.08200000     15.06200000
O      4.78600000     -3.10700000     -1.54900000
H      4.79900000     -3.56300000     -2.39100000
H      3.96700000     -3.38300000     -1.14000000
O     -4.56600000      9.86600000     -0.47600000
H     -4.98200000     10.19600000      0.32100000
H     -4.06700000     10.61100000     -0.81100000
O    -10.21400000    -12.61900000      5.82000000
H    -10.35000000    -13.44700000      5.36000000
H    -10.98100000    -12.09200000      5.59600000
O      2.27800000     -3.28000000     -0.54900000
H      1.76500000     -3.69400000      0.14500000
H      1.63400000     -2.79800000     -1.06900000
O      2.75300000      8.54800000      7.46200000
H      3.04500000      7.65700000      7.65400000
H      2.28300000      8.82100000      8.25000000
O     -2.95300000     -4.85300000     14.58500000
H     -2.89000000     -5.74700000     14.92000000
H     -2.10000000     -4.46400000     14.77600000
O     11.66200000      3.08900000     12.80300000
H     12.12700000      3.33900000     12.00500000
H     10.84700000      2.69500000     12.49200000
O      5.74700000     12.27900000     -3.25900000
H      5.79900000     13.23500000     -3.23300000
H      6.43300000     11.98500000     -2.66000000
O     -9.77800000      2.67000000     -4.45400000
H     -9.53500000      3.48000000     -4.90200000
H     -9.12900000      2.03000000     -4.74700000
O      4.53100000      0.09000000     -3.57800000
H      4.55900000      0.82100000     -2.96100000
H      3.61500000      0.04200000     -3.85200000
O    -18.13500000     -1.20000000      0.30400000
H    -18.74600000     -0.48800000      0.11400000
H    -17.29700000     -0.76300000      0.45500000
O      2.03600000    -12.36000000     13.32400000
H      2.37500000    -11.48100000     13.49100000
H      2.74500000    -12.80700000     12.86200000
O     -7.43200000    -12.84800000      6.43800000
H     -8.37600000    -12.83500000      6.28000000
H     -7.07500000    -13.36300000      5.71400000
O      1.26500000    -11.94400000     -6.94400000
H      0.95900000    -12.08100000     -7.84100000
H      1.21800000    -10.99700000     -6.81700000
O    -13.38600000    -11.70000000      0.51200000
H    -13.62300000    -12.62600000      0.46800000
H    -14.06600000    -11.30400000      1.05600000
O     -8.77000000     -7.45800000      0.70800000
H     -9.06100000     -7.96900000      1.46400000
H     -8.26400000     -6.73900000      1.08600000
O      7.83000000      3.25600000    -15.10700000
H      8.32200000      3.24100000    -15.92800000
H      8.48100000      3.48300000    -14.44200000
O    -12.74600000    -11.08200000     -2.16500000
H    -13.04600000    -11.47000000     -1.34300000
H    -13.30600000    -10.31500000     -2.28700000
O     10.82200000      0.04500000     -7.77300000
H      9.95400000     -0.03500000     -7.37800000
H     11.19000000      0.83800000     -7.38400000
O      9.72800000    -10.38200000      3.23400000
H      9.79900000    -10.13900000      4.15700000
H      8.79100000    -10.52500000      3.09600000
O      5.31200000    -14.67300000     -5.87000000
H      5.56500000    -15.59400000     -5.81600000
H      4.99700000    -14.56300000     -6.76700000
O    -10.50000000     -2.50700000     13.64000000
H    -11.34100000     -2.07800000     13.79600000
H     -9.96900000     -1.84200000     13.20100000
O      9.21600000     -7.57000000     -6.62300000
H      8.80400000     -6.87300000     -6.11300000
H      9.26300000     -7.22000000     -7.51300000
O      4.47900000    -13.26300000     -3.77000000
H      4.70800000    -13.64000000     -4.61900000
H      4.58300000    -12.31900000     -3.89000000
O      5.93500000     -3.10200000    -13.65900000
H      6.43100000     -3.82500000    -14.04300000
H      5.04100000     -3.43700000    -13.58500000
O     -8.51200000     -2.15800000    -14.87500000
H     -8.71000000     -1.42300000    -14.29500000
H     -8.98500000     -1.96000000    -15.68300000
O     -9.84200000      9.95100000      3.81500000
H    -10.66200000      9.45800000      3.77400000
H     -9.17400000      9.29000000      3.99600000
O    -15.18300000     -1.00300000      0.55400000
H    -14.46100000     -1.15500000     -0.05600000
H    -15.01800000     -1.61000000      1.27500000
O     -9.63000000     13.41100000     -3.66800000
H     -9.18400000     14.02400000     -3.08400000
H     -9.97700000     13.95900000     -4.37100000
O     10.73300000     10.01100000     -8.62500000
H     10.62300000     10.33900000     -7.73200000
H      9.84200000      9.83100000     -8.92500000
O      7.59600000      8.82100000     11.37400000
H      7.36900000      8.51600000     10.49500000
H      8.55200000      8.86500000     11.37300000
O    -12.07300000      6.09300000     -2.73500000
H    -12.72200000      5.40100000     -2.86500000
H    -11.48200000      6.01000000     -3.48400000
O     -0.00700000     -7.37600000    -14.52300000
H      0.06200000     -6.48300000    -14.86000000
H     -0.45000000     -7.28100000    -13.68000000
O      2.07800000     -3.44500000    -17.30800000
H      2.47100000     -2.63100000    -16.99300000
H      1.32900000     -3.16200000    -17.83200000
O      3.83000000      4.81000000      5.35900000
H      3.13900000      4.25500000      5.72200000
H      3.38000000      5.61500000      5.10300000
O     -5.04300000     14.55800000     -2.57400000
H     -5.13900000     15.47500000     -2.83200000
H     -5.93700000     14.21800000     -2.56500000
O    -10.41600000      5.92200000     -4.84300000
H    -10.19300000      6.83800000     -4.67700000
H     -9.64800000      5.43200000     -4.55100000
O     -0.12700000     -6.50000000      7.23500000
H      0.02800000     -7.43400000      7.37500000
H     -0.52600000     -6.19900000      8.05100000
O      4.38200000      2.63300000     -2.47700000
H      5.24300000      2.75200000     -2.87700000
H      3.91200000      3.44400000     -2.67600000
O    -14.76100000     -1.53300000     -3.81200000
H    -15.69800000     -1.46200000     -3.63300000
H    -14.44300000     -2.17300000     -3.17600000
O      9.98100000     -2.67400000     14.33800000
H     10.73200000     -2.61800000     14.92900000
H      9.52100000     -3.46700000     14.61100000
O      5.82400000     -1.13600000      2.11600000
H      6.42600000     -1.59400000      1.53100000
H      6.35400000     -0.92100000      2.88400000
O     14.63400000     11.05600000      2.27400000
H     14.18300000     10.37200000      1.77900000
H     14.85600000     11.71800000      1.61900000
O      5.01500000      7.54000000    -10.84600000
H      5.04500000      6.66800000    -10.45300000
H      4.63200000      8.09600000    -10.16700000
O      7.51000000     -1.26200000    -15.08900000
H      6.88600000     -1.88500000    -14.71700000
H      6.99000000     -0.73800000    -15.69900000
O      2.21800000     -6.30700000      5.91600000
H      2.14700000     -7.20900000      5.60500000
H      1.44100000     -6.17900000      6.46000000
O     -9.39700000     12.21300000     -7.10200000
H     -9.88800000     11.53100000     -7.55900000
H     -8.54000000     12.21800000     -7.52800000
O      0.32200000      9.57300000     -1.34100000
H      0.62900000     10.24100000     -1.95400000
H      0.91100000      8.83200000     -1.48100000
O      5.70700000     -0.36000000     13.58800000
H      6.47300000     -0.55700000     14.12800000
H      5.34100000      0.43600000     13.97400000
O    -14.16500000      1.68900000    -10.44700000
H    -14.56600000      2.09800000     -9.68000000
H    -13.40500000      1.22200000    -10.10000000
O     -5.31200000      1.82500000    -11.23600000
H     -4.81600000      1.59900000    -10.44900000
H     -6.02400000      1.18700000    -11.26200000
O     -1.57700000      6.69600000      4.98100000
H     -0.88400000      7.29900000      4.71000000
H     -1.29900000      5.84600000      4.64000000
O      2.92000000    -12.89400000     -9.97600000
H      2.03500000    -12.63500000     -9.72100000
H      3.34500000    -13.13700000     -9.15300000
O      1.09500000     -4.76000000      1.49200000
H      0.27000000     -5.04500000      1.10000000
H      0.95800000     -4.85600000      2.43500000
O      4.36600000     11.15300000     12.95100000
H      5.30600000     10.97600000     12.97500000
H      4.00400000     10.62100000     13.65900000
O      5.60100000      8.60700000      0.02700000
H      5.94600000      9.40900000      0.41900000
H      6.28200000      7.95200000      0.18200000
O     11.01000000     -3.80600000      8.69800000
H     11.38000000     -2.94200000      8.51800000
H     11.29800000     -4.01100000      9.58700000
O     -9.94400000      3.05600000    -13.66900000
H    -10.06900000      4.00100000    -13.58100000
H     -8.99700000      2.93200000    -13.59900000
O    -11.24600000      6.84100000      5.36200000
H    -11.20100000      5.89900000      5.19400000
H    -10.41700000      7.18400000      5.02800000
O     -6.89600000     12.16800000     -8.38200000
H     -5.97900000     12.16700000     -8.10700000
H     -6.89600000     11.70400000     -9.21900000
O      6.46500000      8.15200000      6.33600000
H      7.34200000      8.29800000      5.98000000
H      6.23000000      7.27200000      6.04100000
O     -5.62900000     -1.77200000     11.91800000
H     -5.45300000     -0.95500000     11.45100000
H     -5.09000000     -1.71700000     12.70700000
O      0.55000000    -10.98800000    -12.16700000
H      0.14600000    -11.62900000    -12.75300000
H      1.44700000    -10.90100000    -12.49000000
O     13.64900000      7.96700000     -3.57200000
H     13.01000000      8.33000000     -4.18600000
H     14.27500000      7.50100000     -4.12500000
O     15.37400000     -6.64400000      4.07800000
H     15.34800000     -7.32800000      3.40800000
H     14.53900000     -6.18500000      3.98300000
O      6.33900000      5.57900000      5.77600000
H      5.76700000      4.91300000      5.39600000
H      6.40400000      5.34000000      6.70100000
O      2.12900000      7.31600000    -12.11000000
H      2.02400000      6.96700000    -12.99500000
H      2.45900000      6.57700000    -11.59900000
O    -10.30300000     11.09600000      1.52900000
H    -10.17500000     10.72100000      2.40000000
H     -9.87700000     11.95300000      1.57200000
O     14.30800000      0.55800000     -3.36900000
H     14.39500000      0.37000000     -2.43400000
H     15.18800000      0.42900000     -3.72200000
O      9.02400000     -0.40700000     -5.85100000
H      9.26300000      0.24600000     -5.19400000
H      8.09200000     -0.56500000     -5.70400000
O      7.15400000      1.90800000      5.89700000
H      6.23100000      1.69300000      6.03200000
H      7.30800000      1.73300000      4.96900000
O     -5.75700000     11.14800000      6.37700000
H     -5.40900000     11.64000000      5.63300000
H     -6.63500000     11.50500000      6.51100000
O     15.68600000      7.93600000      4.62300000
H     14.89800000      8.46600000      4.73300000
H     15.86500000      7.96400000      3.68300000
O     -5.82500000     11.23200000      1.86300000
H     -5.71900000     11.39100000      2.80100000
H     -6.00600000     12.09600000      1.49300000
O     13.06800000    -10.94300000      2.54300000
H     13.62100000    -10.66900000      3.27500000
H     12.18900000    -10.65200000      2.78500000
O    -15.29800000     -2.15500000      3.21700000
H    -14.54700000     -2.68600000      3.48200000
H    -16.05800000     -2.71000000      3.39300000
O      3.59200000     -1.89300000     17.08100000
H      3.13900000     -1.46300000     16.35600000
H      4.25400000     -2.44100000     16.66000000
O     -2.76700000    -14.38700000     -1.77900000
H     -2.26400000    -15.11800000     -2.13800000
H     -2.95900000    -13.83400000     -2.53600000
O      2.45000000     -0.34300000    -17.31600000
H      2.54400000     -0.49500000    -18.25700000
H      2.50500000      0.60800000    -17.22100000
O     -7.22500000    -14.03600000      3.87700000
H     -7.37100000    -14.22500000      2.95000000
H     -6.33500000    -14.34600000      4.04700000
O      1.49400000     11.22300000     11.66500000
H      1.30000000     10.30100000     11.49600000
H      2.41200000     11.22900000     11.93400000
O     -3.99800000     -5.50700000    -15.68900000
H     -3.79300000     -6.10700000    -16.40500000
H     -3.87900000     -6.03000000    -14.89600000
O     11.17600000     12.52200000     -6.57700000
H     11.59100000     13.36300000     -6.38600000
H     10.32800000     12.56700000     -6.13400000
O     -3.14300000      2.60000000      7.48100000
H     -3.32700000      2.49100000      8.41500000
H     -3.63800000      1.89900000      7.05700000
O     -4.56200000      4.05200000     11.60700000
H     -5.20000000      3.91200000     10.90800000
H     -5.08700000      4.08300000     12.40700000
O    -12.74000000     -8.29000000      1.06400000
H    -13.46300000     -8.07800000      0.47400000
H    -13.02900000     -7.97400000      1.92000000
O      4.61100000      3.11600000     -6.95800000
H      4.33800000      2.85500000     -7.83700000
H      3.98200000      2.69000000     -6.37500000
O      0.66600000      3.49800000    -16.73400000
H      1.44900000      3.01300000    -16.99500000
H      0.74900000      4.34300000    -17.17600000
O      3.98000000    -12.13100000      7.62000000
H      4.40900000    -12.17100000      8.47500000
H      4.70000000    -12.05100000      6.99500000
O      2.74300000     -6.75500000      2.08100000
H      2.17500000     -7.50300000      1.89500000
H      2.20900000     -5.99000000      1.86600000
O     -8.61000000      2.62200000      9.13400000
H     -8.97400000      2.55600000     10.01700000
H     -9.34100000      2.92800000      8.59700000
O    -14.18800000      8.94100000     -0.24400000
H    -14.76400000      8.89700000      0.52000000
H    -14.55200000      8.30100000     -0.85500000
O      0.28400000     12.87800000    -12.26400000
H     -0.64800000     13.08400000    -12.33400000
H      0.37100000     12.01800000    -12.67500000
O     -2.83900000     16.32800000     -6.08900000
H     -3.44900000     16.00500000     -6.75200000
H     -2.72000000     15.58800000     -5.49300000
O     -3.21200000     -8.77700000      1.65200000
H     -3.06600000     -7.83100000      1.66400000
H     -2.48700000     -9.13800000      2.16200000
O      5.49400000      4.26200000    -11.06200000
H      5.75000000      3.35400000    -10.90000000
H      5.66900000      4.39700000    -11.99400000
O     -4.86800000     11.85400000    -10.69300000
H     -4.67200000     10.92700000    -10.82800000
H     -4.46400000     12.06500000     -9.85100000
O     15.50100000     -4.70100000      5.99500000
H     15.25100000     -3.91300000      5.51300000
H     15.62700000     -5.36600000      5.31900000
O     -3.81700000      9.78300000     -6.86700000
H     -3.51800000     10.66100000     -6.62900000
H     -4.66700000      9.69500000     -6.43500000
O     -5.33800000     -1.99800000     16.94500000
H     -5.71500000     -1.12000000     17.00600000
H     -6.09400000     -2.57600000     16.84100000
O      4.39100000     -0.61200000     -0.36100000
H      3.91600000     -0.93800000      0.40500000
H      4.61800000     -1.40000000     -0.85400000
O    -11.53500000     11.72900000      5.73900000
H    -11.61500000     12.67300000      5.60500000
H    -10.89600000     11.44700000      5.08500000
O     14.54100000     -2.84100000      1.51200000
H     14.38000000     -1.90000000      1.44500000
H     14.10400000     -3.21300000      0.74600000
O     -1.81700000    -15.26900000      5.86100000
H     -2.68000000    -15.10300000      5.48100000
H     -2.00100000    -15.57500000      6.74900000
O      4.88400000     -4.94700000      5.97900000
H      3.94900000     -4.78800000      6.10700000
H      4.92700000     -5.51900000      5.21300000
O     -0.66200000      7.30100000     -7.62400000
H     -1.16100000      7.43100000     -6.81700000
H     -0.95900000      8.00100000     -8.20500000
O     -8.43500000     -1.42100000      3.42700000
H     -8.55800000     -0.74400000      4.09300000
H     -7.60300000     -1.83400000      3.65700000
O     -1.02400000      9.53500000     -9.21000000
H     -0.93600000     10.37800000     -8.76700000
H     -0.34600000      9.54700000     -9.88500000
O      9.63100000    -14.28200000      3.85600000
H     10.40200000    -14.24300000      4.42300000
H      9.90100000    -14.83500000      3.12300000
O     -1.28900000     17.53900000     -4.20300000
H     -1.61900000     17.13400000     -5.00600000
H     -0.99100000     16.80300000     -3.66900000
O     -0.43900000     14.97700000      4.98600000
H     -0.21100000     15.59900000      5.67600000
H      0.25800000     14.32200000      5.01400000
O      2.90500000      7.24200000      4.69600000
H      2.32100000      7.75300000      4.13500000
H      2.83100000      7.65400000      5.55700000
O     -4.33100000    -13.46100000      1.23900000
H     -4.21200000    -13.98600000      2.03100000
H     -5.24500000    -13.17700000      1.27500000
O      2.94500000     11.42400000      0.99900000
H      2.84900000     10.52800000      0.67600000
H      2.66000000     11.38100000      1.91200000
O    -11.70700000     -2.58000000      9.15700000
H    -12.17500000     -1.77400000      8.94000000
H    -10.78900000     -2.38200000      8.96900000
O     -4.29700000     12.53800000     -0.91000000
H     -4.29800000     13.29800000     -1.49100000
H     -5.01500000     12.70300000     -0.29800000
O     -3.99800000     -0.78700000     -3.98900000
H     -4.15300000     -1.42500000     -3.29300000
H     -4.31900000     -1.21400000     -4.78300000
O      9.65300000     10.37600000      7.70100000
H      9.91300000     11.29400000      7.62500000
H     10.39800000      9.88700000      7.35200000
O     -7.94600000     -8.69200000     -6.17200000
H     -8.06000000     -9.30900000     -6.89500000
H     -7.45800000     -9.18400000     -5.51200000
O    -11.13400000      4.47700000     -0.09900000
H    -10.79000000      4.73800000     -0.95300000
H    -10.37600000      4.12300000      0.36700000
O      9.59100000      9.89700000     -0.20800000
H      9.21400000      9.23100000      0.36800000
H     10.38900000      9.49400000     -0.55000000
O     -2.37200000     11.09300000      6.24800000
H     -2.43300000     11.85500000      5.67200000
H     -1.96900000     10.41500000      5.70600000
O     -3.38500000      1.38800000     10.05300000
H     -3.19800000      0.70800000     10.70000000
H     -2.71500000      2.05500000     10.20600000
O     -1.97800000      4.00500000     12.23500000
H     -2.03400000      4.79400000     12.77500000
H     -2.85200000      3.91300000     11.85400000
O    -14.47200000      5.42300000      4.47600000
H    -13.97500000      5.05800000      3.74400000
H    -15.30300000      5.69700000      4.08800000
O    -14.04500000      1.12700000     -4.43600000
H    -13.90600000      0.18500000     -4.34400000
H    -14.97100000      1.25400000     -4.23000000
O      9.22600000      2.40200000     11.31300000
H      9.17400000      2.52600000     10.36600000
H      8.62300000      1.68100000     11.49400000
O     -5.45200000      9.32000000      8.52000000
H     -5.48100000      9.61100000      7.60900000
H     -6.04600000      9.91300000      8.98000000
O     -4.56700000     -2.74700000    -10.94000000
H     -4.93800000     -2.15200000    -10.28800000
H     -3.71200000     -2.37100000    -11.14700000
O      5.87000000      4.70500000    -13.90100000
H      5.20400000      4.75300000    -14.58700000
H      6.56600000      4.16900000    -14.28100000
O      4.01600000      1.69600000      4.83000000
H      3.99000000      0.88500000      4.32200000
H      4.11200000      2.38600000      4.17300000
O     -8.27100000     -9.48300000     -1.09900000
H     -9.16300000     -9.77100000     -0.90900000
H     -8.05300000     -8.88800000     -0.38100000
O     -9.21500000     -9.16400000      4.04400000
H     -8.93100000     -8.41300000      4.56600000
H    -10.05300000     -9.42000000      4.43000000
O     -5.42500000     -7.93600000      6.53400000
H     -6.22400000     -7.94300000      7.06200000
H     -5.71400000     -7.65600000      5.66600000
O    -11.04100000     -6.60700000     -0.72100000
H    -10.85400000     -5.73500000     -0.37100000
H    -10.44800000     -7.18800000     -0.24600000
O     -8.98400000     -1.83900000      8.11400000
H     -9.27500000     -1.40400000      7.31300000
H     -8.52400000     -1.15700000      8.60400000
O     -2.42000000    -10.96400000     -6.00900000
H     -3.31300000    -10.63800000     -6.11500000
H     -2.02500000    -10.37500000     -5.36600000
O      6.10600000      1.54600000    -10.92600000
H      6.40700000      1.52900000    -11.83500000
H      5.66400000      0.70500000    -10.80400000
O      9.36600000      4.40400000    -12.71600000
H      9.42000000      3.77600000    -11.99600000
H      8.74100000      5.06300000    -12.41300000
O    -13.44100000      4.79700000      7.35700000
H    -14.13100000      5.23700000      7.85400000
H    -13.87900000      4.48100000      6.56700000
O      6.86000000      7.40800000     15.40900000
H      6.54700000      8.27800000     15.16200000
H      6.57900000      6.83900000     14.69300000
O      4.91800000     -6.26000000     -7.96700000
H      4.75900000     -5.34700000     -8.20700000
H      4.73100000     -6.29800000     -7.02900000
O      3.90300000     -5.51900000    -17.15300000
H      4.10800000     -5.57400000    -16.21900000
H      3.14400000     -4.93700000    -17.19700000
O      1.60500000     -6.12200000     -6.09600000
H      1.26300000     -5.99600000     -6.98100000
H      0.94700000     -5.72500000     -5.52600000
O     -9.70600000      0.22600000     11.79400000
H     -8.87500000     -0.11400000     11.46200000
H     -9.47400000      1.04700000     12.22700000
O      2.17300000      3.18300000     -4.97000000
H      2.68500000      3.91500000     -4.62700000
H      1.26500000      3.41700000     -4.78000000
O     -8.25200000     -5.08800000      2.83500000
H     -7.74200000     -4.56000000      3.44800000
H     -8.71100000     -4.44800000      2.29100000
O     -4.08500000      4.94700000      3.76200000
H     -3.19700000      4.78900000      3.44200000
H     -4.00900000      4.90100000      4.71500000
O     13.46100000    -12.17100000     -3.22800000
H     12.96600000    -11.39900000     -2.95600000
H     14.18200000    -12.22800000     -2.60100000
O     -1.29000000      7.79900000    -15.99900000
H     -1.69300000      6.94200000    -15.86300000
H     -1.43500000      7.98800000    -16.92700000
O      5.09800000     12.50200000     -5.80300000
H      5.66400000     11.85700000     -6.22800000
H      5.43700000     12.56700000     -4.91000000
O     10.36700000      9.23000000     10.36500000
H     10.11300000      9.79600000      9.63600000
H     11.31300000      9.35400000     10.44400000
O      1.85000000      8.54700000     10.56100000
H      2.53500000      8.17700000     11.11800000
H      1.15200000      7.89200000     10.57300000
O     -2.76900000     -3.35800000     11.99600000
H     -1.81700000     -3.32200000     12.09500000
H     -3.08700000     -3.67300000     12.84200000
O      1.01900000     16.71400000      1.86300000
H      0.09100000     16.54200000      2.02000000
H      1.39200000     15.85400000      1.66600000
O      1.12200000      9.21000000      3.39700000
H      0.20400000      9.47300000      3.45200000
H      1.30800000      9.18300000      2.45800000
O      3.03600000     -3.60700000    -13.16800000
H      2.68000000     -2.80200000    -13.54500000
H      2.91300000     -4.26600000    -13.85000000
O     -7.75500000     -9.84500000      7.82700000
H     -8.63200000    -10.08000000      8.13100000
H     -7.22800000    -10.62800000      7.98800000
O     -7.18800000      6.49200000     -9.98500000
H     -6.46400000      5.86800000     -9.93300000
H     -7.95700000      5.99000000     -9.71600000
O    -15.70900000      1.90600000      0.37600000
H    -14.98400000      2.32000000     -0.09300000
H    -15.43500000      0.99500000      0.48200000
O     -6.38800000      7.65200000     14.20200000
H     -6.72500000      7.56900000     13.31000000
H     -6.10400000      8.56400000     14.26600000
O     -2.28500000      5.47200000      0.40000000
H     -1.60200000      5.23900000     -0.22800000
H     -3.05900000      4.99600000      0.10000000
O     -7.02800000      7.04000000     -5.98600000
H     -7.26700000      7.48500000     -6.80000000
H     -6.81800000      7.74900000     -5.37800000
O     -1.67800000     -5.26100000      4.45900000
H     -2.25700000     -5.85300000      3.97900000
H     -1.38200000     -5.77300000      5.21100000
O      4.54300000    -15.07700000      9.55300000
H      5.44600000    -15.22100000      9.26800000
H      4.16600000    -14.51200000      8.87800000
O     10.28000000      7.92800000     -3.12200000
H     10.78700000      7.16400000     -3.39900000
H     10.77000000      8.28500000     -2.38200000
O     -0.09300000      8.99400000    -11.83600000
H      0.71400000      8.48600000    -11.91700000
H     -0.38000000      9.13300000    -12.73900000
O     -8.00000000      4.76800000     -4.84100000
H     -7.74200000      5.52000000     -5.37400000
H     -7.27500000      4.65000000     -4.22700000
O      6.67200000     -3.03600000      6.37500000
H      7.31400000     -3.12000000      5.67100000
H      5.91100000     -3.52700000      6.06600000
O      8.47800000     -6.70300000     -2.81600000
H      9.33300000     -7.09100000     -2.62900000
H      8.45600000     -6.61900000     -3.76900000
O     -4.79000000    -13.19500000     -4.35400000
H     -5.45800000    -13.66700000     -3.85700000
H     -4.60100000    -12.42000000     -3.82500000
O     -0.53200000     16.60600000      7.49800000
H     -0.94800000     16.41200000      8.33800000
H      0.30300000     16.13900000      7.53100000
O      4.71400000      3.69000000     13.88800000
H      5.48800000      3.20600000     14.17700000
H      4.01800000      3.40400000     14.47900000
O     -8.06200000     -6.95100000      7.24000000
H     -7.97400000     -7.89700000      7.36000000
H     -8.81400000     -6.71000000      7.78100000
O      0.35100000      2.61600000    -14.04300000
H      0.54400000      2.63800000    -14.98000000
H      1.06600000      2.10400000    -13.66300000
O      3.66900000      9.43500000     -8.94600000
H      3.31300000     10.31900000     -8.86100000
H      3.52000000      9.03300000     -8.09000000
O     10.81700000      6.18000000     -8.05900000
H     10.50800000      6.39200000     -7.17900000
H     11.75700000      6.03100000     -7.95400000
O     -0.65500000      0.31700000    -12.66300000
H     -0.41100000      0.88000000    -13.39800000
H      0.07500000      0.39600000    -12.04800000
O     -0.80300000     15.15100000     -3.07100000
H     -0.41400000     14.69700000     -3.81900000
H     -0.10300000     15.17700000     -2.41800000
O     11.10600000     -6.63800000      4.62000000
H     10.72100000     -6.08400000      3.94200000
H     12.05100000     -6.54000000      4.50200000
O      6.79200000      6.57300000     12.81400000
H      7.16000000      7.37000000     12.43400000
H      7.55500000      6.04200000     13.04200000
O      4.99100000     12.42800000    -10.13300000
H      4.05100000     12.29700000    -10.01400000
H      5.05500000     13.18500000    -10.71600000
O     -5.20000000      4.39700000     -9.97900000
H     -4.33000000      4.78800000    -10.06700000
H     -5.05000000      3.45600000    -10.07600000
O      5.13700000      7.42900000    -13.56700000
H      5.14700000      7.65500000    -12.63700000
H      5.48100000      6.53700000    -13.60100000
O      1.29900000     -2.89300000      8.32200000
H      2.14300000     -2.73800000      8.74600000
H      1.52200000     -3.10500000      7.41500000
O     12.06800000      6.71000000      2.37000000
H     12.79800000      6.36800000      2.88600000
H     11.50300000      7.14100000      3.01000000
O     -7.03800000    -12.95600000      0.98700000
H     -7.26100000    -12.28500000      1.63200000
H     -7.51700000    -12.69800000      0.19900000
O    -13.13400000     -3.42200000      4.28800000
H    -12.21100000     -3.58800000      4.48300000
H    -13.59500000     -3.65800000      5.09300000
O     -7.83400000     -4.65100000    -13.92000000
H     -8.08900000     -3.89400000    -14.44800000
H     -8.45200000     -4.65200000    -13.18900000
O      2.39900000     -9.47600000     12.91100000
H      1.55700000     -9.22800000     12.52900000
H      3.03300000     -9.32400000     12.21100000
O     -2.45300000     -0.01200000      5.21800000
H     -2.23900000     -0.94300000      5.14900000
H     -3.16200000      0.02400000      5.86000000
O     -9.58700000     -0.29400000      5.92300000
H    -10.53600000     -0.17800000      5.97000000
H     -9.24200000      0.59300000      5.82400000
O      3.88300000    -18.04600000     -2.53500000
H      3.84500000    -17.15000000     -2.20000000
H      4.35600000    -17.97100000     -3.36400000
O     -6.20600000     -3.22800000    -16.11400000
H     -5.96300000     -4.08200000    -15.75700000
H     -6.98100000     -2.97100000    -15.61500000
O     -6.67700000      6.13500000    -13.11400000
H     -7.57700000      6.43500000    -12.99300000
H     -6.16700000      6.94000000    -13.21000000
O      3.94100000     -6.41900000    -11.18700000
H      3.34700000     -6.34900000    -10.44000000
H      3.52900000     -5.88900000    -11.87000000
O     -1.19400000     -8.72100000     -1.77800000
H     -0.72200000     -9.54800000     -1.67600000
H     -2.02200000     -8.86000000     -1.32000000
O     -9.78000000     -3.31300000      1.41900000
H     -9.67500000     -3.41300000      0.47300000
H     -9.55200000     -2.40000000      1.59100000
O     -0.08600000     -4.50700000     10.09100000
H      0.52500000     -4.19600000      9.42300000
H      0.47200000     -4.89600000     10.76400000
O     -3.70000000    -10.60300000     -3.15800000
H     -3.90100000    -10.94900000     -2.28800000
H     -3.67200000     -9.65300000     -3.03700000
O      2.76500000      2.75600000     12.22100000
H      3.40900000      3.25800000     12.72100000
H      2.05500000      3.37600000     12.05400000
O      2.44900000    -16.93800000      0.01600000
H      2.70700000    -16.71800000      0.91100000
H      1.98600000    -16.16100000     -0.29800000
O    -11.13800000      2.52800000     10.37400000
H    -11.32600000      3.39800000     10.72800000
H    -11.58800000      1.92600000     10.96700000
O    -14.17000000     -8.96300000     -5.38900000
H    -14.05800000     -8.67400000     -6.29500000
H    -13.92700000     -8.20100000     -4.86300000
O     -7.10500000      6.83000000      7.39800000
H     -7.38200000      7.36500000      8.14200000
H     -6.15100000      6.79600000      7.47000000
O     11.43400000     -3.59300000      5.53700000
H     12.10800000     -3.12400000      6.02900000
H     11.90100000     -3.97000000      4.79200000
O     10.08000000      8.99500000    -11.64300000
H      9.86200000      8.54800000    -10.82500000
H     10.17900000      9.91500000    -11.39500000
O     15.99100000      3.67500000      0.17200000
H     16.63300000      3.08100000     -0.21800000
H     15.93700000      3.40300000      1.08800000
O     -3.08600000      5.77100000     14.70100000
H     -3.32800000      6.14200000     15.54900000
H     -3.50800000      4.91200000     14.68500000
O     -8.70800000    -13.55800000     -5.75800000
H     -8.27600000    -14.36600000     -5.48200000
H     -8.26300000    -13.31400000     -6.57000000
O    -12.65000000     -9.42500000      7.27400000
H    -13.34100000    -10.07400000      7.14300000
H    -12.54200000     -9.37700000      8.22400000
O     -5.68800000      8.42600000    -13.87400000
H     -5.50800000      9.05900000    -13.18000000
H     -5.31500000      8.82100000    -14.66200000
O     -5.07600000     -4.39400000     -6.64700000
H     -5.74500000     -4.27600000     -5.97400000
H     -5.54400000     -4.78700000     -7.38400000
O     -4.08600000    -16.85100000      1.56100000
H     -4.58200000    -16.39900000      0.87900000
H     -3.34900000    -17.24900000      1.09700000
O      9.15100000     13.80400000      2.79900000
H      9.26500000     12.97900000      2.32800000
H     10.00200000     14.23600000      2.73400000
O    -16.80300000      5.67700000      2.38900000
H    -17.53500000      5.19500000      2.77400000
H    -16.61000000      6.36600000      3.02400000
O    -12.48200000     -0.89000000      5.53600000
H    -13.15200000     -0.23000000      5.36000000
H    -12.95900000     -1.71900000      5.54900000
O      5.28300000     12.63000000      8.36100000
H      5.35400000     12.16400000      7.52700000
H      4.98900000     11.96400000      8.98300000
O      4.32900000      7.93900000     -2.22700000
H      4.77500000      8.22500000     -1.43000000
H      3.56300000      7.45800000     -1.91300000
O      4.32000000     -2.94200000     -5.92900000
H      4.73000000     -3.55800000     -5.32200000
H      3.41300000     -2.88000000     -5.63000000
O     12.25000000      9.15300000      6.86300000
H     12.58300000      9.09500000      5.96700000
H     11.95600000      8.26600000      7.06700000
O     -9.98600000    -12.40500000      1.35200000
H    -10.84600000    -12.25600000      0.95900000
H     -9.82500000    -13.34000000      1.22900000
O     -8.11000000     -2.93900000     11.91200000
H     -8.15600000     -3.21600000     10.99700000
H     -7.19400000     -2.69400000     12.04200000
O    -15.23300000      7.08100000     -2.59400000
H    -14.67800000      6.38200000     -2.93800000
H    -15.73100000      7.38700000     -3.35100000
O     -2.86000000      7.93100000     -1.35700000
H     -3.41300000      8.69500000     -1.19600000
H     -3.02100000      7.35600000     -0.60800000
O     15.78700000      2.16300000      2.68200000
H     15.53300000      1.41600000      3.22500000
H     16.72500000      2.04300000      2.53400000
O     10.38500000     -1.53700000      1.83500000
H      9.43600000     -1.47700000      1.72700000
H     10.56200000     -2.47700000      1.87500000
O     -6.98900000     -3.98000000     -4.74900000
H     -6.62100000     -3.45200000     -4.04000000
H     -7.82000000     -3.55400000     -4.95900000
O     -7.46300000    -13.41900000     -8.46900000
H     -7.16200000    -12.99900000     -9.27500000
H     -8.40100000    -13.55300000     -8.60500000
O      9.38900000      4.42600000      0.81900000
H      8.86600000      3.80200000      0.31600000
H      8.98300000      5.27500000      0.64500000
O     -1.94000000     -9.88500000    -12.01800000
H     -1.77600000     -8.96000000    -12.20000000
H     -1.06800000    -10.26700000    -11.91500000
O     10.43200000    -11.17300000     -4.44400000
H     10.84100000    -10.51000000     -5.00000000
H      9.99100000    -11.76100000     -5.05800000
O      0.60500000      3.15900000     14.30900000
H     -0.15200000      2.66100000     14.00100000
H      1.33700000      2.83100000     13.78700000
O      8.17300000     12.82300000      0.10200000
H      8.58700000     11.96400000      0.02400000
H      8.89400000     13.44600000      0.01400000
O      4.29700000    -15.41000000     -2.23500000
H      5.05400000    -15.74500000     -1.75300000
H      4.57400000    -14.54800000     -2.54600000
O     -6.03700000     15.46900000     -6.41200000
H     -6.11300000     14.54000000     -6.62700000
H     -6.91800000     15.81900000     -6.54300000
O     -8.07900000     -3.19600000     15.12300000
H     -7.89200000     -4.10400000     14.88200000
H     -8.81300000     -2.94600000     14.56200000
O     -6.60500000      2.84200000    -16.13500000
H     -7.38800000      2.29400000    -16.09100000
H     -6.29400000      2.74400000    -17.03500000
O    -11.66800000      8.45600000     -1.14900000
H    -11.90800000      7.59000000     -1.47800000
H    -12.37900000      8.69100000     -0.55200000
O     -3.06900000     -3.39000000    -14.07000000
H     -3.44100000     -3.86700000    -14.81200000
H     -3.58000000     -3.68400000    -13.31600000
O     -4.02100000     12.95200000     -8.11000000
H     -3.95100000     13.90700000     -8.10400000
H     -3.29300000     12.65500000     -7.56400000
O     -5.40800000    -15.83800000      5.71300000
H     -6.33000000    -16.06800000      5.59200000
H     -5.34700000    -15.57000000      6.63000000
O     -6.57800000     -5.74100000     15.64500000
H     -6.26400000     -6.23900000     14.89000000
H     -5.78600000     -5.36800000     16.03200000
O     -3.15600000     -9.39100000    -14.74300000
H     -2.54300000     -9.02900000    -15.38300000
H     -3.17300000     -8.74600000    -14.03600000
O     -3.65500000      9.22700000     -9.49500000
H     -4.02400000      9.44100000     -8.63800000
H     -2.70800000      9.27700000     -9.36800000
O    -14.59700000      5.28800000      0.89800000
H    -15.41900000      5.45700000      1.35800000
H    -14.80900000      4.59300000      0.27600000
