# Supplementary material for: Integrated Multiscale Multilevel Approach to Open Shell Molecular Systems
Source: J Chem Theory Comput. 2023 Feb 13;19(5):1446–56. doi: 10.1021/acs.jctc.2c00805 (PMC10018740; doi:10.1021/acs.jctc.2c00805)
Supplement: Supplementary file 2 — ct2c00805_si_002.zip [file ct2c00805_si_002.zip › structures/PROXYL/frame157.xyz]

2567

C     -1.39900000     -0.25000000     -1.21600000
H     -2.31500000      0.15200000     -1.64800000
H     -1.46500000     -1.33200000     -1.33300000
C     -1.17900000      0.06800000      0.25500000
C     -1.84400000      1.33400000      0.64500000
H     -1.49700000      1.62900000      1.63500000
H     -2.92100000      1.17300000      0.68200000
H     -1.54100000      2.16600000      0.00900000
C     -1.63500000     -1.06300000      1.24100000
H     -1.07900000     -1.98700000      1.08500000
H     -1.52500000     -0.75300000      2.28000000
H     -2.68900000     -1.25600000      1.04300000
N      0.28700000      0.07800000      0.35200000
O      0.91200000      0.34200000      1.43900000
C      0.95600000      0.02500000     -0.91200000
C      1.98200000      1.11100000     -1.13600000
H      2.87400000      1.00600000     -0.51800000
H      2.43900000      1.00700000     -2.12100000
H      1.60300000      2.13100000     -1.18700000
C      1.74200000     -1.31000000     -0.98700000
H      2.62900000     -1.27700000     -0.35400000
H      2.07600000     -1.42200000     -2.01900000
H      1.01400000     -2.10500000     -0.83200000
C     -0.18300000      0.15800000     -1.91800000
H     -0.21800000      1.15100000     -2.36700000
H      0.07600000     -0.40100000     -2.81800000
O      8.52200000      1.69600000     -9.75100000
H      7.93000000      1.74600000    -10.50100000
H      8.70500000      2.61000000     -9.52900000
O    -13.25800000      6.64500000      1.38200000
H    -13.05800000      6.73300000      2.31400000
H    -12.68900000      7.28500000      0.95400000
O     -8.36700000     -5.36200000      7.71300000
H     -7.76100000     -4.78500000      8.17800000
H     -7.84400000     -6.13300000      7.49400000
O     -2.59500000     -1.55900000    -13.55600000
H     -2.59500000     -1.57600000    -14.51300000
H     -2.09000000     -2.33200000    -13.30200000
O     -0.89300000     -3.96400000     -2.77400000
H     -1.05000000     -3.95300000     -1.83000000
H      0.01800000     -4.24400000     -2.86300000
O      4.80900000     15.22400000     -3.25600000
H      5.50600000     15.27100000     -3.91100000
H      4.00000000     15.29400000     -3.76200000
O    -14.51600000     -3.23400000     -0.95800000
H    -15.23800000     -2.60700000     -0.96500000
H    -14.25400000     -3.28800000     -0.03900000
O    -11.27700000     -2.56300000      3.54500000
H    -11.53600000     -3.48100000      3.46400000
H    -11.21900000     -2.25000000      2.64300000
O     10.54900000     -6.44700000     -3.69100000
H     10.79200000     -5.54000000     -3.87700000
H     10.13300000     -6.41200000     -2.83000000
O     -6.75000000    -10.16800000      9.61800000
H     -7.50600000     -9.98300000      9.06100000
H     -7.12800000    -10.39500000     10.46800000
O    -15.73500000     -5.43600000      3.04600000
H    -14.99400000     -5.31900000      2.45100000
H    -15.91300000     -6.37700000      3.02400000
O     -9.06200000    -12.48100000     -8.89300000
H     -8.42500000    -13.03000000     -8.43700000
H     -9.72400000    -12.28000000     -8.23100000
O     -6.66800000     -2.33000000     -0.29700000
H     -7.52100000     -2.76400000     -0.30700000
H     -6.20100000     -2.73800000      0.43300000
O     -3.72700000      2.57500000     -8.65200000
H     -3.33400000      2.34300000     -7.81000000
H     -2.98400000      2.82500000     -9.20200000
O    -13.40300000      6.66900000     -4.07400000
H    -13.28000000      5.91600000     -3.49600000
H    -14.31400000      6.93000000     -3.93700000
O    -10.49800000    -10.80400000     -1.00800000
H    -10.42600000    -11.66300000     -0.59000000
H     -9.83800000    -10.82000000     -1.70100000
O      7.75700000      7.68900000      9.55200000
H      7.13600000      7.12900000      9.08500000
H      7.38300000      7.78200000     10.42800000
O     -7.08600000     -1.07900000    -11.28800000
H     -7.52400000     -1.53500000    -10.57000000
H     -6.17300000     -1.35800000    -11.22800000
O     -6.47800000      9.72900000     -5.30500000
H     -6.79800000      9.98800000     -4.44100000
H     -5.55900000      9.99500000     -5.31000000
O     -7.41800000    -12.27200000     -5.59000000
H     -7.67100000    -12.88600000     -6.27900000
H     -6.46300000    -12.33000000     -5.55600000
O      2.63200000    -14.10000000    -11.17400000
H      1.69000000    -13.96800000    -11.07200000
H      2.71100000    -14.70500000    -11.91100000
O      6.03100000      6.74100000    -14.08600000
H      5.81600000      7.35400000    -13.38300000
H      5.18800000      6.37500000    -14.35200000
O     12.00100000     -7.71700000     -7.11400000
H     11.21600000     -8.02000000     -6.65900000
H     12.60700000     -7.47600000     -6.41300000
O     -1.50600000     13.79600000     -7.88200000
H     -2.30600000     14.03300000     -7.41300000
H     -1.80900000     13.52200000     -8.74800000
O     -7.09100000      2.56200000     15.38600000
H     -7.52800000      1.77000000     15.69800000
H     -6.66700000      2.92400000     16.16400000
O     -7.01700000     12.81300000     -8.97900000
H     -7.92900000     13.10300000     -9.02200000
H     -6.50800000     13.62300000     -8.97800000
O      4.01300000     14.60900000      8.27700000
H      4.87900000     14.29200000      8.53400000
H      3.84200000     14.18100000      7.43800000
O     -3.66500000     11.99300000    -12.24100000
H     -4.12400000     11.52500000    -11.54400000
H     -3.09000000     12.60500000    -11.78200000
O     -8.99800000    -12.99500000      6.58700000
H     -9.43900000    -12.42800000      5.95500000
H     -8.58700000    -13.67500000      6.05300000
O    -15.85200000      5.25000000      3.97700000
H    -15.60100000      5.48100000      3.08300000
H    -15.75900000      6.06500000      4.47100000
O     -8.92300000     -9.35400000      8.10900000
H     -9.22600000    -10.08100000      7.56500000
H     -9.63900000     -9.20000000      8.72500000
O      6.78900000    -13.15200000     -8.99700000
H      6.40800000    -13.99400000     -8.74900000
H      7.15600000    -12.80600000     -8.18300000
O     -0.52600000      4.22400000     -3.25800000
H     -0.22600000      4.50300000     -2.39300000
H     -1.47900000      4.29900000     -3.21700000
O      3.36200000     -7.98100000      2.01100000
H      2.80100000     -7.20600000      2.00100000
H      3.00800000     -8.52400000      2.71400000
O    -13.28300000     -1.31700000    -11.38100000
H    -12.38500000     -1.01600000    -11.51500000
H    -13.82600000     -0.57400000    -11.64500000
O     -1.86100000     -5.91300000    -12.06900000
H     -2.21100000     -6.79600000    -12.19200000
H     -2.41800000     -5.52700000    -11.39400000
O     -9.75500000     -1.78700000     13.19000000
H    -10.59900000     -2.23200000     13.11100000
H     -9.76400000     -1.41000000     14.07000000
O     -5.51900000     -1.66600000     12.16200000
H     -4.98200000     -2.45800000     12.19000000
H     -5.12600000     -1.13500000     11.46900000
O     -2.70300000      3.42500000      9.43900000
H     -2.01700000      4.07200000      9.27800000
H     -2.23000000      2.63100000      9.68800000
O     -7.34600000      7.75400000     13.66500000
H     -6.86800000      7.25600000     13.00200000
H     -6.84700000      8.56500000     13.76100000
O     -4.28200000     -0.30800000     -8.87900000
H     -4.34900000     -0.60200000     -9.78800000
H     -4.45800000      0.63200000     -8.91800000
O     -0.71200000      5.62000000      9.51700000
H     -0.26600000      5.58600000      8.67100000
H     -1.22900000      6.42600000      9.48200000
O     -6.14400000      5.63900000     -0.34100000
H     -7.06800000      5.49600000     -0.54400000
H     -6.14100000      6.40000000      0.24000000
O     -3.54900000     -5.15600000     12.89000000
H     -3.38600000     -4.21400000     12.86300000
H     -4.13600000     -5.32000000     12.15100000
O      5.83100000     -2.69700000     11.42800000
H      6.58800000     -2.34700000     11.89700000
H      5.19900000     -1.97800000     11.42300000
O     10.21200000     12.90800000     -3.99600000
H      9.26900000     12.95500000     -3.83700000
H     10.40700000     13.68900000     -4.51300000
O     -5.68400000     16.41300000     -5.27000000
H     -6.58300000     16.31000000     -5.58300000
H     -5.59400000     15.75500000     -4.58100000
O     -9.24200000      9.19500000      4.16800000
H     -9.04300000      9.95500000      4.71400000
H     -9.45000000      8.49900000      4.79300000
O      6.75800000     -9.90200000      8.40400000
H      6.88700000     -9.01900000      8.75100000
H      5.88300000     -9.88100000      8.01600000
O     11.53000000     11.86500000      8.14400000
H     10.99200000     11.15100000      8.48800000
H     10.93700000     12.61600000      8.10900000
O     14.88200000     -2.22200000     -2.46100000
H     14.51200000     -3.01300000     -2.85300000
H     15.71900000     -2.50700000     -2.09300000
O     -1.72400000      6.31600000     13.78200000
H     -1.73800000      6.83500000     14.58600000
H     -1.61000000      6.96000000     13.08300000
O      6.09500000     11.47100000      9.75100000
H      6.45000000     11.45700000      8.86300000
H      5.22400000     11.08300000      9.66700000
O      5.67900000      5.70600000      9.15200000
H      5.96600000      4.79500000      9.21800000
H      4.73100000      5.65000000      9.03300000
O      0.99500000      9.22400000      7.50800000
H      0.10800000      9.26600000      7.15100000
H      1.56300000      9.22500000      6.73700000
O     -7.48700000      8.61200000    -12.17400000
H     -6.97100000      8.60000000    -11.36800000
H     -8.26900000      9.11700000    -11.95100000
O     -7.90300000     -7.08800000     -4.55100000
H     -7.88800000     -7.85600000     -5.12300000
H     -7.12900000     -6.58600000     -4.80500000
O      6.15000000      8.58000000     -7.18100000
H      7.08600000      8.67700000     -7.00300000
H      5.96600000      9.23100000     -7.85700000
O     -9.50000000     -8.55200000      0.19400000
H     -9.12500000     -7.90200000     -0.40000000
H    -10.05100000     -9.09900000     -0.36600000
O      1.84400000     -8.37400000     -3.84100000
H      2.59400000     -8.38700000     -3.24500000
H      2.00200000     -9.10500000     -4.43900000
O    -12.00400000     -9.46400000      3.68700000
H    -11.88200000     -8.85900000      4.42000000
H    -11.19000000     -9.40100000      3.18700000
O     -4.95200000      1.94400000     -3.28700000
H     -5.08800000      1.52100000     -2.43900000
H     -5.83100000      2.18800000     -3.57700000
O     -3.23300000     14.52500000     -0.69800000
H     -3.96500000     14.75700000     -1.27000000
H     -3.36900000     15.05100000      0.09000000
O     -1.90300000     13.81800000     -4.57100000
H     -1.19400000     14.28700000     -4.13100000
H     -1.56400000     12.93100000     -4.69300000
O     -3.76300000     10.56600000     -5.04700000
H     -3.03600000     10.96800000     -4.57100000
H     -3.50700000     10.62200000     -5.96700000
O    -13.06200000      0.80000000     10.44900000
H    -13.93300000      1.17700000     10.32200000
H    -12.74600000      1.19500000     11.26200000
O     -5.78000000      3.54900000      2.82300000
H     -5.47700000      4.45000000      2.93500000
H     -6.09800000      3.29400000      3.68900000
O     -1.49600000     -9.64600000     11.65700000
H     -1.80200000    -10.08600000     12.45000000
H     -0.55100000     -9.55900000     11.78100000
O     -7.34200000      4.56300000    -15.19600000
H     -6.80000000      4.52800000    -14.40800000
H     -6.90200000      5.19600000    -15.76200000
O    -15.91800000      1.10100000      4.78900000
H    -15.22600000      1.02600000      4.13200000
H    -16.12300000      2.03500000      4.81600000
O      1.80600000    -13.12300000     -0.18900000
H      1.78300000    -13.64700000     -0.99000000
H      1.88400000    -12.21900000     -0.49700000
O     13.58400000     -1.53100000    -11.69300000
H     13.93900000     -1.30000000    -12.55100000
H     12.90000000     -0.88100000    -11.53400000
O      9.26100000     -1.82000000      3.83800000
H      9.62200000     -1.73600000      4.72100000
H      8.70000000     -1.05200000      3.73500000
O      0.32300000      3.11600000    -11.08700000
H      0.57100000      2.32600000    -10.60800000
H     -0.23800000      3.59800000    -10.47900000
O      2.85800000    -11.52700000     12.41100000
H      3.23300000    -12.15700000     13.02600000
H      3.17500000    -11.81200000     11.55400000
O     -3.33500000     -3.90600000    -17.31500000
H     -4.13400000     -4.34200000    -17.61200000
H     -2.77900000     -4.61800000    -16.99700000
O     -0.34300000     11.90000000      0.95800000
H     -0.79300000     12.51200000      1.54000000
H      0.51400000     11.77000000      1.36500000
O    -11.11300000      3.62800000    -10.77000000
H    -11.27200000      4.44100000    -10.28900000
H    -11.77000000      3.01900000    -10.43400000
O     -0.27900000      8.25900000     -0.81300000
H      0.15600000      9.10500000     -0.70500000
H      0.17100000      7.67800000     -0.20000000
O     -5.01300000     -5.65800000     -5.70400000
H     -4.24000000     -5.56400000     -5.14800000
H     -5.42700000     -4.79500000     -5.68700000
O    -12.92900000    -12.01400000      2.21200000
H    -12.60100000    -11.53900000      2.97600000
H    -13.46100000    -11.37200000      1.74100000
O    -14.40900000      2.69600000    -11.17800000
H    -14.31200000      2.22300000    -12.00500000
H    -13.83600000      2.23200000    -10.56800000
O     14.96200000     -9.18400000     -2.48400000
H     14.22300000     -9.48900000     -3.00900000
H     14.57300000     -8.58300000     -1.84800000
O      7.68800000     -5.77600000      0.79300000
H      7.05200000     -5.18400000      0.39200000
H      7.15600000     -6.42000000      1.26000000
O     10.11500000      5.09500000    -11.53100000
H     10.61700000      4.35800000    -11.87900000
H      9.62100000      5.42400000    -12.28200000
O     -9.87300000      7.75400000      6.49100000
H    -10.22900000      7.05200000      7.03700000
H     -9.31300000      8.25600000      7.08300000
O     -3.13100000     10.16400000     -7.80700000
H     -3.10000000      9.21800000     -7.66300000
H     -3.72600000     10.27500000     -8.54700000
O     -3.10400000     -5.17800000     15.78400000
H     -3.71700000     -5.26100000     16.51500000
H     -3.64900000     -5.27000000     15.00300000
O      9.15100000      8.08400000    -11.89000000
H      8.96900000      7.56300000    -12.67200000
H      9.20500000      8.98500000    -12.21000000
O      9.20100000      3.39700000     10.09300000
H      9.96900000      3.15400000     10.61100000
H      8.58900000      3.76400000     10.73000000
O      9.81600000     13.02100000      5.00800000
H     10.75900000     12.94300000      4.86300000
H      9.43300000     12.95100000      4.13400000
O     15.04300000     -0.74000000      3.39400000
H     15.22600000     -1.65800000      3.19400000
H     15.26700000     -0.64900000      4.32000000
O     10.31400000     -9.20600000      6.98000000
H     10.09400000     -8.32700000      7.28700000
H     10.65700000     -9.07200000      6.09600000
O     -7.70000000     -3.79200000    -13.99800000
H     -6.80600000     -4.13300000    -14.03200000
H     -7.59400000     -2.84100000    -13.99200000
O      4.65200000      3.87300000      6.19300000
H      5.44200000      3.61200000      6.66700000
H      4.45300000      3.12600000      5.63000000
O      3.92000000     -0.23600000    -16.67100000
H      3.92700000      0.12800000    -17.55600000
H      3.79900000     -1.17700000    -16.80000000
O      6.91800000     15.53800000     -4.98000000
H      7.20800000     15.29000000     -5.85800000
H      7.72700000     15.62500000     -4.47600000
O      2.74200000      7.37700000    -10.51400000
H      1.90400000      7.32300000    -10.97400000
H      3.15800000      8.16300000    -10.86700000
O     -5.45000000      9.09200000      7.55000000
H     -5.17000000      8.92300000      8.44900000
H     -6.40000000      8.97400000      7.56800000
O     -0.28200000    -13.98700000    -11.20100000
H     -0.20100000    -14.16900000    -12.13700000
H     -0.26700000    -13.03100000    -11.14100000
O     10.76300000    -11.12900000      2.03100000
H     11.48400000    -10.59500000      1.69700000
H     11.02100000    -11.34600000      2.92700000
O     11.93000000    -12.00200000     -3.29300000
H     12.07300000    -12.81600000     -2.81000000
H     12.48100000    -12.08500000     -4.07100000
O    -13.08400000     11.30500000      3.73400000
H    -12.61300000     11.66100000      2.98200000
H    -12.63300000     11.67000000      4.49500000
O    -13.25800000      5.98600000      8.77500000
H    -12.49000000      5.70900000      8.27600000
H    -13.22300000      5.46400000      9.57700000
O     17.67000000      3.77300000      1.07400000
H     18.16500000      3.48400000      0.30600000
H     17.47100000      2.96600000      1.54800000
O      3.81500000     13.52000000     -7.90700000
H      2.90200000     13.25500000     -7.79800000
H      3.77800000     14.47300000     -7.99700000
O    -10.81700000     -1.40500000     10.19400000
H    -11.19100000     -2.16900000     10.63300000
H    -11.53400000     -1.06000000      9.66100000
O     -7.19400000      2.08700000      0.50600000
H     -8.08400000      2.43300000      0.44200000
H     -6.81400000      2.53900000      1.25900000
O     16.52200000      1.70500000      6.14000000
H     15.90100000      1.08100000      6.51700000
H     16.88100000      1.25400000      5.37600000
O     -2.95300000     -1.32000000    -16.22600000
H     -3.82100000     -0.91800000    -16.24000000
H     -3.09200000     -2.20400000    -16.56500000
O      0.40300000     13.22100000     12.05900000
H     -0.10800000     13.76800000     12.65500000
H      0.48500000     13.74500000     11.26300000
O     12.15800000     -0.55200000     13.30300000
H     12.88200000     -1.17800000     13.28200000
H     11.51700000     -0.90700000     12.68700000
O     13.70300000      6.61800000     -0.70700000
H     14.58400000      6.26300000     -0.59000000
H     13.83400000      7.42300000     -1.20800000
O     -9.11700000     -9.78000000     -9.89500000
H     -9.65600000     -9.31700000     -9.25300000
H     -9.02400000    -10.66300000     -9.53800000
O     -5.87700000      0.65200000     -1.24200000
H     -6.43600000     -0.10000000     -1.04600000
H     -6.12700000      1.31100000     -0.59400000
O     -2.57200000    -11.69000000     -5.37100000
H     -3.13000000    -12.33500000     -4.93600000
H     -1.78100000    -12.17600000     -5.60500000
O      0.85900000      6.61100000      7.37200000
H      0.15600000      6.46900000      6.73800000
H      0.92000000      7.56300000      7.45300000
O      7.25700000     -0.20700000      1.94900000
H      8.04400000     -0.30800000      1.41500000
H      7.40300000      0.60200000      2.44000000
O     16.09800000     -7.74200000      4.27400000
H     15.68400000     -8.58000000      4.07000000
H     15.77700000     -7.14500000      3.59900000
O     -2.60100000     -0.21900000     14.54600000
H     -2.82700000      0.58600000     15.01100000
H     -2.49500000     -0.87400000     15.23600000
O    -17.06900000     -0.28100000      1.24600000
H    -16.93700000     -0.94900000      1.91900000
H    -16.85400000      0.54400000      1.68200000
O      4.02600000     -3.01800000    -13.36300000
H      3.95700000     -2.09800000    -13.10900000
H      3.30100000     -3.15200000    -13.97400000
O     -3.02300000     -3.45400000     10.89400000
H     -2.92200000     -4.25700000     10.38300000
H     -2.65300000     -2.76800000     10.33800000
O     -4.87300000      4.99100000     -9.61300000
H     -4.37800000      4.66200000     -8.86300000
H     -4.80500000      4.29600000    -10.26800000
O     -9.83300000     -3.10200000    -11.71800000
H    -10.64000000     -3.56800000    -11.93800000
H     -9.13200000     -3.69300000    -11.99500000
O      0.65300000     -2.53400000     18.05600000
H      1.14500000     -3.34300000     17.92100000
H     -0.07300000     -2.58800000     17.43400000
O      5.37500000      3.81900000      0.17100000
H      6.07300000      4.11200000      0.75800000
H      5.35600000      2.86800000      0.27800000
O      4.29100000     14.12300000    -10.99100000
H      3.91700000     13.36900000    -10.53400000
H      3.66200000     14.31700000    -11.68600000
O    -10.77600000     -8.25300000     -7.51500000
H    -10.02100000     -8.52100000     -6.99100000
H    -11.14200000     -7.50500000     -7.04300000
O      1.17800000      8.44000000    -13.59700000
H      2.00500000      8.72900000    -13.98400000
H      0.61800000      9.21600000    -13.62100000
O      0.33300000      7.29400000     -3.51200000
H      0.13400000      6.36600000     -3.39300000
H      0.07300000      7.70300000     -2.68700000
O      9.93800000      5.46300000      8.24900000
H      9.60900000      5.06600000      9.05600000
H     10.78100000      5.03500000      8.09800000
O    -16.50200000      3.14000000     -1.97800000
H    -17.23800000      2.69500000     -2.39800000
H    -15.91200000      2.43300000     -1.71700000
O     11.82600000      0.20000000     -7.88900000
H     12.13100000      1.08300000     -8.09900000
H     11.72200000      0.20200000     -6.93800000
O     -7.37500000    -14.19200000     -7.67600000
H     -7.37800000    -14.93500000     -7.07300000
H     -6.45100000    -14.06000000     -7.88900000
O     14.12900000      4.02000000     -9.92400000
H     13.43200000      3.67200000     -9.36900000
H     14.83600000      4.23500000     -9.31500000
O      6.61600000     -7.33600000      8.72900000
H      5.71500000     -7.06900000      8.91100000
H      6.98900000     -6.60300000      8.24000000
O    -11.32200000     10.72300000     -1.76100000
H    -10.84400000     11.51600000     -2.00500000
H    -12.23500000     10.92200000     -1.96700000
O    -14.03300000     -4.04000000    -10.40900000
H    -14.13900000     -3.15300000    -10.75300000
H    -13.10000000     -4.10900000    -10.20600000
O     -6.06800000     12.42400000      1.77000000
H     -5.62500000     11.78600000      2.33100000
H     -5.42100000     13.11700000      1.63900000
O     -9.69700000     -9.84300000      2.39700000
H     -9.62500000     -9.23800000      1.65900000
H     -9.07500000    -10.54200000      2.19400000
O     -1.13100000      8.17200000    -10.02100000
H     -1.59200000      7.94600000     -9.21400000
H     -1.18300000      7.38100000    -10.55600000
O     -8.26900000     -9.16200000     -6.40400000
H     -7.59800000     -9.00100000     -7.06700000
H     -8.15200000    -10.08100000     -6.16200000
O     -5.51000000      4.40400000    -12.85700000
H     -4.58700000      4.30600000    -12.62400000
H     -5.63200000      5.34800000    -12.96400000
O     12.46900000     -9.23400000      8.91300000
H     11.76300000     -9.10800000      8.27800000
H     13.27200000     -9.11100000      8.40600000
O     -0.15400000     11.16200000      5.30400000
H     -0.27100000     11.86400000      5.94400000
H      0.34200000     11.56600000      4.59200000
O      1.58500000     -0.39400000     -5.72200000
H      0.86100000     -0.98700000     -5.92400000
H      1.16700000      0.45700000     -5.58700000
O    -13.79200000      3.52000000      5.27200000
H    -14.52200000      4.02000000      4.90800000
H    -14.13200000      3.16000000      6.09100000
O     -4.75300000    -11.13700000      3.14500000
H     -5.49800000    -11.14500000      3.74600000
H     -3.98500000    -11.16900000      3.71600000
O     -2.41000000    -11.41300000      4.16800000
H     -2.14500000    -11.33900000      5.08400000
H     -2.19700000    -12.31600000      3.93000000
O    -16.57500000     -3.44900000      4.88100000
H    -16.07600000     -3.34100000      5.69000000
H    -16.60700000     -4.39600000      4.74400000
O     -2.93500000     -5.67700000      9.54000000
H     -3.36000000     -6.34800000     10.07400000
H     -3.37000000     -5.73600000      8.69000000
O      3.03800000     12.30000000     12.09300000
H      2.12400000     12.58000000     12.14000000
H      3.49800000     12.88400000     12.69700000
O    -12.03800000     -7.57500000     -2.12800000
H    -11.24000000     -7.17900000     -1.77900000
H    -11.82600000     -7.77800000     -3.03900000
O      0.75500000      3.12900000      1.77500000
H      0.79500000      2.36300000      1.20200000
H     -0.05200000      3.57600000      1.52100000
O    -14.89600000      1.90800000     -8.16500000
H    -15.64800000      2.15000000     -8.70400000
H    -15.06100000      2.32700000     -7.32000000
O      0.63900000    -10.33400000     15.31700000
H     -0.20100000    -10.70500000     15.58900000
H      0.48600000    -10.02600000     14.42300000
O     -7.56000000      2.52400000     -4.47300000
H     -7.88900000      3.18500000     -3.86400000
H     -7.41000000      3.00200000     -5.28800000
O     -8.64400000     14.66100000     -3.28600000
H     -8.85900000     13.76400000     -3.54200000
H     -8.06800000     14.56300000     -2.52800000
O     -9.78100000     -3.20800000      6.17400000
H     -9.40500000     -4.05400000      6.41800000
H    -10.23700000     -3.37700000      5.35000000
O      5.25400000     -0.95800000     -7.26400000
H      5.78900000     -1.61100000     -6.81400000
H      4.54900000     -1.46300000     -7.67000000
O      6.57300000      5.02300000     -2.80000000
H      7.32100000      5.54900000     -2.51600000
H      5.86000000      5.65400000     -2.89900000
O      7.03500000      3.73800000     -6.13400000
H      7.09100000      2.95400000     -6.68100000
H      6.26600000      3.59100000     -5.58300000
O     12.99100000      3.88500000     -3.62500000
H     12.46800000      4.47700000     -3.08400000
H     13.53800000      3.40900000     -3.00000000
O      1.25300000     -1.74900000      6.73600000
H      1.97500000     -1.12200000      6.67800000
H      1.03100000     -1.94300000      5.82500000
O    -11.00000000     -0.40100000    -12.43700000
H    -10.57400000     -1.23900000    -12.25500000
H    -10.97400000     -0.32100000    -13.39000000
O      1.75700000     -2.85100000    -14.82700000
H      1.05900000     -2.44300000    -15.34000000
H      1.30600000     -3.23800000    -14.07600000
O     -1.85800000      4.64300000      1.21200000
H     -2.23500000      5.01200000      2.01000000
H     -2.61200000      4.47600000      0.64600000
O      8.99400000     12.23500000    -10.39300000
H      9.08600000     11.28500000    -10.33100000
H      9.13500000     12.54800000     -9.49900000
O     -3.11200000     -4.00100000     -0.51400000
H     -3.71800000     -3.74500000      0.18200000
H     -2.25700000     -4.03900000     -0.08500000
O     -5.94800000     -0.34900000    -16.55800000
H     -6.67000000     -0.89500000    -16.24900000
H     -6.01700000      0.45400000    -16.04000000
O      3.01800000      6.27000000     -7.98400000
H      2.78900000      6.68300000     -8.81700000
H      3.97500000      6.26800000     -7.97300000
O      3.63300000    -12.94500000     -3.06500000
H      4.54200000    -13.07500000     -3.33700000
H      3.32300000    -13.82200000     -2.83800000
O      5.85600000     -2.99200000    -15.43100000
H      5.35600000     -2.87400000    -16.23800000
H      5.19100000     -3.10500000    -14.75200000
O     13.21000000      3.17400000     10.48500000
H     12.30900000      3.25500000     10.79800000
H     13.45700000      2.27400000     10.69900000
O      6.71100000     13.93600000      3.79100000
H      7.07500000     13.07700000      3.57900000
H      7.31500000     14.55900000      3.38500000
O      9.33500000     -0.43300000      9.37100000
H      9.81400000      0.24900000      8.90000000
H      8.70400000      0.04500000      9.90900000
O     -7.08300000      7.03700000     -6.76800000
H     -8.03600000      7.08900000     -6.84300000
H     -6.84300000      7.79000000     -6.22800000
O      3.36600000     16.15500000     -7.49800000
H      4.13200000     16.72200000     -7.58900000
H      3.32500000     15.95700000     -6.56300000
O     10.01600000     -6.55900000      7.76000000
H      9.20200000     -6.33700000      7.30800000
H     10.48000000     -5.72600000      7.84200000
O      8.93200000     -7.11300000     12.50200000
H      9.48700000     -7.71200000     12.00300000
H      9.16600000     -6.24300000     12.17700000
O    -16.29900000     -0.49500000      7.39400000
H    -16.19500000      0.12400000      6.67100000
H    -15.67000000     -1.19100000      7.20500000
O     -0.77800000     11.41100000      9.72800000
H     -0.15600000     11.37300000     10.45500000
H     -0.24200000     11.63100000      8.96600000
O      4.33400000     -9.22600000     -3.39500000
H      5.00600000     -9.12500000     -4.06900000
H      4.80900000     -9.13500000     -2.56800000
O      0.78300000      1.95700000     -4.77500000
H      0.23300000      2.51200000     -4.22200000
H      1.62600000      2.41000000     -4.80500000
O      4.20600000     -0.44800000     11.38300000
H      4.48800000      0.20600000     12.02200000
H      3.39000000     -0.09800000     11.02600000
O     13.81500000     -9.53400000      6.04800000
H     14.39200000     -9.76800000      5.32200000
H     13.87700000     -8.58100000      6.10700000
O     10.45800000      6.94800000      2.48000000
H     11.05300000      6.20300000      2.55400000
H     10.02800000      6.99800000      3.33400000
O     -3.33400000    -13.67600000     -2.09400000
H     -2.91600000    -12.83500000     -1.90800000
H     -4.20900000    -13.59800000     -1.71300000
O      2.84100000     -3.87400000      8.10100000
H      2.64900000     -3.24800000      8.79900000
H      2.52400000     -3.44900000      7.30400000
O      5.25700000      2.76700000     -4.21700000
H      5.61400000      3.45000000     -3.64900000
H      5.33300000      1.96300000     -3.70300000
O     14.76700000      3.04200000      3.82100000
H     14.23100000      2.43800000      4.33500000
H     14.69100000      3.87900000      4.27900000
O     -4.12500000      1.39900000      3.24400000
H     -4.58900000      2.17500000      2.92800000
H     -4.45300000      0.68600000      2.69600000
O     -5.60400000     -3.96200000      1.77500000
H     -5.96000000     -4.82600000      1.98200000
H     -5.11600000     -3.70900000      2.55800000
O     12.34800000      6.08300000     11.56900000
H     11.48900000      5.66100000     11.57000000
H     12.18100000      6.96800000     11.89300000
O     -1.19600000      4.49500000    -14.88300000
H     -0.36400000      4.14000000    -14.57100000
H     -1.15400000      4.40000000    -15.83500000
O      3.34800000     -3.17000000     -8.45800000
H      3.92800000     -3.90800000     -8.26900000
H      2.48700000     -3.45700000     -8.15300000
O    -16.53800000      5.26300000     -0.47900000
H    -15.76800000      5.18200000      0.08300000
H    -16.66700000      4.38400000     -0.83600000
O     13.19600000     -3.13600000      1.02400000
H     13.02800000     -2.49800000      0.33100000
H     14.13800000     -3.29600000      0.98000000
O     -8.12800000     -1.80900000      3.63600000
H     -8.32900000     -1.06700000      3.06600000
H     -8.41400000     -1.52700000      4.50500000
O    -14.90600000     -2.23600000      2.93900000
H    -15.19300000     -2.28200000      3.85100000
H    -14.82600000     -3.15100000      2.66700000
O     -1.91500000      1.58200000    -13.05200000
H     -1.06800000      1.60600000    -12.60500000
H     -1.99300000      0.68200000    -13.36900000
O     -9.47100000     -6.10100000      3.06700000
H    -10.31200000     -6.53500000      3.21000000
H     -8.82300000     -6.71700000      3.40900000
O     14.73000000    -11.65600000      1.40200000
H     15.10600000    -11.36600000      0.57100000
H     14.00800000    -11.04900000      1.56400000
O      7.86700000     -0.11900000      6.16700000
H      7.13100000      0.47700000      6.02800000
H      8.63300000      0.45300000      6.20900000
O     -7.15700000     -7.73600000      6.79900000
H     -7.75300000     -8.30300000      7.28800000
H     -6.47500000     -7.50400000      7.42900000
O      8.71600000     -9.26900000    -10.00100000
H      9.07300000     -8.40100000    -10.18800000
H      9.18500000     -9.85400000    -10.59600000
O    -11.90500000     -0.49800000     -5.32500000
H    -11.00900000     -0.35000000     -5.62600000
H    -12.31600000     -0.99500000     -6.03200000
O     10.67400000      9.63100000      9.16300000
H     11.22300000      8.84800000      9.14500000
H      9.93200000      9.39100000      9.71700000
O     -4.74200000    -13.30200000     -8.53100000
H     -3.86900000    -13.68400000     -8.62200000
H     -4.58200000    -12.40700000     -8.23000000
O      3.95400000     -6.65200000      8.51800000
H      3.43400000     -7.12100000      7.86600000
H      3.65100000     -5.74600000      8.45900000
O     -1.88000000     -8.95800000     -4.90100000
H     -2.01300000     -9.87000000     -4.64100000
H     -2.75400000     -8.64700000     -5.13800000
O      4.82300000     13.22100000      5.81600000
H      5.16600000     13.16000000      4.92400000
H      5.44900000     12.72800000      6.34700000
O      3.98400000    -14.62800000     10.70800000
H      4.64200000    -14.94600000     11.32700000
H      4.27300000    -13.74300000     10.48600000
O      4.71200000    -14.56700000      7.70400000
H      4.82900000    -13.62200000      7.80200000
H      3.78600000    -14.71400000      7.89800000
O     12.26800000      3.05700000     -7.98600000
H     12.25600000      3.71300000     -7.28900000
H     11.40300000      3.12200000     -8.39100000
O     -5.64800000      7.16900000    -13.62600000
H     -6.22100000      7.80500000    -13.19900000
H     -4.78400000      7.58100000    -13.61800000
O     -0.40200000     10.34000000     -7.00800000
H     -0.50600000      9.42700000     -6.74100000
H     -1.28300000     10.61700000     -7.26100000
O      5.13000000      1.02200000      5.21500000
H      5.07900000      0.06900000      5.13200000
H      4.23100000      1.29600000      5.39300000
O      7.55000000      2.22300000    -15.42000000
H      8.16900000      1.64200000    -14.97800000
H      6.70600000      1.77800000    -15.34300000
O      8.60600000     -9.90600000      2.77400000
H      8.19800000    -10.56700000      3.33300000
H      9.44000000    -10.29500000      2.51200000
O     -1.65600000      9.28600000     12.67300000
H     -1.12700000      9.23100000     11.87700000
H     -2.48500000      9.66700000     12.38400000
O      7.30300000     -1.34700000     13.52000000
H      7.88600000     -1.66500000     14.20900000
H      6.49300000     -1.12200000     13.97700000
O      5.72100000     -3.83100000     -0.11600000
H      5.53800000     -3.33400000      0.68100000
H      4.98000000     -3.64300000     -0.69100000
O      3.02800000      5.38100000      8.04700000
H      2.26000000      5.86300000      7.74200000
H      3.28100000      4.83700000      7.30100000
O      2.16600000      9.95700000     -0.72900000
H      3.01000000      9.78000000     -1.14600000
H      2.38700000     10.45800000      0.05600000
O      1.81900000      5.05400000      3.26000000
H      1.12900000      4.91300000      3.90900000
H      1.73600000      4.31400000      2.65800000
O      3.58900000      1.25100000     -7.12200000
H      3.46400000      1.51700000     -6.21000000
H      4.20400000      0.51900000     -7.07600000
O     -4.53500000     -8.81500000    -12.88700000
H     -4.22500000     -8.64600000    -13.77600000
H     -3.75800000     -8.71000000    -12.33800000
O     -3.90400000    -10.88900000     -7.60600000
H     -3.47500000    -10.99600000     -6.75700000
H     -3.38000000    -10.22900000     -8.05900000
O      3.76400000      9.74500000    -11.58600000
H      3.17600000     10.31900000    -11.09600000
H      4.51200000     10.30000000    -11.80600000
O     -8.39200000     -0.95700000      6.22000000
H     -8.17500000     -0.96800000      7.15200000
H     -9.08600000     -1.60900000      6.12800000
O      7.62200000      5.20100000     13.88900000
H      6.80600000      5.42200000     13.44000000
H      7.69000000      5.84500000     14.59400000
O     15.65300000     -6.59700000      1.85000000
H     15.91200000     -7.43100000      1.45800000
H     15.49700000     -6.02000000      1.10300000
O      9.23100000    -10.86300000     11.09300000
H      9.81300000    -10.10300000     11.11400000
H      9.34100000    -11.22400000     10.21400000
O     -4.69600000     14.74500000     -3.27900000
H     -4.88100000     13.94700000     -2.78400000
H     -3.88600000     14.55100000     -3.75100000
O     -6.95100000     -6.99600000      9.97700000
H     -6.48700000     -7.77500000     10.28400000
H     -6.38900000     -6.26500000     10.23700000
O     -3.47200000     11.69000000      7.93200000
H     -3.69900000     12.48400000      7.44900000
H     -4.11900000     11.64400000      8.63600000
O      5.80000000     -6.84600000      2.84400000
H      5.00300000     -7.08600000      2.37100000
H      5.73800000     -7.32100000      3.67300000
O    -11.17900000     14.84300000      1.49900000
H    -11.10300000     15.11700000      0.58500000
H    -11.09000000     13.89000000      1.47100000
O     10.83100000     -0.87800000      5.93700000
H     11.25800000     -0.55600000      5.14300000
H     10.87200000     -0.14200000      6.54600000
O     -5.59500000      6.17200000     12.05500000
H     -6.30800000      5.63800000     11.70500000
H     -4.99200000      5.53900000     12.44600000
O    -12.52400000      1.79700000     -9.33300000
H    -11.96000000      1.03600000     -9.19300000
H    -13.26000000      1.66200000     -8.73700000
O     -4.71100000      8.64100000      0.64500000
H     -4.19500000      8.41500000     -0.12900000
H     -4.29500000      9.43300000      0.98700000
O     -2.01200000      3.06700000     -5.98400000
H     -2.69800000      3.67100000     -6.26600000
H     -1.21200000      3.59200000     -5.99100000
O      2.75700000      2.90400000     -8.82900000
H      2.96300000      3.78600000     -8.51900000
H      3.29000000      2.32800000     -8.28100000
O      3.77500000     -0.46100000    -12.68400000
H      3.14500000      0.16600000    -13.03900000
H      3.51800000     -0.56700000    -11.76900000
O      4.25100000     11.40700000     -6.16400000
H      3.75500000     10.75700000     -6.66100000
H      4.11500000     12.22700000     -6.64000000
O     -4.38100000     -8.09700000      0.12700000
H     -3.43400000     -8.05500000     -0.00600000
H     -4.73800000     -7.46000000     -0.49300000
O      2.28300000     -6.24800000     -6.44100000
H      1.88300000     -7.06500000     -6.14200000
H      1.63800000     -5.57400000     -6.22800000
O      5.91100000     -6.71500000     13.29700000
H      6.84400000     -6.71900000     13.08200000
H      5.77700000     -7.51900000     13.79800000
O    -15.47400000      4.12500000     -5.78400000
H    -16.14800000      4.32600000     -6.43300000
H    -15.69900000      4.66900000     -5.02900000
O    -10.46800000     11.77900000      7.99200000
H    -10.99900000     12.54100000      8.22300000
H    -10.16600000     11.43300000      8.83200000
O     16.83100000      0.54200000     -2.95000000
H     17.23200000      1.30200000     -2.52700000
H     16.76200000     -0.11100000     -2.25300000
O      7.94500000      2.72600000     -1.85500000
H      7.40300000      2.34900000     -1.16200000
H      7.46800000      3.50800000     -2.13400000
O      8.27400000     12.94700000     -0.40700000
H      7.68400000     13.56300000     -0.84100000
H      8.25200000     12.16500000     -0.95800000
O      9.50200000     -6.62700000    -10.44900000
H      8.70000000     -6.10500000    -10.45500000
H      9.65300000     -6.84600000    -11.36800000
O      0.95800000      3.56300000    -13.62900000
H      1.65000000      4.19300000    -13.43000000
H      0.68800000      3.22500000    -12.77500000
O      5.53400000     -4.97200000     15.96800000
H      4.59800000     -4.78000000     15.90900000
H      5.84800000     -4.91000000     15.06600000
O     11.11000000     -0.87100000     -3.31100000
H     10.49000000     -0.25700000     -2.91900000
H     11.54600000     -0.36600000     -3.99700000
O     10.02100000      1.72100000      6.78700000
H     10.87000000      1.97900000      7.14700000
H      9.82000000      2.39600000      6.13900000
O     -6.32800000     -3.27900000     14.22600000
H     -6.41200000     -4.21400000     14.03900000
H     -6.32300000     -2.86300000     13.36400000
O      0.09200000     -1.42400000    -16.54800000
H      0.11600000     -1.85900000    -17.40000000
H     -0.59500000     -0.76300000    -16.63600000
O      4.48900000     17.50800000     -1.74900000
H      4.25500000     16.78400000     -2.33000000
H      3.86500000     17.44700000     -1.02600000
O     15.20300000     -0.57000000      6.60900000
H     14.96600000     -1.49700000      6.61400000
H     15.71200000     -0.44900000      7.41000000
O      7.47000000     -5.15700000     10.97200000
H      6.77900000     -4.55900000     11.25800000
H      7.03300000     -6.00400000     10.88700000
O     -2.14300000    -11.16100000     13.72900000
H     -1.99900000    -12.08900000     13.91700000
H     -2.39500000    -10.78200000     14.57100000
O     10.40200000     -1.84000000     11.62600000
H     10.22500000     -2.74600000     11.88000000
H     10.00400000     -1.75200000     10.76000000
O     -3.82200000      6.37400000     16.60900000
H     -3.18700000      5.65800000     16.60900000
H     -3.67700000      6.82300000     17.44200000
O    -13.13900000      0.19200000      2.64000000
H    -12.80400000      0.43300000      3.50400000
H    -13.44800000     -0.70800000      2.74500000
O      2.08100000     -0.38100000     17.64700000
H      2.03800000      0.22900000     18.38400000
H      1.39200000     -1.02100000     17.82700000
O    -12.89600000     -5.89600000     -6.48200000
H    -12.42300000     -6.47600000     -5.88500000
H    -13.09700000     -5.12200000     -5.95600000
O     -9.86300000      2.21600000    -12.53900000
H    -10.14200000      1.33400000    -12.29600000
H    -10.26800000      2.78500000    -11.88400000
O     11.02000000     14.08400000     -0.68500000
H     10.12400000     13.78600000     -0.52700000
H     10.99400000     14.46600000     -1.56300000
O      5.76600000      0.81700000      8.88300000
H      6.22400000      0.93100000      9.71600000
H      6.25300000      1.36100000      8.26500000
O     13.26100000     -7.84600000     -0.81400000
H     12.53900000     -8.33800000     -1.20500000
H     12.84800000     -7.06400000     -0.44900000
O     -5.77900000    -11.00500000      7.02700000
H     -6.11100000    -10.76200000      7.89100000
H     -5.13300000    -10.32900000      6.82000000
O      4.73900000     14.89600000      0.83800000
H      5.40900000     15.11700000      0.19200000
H      4.97000000     14.01400000      1.13200000
O      3.87500000    -14.95200000      2.82000000
H      4.16300000    -15.19600000      3.70000000
H      3.04200000    -15.40800000      2.70500000
O      8.86800000      5.90500000    -13.79100000
H      9.15000000      5.80600000    -14.70100000
H      7.91900000      6.01600000    -13.84500000
O     -2.43700000     -9.27100000     -8.78200000
H     -2.56600000     -8.33200000     -8.91900000
H     -1.52800000     -9.42800000     -9.03800000
O      1.59600000    -12.66100000      5.09700000
H      1.91400000    -13.49400000      4.75000000
H      0.70400000    -12.84900000      5.39100000
O     -5.89000000     -0.58000000      1.85400000
H     -6.22400000     -1.19100000      1.19700000
H     -6.57400000      0.08500000      1.93300000
O      8.02600000     -1.75800000    -13.44700000
H      7.32600000     -2.18900000    -13.93700000
H      7.66600000     -1.64200000    -12.56800000
O     -9.72300000    -11.74400000      4.33700000
H     -9.82200000    -11.15800000      3.58600000
H    -10.58500000    -12.14700000      4.44100000
O     12.05300000      2.95700000     -0.78100000
H     11.46300000      2.40900000     -1.29800000
H     11.92400000      2.66300000      0.12100000
O      3.99200000     -5.17000000      5.11400000
H      3.89100000     -4.93200000      6.03600000
H      4.39300000     -6.03900000      5.13300000
O    -10.63700000     -5.89600000      8.87600000
H     -9.94000000     -5.42800000      8.41500000
H    -10.28300000     -6.77400000      9.01600000
O     -3.26300000      2.08100000     16.09100000
H     -2.70700000      2.47800000     16.76100000
H     -3.61500000      2.82400000     15.60000000
O     -2.79600000     -6.89800000     -2.10300000
H     -2.33400000     -6.10600000     -2.37600000
H     -2.13100000     -7.41900000     -1.65200000
O     -6.16800000     -9.85200000     -1.38600000
H     -5.60300000     -9.59800000     -0.65600000
H     -5.88300000     -9.29900000     -2.11300000
O      9.54100000     -3.42000000    -10.04700000
H      9.80000000     -2.50100000     -9.98000000
H     10.17300000     -3.88700000     -9.50000000
O     14.67100000     -3.61300000     -6.06000000
H     15.37900000     -3.19300000     -5.57100000
H     14.92500000     -4.53500000     -6.10300000
O      1.85200000      1.03300000    -13.49700000
H      0.99100000      0.61600000    -13.54200000
H      1.68200000      1.95400000    -13.69500000
O     -1.74900000      9.76200000      7.12100000
H     -1.40500000     10.16700000      6.32400000
H     -2.38100000     10.39700000      7.45800000
O     -7.59700000      1.48900000      4.61700000
H     -8.30300000      1.35400000      3.98600000
H     -7.59000000      0.68900000      5.14400000
O      2.95900000      3.95500000     -5.28000000
H      3.74900000      3.55900000     -4.91100000
H      3.26400000      4.77200000     -5.67500000
O      6.48100000     15.52200000     -1.18500000
H      5.86700000     15.16000000     -1.82400000
H      6.37500000     16.47000000     -1.26200000
O      7.16100000     11.57700000     -7.89000000
H      6.62900000     12.29000000     -7.53500000
H      8.02300000     11.70200000     -7.49400000
O     -2.96900000     -4.32400000     -4.35000000
H     -3.18700000     -3.40200000     -4.48900000
H     -2.31800000     -4.31400000     -3.64800000
O    -14.16100000     10.38500000     -1.65100000
H    -14.46500000      9.58000000     -1.23300000
H    -14.74900000     10.50500000     -2.39700000
O     -6.02700000     -9.39700000     -8.05800000
H     -5.46100000    -10.15300000     -8.21200000
H     -6.43000000     -9.22200000     -8.90900000
O     -6.48200000     14.81100000      8.24500000
H     -6.45600000     13.88700000      7.99800000
H     -7.39700000     15.06600000      8.12800000
O     -0.65000000      2.10600000     -8.63100000
H      0.28600000      2.12800000     -8.43500000
H     -1.03300000      1.59600000     -7.91700000
O     10.57500000    -14.59000000     -4.04700000
H     10.42600000    -14.93600000     -4.92700000
H      9.71200000    -14.29900000     -3.75500000
O     15.25800000     -4.68400000     -0.04700000
H     15.91400000     -4.11300000     -0.44700000
H     14.69400000     -4.94500000     -0.77500000
O    -12.59900000     11.92300000      0.68500000
H    -11.88800000     11.34800000      0.40100000
H    -12.67800000     12.57000000     -0.01600000
O      5.80500000    -13.68100000     -4.47800000
H      5.99500000    -12.83400000     -4.88100000
H      6.63800000    -13.95700000     -4.09700000
O    -13.95800000     -7.31000000      6.82300000
H    -14.80600000     -7.16900000      6.40100000
H    -14.00700000     -8.20100000      7.16800000
O      4.94000000    -10.97400000     -8.49800000
H      4.00700000    -11.18100000     -8.46200000
H      5.34100000    -11.74300000     -8.90500000
O    -11.10600000     -9.43500000     -3.95100000
H    -10.35100000     -9.94700000     -3.66100000
H    -11.82100000    -10.07000000     -4.00100000
O    -13.73200000     -3.52900000     -5.10200000
H    -13.05900000     -3.47400000     -4.42300000
H    -14.54400000     -3.29300000     -4.65400000
O      0.62600000    -14.66600000     -8.24300000
H      0.47400000    -15.60600000     -8.14300000
H      1.57800000    -14.58100000     -8.29100000
O     -0.52700000    -15.48000000      8.88300000
H     -0.84700000    -16.32700000      8.57500000
H     -0.22400000    -15.64900000      9.77500000
O     13.33800000      1.64800000      5.91000000
H     12.81600000      1.30800000      5.18300000
H     14.00700000      0.98000000      6.05700000
O     -9.28800000     -2.04700000     -9.44200000
H     -9.09300000     -2.88900000     -9.02900000
H     -9.65200000     -2.27800000    -10.29600000
O      9.29800000      2.10700000      0.56700000
H      9.36700000      1.15900000      0.45600000
H      8.83500000      2.40700000     -0.21600000
O    -12.77100000      7.37000000      4.23200000
H    -12.47100000      8.27600000      4.30500000
H    -13.29500000      7.22600000      5.02000000
O      5.09700000      5.78700000     12.54200000
H      4.29900000      5.71700000     12.01800000
H      5.52500000      6.58100000     12.22200000
O     -8.70200000    -10.54500000     -3.08000000
H     -8.29100000    -11.24100000     -3.59300000
H     -7.97000000    -10.08600000     -2.66900000
O     -9.23000000     -0.45700000     15.57400000
H     -8.28700000     -0.58000000     15.46800000
H     -9.34300000     -0.26200000     16.50500000
O     -6.08600000    -16.88600000      0.87300000
H     -6.49100000    -17.17600000      1.69100000
H     -6.19000000    -15.93500000      0.87800000
O      2.65800000    -10.79400000     -1.77600000
H      3.00400000    -11.56200000     -2.23200000
H      2.94500000    -10.05100000     -2.30700000
O      6.29200000    -12.34300000      8.17700000
H      6.62900000    -11.45600000      8.29900000
H      6.83800000    -12.71300000      7.48300000
O     11.47500000     -3.89100000     -4.56100000
H     11.37400000     -3.14800000     -3.96600000
H     11.89300000     -3.52100000     -5.33800000
O      6.85200000      9.85800000     -0.40700000
H      7.64300000      9.37300000     -0.17300000
H      6.16400000      9.47000000      0.13400000
O    -12.51400000     -6.34500000      3.86200000
H    -12.66900000     -6.27000000      4.80300000
H    -13.21800000     -5.83500000      3.46200000
O     -4.39100000      7.29200000     -4.23700000
H     -4.87900000      6.49500000     -4.03100000
H     -4.15300000      7.65400000     -3.38300000
O     10.25100000     -9.05800000     -0.61800000
H     10.16100000     -9.40700000      0.26900000
H     10.24300000     -8.10800000     -0.50400000
O    -16.60600000     -1.46400000     -1.10700000
H    -15.99200000     -0.83600000     -1.48900000
H    -16.61700000     -1.25000000     -0.17400000
O     -9.53900000      0.48400000     11.71400000
H    -10.28900000      0.31600000     11.14300000
H     -9.43300000     -0.32600000     12.21400000
O     12.29500000     -9.15500000     -3.55900000
H     11.46700000     -8.89400000     -3.96100000
H     12.18400000    -10.08500000     -3.36200000
O     -7.55400000    -13.54800000      9.31600000
H     -8.36600000    -13.43900000      8.82100000
H     -7.84000000    -13.66200000     10.22300000
O      5.54600000     -7.87600000      5.34100000
H      5.87800000     -7.51400000      6.16200000
H      5.15700000     -8.71500000      5.58900000
O      7.09200000     -5.76900000     -4.22200000
H      7.34000000     -6.59500000     -3.80600000
H      7.78200000     -5.60800000     -4.86500000
O     -1.06500000      1.05500000      9.27100000
H     -1.81900000      0.51000000      9.50000000
H     -0.39100000      0.80700000      9.90400000
O      8.50700000      2.94500000     12.90200000
H      8.04400000      3.74100000     13.16300000
H      8.60500000      2.44800000     13.71400000
O     -7.29200000    -11.66000000      1.60800000
H     -6.54700000    -11.65700000      2.21000000
H     -6.96000000    -11.23900000      0.81500000
O      4.21700000    -15.98700000     -5.44500000
H      4.67500000    -15.16300000     -5.27500000
H      4.55100000    -16.58800000     -4.78000000
O      8.16800000    -13.09100000      6.51500000
H      8.13000000    -14.04700000      6.48700000
H      7.94000000    -12.81600000      5.62700000
O      9.98700000     12.88100000     -7.65300000
H     10.35100000     12.01300000     -7.47500000
H     10.73700000     13.40000000     -7.94300000
O      2.18400000    -11.23900000     -7.73800000
H      1.28200000    -11.55200000     -7.81300000
H      2.29000000    -11.03700000     -6.80800000
O     13.03500000     -9.32300000      1.51300000
H     13.08500000     -8.68200000      2.22200000
H     13.01400000     -8.79700000      0.71400000
O      0.34700000     14.45000000     -2.35300000
H      0.77800000     14.12100000     -1.56400000
H      0.81300000     14.02700000     -3.07500000
O     -5.20400000     15.27700000     -8.62300000
H     -4.86900000     15.28300000     -7.72600000
H     -4.42900000     15.41200000     -9.16900000
O     -4.00300000      1.24600000     12.49900000
H     -3.99900000      2.19400000     12.36800000
H     -3.56600000      1.11800000     13.34100000
O      5.50100000      3.79600000    -14.70700000
H      4.79800000      3.15000000    -14.76400000
H      6.26300000      3.35500000    -15.08500000
O      3.99800000    -11.52800000      5.27000000
H      3.11800000    -11.89900000      5.20800000
H      4.48000000    -11.93100000      4.54700000
O     10.32000000     -4.28500000     12.79200000
H      9.71700000     -4.53100000     13.49300000
H     11.15100000     -4.12000000     13.23700000
O      8.72600000      1.23100000     14.66700000
H      7.78200000      1.38100000     14.70600000
H      8.84700000      0.36500000     15.05600000
O     -7.81800000      5.87600000      9.37500000
H     -7.65800000      4.99900000      9.72400000
H     -7.18100000      5.97200000      8.66700000
O      6.80600000     10.05500000     -9.97600000
H      6.69100000     10.69800000    -10.67600000
H      6.81600000     10.57600000     -9.17300000
O     16.16500000     -6.53500000     -2.54800000
H     16.25100000     -7.46900000     -2.35700000
H     17.06000000     -6.24200000     -2.71600000
O     -8.00300000     -1.27500000      9.14400000
H     -7.82200000     -0.71500000      9.89900000
H     -8.95500000     -1.37200000      9.14200000
O    -12.99500000      6.42100000     -6.87500000
H    -13.01500000      5.48000000     -6.70200000
H    -13.34600000      6.81900000     -6.07900000
O      0.47700000     -5.58900000    -15.09400000
H      0.69200000     -4.70300000    -14.80100000
H      1.04200000     -5.73400000    -15.85300000
O    -10.09200000      2.57200000      7.47600000
H    -10.82400000      1.96300000      7.57600000
H     -9.34700000      2.11700000      7.86900000
O     -2.63700000     -6.21400000     -7.51400000
H     -3.07000000     -5.72600000     -8.21400000
H     -3.28900000     -6.26000000     -6.81500000
O    -10.28600000      7.12100000     12.98500000
H     -9.37500000      7.41200000     12.94700000
H    -10.79600000      7.93100000     12.98600000
O      1.78200000     -5.09000000     -3.53200000
H      2.62600000     -4.68400000     -3.72900000
H      1.87900000     -5.99700000     -3.82400000
O    -12.42000000      0.99500000      7.87100000
H    -12.48200000      0.62000000      8.74900000
H    -13.06400000      1.70300000      7.86600000
O      4.32100000      9.40600000     14.64500000
H      3.74300000      9.37900000     13.88300000
H      4.17200000      8.57100000     15.08900000
O     -9.24500000    -15.02400000     -1.65700000
H     -8.41600000    -15.39800000     -1.95600000
H     -9.00200000    -14.45800000     -0.92400000
O     13.61200000     -6.70100000      6.65400000
H     13.26300000     -6.11100000      5.98500000
H     13.26300000     -6.36200000      7.47800000
O     -8.49500000     13.02900000      0.83800000
H     -7.57900000     12.84700000      1.04900000
H     -8.73200000     13.75900000      1.40900000
O     -6.65100000     12.03800000      7.45500000
H     -6.25900000     11.20300000      7.20000000
H     -6.98700000     11.88500000      8.33800000
O      2.79700000     17.24000000      0.81900000
H      3.44700000     16.81600000      1.38000000
H      3.02900000     18.16900000      0.84400000
O     13.42200000     -3.58400000      8.91200000
H     13.15100000     -4.49100000      9.05300000
H     13.91500000     -3.35500000      9.70000000
O      4.58900000      2.42600000     12.93100000
H      3.66500000      2.26200000     13.11700000
H      4.61700000      3.33600000     12.63600000
O     -7.32000000    -15.06900000      5.81900000
H     -6.74800000    -14.98900000      6.58200000
H     -6.87600000    -15.69900000      5.25100000
O    -10.33400000      7.56700000     -3.79400000
H    -11.04200000      7.49000000     -3.15400000
H    -10.63300000      8.24200000     -4.40300000
O      9.43600000     -3.78900000     10.07200000
H      8.64100000     -4.09100000     10.51100000
H     10.15100000     -4.14900000     10.59800000
O      9.52000000    -10.43400000     -2.60200000
H     10.13500000    -11.15600000     -2.72800000
H      9.85400000     -9.96600000     -1.83600000
O     -4.33300000      8.56500000     10.14600000
H     -4.23200000      9.43000000     10.54300000
H     -4.53600000      7.98700000     10.88200000
O      3.95100000      9.10100000    -14.43100000
H      4.04100000      9.52500000    -13.57700000
H      4.79800000      9.23800000    -14.85600000
O     14.25400000     -5.72200000     -8.26100000
H     13.85600000     -5.71900000     -7.39000000
H     13.53100000     -5.92700000     -8.85400000
O      0.12800000      0.02100000     13.97000000
H     -0.79300000     -0.12900000     14.18500000
H      0.20500000     -0.24000000     13.05200000
O      3.38100000    -13.75100000     -8.46100000
H      3.27400000    -13.93300000     -9.39500000
H      2.93700000    -12.91300000     -8.32900000
O      5.14900000     -1.87400000      1.61000000
H      5.80000000     -1.20400000      1.82100000
H      4.57000000     -1.89400000      2.37200000
O     -0.76200000     10.61300000    -13.55800000
H     -1.65200000     10.27700000    -13.45400000
H     -0.87900000     11.50500000    -13.88500000
O     -5.20500000     13.14400000      5.29000000
H     -5.96300000     12.92300000      5.83100000
H     -5.10700000     12.39600000      4.70000000
O     -1.97900000      2.05900000      4.87400000
H     -1.20500000      1.55400000      4.62500000
H     -2.66400000      1.75600000      4.27800000
O      2.43400000      1.64500000      5.16400000
H      1.82800000      1.44000000      4.45300000
H      1.89700000      2.09600000      5.81500000
O      9.85000000     -6.31300000     -0.83700000
H      9.12100000     -6.29600000     -0.21700000
H     10.62300000     -6.12400000     -0.30400000
O    -11.01400000    -14.14000000      1.70700000
H    -11.66100000    -13.50700000      2.02000000
H    -11.43400000    -14.55900000      0.95500000
O      0.90100000     -8.39000000    -14.99400000
H      1.59500000     -8.10500000    -14.39800000
H      0.58800000     -7.58200000    -15.40000000
O     -1.74500000     -8.34400000      0.15300000
H     -1.39700000     -8.73200000      0.95600000
H     -0.99100000     -7.91900000     -0.25500000
O     -3.34600000     -1.79600000     -5.20100000
H     -3.17500000     -0.87100000     -5.02400000
H     -4.17600000     -1.79900000     -5.67800000
O     -4.06500000     -8.06200000     10.79700000
H     -4.45500000     -8.21700000     11.65700000
H     -3.46100000     -8.79400000     10.67300000
O      3.44100000     10.54600000      9.29900000
H      2.77600000      9.95600000      9.65400000
H      3.15000000     11.42000000      9.56000000
O      0.23800000     -7.14700000     -1.57900000
H      1.04100000     -7.37400000     -1.11000000
H      0.44500000     -7.30800000     -2.50000000
O      4.66800000     -7.49500000    -11.36000000
H      4.50500000     -7.73200000    -10.44700000
H      4.67200000     -6.53800000    -11.36300000
O     14.14000000     -4.78100000     -3.05700000
H     13.71500000     -5.15400000     -3.82900000
H     14.77900000     -5.44300000     -2.79200000
O      1.10300000     -9.67000000     12.51400000
H      1.77300000    -10.35300000     12.54800000
H      1.51500000     -8.95500000     12.03000000
O    -10.28400000      9.90500000     -7.17500000
H     -9.56200000     10.13900000     -7.75900000
H    -10.10100000      9.00100000     -6.91900000
O     -0.03400000     -6.20900000     -8.27800000
H     -0.93900000     -5.94200000     -8.11500000
H     -0.01000000     -7.13400000     -8.03300000
O      2.61600000     15.63900000     -4.98400000
H      2.25900000     14.75400000     -5.05600000
H      1.86400000     16.21300000     -5.13300000
O     -6.26800000     16.88500000     -1.96100000
H     -5.50600000     16.56500000     -2.44400000
H     -6.75000000     16.09300000     -1.72200000
O      9.88300000     -3.87000000    -12.88800000
H      9.54700000     -3.12900000    -13.39300000
H      9.61100000     -3.69100000    -11.98800000
O     -4.62200000     -2.05800000      4.01400000
H     -4.97400000     -1.64300000      3.22700000
H     -4.54000000     -1.34400000      4.64600000
O     -4.75900000      3.89100000     14.55300000
H     -5.52700000      3.33700000     14.69200000
H     -4.88300000      4.62800000     15.15100000
O     -1.25900000      2.40700000    -17.42500000
H     -1.52500000      1.83500000    -18.14400000
H     -0.30200000      2.36700000    -17.42800000
O    -11.51600000     -4.42400000     11.00100000
H    -12.09600000     -4.92400000     11.57400000
H    -11.39300000     -4.98500000     10.23500000
O    -14.88200000      0.92900000     -1.63600000
H    -14.28700000      1.22600000     -0.94800000
H    -14.36500000      0.98300000     -2.44000000
O      0.29100000      5.44500000     -0.89300000
H      0.93500000      5.58400000     -0.19900000
H     -0.55600000      5.54600000     -0.45900000
O     12.99700000     11.75100000      5.59600000
H     12.80000000     10.87700000      5.25800000
H     12.51700000     11.80100000      6.42300000
O      6.25900000     -2.07500000      4.88800000
H      6.67700000     -2.90900000      4.67500000
H      6.92800000     -1.58700000      5.36800000
O      9.86600000      3.95300000     -8.79700000
H      9.91600000      4.55200000     -9.54200000
H      9.71100000      4.52100000     -8.04300000
O    -11.02800000      7.04000000    -12.53100000
H    -10.28000000      7.12600000    -13.12300000
H    -11.30000000      6.12600000    -12.62100000
O     -0.17000000     11.00800000    -10.77100000
H     -0.17200000     10.84100000    -11.71300000
H     -0.59600000     10.23900000    -10.39100000
O     -3.55200000      0.30900000      9.94400000
H     -4.35400000      0.55600000      9.48400000
H     -3.57700000      0.81400000     10.75700000
O     17.26200000     -3.14100000     -2.12000000
H     17.65100000     -4.01300000     -2.17600000
H     17.82400000     -2.66700000     -1.50700000
O      6.79000000     -2.67400000    -10.50300000
H      7.69900000     -2.76300000    -10.21600000
H      6.61300000     -1.73500000    -10.45100000
O      8.09000000     -3.20700000      7.78800000
H      8.19600000     -2.27400000      7.60300000
H      8.58800000     -3.34900000      8.59300000
O      2.06200000     -4.80100000     17.31800000
H      2.00400000     -4.71400000     16.36700000
H      1.82200000     -5.71200000     17.49000000
O     -9.72500000      7.11000000     -6.86200000
H    -10.33900000      6.73500000     -7.49300000
H    -10.06700000      6.84500000     -6.00800000
O    -10.30500000     -8.60600000     10.45000000
H     -9.77000000     -8.18500000     11.12300000
H    -11.19400000     -8.58500000     10.80400000
O      7.71100000     13.01600000     -3.45000000
H      6.92500000     13.08700000     -2.90800000
H      7.66300000     12.13800000     -3.82900000
O      0.93400000     -3.70000000     -7.61300000
H      0.38600000     -4.41800000     -7.92900000
H      0.33600000     -3.14500000     -7.11200000
O     -2.85000000     11.87100000     -1.69700000
H     -2.84300000     12.73000000     -1.27500000
H     -1.92500000     11.64600000     -1.79800000
O     -0.07900000    -15.53900000      3.95000000
H     -0.65900000    -15.00700000      3.40500000
H      0.61100000    -15.82900000      3.35200000
O     10.02300000      7.26400000     -4.54600000
H     10.96800000      7.32200000     -4.40800000
H      9.65900000      7.14100000     -3.67000000
O    -12.12100000     12.00500000     -6.72300000
H    -12.83500000     11.71600000     -6.15400000
H    -11.56600000     11.23200000     -6.82200000
O     -9.53400000      9.02100000    -10.10000000
H     -8.72800000      8.96900000     -9.58700000
H     -9.63500000      8.14600000    -10.47600000
O      6.34200000    -10.04500000     11.87100000
H      7.23900000    -10.10200000     12.20200000
H      6.41800000     -9.54200000     11.06000000
O     -5.73900000     -5.15200000    -11.71800000
H     -6.67500000     -5.22900000    -11.90400000
H     -5.31200000     -5.58900000    -12.45500000
O    -13.05500000     -1.08200000      5.72700000
H    -12.74100000     -0.21900000      5.99800000
H    -12.34400000     -1.43900000      5.19400000
O     -3.30500000     11.12600000      1.45600000
H     -2.66300000     10.95800000      0.76600000
H     -3.20300000     12.05700000      1.65600000
O     -2.42300000    -14.89100000     -8.67700000
H     -1.49600000    -14.94100000     -8.90900000
H     -2.74900000    -15.78300000     -8.80000000
O     -1.62900000    -17.19700000     -1.13900000
H     -1.56800000    -16.41000000     -1.68100000
H     -1.56100000    -17.92200000     -1.76100000
O     10.00900000     -0.65200000     -9.82200000
H     10.69800000     -0.48300000     -9.18100000
H      9.39000000      0.06900000     -9.70500000
O      7.48600000      2.93700000      7.53800000
H      7.90200000      3.36400000      6.78900000
H      8.05400000      3.14700000      8.27900000
O      7.99900000     -7.66900000     -2.32000000
H      8.76500000     -7.42000000     -1.80400000
H      7.99300000     -8.62600000     -2.29400000
O     -1.80900000     -0.89300000     -8.32400000
H     -1.77100000     -0.99700000     -7.37300000
H     -2.55900000     -0.31600000     -8.47200000
O     -6.80600000     -0.43800000     14.68900000
H     -6.43900000     -0.86500000     13.91600000
H     -6.09500000     -0.45000000     15.33000000
O    -11.50300000      8.69700000      0.22200000
H    -11.12400000      9.37700000      0.78000000
H    -11.45700000      9.06000000     -0.66200000
O     -0.19300000    -13.26100000     -5.47500000
H      0.08000000    -12.71500000     -4.73700000
H      0.40700000    -14.00600000     -5.45700000
O     -6.14700000     -4.52200000      5.04900000
H     -6.52400000     -5.21200000      4.50300000
H     -6.41900000     -3.70700000      4.62700000
O     17.15200000      1.70100000      2.46100000
H     16.27900000      1.84600000      2.82500000
H     17.56500000      1.08400000      3.06600000
O     -4.40700000    -12.30400000     11.97300000
H     -3.67700000    -11.77900000     12.30200000
H     -4.30800000    -13.15100000     12.40800000
O     12.35000000      8.66800000      5.23800000
H     13.05900000      8.38400000      5.81500000
H     12.26500000      7.96300000      4.59700000
O      4.39100000      5.33100000     15.21800000
H      4.94300000      5.87800000     15.77700000
H      4.67400000      5.53800000     14.32700000
O      0.32100000     -7.01200000     15.66000000
H      1.18000000     -7.21400000     15.29100000
H     -0.05400000     -6.36900000     15.05800000
O     -5.52200000    -10.39300000    -10.88900000
H     -4.99000000    -10.35700000    -11.68400000
H     -6.00800000     -9.56900000    -10.88800000
O      3.07100000    -11.16100000     -5.21600000
H      3.15600000    -12.04900000     -4.87000000
H      3.65100000    -10.63400000     -4.66600000
O    -11.55000000      3.05100000      2.99900000
H    -11.07900000      3.66200000      3.56600000
H    -12.46600000      3.13300000      3.26800000
O      2.93600000      9.42500000      5.43100000
H      3.85200000      9.67200000      5.30600000
H      2.56900000      9.41200000      4.54700000
O      4.32900000     -4.65000000     12.82400000
H      4.89700000     -4.16000000     12.22900000
H      4.69700000     -5.53300000     12.83300000
O     -1.43800000      7.44000000    -14.74600000
H     -1.51400000      6.48600000    -14.78100000
H     -0.54500000      7.59800000    -14.44000000
O     -7.60300000     -1.03500000    -13.94500000
H     -7.38200000     -1.15800000    -13.02200000
H     -8.09600000     -0.21500000    -13.96600000
O    -13.01600000     -4.97300000      7.51800000
H    -12.18400000     -5.16700000      7.95000000
H    -13.36400000     -5.83000000      7.27000000
O     11.35000000     -3.52300000      2.74400000
H     10.61000000     -2.91900000      2.69000000
H     11.91400000     -3.27800000      2.01100000
O     14.67300000      1.36400000     -4.57100000
H     15.42300000      1.26100000     -5.15700000
H     14.91200000      0.86800000     -3.78800000
O     -5.69500000     -2.78700000     16.83600000
H     -5.20500000     -1.96500000     16.79700000
H     -5.98000000     -2.93900000     15.93500000
O    -12.75500000      1.61200000     -3.75300000
H    -12.63700000      0.79200000     -4.23200000
H    -11.88600000      1.81600000     -3.40800000
O     -8.13600000      9.77900000     -2.87600000
H     -7.97000000      9.99000000     -1.95700000
H     -8.57200000      8.92700000     -2.85100000
O    -14.61000000      7.20600000      6.43700000
H    -14.18300000      6.78700000      7.18400000
H    -15.03500000      7.98000000      6.80700000
O      5.22400000      0.93100000    -14.77000000
H      4.94900000      0.68000000    -13.88900000
H      4.58800000      0.51100000    -15.34900000
O     12.69700000     -4.43600000      5.13500000
H     12.32600000     -4.08900000      4.32400000
H     12.06300000     -4.19700000      5.81000000
O      8.69200000     -7.24800000      4.09500000
H      8.80900000     -8.13800000      3.76200000
H      7.75600000     -7.07500000      3.99000000
O      1.45800000    -15.25100000     -5.05400000
H      1.49000000    -15.23800000     -4.09700000
H      2.34800000    -15.48300000     -5.31900000
O     -3.26400000      4.23200000      6.05900000
H     -4.08100000      3.95700000      5.64300000
H     -2.70800000      3.45400000      6.03200000
O    -14.64000000     -2.84900000      6.76600000
H    -14.06800000     -3.61600000      6.75800000
H    -14.14800000     -2.17800000      6.29200000
O      6.02700000      5.00800000    -10.58100000
H      5.80600000      5.36800000     -9.72200000
H      6.16500000      5.77700000    -11.13400000
O     -0.14700000      3.83800000     11.68600000
H     -0.97500000      3.76700000     12.16100000
H     -0.38300000      4.25000000     10.85400000
O     -9.01000000      4.67300000     -3.36600000
H     -9.47400000      4.78100000     -4.19600000
H     -9.33500000      5.38500000     -2.81500000
O      3.72200000      7.80500000     -5.65900000
H      2.96500000      8.17000000     -6.11700000
H      4.41800000      7.79400000     -6.31700000
O     -5.65000000     -8.54000000     13.18300000
H     -5.36300000     -8.85000000     14.04100000
H     -6.19100000     -9.25100000     12.84000000
O    -13.46400000      4.22400000     11.01500000
H    -12.62500000      4.45800000     11.41200000
H    -13.76600000      3.47000000     11.52100000
O     -0.12900000    -12.20100000      9.86300000
H     -0.04400000    -12.50800000     10.76600000
H     -0.80100000    -12.76400000      9.48000000
O     11.60700000      5.46400000     -1.68700000
H     11.69300000      4.55800000     -1.39000000
H     12.29700000      5.93600000     -1.22000000
O     -6.88000000     -8.16000000    -10.55600000
H     -7.78000000     -8.36100000    -10.30000000
H     -6.86500000     -7.20800000    -10.65000000
O     -7.42400000    -12.41500000    -11.25500000
H     -6.79500000    -11.71700000    -11.07300000
H     -7.80100000    -12.62500000    -10.40100000
O      7.10300000     12.51500000      7.15600000
H      7.12000000     13.44500000      7.38100000
H      7.94900000     12.35500000      6.73600000
O     -4.41700000     -8.58200000      7.62700000
H     -4.19300000     -7.65800000      7.51500000
H     -4.12700000     -8.79300000      8.51500000
O      8.86500000    -10.71400000     -7.53200000
H      8.49800000    -10.41900000     -8.36500000
H      9.67100000    -10.20800000     -7.43300000
O      7.50100000    -14.93500000      3.18600000
H      7.73000000    -15.08200000      2.26800000
H      6.88900000    -15.64000000      3.39500000
O     -5.75000000    -16.53100000     -4.55800000
H     -6.69900000    -16.53600000     -4.42800000
H     -5.63900000    -16.53400000     -5.50900000
O     11.53100000      0.61400000    -11.92200000
H     10.99600000      1.27000000    -12.36800000
H     10.92600000      0.18200000    -11.31800000
O      5.27400000     12.05500000      0.78000000
H      4.60200000     11.47900000      1.14500000
H      5.90800000     11.46100000      0.38000000
O     -6.24700000     -4.58700000     11.52900000
H     -7.07200000     -4.10100000     11.49500000
H     -5.77700000     -4.31700000     10.74000000
O      4.88100000    -12.05800000     10.49800000
H      5.01300000    -11.19400000     10.88900000
H      5.22200000    -11.97200000      9.60800000
O      6.60800000    -11.37400000     -6.10200000
H      7.39100000    -11.06800000     -6.55900000
H      5.90800000    -11.30100000     -6.75000000
O     -8.90600000     -6.06300000    -15.41700000
H     -8.89500000     -6.90400000    -14.96100000
H     -8.50600000     -5.45000000    -14.80000000
O      0.06300000     -2.35000000      4.50400000
H     -0.64000000     -2.99700000      4.45100000
H      0.63200000     -2.55200000      3.76100000
O      6.17900000     -0.08100000    -11.04100000
H      6.23300000      0.81200000    -11.38200000
H      5.24000000     -0.26600000    -11.00400000
O     13.92100000      7.73900000      7.26300000
H     13.05000000      7.57800000      7.62600000
H     14.52300000      7.40400000      7.92800000
O      6.23100000      1.17800000     -0.26500000
H      5.61700000      0.66000000     -0.78500000
H      6.53600000      0.57700000      0.41400000
O      7.28900000     10.65800000     -4.57800000
H      6.42500000     10.25000000     -4.51900000
H      7.83100000     10.00700000     -5.02500000
O      5.40600000     -6.77200000    -15.01700000
H      5.29000000     -6.60800000    -14.08200000
H      5.37900000     -7.72600000    -15.09900000
O      7.26100000      5.99900000      6.69600000
H      7.87700000      5.98700000      7.42900000
H      6.44000000      6.30700000      7.07800000
O     -2.09100000     -3.98600000      4.42000000
H     -2.52500000     -4.83100000      4.30900000
H     -2.77400000     -3.34000000      4.24100000
O      5.79600000     -5.06200000     -8.00300000
H      6.25100000     -5.90000000     -7.91500000
H      5.96100000     -4.79300000     -8.90700000
O     -9.64000000      3.30900000      0.89400000
H     -9.89500000      4.00500000      0.28800000
H    -10.04000000      3.55900000      1.72700000
O      1.37400000     -6.28000000    -10.58900000
H      1.50700000     -5.52200000    -11.15900000
H      0.95300000     -5.92200000     -9.80800000
O     -4.19700000     14.40100000      1.98200000
H     -4.57900000     15.17400000      2.39800000
H     -3.25200000     14.52900000      2.06100000
O    -13.23200000    -11.13200000     -4.06300000
H    -13.33500000    -12.02000000     -3.72400000
H    -14.01000000    -10.66600000     -3.75700000
O     10.07900000     -8.47700000     -5.58900000
H      9.20800000     -8.85900000     -5.48300000
H     10.18800000     -7.91300000     -4.82300000
O     -0.23100000      4.18800000      5.27700000
H      0.06300000      3.83700000      6.11800000
H     -0.75500000      3.48300000      4.89400000
O      2.09200000     -2.62700000      1.84100000
H      2.69200000     -2.74800000      2.57700000
H      2.51400000     -1.96200000      1.29600000
O     -8.08100000      9.39000000      8.40500000
H     -8.75900000      9.79300000      8.94800000
H     -8.02600000      8.48800000      8.72200000
O      3.95100000     -1.04300000      7.69800000
H      4.46900000     -1.84000000      7.81200000
H      4.50000000     -0.34700000      8.06000000
O      8.27300000      7.08900000      4.25000000
H      7.78600000      6.67400000      4.96200000
H      8.19500000      8.02700000      4.42200000
O    -10.01000000     10.57300000     10.19100000
H     -9.77200000     11.31400000     10.74900000
H    -10.96200000     10.50800000     10.27200000
O     -3.93900000     -1.67200000      7.89500000
H     -3.88200000     -1.51800000      6.95200000
H     -3.54600000     -0.89300000      8.28800000
O     -9.95600000     -1.80500000     -1.64100000
H     -9.24500000     -2.14000000     -2.18700000
H    -10.75400000     -2.11100000     -2.07200000
O     -1.26900000     14.68600000      2.30800000
H     -0.73200000     15.17600000      1.68500000
H     -0.95800000     14.97000000      3.16800000
O     -3.76000000    -16.79600000      2.67500000
H     -4.51200000    -17.20200000      2.24400000
H     -2.99900000    -17.18200000      2.24100000
O      1.18800000      9.18700000     10.42400000
H      0.81600000      8.88200000      9.59600000
H      1.00900000      8.47800000     11.04200000
O     11.50900000    -10.19600000     -8.51300000
H     11.75400000     -9.57400000     -7.82700000
H     11.76400000     -9.76500000     -9.32900000
O      1.70500000      5.28900000    -16.39100000
H      2.04700000      6.11500000    -16.73200000
H      1.98500000      5.27300000    -15.47500000
O     -3.53600000     -8.72300000    -15.44200000
H     -2.80600000     -9.29000000    -15.69000000
H     -3.24100000     -7.84100000    -15.66600000
O     12.83600000     -6.12100000      9.27000000
H     12.09900000     -6.72600000      9.35700000
H     13.61100000     -6.68200000      9.30600000
O     12.53300000      5.07900000     -6.23800000
H     12.72500000      4.60800000     -5.42700000
H     12.65500000      6.00100000     -6.01400000
O    -12.26600000     -3.09400000     -2.36100000
H    -13.04300000     -3.04600000     -1.80400000
H    -11.99000000     -4.00900000     -2.30900000
O     15.35100000      3.79900000     -1.70200000
H     15.31500000      2.97000000     -1.22400000
H     15.92900000      4.35200000     -1.17700000
O     10.39900000      1.86500000     -2.54000000
H      9.53600000      2.18500000     -2.27600000
H     10.54500000      2.25400000     -3.40200000
O    -12.12100000      8.69500000      9.18500000
H    -11.54800000      8.20600000      9.77600000
H    -12.82500000      8.08200000      8.97200000
O      8.64800000      6.53000000     -1.95500000
H      8.76200000      7.34700000     -1.47000000
H      9.48200000      6.07200000     -1.85200000
O      5.71700000      5.90000000     -7.73200000
H      6.44200000      5.43300000     -7.31800000
H      5.85800000      6.81700000     -7.50100000
O      7.47200000    -12.22600000      3.84500000
H      7.50500000    -13.10900000      3.47800000
H      6.69600000    -11.83100000      3.44800000
O      5.28700000    -14.90600000      0.26700000
H      4.96700000    -14.10300000     -0.14600000
H      5.00000000    -14.83700000      1.17800000
O      0.28500000     -9.13700000     -9.71400000
H      0.55100000     -8.29600000    -10.08400000
H      1.10500000     -9.55400000     -9.45100000
O     10.45400000    -13.38600000      3.77500000
H     10.42800000    -14.18200000      3.24600000
H      9.69400000    -13.45800000      4.35400000
O      0.79000000    -11.02600000    -12.36300000
H      0.92500000    -11.30900000    -13.26800000
H      1.16000000    -10.14300000    -12.33100000
O     -7.49300000      4.04900000     11.62000000
H     -8.36400000      3.95500000     12.00500000
H     -7.21100000      3.15200000     11.44300000
O      1.77300000      2.02700000     13.44700000
H      1.23000000      1.27800000     13.69300000
H      1.17900000      2.60500000     12.96700000
O     -7.06500000    -11.02800000      4.65500000
H     -6.87300000    -11.30000000      5.55300000
H     -7.85100000    -11.52200000      4.41900000
O     17.06900000     -1.79300000     -4.75800000
H     16.83200000     -1.07300000     -4.17400000
H     17.39000000     -2.48000000     -4.17400000
O     11.80900000      7.57700000     -7.66700000
H     12.08500000      7.10900000     -8.45500000
H     11.06100000      8.10400000     -7.95100000
O      3.01300000      5.77500000    -13.66700000
H      3.58900000      5.15000000    -13.22600000
H      2.96700000      6.52100000    -13.07000000
O      4.66800000    -11.04300000      0.05000000
H      3.89100000    -10.72000000     -0.40600000
H      5.40100000    -10.76200000     -0.49700000
O     -8.75900000      0.26900000     -5.89100000
H     -8.63400000      1.10800000     -5.44800000
H     -8.48600000      0.43100000     -6.79400000
O      2.67800000      5.21200000     11.12800000
H      1.80400000      5.03800000     11.47700000
H      2.52600000      5.47400000     10.22000000
O     -0.84400000     -5.48400000      7.12400000
H     -0.44600000     -4.69200000      6.76300000
H     -0.96500000     -5.28900000      8.05300000
O     -3.83900000     -5.21400000     -9.65800000
H     -4.08100000     -4.39500000     -9.22400000
H     -4.29800000     -5.18400000    -10.49800000
O     14.86100000     -3.36100000      6.47600000
H     14.69600000     -3.83700000      7.29000000
H     14.18800000     -3.67800000      5.87300000
O    -10.53100000      0.56400000     -0.20600000
H    -10.34800000     -0.24800000     -0.67900000
H    -10.19900000      1.25500000     -0.77900000
O     -7.30100000      3.30900000    -11.41700000
H     -6.77200000      3.87500000    -11.97900000
H     -7.91700000      2.88600000    -12.01500000
O     -2.99000000      0.80000000     -4.62900000
H     -2.48000000      1.54200000     -4.95600000
H     -3.61600000      1.19000000     -4.01900000
O     11.59900000    -11.03100000      4.44900000
H     12.26600000    -10.96700000      5.13200000
H     11.17000000    -11.87200000      4.61200000
O      2.59700000     -7.55200000     14.31700000
H      2.91200000     -6.80500000     13.80900000
H      3.30700000     -8.19200000     14.26700000
O      0.02100000      0.50900000      3.84300000
H      0.51800000      0.30600000      3.05000000
H     -0.09900000     -0.33800000      4.27300000
O     -6.50500000     -6.13700000     14.85400000
H     -7.44800000     -6.09800000     14.69100000
H     -6.15900000     -6.66000000     14.13100000
O      4.37300000      5.70900000      3.49700000
H      4.56700000      5.30600000      4.34300000
H      3.55000000      5.30400000      3.22100000
O      4.93600000    -12.49000000      2.62100000
H      4.38300000    -13.26600000      2.53600000
H      4.84400000    -12.03800000      1.78200000
O     -8.95300000      7.44900000     -0.26100000
H     -9.73100000      7.93200000      0.01700000
H     -8.24300000      8.08900000     -0.21200000
O     13.45400000      0.17000000     10.72300000
H     12.63300000      0.03700000     10.25100000
H     13.24300000     -0.03400000     11.63400000
O     -7.76700000     10.29300000     -7.96700000
H     -7.49800000     11.19900000     -8.11800000
H     -7.68900000     10.17500000     -7.02000000
O     -4.55700000     -8.79900000     -5.68800000
H     -4.66400000     -7.91400000     -6.03600000
H     -4.96000000     -9.36500000     -6.34600000
O      9.38000000      0.50600000    -14.72900000
H      9.66200000      0.16900000    -15.57900000
H      9.17300000     -0.27700000    -14.21800000
O      5.51200000     -3.12900000      8.71500000
H      6.36100000     -3.01800000      8.28700000
H      5.68000000     -2.92800000      9.63600000
O     -5.46700000     15.89600000      4.36600000
H     -4.81300000     16.29600000      4.93900000
H     -5.42700000     14.96200000      4.57200000
O     -9.37900000     12.20800000     -4.15300000
H     -9.13500000     11.48700000     -3.57200000
H     -9.72600000     11.77900000     -4.93500000
O     -1.83300000     -8.62400000    -12.61800000
H     -1.57400000     -9.24400000    -11.93700000
H     -1.52300000     -9.02000000    -13.43300000
O     -4.28600000      0.05600000      5.82800000
H     -4.99300000      0.69200000      5.93900000
H     -3.48600000      0.57900000      5.86700000
O    -15.78500000     -7.05300000     -5.03900000
H    -15.13800000     -6.84700000     -4.36400000
H    -16.48200000     -6.41000000     -4.90700000
O      4.30900000     -4.38700000     -5.42100000
H      3.66800000     -4.68600000     -6.06600000
H      5.03500000     -5.00500000     -5.50000000
O      3.75900000      5.89100000     -0.11900000
H      3.85600000      6.19900000     -1.02000000
H      4.25700000      5.07400000     -0.09100000
O     -3.94800000     10.81600000     11.71600000
H     -3.11000000     11.17000000     11.41700000
H     -4.06800000     11.18900000     12.58900000
O     -2.33700000     -5.50000000    -14.98000000
H     -2.18100000     -5.50800000    -14.03500000
H     -1.47500000     -5.33600000    -15.36300000
O     -7.59000000     -8.25600000      4.24100000
H     -7.21100000     -8.06100000      5.09800000
H     -7.49100000     -9.20300000      4.14400000
O     11.34800000     10.79900000     -6.21100000
H     12.20700000     11.03700000     -6.56200000
H     11.33200000     11.18600000     -5.33500000
O      4.01700000     -7.63500000     -8.72900000
H      3.46700000     -7.91200000     -7.99600000
H      3.99400000     -6.67800000     -8.69700000
O     -3.01100000      3.91700000     12.58500000
H     -3.58800000      3.85300000     13.34600000
H     -2.58000000      4.76600000     12.68200000
O     -7.24600000     14.48500000     -1.12700000
H     -7.77200000     14.13600000     -0.40800000
H     -6.61700000     13.78900000     -1.32300000
O     -6.69200000    -16.45600000     -1.89700000
H     -5.94100000    -16.94800000     -2.22700000
H     -6.31400000    -15.82100000     -1.28800000
O     -5.57900000     -5.56700000     -1.10700000
H     -4.73200000     -5.14500000     -0.96000000
H     -5.46800000     -6.04700000     -1.92700000
O    -10.79500000     -6.89800000     -5.01000000
H    -10.72800000     -7.81600000     -4.74800000
H     -9.92200000     -6.53900000     -4.85100000
O      9.33200000     -3.44400000      0.20200000
H      9.31400000     -4.14900000     -0.44500000
H      8.98200000     -3.84200000      0.99900000
O    -14.52200000      4.30900000      1.28200000
H    -13.93800000      5.06300000      1.36200000
H    -13.94900000      3.59000000      1.01600000
O    -10.88100000     -6.24900000    -11.37800000
H    -11.33300000     -7.08600000    -11.49000000
H    -11.38600000     -5.63200000    -11.90700000
O      2.45300000     11.54800000     -9.98000000
H      2.36000000     11.96600000     -9.12500000
H      1.55600000     11.45600000    -10.30100000
O      4.54400000      7.22000000      6.87200000
H      4.15200000      8.09300000      6.84700000
H      3.83600000      6.63200000      6.61000000
O      9.49100000      5.30000000     -6.46000000
H      8.82700000      5.01600000     -5.83200000
H      9.77300000      6.15700000     -6.13900000
O    -11.36800000     -0.43300000     -8.18500000
H    -12.03300000     -1.10900000     -8.06000000
H    -10.59400000     -0.91000000     -8.48400000
O      9.84200000      9.71800000      6.11500000
H     10.60700000      9.34600000      5.67500000
H      9.99900000      9.55700000      7.04500000
O     -4.95300000     10.39500000    -10.31000000
H     -5.64100000     10.94300000     -9.93200000
H     -5.26200000      9.49900000    -10.18100000
O      2.65600000     15.66400000      4.87400000
H      3.36700000     15.70200000      4.23500000
H      2.95600000     16.21300000      5.59900000
O      8.74400000    -16.12800000     -0.83300000
H      9.39200000    -16.75700000     -1.14900000
H      9.25200000    -15.34300000     -0.62700000
O      7.78100000     -0.70800000     -2.69300000
H      7.59500000     -1.64600000     -2.65200000
H      8.03800000     -0.55400000     -3.60200000
O     -7.56900000     -8.53900000    -13.64800000
H     -7.75300000     -9.41600000    -13.31200000
H     -6.68000000     -8.34900000    -13.34800000
O     11.74800000      5.67300000      5.61800000
H     11.69700000      4.77300000      5.29400000
H     10.94400000      5.79200000      6.12300000
O     16.38900000      6.27100000      3.43900000
H     16.19300000      7.11400000      3.03100000
H     15.64000000      6.10100000      4.00900000
O     10.15000000      2.94100000     -5.07100000
H     10.36600000      3.73600000     -5.55800000
H      9.23400000      2.76800000     -5.28800000
O     12.23500000      6.44000000    -10.36400000
H     13.00300000      5.87000000    -10.32100000
H     11.64200000      5.99700000    -10.97000000
O      0.34800000     -8.59500000     -6.61900000
H     -0.13500000     -8.61000000     -5.79300000
H      0.08600000     -9.40100000     -7.06400000
O     12.69800000      4.73500000      1.83700000
H     13.45000000      4.30800000      2.24700000
H     13.05000000      5.12200000      1.03500000
O     -4.09700000      5.01200000     -6.27600000
H     -4.96200000      4.62900000     -6.41900000
H     -4.17600000      5.47800000     -5.44300000
O      4.71100000     15.74500000      3.32400000
H      4.78900000     15.31200000      2.47400000
H      5.15100000     15.15400000      3.93500000
O     -1.48500000    -15.11600000     -3.30300000
H     -1.80300000    -14.99700000     -4.19800000
H     -2.16300000    -14.72300000     -2.75400000
O     -0.76200000     -3.04000000     13.46300000
H     -0.84000000     -3.97800000     13.29000000
H     -0.80400000     -2.63300000     12.59800000
O      2.89800000     -7.72900000     -0.75400000
H      3.71000000     -7.32400000     -1.05900000
H      3.03800000     -7.87000000      0.18200000
O     11.24700000     10.86900000     -1.94900000
H     12.19700000     10.98200000     -1.95600000
H     10.92900000     11.47500000     -2.61900000
O      3.93100000    -15.89700000      5.48200000
H      4.30500000    -15.48400000      6.26000000
H      3.22900000    -16.45200000      5.81900000
O     -3.81200000      8.66800000      5.39300000
H     -2.99400000      8.63600000      5.88900000
H     -4.49700000      8.64400000      6.06100000
O      7.32900000      0.93800000     11.52400000
H      7.28900000      0.19600000     12.12700000
H      7.66800000      1.65900000     12.05500000
O     -4.74900000      1.08200000    -13.00200000
H     -3.85000000      1.35800000    -13.18100000
H     -5.25200000      1.89700000    -12.99200000
O     -5.61200000     -1.88100000     -2.80100000
H     -5.13400000     -1.05200000     -2.79600000
H     -5.33900000     -2.32000000     -1.99600000
O      1.22100000     14.75400000      9.58600000
H      2.17500000     14.78900000      9.52400000
H      0.91300000     15.20100000      8.79700000
O     -0.01600000      7.51900000     -6.24800000
H      0.34900000      6.65600000     -6.44600000
H     -0.04100000      7.55400000     -5.29100000
O      1.44700000      9.52300000     14.08200000
H      1.55100000      8.64200000     13.72400000
H      1.23400000     10.06700000     13.32400000
O    -10.31200000      4.35800000     -5.89100000
H    -11.14000000      4.08200000     -5.49800000
H    -10.49400000      4.39600000     -6.83000000
O      4.72700000      7.22500000     -2.96400000
H      4.17600000      7.37300000     -3.73300000
H      5.16600000      8.06400000     -2.81900000
O      8.97700000     -4.69800000     -5.89400000
H      9.34300000     -4.87100000     -6.76100000
H      9.72700000     -4.41800000     -5.36800000
O     -1.85100000      8.02100000      9.12900000
H     -1.48500000      8.84600000      8.81000000
H     -2.72800000      8.25100000      9.43500000
O     11.36400000     -7.09500000      2.99100000
H     11.97900000     -6.50400000      3.42500000
H     10.52000000     -6.90800000      3.40200000
O      1.30400000      2.73700000    -17.39000000
H      2.14500000      2.29700000    -17.26600000
H      1.42100000      3.59700000    -16.98700000
O     -0.89000000     -2.84100000      8.72700000
H     -0.41000000     -2.13700000      8.28900000
H     -1.68600000     -2.94700000      8.20700000
O     12.08200000      3.50400000      7.82400000
H     12.44100000      3.41900000      8.70700000
H     12.74800000      3.11600000      7.25600000
O     -8.82400000     11.14200000      6.00700000
H     -9.41800000     11.35200000      6.72700000
H     -8.06000000     11.69900000      6.15700000
O      6.32200000     -9.31100000    -12.60800000
H      5.54000000     -8.83800000    -12.32600000
H      7.05100000     -8.79900000    -12.25800000
O     15.77400000     -3.86900000      3.42600000
H     15.12300000     -4.57000000      3.37900000
H     16.15100000     -3.95100000      4.30100000
O      2.62700000     11.30000000      1.69000000
H      2.28900000     10.44800000      1.96700000
H      2.64800000     11.82100000      2.49300000
O    -10.05000000     10.34900000      1.73500000
H    -10.07900000     10.05300000      2.64500000
H     -9.53100000     11.15300000      1.76200000
O    -10.24800000      7.03900000     10.08600000
H    -10.23100000      6.77600000     11.00600000
H     -9.49000000      6.60100000      9.69800000
O    -16.10600000     -7.80300000     -1.51000000
H    -15.58900000     -7.14600000     -1.97600000
H    -15.68600000     -8.63600000     -1.72500000
O     -6.22900000     -3.41800000      8.72900000
H     -7.00300000     -2.88000000      8.89600000
H     -5.69800000     -2.89400000      8.12800000
O     -1.71400000    -11.28400000     -1.25100000
H     -2.00900000    -11.86600000     -0.55100000
H     -1.94300000    -10.40600000     -0.94500000
O     -5.76700000    -14.33300000     -0.21000000
H     -6.59500000    -14.05600000      0.18300000
H     -5.10800000    -13.77500000      0.20200000
O      3.60600000     -1.97300000     -4.26600000
H      2.93200000     -1.54600000     -4.79500000
H      3.70400000     -2.84100000     -4.65800000
O    -10.64200000    -13.94300000     -3.73400000
H    -11.41900000    -14.21100000     -3.24500000
H     -9.90700000    -14.20700000     -3.18000000
O      5.04200000      9.69800000      3.52300000
H      5.89100000     10.10500000      3.35500000
H      5.05900000      8.88900000      3.01100000
O     -6.05200000     -2.88700000     -5.64600000
H     -6.81000000     -2.33100000     -5.82800000
H     -5.79500000     -2.65500000     -4.75300000
O      2.19900000     13.58000000     -0.60800000
H      2.70300000     14.34000000     -0.31400000
H      2.69400000     12.82700000     -0.28600000
O     -9.78800000    -15.69700000      3.76000000
H    -10.37900000    -14.99800000      3.48000000
H     -8.93000000    -15.27600000      3.81700000
O     -6.05900000      3.52600000      5.60400000
H     -6.54400000      4.33800000      5.75400000
H     -6.73700000      2.85900000      5.49200000
O     -1.38600000     -7.73200000      5.81600000
H     -0.51500000     -8.07200000      5.61000000
H     -1.22500000     -7.01200000      6.42500000
O     16.28300000     -2.69200000     -8.53100000
H     16.30800000     -3.53000000     -8.99200000
H     15.36100000     -2.56900000     -8.30700000
O      1.30800000    -17.59400000     -0.34100000
H      0.37600000    -17.80400000     -0.28600000
H      1.72600000    -18.42000000     -0.58300000
O     13.79600000     -7.49600000     -5.22900000
H     13.28500000     -7.99500000     -4.59200000
H     14.70200000     -7.75600000     -5.06600000
O    -14.99400000    -10.51800000      0.86100000
H    -15.71800000    -10.90500000      0.36900000
H    -14.41700000    -10.15200000      0.19100000
O      1.22300000      9.23300000      2.91500000
H      1.42900000      8.29900000      2.94100000
H      0.37100000      9.27800000      2.48100000
O    -10.89100000      5.25900000      4.15700000
H    -11.41100000      6.05500000      4.26600000
H    -10.12800000      5.53800000      3.65300000
O      2.85400000    -15.58300000     -2.46400000
H      3.59600000    -16.11800000     -2.74600000
H      2.29300000    -16.18700000     -1.97800000
O     -8.06800000     -3.03100000     -3.14200000
H     -7.24300000     -2.62600000     -2.87300000
H     -8.07800000     -3.87500000     -2.69100000
O      2.35000000     13.04500000      4.01400000
H      2.61700000     12.80000000      4.90000000
H      2.41900000     13.99900000      3.99900000
O     -8.16900000      5.25400000      6.28100000
H     -8.86300000      4.62000000      6.46300000
H     -8.52700000      5.80800000      5.58800000
O      0.85100000      5.04400000     -6.61100000
H      1.48600000      5.48600000     -7.17300000
H      1.38400000      4.53400000     -6.00100000
O     12.96200000     -1.25000000     -0.96300000
H     13.70900000     -1.39100000     -1.54400000
H     12.22500000     -1.09100000     -1.55300000
O     11.05500000     -3.84200000      6.99100000
H     10.46000000     -3.14300000      6.72000000
H     11.56600000     -3.45800000      7.70300000
O     -4.98800000    -12.80600000      9.24300000
H     -4.86800000    -12.43500000     10.11700000
H     -5.93700000    -12.82300000      9.11800000
O     10.60900000     -5.61300000     -8.14800000
H     10.28600000     -6.05100000     -8.93500000
H     11.25600000     -6.21700000     -7.78500000
O    -10.88500000      1.17300000      4.83000000
H    -11.16400000      1.91500000      4.29400000
H    -10.51200000      1.57300000      5.61600000
O      4.86800000     -0.63100000     15.01000000
H      4.87700000     -1.03300000     15.87900000
H      3.99300000     -0.81600000     14.67000000
O      5.20100000      7.45100000      1.70800000
H      4.84600000      6.79400000      2.30700000
H      4.96000000      7.13600000      0.83700000
O     -4.79400000     10.79600000      3.85600000
H     -4.02800000     10.70600000      3.29000000
H     -4.63600000     10.18300000      4.57400000
O    -10.54800000    -12.33000000     -6.68200000
H    -11.34500000    -11.83200000     -6.86000000
H    -10.62100000    -12.57800000     -5.76000000
O      1.52800000     12.93700000     -4.35200000
H      0.96500000     12.64600000     -5.07000000
H      1.78800000     12.13000000     -3.90900000
O      2.01400000     -1.43000000     15.02500000
H      1.22200000     -1.09300000     14.60700000
H      1.98600000     -1.07400000     15.91300000
O      7.96700000      7.94200000     12.71900000
H      7.39900000      8.22700000     13.43500000
H      8.83300000      8.27700000     12.95200000
O    -13.01800000      4.47500000     -1.73800000
H    -12.35300000      3.78600000     -1.73400000
H    -13.84300000      4.01000000     -1.88300000
O      8.95900000     12.93400000      2.39600000
H      9.32300000     12.05100000      2.33100000
H      8.63200000     13.12300000      1.51700000
O     10.26500000      3.09200000      2.84200000
H     10.94800000      3.64200000      2.45900000
H      9.78600000      2.74600000      2.08900000
O     -2.32300000     13.81600000      9.98200000
H     -2.01000000     12.91600000      9.89700000
H     -2.50300000     14.09300000      9.08300000
O      8.30200000      9.82500000      3.96800000
H      8.68600000      9.97000000      4.83200000
H      9.00900000     10.02400000      3.35400000
O     -1.89400000    -10.26700000      6.68500000
H     -2.24300000    -10.34100000      7.57400000
H     -1.91000000     -9.32800000      6.49800000
O     -3.03500000      8.55900000    -12.93300000
H     -2.40900000      8.79300000    -12.24800000
H     -2.51400000      8.08200000    -13.57900000
O    -16.29300000      5.85400000     -3.29800000
H    -16.16300000      5.23500000     -2.57900000
H    -16.76600000      6.58600000     -2.90000000
O      0.28000000     16.38800000      0.89900000
H      0.15500000     17.23000000      1.33800000
H      1.17900000     16.42100000      0.57100000
O     -4.29600000     -3.12400000     -7.96700000
H     -4.41200000     -2.24100000     -8.31800000
H     -4.71700000     -3.09800000     -7.10800000
O      3.63500000      3.93100000    -11.63900000
H      4.35200000      4.18100000    -11.05500000
H      3.00000000      3.49900000    -11.06700000
O     -8.91500000     -3.77600000      1.75600000
H     -9.01200000     -4.53900000      2.32500000
H     -8.70100000     -3.05800000      2.35200000
O     -4.89400000    -14.41500000      7.10500000
H     -4.67500000    -13.99700000      7.93700000
H     -5.23600000    -13.70500000      6.56200000
O     -6.21100000      5.30900000     -3.58900000
H     -7.15100000      5.29700000     -3.77300000
H     -6.13800000      5.76000000     -2.74800000
O     -7.00200000      4.11700000     -6.49200000
H     -7.69500000      3.87000000     -7.10400000
H     -6.91600000      5.06500000     -6.59600000
O     -0.54100000     17.01800000     -1.76300000
H     -0.20200000     16.24800000     -2.22000000
H     -0.26100000     16.90000000     -0.85500000
O     -6.02300000     -6.68500000      2.40700000
H     -6.46200000     -7.41900000      2.83700000
H     -5.26300000     -7.07800000      1.97900000
O     -5.58800000     10.47100000    -13.53200000
H     -5.08400000      9.82100000    -13.04200000
H     -5.20100000     11.31100000    -13.28300000
O     -2.84900000     -1.50700000     18.40100000
H     -2.39900000     -0.66600000     18.48000000
H     -2.57100000     -1.84900000     17.55100000
O      0.09100000     15.35100000     -6.45400000
H     -0.54500000     14.77200000     -6.87500000
H     -0.21400000     16.23400000     -6.66400000
O    -12.86900000      3.77700000     -5.19300000
H    -12.81000000      2.95200000     -4.71200000
H    -13.78600000      3.83200000     -5.46200000
O      1.93000000     -9.76100000      5.52500000
H      1.48300000    -10.39900000      6.08100000
H      2.83700000    -10.06500000      5.49500000
O      6.59000000    -10.37400000     -1.74300000
H      7.31300000    -10.50800000     -2.35600000
H      7.00800000    -10.03800000     -0.95000000
O     11.04800000      2.56100000     11.90700000
H     11.66600000      2.48000000     12.63300000
H     10.19000000      2.61800000     12.32800000
O     -8.17600000     15.52300000      2.08700000
H     -8.34100000     16.26700000      1.50900000
H     -7.80400000     15.91200000      2.87900000
O      3.73800000     -3.64000000     -1.92300000
H      3.73300000     -2.97700000     -2.61300000
H      2.86300000     -3.59300000     -1.53800000
O      0.64500000      2.40000000      7.34000000
H      0.01900000      1.76300000      7.68400000
H      1.42900000      2.28000000      7.87700000
O      0.94800000     -3.52000000     10.95400000
H      0.46400000     -4.19700000     10.48100000
H      0.93600000     -3.80900000     11.86600000
O     -9.14200000     -6.47700000     14.61500000
H     -9.47100000     -7.12900000     15.23300000
H     -9.22800000     -6.89400000     13.75800000
O     12.98700000      0.32700000      1.38300000
H     13.01600000     -0.16800000      0.56400000
H     13.58900000     -0.13600000      1.96500000
O     -6.14100000      1.86000000     -9.45100000
H     -5.63500000      2.50900000     -8.96300000
H     -6.53700000      2.35500000    -10.16900000
O      8.64200000     -4.12800000     14.99900000
H      8.42500000     -3.26500000     15.35100000
H      8.39100000     -4.73900000     15.69100000
O      4.96700000      0.02600000     -2.82900000
H      5.86800000     -0.23900000     -2.64500000
H      4.57200000     -0.74100000     -3.24400000
O    -15.00600000     -0.68500000     -8.75000000
H    -14.87300000      0.16000000     -8.32200000
H    -14.15600000     -1.12100000     -8.68900000
O     -9.00900000     -2.50200000     -5.93400000
H     -8.61300000     -2.66100000     -5.07700000
H     -9.14200000     -1.55500000     -5.96400000
O     15.36100000      4.72700000     -5.36300000
H     14.80000000      4.28500000     -4.72600000
H     14.80800000      4.83200000     -6.13700000
O      7.18500000      2.05400000      3.48400000
H      6.51400000      1.85100000      4.13500000
H      7.00300000      2.95700000      3.22500000
O      0.06700000     -3.96000000    -12.49500000
H     -0.33600000     -3.43000000    -11.80700000
H     -0.46800000     -4.75300000    -12.53100000
O     -5.93200000      8.03700000     -9.53400000
H     -6.30800000      7.91200000     -8.66200000
H     -5.31300000      7.31300000     -9.63300000
O      1.33800000     12.94300000     -7.87500000
H      0.89300000     13.68700000     -7.46900000
H      0.63300000     12.33700000     -8.10300000
O     -5.05100000     -8.17800000     -3.17900000
H     -4.38000000     -7.59400000     -2.82500000
H     -4.66500000     -8.52600000     -3.98300000
O      2.61800000      3.38800000     16.01400000
H      2.20100000      3.06200000     15.21600000
H      3.18500000      4.09900000     15.71500000
O     -7.49800000      9.79200000      0.10000000
H     -6.58600000      9.61500000      0.32800000
H     -7.75500000     10.51100000      0.67800000
O     -2.67900000    -14.19300000      3.19700000
H     -2.53400000    -14.79300000      2.46500000
H     -3.38600000    -14.59600000      3.70000000
O     -2.08200000    -11.70000000    -13.48300000
H     -1.14300000    -11.54000000    -13.39100000
H     -2.40300000    -11.76300000    -12.58300000
O      7.10500000     -5.42300000      6.69300000
H      7.40400000     -4.57300000      7.01500000
H      7.17600000     -5.35600000      5.74000000
O     -3.47500000     -6.47900000      4.65800000
H     -2.73500000     -6.96900000      5.01600000
H     -3.96100000     -7.12200000      4.14100000
O     -3.68900000    -12.46900000      1.11400000
H     -2.82700000    -12.58000000      1.51400000
H     -4.15200000    -11.87400000      1.70300000
O     -0.98200000     -2.35000000    -10.50800000
H     -1.50400000     -2.38200000     -9.70700000
H     -0.58100000     -1.48100000    -10.49900000
O      3.70500000     -2.74700000      4.02100000
H      4.59700000     -2.43100000      4.16800000
H      3.70500000     -3.63500000      4.37900000
O     14.02400000      8.88800000     -2.39500000
H     14.97700000      8.80400000     -2.38300000
H     13.80200000      8.97400000     -3.32200000
O      8.20800000      0.05200000     -5.38900000
H      7.89500000     -0.73300000     -5.83900000
H      7.89100000      0.77800000     -5.92600000
O     12.19100000     12.17500000      1.09500000
H     12.29600000     11.45200000      0.47700000
H     11.76900000     12.86700000      0.58500000
O    -11.67400000     -4.53400000     -8.82500000
H    -11.99600000     -5.23700000     -8.26100000
H    -10.76600000     -4.40500000     -8.55200000
O      6.40300000    -17.19200000     -0.90500000
H      6.03900000    -16.32400000     -0.73200000
H      7.35000000    -17.05400000     -0.92800000
O      9.61900000      5.62300000     11.74300000
H      8.99900000      5.14000000     12.29000000
H      9.07500000      6.23700000     11.25000000
O    -11.14500000      4.43000000     12.18100000
H    -10.57600000      3.79500000     12.61700000
H    -10.93900000      5.26400000     12.60300000
O      0.60200000    -11.07500000      7.72100000
H     -0.24100000    -10.86300000      7.32100000
H      0.37600000    -11.47100000      8.56200000
O     12.18100000      0.96900000     -5.25800000
H     13.09000000      1.16400000     -5.03100000
H     11.73000000      1.81100000     -5.18600000
O     -9.68500000      3.06700000    -15.14800000
H     -8.91500000      3.62900000    -15.23200000
H     -9.65200000      2.75000000    -14.24500000
O     -2.19400000      5.79700000      3.74300000
H     -2.77500000      5.82400000      4.50300000
H     -1.32600000      5.62600000      4.11100000
O     -8.65600000      6.24300000    -10.18700000
H     -7.75100000      5.93400000    -10.14800000
H     -9.14000000      5.63700000     -9.62600000
O      6.32100000      7.75500000    -11.34700000
H      5.76400000      8.44700000    -10.99000000
H      7.20800000      8.00300000    -11.08800000
O      0.09500000     -9.86700000      3.09600000
H      0.61100000    -10.26100000      3.80000000
H     -0.67300000     -9.50400000      3.53700000
O     -8.75100000      6.88400000    -14.47800000
H     -8.47300000      5.96800000    -14.48000000
H     -8.14600000      7.31700000    -13.87600000
O     -8.69100000      3.58900000     -8.73800000
H     -8.97900000      3.43300000     -9.63800000
H     -8.33500000      2.74800000     -8.45200000
O    -14.20600000     -5.95800000     -2.37200000
H    -13.46700000     -6.51100000     -2.11600000
H    -14.08800000     -5.15300000     -1.86900000
O    -11.82000000     -6.27600000      0.64500000
H    -11.06400000     -6.64100000      1.10400000
H    -12.46700000     -6.98200000      0.65000000
O     -8.50200000     -5.35800000    -10.76700000
H     -8.48200000     -5.05900000     -9.85800000
H     -9.35300000     -5.78700000    -10.86000000
O     -0.51700000     13.11900000      7.12000000
H     -1.41700000     13.41900000      6.99000000
H      0.00400000     13.92200000      7.12700000
O     -1.40700000     -2.63100000     16.11600000
H     -0.99100000     -2.72200000     15.25900000
H     -2.01900000     -3.36600000     16.16500000
O     -0.67900000    -13.76500000      6.06900000
H     -0.57300000    -14.45200000      5.41100000
H     -1.08800000    -14.20700000      6.81200000
O     -0.65300000     -2.16600000     -5.57100000
H     -1.56500000     -1.89100000     -5.47000000
H     -0.58200000     -2.95900000     -5.04000000
O      6.10400000      1.92000000     15.27800000
H      5.54700000      1.15400000     15.14100000
H      5.55700000      2.66300000     15.02600000
O     -2.96300000     14.42700000      7.01000000
H     -3.63100000     13.94800000      6.51900000
H     -2.88800000     15.26700000      6.55700000
O     -9.18300000      0.45700000      2.70400000
H     -9.91400000      0.48600000      3.32100000
H     -9.58800000      0.58500000      1.84600000
O     11.83700000      1.01300000      3.73800000
H     12.41300000      0.78200000      3.00900000
H     11.20000000      1.61700000      3.35700000
O      0.14900000      3.15200000     17.98700000
H     -0.03600000      2.28500000     18.34700000
H      0.91600000      3.02200000     17.42900000
O     -9.17400000     -6.52200000     11.68000000
H     -9.24200000     -5.57800000     11.53600000
H     -8.42700000     -6.79200000     11.14600000
O      9.61900000    -11.64800000      8.40500000
H      9.72100000    -10.71800000      8.19900000
H      9.09900000    -11.99700000      7.68200000
O     -1.19400000     11.33100000     -4.24500000
H     -0.84200000     11.13400000     -3.37700000
H     -0.60300000     10.88300000     -4.85000000
O    -13.34000000     -4.42200000      1.72500000
H    -12.81500000     -3.63200000      1.59200000
H    -12.77600000     -5.13700000      1.43100000
O      2.18100000     -4.21000000     14.55900000
H      2.18300000     -3.25400000     14.53200000
H      2.69000000     -4.47300000     13.79300000
O     12.58800000     -3.90500000    -10.09200000
H     12.85900000     -3.33600000     -9.37100000
H     12.51200000     -3.31800000    -10.84400000
O     -4.70000000      6.30100000      2.13000000
H     -4.73900000      7.16800000      1.72700000
H     -4.06400000      6.39600000      2.83900000
O     -1.28300000     13.37200000    -11.27100000
H     -0.83600000     12.54900000    -11.07500000
H     -0.81300000     13.72500000    -12.02600000
O     -2.55100000    -15.16900000     -5.90100000
H     -2.99300000    -15.85000000     -6.40900000
H     -2.02300000    -14.69500000     -6.54300000
O      7.95300000    -13.61400000     -2.55900000
H      8.43000000    -12.84400000     -2.24900000
H      8.12500000    -14.28500000     -1.89800000
O     -4.21400000     -5.49900000      7.16500000
H     -3.88800000     -5.94400000      6.38300000
H     -4.61700000     -4.69700000      6.83300000
O     -8.28300000     -4.79300000     -0.74500000
H     -8.59600000     -4.58900000      0.13700000
H     -7.35700000     -5.00200000     -0.62800000
O     -7.06400000      1.11600000     11.48600000
H     -6.53600000      0.78000000     12.21100000
H     -7.95900000      0.85700000     11.70200000
O      7.48200000      4.78900000      2.50900000
H      8.39700000      5.05700000      2.42300000
H      7.02700000      5.58100000      2.79800000
O      0.50800000     -5.26500000      4.49300000
H      0.65800000     -5.78100000      5.28500000
H     -0.39100000     -4.94600000      4.58100000
O     -4.92800000      8.99800000     15.13200000
H     -5.20400000      9.27200000     16.00700000
H     -4.67400000      8.08100000     15.23800000
O      7.13400000     -7.44000000     -8.55100000
H      6.29700000     -7.88200000     -8.69400000
H      7.78900000     -8.05300000     -8.88600000
O     -6.65000000     -5.99900000     -8.13300000
H     -6.07200000     -6.10100000     -7.37700000
H     -6.07700000     -5.68000000     -8.83100000
O     -6.10600000     11.89100000      9.98100000
H     -6.03700000     12.81500000     10.22100000
H     -5.89800000     11.41800000     10.78700000
O     -8.43000000      0.46700000     -8.63200000
H     -7.78200000      0.74600000     -9.27900000
H     -8.75700000     -0.36800000     -8.96500000
O      3.45900000      2.24600000      9.49900000
H      4.38000000      2.10700000      9.28000000
H      3.43600000      3.11900000      9.89300000
O      4.98300000      8.34400000     11.50500000
H      5.01700000      9.29600000     11.41000000
H      4.69200000      8.02800000     10.64900000
O      5.00700000     -4.67600000    -11.31800000
H      5.51100000     -3.95600000    -10.93900000
H      4.49800000     -4.26800000    -12.01800000
O      2.48800000     -8.19300000     10.47800000
H      3.24600000     -7.99500000      9.92900000
H      1.88500000     -7.46500000     10.32600000
O     13.06000000      7.81200000     -5.21900000
H     12.52800000      7.77200000     -6.01300000
H     13.91800000      8.11200000     -5.52000000
O     -9.46000000     -6.81700000     -1.97600000
H     -9.12600000     -6.01000000     -1.58500000
H     -8.97600000     -6.90300000     -2.79800000
O     10.35700000     10.62700000      2.48300000
H     11.22200000     11.03400000      2.42900000
H     10.44700000      9.80900000      1.99300000
O      1.88500000     -7.41300000      6.68700000
H      1.29100000     -7.63400000      7.40400000
H      2.07500000     -8.25100000      6.26500000
O     -2.81800000      4.02900000    -12.59900000
H     -2.58400000      3.10400000    -12.51900000
H     -2.23900000      4.36300000    -13.28400000
O      8.63200000     -7.54400000    -12.90900000
H      8.46100000     -6.84500000    -13.54100000
H      8.82300000     -8.31200000    -13.44700000
O      1.28500000    -15.40200000      1.50200000
H      1.37900000    -14.63100000      0.94300000
H      1.32600000    -16.14300000      0.89700000
O     -8.98600000      6.07500000      2.57500000
H     -8.13300000      6.38900000      2.87400000
H     -9.09400000      6.46400000      1.70600000
O      1.39200000      6.86700000     13.34300000
H      0.51300000      7.01500000     13.69000000
H      1.75900000      6.18200000     13.90300000
O     17.81900000     -0.40600000     -0.51100000
H     18.57000000      0.18500000     -0.45700000
H     17.75100000     -0.78600000      0.36500000
O      6.69600000     -3.27400000     -3.01800000
H      5.87400000     -3.28900000     -2.52800000
H      6.78400000     -4.16200000     -3.36500000
O     11.88600000     -5.54600000      0.52900000
H     12.22500000     -4.65100000      0.50000000
H     11.48100000     -5.62100000      1.39300000
O    -14.29100000     -8.41300000      2.44800000
H    -13.55600000     -8.53600000      3.04900000
H    -14.29900000     -9.20700000      1.91400000
O      1.53100000      6.86400000      1.24100000
H      2.21000000      6.33400000      0.82400000
H      1.43800000      6.48800000      2.11600000
O      2.09800000     -8.30400000    -12.23000000
H      1.71400000     -7.55100000    -11.78200000
H      3.00200000     -8.33300000    -11.91800000
O    -17.06600000      2.18700000      2.03900000
H    -17.88200000      2.64100000      2.25100000
H    -16.46900000      2.88400000      1.76600000
O     -4.29200000     -1.14700000    -11.51100000
H     -3.66900000     -1.43600000    -12.17800000
H     -4.64200000     -0.32300000    -11.85100000
O      9.72000000      8.66500000     -0.67700000
H     10.28900000      9.24600000     -1.18200000
H     10.29900000      8.26900000     -0.02600000
O    -10.44800000      5.14900000     -0.86500000
H    -11.38900000      5.21500000     -1.03100000
H    -10.16300000      6.05300000     -0.73700000
O     -9.02800000     -4.33800000     -7.77500000
H     -9.06800000     -3.82800000     -6.96600000
H     -8.43400000     -5.06100000     -7.57300000
O     12.77400000     -6.81400000    -11.50400000
H     13.72100000     -6.94800000    -11.45000000
H     12.61700000     -6.01100000    -11.00600000
O     10.67000000      2.96200000    -13.95400000
H     10.53700000      2.05300000    -14.22300000
H      9.99300000      3.45200000    -14.42100000
O      4.25700000    -12.16100000    -11.59500000
H      3.49500000    -12.73500000    -11.51500000
H      4.09700000    -11.46200000    -10.96100000
O      7.11100000     -2.50000000     -6.00700000
H      7.38300000     -3.31500000     -6.42900000
H      7.15100000     -2.69100000     -5.07000000
O     -8.62600000    -13.81600000      0.87700000
H     -9.46800000    -13.93300000      1.31800000
H     -8.26000000    -13.02200000      1.26700000
O      1.91000000    -14.16800000      8.05300000
H      1.65400000    -13.38400000      7.56700000
H      1.10600000    -14.45500000      8.48600000
O      5.29100000     -6.70700000     -1.28200000
H      6.11600000     -7.13400000     -1.51300000
H      5.49000000     -5.77100000     -1.30900000
O     -9.49300000      2.73200000     13.46100000
H     -9.75100000      1.88900000     13.08800000
H     -8.77600000      2.51900000     14.05900000
O     14.51800000      5.29700000      5.49600000
H     13.67100000      5.66000000      5.75700000
H     14.93100000      5.03900000      6.32000000
O      4.69400000     -9.41100000     14.02400000
H      4.09600000    -10.15000000     13.91000000
H      5.44200000     -9.62000000     13.46500000
O     -0.14500000     -4.78100000      0.01900000
H     -0.01300000     -5.46200000     -0.64000000
H      0.46900000     -5.00200000      0.71900000
O    -15.09700000     -4.43800000      9.27000000
H    -14.30600000     -4.42800000      8.73100000
H    -15.11500000     -3.57500000      9.68400000
O      8.77600000      3.93300000      5.34200000
H      8.65400000      4.88000000      5.28500000
H      8.77600000      3.63700000      4.43100000
O     -0.66200000    -12.16400000      1.57200000
H     -0.36000000    -11.44500000      2.12700000
H      0.00200000    -12.23400000      0.88700000
O     17.44500000     -3.01700000      5.83000000
H     17.76600000     -2.14700000      5.59200000
H     16.54100000     -2.87100000      6.10800000
O     -3.32400000     15.19700000     -6.50800000
H     -2.87900000     14.85500000     -5.73200000
H     -3.95800000     15.82600000     -6.16200000
O      4.63800000     12.38000000     -3.15400000
H      4.77400000     12.05900000     -4.04500000
H      4.46400000     13.31500000     -3.25900000
O     15.27200000      1.87600000      0.28800000
H     16.02200000      1.64500000      0.83600000
H     14.51400000      1.77700000      0.86400000
O      1.54800000      9.94900000     -4.10000000
H      1.36300000      9.01000000     -4.07500000
H      2.35900000     10.01900000     -4.60400000
O     -0.75900000     -5.74100000     12.90700000
H     -1.64000000     -5.37300000     12.96800000
H     -0.89700000     -6.68700000     12.86300000
O      1.98100000     -5.48100000      2.11800000
H      1.77700000     -5.57000000      3.04900000
H      2.05900000     -4.53700000      1.98000000
O    -11.19600000      5.26000000      6.97600000
H    -11.22300000      4.33800000      7.23400000
H    -11.38200000      5.25100000      6.03700000
O     -5.42300000     12.38500000     -2.16000000
H     -5.86000000     11.54700000     -2.30700000
H     -4.49200000     12.16700000     -2.12000000
O     -7.79900000      1.71700000      8.83000000
H     -7.58100000      1.54300000      9.74600000
H     -6.95900000      1.92400000      8.42000000
O    -10.06300000      1.49500000     -2.90200000
H     -9.36100000      2.06100000     -3.22200000
H     -9.78400000      0.61000000     -3.13900000
O     -0.21200000     11.22200000     -1.75900000
H     -0.08200000     11.72100000     -0.95300000
H      0.64700000     10.84100000     -1.94600000
O      1.82600000      0.24600000      9.34100000
H      2.09500000     -0.44800000      8.74000000
H      2.47300000      0.93900000      9.21300000
O     13.30200000     -2.24100000     -8.18100000
H     12.99100000     -1.33500000     -8.17300000
H     13.70200000     -2.36400000     -7.32100000
O     -0.20300000     -8.25100000      9.11800000
H     -0.40600000     -9.14200000      9.40300000
H     -1.05600000     -7.82500000      9.03700000
O    -13.06100000     -2.48000000     -7.53900000
H    -13.55200000     -2.71400000     -6.75100000
H    -12.90100000     -3.31500000     -7.97800000
O    -11.77700000     -2.28800000      0.92300000
H    -10.92600000     -2.42300000      0.50700000
H    -11.96600000     -1.36000000      0.78700000
O      8.46400000     -5.36800000    -14.86800000
H      8.21600000     -4.68200000    -15.48800000
H      8.94800000     -4.90700000    -14.18300000
O      4.77800000     10.01300000     -1.94600000
H      4.63600000     10.88000000     -2.32700000
H      5.63600000     10.07400000     -1.52600000
O      0.23000000     -0.81800000     11.09000000
H      0.89800000     -0.27500000     10.67200000
H      0.50200000     -1.71700000     10.90500000
O     -1.49100000      8.28700000      2.53800000
H     -1.67900000      7.41400000      2.19400000
H     -2.04700000      8.36400000      3.31400000
O    -11.91700000      5.61200000     -9.35700000
H    -12.42800000      5.86000000    -10.12700000
H    -12.31500000      6.10200000     -8.63800000
O     -2.99600000    -10.67900000      9.15900000
H     -3.67300000    -11.34100000      9.01900000
H     -2.52200000    -10.98100000      9.93400000
O     17.31600000      2.50800000     -5.13500000
H     16.94300000      2.38700000     -4.26200000
H     17.06700000      3.39900000     -5.38000000
O      9.49200000      9.32400000     -9.18000000
H      8.54800000      9.48200000     -9.20400000
H      9.62800000      8.59200000     -9.78100000
O     -3.01600000      8.77000000     -1.50600000
H     -2.11200000      8.45700000     -1.47900000
H     -2.99800000      9.50200000     -2.12300000
O      7.21900000     -4.66500000      3.91600000
H      6.73900000     -5.28500000      3.36800000
H      8.13600000     -4.78600000      3.66800000
O     -0.28400000     15.91000000      5.20400000
H      0.41900000     15.99000000      4.56000000
H      0.06300000     16.32900000      5.99200000
O      7.25400000     -9.07500000      0.66300000
H      7.84400000     -9.19000000      1.40700000
H      6.37900000     -9.20900000      1.02800000
O    -13.03000000     -9.61100000     -0.59500000
H    -12.70700000     -8.82600000     -1.03600000
H    -12.36200000    -10.27500000     -0.76800000
O      6.39900000      2.48100000    -11.86300000
H      6.44900000      3.27900000    -11.33700000
H      6.12000000      2.78100000    -12.72800000
O     11.71000000      7.23300000      9.08500000
H     10.94200000      6.67800000      8.94800000
H     12.21900000      6.77700000      9.75500000
O     -4.52600000    -13.53500000     -5.03200000
H     -3.86800000    -14.03600000     -5.51400000
H     -4.59900000    -13.98400000     -4.19000000
O     -9.10000000     -3.88300000     11.51700000
H     -9.10100000     -3.29400000     12.27200000
H    -10.00400000     -3.87000000     11.20300000
O     -1.64100000      6.41200000      6.66700000
H     -2.37400000      5.79700000      6.64000000
H     -1.82400000      6.97100000      7.42200000
O      6.96500000      1.21200000     -7.55100000
H      6.25300000      0.57700000     -7.63400000
H      7.43300000      1.15700000     -8.38400000
O      3.19500000     -0.74700000    -10.01700000
H      3.17100000     -1.55800000     -9.50800000
H      3.10300000     -0.05200000     -9.36500000
O    -14.68400000      2.76100000      7.91700000
H    -14.63600000      3.38900000      8.63800000
H    -15.47400000      3.00800000      7.43700000
O     -2.40700000      6.98600000     -7.92500000
H     -2.99900000      6.30100000     -7.61500000
H     -1.81600000      7.14300000     -7.18900000
O    -13.13800000      1.49500000      0.25200000
H    -13.13300000      0.96700000      1.05100000
H    -12.43100000      1.13000000     -0.28100000
O     -3.28900000      4.14400000     -2.83500000
H     -3.94900000      3.63600000     -3.30500000
H     -3.41400000      3.90800000     -1.91600000
O      9.40900000     -0.49900000     -0.36500000
H      9.70600000     -1.40900000     -0.37200000
H      8.68600000     -0.47800000     -0.99100000
O     10.13400000    -13.86500000     -0.13600000
H     10.98700000    -13.81500000     -0.56600000
H     10.19200000    -13.23900000      0.58500000
O     -2.30700000     -7.77700000     16.34100000
H     -2.50100000     -6.84100000     16.30500000
H     -1.47400000     -7.86700000     15.87800000
O      3.85900000    -10.28200000      7.97600000
H      3.97500000    -11.08900000      7.47400000
H      3.01600000    -10.39300000      8.41600000
O      2.35500000      9.27800000     -7.68200000
H      2.55400000      9.52200000     -8.58600000
H      1.43800000      9.52700000     -7.56400000
O     -0.49600000    -17.37200000     -5.69000000
H     -1.24300000    -17.21100000     -5.11400000
H      0.16300000    -16.73600000     -5.41200000
O     -5.16500000     -4.91100000    -14.56700000
H     -4.23400000     -4.69600000    -14.52000000
H     -5.32900000     -5.06600000    -15.49700000
O    -15.37300000      8.38200000     -0.14500000
H    -16.18900000      8.18500000      0.31400000
H    -14.68800000      8.01900000      0.41600000
O    -16.69800000     -2.39600000     -5.88500000
H    -16.16700000     -2.54100000     -6.66800000
H    -17.45300000     -1.89800000     -6.19600000
O      8.82200000      9.15400000     -6.32300000
H      9.52900000      9.61000000     -6.78000000
H      9.26700000      8.62600000     -5.66000000
O     -3.97600000      3.76800000     -0.16100000
H     -4.73600000      4.33000000     -0.31000000
H     -4.21100000      3.24600000      0.60600000
O    -15.60300000     -5.38800000     -8.36600000
H    -15.30500000     -4.68800000     -8.94800000
H    -14.83700000     -5.59600000     -7.83100000
O     -0.57900000    -12.11100000     -8.01700000
H     -0.69800000    -12.20500000     -7.07200000
H     -0.21600000    -12.95100000     -8.29700000
O     -3.35000000     17.92800000      0.74000000
H     -2.60200000     17.56400000      0.26500000
H     -2.98400000     18.22000000      1.57500000
O     -1.58500000    -11.00800000    -10.81300000
H     -0.66100000    -10.77200000    -10.90100000
H     -1.74200000    -11.01300000     -9.86900000
O     -5.04000000      2.30800000      8.13700000
H     -4.25700000      2.45500000      8.66700000
H     -4.96700000      2.94000000      7.42200000
O     17.47500000     -2.48600000      1.78900000
H     18.30600000     -2.74700000      2.18600000
H     16.81700000     -3.01500000      2.24000000
O     -5.01300000     -0.08400000     16.71400000
H     -5.65300000      0.19200000     17.36900000
H     -4.27400000      0.51200000     16.83400000
O      0.22500000    -11.63000000     -3.25600000
H     -0.45500000    -11.67700000     -2.58400000
H      0.49400000    -10.71100000     -3.26100000
