# Supplementary material for: Integrated Multiscale Multilevel Approach to Open Shell Molecular Systems
Source: J Chem Theory Comput. 2023 Feb 13;19(5):1446–56. doi: 10.1021/acs.jctc.2c00805 (PMC10018740; doi:10.1021/acs.jctc.2c00805)
Supplement: Supplementary file 2 — ct2c00805_si_002.zip [file ct2c00805_si_002.zip › structures/PROXYL/frame69.xyz]

2573

C      0.00300000      1.95100000     -0.19800000
H      0.86000000      2.29400000      0.38200000
H     -0.63200000      2.79600000     -0.46300000
C     -0.74200000      0.84600000      0.58700000
C     -0.41900000      0.91900000      2.03000000
H     -0.64100000      1.92500000      2.38700000
H      0.64500000      0.69300000      2.08900000
H     -0.91600000      0.17900000      2.65800000
C     -2.25400000      0.96900000      0.41000000
H     -2.52500000      1.11100000     -0.63700000
H     -2.70400000      0.04500000      0.77200000
H     -2.77600000      1.77400000      0.92700000
N     -0.13200000     -0.46100000      0.03200000
O     -0.28500000     -1.63300000      0.59400000
C      0.86400000     -0.27300000     -1.02900000
C      2.26300000     -0.69800000     -0.53000000
H      2.96800000     -0.77800000     -1.35800000
H      2.54900000      0.06000000      0.20000000
H      2.13900000     -1.69200000     -0.10100000
C      0.57500000     -1.20700000     -2.20100000
H     -0.39000000     -0.99700000     -2.66200000
H      0.57000000     -2.24300000     -1.86200000
H      1.33800000     -1.08900000     -2.97000000
C      0.48600000      1.18900000     -1.38300000
H      1.36000000      1.61900000     -1.87300000
H     -0.32800000      1.22200000     -2.10700000
O      4.01600000      1.77300000     13.37700000
H      3.35800000      1.37400000     13.94600000
H      3.56900000      2.52300000     12.98300000
O     16.05900000      5.12200000      8.19800000
H     15.98000000      5.98800000      8.59700000
H     15.28500000      5.04500000      7.64000000
O     -1.37700000     10.56900000      5.57800000
H     -1.63300000     11.03300000      4.78100000
H     -2.10600000     10.71000000      6.18200000
O     -3.27700000      2.75600000    -10.95500000
H     -4.20800000      2.97600000    -10.96400000
H     -2.86400000      3.47800000    -10.48000000
O      6.98000000      5.39900000     13.62200000
H      6.91500000      5.91800000     12.82100000
H      7.27000000      4.53600000     13.32600000
O      7.27600000     -2.51400000     -5.46900000
H      6.66000000     -1.87000000     -5.81700000
H      7.78100000     -2.03400000     -4.81300000
O      9.70400000     -2.90300000      4.67800000
H      9.01900000     -3.03200000      5.33400000
H     10.49000000     -3.27800000      5.07500000
O     -7.53400000     -0.58500000     16.00800000
H     -6.63200000     -0.37200000     15.76900000
H     -8.03200000      0.20100000     15.78400000
O     10.80600000    -11.07100000      2.63600000
H      9.93400000    -11.07500000      2.24000000
H     10.89000000    -10.20100000      3.02400000
O      2.53200000     13.85300000     -2.90300000
H      1.64800000     13.52100000     -2.74400000
H      2.88800000     13.27300000     -3.57700000
O      9.66600000     -0.27700000     12.20100000
H     10.06100000     -1.09800000     11.90800000
H      9.54900000     -0.39100000     13.14400000
O     -4.89600000    -11.83900000     -5.93300000
H     -5.25300000    -11.81400000     -5.04500000
H     -5.66100000    -11.75100000     -6.50100000
O     11.31900000     12.54700000      6.98600000
H     11.30000000     12.85500000      7.89200000
H     10.41600000     12.28700000      6.80200000
O      4.79400000     -2.31400000     14.05100000
H      4.98300000     -3.24100000     13.91000000
H      4.07400000     -2.30900000     14.68200000
O    -10.90100000      9.95100000    -10.91800000
H    -10.71300000     10.26100000    -11.80400000
H    -10.23800000      9.28100000    -10.75300000
O      9.62300000     -4.25800000      1.22800000
H     10.22200000     -4.71900000      1.81500000
H     10.19400000     -3.72500000      0.67500000
O      8.02200000     -9.01200000     -7.45000000
H      7.76200000     -8.22200000     -7.92400000
H      8.04500000     -8.74400000     -6.53200000
O     -6.88200000     -0.19000000    -15.83500000
H     -6.37300000      0.55000000    -16.16500000
H     -6.77100000     -0.15200000    -14.88500000
O    -13.23600000      5.77200000     -9.71800000
H    -13.76500000      5.00000000     -9.92000000
H    -12.69400000      5.50300000     -8.97600000
O      1.19500000     -5.83300000      3.94000000
H      1.09100000     -6.57400000      4.53700000
H      2.02500000     -6.00000000      3.49400000
O      9.46900000     -4.78000000      7.77400000
H      9.32700000     -5.72500000      7.73600000
H      8.66400000     -4.40200000      7.41700000
O      4.60800000     -4.57800000    -13.62300000
H      5.22700000     -3.84900000    -13.57900000
H      5.15700000     -5.35000000    -13.75700000
O      5.47000000     14.40100000      6.70100000
H      5.24100000     15.11400000      6.10500000
H      5.62500000     14.83100000      7.54200000
O      9.19300000      5.83800000    -13.71100000
H     10.02300000      5.50300000    -13.37200000
H      9.43300000      6.63100000    -14.19100000
O      1.35600000     -2.93200000     -5.62000000
H      1.44600000     -3.67300000     -6.21900000
H      0.83200000     -3.27200000     -4.89600000
O      5.46200000    -10.01900000      5.14100000
H      5.27500000    -10.22700000      4.22500000
H      6.27100000     -9.50800000      5.11000000
O     -6.97300000      6.46900000      9.47800000
H     -7.74000000      6.57500000      8.91500000
H     -6.42200000      5.83700000      9.01500000
O      4.70200000     10.05500000     -5.76300000
H      5.47900000     10.59800000     -5.89800000
H      4.91300000      9.22400000     -6.18800000
O      7.40100000      3.92800000     -8.71300000
H      7.08100000      4.56700000     -8.07500000
H      8.35200000      4.03900000     -8.70600000
O     16.88200000     -2.66800000      6.33000000
H     16.46300000     -2.09100000      5.69100000
H     17.56500000     -2.12800000      6.72800000
O     10.20200000     14.32400000     -1.71200000
H     10.97900000     14.15900000     -1.17800000
H      9.55200000     14.65500000     -1.09200000
O     -6.67100000    -15.30000000      1.38200000
H     -6.42000000    -15.16000000      0.46900000
H     -6.83700000    -16.24000000      1.44300000
O     -0.43900000    -12.85600000      3.70400000
H     -0.96300000    -12.05500000      3.68900000
H     -0.96300000    -13.47500000      4.21300000
O      6.88300000      0.52800000      4.36500000
H      7.77500000      0.50200000      4.71300000
H      6.98800000      0.81700000      3.45800000
O      1.98600000     15.39000000      2.83600000
H      2.90200000     15.27700000      3.09100000
H      2.00700000     15.43400000      1.88000000
O      7.56900000    -12.19000000     -1.08500000
H      7.63800000    -12.68200000     -1.90300000
H      6.64800000    -11.93400000     -1.03600000
O     10.36500000     -8.03800000    -10.16700000
H     10.49900000     -7.20500000     -9.71500000
H     10.83500000     -8.67800000     -9.63300000
O     -9.52500000      4.53200000     -4.33300000
H     -9.24400000      4.91800000     -3.50400000
H     -8.75000000      4.57400000     -4.89300000
O     -6.36900000     -8.34500000     -4.37900000
H     -6.31100000     -9.29400000     -4.26900000
H     -6.49900000     -8.22100000     -5.31900000
O    -11.79900000      0.78100000     -5.84100000
H    -12.41600000      1.49600000     -5.68300000
H    -11.26200000      1.08500000     -6.57300000
O      0.37400000     -4.01300000    -13.30600000
H      1.13600000     -3.43900000    -13.38100000
H      0.67900000     -4.86100000    -13.62800000
O    -14.80900000      9.55400000      3.30800000
H    -14.35900000     10.39100000      3.18900000
H    -15.67400000      9.79200000      3.64000000
O      7.15500000     -1.34800000    -15.10900000
H      6.22900000     -1.14500000    -15.23800000
H      7.17200000     -1.91500000    -14.33900000
O    -11.92700000     -4.81000000    -12.60700000
H    -11.01800000     -4.58800000    -12.80700000
H    -12.00700000     -5.73300000    -12.84800000
O     12.03300000      0.81100000    -11.59300000
H     12.64200000      1.53600000    -11.73500000
H     11.77500000      0.53900000    -12.47300000
O     -9.02800000     -5.60000000      2.38300000
H     -9.19400000     -6.51300000      2.62100000
H     -9.11600000     -5.11900000      3.20600000
O     -1.61000000    -11.01400000    -11.86200000
H     -1.81700000    -11.40900000    -11.01500000
H     -2.06200000    -11.56600000    -12.50000000
O     -7.29300000    -12.53000000     -0.35400000
H     -6.74300000    -12.92700000      0.32200000
H     -8.05200000    -12.19500000      0.12300000
O      6.70000000      9.25200000     11.75600000
H      6.85900000      9.11200000     12.68900000
H      6.63900000      8.37000000     11.38900000
O      2.11000000    -11.64600000     -1.33800000
H      2.35400000    -11.86700000     -0.43900000
H      1.95800000    -12.49100000     -1.76000000
O     -1.93400000     16.57600000      6.67600000
H     -1.19800000     17.14600000      6.45200000
H     -1.98500000     15.95400000      5.95100000
O      2.60400000     -1.88900000     -9.94400000
H      1.68100000     -1.70300000     -9.76700000
H      2.87800000     -1.19300000    -10.54100000
O     -2.86400000    -14.65000000     -4.61300000
H     -3.06100000    -15.18900000     -5.38000000
H     -2.27100000    -15.18800000     -4.08800000
O      7.94800000    -11.57700000      1.92900000
H      8.00900000    -12.40100000      2.41200000
H      7.68100000    -11.83600000      1.04700000
O     -7.73300000    -10.22900000      2.53200000
H     -7.29500000    -11.06800000      2.66800000
H     -8.10800000    -10.29400000      1.65300000
O     -9.05200000      6.00900000    -12.98500000
H     -8.96300000      6.42500000    -13.84200000
H     -9.89900000      6.31100000    -12.65900000
O      0.07400000      8.27200000      8.01800000
H      0.53200000      8.59800000      7.24300000
H     -0.85300000      8.31400000      7.78400000
O    -10.10100000      1.86000000     -7.81800000
H     -9.19000000      1.62000000     -7.65200000
H    -10.12600000      2.07500000     -8.75100000
O      1.16700000      7.43700000    -15.54900000
H      0.99300000      8.37000000    -15.42600000
H      1.57600000      7.38100000    -16.41200000
O      6.16200000     -9.11600000    -12.62400000
H      5.42000000     -9.70600000    -12.49100000
H      6.92700000     -9.69200000    -12.63800000
O     10.68700000     12.98400000      1.08700000
H     11.12600000     12.15400000      0.89700000
H      9.75800000     12.80000000      0.95000000
O      8.01100000     11.70800000     -1.12800000
H      8.63500000     12.23100000     -1.63100000
H      7.16300000     11.89700000     -1.52800000
O    -10.51600000     -3.50900000     10.99400000
H    -11.27100000     -3.45200000     11.57900000
H    -10.85400000     -3.93400000     10.20600000
O     -6.92000000     -1.86600000      5.34600000
H     -6.08800000     -1.90500000      4.87500000
H     -6.86200000     -1.06800000      5.87000000
O     -8.39600000      2.30600000     13.17800000
H     -7.93300000      1.62800000     12.68500000
H     -7.88900000      3.10300000     13.02500000
O      3.96600000      9.97200000     -2.84800000
H      4.18000000      9.92500000     -3.78000000
H      3.07000000      9.64100000     -2.79100000
O    -14.96700000      6.58900000     -2.10200000
H    -15.90600000      6.40600000     -2.11300000
H    -14.83400000      7.11500000     -1.31400000
O      8.10900000     10.54600000      1.46900000
H      7.95900000      9.60100000      1.47300000
H      8.37000000     10.74300000      0.56900000
O     -6.13800000      0.37100000    -13.15900000
H     -5.85200000      1.27700000    -13.27600000
H     -5.32500000     -0.12900000    -13.09000000
O      0.25800000      7.78800000     -9.51800000
H      1.03700000      7.33400000     -9.19600000
H      0.57900000      8.33900000    -10.23100000
O    -14.38800000      2.69800000      3.89400000
H    -14.20900000      2.39400000      4.78400000
H    -13.93200000      3.53700000      3.83100000
O      4.39500000     -0.76000000      4.14100000
H      4.23500000     -0.86900000      5.07800000
H      5.05200000     -0.06600000      4.08900000
O    -15.76300000      1.63800000     -1.21400000
H    -16.18700000      1.12400000     -1.90100000
H    -14.85400000      1.71900000     -1.50200000
O      9.29900000     -1.35100000     -3.67400000
H      9.49800000     -0.44100000     -3.89400000
H      9.98600000     -1.85800000     -4.10500000
O     -6.60300000      8.89000000    -10.44300000
H     -5.68400000      8.63100000    -10.38100000
H     -6.63300000      9.76400000    -10.05300000
O     -0.13900000     11.42500000      0.99000000
H      0.63700000     11.38100000      1.54800000
H      0.11000000     12.01400000      0.27800000
O      4.07400000     -7.63600000     11.71700000
H      4.53900000     -7.00700000     11.16500000
H      3.55400000     -8.15500000     11.10400000
O     -1.95000000      5.30500000      5.50700000
H     -1.08000000      4.98000000      5.27600000
H     -1.93200000      6.23100000      5.26500000
O      5.30600000     12.20300000     -1.75700000
H      5.49500000     12.67100000     -2.57100000
H      4.55200000     11.65300000     -1.96700000
O     -2.13200000      2.06700000    -18.02300000
H     -3.00000000      1.94100000    -18.40800000
H     -2.19400000      1.66300000    -17.15700000
O     -7.39800000      3.10500000     -0.61600000
H     -8.03800000      2.61000000     -0.10500000
H     -7.36300000      2.65400000     -1.45900000
O     17.20500000     -7.14000000     -2.33800000
H     16.25100000     -7.14100000     -2.26900000
H     17.51000000     -7.34000000     -1.45300000
O     -3.18800000     -9.14800000      5.93300000
H     -3.91000000     -9.73700000      6.15300000
H     -3.43200000     -8.31100000      6.32900000
O      2.43900000      5.93100000     10.96400000
H      2.64900000      6.66300000     10.38500000
H      1.90300000      6.31900000     11.65600000
O      1.90300000     13.49200000    -10.74900000
H      2.09900000     12.83400000    -10.08100000
H      1.44400000     13.00800000    -11.43500000
O    -11.23200000     12.95500000     -2.91800000
H    -11.52900000     13.49200000     -2.18300000
H    -11.95200000     12.34500000     -3.07600000
O      2.87700000     -5.56800000    -11.84200000
H      2.35700000     -5.99200000    -12.52500000
H      3.70400000     -5.35000000    -12.27100000
O     14.64500000      4.43700000     -2.48400000
H     14.96300000      5.32900000     -2.62600000
H     15.04400000      3.92600000     -3.18800000
O     -7.36400000      7.87800000     -0.51600000
H     -7.61100000      6.95300000     -0.51300000
H     -7.97400000      8.29100000      0.09500000
O     -2.07400000      9.01800000     -8.94500000
H     -1.47900000      8.30200000     -9.16700000
H     -1.50200000      9.77800000     -8.83200000
O    -12.75300000      1.73000000      8.69400000
H    -12.92600000      0.78900000      8.66200000
H    -11.98000000      1.81300000      9.25300000
O    -10.92300000      1.89800000     10.46100000
H    -10.48600000      1.08500000     10.71200000
H    -10.48700000      2.57400000     10.98000000
O      8.07200000     13.34400000      7.51000000
H      7.91500000     12.46300000      7.85000000
H      7.20000000     13.73100000      7.43200000
O      2.37300000     -1.94400000     15.74900000
H      1.51300000     -1.59500000     15.98400000
H      2.97700000     -1.52800000     16.36500000
O    -15.58500000     -9.11600000     -3.16500000
H    -14.68500000     -9.36500000     -3.37900000
H    -16.12000000     -9.82800000     -3.51700000
O      1.75000000     -8.64800000      2.87400000
H      1.46000000     -7.96900000      2.26500000
H      1.31500000     -8.43100000      3.69900000
O     -5.51300000     -7.27700000     -9.88300000
H     -4.72600000     -7.73100000    -10.18300000
H     -6.05800000     -7.19800000    -10.66600000
O      8.09300000     15.48000000      0.40900000
H      8.45600000     15.16500000      1.23700000
H      7.20000000     15.13700000      0.39300000
O     -8.93400000      7.19100000      7.64300000
H     -9.71000000      6.72700000      7.33000000
H     -9.23600000      8.08700000      7.79400000
O     15.02600000     -2.48800000      3.17400000
H     15.21700000     -1.72900000      3.72600000
H     14.10400000     -2.38700000      2.93800000
O    -14.87400000      6.82000000      3.30700000
H    -14.74700000      7.74300000      3.08800000
H    -15.73900000      6.60700000      2.95600000
O    -10.77200000    -12.44600000      5.08600000
H     -9.94800000    -12.77300000      4.72600000
H    -11.44900000    -12.86100000      4.55100000
O     -7.32100000    -12.32400000      5.92400000
H     -7.73600000    -13.04500000      6.39700000
H     -7.31000000    -12.61000000      5.01100000
O    -15.82500000      1.98100000     -5.47300000
H    -16.45800000      2.65900000     -5.23800000
H    -16.28000000      1.15700000     -5.29800000
O    -10.63300000      3.00000000    -10.50600000
H    -11.57000000      3.13000000    -10.35700000
H    -10.58900000      2.31000000    -11.16800000
O    -12.00800000     -1.51500000     -6.95800000
H    -12.62400000     -1.89800000     -6.33300000
H    -11.86600000     -0.62400000     -6.63800000
O     -4.30000000      1.27900000     -6.66500000
H     -3.69500000      0.65600000     -7.06800000
H     -4.53200000      0.88000000     -5.82700000
O      2.45700000      2.91600000     17.58700000
H      2.52800000      2.44900000     18.42000000
H      1.52000000      3.08200000     17.48500000
O    -10.67300000      7.81400000     -7.60400000
H    -10.14800000      7.87400000     -8.40200000
H    -11.26700000      8.56300000     -7.65100000
O     10.13900000     -6.72600000     -2.21300000
H      9.39700000     -6.85500000     -1.62200000
H     10.62200000     -7.55200000     -2.17400000
O      9.32300000      7.01900000     -7.43400000
H     10.08900000      7.21000000     -6.89300000
H      9.37200000      7.65200000     -8.15100000
O      6.81400000     -3.20400000    -12.99600000
H      7.64400000     -3.67700000    -13.05100000
H      6.47900000     -3.40800000    -12.12200000
O     -9.43100000     -3.86800000    -13.02200000
H     -9.09300000     -3.60000000    -13.87600000
H     -9.35000000     -3.08600000    -12.47600000
O    -10.06900000     12.51000000      2.97000000
H    -10.76700000     11.85800000      3.02900000
H    -10.05300000     12.92200000      3.83400000
O      2.03100000     15.41600000     -7.65800000
H      1.86900000     15.23300000     -8.58400000
H      2.51300000     16.24200000     -7.65800000
O      1.80200000      3.46500000      9.51500000
H      2.13300000      3.98600000     10.24700000
H      1.25400000      4.07200000      9.01700000
O     11.29600000     10.09800000      0.45400000
H     11.27000000      9.26400000      0.92400000
H     10.89700000      9.90700000     -0.39500000
O      4.69400000      4.83300000     10.10600000
H      4.28500000      3.97700000     10.23500000
H      3.99200000      5.46200000     10.27300000
O     -1.75300000     -8.30500000      2.15500000
H     -0.96300000     -8.05700000      1.67400000
H     -2.24600000     -7.48900000      2.24200000
O      5.42100000      1.63700000     -8.54500000
H      5.07700000      2.11100000     -9.30200000
H      6.25300000      2.06900000     -8.35000000
O     10.18900000      2.48500000     11.59900000
H     11.08400000      2.79400000     11.74500000
H     10.19400000      1.58200000     11.91500000
O     -9.58000000     -9.40400000     -6.31700000
H     -9.00000000    -10.09900000     -6.00800000
H     -8.99000000     -8.70200000     -6.59200000
O      5.26600000      5.10200000      2.76500000
H      4.68800000      4.42800000      2.40700000
H      5.36300000      5.73600000      2.05500000
O     -0.13000000      0.21600000     -5.92900000
H      0.71700000     -0.21800000     -6.02400000
H     -0.72300000     -0.47500000     -5.63400000
O     -5.97100000      5.21300000    -16.14200000
H     -6.07900000      5.85600000    -15.44100000
H     -5.46900000      5.67400000    -16.81400000
O     -0.10100000      1.90600000     12.09500000
H      0.51200000      2.58200000     12.38200000
H      0.42100000      1.33100000     11.53400000
O     13.52800000     -5.89100000      8.37700000
H     12.68600000     -5.76600000      8.81400000
H     14.11300000     -5.26100000      8.79700000
O     -2.13800000     -0.04900000     11.37400000
H     -2.55200000      0.14700000     10.53400000
H     -1.66400000      0.75100000     11.60000000
O      0.85500000     15.49600000     -0.10500000
H      1.72800000     15.18700000     -0.34900000
H      0.61600000     16.11200000     -0.79700000
O     15.24600000      1.41000000      1.37800000
H     15.55800000      1.90000000      0.61800000
H     16.04300000      1.13600000      1.83100000
O      8.65900000      1.68200000     -9.82000000
H      8.18900000      2.43700000     -9.46700000
H      8.34800000      0.94100000     -9.30000000
O      7.55200000     -6.59400000      2.51900000
H      8.42600000     -6.30600000      2.25800000
H      7.18500000     -5.84900000      2.99500000
O     -6.57700000     -9.15300000     -7.16800000
H     -6.74000000    -10.08000000     -7.33900000
H     -5.88400000     -8.91400000     -7.78400000
O      3.91200000      8.15000000      5.16000000
H      4.30700000      8.40000000      4.32500000
H      4.64800000      7.85100000      5.69400000
O     -8.31600000     -2.63000000     12.43600000
H     -8.35400000     -3.12500000     13.25400000
H     -8.96800000     -3.04700000     11.87300000
O      4.04800000     -2.71900000     -5.97400000
H      4.54600000     -1.96900000     -6.29900000
H      3.16600000     -2.37500000     -5.83000000
O      3.07900000      0.04200000    -11.70000000
H      3.94700000      0.23200000    -12.05700000
H      2.47300000      0.48500000    -12.29400000
O      1.65600000     16.21000000      5.39700000
H      1.83000000     17.08600000      5.74300000
H      1.88800000     16.26800000      4.47000000
O     -4.38100000      2.50800000     12.67300000
H     -4.22200000      3.06200000     11.90900000
H     -4.61600000      1.65600000     12.30600000
O      2.48000000    -15.38300000     -7.06200000
H      1.99200000    -14.60300000     -7.32600000
H      2.95000000    -15.11500000     -6.27200000
O     -1.46200000     -3.75800000     14.43000000
H     -0.83300000     -3.85200000     15.14600000
H     -1.26900000     -4.49000000     13.84400000
O     -6.68700000     -1.62100000     -7.67300000
H     -7.52200000     -2.07300000     -7.55100000
H     -6.91600000     -0.69200000     -7.67800000
O      0.40600000     -7.26700000      0.63800000
H      0.69300000     -7.93600000      0.01600000
H      0.50700000     -6.44100000      0.16500000
O     11.53100000     -5.11900000      9.83700000
H     10.80000000     -4.89500000      9.26200000
H     11.60200000     -4.37500000     10.43500000
O     -9.59800000     -0.60000000    -14.59800000
H    -10.17700000     -0.97200000    -15.26200000
H     -8.77200000     -0.44900000    -15.05800000
O     12.28200000      5.02900000     -5.90900000
H     11.91800000      5.91300000     -5.95300000
H     13.20600000      5.13900000     -6.13300000
O     -9.50500000      8.12600000     -5.14300000
H     -9.90100000      7.91600000     -5.98800000
H     -8.66100000      7.67500000     -5.15500000
O     -8.98600000    -12.28400000     -5.66000000
H     -9.75000000    -12.84200000     -5.80500000
H     -9.07000000    -11.99500000     -4.75100000
O      9.65600000     -0.74100000      9.13100000
H      9.41300000      0.03800000      9.63200000
H     10.52100000     -0.97900000      9.46300000
O     -3.63300000      9.55700000     -3.09800000
H     -3.35700000     10.47200000     -3.16000000
H     -3.93900000      9.33900000     -3.97900000
O    -12.53500000    -10.11600000      4.67500000
H    -12.47300000     -9.84100000      5.59000000
H    -11.97100000    -10.88700000      4.61800000
O    -14.59400000      0.60800000      2.20100000
H    -13.80100000      0.83000000      1.71200000
H    -14.62700000      1.25400000      2.90700000
O     -7.74300000     -6.60400000      0.03400000
H     -7.62200000     -7.55300000      0.00600000
H     -8.45900000     -6.47100000      0.65400000
O    -13.01200000      1.49300000     -1.97600000
H    -12.10900000      1.75400000     -1.79300000
H    -13.27400000      2.04000000     -2.71600000
O      1.48500000      9.07100000      5.62300000
H      1.48800000     10.00300000      5.84400000
H      2.40900000      8.82200000      5.62100000
O      7.08300000     -8.23000000      8.09600000
H      7.30200000     -8.97900000      7.54200000
H      6.26000000     -8.47700000      8.51900000
O    -11.77600000     -8.04700000      2.96300000
H    -10.83100000     -8.08200000      3.11200000
H    -12.14700000     -8.59700000      3.65300000
O    -16.82500000      3.84800000      4.92500000
H    -15.92200000      3.57000000      4.77000000
H    -16.83900000      4.11300000      5.84400000
O     13.45700000      7.38400000      3.70300000
H     14.29800000      6.94800000      3.56300000
H     12.92100000      7.11700000      2.95700000
O      2.09300000     -8.07000000     -3.47600000
H      1.38400000     -7.44100000     -3.60400000
H      2.85700000     -7.65400000     -3.87400000
O     -7.16200000      9.17000000    -13.19500000
H     -6.93700000      9.12900000    -12.26600000
H     -8.07900000      9.44400000    -13.20800000
O     -6.18700000     -5.62900000     -4.62900000
H     -6.55500000     -5.69200000     -5.51100000
H     -6.07800000     -6.53800000     -4.34900000
O    -14.91800000      3.63900000      0.80800000
H    -14.29700000      3.72400000      1.53100000
H    -14.43600000      3.15800000      0.13400000
O     -2.71700000     -8.96100000    -14.75300000
H     -2.87000000     -8.69700000    -15.66000000
H     -2.46900000     -8.15200000    -14.30600000
O     -1.04000000    -16.79300000      6.85800000
H     -1.17000000    -15.88200000      7.12000000
H     -0.19000000    -17.02900000      7.23000000
O     14.68700000     -9.25900000      3.30500000
H     14.46300000     -9.32400000      4.23400000
H     15.03100000    -10.12300000      3.08100000
O     -6.34000000     -4.11000000     -0.76500000
H     -5.91100000     -3.83700000      0.04600000
H     -6.93200000     -4.81400000     -0.49800000
O     -2.54500000      0.67600000    -15.74000000
H     -2.08600000     -0.10400000    -15.43100000
H     -2.89000000      1.08200000    -14.94400000
O      5.63200000     16.67000000     -3.01100000
H      4.87300000     17.20800000     -3.23700000
H      6.23900000     17.27800000     -2.58900000
O     -4.87200000    -11.71600000      9.49300000
H     -4.94900000    -12.64400000      9.71600000
H     -5.38000000    -11.26500000     10.16700000
O    -14.97300000      2.97600000     -7.96800000
H    -14.94600000      3.90800000     -7.74900000
H    -15.21700000      2.54500000     -7.14900000
O     -6.53500000      3.44700000      1.93500000
H     -6.76200000      3.42000000      1.00600000
H     -6.62500000      2.54000000      2.22900000
O    -13.74700000      3.11200000     -4.17200000
H    -13.79800000      3.98500000     -4.56200000
H    -14.45500000      2.62200000     -4.59000000
O      7.12900000     11.26700000     -6.13400000
H      8.02600000     11.01600000     -5.91600000
H      6.93400000     10.78600000     -6.93800000
O    -10.45000000     -5.91600000     13.39100000
H    -10.80300000     -6.74900000     13.70400000
H    -10.62300000     -5.92200000     12.44900000
O      8.26600000      1.78200000     -4.57800000
H      9.02900000      2.22800000     -4.94600000
H      8.33500000      1.92900000     -3.63500000
O     12.34300000     11.83000000     -1.79900000
H     13.06200000     11.84900000     -2.43100000
H     12.73700000     12.12300000     -0.97800000
O     -5.23300000     -3.26000000      1.56800000
H     -4.44200000     -3.77200000      1.73900000
H     -5.23300000     -2.58600000      2.24700000
O     -5.48000000     -1.89100000     12.29400000
H     -5.25900000     -2.25000000     13.15300000
H     -6.39300000     -2.14400000     12.15600000
O      5.43900000      0.00600000      8.56200000
H      6.10100000      0.21000000      9.22200000
H      4.69600000      0.56600000      8.78800000
O     -2.88100000     11.97300000     -3.98300000
H     -2.42800000     12.57000000     -4.57900000
H     -3.73600000     12.37900000     -3.84100000
O      0.80700000     13.08900000     -6.95800000
H      1.40200000     12.60700000     -6.38400000
H      1.33200000     13.81700000     -7.29200000
O     14.92300000     -5.63600000     -0.50700000
H     14.78500000     -4.70500000     -0.68100000
H     14.19800000     -6.07300000     -0.95400000
O      6.35300000      7.21900000    -10.25800000
H      6.46500000      7.06100000    -11.19600000
H      5.40900000      7.14500000    -10.11400000
O      1.69200000    -16.92600000     -3.43700000
H      1.72900000    -17.38000000     -2.59500000
H      1.14500000    -17.48700000     -3.98700000
O     -3.77200000    -11.93600000      0.04900000
H     -2.85300000    -11.67300000      0.08800000
H     -3.80000000    -12.60800000     -0.63300000
O      7.63900000    -16.21000000     -1.14900000
H      7.76900000    -15.40300000     -1.64700000
H      6.68900000    -16.32600000     -1.12400000
O      6.13100000      3.46600000     -3.05700000
H      6.06400000      3.70600000     -3.98100000
H      5.25000000      3.60700000     -2.70900000
O     -5.85200000      0.71400000      1.28500000
H     -6.62500000      0.23500000      0.98500000
H     -5.44400000      1.03600000      0.48100000
O    -11.73700000      8.24100000      6.39300000
H    -11.22800000      8.85700000      6.92000000
H    -11.54300000      7.38400000      6.77300000
O     13.35800000      8.39000000      9.13100000
H     13.52900000      9.33000000      9.20100000
H     12.50800000      8.33300000      8.69500000
O      1.89000000     -1.77300000      8.67300000
H      1.17300000     -1.14600000      8.59000000
H      1.53600000     -2.47000000      9.22600000
O    -12.80100000      2.95600000     13.06600000
H    -12.51600000      3.32800000     13.90000000
H    -12.14100000      3.24500000     12.43600000
O      9.54100000      6.36700000     -0.71400000
H     10.02100000      6.36600000     -1.54200000
H      9.07000000      5.53400000     -0.70900000
O     -6.38200000    -10.58100000     11.36400000
H     -6.88500000    -11.25600000     11.81900000
H     -6.31500000     -9.86500000     11.99600000
O    -15.61800000     -3.37100000      5.13700000
H    -16.18500000     -2.62300000      5.32600000
H    -15.17200000     -3.13300000      4.32400000
O     13.54700000      2.65900000      3.14900000
H     12.84900000      2.01400000      3.25800000
H     14.22500000      2.19800000      2.65500000
O      1.82400000    -11.23600000      3.88500000
H      1.60600000    -10.37000000      3.53900000
H      1.04300000    -11.76300000      3.71800000
O     -4.84300000     -7.10700000     -0.15200000
H     -5.79100000     -6.98300000     -0.19400000
H     -4.71000000     -8.02200000     -0.39800000
O     13.00900000     -6.67100000     11.73300000
H     12.50800000     -6.78100000     12.54100000
H     12.39400000     -6.26500000     11.12200000
O     -0.15500000      0.48800000      8.36900000
H     -0.59300000     -0.36100000      8.31000000
H     -0.85200000      1.12800000      8.22500000
O    -13.32400000     -5.80900000      2.91300000
H    -12.75600000     -6.52600000      2.63200000
H    -14.20300000     -6.18700000      2.91700000
O     14.57900000      0.26600000     -8.89200000
H     14.63600000      1.12300000     -8.46900000
H     13.73400000      0.27700000     -9.34200000
O      5.54000000     -7.63600000      1.06400000
H      6.25900000     -7.21600000      1.53600000
H      5.63200000     -7.32600000      0.16300000
O     -7.16500000      3.00700000     -5.49500000
H     -8.00300000      3.03400000     -5.95600000
H     -7.36000000      2.56300000     -4.67000000
O     -2.03900000     -2.17500000      3.56100000
H     -1.64100000     -2.52500000      2.76400000
H     -1.76000000     -2.77500000      4.25200000
O     -9.38600000     -6.35000000     10.24200000
H     -9.28500000     -7.02600000      9.57200000
H     -9.46700000     -5.53400000      9.74800000
O     -4.25300000     10.31300000      9.43500000
H     -4.51700000     11.13800000      9.84200000
H     -4.98200000     10.08900000      8.85500000
O      4.81900000     12.81900000    -12.36700000
H      5.44000000     12.40900000    -11.76500000
H      4.11800000     12.17600000    -12.46400000
O      2.59500000     11.63500000     -5.24200000
H      3.27300000     11.03200000     -5.54700000
H      2.06100000     11.11300000     -4.64400000
O     -0.00800000     -0.62000000    -18.44100000
H      0.40000000     -1.14700000    -17.75400000
H      0.72300000     -0.32700000    -18.98500000
O      9.87200000      9.27500000     -8.97300000
H      9.39000000      9.37900000     -9.79300000
H     10.18200000     10.15700000     -8.76400000
O     -6.65700000      7.80200000      5.65100000
H     -7.04600000      7.36700000      6.40900000
H     -6.48200000      8.69400000      5.95000000
O     -0.51200000    -13.74500000     -9.49300000
H      0.23600000    -13.25700000     -9.14800000
H     -0.17300000    -14.18200000    -10.27500000
O      7.94800000    -10.64600000     -4.02600000
H      7.89700000    -11.55800000     -3.74100000
H      7.50500000    -10.63400000     -4.87400000
O     10.28000000      2.77700000     -1.25300000
H      9.51100000      2.44200000     -1.71400000
H     10.05400000      2.70700000     -0.32600000
O     -0.77400000     -4.53600000      1.95100000
H     -0.12700000     -5.22900000      2.08000000
H     -1.60400000     -4.99900000      1.84400000
O    -12.73600000     -0.95300000      8.44500000
H    -13.63400000     -1.22000000      8.64100000
H    -12.70300000     -0.90500000      7.49000000
O     -5.02900000    -13.68800000     -9.57600000
H     -5.13700000    -14.54400000     -9.99000000
H     -5.21600000    -13.84400000     -8.65100000
O     -9.52400000    -11.33400000     -9.92100000
H     -9.34100000    -10.43500000     -9.65000000
H     -8.68200000    -11.66600000    -10.23500000
O     -6.17800000     -1.53100000     -1.84900000
H     -6.32300000     -2.45000000     -1.62500000
H     -7.04700000     -1.13200000     -1.79800000
O     -3.60700000     -8.79200000     12.96700000
H     -3.24200000     -9.02400000     12.11300000
H     -2.84200000     -8.65000000     13.52400000
O      8.33900000      6.85700000      3.24000000
H      8.50000000      5.91400000      3.21100000
H      8.16500000      7.09900000      2.33000000
O     10.80900000     -7.70000000     -6.73800000
H     10.88400000     -7.12500000     -7.50000000
H     10.19700000     -7.24900000     -6.15700000
O     16.74400000      3.64100000     -4.77200000
H     17.30200000      3.13700000     -5.36400000
H     15.90600000      3.17900000     -4.78100000
O      2.61800000    -12.49300000      8.34700000
H      3.42900000    -12.90500000      8.64400000
H      2.81700000    -12.17900000      7.46500000
O      2.33800000     11.88000000      2.60800000
H      2.69800000     11.59400000      1.76900000
H      2.41300000     12.83400000      2.58900000
O     16.07300000      2.77100000      4.48500000
H     15.38300000      3.14400000      3.93600000
H     15.69300000      1.96400000      4.83200000
O      1.63400000    -12.22900000     -8.23800000
H      2.56600000    -12.09500000     -8.06500000
H      1.31800000    -11.37300000     -8.52600000
O     -7.16800000    -11.67300000     -7.46900000
H     -7.80200000    -11.65900000     -8.18700000
H     -7.60700000    -12.15600000     -6.77000000
O     10.59900000    -11.38000000      7.42900000
H     11.28800000    -10.73100000      7.28500000
H     10.52100000    -11.83700000      6.59200000
O     -5.48200000      2.94200000    -14.46400000
H     -5.14700000      2.45300000    -15.21600000
H     -5.28500000      3.85700000    -14.66700000
O    -11.25900000      5.62400000      7.81500000
H    -11.93800000      5.28300000      8.39600000
H    -10.65500000      4.89100000      7.69500000
O    -11.76700000     10.43100000      3.33500000
H    -12.48400000      9.99400000      2.87500000
H    -11.04900000      9.79800000      3.31400000
O     -4.51400000     -4.63000000     -8.41600000
H     -5.42100000     -4.58900000     -8.11100000
H     -4.31200000     -3.73500000     -8.68600000
O      2.60500000      4.87500000     15.14300000
H      3.55800000      4.87600000     15.23200000
H      2.29500000      4.36100000     15.88900000
O      7.39800000      7.79000000      0.68300000
H      6.83000000      8.19100000      0.02500000
H      8.03000000      7.28000000      0.17500000
O      7.47300000    -11.67000000     -6.92700000
H      7.52900000    -10.75400000     -7.20100000
H      8.04600000    -12.13700000     -7.53500000
O      3.25100000      3.85500000      6.92300000
H      3.01600000      3.73300000      7.84300000
H      4.03100000      3.31400000      6.80100000
O     -9.04400000      6.55000000      4.66200000
H     -8.75500000      6.05300000      3.89700000
H     -8.27100000      7.04900000      4.92800000
O     -7.91300000      8.07800000     13.99300000
H     -8.04400000      7.52200000     13.22500000
H     -7.40000000      7.53800000     14.59500000
O     12.27300000     -8.22900000     -0.32400000
H     11.35300000     -7.96500000     -0.33700000
H     12.71700000     -7.58000000     -0.87000000
O     -9.18200000     10.57200000     -3.55600000
H     -9.60300000      9.90100000     -4.09300000
H     -9.75600000     10.66500000     -2.79500000
O     -7.61300000     -4.54400000    -10.02800000
H     -7.55900000     -3.94800000    -10.77600000
H     -7.73300000     -5.40900000    -10.41900000
O     -9.77400000     -0.00900000      4.42800000
H     -9.95200000     -0.94300000      4.53700000
H     -8.84600000      0.03300000      4.19700000
O     -3.34300000      1.23600000      9.16700000
H     -3.52000000      0.67000000      8.41600000
H     -4.20500000      1.55500000      9.43500000
O      0.94600000      1.42900000    -16.64400000
H      0.38200000      1.36400000    -17.41500000
H      1.24400000      0.53300000    -16.48900000
O      7.58100000     -9.95900000     10.48300000
H      6.80200000    -10.49600000     10.62500000
H      7.40900000     -9.49900000      9.66100000
O     -9.81200000     13.85700000      5.36400000
H     -9.72300000     14.63700000      4.81600000
H     -9.87400000     14.19800000      6.25700000
O      0.21500000     -4.13600000     16.52400000
H      0.38300000     -4.91200000     17.05800000
H      0.06500000     -3.43600000     17.15900000
O      5.28700000     12.44700000      9.08400000
H      5.02500000     12.56100000      8.17100000
H      5.29600000     11.49800000      9.21400000
O     14.29400000     -9.92000000      5.80300000
H     13.41700000     -9.73100000      6.13900000
H     14.84700000     -9.23600000      6.18100000
O     17.22100000      0.10900000      3.00100000
H     17.43800000     -0.00600000      2.07600000
H     17.73100000     -0.56300000      3.45200000
O     -3.40100000     -8.90300000    -10.40900000
H     -3.07500000     -9.40800000    -11.15400000
H     -3.19200000     -9.44100000     -9.64500000
O      1.39200000    -10.78900000     13.53200000
H      1.57600000     -9.88500000     13.79000000
H      0.98700000    -11.18100000     14.30400000
O     16.59000000      5.04800000      0.96700000
H     16.33500000      5.94100000      1.20100000
H     17.31900000      4.84600000      1.55300000
O     17.07400000     -0.25500000     -5.49400000
H     16.21600000     -0.66300000     -5.60800000
H     17.49500000     -0.77100000     -4.80700000
O     15.95700000     -6.14000000     -6.03700000
H     16.29700000     -6.60600000     -6.80000000
H     15.41400000     -6.78500000     -5.58400000
O     10.02700000      4.15300000     -7.96400000
H     10.62500000      3.69100000     -7.37700000
H      9.69200000      4.88100000     -7.43900000
O     -0.31200000     -5.99300000     13.50300000
H      0.57800000     -5.83500000     13.81700000
H     -0.23700000     -5.96800000     12.54900000
O      2.67200000    -15.69000000      0.42900000
H      2.54000000    -14.89100000      0.93900000
H      2.24100000    -16.37500000      0.94000000
O      3.76700000      2.92200000    -10.59800000
H      3.58700000      2.19000000    -11.18700000
H      3.73900000      3.69600000    -11.16100000
O     -4.12500000     -1.91100000     -9.78800000
H     -3.32700000     -1.69100000    -10.26900000
H     -4.48400000     -1.06600000     -9.51900000
O      7.95400000     -5.16500000     10.62200000
H      8.01300000     -4.66900000     11.43800000
H      7.68300000     -4.52000000      9.96900000
O      4.21500000     -1.63500000      6.74100000
H      3.59500000     -2.16700000      7.23900000
H      4.69900000     -1.14500000      7.40600000
O      4.90900000    -12.41400000     -6.77700000
H      5.86600000    -12.43300000     -6.77100000
H      4.68800000    -11.62100000     -7.26400000
O     -1.45200000      2.61900000     -5.41300000
H     -1.25200000      1.69600000     -5.25900000
H     -1.97600000      2.88000000     -4.65600000
O     -1.86600000    -16.18300000     -0.64900000
H     -2.79600000    -15.98700000     -0.53300000
H     -1.41400000    -15.51200000     -0.13700000
O      9.62900000     -1.60100000      2.36000000
H      9.69400000     -2.21900000      3.08800000
H      8.69200000     -1.42300000      2.27900000
O      9.49100000     -8.43300000     -0.11200000
H      9.91500000     -9.14700000     -0.58800000
H      8.57400000     -8.47400000     -0.38600000
O      0.13900000     -4.56100000     -0.94700000
H      0.00300000     -4.15200000     -0.09200000
H      1.08900000     -4.56900000     -1.06100000
O      1.36200000      2.81000000     -6.63500000
H      0.47800000      2.57000000     -6.35800000
H      1.73100000      2.00000000     -6.98600000
O     -1.79800000     -1.59800000     -4.73900000
H     -2.48900000     -1.13200000     -4.26900000
H     -1.44700000     -2.21600000     -4.09800000
O     13.68900000      8.18300000     -0.09000000
H     12.94300000      7.96400000      0.46900000
H     13.41900000      7.90900000     -0.96600000
O      8.93400000     -7.26300000    -12.34500000
H      9.24900000     -7.73300000    -11.57200000
H      8.01800000     -7.52700000    -12.42900000
O     -3.25300000     -5.81900000      1.83700000
H     -3.83300000     -6.11900000      1.13700000
H     -3.78200000     -5.88600000      2.63200000
O      3.83400000     -7.44900000      5.43500000
H      4.10500000     -8.34400000      5.63700000
H      3.56000000     -7.48200000      4.51900000
O     12.05000000      4.65900000    -12.85000000
H     11.68700000      4.44100000    -11.99200000
H     12.69700000      3.97400000    -13.01700000
O     -0.57700000     -8.81100000     -5.63600000
H     -1.14200000     -9.49900000     -5.28500000
H     -0.79700000     -8.03400000     -5.12200000
O      1.29600000      9.19700000    -11.77600000
H      1.08800000      9.33200000    -12.70000000
H      2.21600000      8.93000000    -11.77400000
O    -10.58300000      3.97200000      0.25400000
H    -11.42400000      4.29100000     -0.07200000
H    -10.25400000      4.68300000      0.80300000
O      4.68400000      3.58000000    -14.82300000
H      5.59900000      3.85600000    -14.88700000
H      4.72300000      2.62400000    -14.81000000
O     -2.67800000     -2.35100000    -14.63900000
H     -2.70200000     -2.41700000    -15.59300000
H     -1.76600000     -2.14700000    -14.43500000
O      5.69000000    -15.33600000      6.37000000
H      5.73600000    -14.70700000      7.09000000
H      6.31000000    -15.00200000      5.72100000
O      6.84400000    -12.54000000    -11.22900000
H      7.11500000    -12.37400000    -12.13200000
H      7.31300000    -11.88400000    -10.71400000
O    -15.10900000      4.99900000      7.38700000
H    -14.43200000      4.88300000      8.05300000
H    -14.87500000      5.81600000      6.94700000
O    -13.96700000     -3.72000000     -1.17400000
H    -14.69700000     -3.30800000     -0.71200000
H    -13.50400000     -2.99300000     -1.59000000
O     -4.73700000      5.28800000    -13.38100000
H     -4.18300000      5.78400000    -12.77800000
H     -4.66700000      5.75800000    -14.21200000
O     -3.34000000    -13.08200000    -12.38000000
H     -3.25100000    -14.00800000    -12.60600000
H     -3.26300000    -13.05900000    -11.42700000
O      6.32000000      0.05700000     14.18400000
H      5.73000000     -0.67800000     14.34700000
H      5.74000000      0.81300000     14.08700000
O     -2.41400000     -6.73200000     -4.64200000
H     -3.05400000     -6.02700000     -4.73800000
H     -2.80600000     -7.47500000     -5.10300000
O     -1.17500000     -2.04800000      8.05100000
H     -0.86000000     -2.52900000      7.28500000
H     -1.30900000     -2.72200000      8.71700000
O     11.30300000      0.56200000     -9.06400000
H     11.37700000      0.46600000    -10.01300000
H     10.64500000      1.24600000     -8.94200000
O     -2.41400000    -11.63800000     13.13400000
H     -3.35700000    -11.79700000     13.19400000
H     -2.22800000    -11.03300000     13.85200000
O      7.66000000     -8.26400000     12.92700000
H      7.60600000     -9.09000000     12.44500000
H      8.50300000     -7.89100000     12.66900000
O     -1.65900000     -2.91800000     -7.21100000
H     -1.78400000     -2.64900000     -6.30100000
H     -2.53400000     -2.87100000     -7.59700000
O      1.79600000     -5.70000000     11.11000000
H      1.70700000     -6.49600000     10.58600000
H      2.31000000     -5.97000000     11.87100000
O     17.25800000     -3.83100000     -2.33700000
H     17.74400000     -4.20800000     -1.60400000
H     17.46900000     -4.39700000     -3.08000000
O      9.30200000     -3.81100000    -10.61600000
H      9.54700000     -3.41100000     -9.78100000
H      8.35900000     -3.95600000    -10.54500000
O     -6.31900000     -2.67000000    -16.84700000
H     -5.98800000     -2.52800000    -17.73400000
H     -6.36800000     -1.79400000    -16.46600000
O      6.08800000     -5.94000000      7.15700000
H      6.58400000     -6.70100000      7.45700000
H      5.17200000     -6.17800000      7.30000000
O      3.42800000     15.79700000     -1.14900000
H      3.26300000     15.00700000     -1.66300000
H      3.26600000     16.51800000     -1.75700000
O    -13.90000000     -0.94300000     -2.45900000
H    -13.59500000     -0.04400000     -2.33400000
H    -14.76600000     -0.96000000     -2.05300000
O    -17.10100000      0.00700000     -2.89000000
H    -18.01900000      0.10300000     -3.14600000
H    -16.71700000     -0.53700000     -3.57700000
O     -2.16500000    -15.33100000     -7.84000000
H     -2.99700000    -14.86500000     -7.75800000
H     -1.69900000    -14.86900000     -8.53700000
O     -2.86000000      9.27800000     11.50000000
H     -2.81300000      9.78900000     10.69200000
H     -3.35300000      8.49400000     11.25900000
O     -4.90100000    -11.02500000      6.65700000
H     -4.93700000    -11.04300000      7.61300000
H     -5.74600000    -11.37800000      6.37900000
O      4.83500000     11.00100000     12.85500000
H      5.51300000     11.03000000     12.18000000
H      4.03000000     10.80100000     12.37800000
O     12.57900000     -0.53200000      5.20900000
H     13.41200000     -0.98200000      5.35300000
H     12.20900000     -0.95700000      4.43500000
O     -8.27700000      5.61500000     -1.98400000
H     -7.88500000      4.90900000     -1.47100000
H     -7.57200000      5.91400000     -2.55800000
O     10.37200000    -13.88600000     -3.41000000
H     10.35600000    -13.82000000     -2.45600000
H     11.27600000    -13.67700000     -3.64900000
O      1.12900000      7.25300000     12.83200000
H      1.51900000      7.27400000     13.70600000
H      0.50300000      7.97700000     12.83200000
O     11.73200000     -2.86700000     11.54000000
H     11.94600000     -2.11300000     10.99000000
H     12.17500000     -2.69100000     12.37000000
O      6.59400000      9.87400000     -8.41500000
H      6.85100000      9.12700000     -8.95600000
H      6.12100000     10.45200000     -9.01300000
O     14.54200000     -0.71700000     -5.34700000
H     14.45100000     -1.49300000     -4.79300000
H     13.72600000     -0.68500000     -5.84800000
O    -13.36400000     -6.44500000     -0.39800000
H    -13.63700000     -5.55500000     -0.62200000
H    -14.18200000     -6.93800000     -0.33800000
O      8.26600000     -0.99300000     16.17300000
H      8.15500000     -0.53900000     15.33800000
H      7.97500000     -1.88800000     15.99900000
O      0.10000000     -5.90400000     -3.50100000
H     -0.01500000     -5.79800000     -2.55700000
H     -0.78500000     -6.05500000     -3.83400000
O     -4.89500000      9.95400000      5.49400000
H     -4.07100000      9.47000000      5.43100000
H     -5.08100000      9.98900000      6.43200000
O     -2.38400000      4.70000000    -16.68800000
H     -2.16100000      5.20000000    -15.90200000
H     -2.30900000      3.78400000    -16.41800000
O     -7.20900000     -6.07800000     11.83400000
H     -7.73200000     -6.12300000     11.03300000
H     -7.85500000     -6.01700000     12.53800000
O     -8.69900000      0.96600000      1.08500000
H     -9.60900000      1.16300000      1.30400000
H     -8.58900000      0.04600000      1.32400000
O    -11.13600000     -1.78300000     -2.41000000
H    -12.02300000     -1.58100000     -2.70800000
H    -11.11200000     -2.73900000     -2.36300000
O      6.06700000      7.12200000      6.60400000
H      6.63900000      6.86000000      7.32500000
H      6.03000000      6.35300000      6.03500000
O      6.53400000     13.53000000     11.37900000
H      6.04500000     14.34700000     11.47900000
H      6.24400000     13.18000000     10.53600000
O      3.85700000     -3.32300000     11.02400000
H      4.05000000     -4.22700000     10.77400000
H      2.91500000     -3.31800000     11.19500000
O     -7.56900000      5.92800000      2.61300000
H     -7.17600000      5.12200000      2.27700000
H     -6.82200000      6.48500000      2.83200000
O      7.58000000    -13.49500000     -3.15400000
H      8.39700000    -13.97300000     -3.29600000
H      6.94000000    -13.94600000     -3.70400000
O     -3.12700000      6.86300000    -11.93300000
H     -2.32000000      6.99800000    -12.43000000
H     -2.84700000      6.40000000    -11.14300000
O      7.81300000     -8.41400000      4.67400000
H      7.53500000     -8.18500000      3.78700000
H      8.76800000     -8.35400000      4.64800000
O     15.58600000     -0.73400000      5.10300000
H     15.47600000     -0.34100000      5.96900000
H     16.33100000     -0.26800000      4.72300000
O      5.61200000      2.16100000      6.50400000
H      5.98100000      1.57800000      5.84000000
H      5.81600000      1.73400000      7.33700000
O     -7.81100000     12.33800000      1.49800000
H     -7.25100000     11.97300000      2.18300000
H     -8.55800000     12.70600000      1.97100000
O     -6.05800000     14.56700000     -8.24600000
H     -5.86600000     15.13700000     -7.50200000
H     -5.81900000     13.69000000     -7.94500000
O     -7.03100000      2.54800000      5.68600000
H     -6.10200000      2.64000000      5.47500000
H     -7.08800000      1.71700000      6.15900000
O      3.43000000    -11.46900000      5.93300000
H      2.98300000    -11.28200000      5.10800000
H      4.22100000    -10.93200000      5.90400000
O     11.15500000     11.60400000     -8.15200000
H     11.42500000     11.45600000     -9.05800000
H     11.92500000     11.98500000     -7.73100000
O     -9.56700000      3.96900000      6.01700000
H     -9.36800000      4.71900000      5.45800000
H     -8.93500000      3.29900000      5.75300000
O     -9.44300000     -0.58200000      7.84500000
H     -9.63100000     -0.30600000      6.94800000
H    -10.30000000     -0.61200000      8.27000000
O     -7.29400000     -4.60100000     -7.37700000
H     -8.02900000     -4.05800000     -7.09400000
H     -7.39200000     -4.66000000     -8.32800000
O     -6.84700000     12.83300000      7.03500000
H     -6.85800000     13.73600000      7.35200000
H     -6.02700000     12.76000000      6.54700000
O     10.35200000     -4.80500000     12.71100000
H     10.90100000     -4.18000000     12.23800000
H      9.70900000     -4.26200000     13.16700000
O      1.09600000      1.27500000    -13.51100000
H      0.84500000      1.55800000    -14.39000000
H      0.51000000      1.75700000    -12.92800000
O     -4.47200000      7.69000000     -0.50200000
H     -5.39600000      7.53200000     -0.30900000
H     -4.48100000      8.36600000     -1.18100000
O      1.77300000    -10.29300000     -4.95200000
H      2.07000000     -9.67800000     -4.28100000
H      1.02600000     -9.85700000     -5.36200000
O      7.58300000     -3.64600000      6.49000000
H      7.14100000     -4.43900000      6.79600000
H      6.96100000     -3.24400000      5.88400000
O    -10.51700000     14.93400000      1.25500000
H     -9.94100000     15.65600000      1.00500000
H     -9.93000000     14.27900000      1.63400000
O      1.07700000     -9.10900000     -1.16600000
H      1.38300000    -10.01600000     -1.14000000
H      1.24400000     -8.82500000     -2.06500000
O     -2.11000000      2.36500000     16.99700000
H     -1.28700000      2.30800000     16.51300000
H     -2.76800000      2.56100000     16.32900000
O    -13.72500000     -0.76800000      5.38800000
H    -14.60300000     -0.40900000      5.25500000
H    -13.14100000     -0.12700000      4.98500000
O     -4.66300000     -1.71600000      3.81700000
H     -3.73500000     -1.95200000      3.80600000
H     -4.67000000     -0.76600000      3.70500000
O      1.40500000      4.16800000    -15.44500000
H      2.33000000      4.02400000    -15.24600000
H      1.14200000      3.39200000    -15.94000000
O     -6.99000000      1.56800000     -3.11000000
H     -6.35500000      0.90800000     -3.39000000
H     -7.71800000      1.06200000     -2.74900000
O      9.40600000      1.51400000     14.70400000
H      9.26500000      1.98000000     15.52800000
H      8.97100000      2.05600000     14.04500000
O     -6.90300000     -1.71200000    -11.28900000
H     -6.60700000     -1.01800000    -11.87800000
H     -6.38000000     -1.59200000    -10.49600000
O     13.22900000     -2.59400000     -1.24100000
H     12.31100000     -2.50900000     -0.98400000
H     13.68200000     -1.91400000     -0.74100000
O    -10.36600000      7.28700000     -1.23100000
H     -9.62200000      6.76500000     -1.53100000
H    -10.28300000      7.29700000     -0.27800000
O     -0.90100000     -3.59100000    -10.86000000
H     -1.31000000     -4.33500000    -10.41700000
H     -0.66900000     -3.92600000    -11.72600000
O     12.95400000    -10.94600000      0.40100000
H     12.48100000    -11.01600000      1.23000000
H     12.54300000    -10.20700000     -0.04800000
O     11.43300000      6.79600000    -10.08500000
H     10.77200000      6.98200000     -9.41700000
H     11.20100000      5.92800000    -10.41500000
O      5.42000000      1.39500000    -12.38500000
H      5.87600000      2.19300000    -12.11800000
H      6.10900000      0.83300000    -12.73900000
O    -13.39200000     -4.04100000      6.96700000
H    -13.84000000     -3.75800000      6.17000000
H    -13.75400000     -3.48300000      7.65600000
O     -0.55000000     -0.86500000    -13.72200000
H     -0.11900000     -0.06900000    -13.41200000
H     -0.70000000     -1.38000000    -12.92900000
O     -6.82500000      8.36900000     -3.58300000
H     -7.56400000      8.87300000     -3.92200000
H     -6.84500000      8.52100000     -2.63800000
O     -9.60500000     -7.46400000      6.33300000
H     -9.30600000     -8.33300000      6.06700000
H    -10.48000000     -7.38500000      5.95200000
O      2.14600000     -8.46000000      9.99000000
H      1.65000000     -8.31600000      9.18400000
H      1.59400000     -9.04700000     10.50800000
O     12.20300000     -2.35800000      2.99300000
H     12.11000000     -3.26900000      3.27000000
H     11.32100000     -2.09700000      2.72700000
O     11.62400000      7.06600000      0.97000000
H     11.56200000      6.51800000      1.75200000
H     10.83800000      6.85400000      0.46600000
O     -8.56700000      2.52500000      8.53900000
H     -8.86800000      2.54800000      7.63100000
H     -9.36800000      2.44200000      9.05500000
O     15.11000000     -7.53700000      6.87200000
H     14.71200000     -7.04800000      7.59200000
H     15.29700000     -6.87400000      6.20700000
O     15.76000000      6.62500000     -3.23500000
H     15.27300000      7.41600000     -3.46500000
H     16.57500000      6.69200000     -3.73300000
O     -2.03900000     13.37700000     -1.24000000
H     -2.55200000     12.80200000     -1.80800000
H     -2.61200000     13.54500000     -0.49100000
O     -5.92000000      2.19900000      8.94900000
H     -6.85700000      2.37900000      8.87100000
H     -5.64200000      1.98500000      8.05900000
O      9.19600000     -4.54000000    -14.40600000
H      9.84000000     -4.60000000    -13.70000000
H      8.47800000     -5.10600000    -14.12300000
O     -4.36800000     -9.88300000     -1.30700000
H     -3.43600000     -9.67400000     -1.36500000
H     -4.44200000    -10.44000000     -0.53200000
O    -10.78700000     10.61800000     -1.22900000
H    -11.12300000      9.72100000     -1.23200000
H    -11.31900000     11.07100000     -0.57500000
O     10.90600000     -1.81200000     -0.61200000
H      9.95000000     -1.84600000     -0.62600000
H     11.12200000     -0.98000000     -1.03400000
O     -9.57000000     -4.83100000      7.28200000
H     -9.40600000     -5.65400000      6.82100000
H     -9.03300000     -4.18700000      6.82000000
O    -12.79300000     -7.10900000     -3.14600000
H    -13.04800000     -7.29000000     -2.24100000
H    -13.60600000     -6.84200000     -3.57500000
O    -12.75400000    -13.09500000      1.01100000
H    -12.67500000    -12.31000000      0.46800000
H    -12.95700000    -13.79600000      0.39200000
O      4.70000000     -4.88100000     13.77100000
H      4.85000000     -5.00000000     12.83400000
H      5.43800000     -5.32300000     14.19000000
O     -3.96300000    -15.13800000      3.79400000
H     -4.04000000    -15.89100000      3.20700000
H     -4.00700000    -14.37700000      3.21500000
O     14.16200000     11.60800000      0.26400000
H     13.52200000     11.07200000      0.73200000
H     14.71700000     11.97400000      0.95300000
O      5.84600000      8.84300000     -1.24800000
H      5.52200000      8.99900000     -2.13500000
H      5.69500000      9.66900000     -0.78900000
O      8.07100000      1.32900000    -12.69100000
H      8.83400000      1.15800000    -13.24300000
H      8.36700000      1.12500000    -11.80300000
O      0.45200000     -4.96900000     -7.62600000
H     -0.00800000     -5.78200000     -7.41700000
H     -0.24500000     -4.32600000     -7.75800000
O      2.33200000    -12.76100000     11.80900000
H      2.27500000    -12.07000000     12.47000000
H      3.24100000    -12.73200000     11.51000000
O     -4.45200000     -1.30400000      7.83600000
H     -3.84100000     -1.22900000      7.10300000
H     -4.08700000     -2.00000000      8.38200000
O     -0.82300000      5.26900000     12.85300000
H     -1.10200000      5.28700000     13.76800000
H     -0.13700000      5.93400000     12.79800000
O     -4.91000000      4.59200000     16.75000000
H     -5.24400000      3.90800000     16.16900000
H     -4.63700000      4.12300000     17.53800000
O      3.53800000     -6.28600000      2.46000000
H      3.13500000     -5.78800000      1.74900000
H      4.07200000     -6.94600000      2.01800000
O    -11.00900000     -8.88200000      9.73700000
H    -11.53100000     -8.13500000     10.03000000
H    -11.29100000     -9.60500000     10.29700000
O      4.40500000     -3.03600000     -0.51500000
H      4.75700000     -2.56000000      0.23700000
H      4.57200000     -2.46200000     -1.26200000
O     -0.59100000     10.41800000      9.69700000
H     -0.38000000     11.05200000      9.01300000
H     -0.36100000      9.57000000      9.31800000
O      9.02700000     14.69600000     -4.41300000
H      9.53600000     14.52200000     -3.62100000
H      8.12300000     14.50400000     -4.16400000
O      3.81600000    -10.11200000      1.62100000
H      3.10600000     -9.57200000      1.96900000
H      4.56900000     -9.52200000      1.58400000
O     -6.42200000     15.34600000      3.90800000
H     -5.56900000     15.75200000      3.75100000
H     -7.02800000     15.84300000      3.35800000
O      5.79300000    -14.32500000     -4.74800000
H      5.09500000    -14.97300000     -4.83900000
H      5.69900000    -13.76300000     -5.51800000
O    -13.02100000      5.08700000      3.70300000
H    -12.29700000      5.60500000      4.05600000
H    -13.68200000      5.73400000      3.46000000
O      2.28400000     -9.11000000     -9.70500000
H      2.29200000     -8.15900000     -9.59700000
H      2.55200000     -9.25000000    -10.61300000
O      6.71000000     -6.14700000     14.88700000
H      6.33400000     -6.71700000     15.55800000
H      7.27600000     -6.72200000     14.37300000
O      5.86300000     -0.53200000     -6.85300000
H      5.44700000     -0.16400000     -6.07300000
H      5.58000000      0.03900000     -7.56700000
O      2.16600000     11.33300000     11.29300000
H      2.48500000     12.07700000     10.78300000
H      1.64700000     10.82100000     10.67300000
O     -0.01200000    -11.90700000      8.99400000
H      0.82100000    -12.36300000      8.87400000
H     -0.67400000    -12.59200000      8.90900000
O     10.04800000      1.66900000      4.35000000
H     10.64000000      1.22100000      3.74600000
H     10.22000000      1.26300000      5.20000000
O     -5.67200000    -16.37800000      5.49700000
H     -5.95600000    -17.13000000      4.97700000
H     -5.17200000    -15.83800000      4.88500000
O     13.58300000    -10.25700000     -4.55600000
H     13.40200000    -10.11100000     -5.48500000
H     12.79400000     -9.95400000     -4.10700000
O      0.29000000      9.96200000    -14.77100000
H     -0.05800000      9.76000000    -15.64000000
H      0.71000000     10.81600000    -14.87500000
O     -6.33800000     10.94400000      3.20300000
H     -6.49700000     10.07500000      2.83400000
H     -5.93000000     10.77200000      4.05200000
O     -7.71400000     -9.92800000    -11.83300000
H     -7.68500000    -10.77100000    -11.38000000
H     -6.79400000     -9.69600000    -11.96400000
O      3.15700000      6.44100000    -13.86800000
H      2.22500000      6.49800000    -14.07500000
H      3.55400000      6.05900000    -14.65100000
O     -9.02500000     -6.54700000     -2.57000000
H     -8.62400000     -6.79800000     -3.40200000
H     -8.46000000     -6.93900000     -1.90400000
O     -6.65500000      0.56300000     12.14900000
H     -6.26800000     -0.23900000     12.50100000
H     -6.25500000      0.66300000     11.28500000
O      6.87900000      6.31800000     -7.64000000
H      7.67200000      6.73900000     -7.30800000
H      6.76000000      6.68800000     -8.51500000
O     -6.56300000     10.19700000      7.91600000
H     -7.11100000     10.13700000      8.69800000
H     -6.63600000     11.11100000      7.64100000
O    -17.97900000      3.23400000     -1.48800000
H    -17.82100000      3.60200000     -0.61800000
H    -17.17900000      2.75000000     -1.69200000
O     -5.44500000     -2.71800000     -5.42000000
H     -5.58200000     -3.66200000     -5.34700000
H     -5.46900000     -2.54400000     -6.36100000
O      5.30700000      8.91800000      8.37300000
H      5.67600000      8.54800000      7.57100000
H      5.92400000      8.66600000      9.06000000
O     -9.67500000     -1.91100000    -10.68100000
H     -8.80400000     -1.51400000    -10.70800000
H     -9.63000000     -2.53900000     -9.95900000
O     -5.90800000      5.92200000     -3.24500000
H     -6.06400000      6.82700000     -3.51400000
H     -5.34600000      5.56200000     -3.93200000
O     -3.33000000      4.66600000     -1.38500000
H     -3.75600000      4.51500000     -0.54100000
H     -3.65000000      5.52300000     -1.66500000
O     -2.67600000    -12.28800000     -9.39400000
H     -1.98200000    -12.91400000     -9.18400000
H     -3.48800000    -12.76900000     -9.23500000
O      3.16800000      3.18500000      2.19800000
H      2.36500000      3.66500000      1.99800000
H      2.92000000      2.58500000      2.90100000
O     10.86600000     -5.64500000     -8.50300000
H     10.57700000     -4.77800000     -8.22100000
H     11.61500000     -5.47500000     -9.07400000
O      2.24300000      7.78700000     15.25900000
H      2.39100000      6.84200000     15.21300000
H      2.00500000      7.94700000     16.17300000
O     -6.00500000     14.44800000      0.49100000
H     -6.55800000     15.22700000      0.55500000
H     -6.52600000     13.75200000      0.89000000
O     -8.72800000      9.42900000      1.46500000
H     -8.39700000     10.28000000      1.17900000
H     -8.73500000      9.48400000      2.42100000
O     -3.71900000     -9.88600000     -7.78800000
H     -3.36900000    -10.57700000     -8.35000000
H     -3.95300000    -10.33400000     -6.97500000
O      4.32600000    -10.12500000     -2.66200000
H      3.64900000    -10.64500000     -2.22800000
H      5.00200000    -10.76100000     -2.89700000
O     14.99400000     -3.50600000     -8.22100000
H     14.58200000     -3.62200000     -7.36400000
H     14.39300000     -3.92800000     -8.83500000
O      4.76700000      2.85100000      0.27100000
H      4.12700000      2.82200000      0.98200000
H      4.37900000      3.44100000     -0.37600000
O    -14.47900000     -2.30700000      2.86800000
H    -13.56200000     -2.44600000      2.63200000
H    -14.53900000     -1.37000000      3.05500000
O     -9.03000000    -10.78400000      9.21400000
H     -8.42100000    -10.92900000      9.93800000
H     -9.59300000    -10.07000000      9.51500000
O      8.66300000      4.00100000      3.72600000
H      8.83100000      3.05900000      3.77400000
H      7.71700000      4.08200000      3.84600000
O     -5.04600000      4.08700000     -6.74300000
H     -5.91700000      3.98700000     -6.35900000
H     -4.79000000      3.19800000     -6.99000000
O      6.78500000      6.58600000     10.99500000
H      7.58600000      6.06400000     10.95800000
H      6.09200000      5.97900000     10.73400000
O      7.50800000     -6.31200000     -8.14400000
H      8.43900000     -6.09200000     -8.16400000
H      7.09800000     -5.57600000     -7.69000000
O     11.07900000     -5.27000000    -11.98100000
H     10.64000000     -6.11300000    -12.09300000
H     10.40500000     -4.69400000    -11.62000000
O    -16.89400000     -0.15000000      5.17700000
H    -17.82600000      0.06300000      5.22900000
H    -16.60800000     -0.19500000      6.09000000
O     -7.26900000      1.04200000     -7.49200000
H     -6.91400000      1.45000000     -6.70200000
H     -6.50300000      0.87300000     -8.04000000
O     11.36500000     -5.45100000      3.33400000
H     12.17500000     -5.86800000      3.04100000
H     11.48900000     -5.32000000      4.27400000
O    -14.66800000     -5.76500000     -4.67300000
H    -15.61200000     -5.61500000     -4.72600000
H    -14.32600000     -5.43000000     -5.50300000
O      5.85900000      5.08400000     -5.18400000
H      6.25000000      5.75000000     -4.62000000
H      5.93400000      5.44400000     -6.06800000
O     16.65700000     -7.20200000      3.38900000
H     16.43800000     -6.49300000      3.99200000
H     15.82900000     -7.65900000      3.24500000
O      5.43600000     -4.88500000     -7.00400000
H      5.01100000     -4.13700000     -6.58300000
H      4.96100000     -4.99700000     -7.82800000
O      5.01100000    -12.05600000     -0.03900000
H      4.46900000    -11.32300000      0.25400000
H      4.63200000    -12.31400000     -0.87900000
O      1.17000000      0.10700000     10.62400000
H      1.94500000     -0.26100000     10.20000000
H      0.60300000      0.37000000      9.89900000
O      0.08000000     13.07600000     -3.00200000
H     -0.39000000     13.42100000     -3.76200000
H     -0.52800000     13.19200000     -2.27200000
O      4.67300000      8.83800000      2.66100000
H      5.05100000      9.71600000      2.70900000
H      5.34700000      8.31100000      2.23000000
O      7.11700000      0.02100000     10.73200000
H      7.89600000     -0.05800000     11.28300000
H      6.38400000     -0.08800000     11.33800000
O     -5.50600000      9.97400000     12.61200000
H     -5.37200000      9.55500000     13.46200000
H     -4.63200000     10.01700000     12.22500000
O     -0.81200000     17.34200000      3.66200000
H     -0.01500000     17.01800000      4.08200000
H     -0.78000000     16.98100000      2.77600000
O      5.51900000     11.40700000      2.70400000
H      5.71900000     11.62400000      3.61500000
H      6.36500000     11.17300000      2.32300000
O     -2.64200000      2.08200000    -13.39900000
H     -2.20900000      2.93500000    -13.36600000
H     -3.09900000      2.01200000    -12.56100000
O      2.11700000      1.61800000      4.45900000
H      1.77800000      0.73200000      4.32500000
H      2.80200000      1.51500000      5.11900000
O    -11.48100000    -13.12700000     -4.08300000
H    -11.73800000    -14.03500000     -4.24600000
H    -10.68200000    -13.19500000     -3.56100000
O    -11.57700000     -6.80300000    -10.31000000
H    -11.62600000     -5.91500000    -10.66300000
H    -12.49100000     -7.06300000    -10.19100000
O      4.07100000      0.90300000    -16.74800000
H      4.96100000      1.04800000    -17.06900000
H      3.51900000      1.43400000    -17.32300000
O     -8.61500000      1.76400000     15.81900000
H     -8.38200000      2.09600000     14.95100000
H     -8.89100000      2.54100000     16.30600000
O     -2.20900000     -5.62200000     -9.81800000
H     -1.63500000     -6.38400000     -9.73100000
H     -2.88200000     -5.75200000     -9.15000000
O      0.43100000      6.94800000     -4.23400000
H      0.69700000      6.56200000     -5.06800000
H     -0.52100000      6.85400000     -4.21900000
O     -3.48200000    -13.45200000     -2.11800000
H     -3.52500000    -13.83500000     -2.99400000
H     -2.58300000    -13.13300000     -2.04000000
O     -7.43300000     10.90600000     -7.22200000
H     -7.33200000     11.15500000     -8.14000000
H     -8.01100000     11.57400000     -6.85400000
O     14.41200000      5.05200000     -8.04000000
H     15.21200000      5.16700000     -7.52700000
H     14.55400000      5.57800000     -8.82800000
O     11.06900000      4.73300000      2.50300000
H     11.88300000      4.32300000      2.79600000
H     10.40400000      4.40200000      3.10600000
O     -4.66400000      8.58600000     -7.79700000
H     -3.90900000      9.12600000     -8.02600000
H     -5.37700000      8.93000000     -8.33500000
O    -10.50500000     -4.38000000     -5.11200000
H    -10.49300000     -5.33500000     -5.17100000
H    -10.04900000     -4.18400000     -4.29300000
O     -2.28600000      4.22500000     -7.21500000
H     -1.92000000      3.48000000     -6.73800000
H     -3.17100000      4.32300000     -6.86400000
O     -5.27300000      0.99000000     -9.48600000
H     -5.43500000      1.45000000    -10.31000000
H     -4.59800000      1.51000000     -9.05000000
O    -12.16100000      1.93800000      1.58500000
H    -11.65000000      1.18400000      1.29100000
H    -11.69900000      2.69500000      1.22600000
O      0.33100000      3.76800000      4.90500000
H      0.84500000      2.97800000      5.07400000
H      0.97400000      4.47700000      4.91300000
O      8.05300000     -1.54600000     -1.09100000
H      7.34300000     -2.10100000     -1.41300000
H      8.39800000     -1.11800000     -1.87500000
O      2.82600000    -12.84300000     -5.22800000
H      2.47200000    -12.01600000     -4.90200000
H      3.44100000    -12.58500000     -5.91500000
O      0.32300000     -3.51900000     10.26900000
H      0.84600000     -4.29200000     10.48100000
H      0.41900000     -2.94800000     11.03100000
O     -8.94000000    -13.83400000     -2.56000000
H     -8.40800000    -13.65500000     -1.78600000
H     -8.73600000    -14.74100000     -2.78700000
O     -1.23900000      3.96700000     10.42700000
H     -0.49600000      3.40900000     10.65800000
H     -1.26700000      4.62700000     11.11900000
O     12.79700000      6.09300000      6.10700000
H     11.91000000      6.04900000      5.74900000
H     13.20600000      6.82500000      5.64400000
O     -4.36400000     -6.11200000    -12.32400000
H     -4.69000000     -5.23900000    -12.54400000
H     -4.35200000     -6.12900000    -11.36700000
O    -13.11500000      4.32500000      9.38900000
H    -13.42600000      4.23300000     10.29000000
H    -12.96700000      3.42700000      9.09300000
O      7.74500000    -10.75500000      7.43400000
H      8.62800000    -11.11400000      7.52300000
H      7.32200000    -11.31600000      6.78400000
O     -1.55500000      3.52300000      7.60200000
H     -0.85500000      3.92800000      8.11400000
H     -1.78500000      4.18400000      6.94800000
O    -17.36400000     -4.57000000      1.92000000
H    -17.37700000     -3.61400000      1.87100000
H    -17.12300000     -4.76000000      2.82700000
O      1.44600000     -2.99600000      2.36700000
H      1.00300000     -2.19400000      2.09300000
H      0.79800000     -3.68700000      2.22900000
O     -3.87600000     -4.48000000     15.31400000
H     -3.74300000     -5.41500000     15.47000000
H     -3.03800000     -4.17300000     14.96800000
O     11.17400000     -8.84000000      4.17200000
H     11.54100000     -8.01500000      3.85500000
H     11.34900000     -8.83600000      5.11300000
O     -5.74100000     -3.78500000     17.61600000
H     -6.41000000     -4.45200000     17.45500000
H     -5.30000000     -3.68000000     16.77300000
O      5.11900000    -13.62000000      3.93900000
H      4.39300000    -13.94500000      4.47000000
H      5.75400000    -13.29000000      4.57500000
O     -1.67400000      0.16900000    -11.30500000
H     -1.77900000      1.11500000    -11.19900000
H     -0.96500000     -0.06200000    -10.70600000
O     -5.00500000      1.43700000    -16.53300000
H     -4.25900000      0.87500000    -16.32300000
H     -4.97600000      1.52600000    -17.48600000
O      5.91600000      6.38300000     15.95700000
H      6.12400000      6.04100000     15.08800000
H      6.00800000      5.63000000     16.54000000
O      3.90600000      8.41500000    -12.10900000
H      3.66300000      7.55500000    -12.45200000
H      4.23500000      8.89200000    -12.87000000
O      2.24900000     -5.34500000     14.50200000
H      3.13400000     -5.00700000     14.36400000
H      1.90200000     -4.82100000     15.22300000
O     10.30000000     -5.03000000     -4.28600000
H      9.35500000     -5.02400000     -4.43600000
H     10.43000000     -5.68700000     -3.60200000
O      3.61300000      4.58800000     -1.33700000
H      3.14800000      5.05900000     -0.64600000
H      2.92300000      4.29100000     -1.93100000
O      1.21300000     -2.14700000     12.28800000
H      1.02100000     -1.38300000     11.74500000
H      1.84200000     -1.82900000     12.93600000
O     11.23700000     -2.81300000     -5.49000000
H     10.77900000     -3.59300000     -5.17700000
H     12.15600000     -3.07800000     -5.53900000
O     -7.16300000     11.40100000     -9.80700000
H     -7.97600000     11.87400000     -9.98100000
H     -6.50700000     11.84600000    -10.34200000
O     -3.51000000     13.48800000      1.13900000
H     -4.07700000     14.23700000      0.95400000
H     -3.88000000     12.77400000      0.62000000
O     -4.44000000     -4.82700000     -2.76300000
H     -4.95700000     -4.99800000     -1.97500000
H     -5.05600000     -4.95000000     -3.48500000
O    -10.10500000      9.66100000      8.16900000
H    -10.19800000     10.03200000      9.04600000
H     -9.69200000     10.35700000      7.65700000
O      2.42800000      5.76500000      5.18800000
H      2.99300000      5.11900000      5.61200000
H      2.94200000      6.57200000      5.19400000
O     -7.58100000     13.54300000     -5.74000000
H     -8.45600000     13.40000000     -5.37700000
H     -7.73200000     14.06100000     -6.53100000
O    -15.98300000     -5.90900000      6.22100000
H    -15.29400000     -6.34400000      5.71900000
H    -15.98900000     -5.01100000      5.89100000
O      7.44300000     -4.84700000     -3.86100000
H      6.77600000     -4.56800000     -3.23300000
H      7.21300000     -4.39200000     -4.67100000
O     -5.62400000     16.44700000     -5.66500000
H     -6.56000000     16.60500000     -5.53600000
H     -5.31300000     16.14000000     -4.81300000
O      5.13500000     16.11500000      4.50300000
H      5.87500000     16.56400000      4.09500000
H      4.96300000     15.36800000      3.93100000
O      9.38100000     15.34600000      3.44000000
H     10.32100000     15.17400000      3.37200000
H      8.98400000     14.47900000      3.51400000
O     -4.69700000     -0.38300000     15.92200000
H     -4.40000000     -0.51900000     16.82100000
H     -4.00000000     -0.75400000     15.38100000
O     11.56300000      5.33900000      8.95800000
H     11.60700000      5.54600000      8.02400000
H     12.31800000      5.78900000      9.33800000
O      4.55600000     -1.21600000    -14.95800000
H      3.75700000     -1.31000000    -14.43900000
H      4.39200000     -0.45500000    -15.51500000
O     -7.31200000      9.16300000     10.36000000
H     -7.02400000      8.35400000      9.93800000
H     -6.71900000      9.27100000     11.10200000
O     13.48200000     -7.03800000     -4.78200000
H     12.73800000     -7.49000000     -5.17800000
H     13.16800000     -6.76800000     -3.91900000
O     -4.31700000     -6.99900000     -6.75600000
H     -4.23700000     -6.23800000     -7.33100000
H     -4.50000000     -7.72800000     -7.34900000
O    -15.20000000      9.99500000     -0.62300000
H    -14.67200000      9.76000000     -1.38600000
H    -14.56800000     10.32800000      0.01300000
O      3.76900000     -4.24500000     -9.66400000
H      3.32300000     -3.45700000     -9.35500000
H      3.23600000     -4.54900000    -10.39900000
O     -5.79800000      6.46200000     14.90000000
H     -5.39000000      6.00600000     15.63600000
H     -5.43400000      7.34700000     14.93500000
O     -1.85400000    -11.21700000     -4.82900000
H     -1.55200000    -12.06700000     -5.15000000
H     -2.77300000    -11.17400000     -5.09300000
O     11.65100000    -10.00700000     -8.06400000
H     11.15300000     -9.47300000     -7.44500000
H     12.56100000     -9.74200000     -7.93000000
O     -2.27400000    -10.56600000      3.75500000
H     -2.00400000     -9.95200000      3.07200000
H     -2.63100000    -10.01100000      4.44800000
O     -0.96100000    -12.41800000     -2.41800000
H     -1.33900000    -11.95300000     -3.16400000
H     -0.15100000    -12.79800000     -2.75800000
O     -0.86500000      8.00200000     -1.67200000
H     -1.05400000      7.49300000     -2.46100000
H     -1.57500000      8.64200000     -1.62400000
O     -4.14500000      6.54200000     -5.79400000
H     -4.08600000      7.16500000     -6.51800000
H     -4.45100000      5.73100000     -6.20000000
O      2.65300000     11.41800000     -9.09400000
H      3.58400000     11.63800000     -9.06500000
H      2.49200000     10.94700000     -8.27700000
O     -3.27500000      3.18800000     -3.62500000
H     -3.34800000      3.50400000     -2.72500000
H     -4.17200000      3.20300000     -3.95900000
O     -5.34100000     13.25600000     -4.29200000
H     -5.77600000     12.92200000     -3.50800000
H     -6.05700000     13.54000000     -4.86100000
O     12.22100000     -0.52700000     10.20100000
H     12.53200000     -0.12400000      9.39000000
H     12.86700000     -0.27100000     10.85900000
O     13.65300000     -6.33500000      1.90900000
H     14.29700000     -5.99500000      1.28800000
H     13.84200000     -7.27200000      1.96100000
O    -10.88100000      4.58500000     11.54000000
H    -10.84000000      5.34000000     10.95200000
H    -10.46800000      4.88900000     12.34900000
O     -5.90500000      3.11500000    -11.19300000
H     -6.78700000      2.92300000    -10.87300000
H     -6.04400000      3.51200000    -12.05300000
O    -11.23900000      7.62700000      3.86000000
H    -10.37300000      7.42300000      4.21400000
H    -11.74700000      7.91300000      4.62000000
O     -1.55400000      8.07800000      4.16900000
H     -1.53000000      8.45100000      3.28800000
H     -1.32400000      8.80700000      4.74400000
O    -10.24500000      2.31600000     -1.83100000
H    -10.33300000      2.94500000     -1.11500000
H    -10.00500000      2.84800000     -2.59000000
O     11.60200000      0.62800000      2.16100000
H     12.22300000      0.22400000      1.55400000
H     10.91100000     -0.02600000      2.26700000
O      3.59100000     -0.37100000     17.73500000
H      3.60900000      0.40300000     17.17200000
H      3.96100000     -0.07200000     18.56500000
O      3.99400000     -6.49700000     -5.09000000
H      4.22000000     -5.62900000     -4.75500000
H      3.97500000     -6.39000000     -6.04100000
O     -2.98000000    -13.45500000      5.92100000
H     -3.49000000    -14.03100000      5.35200000
H     -3.18000000    -12.57200000      5.61100000
O     17.30400000     -2.32000000      1.22100000
H     17.77200000     -3.12200000      1.45400000
H     16.45100000     -2.40800000      1.64600000
O     -5.11000000      2.31400000     15.38100000
H     -5.52600000      1.49800000     15.66200000
H     -4.89500000      2.16800000     14.46000000
O      6.01700000     -6.97200000    -14.09200000
H      6.38500000     -7.35900000    -14.88600000
H      5.85900000     -7.71800000    -13.51300000
O     -1.54700000    -16.81200000     -3.44700000
H     -1.96300000    -17.67100000     -3.51700000
H     -1.45500000    -16.66500000     -2.50600000
O      1.71300000      9.07900000     -0.91500000
H      1.00300000      8.50800000     -1.20900000
H      1.79000000      8.90200000      0.02200000
O      7.88200000      1.53400000     -1.81200000
H      7.19400000      1.79400000     -2.42500000
H      7.42300000      1.05000000     -1.12700000
O    -10.81900000     -4.52300000     -2.29500000
H    -10.15600000     -5.21300000     -2.28900000
H    -11.60800000     -4.95100000     -2.62600000
O     -5.58600000     -4.93200000      8.50300000
H     -4.97700000     -4.34400000      8.95100000
H     -5.62000000     -4.60300000      7.60500000
O     -5.07700000    -15.39900000     -0.87600000
H     -4.53500000    -14.73900000     -1.30800000
H     -5.50900000    -15.86200000     -1.59400000
O     -5.15900000     -0.13900000     -4.54600000
H     -4.59600000     -0.21600000     -3.77600000
H     -5.37500000     -1.04300000     -4.77700000
O      5.86300000     -4.95500000      3.97200000
H      5.96100000     -5.36600000      4.83100000
H      4.92800000     -4.76200000      3.90400000
O     12.50200000      7.45700000     -2.50600000
H     12.85800000      7.26500000     -3.37300000
H     12.31800000      6.59800000     -2.12600000
O      8.31300000     -7.60900000     -5.01900000
H      7.49700000     -7.12200000     -4.90700000
H      8.69800000     -7.63700000     -4.14300000
O      6.02000000      4.77500000      5.30700000
H      6.10800000      3.84600000      5.51700000
H      5.79200000      4.79100000      4.37800000
O     -3.96800000    -12.39300000      2.69900000
H     -4.09000000    -12.07300000      1.80600000
H     -3.17400000    -11.95300000      3.00500000
O      9.56100000     -2.61300000     -8.15200000
H      9.19100000     -3.00800000     -7.36200000
H      9.93100000     -1.78200000     -7.85300000
O     -7.26200000    -14.64600000     -5.79400000
H     -7.76400000    -14.55700000     -6.60400000
H     -7.74500000    -14.12100000     -5.15500000
O     10.50400000      1.21400000    -14.19000000
H     10.56500000      2.11200000    -14.51700000
H     10.35200000      0.68400000    -14.97300000
O    -15.66300000     -6.99500000      3.50100000
H    -16.27700000     -7.19800000      2.79500000
H    -15.59000000     -7.81100000      3.99600000
O      1.09000000     -1.06600000      4.76400000
H      0.67400000     -1.63200000      5.41400000
H      1.57600000     -1.66700000      4.19900000
O     -0.58100000     -9.63800000      7.19500000
H     -1.53100000     -9.60500000      7.08200000
H     -0.43400000    -10.38900000      7.76900000
O     -5.72400000     -5.98800000      3.38000000
H     -6.06900000     -6.84800000      3.62000000
H     -6.48800000     -5.50300000      3.06800000
O    -17.68900000     -1.23900000      2.42900000
H    -17.66800000     -0.47000000      1.85900000
H    -16.96800000     -1.10200000      3.04300000
O      4.38900000     -7.21600000     -1.79800000
H      4.81700000     -6.85700000     -2.57500000
H      3.77700000     -7.86700000     -2.14100000
O      4.52600000      5.03700000    -12.12700000
H      3.96100000      5.39500000    -12.81200000
H      5.40700000      5.32200000    -12.37000000
O      5.50000000    -11.69200000     11.26200000
H      5.22000000    -12.59900000     11.14300000
H      5.74200000    -11.63500000     12.18700000
O      9.36700000      8.93300000      5.26500000
H      9.07400000      8.45600000      4.48800000
H     10.25800000      9.21200000      5.05200000
O     -8.46000000      4.68400000     -7.24600000
H     -8.49500000      4.39700000     -8.15900000
H     -8.14700000      5.58800000     -7.29100000
O     -1.95200000      2.15000000     13.99300000
H     -2.66300000      2.52700000     13.47500000
H     -1.29400000      1.89400000     13.34700000
O     15.99300000     -5.14900000      5.22300000
H     15.63000000     -4.41600000      4.72500000
H     16.49200000     -4.73600000      5.92700000
O     -2.73700000     -2.31200000    -17.38300000
H     -2.68100000     -1.52200000    -17.92000000
H     -3.53800000     -2.74500000    -17.67600000
O     13.60300000     -0.15500000     -0.14600000
H     13.02200000      0.48000000     -0.56500000
H     14.30900000      0.37600000      0.22500000
O      2.64700000     -8.06100000     14.09400000
H      2.61600000     -7.13000000     14.31200000
H      3.06900000     -8.09200000     13.23500000
O    -14.79800000     -2.80300000      8.95400000
H    -15.55800000     -2.22300000      8.91400000
H    -14.79000000     -3.12500000      9.85600000
O     11.53400000      0.47500000     -1.72900000
H     11.82000000      0.46400000     -2.64300000
H     11.11400000      1.32700000     -1.62000000
O      0.07300000      3.36900000     15.67200000
H     -0.21400000      3.22600000     14.77000000
H     -0.52400000      4.03600000     16.01000000
O     -8.58400000     -3.84400000      4.60600000
H     -9.50000000     -3.63800000      4.79300000
H     -8.12500000     -3.01000000      4.71400000
O    -11.53500000      5.13700000     -7.56100000
H    -11.04300000      5.95600000     -7.61600000
H    -10.90100000      4.49800000     -7.23500000
O      7.04600000      1.72800000      1.97300000
H      6.31400000      1.94600000      1.39600000
H      7.80000000      1.65900000      1.38800000
O     -8.37300000     -7.11500000     -7.39500000
H     -7.58400000     -7.65600000     -7.43000000
H     -8.04500000     -6.22000000     -7.30500000
O     -4.65300000     12.69100000     10.46100000
H     -4.77500000     13.44700000      9.88600000
H     -5.26900000     12.83600000     11.17900000
O     -1.00900000      4.41200000    -13.97900000
H     -1.34400000      5.28600000    -14.17800000
H     -0.21600000      4.33200000    -14.50900000
O      6.80700000      6.76900000    -12.93400000
H      6.67200000      7.37900000    -13.65900000
H      7.72600000      6.50800000    -13.00800000
O      5.18900000     -1.21500000      1.49600000
H      6.00800000     -1.65800000      1.71700000
H      4.80700000     -0.98300000      2.34300000
O     -4.69800000     -4.81200000    -15.98800000
H     -5.29400000     -4.18200000    -16.39300000
H     -4.64400000     -4.53600000    -15.07300000
O     -4.96000000     -9.85700000    -13.30400000
H     -4.21100000     -9.69300000    -13.87700000
H     -5.03000000    -10.81100000    -13.26900000
O     -2.40100000     -6.66400000     -1.58800000
H     -2.76500000     -6.07700000     -2.25100000
H     -3.08700000     -6.72700000     -0.92200000
O      6.37800000      6.57800000     -2.86700000
H      5.95600000      7.24600000     -2.32600000
H      6.66200000      5.91000000     -2.24400000
O    -11.97500000      6.17300000    -12.16600000
H    -12.33100000      6.25000000    -11.28100000
H    -12.68400000      5.78200000    -12.67700000
O     10.82800000      9.55900000     -2.02500000
H     11.53100000      8.95600000     -2.26400000
H     11.25300000     10.41600000     -1.97700000
O      7.47400000     10.46700000      6.48900000
H      7.07100000     10.06600000      7.25900000
H      8.19500000      9.88100000      6.26300000
O     -2.62600000     -6.91000000      9.63700000
H     -2.36300000     -7.71900000     10.07600000
H     -3.23600000     -6.49400000     10.24700000
O    -14.80100000      7.37400000      6.12100000
H    -14.94800000      7.34000000      5.17500000
H    -14.33700000      8.19900000      6.26200000
O      3.25800000     -5.51400000      7.93600000
H      3.37800000     -5.28000000      7.01600000
H      2.40600000     -5.94800000      7.96500000
O      6.35700000     -3.15300000      9.41000000
H      6.70000000     -2.30800000      9.11900000
H      5.50700000     -2.94600000      9.79800000
O    -14.27500000      5.86600000     -5.15700000
H    -14.73000000      6.06700000     -4.33800000
H    -13.43500000      6.31800000     -5.08200000
O     -1.40400000     14.00500000     -5.61700000
H     -0.67600000     13.71000000     -6.16500000
H     -2.05100000     14.34000000     -6.23800000
O     -0.36300000     -7.79600000     -8.20500000
H     -0.44800000     -8.32000000     -7.40800000
H      0.53100000     -7.96100000     -8.50600000
O     -0.63000000      5.43700000     -0.32900000
H     -0.85600000      6.18400000     -0.88300000
H     -1.19500000      5.52700000      0.43800000
O     14.16800000      8.36300000     -5.85100000
H     15.00900000      7.99400000     -6.12100000
H     14.39000000      8.97500000     -5.14900000
O      6.15800000     14.06600000     -3.94500000
H      5.95900000     13.81000000     -4.84500000
H      5.67300000     14.88100000     -3.81400000
O      2.70300000     -2.53000000    -13.42900000
H      3.38800000     -3.19800000    -13.40100000
H      2.66000000     -2.19400000    -12.53300000
O     -3.90300000    -17.18900000      1.82300000
H     -4.42400000    -17.72000000      1.22000000
H     -3.01600000    -17.54000000      1.74600000
O      7.20900000     -3.47200000     15.85300000
H      6.54200000     -3.25900000     16.50500000
H      7.34400000     -4.41500000     15.94700000
O     -9.02500000     11.57300000      6.36000000
H     -8.27400000     12.02000000      6.74900000
H     -9.35900000     12.19000000      5.70800000
O    -10.20400000     13.29800000     -5.58700000
H    -10.70600000     12.85100000     -4.90700000
H    -10.66700000     13.09500000     -6.40000000
O    -11.34700000     -0.40600000      0.22200000
H    -11.77200000     -1.26300000      0.22300000
H    -10.76400000     -0.42800000     -0.53700000
O    -10.14800000      1.64000000    -13.02700000
H     -9.39200000      2.21700000    -13.13500000
H     -9.92700000      0.85800000    -13.53400000
O      6.42400000    -13.50200000      8.33700000
H      7.09100000    -13.82800000      8.94100000
H      6.21900000    -12.62400000      8.65700000
O      9.80300000     -7.57500000      8.43000000
H     10.03000000     -7.63400000      9.35800000
H      8.95700000     -8.01800000      8.36200000
O    -12.00600000     -3.39400000      2.85800000
H    -11.69900000     -3.31300000      1.95500000
H    -12.47300000     -4.23000000      2.87800000
O    -12.27500000    -11.33600000     -0.93700000
H    -12.92900000    -11.79900000     -1.46000000
H    -12.05100000    -10.56600000     -1.45900000
O     -4.88600000     12.89400000      5.08700000
H     -5.06100000     13.72700000      4.64900000
H     -4.88900000     12.24700000      4.38100000
O     -3.63400000     -1.18700000     -2.51000000
H     -4.52600000     -1.23000000     -2.16500000
H     -3.19900000     -1.95700000     -2.14700000
O      0.52800000    -10.28100000     11.05200000
H      0.45000000    -11.00600000     10.43100000
H      0.52600000    -10.70200000     11.91200000
O     -0.82300000     -4.14600000      5.40600000
H     -1.16900000     -4.88300000      5.91100000
H     -0.20100000     -4.54400000      4.79700000
O      1.15600000      3.79800000     -9.33200000
H      1.98500000      3.34600000     -9.49100000
H      1.12500000      3.91400000     -8.38200000
O     -2.01100000      0.40200000     -8.06800000
H     -1.45900000      0.40900000     -7.28600000
H     -1.43600000      0.08300000     -8.76300000
O      1.03300000     -7.09100000    -13.37300000
H      0.10400000     -6.89500000    -13.49000000
H      1.37900000     -7.15500000    -14.26400000
O      4.75800000     -9.71900000      9.46100000
H      3.81700000     -9.54300000      9.43900000
H      4.86400000    -10.36600000     10.15900000
O     -6.51300000      4.91500000      7.16300000
H     -5.77800000      4.34000000      6.95000000
H     -7.27700000      4.33900000      7.15300000
O    -17.20400000      4.94100000      0.62000000
H    -16.39100000      4.43800000      0.55300000
H    -16.98700000      5.79600000      0.24900000
O     -0.23700000     11.21000000     -8.99000000
H     -0.02400000     11.83900000     -8.30000000
H      0.58500000     11.08400000     -9.46300000
O      3.65100000      0.07200000     -4.95000000
H      3.27300000      0.12400000     -5.82800000
H      3.39900000      0.89400000     -4.53100000
O      9.98500000    -10.73800000     -1.36900000
H     10.46300000    -11.52800000     -1.11800000
H      9.06300000    -10.99100000     -1.32500000
O      5.24500000    -15.86000000     -0.44200000
H      5.54300000    -15.54600000      0.41200000
H      4.29500000    -15.74600000     -0.42100000
O    -10.98500000     -2.25300000      5.12700000
H    -11.77600000     -2.21800000      5.66400000
H    -11.28400000     -2.59000000      4.28200000
O      8.99500000      5.84500000     -3.90100000
H      8.11700000      5.68500000     -3.55600000
H      9.03000000      6.79200000     -4.03800000
O     -3.76200000     -0.78000000    -12.78600000
H     -3.36000000     -1.47600000    -13.30700000
H     -3.02100000     -0.27400000    -12.45100000
O     11.92800000      1.24200000     -4.30000000
H     11.52800000      1.97800000     -4.76300000
H     12.08700000      0.58800000     -4.98100000
O    -12.25100000     -8.81000000     -7.68800000
H    -11.92400000     -8.17600000     -7.04900000
H    -11.47600000     -9.06900000     -8.18600000
O     -4.30000000     14.42400000      8.16400000
H     -3.42800000     14.04800000      8.28700000
H     -4.16900000     15.12800000      7.52800000
O     -2.13100000     -3.34800000     -2.10200000
H     -1.39900000     -3.71800000     -1.60800000
H     -2.80500000     -4.02700000     -2.07700000
O    -13.86300000     -2.27400000     -5.04000000
H    -13.89300000     -1.72700000     -4.25500000
H    -13.51100000     -3.11100000     -4.73500000
O    -12.12300000      1.25200000      4.71200000
H    -12.14500000      2.04900000      4.18400000
H    -11.20300000      0.98700000      4.70800000
O     -0.47100000      9.51500000     12.92600000
H     -0.96900000      9.62600000     12.11600000
H     -1.12300000      9.60300000     13.62100000
O      7.52100000     -3.40700000     12.96900000
H      7.35800000     -3.68100000     13.87200000
H      6.65200000     -3.21700000     12.61600000
O     -5.77600000     -7.37400000    -14.24200000
H     -5.18300000     -6.84500000    -13.70900000
H     -5.61200000     -8.27400000    -13.96200000
O     -8.19200000      6.33300000     12.04000000
H     -7.60200000      5.59800000     12.20400000
H     -7.94600000      6.64800000     11.17000000
O    -15.51600000      5.56200000     -7.46400000
H    -15.33300000      6.30800000     -8.03400000
H    -14.94200000      5.69100000     -6.70900000
O     14.56200000      2.27700000     -4.62200000
H     14.90100000      1.39300000     -4.76400000
H     13.76300000      2.14700000     -4.11100000
O      0.62700000      6.64800000      3.13500000
H      1.10600000      6.63900000      3.96400000
H     -0.27900000      6.83200000      3.38300000
O     -1.93700000     12.07100000      3.26200000
H     -1.27800000     11.83900000      2.60800000
H     -2.43200000     12.78500000      2.86100000
O     -0.77800000    -15.75500000      3.42300000
H     -0.53900000    -15.33500000      2.59700000
H     -1.71200000    -15.56900000      3.52400000
O     -9.70700000    -10.62400000      0.33400000
H    -10.04600000     -9.73100000      0.40100000
H    -10.48000000    -11.18200000      0.41300000
O      1.67300000    -17.53700000      1.93900000
H      1.81700000    -17.38200000      2.87200000
H      1.40000000    -18.45300000      1.88700000
O     -3.87200000     16.30600000      3.07400000
H     -3.51200000     15.76900000      2.36800000
H     -3.27000000     17.04700000      3.14200000
O     -3.92700000      6.67500000     10.58200000
H     -4.50800000      6.60000000     11.33900000
H     -3.75300000      5.77000000     10.32300000
O      3.12900000    -16.15800000      6.78100000
H      2.86800000    -15.65600000      6.00800000
H      4.08600000    -16.15500000      6.75600000
O    -14.61600000      2.42800000      6.70100000
H    -13.84700000      2.19000000      7.21900000
H    -14.82100000      3.32200000      6.97400000
O     10.71800000      4.00700000    -10.73800000
H     10.22800000      3.96600000     -9.91700000
H     10.32400000      3.32800000    -11.28600000
O      2.02600000    -14.43300000      4.89400000
H      1.19900000    -14.80600000      4.58900000
H      1.82300000    -13.51600000      5.07600000
O     -0.27900000     17.87400000     -1.17100000
H     -0.22600000     18.41300000     -0.38200000
H      0.47300000     18.14600000     -1.69700000
O     -2.69900000     -0.01600000      5.89600000
H     -1.93500000     -0.32900000      5.41200000
H     -3.26900000      0.36200000      5.22700000
O     -0.47600000      6.13600000     -6.94900000
H     -1.08500000      5.40100000     -6.87700000
H     -0.85800000      6.69700000     -7.62400000
O     10.26400000      2.47100000      7.80400000
H     10.59600000      3.30400000      8.13800000
H      9.31900000      2.51300000      7.95100000
O     15.88100000      7.71300000      1.86500000
H     16.23900000      8.35400000      2.48000000
H     15.10300000      8.13800000      1.50300000
O      7.69500000    -13.40800000      5.54300000
H      7.83700000    -13.67000000      6.45300000
H      8.54900000    -13.51800000      5.12600000
O      2.79000000      2.80800000     -4.35700000
H      2.45900000      2.87100000     -5.25300000
H      2.21800000      3.38200000     -3.84900000
O      0.60700000     17.04100000     -5.66100000
H     -0.24300000     17.33200000     -5.98800000
H      0.65000000     16.11400000     -5.89800000
O    -12.02500000    -10.43300000      7.43800000
H    -12.15500000     -9.53300000      7.73800000
H    -11.69500000    -10.89600000      8.20800000
O      0.05400000     -8.26300000      4.88800000
H     -0.02500000     -8.69200000      5.74000000
H     -0.61000000     -8.68600000      4.34400000
O    -12.96200000      8.69300000     -1.81500000
H    -13.47200000      7.94500000     -2.12300000
H    -12.05000000      8.41900000     -1.91200000
O     -8.91200000     13.34500000     -1.41500000
H     -9.59600000     12.91900000     -1.93200000
H     -8.73800000     12.73400000     -0.69900000
O     -1.59000000     -7.89500000     14.60400000
H     -1.02500000     -7.28300000     14.13400000
H     -1.92500000     -7.39100000     15.34600000
O      0.44800000     11.35900000      7.51600000
H      1.13200000     11.73300000      6.96200000
H     -0.17900000     10.98000000      6.90000000
O      9.72300000     -7.00700000     11.38500000
H      9.93200000     -6.16800000     11.79600000
H      9.06600000     -6.79200000     10.72300000
O     -4.68600000      7.47300000    -14.99600000
H     -5.03600000      8.28900000    -14.63800000
H     -4.08500000      7.75200000    -15.68600000
O    -12.86900000    -10.61400000     -4.47600000
H    -13.55100000    -10.81200000     -5.11800000
H    -12.20000000    -11.28200000     -4.62300000
O     14.79300000      9.68700000     -3.62800000
H     15.63200000     10.11800000     -3.78900000
H     14.69000000      9.71000000     -2.67600000
O      4.64900000     -0.78200000     11.75500000
H      4.61800000     -0.86900000     12.70800000
H      4.22800000     -1.57800000     11.42800000
O     12.37500000      0.72100000      7.69200000
H     11.73600000      1.43100000      7.75200000
H     12.07800000      0.19400000      6.95100000
O     -5.15300000     -3.50200000    -12.56100000
H     -5.81500000     -3.31800000    -11.89300000
H     -4.56900000     -2.74400000    -12.53300000
O    -13.22400000      2.85600000    -10.19900000
H    -13.81700000      2.53900000     -9.51700000
H    -13.49500000      2.38800000    -10.98900000
O      4.35500000     -9.92900000     -7.93100000
H      4.21300000     -9.05100000     -7.57800000
H      3.71200000    -10.01000000     -8.63600000
O     -3.99700000      3.91200000     10.39500000
H     -3.06800000      3.68300000     10.38400000
H     -4.38700000      3.36000000      9.71700000
O     -7.25200000     -9.35400000     -0.67500000
H     -6.45800000     -9.54900000     -1.17300000
H     -7.90800000     -9.95700000     -1.02500000
O    -10.12500000      6.76300000      1.41200000
H     -9.25500000      6.74600000      1.81100000
H    -10.61400000      7.40300000      1.93000000
O      0.05000000     -1.54500000     -9.27600000
H     -0.23200000     -2.23600000     -9.87500000
H     -0.35200000     -1.77500000     -8.43800000
O     -0.98300000    -11.56800000      0.26600000
H     -0.82200000    -11.90500000     -0.61500000
H     -0.99300000    -10.61600000      0.16100000
O      1.85400000     -6.69400000     -9.23000000
H      2.11100000     -6.13300000     -9.96200000
H      1.57700000     -6.08400000     -8.54700000
O     -3.87000000     -3.35900000     10.09200000
H     -4.22100000     -2.55600000     10.47700000
H     -3.98400000     -4.02100000     10.77400000
O      0.91600000     10.01800000     -3.75800000
H      0.31500000     10.44700000     -3.15000000
H      0.69500000      9.08900000     -3.69800000
O     10.22600000      3.61600000     -4.89500000
H      9.78200000      4.30200000     -4.39800000
H     10.96900000      4.05900000     -5.30500000
O     -1.77700000     -6.39900000    -13.54100000
H     -2.54400000     -6.32600000    -12.97300000
H     -1.68600000     -5.53100000    -13.93300000
O      4.17900000      1.89500000     10.39200000
H      3.45100000      1.59000000      9.85000000
H      4.28000000      1.21700000     11.06000000
O      7.44800000     -8.72400000     -2.17100000
H      6.52000000     -8.88700000     -2.33800000
H      7.89800000     -9.46700000     -2.57300000
O      5.18600000     -1.34600000     -2.81000000
H      5.37700000     -0.63800000     -2.19500000
H      4.80900000     -0.90600000     -3.57200000
O     -0.45000000      2.66300000    -11.43900000
H      0.07500000      3.02000000    -10.72300000
H     -1.16700000      3.28800000    -11.54600000
O     10.81200000     -9.79500000     -3.99000000
H     10.14600000     -9.88500000     -4.67100000
H     10.35000000     -9.99600000     -3.17600000
O     -6.68800000      4.39600000     13.33500000
H     -5.89200000      3.86800000     13.39800000
H     -6.65500000      4.97000000     14.10100000
O      7.65800000      2.93700000      8.99500000
H      7.72500000      3.64000000      9.64100000
H      6.72000000      2.85500000      8.82700000
O      2.51400000     11.79500000     -0.27700000
H      2.52400000     10.87500000     -0.54300000
H      2.34900000     12.27700000     -1.08700000
O    -17.12400000      1.18600000      1.28400000
H    -16.53100000      1.24800000      2.03200000
H    -16.56200000      1.31800000      0.52000000
O     -4.27500000     11.68200000     -1.21600000
H     -3.88300000     10.81100000     -1.27600000
H     -5.13100000     11.58900000     -1.63500000
O      7.52400000      3.72600000    -14.81800000
H      8.15000000      4.36800000    -14.48300000
H      7.53700000      3.02000000    -14.17100000
O     -7.30500000      7.53400000     -6.70400000
H     -7.43200000      8.13100000     -7.44200000
H     -6.44500000      7.76700000     -6.35300000
O     -1.99500000      5.16500000     -9.84100000
H     -2.06200000      4.99900000     -8.90000000
H     -1.10800000      5.50300000     -9.96200000
O      8.70500000      6.85800000      8.09400000
H      9.17100000      6.51100000      8.85400000
H      9.18800000      6.51800000      7.34100000
O     -2.52300000     12.43800000      7.66200000
H     -1.84600000     12.86400000      8.18900000
H     -3.24900000     12.30200000      8.27100000
O      2.86500000      1.05900000      8.18400000
H      2.32200000      1.84300000      8.25900000
H      2.30200000      0.41700000      7.75100000
O     11.34700000      8.77100000      7.51000000
H     10.41400000      8.56000000      7.48300000
H     11.57000000      8.98500000      6.60400000
O      0.80700000    -10.44400000    -12.76900000
H     -0.07700000    -10.48500000    -12.40500000
H      1.01500000     -9.51000000    -12.78700000
O      0.76600000     -6.92200000      7.89800000
H      0.42100000     -7.65100000      7.38300000
H     -0.01000000     -6.50700000      8.27600000
O      4.76000000     13.93700000      2.72200000
H      4.87100000     12.99200000      2.83100000
H      4.99400000     14.10200000      1.80900000
O     -4.20900000      3.25600000      6.63000000
H     -3.35900000      3.17800000      7.06300000
H     -4.00600000      3.62200000      5.76900000
O     -6.82600000    -12.91200000      2.82000000
H     -6.87900000    -13.72800000      2.32100000
H     -5.89400000    -12.69400000      2.82400000
O     -1.75200000    -14.15000000      8.35400000
H     -2.40500000    -14.68400000      8.80600000
H     -2.14200000    -13.96700000      7.50000000
O     -5.45700000      7.30100000      3.28300000
H     -4.81700000      8.00000000      3.15500000
H     -5.73000000      7.39000000      4.19600000
O      0.10500000    -13.02500000     -5.73700000
H      1.06200000    -13.05900000     -5.75500000
H     -0.15700000    -13.17400000     -6.64500000
O      2.83900000      8.04500000      9.67500000
H      2.17300000      8.09000000      8.98900000
H      3.60800000      8.46600000      9.28900000
O      1.26400000     11.76100000     13.84700000
H      0.75000000     10.95900000     13.75200000
H      1.82400000     11.78000000     13.07100000
O     -1.47000000      6.91800000    -14.47200000
H     -0.57000000      7.03700000    -14.77600000
H     -1.92600000      7.70900000    -14.76000000
O      1.68800000    -13.72400000     -2.87300000
H      1.82100000    -14.67200000     -2.87000000
H      2.25900000    -13.40500000     -3.57200000
O     -8.10200000      3.55500000    -13.67700000
H     -7.26500000      3.63900000    -14.13400000
H     -8.35100000      4.45400000    -13.46500000
O     -1.66700000     -9.10100000     -0.95300000
H     -0.79300000     -9.32800000     -1.27100000
H     -1.80900000     -8.20500000     -1.26100000
O     -3.31500000      4.09300000      2.90900000
H     -2.56600000      4.31900000      3.46100000
H     -3.49200000      4.89000000      2.40900000
O     -7.05600000    -12.32400000    -10.65700000
H     -6.45100000    -12.56800000     -9.95600000
H     -6.89300000    -12.96600000    -11.34800000
O     13.17600000     -5.27700000     -9.87700000
H     12.74500000     -5.71800000    -10.60900000
H     13.71100000     -5.95700000     -9.46900000
O    -15.46600000     -1.69700000      0.19500000
H    -15.66000000     -0.83300000      0.55700000
H    -15.17600000     -2.21300000      0.94800000
O     -9.11200000      9.88400000      4.34200000
H     -9.01500000      9.17000000      4.97200000
H     -9.03800000     10.68000000      4.86900000
O     -3.20600000     14.40700000     -7.80100000
H     -3.90500000     15.01000000     -8.05100000
H     -3.63400000     13.55200000     -7.74800000
O    -11.00400000     -9.54100000     -2.85600000
H    -10.77900000     -8.61600000     -2.75400000
H    -11.57200000     -9.56600000     -3.62700000
O     -8.49300000     -6.47300000    -14.37500000
H     -7.54500000     -6.54300000    -14.49300000
H     -8.69100000     -5.55600000    -14.56400000
O     -9.01700000     -8.15000000      3.42000000
H     -8.43200000     -8.80600000      3.04000000
H     -8.80200000     -8.15000000      4.35300000
O     -8.42900000     16.08200000     -1.27700000
H     -8.47100000     15.12600000     -1.29000000
H     -7.69600000     16.29700000     -1.85400000
O      6.63500000     -4.87700000    -10.38800000
H      5.71600000     -4.89800000    -10.12000000
H      7.07000000     -5.49300000     -9.79800000
O    -10.70300000     -6.98400000     -5.23400000
H    -10.18800000     -7.78600000     -5.13600000
H    -11.34500000     -7.02300000     -4.52500000
O      1.41300000     14.17100000      6.94000000
H      1.39900000     14.90500000      6.32600000
H      0.49100000     13.96600000      7.08900000
O      9.62300000     11.24300000     -5.70500000
H      9.59700000     12.07400000     -5.23000000
H     10.35200000     11.34100000     -6.31800000
O     -2.74800000      7.63700000      7.07700000
H     -2.78800000      6.69900000      6.88900000
H     -3.12200000      7.72100000      7.95400000
O      5.57600000     14.29800000      0.19000000
H      5.54300000     13.52900000     -0.37900000
H      4.98400000     14.92700000     -0.22200000
O      2.99200000     -6.54000000    -15.28100000
H      2.77200000     -5.86000000    -15.91800000
H      3.86800000     -6.30500000    -14.97300000
O    -12.28800000     -0.93400000     12.19600000
H    -11.44700000     -0.65900000     11.83000000
H    -12.93300000     -0.66800000     11.54000000
O     -8.97800000    -10.19000000      5.47700000
H     -9.84200000    -10.49600000      5.75300000
H     -8.38500000    -10.90600000      5.70700000
O    -13.18100000     11.34600000      0.64100000
H    -13.09800000     11.95700000     -0.09000000
H    -12.71900000     11.77100000      1.36300000
O     -4.52000000     -5.58100000     11.60400000
H     -5.46100000     -5.52800000     11.77100000
H     -4.13400000     -5.76100000     12.46100000
O      2.84600000     -5.23500000     -0.05100000
H      3.21300000     -5.86000000     -0.67600000
H      3.39800000     -4.45800000     -0.13800000
O      1.30400000     -1.32900000    -16.08900000
H      0.78600000     -1.41600000    -15.28900000
H      2.02600000     -1.94800000    -15.97700000
O      3.76900000     18.18500000      0.12300000
H      3.71900000     17.24200000     -0.03700000
H      4.54700000     18.29500000      0.67000000
O     -4.68400000     12.14800000     -7.01800000
H     -5.02000000     11.25500000     -7.10000000
H     -4.78800000     12.35800000     -6.09000000
O     11.25500000    -12.42400000      4.89600000
H     11.08700000    -11.94200000      4.08600000
H     12.20800000    -12.50300000      4.93500000
O      5.84200000      0.52800000     -0.47700000
H      5.47400000      1.32700000     -0.10000000
H      5.52900000     -0.17300000      0.09500000
O     11.82200000      9.38700000      4.65400000
H     12.35100000     10.17600000      4.77000000
H     12.38700000      8.79000000      4.16400000
O      2.29000000      1.08700000     15.40900000
H      1.36600000      0.84000000     15.43100000
H      2.39500000      1.68800000     16.14700000
O      2.83300000      0.44300000     -7.73900000
H      2.34200000     -0.11900000     -8.33800000
H      3.55100000      0.78900000     -8.27000000
O      6.88600000      2.95700000     12.41500000
H      5.94600000      2.85500000     12.26900000
H      7.27300000      2.16500000     12.04200000
O     -2.62100000     11.20600000    -13.09000000
H     -2.07500000     11.64000000    -12.43500000
H     -3.24400000     10.68900000    -12.57900000
O    -10.41600000     -3.84800000      0.51100000
H    -10.47400000     -4.11600000     -0.40600000
H     -9.82900000     -4.49000000      0.91100000
O     -9.77100000     -8.53300000     -9.38400000
H    -10.40300000     -7.87900000     -9.68200000
H     -9.28500000     -8.09600000     -8.68500000
O     15.71100000      9.76300000     -1.11300000
H     15.87400000     10.60000000     -0.67800000
H     15.00700000      9.36100000     -0.60500000
O      8.42600000     12.76300000      3.03200000
H      8.41300000     11.92100000      2.57600000
H      7.66000000     12.73800000      3.60500000
O     -2.30000000      6.30200000     -3.56100000
H     -2.36300000      5.35300000     -3.45400000
H     -2.97100000      6.51500000     -4.21000000
O      0.24900000    -18.18500000      4.38300000
H     -0.03000000    -17.47200000      3.80800000
H      0.25500000    -17.79800000      5.25900000
O     11.86100000     -0.26300000     -6.38800000
H     11.32400000     -1.03500000     -6.20900000
H     11.59600000      0.01500000     -7.26500000
O      0.62600000      5.25900000      7.82800000
H      1.09500000      5.00000000      7.03500000
H      0.80300000      6.19600000      7.91500000
O      3.42600000    -10.55400000    -12.29600000
H      2.53900000    -10.63100000    -12.64800000
H      3.70400000    -11.45800000    -12.14700000
O     -2.42000000      9.99900000     15.27300000
H     -3.16600000     10.56800000     15.08400000
H     -2.74800000      9.11300000     15.12200000
O     -2.25500000     12.66300000    -10.38100000
H     -2.31600000     13.56400000    -10.69900000
H     -1.35400000     12.58000000    -10.06900000
O      1.84800000      8.96300000      2.08100000
H      2.75600000      9.06100000      2.36600000
H      1.40900000      8.54200000      2.82100000
O     -6.65200000     11.90500000     -2.35900000
H     -7.27300000     11.41300000     -2.89700000
H     -7.20200000     12.43900000     -1.78600000
O     -2.05000000     -5.97400000      7.10400000
H     -2.08900000     -6.42200000      7.94900000
H     -2.95400000     -5.97600000      6.79000000
O     -2.38100000     -0.90100000     17.77700000
H     -2.07000000     -0.30200000     18.45700000
H     -2.32400000     -1.76800000     18.17800000
O      2.65500000     13.45100000      9.61400000
H      3.60900000     13.41000000      9.67400000
H      2.47400000     13.45300000      8.67400000
O     -2.01800000     -9.37500000     10.52800000
H     -2.53000000    -10.01700000     10.03600000
H     -1.14300000     -9.75800000     10.58500000
O     -8.90600000      7.63100000    -10.05300000
H     -8.76900000      6.75900000    -10.42300000
H     -8.08600000      8.09500000    -10.22100000
O     -2.69000000      9.43900000    -15.34700000
H     -2.41300000      9.93900000    -14.58000000
H     -3.02400000     10.09900000    -15.95500000
O     -6.13400000    -11.27200000     -3.37100000
H     -7.07600000    -11.39700000     -3.25100000
H     -5.77100000    -11.32400000     -2.48700000
O      7.50800000      4.45400000     -0.77700000
H      7.10400000      3.75700000     -0.26000000
H      7.23100000      4.27700000     -1.67600000
O    -17.34100000     -3.02500000     -3.42400000
H    -16.76900000     -2.61100000     -4.07100000
H    -17.45700000     -3.91900000     -3.74400000
O     -6.33000000     -8.48100000     13.04800000
H     -5.38000000     -8.47100000     13.16300000
H     -6.51800000     -7.69400000     12.53700000
O     11.76700000      5.09100000     -2.10900000
H     12.54800000      4.59300000     -2.35100000
H     11.16600000      4.43600000     -1.75500000
O      9.24000000      5.06600000     10.34600000
H      9.40700000      4.17700000     10.65900000
H     10.06200000      5.33400000      9.93600000
O      8.46800000    -10.70700000    -10.21300000
H      9.37100000    -10.71900000    -10.53200000
H      8.46400000    -10.03400000     -9.53300000
O    -13.81200000     -2.32500000     -9.06600000
H    -13.16400000     -2.55300000     -9.73300000
H    -13.33800000     -1.76200000     -8.45400000
O     -0.49100000     14.04300000      9.06900000
H      0.29600000     13.59500000      9.37700000
H     -0.33100000     14.96700000      9.25900000
O      4.91300000     -5.74900000     10.09300000
H      4.41400000     -5.90700000      9.29100000
H      5.67300000     -5.24300000      9.80700000
O     -4.22100000      1.10900000      3.43900000
H     -4.76300000      1.03300000      2.65300000
H     -3.74600000      1.93200000      3.32500000
O    -12.84700000     -5.94400000     11.03700000
H    -13.15200000     -5.15700000     11.48900000
H    -12.42100000     -5.61600000     10.24600000
O     -3.27800000     17.68400000     -0.58000000
H     -2.44800000     17.22800000     -0.44600000
H     -3.28600000     17.89800000     -1.51300000
O     12.60400000     -5.13000000     -1.99900000
H     11.68300000     -4.99500000     -2.22200000
H     12.95600000     -4.24600000     -1.89100000
O     -9.91900000     -0.49800000     10.84200000
H     -9.09100000     -0.76800000     11.23800000
H    -10.07700000     -1.14200000     10.15200000
O      8.89000000      9.78900000    -11.28700000
H      9.13700000     10.62000000    -11.69300000
H      8.32100000      9.36800000    -11.93100000
O     -3.90800000     10.51200000    -10.43000000
H     -3.20500000      9.88900000    -10.24400000
H     -3.49400000     11.37100000    -10.35000000
O      1.00300000      4.14400000     -2.74700000
H      0.24400000      3.95600000     -2.19400000
H      0.69700000      4.82100000     -3.35100000
O      8.47900000     -0.46200000      6.48400000
H      8.20600000     -1.29300000      6.87500000
H      8.91400000      0.00600000      7.19600000
O     16.38200000      2.87500000     -0.49700000
H     16.05600000      3.27400000     -1.30400000
H     16.37700000      3.58900000      0.14200000
O     -1.08200000     15.87400000     -8.37600000
H     -1.63100000     16.52900000     -8.80700000
H     -1.68000000     15.15400000     -8.17700000
O     -1.77700000     14.14000000      5.57400000
H     -1.50100000     13.59000000      4.84100000
H     -2.14000000     13.52500000      6.21200000
O     13.55600000      8.65300000     -8.92400000
H     12.93000000      8.48100000     -9.62800000
H     13.22000000      8.15600000     -8.17900000
O      5.98100000     12.36200000      5.01800000
H      5.74500000     13.09100000      5.59300000
H      6.32300000     11.69100000      5.61000000
O    -14.78200000     -7.96200000     -6.67200000
H    -14.06800000     -8.49800000     -7.01900000
H    -14.39100000     -7.49000000     -5.93700000
O     -2.69000000      6.73800000      1.27100000
H     -3.41200000      7.04900000      0.72500000
H     -2.04400000      7.44200000      1.23700000
O      7.26500000     -3.06300000      2.02400000
H      6.75600000     -3.70400000      2.52200000
H      7.95900000     -3.57700000      1.61100000
O    -10.65100000     -8.24300000      0.54200000
H    -11.28100000     -7.72500000      0.04000000
H    -11.03200000     -8.29900000      1.41800000
O      9.94500000      5.73600000      5.68700000
H      9.94600000      4.91900000      5.18800000
H      9.54000000      6.37400000      5.10000000
O     -1.33700000     15.41800000      1.50800000
H     -1.72900000     14.61400000      1.16600000
H     -0.53700000     15.53100000      0.99400000
O    -16.21800000     -0.77900000     -5.52300000
H    -16.65200000     -0.84100000     -6.37400000
H    -15.46300000     -1.36300000     -5.59500000
O    -13.20600000     11.00100000     -3.24600000
H    -13.18500000     10.79300000     -4.18000000
H    -13.11500000     10.15400000     -2.81000000
O     -0.21100000     -3.70700000    -17.14400000
H     -0.80200000     -2.99400000    -17.38600000
H     -0.79000000     -4.40900000    -16.84600000
O    -11.63200000     -4.71400000      8.93000000
H    -12.33400000     -4.51800000      8.30900000
H    -10.83700000     -4.72600000      8.39600000
O     -0.52100000    -14.44300000      0.97600000
H      0.32000000    -14.30700000      0.54100000
H     -0.80800000    -13.56400000      1.22400000
O      1.69100000      5.18700000      0.95200000
H      1.42700000      5.69900000      1.71700000
H      0.89400000      5.11300000      0.42700000
O     -8.28000000     -1.87200000      1.64200000
H     -8.95900000     -2.45600000      1.30500000
H     -7.48100000     -2.39800000      1.62300000
O      2.30300000     11.73600000      5.40400000
H      2.35600000     12.67800000      5.24000000
H      2.33900000     11.33900000      4.53400000
O     -2.04500000     12.58800000     11.38500000
H     -1.51200000     12.17600000     10.70500000
H     -2.94500000     12.49600000     11.07300000
O     -4.81500000    -14.55800000     -7.01600000
H     -5.47600000    -14.98800000     -6.47300000
H     -4.52600000    -13.80900000     -6.49300000
O     -1.57400000    -18.32400000      1.15700000
H     -1.61600000    -17.69400000      0.43800000
H     -0.69100000    -18.69100000      1.10200000
O      1.94600000      3.93300000     12.56800000
H      2.14000000      4.75500000     12.11700000
H      2.05100000      4.13900000     13.49700000
O     14.80000000      2.55400000     -7.42400000
H     14.29500000      2.48300000     -6.61400000
H     14.55900000      3.40800000     -7.78300000
O     -2.84400000     -1.47000000     13.92000000
H     -2.26700000     -2.21600000     14.08600000
H     -2.80700000     -1.34600000     12.97100000
O     -5.71600000     16.78600000     -2.34600000
H     -5.01800000     17.21800000     -2.83800000
H     -5.70600000     17.21300000     -1.49000000
O     -7.99500000     -7.03500000    -11.48200000
H     -8.43700000     -7.81700000    -11.15300000
H     -8.25600000     -6.98100000    -12.40100000
O     -9.66800000     -2.94200000     -7.31100000
H    -10.00300000     -3.50500000     -6.61200000
H    -10.38400000     -2.33500000     -7.49300000
O    -13.76200000     12.33000000      4.51000000
H    -12.96200000     11.84400000      4.31100000
H    -13.69800000     12.52400000      5.44500000
O      3.52900000     -3.42500000      4.25500000
H      2.73000000     -3.37700000      3.73100000
H      3.79900000     -2.51300000      4.36400000
O     -6.41900000     -8.41700000      4.50800000
H     -5.67800000     -8.45200000      5.11300000
H     -6.63500000     -9.33400000      4.34100000
O     -9.71700000    -13.17600000      8.09500000
H     -9.35400000    -12.37700000      8.47600000
H    -10.25000000    -12.87000000      7.36000000
O    -12.68600000     -6.85400000      5.52700000
H    -12.50600000     -6.02700000      5.97400000
H    -13.03700000     -6.59500000      4.67500000
O    -13.08800000     -4.92000000     -6.69800000
H    -13.36900000     -4.28300000     -7.35400000
H    -12.13200000     -4.90400000     -6.74100000
O     10.28200000    -10.21800000     10.05400000
H     10.52500000    -10.67800000      9.25100000
H      9.32500000    -10.18300000     10.02900000
O     10.02500000    -13.65000000     -0.65000000
H      9.92600000    -14.53800000     -0.30600000
H      9.27900000    -13.17000000     -0.29000000
O      6.01600000    -14.11800000      1.49300000
H      5.71200000    -13.93700000      2.38200000
H      5.73900000    -13.35500000      0.98600000
O     -5.78400000     -4.54700000      6.00400000
H     -6.73100000     -4.42300000      5.94200000
H     -5.47300000     -4.47500000      5.10200000
O      5.31100000     12.60000000     -9.10500000
H      5.86900000     13.24500000     -9.53800000
H      5.21800000     12.92600000     -8.21000000
O     -1.84900000      5.56800000     15.57700000
H     -1.44000000      6.39800000     15.82300000
H     -2.67000000      5.55100000     16.06800000
O      9.35800000      8.79300000     -4.32700000
H      9.58200000      9.03500000     -3.42800000
H      9.27700000      9.62900000     -4.78700000
O     -9.00100000     -0.11200000     -2.06700000
H     -9.47000000      0.70100000     -1.88300000
H     -9.68900000     -0.77300000     -2.14900000
O     -1.04200000      8.95400000      1.23100000
H     -0.16400000      8.57500000      1.26300000
H     -0.90300000      9.89200000      1.36100000
O     -8.79200000      4.83300000    -10.52900000
H     -8.86100000      5.07000000    -11.45300000
H     -9.46700000      4.16600000    -10.40200000
O    -12.04200000     -0.81700000    -11.61100000
H    -11.31400000     -1.42500000    -11.48500000
H    -11.71500000      0.02100000    -11.28200000
O     11.65100000     -4.98000000      6.06000000
H     12.21600000     -5.53200000      6.60100000
H     10.94900000     -4.70500000      6.64900000
O    -16.11400000      0.00000000      7.77800000
H    -15.53400000      0.56500000      7.26800000
H    -16.54900000      0.59400000      8.39000000
O     -8.66200000    -11.06900000     -3.09300000
H     -8.60700000    -11.92400000     -2.66600000
H     -9.51500000    -10.72400000     -2.83100000
O     13.78200000     -4.05700000     -5.64900000
H     14.11000000     -4.95400000     -5.59200000
H     14.21300000     -3.59700000     -4.92900000
O     -6.71700000      0.24700000      7.06900000
H     -5.91200000     -0.07800000      7.47300000
H     -7.41800000     -0.10100000      7.62000000
O     12.00300000     -8.99300000      7.40300000
H     12.42400000     -8.83300000      8.24700000
H     11.15200000     -8.56000000      7.47300000
O      9.67000000      2.34500000      1.22900000
H      9.92200000      3.22800000      1.49800000
H     10.41700000      1.79800000      1.47100000
O      4.58300000    -12.93300000     -2.63200000
H      4.23000000    -12.92100000     -3.52200000
H      4.73700000    -13.86000000     -2.44800000
O    -12.96600000      4.51700000     -1.51100000
H    -13.04600000      4.32600000     -2.44600000
H    -13.67400000      5.13600000     -1.33200000
O      4.80200000     -4.25300000     -3.80500000
H      4.59400000     -3.55400000     -4.42500000
H      4.78900000     -3.82500000     -2.94900000
O     15.29800000      0.84200000      7.54700000
H     15.60200000      1.18600000      8.38700000
H     14.35800000      1.02400000      7.54000000
O      8.39700000     10.26600000      9.34900000
H      7.90100000     10.18600000     10.16400000
H      9.06300000      9.58100000      9.40500000
O     -4.64600000     -7.00200000      6.90000000
H     -4.67100000     -6.82000000      7.83900000
H     -5.11200000     -6.26600000      6.50100000
O      3.72600000    -16.01200000     -4.80900000
H      2.96200000    -16.03400000     -4.23300000
H      4.13000000    -16.87300000     -4.70600000
O     -0.09600000     -0.36000000     15.89300000
H     -0.79400000     -0.24900000     16.53900000
H     -0.55400000     -0.57000000     15.08000000
O      2.62000000    -12.84300000      1.41000000
H      3.53900000    -12.58200000      1.34600000
H      2.32300000    -12.47100000      2.24100000
O     14.96400000     -3.05100000     -3.61100000
H     15.76200000     -3.42800000     -3.24100000
H     14.42400000     -2.83900000     -2.84900000
O    -11.59700000      6.51400000     -4.16900000
H    -11.00300000      5.82700000     -3.86500000
H    -11.02300000      7.16900000     -4.56600000
O     -2.28200000     -5.54900000    -17.07900000
H     -3.13000000     -5.32000000    -16.70100000
H     -2.45000000     -6.34600000    -17.58100000
O      8.10100000     14.78000000     -7.47100000
H      8.37200000     14.27100000     -6.70700000
H      7.25200000     15.14800000     -7.22500000
O     11.56600000      7.51300000     -5.93100000
H     12.40500000      7.95800000     -5.80700000
H     10.96500000      7.96600000     -5.34000000
O      8.45500000      0.22700000     -7.04000000
H      7.66900000     -0.31000000     -7.14700000
H      8.32500000      0.67900000     -6.20700000
