# Supplementary material for: Integrated Multiscale Multilevel Approach to Open Shell Molecular Systems
Source: J Chem Theory Comput. 2023 Feb 13;19(5):1446–56. doi: 10.1021/acs.jctc.2c00805 (PMC10018740; doi:10.1021/acs.jctc.2c00805)
Supplement: Supplementary file 2 — ct2c00805_si_002.zip [file ct2c00805_si_002.zip › structures/PROXYL/frame143.xyz]

2546

C      0.80300000      0.87600000      1.44000000
H      1.32000000      0.05700000      1.94000000
H      0.73500000      1.70900000      2.13900000
C     -0.65200000      0.47900000      1.13900000
C     -1.18300000     -0.52600000      2.13000000
H     -1.36500000      0.05100000      3.03600000
H     -0.36700000     -1.24400000      2.20900000
H     -2.03000000     -1.04200000      1.67800000
C     -1.57700000      1.60800000      1.02700000
H     -1.66800000      2.17000000      1.95700000
H     -1.32100000      2.26100000      0.19300000
H     -2.57100000      1.26600000      0.73800000
N     -0.45200000     -0.12600000     -0.22900000
O     -1.29500000     -0.91700000     -0.79500000
C      0.83700000      0.10600000     -0.87200000
C      1.64400000     -1.22900000     -0.80600000
H      1.91000000     -1.35200000      0.24400000
H      1.01400000     -2.05800000     -1.12800000
H      2.58400000     -1.21400000     -1.35700000
C      0.81800000      0.71100000     -2.30600000
H      1.79500000      0.89700000     -2.75300000
H      0.22700000      1.61600000     -2.44300000
H      0.32500000     -0.00900000     -2.96000000
C      1.52200000      1.12000000      0.11900000
H      2.60200000      0.97600000      0.10900000
H      1.41100000      2.16300000     -0.17700000
O      2.02400000    -13.53500000      1.41600000
H      2.77400000    -12.94000000      1.39100000
H      2.41100000    -14.41000000      1.38100000
O      3.86500000      7.10900000    -14.26400000
H      4.09200000      6.81500000    -15.14600000
H      4.70100000      7.14500000    -13.80100000
O     10.69700000      3.46700000      9.16700000
H     11.25100000      3.18000000      8.44100000
H      9.86500000      3.01400000      9.02700000
O    -16.52300000      0.14800000      7.43400000
H    -15.77600000      0.35700000      7.99400000
H    -17.19200000     -0.17500000      8.03800000
O     -3.29300000    -10.30100000     -8.43800000
H     -3.92300000     -9.98600000     -9.08600000
H     -2.45300000    -10.29400000     -8.89700000
O     -4.32100000    -12.21600000     -1.24500000
H     -4.35600000    -12.38600000     -2.18600000
H     -4.97300000    -12.80700000     -0.86900000
O      4.08600000     -9.87000000      2.89200000
H      4.06200000    -10.32000000      3.73700000
H      4.31300000    -10.55400000      2.26200000
O     -5.30200000      1.01600000    -15.53400000
H     -4.49200000      1.52100000    -15.46400000
H     -5.18300000      0.47900000    -16.31800000
O     -6.28000000     12.41800000      9.18900000
H     -6.82100000     12.27900000      8.41100000
H     -5.82400000     13.24200000      9.01900000
O      6.32200000     12.88200000     -1.90100000
H      6.09200000     12.21400000     -2.54700000
H      6.62100000     12.38500000     -1.13900000
O      8.34700000     11.04600000      7.38600000
H      9.26200000     11.27800000      7.22400000
H      8.39100000     10.27600000      7.95200000
O     -2.88700000     -9.55800000     -4.25200000
H     -2.28600000    -10.29700000     -4.15000000
H     -3.56900000     -9.88400000     -4.83900000
O    -10.91900000     -2.44300000     -5.37200000
H    -10.21300000     -2.97800000     -5.73400000
H    -10.57000000     -2.11200000     -4.54500000
O     -6.86800000      7.49000000     -6.45100000
H     -7.21800000      8.00500000     -5.72400000
H     -6.68700000      8.13400000     -7.13500000
O     10.82100000     -4.25500000      1.23700000
H      9.95500000     -3.86400000      1.12400000
H     10.65300000     -5.19500000      1.31000000
O    -11.18000000      6.91200000     -7.11800000
H    -11.07400000      7.83400000     -7.35100000
H    -12.07000000      6.85400000     -6.76900000
O      4.70500000      3.04300000     -2.04000000
H      4.72600000      2.12900000     -2.32500000
H      5.62600000      3.28000000     -1.93000000
O     10.84000000     -4.76300000     -7.22100000
H     10.48300000     -5.37400000     -6.57700000
H     10.07100000     -4.33200000     -7.59400000
O      8.24000000     14.52100000     -5.34900000
H      9.05400000     14.74900000     -4.90100000
H      7.84700000     15.36400000     -5.57600000
O     -2.10300000     -7.08700000     -5.95000000
H     -2.51600000     -7.67000000     -5.31200000
H     -2.73700000     -7.02800000     -6.66500000
O    -11.41900000     11.96400000      0.22400000
H    -10.48100000     12.08300000      0.37300000
H    -11.56300000     12.29000000     -0.66400000
O     -3.14300000    -14.64200000     -0.13100000
H     -2.24800000    -14.37200000     -0.34000000
H     -3.69100000    -14.13000000     -0.72600000
O    -15.00300000     -4.14700000     -3.38700000
H    -14.62100000     -4.94800000     -3.02800000
H    -14.27400000     -3.52800000     -3.42000000
O      2.63200000     12.49400000      3.06200000
H      1.80600000     12.95800000      3.19400000
H      2.92000000     12.26100000      3.94400000
O     11.54600000      0.78500000     -3.19300000
H     12.10000000      0.51000000     -3.92300000
H     11.19500000      1.63300000     -3.46400000
O      1.23300000      1.35500000     11.67400000
H      0.93400000      0.46200000     11.84700000
H      0.68100000      1.90400000     12.23100000
O      0.63500000      0.16500000     -5.77300000
H      1.11800000      0.92000000     -6.10800000
H     -0.11900000      0.54500000     -5.32100000
O      7.36000000    -13.57200000     -7.67900000
H      6.86300000    -13.53000000     -6.86200000
H      7.05700000    -12.81700000     -8.18300000
O      1.38000000      0.05100000    -12.61500000
H      1.55500000      0.19200000    -11.68500000
H      0.88200000     -0.76700000    -12.64400000
O      9.89000000     -9.21700000      2.82100000
H     10.28400000     -9.67300000      3.56500000
H     10.52300000     -8.53600000      2.59400000
O      7.19500000      0.64800000     -9.85600000
H      8.09100000      0.44400000    -10.12600000
H      7.14600000      0.35200000     -8.94700000
O     10.43400000     -8.52900000     -7.44000000
H      9.50000000     -8.63800000     -7.26400000
H     10.69200000     -7.77700000     -6.90700000
O      7.91100000      5.60600000    -14.13800000
H      8.82100000      5.90100000    -14.16900000
H      7.93200000      4.82400000    -13.58700000
O     -2.86300000     -8.77400000     -1.29600000
H     -2.41500000     -9.45600000     -0.79500000
H     -3.09200000     -9.19600000     -2.12400000
O     -9.07800000     -8.14600000      4.89000000
H     -9.39100000     -8.45400000      4.04000000
H     -9.87000000     -7.86800000      5.35000000
O    -11.28500000      3.89200000      4.18500000
H    -12.10200000      3.67700000      4.63400000
H    -10.59900000      3.64100000      4.80300000
O      2.73100000     10.77200000      1.14000000
H      2.84800000     11.30900000      1.92300000
H      2.83400000     11.38400000      0.41100000
O    -14.26700000     -6.40200000     -2.36100000
H    -13.36500000     -6.35000000     -2.04300000
H    -14.31000000     -7.24000000     -2.82200000
O     -4.01500000     -8.64900000      5.85700000
H     -4.90200000     -8.79500000      5.52800000
H     -4.07600000     -7.83400000      6.35600000
O    -14.47500000      7.09500000     -0.63700000
H    -14.29200000      6.47500000      0.06900000
H    -15.42300000      7.22000000     -0.60600000
O     -1.86800000     12.13100000     12.50400000
H     -1.79600000     13.06900000     12.68100000
H     -1.23100000     11.96900000     11.80800000
O      4.61900000     -9.01500000     -8.86900000
H      3.78400000     -9.46100000     -8.72200000
H      4.38800000     -8.08800000     -8.92400000
O    -11.82000000      4.07300000     -7.96600000
H    -12.39600000      4.43600000     -8.63900000
H    -12.19100000      4.38500000     -7.14000000
O     -6.70100000      2.38700000     -2.83200000
H     -6.46100000      3.27400000     -2.56300000
H     -7.38700000      2.51400000     -3.48800000
O     -6.62400000    -15.62700000     -6.21500000
H     -7.09600000    -15.79800000     -5.40000000
H     -5.70900000    -15.81800000     -6.00700000
O      4.44700000     14.06800000      0.36400000
H      5.29500000     13.74700000      0.67000000
H      4.16000000     13.41600000     -0.27500000
O      1.03000000     15.44900000     10.41400000
H      0.81700000     14.62000000      9.98600000
H      0.79100000     15.31300000     11.33100000
O      2.72900000      4.29300000    -16.99100000
H      2.90900000      3.50800000    -17.50800000
H      3.41500000      4.30400000    -16.32400000
O     -2.43300000      5.66800000     16.15100000
H     -2.60400000      5.76000000     17.08900000
H     -2.42000000      6.56700000     15.82100000
O     -0.03200000     -7.38700000     11.98000000
H      0.79000000     -7.64400000     11.56300000
H     -0.05700000     -6.43400000     11.89300000
O     -5.99400000    -11.68300000      2.39700000
H     -6.27200000    -11.58500000      3.30800000
H     -6.08400000    -10.80600000      2.02400000
O      8.67300000      5.49100000      1.77500000
H      8.62900000      4.91700000      2.54000000
H      9.54900000      5.34600000      1.41700000
O     -6.09200000     -0.19500000     -3.59300000
H     -6.90900000     -0.57300000     -3.26700000
H     -6.20000000      0.74800000     -3.47500000
O     -5.70100000     -6.39800000     12.58100000
H     -6.33300000     -6.96800000     12.14300000
H     -6.23900000     -5.77500000     13.07000000
O      7.60700000     -9.06200000     -6.46000000
H      6.84700000     -8.84600000     -5.92000000
H      7.50200000     -9.99200000     -6.66100000
O     -3.90300000    -15.33300000     -6.56100000
H     -3.40100000    -15.97000000     -7.06900000
H     -3.60500000    -14.48200000     -6.88100000
O     11.23900000     -5.88500000      6.26900000
H     11.47300000     -5.40100000      5.47700000
H     11.83800000     -6.63100000      6.28000000
O    -14.75500000     -6.83200000      2.33300000
H    -14.99300000     -6.64300000      1.42500000
H    -14.99100000     -6.03800000      2.81200000
O      7.86300000    -14.67300000     -3.43500000
H      8.55800000    -14.56200000     -2.78600000
H      7.77500000    -13.81000000     -3.84100000
O     13.37000000      0.23500000     -5.25600000
H     13.61200000     -0.68500000     -5.15300000
H     13.27100000      0.35100000     -6.20100000
O      1.97400000      4.44500000     10.22600000
H      2.11900000      3.81100000      9.52400000
H      2.38000000      4.04800000     10.99600000
O      7.43800000     -5.35800000    -13.50100000
H      8.35400000     -5.61200000    -13.61300000
H      7.45900000     -4.40400000    -13.43600000
O      5.55300000      1.85600000     11.03500000
H      6.46200000      1.56400000     10.96500000
H      5.40400000      1.95000000     11.97600000
O      3.46000000     15.43000000      2.48600000
H      3.66900000     14.69200000      1.91400000
H      3.04800000     15.03100000      3.25200000
O      3.62300000      1.67600000    -16.20000000
H      2.99200000      1.43900000    -16.88100000
H      3.52600000      0.99300000    -15.53600000
O      2.57000000     -5.88300000    -11.74000000
H      3.01000000     -6.27700000    -10.98700000
H      3.28300000     -5.58500000    -12.30500000
O      2.43000000    -16.19500000      0.93900000
H      1.93200000    -16.79600000      1.49400000
H      3.25700000    -16.64900000      0.77800000
O      3.72800000      3.86000000     12.21800000
H      3.36700000      4.54100000     12.78600000
H      4.10100000      3.21800000     12.82200000
O      5.47400000      6.59600000     11.30500000
H      4.66900000      6.68800000     10.79400000
H      5.28300000      7.03600000     12.13400000
O     -4.38600000     -0.39900000     -8.48600000
H     -4.65500000      0.50000000     -8.29700000
H     -4.50300000     -0.86200000     -7.65700000
O     -1.30200000      3.93100000      6.09000000
H     -0.91500000      4.48800000      6.76500000
H     -1.11400000      3.03800000      6.38000000
O     -2.49100000     13.39500000      4.41800000
H     -3.01000000     13.65000000      5.18100000
H     -3.12500000     13.00500000      3.81600000
O     -8.32700000     -3.92500000      5.80000000
H     -8.28600000     -3.30900000      6.53200000
H     -9.24800000     -3.92700000      5.54000000
O      9.63300000     13.07500000     -0.60700000
H      9.19300000     12.22700000     -0.67200000
H      8.94500000     13.71600000     -0.78800000
O     -0.05500000     -7.63200000     -0.93700000
H     -0.77200000     -7.67000000     -0.30400000
H      0.26000000     -8.53400000     -0.99600000
O    -11.93600000      8.61100000      5.88700000
H    -12.48400000      8.35900000      5.14300000
H    -12.27400000      9.46600000      6.15400000
O     -1.65900000     -1.19800000     14.03700000
H     -1.43600000     -2.05000000     14.41300000
H     -2.39600000     -0.88900000     14.56400000
O    -11.20400000     11.23800000      7.41300000
H    -11.10300000     11.34200000      8.36000000
H    -10.50500000     10.63300000      7.16300000
O      3.65100000    -15.27800000      9.14200000
H      2.77300000    -15.30700000      8.76200000
H      3.60700000    -14.57800000      9.79400000
O      1.50500000      0.60100000    -17.66400000
H      1.15700000      0.06900000    -16.94800000
H      0.94300000      0.39500000    -18.41100000
O     -3.94100000     -7.16900000      0.41400000
H     -3.25700000     -6.83500000      0.99300000
H     -3.48000000     -7.74700000     -0.19400000
O    -12.79500000     -3.19100000    -10.87700000
H    -13.52800000     -3.75800000    -10.63700000
H    -12.10600000     -3.79400000    -11.15700000
O      3.99300000     18.15200000      2.91500000
H      4.06000000     17.23700000      2.64100000
H      3.21600000     18.48100000      2.46300000
O    -17.77500000     -4.65800000     -2.17900000
H    -17.14800000     -4.00900000     -2.50000000
H    -17.30300000     -5.48900000     -2.22500000
O     -1.72600000      4.71700000      3.42500000
H     -2.61100000      4.89100000      3.74400000
H     -1.26200000      4.36400000      4.18400000
O     11.54600000    -10.55200000      4.82500000
H     11.67800000     -9.84400000      5.45600000
H     11.33700000    -11.31600000      5.36200000
O      3.69800000     -4.04100000     -0.51800000
H      3.81900000     -3.61000000      0.32800000
H      3.12800000     -4.78600000     -0.32800000
O     15.17300000      3.13200000     -4.91400000
H     14.77800000      2.65300000     -4.18500000
H     14.47100000      3.20700000     -5.56000000
O     -2.98900000      9.52100000      3.07600000
H     -2.49300000      8.86100000      3.56000000
H     -2.32000000     10.06400000      2.65900000
O      5.18000000    -15.49500000      6.62000000
H      5.77100000    -15.01200000      7.19800000
H      4.56200000    -15.92300000      7.21200000
O     15.32800000     -2.13900000      4.38400000
H     15.16400000     -2.28500000      3.45200000
H     14.91000000     -1.29900000      4.57300000
O      3.90100000     -4.82000000     15.39600000
H      3.88700000     -5.66300000     14.94400000
H      4.54800000     -4.93200000     16.09200000
O    -14.15600000    -10.82000000     -0.39800000
H    -13.47700000    -11.49200000     -0.33700000
H    -14.73900000    -11.00200000      0.33900000
O     15.69800000     -0.15100000      9.36500000
H     15.46100000     -0.86000000      9.96300000
H     14.88700000      0.34500000      9.24800000
O      3.83500000    -11.27800000     -4.57500000
H      4.30600000    -11.82100000     -3.94300000
H      3.98500000    -11.70700000     -5.41800000
O     -6.29900000     -3.75600000     -0.24300000
H     -5.98300000     -4.43400000     -0.84000000
H     -6.16800000     -4.12700000      0.63000000
O      4.85100000     -1.70000000    -16.94300000
H      5.37800000     -1.31000000    -17.64100000
H      4.56100000     -2.53900000    -17.30200000
O     -8.65000000      7.74200000      8.23100000
H     -7.96800000      7.07000000      8.24600000
H     -8.54200000      8.21100000      9.05800000
O      1.10400000     10.08200000      7.87400000
H      1.43900000      9.45200000      7.23600000
H      0.41300000     10.55200000      7.40800000
O      2.42800000      6.46600000      6.72900000
H      2.96500000      6.16100000      5.99800000
H      2.09700000      5.66400000      7.13500000
O      4.74800000      3.92200000    -15.15800000
H      4.87100000      3.82100000    -14.21400000
H      4.21300000      3.17000000    -15.41200000
O     -0.62400000     11.27500000      6.07200000
H     -0.91200000     12.08100000      5.64200000
H      0.12100000     10.97700000      5.55000000
O      4.70800000     11.41600000     -3.47600000
H      4.23600000     11.63600000     -4.28000000
H      5.11100000     10.56800000     -3.66000000
O     -0.40800000      1.54700000      6.89000000
H      0.32200000      1.00500000      7.18600000
H     -1.04800000      0.92200000      6.54900000
O      8.67700000     -4.66500000      6.78400000
H      9.05800000     -5.54200000      6.83800000
H      9.39800000     -4.07700000      7.01100000
O      1.19700000      6.19500000      0.64200000
H      0.50800000      6.55400000      1.20100000
H      0.78700000      6.10900000     -0.21800000
O      7.52100000     -2.68400000    -12.99000000
H      6.62500000     -2.40400000    -13.17600000
H      8.06800000     -2.10200000    -13.51700000
O      1.83400000    -17.48400000     -2.76000000
H      2.00800000    -16.61300000     -3.11700000
H      1.34400000    -17.31900000     -1.95400000
O     -3.81500000      5.38700000    -13.31300000
H     -3.63300000      4.88400000    -14.10700000
H     -3.14100000      5.10900000    -12.69300000
O     17.48400000     -0.33100000      2.98200000
H     17.23800000     -1.03400000      2.38000000
H     16.65000000      0.00500000      3.31000000
O      9.95500000     -7.17700000    -10.15500000
H     10.56300000     -7.69200000    -10.68400000
H     10.17100000     -7.40500000     -9.25100000
O     13.04200000     -8.59200000      0.39700000
H     12.80200000     -9.47600000      0.67500000
H     13.99900000     -8.58900000      0.40900000
O     -3.48300000     -3.35400000     12.79300000
H     -3.42100000     -2.60200000     12.20400000
H     -3.49100000     -4.11400000     12.21100000
O     12.28300000     14.07400000     -0.27600000
H     11.54400000     13.47300000     -0.37200000
H     12.06500000     14.59900000      0.49400000
O    -16.67300000     -7.87900000      3.79700000
H    -15.79400000     -7.70500000      3.46000000
H    -17.03400000     -7.01200000      3.98300000
O     14.49300000     -4.34600000      7.74900000
H     13.61800000     -4.73400000      7.74100000
H     14.33600000     -3.40200000      7.73600000
O    -13.14700000     -8.83800000      3.14100000
H    -13.75600000     -8.18100000      2.80300000
H    -13.57300000     -9.67500000      2.95800000
O     -3.40200000     -5.08900000    -15.10500000
H     -3.03100000     -5.61300000    -15.81500000
H     -2.91500000     -4.26500000    -15.13700000
O      9.78000000     -1.84700000     13.88800000
H      9.23500000     -2.38800000     14.45900000
H      9.49400000     -2.07000000     13.00200000
O    -12.92900000     10.04300000      1.29900000
H    -13.55300000     10.03800000      0.57400000
H    -12.35500000     10.78700000      1.11600000
O     -4.59800000     13.11700000      5.87800000
H     -5.37300000     13.43200000      5.41400000
H     -4.86800000     12.28100000      6.25800000
O     -1.76600000     -0.83400000    -17.23800000
H     -2.16800000     -1.51500000    -16.69900000
H     -1.58200000     -1.26600000    -18.07200000
O     -2.67500000     -2.36600000    -14.89800000
H     -3.54300000     -2.31600000    -14.49800000
H     -2.07200000     -2.13200000    -14.19300000
O     -7.11900000     -0.44500000      5.55700000
H     -6.21200000     -0.23100000      5.34100000
H     -7.41400000     -0.99800000      4.83300000
O      0.18800000      3.72200000    -16.38100000
H      0.33200000      3.34600000    -15.51200000
H      1.06600000      3.91600000    -16.70600000
O     -5.15400000     -4.10200000     -8.00100000
H     -4.79400000     -3.23000000     -8.16500000
H     -6.08800000     -3.95200000     -7.85400000
O     11.52100000      2.69600000    -12.33600000
H     12.14500000      2.05600000    -11.99300000
H     11.52200000      3.40200000    -11.69000000
O     -3.84400000    -15.29300000      2.31800000
H     -3.73100000    -15.19400000      1.37300000
H     -3.27000000    -16.02300000      2.55300000
O     17.68300000     -3.99200000      1.75300000
H     17.43700000     -4.75000000      1.22300000
H     17.71800000     -4.32700000      2.64900000
O     -0.43100000     10.37200000      2.14000000
H     -0.26300000      9.43000000      2.14500000
H     -0.39200000     10.61800000      1.21600000
O     -6.61900000     -4.24800000    -11.45600000
H     -6.74400000     -3.42800000    -10.97900000
H     -5.66900000     -4.36500000    -11.48600000
O     10.16100000      3.06800000     -7.96800000
H      9.81000000      2.17900000     -7.90800000
H     11.05000000      2.95200000     -8.30300000
O     -9.87000000     -0.70400000      8.21900000
H     -9.18900000     -1.22300000      7.79000000
H     -9.60600000     -0.67600000      9.13800000
O     16.07800000      2.52200000      5.65700000
H     16.34400000      3.06600000      4.91600000
H     15.54200000      3.10100000      6.19900000
O    -17.16000000     -4.15300000      1.04200000
H    -16.67500000     -3.92900000      0.24800000
H    -16.48300000     -4.31500000      1.69800000
O     -8.44500000     -4.31300000     -4.45600000
H     -7.81700000     -5.03300000     -4.39800000
H     -9.24700000     -4.72100000     -4.78400000
O      3.29100000     -2.44900000    -11.96900000
H      3.78800000     -1.68800000    -11.66700000
H      2.85100000     -2.77400000    -11.18300000
O    -10.52300000     -7.73200000     -7.88000000
H     -9.93200000     -7.03600000     -7.59500000
H    -10.38700000     -7.78800000     -8.82600000
O      4.29800000     -8.61900000    -13.65200000
H      3.68500000     -8.13600000    -14.20700000
H      4.82700000     -7.94100000    -13.23200000
O      7.86800000     15.07200000     -1.21200000
H      7.52000000     15.86700000     -1.61500000
H      7.30400000     14.37100000     -1.53900000
O     -2.96700000     12.57400000      1.64900000
H     -2.59500000     13.34900000      1.22800000
H     -3.39100000     12.09500000      0.93700000
O     14.44300000      1.70600000     -2.57600000
H     13.56800000      1.31700000     -2.56100000
H     15.02900000      0.97100000     -2.75500000
O     -4.21000000      6.28800000      3.72800000
H     -4.38700000      6.83400000      2.96200000
H     -3.46300000      6.70700000      4.15500000
O     -6.06800000     -9.19400000      1.21600000
H     -5.32200000     -8.61000000      1.07900000
H     -6.75600000     -8.83900000      0.65300000
O    -13.29200000     -4.57800000     -8.19300000
H    -13.83200000     -3.83700000     -7.91600000
H    -13.92200000     -5.25600000     -8.43600000
O      9.63900000    -14.78300000      2.63400000
H      9.44000000    -13.96300000      3.08600000
H      9.91500000    -15.37900000      3.33000000
O     -4.50900000      4.55800000     -2.12900000
H     -5.06200000      5.02700000     -2.75400000
H     -4.66400000      5.00000000     -1.29400000
O    -13.49000000     -2.05300000      3.19100000
H    -13.00700000     -2.87700000      3.12900000
H    -13.47200000     -1.83300000      4.12300000
O     16.00900000     -0.40200000     -2.91300000
H     15.92000000     -1.23500000     -2.45000000
H     16.85400000     -0.46400000     -3.35800000
O      3.94100000      3.38200000    -12.17000000
H      4.82400000      3.46700000    -11.80900000
H      3.36400000      3.44600000    -11.40900000
O      4.28400000     13.90900000     10.14900000
H      5.13700000     13.71300000     10.53600000
H      4.31300000     13.49800000      9.28400000
O      7.67700000    -12.33400000     -5.07900000
H      8.57200000    -12.04400000     -5.25400000
H      7.32800000    -11.68000000     -4.47400000
O    -12.00200000      4.77200000     -1.91500000
H    -11.34900000      4.83500000     -1.21800000
H    -11.51700000      4.43600000     -2.66900000
O      1.62400000     -1.78500000      9.25300000
H      2.21000000     -1.65400000      9.99900000
H      0.76900000     -1.95500000      9.64700000
O     12.76600000     -6.50900000      9.19300000
H     12.08700000     -6.68300000      9.84500000
H     13.51200000     -6.19400000      9.70400000
O      7.60300000      3.57300000     -1.43100000
H      8.11400000      3.21400000     -0.70500000
H      7.69200000      4.52200000     -1.34100000
O     -9.51500000     -8.78900000      2.47300000
H     -9.44600000     -9.73700000      2.58400000
H     -9.34100000     -8.64400000      1.54300000
O      2.13500000    -16.07000000      5.03400000
H      1.39600000    -15.52900000      4.75400000
H      2.24500000    -15.86400000      5.96200000
O     -6.27800000     -4.01700000    -15.54200000
H     -5.92700000     -4.79800000    -15.11500000
H     -6.13900000     -3.31400000    -14.90600000
O      3.26800000      9.38100000     -1.71600000
H      3.94800000      8.71300000     -1.80100000
H      3.19500000      9.53000000     -0.77300000
O     -2.38500000    -10.89900000      0.34500000
H     -2.87200000    -11.51000000     -0.20700000
H     -2.92900000    -10.79400000      1.12600000
O      7.05500000      2.83300000      2.03100000
H      6.13700000      2.79500000      1.76200000
H      7.02400000      2.82600000      2.98800000
O     -8.88100000     11.11500000     -1.88800000
H     -9.17700000     11.61700000     -1.12800000
H     -9.14100000     11.64600000     -2.64100000
O     12.20800000     -4.38200000     11.70900000
H     11.61000000     -5.05400000     11.38300000
H     13.05400000     -4.82500000     11.77200000
O     -2.15900000     -1.76000000      7.67000000
H     -2.76100000     -1.31900000      7.07000000
H     -2.37700000     -1.40600000      8.53200000
O      9.36300000      2.63200000      0.80700000
H      9.90300000      2.09300000      1.38400000
H      8.54700000      2.76000000      1.29100000
O    -10.20500000     -2.13500000    -10.52100000
H    -10.48900000     -2.90500000    -11.01400000
H    -10.89300000     -1.99900000     -9.87000000
O      5.47500000      4.21000000     -8.23700000
H      5.40100000      3.44400000     -7.66800000
H      5.44000000      4.95700000     -7.63900000
O      3.62500000      4.77300000      1.69300000
H      2.88400000      5.14200000      1.21200000
H      3.49400000      5.06500000      2.59500000
O      0.33500000     -5.24700000    -15.04400000
H      0.73600000     -4.43400000    -14.73700000
H      0.30900000     -5.80800000    -14.26800000
O     -9.18100000      8.47500000     -9.22300000
H     -8.69400000      8.67700000    -10.02200000
H     -9.50000000      7.58200000     -9.35600000
O     -6.62600000      4.52100000    -15.60600000
H     -7.31900000      4.61100000    -14.95200000
H     -6.80000000      3.67800000    -16.02500000
O      7.15600000    -12.85100000      0.03500000
H      7.43800000    -13.25900000      0.85400000
H      7.92400000    -12.90000000     -0.53400000
O     -7.42700000     -4.38200000     14.68600000
H     -6.68600000     -3.96700000     15.12800000
H     -8.14500000     -4.32200000     15.31600000
O     -4.62400000      7.81800000    -10.08200000
H     -3.96200000      7.13300000     -9.98900000
H     -4.41400000      8.44900000     -9.39400000
O      6.78900000      6.81800000    -10.89700000
H      5.88100000      6.95300000    -10.62600000
H      7.07900000      6.05600000    -10.39600000
O     -3.82700000      5.98500000      9.81100000
H     -4.10200000      6.52500000     10.55200000
H     -3.07300000      5.49400000     10.13900000
O      0.07000000    -13.77300000     -6.85300000
H      0.65600000    -13.20600000     -6.35100000
H     -0.76100000    -13.29900000     -6.87600000
O     -5.39400000    -14.57000000      7.29500000
H     -5.87000000    -14.81800000      6.50300000
H     -5.92900000    -13.88300000      7.69100000
O     -3.81500000     -6.70400000    -13.07700000
H     -3.54700000     -6.08600000    -13.75700000
H     -4.14700000     -7.46200000    -13.55800000
O      9.42800000      0.49400000     -7.64300000
H     10.14200000      0.05000000     -7.18500000
H      8.67200000     -0.08100000     -7.52400000
O     -1.15500000      7.48300000      1.55500000
H     -2.00600000      7.82400000      1.27800000
H     -1.36600000      6.74800000      2.13000000
O      8.20500000      1.22400000    -14.64300000
H      8.36700000      2.06300000    -15.07500000
H      7.50100000      0.82400000    -15.15300000
O      5.90500000     -2.36300000      2.95000000
H      6.34400000     -2.69100000      3.73500000
H      5.01900000     -2.72100000      3.00400000
O     12.98800000    -10.86600000      7.88600000
H     12.60700000    -10.24600000      7.26500000
H     12.23800000    -11.34500000      8.23800000
O     -1.03600000     -3.43100000     -0.39500000
H     -1.23800000     -2.51900000     -0.60300000
H     -0.82500000     -3.82900000     -1.23900000
O      6.90600000     13.38000000      1.46100000
H      7.65300000     12.86000000      1.16400000
H      7.27900000     14.23400000      1.67900000
O     -3.55400000     -1.60000000     -3.18900000
H     -2.85400000     -0.94800000     -3.14800000
H     -4.36100000     -1.08600000     -3.17400000
O      1.21000000    -10.66300000      5.75000000
H      0.80400000    -11.48400000      6.02900000
H      2.04900000    -10.64300000      6.21100000
O    -11.12200000      6.06700000     -4.29000000
H    -12.06700000      5.91700000     -4.24800000
H    -10.97300000      6.41400000     -5.16900000
O     -9.25600000     -5.16200000      9.50600000
H     -8.96000000     -4.33500000      9.88700000
H     -8.49300000     -5.73700000      9.55900000
O     -6.37500000     10.63100000     -6.72000000
H     -6.94200000     11.15900000     -7.28300000
H     -6.08300000     11.23600000     -6.03800000
O      5.56200000    -12.16600000     -2.76200000
H      6.08700000    -12.47000000     -2.02200000
H      5.96600000    -11.33700000     -3.01800000
O     -0.01100000    -13.21900000      6.42800000
H     -0.94500000    -13.01300000      6.38400000
H      0.15800000    -13.73200000      5.63800000
O     -2.06200000      6.61400000     -5.43400000
H     -1.60600000      6.93000000     -4.65400000
H     -2.06900000      5.66200000     -5.33800000
O      8.11600000     -8.81600000      0.54900000
H      7.33500000     -8.40300000      0.91800000
H      8.74600000     -8.82400000      1.26900000
O    -16.18600000     -2.06200000      5.34900000
H    -15.24600000     -2.13900000      5.50800000
H    -16.42500000     -1.21700000      5.73200000
O      5.83700000     -0.29000000     15.79000000
H      5.15300000     -0.08300000     16.42600000
H      6.52400000     -0.71300000     16.30500000
O     -1.51300000     -0.94500000     -9.05300000
H     -1.79200000     -1.65200000     -9.63400000
H     -2.31800000     -0.46500000     -8.85600000
O      8.34500000      2.77600000     12.11000000
H      8.00900000      3.42800000     12.72500000
H      8.92900000      2.22900000     12.63500000
O      2.22500000      0.90100000    -10.19500000
H      2.61400000      1.63400000     -9.71900000
H      2.94700000      0.28500000    -10.31900000
O      6.19300000     12.52900000      8.19700000
H      6.87300000     11.94700000      7.85800000
H      6.61300000     13.38700000      8.24600000
O      2.78400000     11.74000000     -5.36700000
H      3.16400000     12.52300000     -5.76600000
H      2.25900000     11.34700000     -6.06500000
O      1.77600000      3.49800000      7.38000000
H      1.41400000      2.61700000      7.47900000
H      1.03600000      4.02800000      7.08200000
O      9.39400000      6.00100000      8.36100000
H      8.92900000      6.23600000      9.16400000
H      9.93100000      5.24700000      8.60800000
O      3.88300000      5.70700000      4.52200000
H      4.28100000      6.46700000      4.09800000
H      4.55800000      5.38700000      5.12100000
O      2.78900000    -11.40800000     11.52900000
H      2.14100000    -12.10000000     11.66700000
H      3.22500000    -11.64800000     10.71200000
O      5.61000000     -2.23200000     -1.79100000
H      5.56200000     -1.59700000     -1.07600000
H      4.83700000     -2.78400000     -1.67200000
O      4.53900000    -13.40700000    -11.16500000
H      3.79400000    -12.92900000    -10.80000000
H      4.16600000    -14.23100000    -11.47700000
O     -1.68000000      0.96300000     -4.45500000
H     -1.83400000      1.51500000     -3.68900000
H     -2.45500000      1.09000000     -5.00200000
O     -0.33300000    -16.73800000     -0.71700000
H     -0.53100000    -17.59800000     -0.34600000
H      0.03700000    -16.24100000      0.01300000
O      9.93400000      8.04800000      4.67700000
H     10.66400000      8.09800000      5.29400000
H     10.35000000      7.95000000      3.82100000
O     -8.87500000     -1.80100000     -3.41300000
H     -8.47000000     -2.58500000     -3.78400000
H     -8.79300000     -1.91400000     -2.46600000
O     -4.55700000      2.39400000      3.86100000
H     -5.28900000      3.00200000      3.76400000
H     -4.49800000      1.95300000      3.01300000
O     -3.15300000     -4.26000000     -3.67600000
H     -3.17700000     -3.34500000     -3.39600000
H     -3.83300000     -4.32300000     -4.34700000
O    -11.02300000     -7.39800000      6.34300000
H    -10.85300000     -6.56100000      6.77400000
H    -11.63800000     -7.84600000      6.92300000
O     11.61600000    -13.67400000      0.79400000
H     11.94300000    -14.14800000      0.02900000
H     10.96800000    -14.26300000      1.18100000
O      5.26400000      1.84700000     14.03400000
H      4.34300000      1.88000000     14.29300000
H      5.62700000      1.11600000     14.53400000
O    -14.96100000     -2.18200000      0.17700000
H    -15.61600000     -1.88900000      0.81100000
H    -15.25900000     -1.82100000     -0.65800000
O     -8.28900000      5.30700000    -13.42300000
H     -8.90800000      6.03700000    -13.39800000
H     -7.52700000      5.62300000    -12.93700000
O     12.02400000     -1.54200000     10.92800000
H     11.15100000     -1.69700000     11.28700000
H     12.44900000     -2.40000000     10.95200000
O    -12.57000000     -3.90900000     -0.05800000
H    -13.47900000     -3.69000000      0.14800000
H    -12.07700000     -3.63800000      0.71700000
O      3.40000000      6.46500000      9.47800000
H      3.31300000      6.36900000      8.53000000
H      2.79600000      5.81700000      9.84100000
O     10.26100000     -0.81800000    -14.88200000
H     10.90700000     -0.50500000    -14.24900000
H      9.54000000     -0.19200000    -14.81800000
O      5.32000000     -6.39000000    -12.07400000
H      5.92500000     -5.86300000    -12.59600000
H      5.72300000     -6.42900000    -11.20700000
O      3.66300000    -13.43800000     -8.36000000
H      3.73500000    -13.45700000     -7.40600000
H      4.55100000    -13.61700000     -8.67100000
O      6.63400000     -5.60700000     -4.52200000
H      6.58200000     -5.44000000     -3.58100000
H      6.50700000     -4.74800000     -4.92500000
O    -11.97500000    -10.26700000      5.22200000
H    -12.22200000     -9.69900000      4.49200000
H    -11.02100000    -10.19700000      5.26700000
O     -9.36100000    -11.70600000      5.35900000
H     -9.23300000    -12.56800000      4.96300000
H     -8.49000000    -11.44800000      5.66000000
O      8.09500000     -4.26800000     -8.08900000
H      7.94700000     -3.70000000     -8.84500000
H      7.39700000     -4.92100000     -8.14000000
O     -0.10700000     11.23400000     -0.53700000
H      0.37000000     11.99500000     -0.20400000
H     -0.08100000     11.33300000     -1.48900000
O      7.56400000      9.61200000      3.95600000
H      7.50500000     10.34100000      4.57400000
H      8.39200000      9.18200000      4.17000000
O     -8.85500000      5.95300000     -2.48200000
H     -8.65200000      5.29700000     -3.14900000
H     -9.67500000      6.34800000     -2.77600000
O      9.09300000     -6.71700000     -1.11700000
H      8.69600000     -7.42200000     -0.60600000
H      8.36400000     -6.13200000     -1.32600000
O      3.75900000     -4.64000000      5.52600000
H      3.82600000     -3.93800000      6.17200000
H      2.95900000     -4.44100000      5.03900000
O     -6.81900000     10.81500000    -10.26200000
H     -5.96600000     10.65400000    -10.66700000
H     -7.31100000     10.00800000    -10.41300000
O      6.77600000    -13.99700000      8.46700000
H      7.62300000    -14.31500000      8.77700000
H      6.20600000    -14.04600000      9.23400000
O    -12.77700000     -0.12100000      0.54600000
H    -12.85200000      0.28000000      1.41200000
H    -13.37500000     -0.86700000      0.57500000
O     10.71000000      5.29100000     -6.68100000
H     10.22600000      5.45600000     -5.87200000
H     10.36800000      4.45600000     -6.99900000
O      7.86100000      6.99600000      6.33600000
H      8.57400000      7.42400000      5.86200000
H      8.24500000      6.74900000      7.17700000
O     12.61500000    -10.44100000     -7.35100000
H     11.93800000    -10.25800000     -8.00300000
H     12.70100000     -9.62400000     -6.86000000
O    -10.82300000    -11.68000000     -5.98300000
H    -11.36700000    -12.42800000     -5.73900000
H    -11.15200000    -10.95900000     -5.44600000
O     -4.79500000     -5.43000000     -1.90800000
H     -4.17400000     -6.01700000     -1.47800000
H     -4.28600000     -5.00800000     -2.60000000
O     10.54600000     10.22900000      1.10900000
H     10.84300000      9.32400000      1.01000000
H     11.12100000     10.59700000      1.78000000
O     -6.36300000     -7.08300000     -6.48600000
H     -7.11600000     -6.60700000     -6.83400000
H     -5.61500000     -6.73900000     -6.97500000
O    -17.08300000     -0.05900000     -4.58900000
H    -17.45300000      0.81600000     -4.47100000
H    -16.14700000      0.09200000     -4.72200000
O     11.64600000      7.59700000      8.57200000
H     10.70100000      7.74100000      8.52100000
H     11.76700000      7.08900000      9.37400000
O    -12.58100000     -8.71800000    -10.18700000
H    -12.63500000     -7.94600000     -9.62400000
H    -12.10700000     -9.36400000     -9.66300000
O     -0.73500000     -5.17600000     -2.45500000
H     -0.64400000     -6.10300000     -2.23100000
H     -1.59200000     -5.11400000     -2.87700000
O     15.53300000      7.67000000     -0.06100000
H     14.80100000      7.44100000     -0.63300000
H     15.48400000      8.62300000      0.02100000
O     13.93000000     -6.81700000     -2.08600000
H     14.27100000     -7.58900000     -1.63400000
H     14.13200000     -6.08800000     -1.49900000
O     10.49200000     -2.77300000    -10.37900000
H      9.67100000     -2.58700000     -9.92400000
H     10.34100000     -3.61300000    -10.81200000
O      6.53800000      9.88800000     -5.59500000
H      6.43700000      9.02000000     -5.20400000
H      6.54100000      9.72700000     -6.53900000
O      9.79200000     -0.41900000      5.51100000
H      8.89800000     -0.08700000      5.43400000
H      9.88900000     -1.01800000      4.77100000
O     11.86600000      8.26600000     -3.31200000
H     12.55300000      8.45000000     -3.95300000
H     11.08000000      8.66900000     -3.68100000
O     14.35200000      3.91400000      8.11300000
H     13.59800000      3.42500000      7.78200000
H     14.42000000      3.65700000      9.03200000
O      5.08000000      8.06000000      3.39400000
H      5.71700000      8.77500000      3.39700000
H      4.49200000      8.26500000      2.66700000
O     -2.30000000      4.07400000     13.83500000
H     -2.32500000      4.62000000     14.62000000
H     -3.21500000      3.83700000     13.68000000
O    -11.19300000      2.26200000     -4.00300000
H    -11.92000000      2.35300000     -4.62000000
H    -11.61000000      2.01200000     -3.17800000
O    -10.69900000      9.02200000     -2.58700000
H    -10.13100000      9.78300000     -2.46700000
H    -10.85600000      8.69800000     -1.70000000
O     10.39600000      6.27600000     -1.64200000
H     11.11200000      6.90900000     -1.70600000
H     10.78300000      5.52100000     -1.19800000
O      6.95500000     -4.79200000     15.97200000
H      7.84300000     -5.06600000     16.20000000
H      7.01600000     -4.51500000     15.05800000
O    -11.13400000      3.76900000      1.43800000
H    -10.36400000      4.33100000      1.36300000
H    -11.44800000      3.91000000      2.33100000
O    -14.43200000      5.54900000     -3.37800000
H    -15.07500000      5.89900000     -2.76200000
H    -13.64300000      5.41800000     -2.85200000
O     -0.03200000    -13.89400000     -3.02600000
H     -0.32600000    -13.10300000     -3.47600000
H     -0.20000000    -13.71900000     -2.10000000
O     -5.84500000      1.18700000    -12.62400000
H     -6.54700000      0.53600000    -12.59900000
H     -5.63900000      1.28000000    -13.55400000
O     -3.02700000     -4.37400000      7.32600000
H     -2.90800000     -4.35300000      6.37700000
H     -2.79900000     -3.49100000      7.61600000
O     18.42600000      1.60800000      1.31700000
H     17.89300000      0.90500000      1.68800000
H     18.75800000      2.08500000      2.07700000
O     -0.91000000     10.80400000     -6.24700000
H     -1.18300000     11.70600000     -6.41000000
H     -1.25000000     10.60500000     -5.37400000
O      6.39400000      5.75300000    -16.26900000
H      7.11900000      5.55800000    -15.67600000
H      5.75300000      5.06300000    -16.09800000
O     14.02500000      1.72800000    -11.10300000
H     14.08500000      0.83100000    -10.77300000
H     14.91600000      1.94300000    -11.37600000
O     -5.98600000      5.55500000     -4.12900000
H     -6.09600000      6.43300000     -4.49300000
H     -6.79000000      5.09400000     -4.36900000
O     -7.45300000     14.46000000     -0.49500000
H     -8.07300000     15.14700000     -0.25000000
H     -7.01800000     14.79900000     -1.27800000
O     -4.32000000     -1.15900000      3.21500000
H     -4.23100000     -0.56100000      2.47200000
H     -4.54600000     -2.00000000      2.81900000
O     -1.79200000    -11.87400000    -10.76700000
H     -1.60200000    -10.98200000    -11.05600000
H     -0.93400000    -12.29600000    -10.71400000
O    -13.60900000      9.08100000     -6.68900000
H    -13.95300000      8.48200000     -6.02600000
H    -13.05500000      9.68800000     -6.19900000
O     13.15300000      7.09600000     -6.68000000
H     12.75200000      6.34300000     -7.11300000
H     13.34300000      6.79000000     -5.79300000
O    -12.51000000      6.86800000      8.08100000
H    -12.83800000      7.16800000      7.23300000
H    -12.05500000      7.62700000      8.44500000
O     10.62600000     -1.60100000     -6.16500000
H     11.38100000     -1.47600000     -5.58900000
H     10.61000000     -2.54200000     -6.33800000
O    -12.88500000      1.90400000     -5.95200000
H    -12.06400000      1.49300000     -6.22200000
H    -13.48200000      1.75100000     -6.68400000
O    -17.25700000     -3.82900000     -5.10100000
H    -17.08600000     -4.12600000     -5.99500000
H    -16.42900000     -3.96400000     -4.64100000
O     -9.67500000      5.80600000      0.27800000
H    -10.20900000      6.59100000      0.39900000
H     -9.22800000      5.94700000     -0.55700000
O     -7.43900000     13.81100000      4.68300000
H     -7.91400000     14.62100000      4.49500000
H     -7.64800000     13.23400000      3.94800000
O      2.44800000      2.02900000     14.82900000
H      1.87600000      1.79800000     14.09700000
H      1.90600000      2.58400000     15.39000000
O      1.04200000     -7.87000000      4.91800000
H      0.14600000     -7.83300000      4.58200000
H      1.17000000     -8.78700000      5.15800000
O      5.30100000     -1.49800000    -14.08000000
H      4.68200000     -0.81700000    -13.81700000
H      5.03000000     -1.74000000    -14.96500000
O     -2.29100000    -13.65500000      3.89900000
H     -2.77400000    -14.24000000      3.31400000
H     -2.83600000    -13.59800000      4.68400000
O     -7.53600000     -8.15700000     11.96400000
H     -7.89800000     -8.42200000     11.11800000
H     -8.30100000     -7.92700000     12.49100000
O      0.95700000     12.16400000     -3.07400000
H      1.44700000     11.62500000     -3.69500000
H      0.88400000     13.01700000     -3.50200000
O      3.35800000     -1.72700000     11.81600000
H      3.66200000     -1.72800000     12.72300000
H      4.14900000     -1.57600000     11.29800000
O      0.05200000      4.30800000     -2.73600000
H     -0.32000000      5.18200000     -2.61700000
H      0.94700000      4.38100000     -2.40600000
O     -2.02400000    -12.29600000     -4.64400000
H     -2.44500000    -12.95900000     -4.09700000
H     -2.55500000    -12.26900000     -5.44000000
O      2.90900000    -11.77300000      7.38100000
H      2.15300000    -11.85200000      7.96200000
H      3.65700000    -12.01200000      7.92800000
O     -9.04000000      5.59800000      3.77000000
H     -9.93000000      5.24900000      3.71100000
H     -8.95000000      5.87300000      4.68200000
O     -0.11400000     16.90300000      2.49700000
H      0.36800000     16.41600000      3.16500000
H     -0.37600000     17.71300000      2.93400000
O      5.12900000    -15.39200000     -3.32400000
H      4.55400000    -14.62700000     -3.37000000
H      6.01300000    -15.02500000     -3.30000000
O     -4.57200000      5.87500000     -7.09200000
H     -4.22300000      6.23500000     -6.27700000
H     -5.50500000      6.09100000     -7.06900000
O     -6.55000000     -3.79900000      2.96500000
H     -7.41600000     -4.17300000      3.12600000
H     -6.71200000     -2.86500000      2.83700000
O      8.40000000      4.66900000      4.60200000
H      7.76800000      4.01200000      4.89100000
H      8.05700000      5.49700000      4.93900000
O     16.15700000     -4.45900000      5.78000000
H     16.07500000     -3.59800000      5.37100000
H     15.33400000     -4.58000000      6.25400000
O     -8.28300000    -10.03400000      9.13100000
H     -8.22500000    -10.72500000      9.79100000
H     -9.20700000    -10.01900000      8.88100000
O      8.18200000     10.81200000     -0.28900000
H      7.50500000     10.13800000     -0.25200000
H      8.88000000     10.48200000      0.27700000
O     -2.65400000    -13.87600000     11.27600000
H     -3.08800000    -13.25600000     10.69000000
H     -2.03000000    -14.33800000     10.71600000
O     -8.74000000    -13.70900000      3.45600000
H     -9.35800000    -14.42700000      3.59300000
H     -7.88500000    -14.13600000      3.40200000
O     -4.17300000      7.85000000     11.82500000
H     -4.48500000      7.82300000     12.73000000
H     -4.52200000      8.67000000     11.47600000
O     -3.77900000      4.28900000    -15.82000000
H     -3.48500000      4.83100000    -16.55300000
H     -4.71500000      4.47700000    -15.74500000
O      8.44000000     -0.23000000      0.20900000
H      8.30000000      0.71400000      0.27900000
H      7.57000000     -0.58900000      0.03700000
O    -14.50800000      3.46200000      3.59300000
H    -15.44900000      3.50600000      3.76200000
H    -14.10600000      3.85600000      4.36700000
O    -10.66000000     -5.56000000     -4.69000000
H    -11.61200000     -5.57400000     -4.79600000
H    -10.42200000     -6.47500000     -4.54300000
O    -17.98600000      4.09100000     -1.39700000
H    -17.37700000      4.04500000     -0.66000000
H    -18.84800000      3.95100000     -1.00400000
O     -2.64300000    -10.69900000      3.12900000
H     -3.23000000    -10.65600000      3.88400000
H     -2.42100000    -11.62700000      3.05100000
O     -0.99700000     -8.41100000    -15.34700000
H     -0.75400000     -7.73500000    -14.71500000
H     -1.56800000     -7.96300000    -15.97100000
O     16.11900000     -7.59000000      2.87500000
H     17.03300000     -7.52000000      3.15100000
H     15.97100000     -8.53000000      2.77400000
O      6.98800000     -1.16600000     -7.61100000
H      6.17400000     -1.19500000     -7.10800000
H      7.47100000     -1.94300000     -7.33100000
O     10.01200000      6.56700000     12.93500000
H     10.50700000      6.34300000     13.72400000
H      9.60300000      7.40800000     13.14000000
O     -4.14500000      2.14300000      6.56800000
H     -4.94500000      2.24100000      7.08300000
H     -4.36500000      2.51200000      5.71200000
O    -17.05900000      3.64700000      5.06200000
H    -17.87000000      3.15000000      5.17200000
H    -16.54600000      3.44600000      5.84400000
O     -9.19400000      2.27000000    -14.44200000
H     -9.87700000      1.80900000    -13.95600000
H     -9.20300000      3.15800000    -14.08200000
O     15.11500000      0.58600000      3.45900000
H     14.18500000      0.42300000      3.30200000
H     15.14700000      1.48100000      3.79900000
O     -2.82300000      2.15900000    -14.57900000
H     -1.97200000      2.23300000    -14.14800000
H     -2.88800000      2.94700000    -15.11800000
O      7.24600000      7.58500000     -4.20900000
H      7.17600000      7.28000000     -3.30400000
H      8.09100000      8.03300000     -4.24700000
O      0.47000000    -10.36500000      1.93300000
H     -0.10600000    -10.09100000      2.64700000
H      0.97100000    -11.09600000      2.29600000
O      0.00300000    -10.59100000    -14.13800000
H     -0.17400000    -10.17700000    -13.29300000
H     -0.23600000     -9.92600000    -14.78400000
O    -10.55800000     -4.17500000     -8.22400000
H    -10.78800000     -3.25100000     -8.12600000
H    -11.37000000     -4.59600000     -8.50500000
O     10.18000000     -6.49500000     -5.21400000
H     10.55400000     -6.84200000     -4.40400000
H      9.23400000     -6.51500000     -5.06900000
O     -5.07900000      2.06200000      9.36600000
H     -4.14500000      2.22500000      9.23700000
H     -5.33500000      2.66600000     10.06300000
O     14.49100000     -7.45300000     -5.09300000
H     14.27600000     -7.33200000     -4.16800000
H     14.10600000     -6.69300000     -5.52900000
O    -11.00300000      8.44000000      0.37600000
H    -11.77300000      8.75200000      0.85100000
H    -10.29700000      9.02300000      0.65600000
O      6.58900000    -10.43400000    -12.91600000
H      6.85900000     -9.62100000    -13.34400000
H      5.68600000    -10.27300000    -12.64200000
O     -9.39300000     -2.14400000    -15.07900000
H     -9.50100000     -3.09200000    -15.16400000
H    -10.23200000     -1.83700000    -14.73700000
O     -2.96200000     14.74200000     -4.59300000
H     -2.82600000     15.67400000     -4.76100000
H     -2.55400000     14.59100000     -3.74000000
O    -11.35200000     -2.73100000     10.43800000
H    -12.17000000     -2.32400000     10.15100000
H    -10.88600000     -2.92900000      9.62500000
O      1.58000000     -2.98400000     16.00100000
H      1.82400000     -3.66500000     15.37500000
H      1.82900000     -3.34100000     16.85400000
O     12.38200000    -11.32900000     -0.41000000
H     12.29400000    -12.00200000      0.26500000
H     11.52800000    -10.89600000     -0.43000000
O     14.46000000     -6.10300000      1.05100000
H     13.59100000     -6.41500000      1.30200000
H     15.05200000     -6.50300000      1.68800000
O    -11.36600000      2.85300000     13.32400000
H    -11.13100000      2.43400000     12.49600000
H    -10.82300000      3.64000000     13.35700000
O     -3.88000000      9.51500000     -4.44700000
H     -4.25100000      9.03500000     -3.70600000
H     -4.52300000     10.19800000     -4.63500000
O     -0.05000000     -2.70500000      5.82100000
H     -0.38600000     -2.54100000      6.70300000
H     -0.77800000     -2.47700000      5.24200000
O     10.73300000      9.76000000     -9.65000000
H     10.00700000     10.23200000     -9.24100000
H     10.32000000      9.23600000    -10.33700000
O     -4.49500000     -5.78600000      3.86200000
H     -4.93300000     -5.10800000      3.34700000
H     -5.20600000     -6.34400000      4.17600000
O    -11.36500000     -5.02700000      7.82700000
H    -12.18800000     -4.92800000      8.30500000
H    -10.69900000     -5.10800000      8.51000000
O      9.00500000      8.30400000    -11.07300000
H      8.74100000      8.77400000    -11.86500000
H      8.30900000      7.66300000    -10.93200000
O      6.55100000    -11.18000000     -9.10900000
H      6.16100000    -10.30900000     -9.17700000
H      6.01500000    -11.72900000     -9.68100000
O      2.85900000     -1.21900000     -4.39700000
H      2.03600000     -0.77500000     -4.60100000
H      2.59200000     -2.04800000     -4.00100000
O     -6.30100000    -13.72900000     -0.45500000
H     -6.30100000    -14.18400000      0.38800000
H     -7.20900000    -13.77800000     -0.75300000
O     -8.24400000      0.68600000     10.86300000
H     -7.83800000      0.37100000     10.05500000
H     -7.55300000      0.61800000     11.52100000
O      8.31800000     -7.03800000      3.86500000
H      9.07800000     -7.59000000      3.67900000
H      8.10500000     -6.63200000      3.02400000
O      1.96100000      0.45200000      7.63800000
H      1.86900000     -0.33000000      8.18200000
H      2.26500000      1.12900000      8.24200000
O      5.52700000     -0.56700000      0.30800000
H      5.22700000     -0.93700000      1.13800000
H      5.38300000      0.37500000      0.40000000
O     -7.72700000      8.48800000    -11.59200000
H     -8.21700000      8.91500000    -12.29400000
H     -7.23000000      7.79800000    -12.03200000
O     -8.58600000      9.62300000      6.18300000
H     -8.13200000     10.36700000      6.57800000
H     -8.43100000      8.89800000      6.78800000
O     -3.92500000    -13.74200000     -3.52300000
H     -3.99500000    -14.69600000     -3.54300000
H     -4.72900000    -13.43400000     -3.94100000
O     13.67900000     -6.42000000      3.93600000
H     14.57400000     -6.34900000      3.60500000
H     13.54900000     -7.35900000      4.07300000
O     12.32400000      6.75300000      6.04800000
H     12.29100000      6.91800000      6.99000000
H     13.23800000      6.52800000      5.87600000
O    -11.45400000     -3.96900000      2.49300000
H    -10.93700000     -3.99400000      3.29800000
H    -11.66600000     -4.88500000      2.31600000
O    -14.96000000     -2.39000000     -7.16200000
H    -14.50600000     -1.95600000     -6.44000000
H    -15.87700000     -2.13300000     -7.05600000
O      0.27200000    -13.16100000     12.40600000
H      0.00200000    -12.29100000     12.69800000
H     -0.50300000    -13.52100000     11.97500000
O     -5.80100000     -2.28700000     10.54500000
H     -5.85000000     -2.92300000      9.83100000
H     -6.56900000     -2.47400000     11.08500000
O      0.71300000     -9.09500000     -3.61600000
H      0.22700000     -9.29600000     -2.81700000
H      1.63200000     -9.19100000     -3.36900000
O      2.37400000      7.65100000     -7.32400000
H      2.63700000      7.68600000     -6.40500000
H      2.05000000      8.53100000     -7.51400000
O     -2.88100000     12.59400000    -12.03600000
H     -2.27300000     11.96200000    -11.65400000
H     -2.63600000     13.43100000    -11.64200000
O    -15.23300000      2.56600000     -4.74500000
H    -14.85300000      3.38700000     -4.43200000
H    -14.47700000      2.02700000     -4.97900000
O     -2.57400000     14.15800000     -1.77700000
H     -1.81300000     13.59100000     -1.65600000
H     -2.47300000     14.84000000     -1.11300000
O     -4.74000000      5.49400000      0.32600000
H     -4.58000000      6.27900000      0.85000000
H     -4.85700000      4.79500000      0.96900000
O      4.58700000     -0.67900000    -10.15900000
H      5.30200000     -0.06000000    -10.00600000
H      4.17600000     -0.78700000     -9.30100000
O     -7.62500000      3.82800000     -9.63800000
H     -7.19800000      3.79200000     -8.78200000
H     -8.07900000      4.67100000     -9.64400000
O      9.00100000     -3.46800000     11.71200000
H      8.32500000     -3.54400000     12.38600000
H      9.21900000     -4.37300000     11.48900000
O     -6.05600000      8.88200000     -2.94900000
H     -6.40400000      8.48900000     -2.14900000
H     -6.54500000      9.69900000     -3.04700000
O      2.32400000     -0.30800000     17.05400000
H      2.00200000     -1.13500000     16.69400000
H      2.13600000      0.33900000     16.37400000
O      4.64900000     15.15000000      6.81800000
H      4.81300000     14.20800000      6.84000000
H      5.50700000     15.53800000      6.64500000
O      4.69900000    -12.09500000      9.52600000
H      4.94800000    -12.75700000     10.17100000
H      5.53200000    -11.75500000      9.19800000
O    -11.50800000     -6.60800000      2.90100000
H    -12.17800000     -7.28900000      2.85500000
H    -10.67900000     -7.08800000      2.91100000
O     -8.81300000    -12.05600000     -3.85300000
H     -9.64800000    -11.94800000     -4.30800000
H     -8.36000000    -12.74300000     -4.34300000
O     -2.93100000      0.68600000     11.99600000
H     -3.13400000      1.56100000     11.66600000
H     -2.16400000      0.81200000     12.55500000
O      1.30400000     14.49900000     -6.53700000
H      1.53600000     15.41900000     -6.66400000
H      1.67400000     14.05200000     -7.29800000
O      5.88700000     -1.63900000     10.74500000
H      6.10300000     -2.56400000     10.62900000
H      6.73500000     -1.20400000     10.83600000
O      2.55800000      6.29100000     15.29700000
H      2.09100000      5.46300000     15.41300000
H      2.64800000      6.64000000     16.18400000
O     -0.04400000     10.26800000     10.84200000
H     -0.54300000      9.52000000     11.17000000
H      0.78700000      9.89300000     10.55100000
O      5.22600000      9.51100000      6.15700000
H      4.90300000      8.76000000      5.66000000
H      6.17900000      9.42500000      6.12800000
O     -6.38900000     -8.32700000     -3.95700000
H     -5.70400000     -8.57300000     -4.57900000
H     -6.02200000     -7.58400000     -3.47700000
O     -2.14500000      2.59000000    -11.49800000
H     -2.92000000      2.35500000    -10.98900000
H     -1.42700000      2.12500000    -11.06900000
O     11.35400000     -8.81300000      7.01100000
H     10.43500000     -9.06200000      6.91700000
H     11.41000000     -8.42600000      7.88400000
O     10.89600000     -6.83000000     11.30200000
H     10.06200000     -6.70800000     11.75400000
H     11.19200000     -7.69800000     11.57600000
O    -15.05100000      8.48800000     -4.44600000
H    -15.74900000      7.87300000     -4.67000000
H    -14.75100000      8.20600000     -3.58100000
O     -1.07300000      1.93400000    -18.13000000
H     -0.89400000      2.67200000    -17.54700000
H     -0.95300000      1.16000000    -17.58100000
O      3.58000000      2.57200000      5.38100000
H      2.92700000      2.52400000      6.07900000
H      3.29100000      3.30000000      4.83200000
O    -13.47900000     -8.54100000     -6.44100000
H    -12.55300000     -8.56000000     -6.68100000
H    -13.91800000     -8.17000000     -7.20600000
O     -0.65200000      1.98200000     13.52700000
H     -1.33100000      2.65700000     13.53500000
H     -0.78000000      1.50300000     14.34500000
O     -1.33700000     -0.48900000     17.51000000
H     -0.52700000     -0.99000000     17.60800000
H     -1.97700000     -0.96300000     18.04000000
O     -4.90600000      2.90100000     13.35000000
H     -5.08300000      2.00200000     13.07300000
H     -5.61600000      3.41500000     12.96500000
O     -4.78900000     -9.87600000    -10.82100000
H     -5.70600000     -9.60400000    -10.83500000
H     -4.73300000    -10.56200000    -11.48600000
O     -7.92500000      0.64700000     -0.25100000
H     -7.84900000     -0.30300000     -0.34000000
H     -8.86700000      0.81400000     -0.26900000
O     -8.05300000      6.34900000     11.39800000
H     -7.81100000      6.86400000     12.16800000
H     -8.63500000      6.92300000     10.89900000
O      7.14700000     15.68100000      5.73800000
H      7.44600000     15.06700000      6.40800000
H      7.94800000     15.95600000      5.29100000
O     -4.62600000      7.72200000      1.70500000
H     -5.40400000      8.19900000      1.41600000
H     -4.07700000      8.38700000      2.11900000
O    -10.58700000     -4.74200000    -11.63000000
H     -9.71300000     -4.44000000    -11.87600000
H    -11.02000000     -4.92700000    -12.46300000
O     -5.38500000     15.39400000     -5.99200000
H     -5.28500000     16.31900000     -5.76800000
H     -4.52000000     15.01500000     -5.83900000
O      2.86100000      3.59200000     -9.32900000
H      2.11000000      4.16700000     -9.18600000
H      3.62100000      4.12800000     -9.10200000
O     -4.67000000      9.64300000      6.53700000
H     -4.04400000     10.17100000      7.03400000
H     -4.54900000      8.75300000      6.86900000
O     15.53500000     -1.57500000     -7.88800000
H     14.82500000     -0.93700000     -7.82000000
H     16.31100000     -1.10300000     -7.58800000
O    -11.96400000     -9.34900000     -1.60000000
H    -11.66300000     -8.72200000     -0.94300000
H    -12.69100000     -9.80700000     -1.17900000
O     -5.77100000      7.31400000    -14.73100000
H     -5.92800000      6.42900000    -14.40200000
H     -5.07000000      7.65500000    -14.17600000
O     -8.21700000     -9.91400000     -2.11900000
H     -8.32600000    -10.75000000     -2.57300000
H     -7.41900000     -9.54000000     -2.49200000
O     -2.08900000     17.86600000     -0.89200000
H     -1.31400000     17.35300000     -1.12400000
H     -2.22600000     17.68500000      0.03800000
O      1.97600000     -8.72700000     10.76800000
H      2.57700000     -8.41000000     10.09400000
H      2.29900000     -9.60200000     10.98400000
O      4.15900000     -4.66600000      9.37000000
H      3.67200000     -4.32000000     10.11800000
H      4.06900000     -3.99400000      8.69500000
O     -4.82700000     -1.05500000      0.42900000
H     -4.71300000     -0.30400000     -0.15300000
H     -5.07900000     -1.77300000     -0.15200000
O     -3.33500000     16.19600000      4.25800000
H     -2.78800000     16.65700000      4.89400000
H     -2.96600000     15.31400000      4.21900000
O     -0.41600000      7.97600000      8.78400000
H     -0.57400000      7.98600000      9.72800000
H      0.06000000      8.78800000      8.61200000
O    -11.88400000     -6.26100000     -1.25500000
H    -12.09200000     -5.43800000     -0.81200000
H    -10.93000000     -6.32100000     -1.21200000
O     -6.57900000    -15.35700000     -3.18100000
H     -6.56700000    -14.59100000     -2.60800000
H     -5.93600000    -15.95300000     -2.79800000
O      2.72100000     -6.75000000      6.69700000
H      3.05300000     -5.96400000      6.26400000
H      2.11500000     -7.13400000      6.06400000
O      3.85400000    -13.80100000     -5.70900000
H      4.47700000    -14.51900000     -5.59500000
H      3.23800000    -13.90100000     -4.98400000
O     11.91600000      0.67600000      2.17900000
H     12.31000000      0.42500000      1.34400000
H     11.87100000     -0.14000000      2.67800000
O     -9.10100000      0.52500000     -4.89100000
H     -9.06000000     -0.26200000     -4.34800000
H    -10.00100000      0.83700000     -4.79200000
O     -3.17600000    -12.08500000      9.34300000
H     -4.08800000    -11.79600000      9.36100000
H     -2.72500000    -11.42000000      8.82100000
O      2.62600000     15.42700000     -0.87100000
H      2.91300000     15.10400000     -1.72600000
H      3.21000000     14.99900000     -0.24500000
O    -11.39500000     -0.48500000    -14.04700000
H    -10.95100000     -0.06300000    -13.31100000
H    -11.93500000      0.20700000    -14.42900000
O      3.23900000      7.70000000     13.30400000
H      2.72800000      7.24100000     13.96900000
H      2.63600000      8.35300000     12.94700000
O      6.06800000     -7.60300000     13.95500000
H      5.16800000     -7.62200000     14.28100000
H      6.02300000     -8.03900000     13.10400000
O     17.29100000      3.66600000     -1.24600000
H     16.98400000      3.04900000     -1.91000000
H     17.38700000      3.13700000     -0.45400000
O     13.51700000    -11.51200000     -3.60900000
H     13.53800000    -12.42000000     -3.91200000
H     12.92200000    -11.52300000     -2.85900000
O     -4.04900000      9.81900000     -1.16000000
H     -4.70100000      9.18500000     -1.45900000
H     -4.55800000     10.48700000     -0.70000000
O     -9.75900000      9.67000000      3.82900000
H     -9.32900000      9.79600000      4.67500000
H    -10.65600000      9.42000000      4.05200000
O      2.80700000    -11.68300000     -1.34800000
H      3.21400000    -11.18200000     -2.05500000
H      2.65400000    -11.04000000     -0.65600000
O     -5.69000000     -4.43200000      8.70600000
H     -5.06700000     -4.38700000      7.98100000
H     -5.55700000     -5.30200000      9.08300000
O      1.14500000     11.90600000    -10.33700000
H      1.22500000     12.15800000    -11.25700000
H      0.22200000     11.67600000    -10.23000000
O     -1.99400000     -7.03400000     -9.52500000
H     -1.49400000     -6.22400000     -9.62700000
H     -1.34400000     -7.68700000     -9.26800000
O      8.17200000      8.26800000      1.09900000
H      8.24700000      7.39000000      1.47500000
H      8.34300000      8.85800000      1.83300000
O     -6.28200000     15.36100000     -2.94400000
H     -6.25300000     14.89300000     -3.77900000
H     -5.63900000     16.06300000     -3.04000000
O     -6.56700000      4.51800000      3.15400000
H     -7.16600000      5.25700000      3.26200000
H     -6.92800000      4.02200000      2.41900000
O     -5.00700000      3.15200000     -7.83200000
H     -4.60900000      4.02100000     -7.77800000
H     -5.45300000      3.04000000     -6.99200000
O      2.56600000      2.02500000     -6.73100000
H      2.31700000      2.59900000     -7.45500000
H      3.32700000      2.45200000     -6.33700000
O     13.34200000      3.01200000      3.25700000
H     12.54000000      2.82900000      2.76800000
H     13.04400000      3.46900000      4.04300000
O      3.80600000     -4.72400000     -7.57800000
H      4.29700000     -3.97500000     -7.24100000
H      4.47000000     -5.28800000     -7.97400000
O     -4.70900000     -1.37600000     -6.07000000
H     -4.37600000     -1.85300000     -5.31100000
H     -5.47900000     -0.91100000     -5.74200000
O    -13.30100000     -1.36400000     -4.86200000
H    -12.61600000     -1.86000000     -5.31200000
H    -13.04500000     -1.38500000     -3.94000000
O     -0.77000000      8.27000000     -7.29600000
H     -0.83600000      9.15600000     -6.93800000
H     -1.18900000      7.71500000     -6.63800000
O     -1.45800000     -6.82900000      1.47000000
H     -0.98400000     -6.01100000      1.61400000
H     -1.09700000     -7.43400000      2.11800000
O     -0.37400000      5.24400000      8.21500000
H     -0.06300000      4.94400000      9.06900000
H     -0.24300000      6.19200000      8.23100000
O     13.47600000      1.01400000     -7.94900000
H     14.42500000      0.92800000     -8.04000000
H     13.33900000      1.93600000     -7.73400000
O     12.74000000     -1.15200000    -11.26400000
H     13.48400000     -1.72200000    -11.06900000
H     12.01100000     -1.53700000    -10.77800000
O      4.88700000      2.81200000     -5.48200000
H      5.54200000      3.44800000     -5.76900000
H      4.92200000      2.84600000     -4.52600000
O      6.17300000     -6.43600000     -8.17600000
H      6.64400000     -6.62800000     -8.98600000
H      6.04200000     -7.29100000     -7.76600000
O      6.51500000      7.81300000    -13.44200000
H      6.76300000      7.39300000    -12.61900000
H      6.81300000      7.20700000    -14.12000000
O     -7.83200000      3.24200000      0.75300000
H     -8.20200000      3.85600000      0.11900000
H     -8.06000000      2.37800000      0.41100000
O     -5.98100000      5.27100000      5.66000000
H     -6.32700000      4.91300000      4.84300000
H     -5.15800000      5.69000000      5.40900000
O     -1.32800000     -9.23000000    -11.90300000
H     -2.24600000     -8.96100000    -11.91400000
H     -0.87900000     -8.53000000    -11.42900000
O     -0.81100000    -16.38200000     -3.40600000
H     -0.68100000    -16.58400000     -2.47900000
H     -0.59000000    -15.45400000     -3.48300000
O      3.44200000     12.25500000     -1.36500000
H      3.86900000     11.85300000     -2.12100000
H      2.52600000     12.34700000     -1.62700000
O    -15.47600000     -0.70000000     -2.13200000
H    -15.85400000      0.05900000     -1.68800000
H    -16.08000000     -0.88300000     -2.85100000
O      4.78100000     12.08200000    -11.57900000
H      5.56600000     12.01200000    -11.03500000
H      4.42100000     11.19600000    -11.59500000
O      7.23100000     -8.18500000    -14.24200000
H      7.85700000     -8.13900000    -14.96400000
H      6.69700000     -7.39600000    -14.33700000
O     -8.98200000    -14.95900000     -1.04600000
H     -9.38400000    -15.79300000     -1.28700000
H     -9.63400000    -14.53000000     -0.49300000
O     10.05200000     -9.96400000     -3.15300000
H     10.43800000     -9.12100000     -2.91700000
H     10.55100000    -10.25100000     -3.91700000
O      0.68400000     14.79400000     -3.86500000
H      1.59000000     14.54600000     -3.68300000
H      0.67500000     14.99700000     -4.80100000
O      6.72100000     -4.89300000     -1.21700000
H      5.93400000     -5.41900000     -1.07500000
H      6.39100000     -4.02900000     -1.46400000
O      0.71200000     -4.37200000      1.77400000
H      1.09100000     -4.92100000      1.08800000
H      0.18700000     -3.72600000      1.30100000
O     -1.30200000     -8.32300000      3.80300000
H     -1.58700000     -7.58500000      4.34200000
H     -2.03000000     -8.94300000      3.84100000
O     -1.21900000     15.71100000      6.61500000
H     -1.63800000     15.25500000      7.34400000
H     -0.40400000     16.05400000      6.98300000
O      4.86800000    -16.12300000      4.01400000
H      5.05400000    -15.81900000      4.90300000
H      3.91300000    -16.18200000      3.97600000
O     11.18900000     -3.60100000     -2.61900000
H     10.84500000     -4.44000000     -2.31100000
H     10.47000000     -2.98300000     -2.48000000
O     10.70200000     -1.86100000      3.37300000
H     10.08000000     -2.30500000      2.79600000
H     11.54300000     -2.27500000      3.18200000
O     -9.57500000      1.27500000      3.25600000
H     -9.11400000      1.34700000      2.42100000
H     -8.93300000      1.55400000      3.90900000
O     -7.01000000     -6.57900000      5.73800000
H     -7.25200000     -5.65400000      5.69200000
H     -7.84500000     -7.04700000      5.70600000
O     -8.36300000      1.96200000    -11.32900000
H     -7.73700000      2.00800000    -12.05200000
H     -8.13800000      2.70500000    -10.77000000
O     11.65500000     10.28100000      6.80100000
H     12.60500000     10.27400000      6.68100000
H     11.47000000      9.47600000      7.28500000
O     -3.49600000    -11.32200000      5.63200000
H     -2.84000000    -11.64800000      6.24800000
H     -3.76600000    -10.47800000      5.99400000
O    -11.47200000      0.65600000      5.06200000
H    -10.94200000      1.06300000      4.37600000
H    -11.03600000      0.90100000      5.87800000
O      0.35500000      4.36900000     -5.50600000
H      0.26600000      4.12700000     -4.58400000
H      0.83000000      5.20000000     -5.49100000
O      8.66900000     11.77000000     -8.65000000
H      8.79500000     12.70400000     -8.81800000
H      8.74500000     11.68600000     -7.69900000
O     14.16700000      5.80400000     -3.91400000
H     14.48500000      4.90300000     -3.97000000
H     14.85700000      6.32800000     -4.32100000
O      5.30500000     -2.34800000     -5.61100000
H      4.52500000     -1.89900000     -5.28500000
H      5.89400000     -2.38600000     -4.85700000
O     15.47500000     -3.64600000    -10.00900000
H     14.55600000     -3.88500000     -9.88500000
H     15.60000000     -2.87900000     -9.45100000
O     -6.47000000     -9.37100000      4.09600000
H     -6.29200000     -9.17500000      3.17600000
H     -7.24400000     -8.85000000      4.30700000
O      6.44500000      1.60200000    -17.12800000
H      6.33000000      2.37800000    -17.67600000
H      5.66800000      1.58500000    -16.56900000
O    -16.14200000      3.74900000      0.64500000
H    -15.80600000      3.49800000      1.50500000
H    -15.39300000      3.65200000      0.05700000
O     13.39400000     -5.47800000     -6.53000000
H     12.67400000     -4.89900000     -6.28000000
H     13.18700000     -5.74600000     -7.42500000
O     -6.70300000     -6.40600000     -9.53200000
H     -6.84900000     -5.99100000    -10.38200000
H     -5.76900000     -6.28400000     -9.36300000
O     -7.01400000     -1.15600000      2.60700000
H     -7.66700000     -0.95800000      1.93700000
H     -6.18500000     -0.86800000      2.22600000
O     -7.45700000      3.00900000      7.75500000
H     -6.87800000      2.66700000      8.43600000
H     -7.26000000      3.94500000      7.72000000
O     -0.10000000     -8.70000000     -8.84600000
H      0.59000000     -9.13600000     -9.34600000
H      0.23600000     -8.66900000     -7.95100000
O     13.27300000     -2.95900000      2.70400000
H     12.89000000     -3.28300000      1.88900000
H     13.46300000     -3.74800000      3.21100000
O     -6.45400000     -7.16400000      8.49500000
H     -6.23400000     -6.97200000      7.58300000
H     -6.99000000     -7.95600000      8.45100000
O     15.45400000     10.50800000     -0.24600000
H     14.75100000     10.38800000     -0.88500000
H     16.06500000     11.11000000     -0.67200000
O     -8.30400000     12.31400000     -8.19100000
H     -8.78100000     12.92800000     -8.75000000
H     -7.83800000     11.74600000     -8.80400000
O      0.14400000      1.49500000     -8.65200000
H      0.82900000      1.10300000     -9.19400000
H     -0.35600000      0.74900000     -8.32200000
O      4.78200000      1.88700000      1.23800000
H      4.51900000      1.41500000      2.02800000
H      4.00300000      2.38200000      0.98400000
O     -9.00700000     -5.79400000     -1.94500000
H     -8.57700000     -4.95900000     -1.75700000
H     -9.01400000     -5.84900000     -2.90000000
O     12.71600000     -2.47900000     -4.54800000
H     13.54200000     -2.94200000     -4.40900000
H     12.18000000     -2.71000000     -3.78900000
O     14.70400000     -4.06300000     -3.52000000
H     14.02000000     -4.58200000     -3.09600000
H     15.52400000     -4.44200000     -3.20300000
O      1.80600000     -2.97900000    -14.30100000
H      2.54400000     -2.77100000    -13.72800000
H      1.88200000     -2.35700000    -15.02400000
O      4.56500000    -12.11000000      4.90300000
H      4.17700000    -12.12900000      5.77800000
H      4.28600000    -12.93100000      4.50000000
O      4.19000000     10.59100000      8.95700000
H      4.09900000     10.00400000      8.20600000
H      4.87200000     11.21000000      8.69600000
O      1.37800000    -12.74900000     -9.44400000
H      2.21800000    -13.04900000     -9.09700000
H      0.73400000    -13.34900000     -9.06700000
O      7.26600000     -2.38000000     -3.88400000
H      7.75200000     -1.60000000     -4.15100000
H      6.90600000     -2.15600000     -3.02600000
O     -6.39400000     -2.09900000     -9.83600000
H     -5.75100000     -1.39300000     -9.77600000
H     -7.16200000     -1.76300000     -9.37500000
O     -1.01700000      3.85700000     -8.01500000
H     -0.62000000      3.01100000     -8.22400000
H     -0.67000000      4.07600000     -7.15000000
O     13.79600000     -9.29300000      4.32500000
H     13.03300000     -9.86900000      4.27300000
H     14.45200000     -9.80800000      4.79500000
O     -8.98700000      8.34900000     -4.65500000
H     -9.46600000      8.90700000     -5.26800000
H     -9.53500000      8.33100000     -3.87000000
O      1.44300000      8.63600000      5.63100000
H      1.66300000      7.80300000      6.04900000
H      1.63700000      8.49800000      4.70400000
O      4.61300000     -6.20400000      3.47200000
H      4.31700000     -5.54400000      4.09800000
H      3.80600000     -6.59000000      3.13100000
O      2.29700000     17.82100000      0.62300000
H      2.36500000     17.04600000      0.06500000
H      1.46800000     17.70800000      1.08900000
O      9.33000000     -1.94800000     -1.62700000
H      9.31500000     -1.40100000     -2.41300000
H      9.00900000     -1.37500000     -0.93100000
O      9.95700000      1.00300000     13.35000000
H      9.57800000      0.58300000     14.12200000
H     10.83100000      1.27500000     13.62900000
O     -2.28700000     -4.04700000      2.03000000
H     -1.93500000     -3.77100000      1.18400000
H     -2.72200000     -4.88000000      1.84800000
O     13.01700000     -4.46100000     -9.57500000
H     12.62600000     -4.78700000    -10.38600000
H     12.33000000     -3.92900000     -9.17400000
O      2.69600000     -7.63500000      2.47000000
H      2.06500000     -7.59400000      3.18900000
H      3.11700000     -8.48900000      2.56900000
O      6.75900000     -3.50900000     13.45800000
H      6.49200000     -4.09100000     12.74600000
H      5.93700000     -3.23400000     13.86400000
O      7.25600000    -11.52300000      6.83100000
H      7.07900000    -12.44100000      7.03800000
H      6.71400000    -11.34300000      6.06200000
O    -12.54200000      3.03000000    -10.79800000
H    -13.44600000      2.78200000    -10.99100000
H    -12.56000000      3.98600000    -10.75400000
O    -13.30400000      5.70800000      1.88100000
H    -13.77600000      4.87600000      1.91800000
H    -12.43100000      5.47500000      1.56700000
O      4.14300000     16.03900000     -6.60600000
H      4.33700000     15.10900000     -6.48600000
H      4.51900000     16.46300000     -5.83400000
O     12.59600000      0.03500000    -13.53900000
H     13.43600000      0.47400000    -13.67600000
H     12.72400000     -0.48400000    -12.74600000
O     -3.64800000     -5.19000000    -10.92000000
H     -3.64600000     -5.80100000    -11.65700000
H     -3.43400000     -5.73100000    -10.16000000
O      3.47900000     -7.40200000     14.52600000
H      3.67500000     -7.53200000     15.45400000
H      3.16100000     -8.25400000     14.22700000
O     -8.52000000     12.33300000      0.38100000
H     -8.28900000     12.20900000      1.30200000
H     -7.92500000     13.01600000      0.07500000
O    -12.84400000      7.91500000      3.56200000
H    -13.13400000      8.50400000      2.86600000
H    -12.91200000      7.04000000      3.17900000
O      5.65300000     -7.21300000      1.04300000
H      4.77300000     -7.43200000      0.73800000
H      5.53500000     -6.97200000      1.96200000
O      6.39300000      2.67000000      5.03500000
H      5.44500000      2.65500000      5.16800000
H      6.68900000      1.80600000      5.32400000
O     -0.50800000     -4.57700000     10.77900000
H     -0.09100000     -4.91700000      9.98800000
H     -1.43400000     -4.79900000     10.67600000
O     12.05800000      2.77700000     12.15700000
H     11.28400000      2.31800000     11.83300000
H     11.84600000      3.70500000     12.05900000
O     -7.95300000      3.73900000     15.20100000
H     -8.43200000      3.33200000     14.47900000
H     -8.54700000      4.41200000     15.53300000
O     -2.39500000     -2.94400000      4.46600000
H     -3.07100000     -2.26700000      4.47100000
H     -2.42400000     -3.30500000      3.58000000
O    -14.08700000      0.40800000      9.01000000
H    -14.38300000      1.11500000      9.58400000
H    -13.41300000      0.81100000      8.46200000
O     -8.00300000     -0.94300000    -13.01900000
H     -8.58400000     -1.43000000    -12.43500000
H     -8.29800000     -1.17700000    -13.89900000
O     17.86300000      2.73600000     -4.99700000
H     18.11300000      3.61800000     -4.72300000
H     16.90600000      2.74000000     -4.97400000
O     10.77900000     -5.19600000    -11.85500000
H     10.64800000     -5.50600000    -12.75100000
H     10.35600000     -5.85900000    -11.30900000
O     11.22600000      4.39100000      4.77600000
H     10.34800000      4.62700000      4.47700000
H     11.51200000      5.14300000      5.29500000
O     -5.37000000      1.92200000      1.13600000
H     -4.90100000      1.66800000      0.34000000
H     -6.27800000      2.03100000      0.85400000
O     -8.75500000    -11.07300000    -11.63200000
H     -8.49700000    -10.21700000    -11.29100000
H     -7.99000000    -11.63000000    -11.48400000
O    -17.09200000      0.80200000     -0.48100000
H    -17.05700000      1.75400000     -0.39100000
H    -17.92600000      0.63300000     -0.91800000
O    -10.81900000      1.44000000    -11.97000000
H    -11.42200000      1.59400000    -11.24300000
H     -9.95000000      1.58900000    -11.59700000
O     -1.35000000      8.05900000     11.34600000
H     -2.14900000      7.66600000     11.69600000
H     -0.77400000      8.14900000     12.10500000
O      4.12500000     -6.15700000     -2.46400000
H      3.92000000     -6.22600000     -3.39700000
H      3.75500000     -5.31500000     -2.19900000
O     -3.47800000     11.64700000     -8.81600000
H     -3.53200000     10.82900000     -8.32200000
H     -4.38900000     11.90200000     -8.95900000
O    -13.74200000     -5.19600000      9.06400000
H    -13.90500000     -5.49600000      9.95800000
H    -14.02800000     -4.28300000      9.06100000
O     -7.88100000     -0.81700000     15.01900000
H     -7.89700000     -0.52900000     15.93200000
H     -7.77500000     -1.76700000     15.06900000
O     -2.33500000     16.69800000     -7.67300000
H     -2.79600000     15.87200000     -7.81700000
H     -2.57200000     17.24000000     -8.42600000
O      8.69700000    -13.19300000      4.58100000
H      8.10200000    -12.44300000      4.57100000
H      9.46100000    -12.88600000      5.06900000
O      5.63100000      9.01800000     13.21500000
H      5.36400000      9.66800000     12.56500000
H      4.81300000      8.73800000     13.62500000
O      1.77900000     -3.41300000     -9.34800000
H      1.47600000     -2.76400000     -8.71300000
H      2.61200000     -3.72500000     -8.99200000
O     11.20800000      3.87600000     -0.66000000
H     12.00300000      3.45400000     -0.33500000
H     10.49600000      3.43500000     -0.19700000
O      1.24400000      5.66300000     -8.80200000
H      1.58800000      6.26700000     -8.14400000
H      0.36700000      5.44200000     -8.48900000
O      3.54100000     -0.30700000     -7.70000000
H      2.87600000     -0.78900000     -7.20800000
H      3.38000000      0.61100000     -7.48200000
O     11.15200000      3.33400000     -3.62100000
H     10.73000000      3.98200000     -4.18500000
H     11.33200000      3.80500000     -2.80700000
O      0.73900000     -7.77000000     -6.29500000
H     -0.09600000     -7.33900000     -6.11000000
H      0.83100000     -8.42100000     -5.59900000
O      8.74100000      3.26800000    -12.82400000
H      9.68300000      3.20600000    -12.98000000
H      8.40900000      2.38900000    -13.00700000
O     -8.42700000      3.94400000     -4.36700000
H     -9.07200000      3.23700000     -4.34500000
H     -8.57400000      4.37600000     -5.20900000
O     -4.47600000      1.94100000    -10.32900000
H     -4.86300000      2.70800000     -9.90800000
H     -5.06300000      1.74600000    -11.06000000
O     -2.20900000     -3.01000000    -11.50900000
H     -2.76800000     -2.26500000    -11.72700000
H     -2.82000000     -3.73000000    -11.35100000
O     -1.99900000     -8.33300000     10.01400000
H     -1.14000000     -8.16700000     10.40300000
H     -2.43000000     -8.92600000     10.63000000
O     -2.14400000     14.22100000     -9.20300000
H     -2.96400000     13.77000000     -9.40600000
H     -1.89000000     13.88300000     -8.34400000
O     -6.31600000      0.43300000     12.73300000
H     -6.85900000      0.21000000     13.48900000
H     -5.52300000     -0.09200000     12.84500000
O    -13.44500000     -1.33600000      5.81300000
H    -12.83300000     -0.60200000      5.75400000
H    -13.37500000     -1.63400000      6.72000000
O      3.57300000    -10.29900000     14.12400000
H      2.84000000    -10.49500000     14.70600000
H      3.28800000    -10.61300000     13.26500000
O      3.86200000     -7.52900000      9.13400000
H      3.30500000     -7.58800000      8.35700000
H      4.07200000     -6.59800000      9.20800000
O     -1.24900000     -7.09100000     14.74400000
H     -1.08600000     -7.35000000     13.83700000
H     -2.03700000     -6.54900000     14.69900000
O      0.39200000     11.23500000    -14.36600000
H      0.36200000     10.44700000    -13.82300000
H      0.49300000     11.95300000    -13.74100000
O    -11.41600000      1.46900000      8.04300000
H    -10.72800000      0.80600000      7.98000000
H    -10.99600000      2.27800000      7.74800000
O     10.10200000     -0.28200000      8.64900000
H     10.77700000     -0.09400000      7.99800000
H      9.27700000     -0.18700000      8.17300000
O      4.99400000      7.27200000     -1.23900000
H      5.12300000      6.59800000     -0.57200000
H      5.88000000      7.50800000     -1.51500000
O      0.96300000    -15.20500000      7.81200000
H      0.24400000    -15.76900000      7.52700000
H      0.69100000    -14.32300000      7.55600000
O     -5.70100000    -12.47000000     -5.06200000
H     -6.55300000    -12.42000000     -5.49600000
H     -5.29000000    -11.62500000     -5.24200000
O    -10.11600000     -7.27000000    -10.43300000
H    -10.23700000     -6.36500000    -10.71800000
H    -10.45200000     -7.79700000    -11.15800000
O     14.08700000      9.60600000     -4.52600000
H     14.46600000     10.07900000     -5.26700000
H     14.77800000      9.00600000     -4.24600000
O    -11.19700000    -10.00800000      9.12800000
H    -11.72400000    -10.80500000      9.08600000
H    -11.69200000     -9.36600000      8.62000000
O     -0.93000000     -4.39400000     17.63800000
H     -0.75900000     -3.87200000     18.42200000
H     -0.51800000     -3.90000000     16.92800000
O      5.67700000      4.45900000      9.56300000
H      5.23000000      3.77400000     10.06100000
H      5.51500000      5.26100000     10.06000000
O      4.03100000     -2.54500000      7.47800000
H      3.25200000     -2.06100000      7.75400000
H      4.57500000     -1.89200000      7.03800000
O      5.34700000     13.59300000     -5.93600000
H      6.13700000     13.70400000     -5.40700000
H      5.62300000     13.04100000     -6.66700000
O    -11.09600000     -4.75300000      5.12200000
H    -11.36000000     -4.94200000      6.02300000
H    -11.28000000     -5.56100000      4.64400000
O     -1.36300000      4.61500000     11.29800000
H     -0.45600000      4.83600000     11.51100000
H     -1.75500000      4.37800000     12.13900000
O      2.69300000     13.53600000     -8.90500000
H      1.97900000     13.09600000     -9.36600000
H      2.75700000     14.39400000     -9.32600000
O      1.63500000     10.25300000     -7.63400000
H      0.80300000     10.56100000     -7.27500000
H      1.80600000     10.83300000     -8.37600000
O      7.94600000     -5.29000000      1.33900000
H      7.88000000     -4.34500000      1.47300000
H      7.15500000     -5.51800000      0.85100000
O     -1.38500000     11.09100000    -10.29200000
H     -1.51800000     10.14700000    -10.20600000
H     -1.96900000     11.47500000     -9.63800000
O      1.30700000     -7.17100000     16.88300000
H      1.02800000     -6.78500000     16.05300000
H      1.52300000     -6.42000000     17.43600000
O      6.90200000     11.06800000    -10.49100000
H      7.34600000     11.12500000    -11.33700000
H      7.52900000     11.43200000     -9.86600000
O    -11.01000000     -3.24400000     13.03200000
H    -10.88000000     -2.38500000     13.43400000
H    -11.11900000     -3.05800000     12.09900000
O      7.48600000    -10.54800000      3.88100000
H      7.86900000    -10.25800000      3.05300000
H      7.14200000     -9.74800000      4.27900000
O     13.70200000      2.82800000     -0.29000000
H     14.33100000      3.16200000      0.34900000
H     14.24000000      2.52700000     -1.02200000
O    -14.27900000      3.23700000     -1.27900000
H    -13.85100000      2.41500000     -1.51700000
H    -13.57900000      3.89000000     -1.31400000
O      8.01000000     -5.92000000     12.11400000
H      7.56300000     -6.68300000     12.47900000
H      7.36800000     -5.52600000     11.52300000
O      5.46500000     12.38200000     -8.40900000
H      5.86400000     11.98100000     -9.18100000
H      4.77600000     12.94500000     -8.76100000
O      7.93200000      2.84300000     -4.42700000
H      8.05000000      2.43200000     -3.57100000
H      8.30000000      3.72100000     -4.32500000
O     -4.27600000      0.99700000     -1.50300000
H     -3.53000000      1.43500000     -1.91000000
H     -5.03400000      1.29700000     -2.00500000
O     -2.06000000      4.93800000      0.38500000
H     -1.89600000      4.56700000      1.25200000
H     -2.99900000      4.81200000      0.24600000
O     -0.10900000    -16.13400000     -7.97800000
H     -0.86000000    -16.59800000     -7.60800000
H     -0.19500000    -15.23900000     -7.64800000
O     -2.60800000      2.81800000     -2.70700000
H     -1.81700000      3.34100000     -2.57700000
H     -3.32800000      3.43600000     -2.58000000
O     12.92900000      0.66200000      9.33100000
H     12.19000000      1.26500000      9.40500000
H     12.76800000      0.00100000     10.00400000
O     -0.24700000     12.86600000      3.42200000
H     -1.10000000     13.21700000      3.67500000
H     -0.43700000     11.98500000      3.09800000
O     -0.76500000      6.44700000     -1.57200000
H     -1.00800000      7.32800000     -1.28900000
H     -1.33800000      5.86800000     -1.07000000
O     18.55700000     -1.97500000      0.13100000
H     18.54400000     -2.72700000      0.72300000
H     17.66100000     -1.91400000     -0.19900000
O      5.75900000      6.29800000     15.76200000
H      5.78100000      7.20100000     16.07800000
H      4.83200000      6.12300000     15.60200000
O      2.06800000     -3.64400000     -3.02600000
H      2.24300000     -3.69000000     -2.08600000
H      1.22400000     -4.08400000     -3.13400000
O      0.07100000      8.38900000     13.79600000
H     -0.72800000      8.76500000     14.16500000
H      0.77800000      8.76700000     14.31800000
O    -14.73300000     -8.55800000     -3.94600000
H    -15.49300000     -9.14000000     -3.96200000
H    -14.27400000     -8.74100000     -4.76600000
O     -9.82100000    -12.03500000     -0.75200000
H     -9.80200000    -11.13000000     -1.06500000
H     -9.77200000    -11.96000000      0.20100000
O     -1.16900000      8.03700000     -9.87700000
H     -1.66200000      7.22600000     -9.75500000
H     -0.62200000      8.10500000     -9.09400000
O    -10.82300000      1.22400000     11.10700000
H    -10.91200000      1.43700000     10.17800000
H     -9.89000000      1.04500000     11.22400000
O     -0.23700000     -1.19200000     11.27500000
H     -0.35100000     -1.14400000     12.22500000
H     -1.01600000     -1.65200000     10.96400000
O     -4.24400000     -6.56600000     -7.90000000
H     -3.62500000     -6.80500000     -8.59100000
H     -4.26000000     -5.60900000     -7.91200000
O    -11.07400000      1.13800000     -8.39900000
H    -10.17600000      0.83200000     -8.53300000
H    -11.00500000      2.09200000     -8.40500000
O      0.58700000      4.28900000     15.55400000
H     -0.11100000      4.78500000     15.12700000
H      0.14100000      3.78900000     16.23800000
O     -6.02500000      6.41800000    -12.00000000
H     -5.26100000      5.86900000    -12.17900000
H     -5.80100000      6.88400000    -11.19500000
O     -5.82500000    -11.07900000      8.88800000
H     -6.58100000    -10.50100000      8.99500000
H     -6.20500000    -11.94300000      8.73000000
O      5.58900000     -8.06800000     -4.93500000
H      4.67800000     -7.93800000     -5.19800000
H      5.92300000     -7.18400000     -4.78200000
O    -13.11500000      1.04200000      2.85700000
H    -13.54500000      1.81000000      3.23300000
H    -12.57600000      0.69600000      3.56800000
O     -7.73700000      9.00600000     13.17800000
H     -7.03300000      8.55500000     13.64500000
H     -8.31800000      9.32400000     13.86900000
O      4.40300000    -11.81100000      0.98400000
H      5.25100000    -12.18600000      1.22300000
H      4.35900000    -11.90600000      0.03300000
O      9.52500000    -13.68400000     -1.37300000
H      9.94200000    -12.83900000     -1.20300000
H     10.25500000    -14.29800000     -1.45500000
O     -5.23400000     11.00900000    -12.74800000
H     -6.12100000     11.26300000    -13.00100000
H     -4.80200000     11.83500000    -12.53000000
O     11.14800000     12.61200000      5.51900000
H     11.34300000     11.90900000      6.13900000
H     11.85400000     13.24500000      5.64600000
O     -8.24400000     -5.57600000     -7.30600000
H     -8.95100000     -5.04300000     -7.67000000
H     -7.75500000     -5.87900000     -8.07100000
O    -10.02500000      5.83300000     -9.75900000
H    -10.38000000      5.63000000    -10.62500000
H    -10.33300000      5.12000000     -9.20100000
O      6.39600000     -8.18600000      5.16100000
H      7.13200000     -7.66800000      4.83700000
H      5.62600000     -7.79200000      4.75100000
O      0.70100000      2.58300000    -13.82900000
H      1.21600000      3.05300000    -13.17300000
H      0.94100000      1.66400000    -13.70900000
O     -5.46700000     -8.95000000    -13.78000000
H     -6.19000000     -9.32600000    -14.28200000
H     -5.89400000     -8.43200000    -13.09700000
O     -2.07300000     -3.68400000     15.21000000
H     -2.11000000     -4.59000000     15.51900000
H     -2.53200000     -3.69900000     14.37000000
O      1.20100000    -11.65000000     -5.10000000
H      2.13200000    -11.57600000     -4.89200000
H      0.81900000    -10.83200000     -4.78100000
O     -4.47400000      9.19300000     -7.68200000
H     -4.19000000      8.65900000     -6.94100000
H     -5.10000000      9.81100000     -7.30600000
O     -5.58600000     11.84200000     -4.20800000
H     -6.30800000     11.88800000     -3.58200000
H     -4.90700000     12.40200000     -3.83200000
O     -7.68300000     -3.76200000     12.00000000
H     -6.91500000     -3.58100000     12.54200000
H     -8.38400000     -3.93700000     12.62800000
O     -6.87500000      0.11200000      8.47000000
H     -6.93800000      0.32100000      7.53800000
H     -6.14900000      0.64900000      8.78700000
O    -14.91800000      2.85000000      9.74100000
H    -15.33100000      3.03700000     10.58400000
H    -14.26100000      3.53800000      9.63800000
O     -2.14000000    -17.36600000      2.59000000
H     -1.26500000    -17.65800000      2.84500000
H     -2.26400000    -17.72000000      1.71000000
O     -5.95700000     -8.93900000     14.68600000
H     -5.77300000     -9.87200000     14.79900000
H     -5.78900000     -8.77300000     13.75800000
O     -8.80400000     -0.00000000     -9.20700000
H     -8.75300000      0.62000000     -9.93400000
H     -9.24700000     -0.76500000     -9.57600000
O     -1.32400000      9.09200000     -3.74200000
H     -2.22300000      9.06700000     -4.06800000
H     -1.41200000      9.03400000     -2.79100000
O     -0.46100000    -13.36000000     -0.32900000
H     -0.95800000    -12.67600000      0.12000000
H      0.21800000    -13.61300000      0.29700000
O     -1.64200000    -10.55000000      7.63000000
H     -1.51000000     -9.93900000      6.90400000
H     -1.39400000    -10.05200000      8.40900000
O      7.20800000    -10.25000000     -3.35100000
H      8.14900000    -10.12700000     -3.22900000
H      6.90800000     -9.43000000     -3.74300000
O     -2.73300000     14.30000000      8.86100000
H     -3.52400000     14.66400000      8.46600000
H     -2.78300000     14.55900000      9.78200000
O      2.12200000     -4.38200000     11.55400000
H      1.20200000     -4.40400000     11.29100000
H      2.27200000     -3.47600000     11.82500000
O      7.91800000      6.71200000     10.74600000
H      6.98100000      6.53900000     10.83200000
H      8.24500000      6.71200000     11.64600000
O     -1.76100000     13.25600000     -6.62700000
H     -0.87200000     13.56800000     -6.46300000
H     -2.29300000     13.68200000     -5.95500000
O     -1.41300000     10.51500000     14.58100000
H     -1.84000000     10.96400000     13.85200000
H     -0.78500000     11.15300000     14.92000000
O     -0.02100000     -5.67900000      7.91700000
H     -0.57800000     -6.00000000      7.20700000
H      0.85500000     -5.99400000      7.69400000
O     -4.44200000    -12.78800000    -11.37200000
H     -4.41500000    -13.74500000    -11.38900000
H     -3.53900000    -12.52600000    -11.19600000
O      3.52100000     14.95400000     -3.37700000
H      3.99400000     15.78200000     -3.29800000
H      4.13100000     14.37100000     -3.82800000
O     11.14600000     -7.63000000     -2.47300000
H     10.50700000     -7.11400000     -1.98200000
H     11.98400000     -7.20100000     -2.30100000
O      4.76200000      0.49200000     -2.95500000
H      4.45100000     -0.36900000     -2.67700000
H      4.77900000      0.44400000     -3.91100000
O      2.44600000      8.78100000     10.67700000
H      3.10600000      9.18900000     10.11600000
H      2.68200000      7.85400000     10.68900000
O     -3.62800000     -6.87400000      8.12100000
H     -2.93400000     -7.26500000      8.65100000
H     -3.38000000     -5.95200000      8.04400000
O    -14.52000000     -1.14300000     -9.79500000
H    -13.71600000     -1.63000000     -9.97800000
H    -14.82400000     -1.48800000     -8.95600000
O      6.37600000      8.85800000     -8.36900000
H      6.08100000      8.12800000     -8.91400000
H      6.72800000      9.49400000     -8.99100000
O     -8.52900000     -7.89100000      0.02400000
H     -8.82000000     -7.12500000     -0.47100000
H     -8.38500000     -8.56500000     -0.64000000
O     -2.15700000      7.51700000      4.88200000
H     -2.56600000      7.48300000      5.74600000
H     -1.24600000      7.75400000      5.05700000
O    -13.18100000      9.36300000     -1.84700000
H    -13.03100000      8.65700000     -1.21900000
H    -12.43400000      9.31600000     -2.44400000
O     11.73800000      7.52400000      2.08200000
H     12.60400000      7.89700000      2.24700000
H     11.91600000      6.65200000      1.72900000
O     -6.57300000      6.17900000      8.04800000
H     -5.79200000      6.51500000      8.48800000
H     -6.24100000      5.77900000      7.24400000
O      3.04900000      1.65600000      9.62400000
H      3.91200000      1.76400000     10.02300000
H      2.48700000      1.36800000     10.34500000
O      5.75700000      0.25700000      8.15600000
H      5.97800000      1.15900000      8.38700000
H      5.48300000     -0.14200000      8.98200000
O     15.09500000      9.12500000      3.64300000
H     15.77800000      8.45500000      3.61400000
H     15.56800000      9.95300000      3.56400000
O     -0.35900000     12.87000000     10.17000000
H     -0.98000000     13.25700000      9.55200000
H     -0.44600000     11.92600000     10.03800000
O     -8.10000000      7.91900000      2.06500000
H     -8.31000000      6.98500000      2.07300000
H     -8.34800000      8.22800000      2.93700000
O      1.53100000      9.14100000     -3.96800000
H      1.80500000      9.35600000     -3.07700000
H      0.57900000      9.23100000     -3.95400000
O     -7.94700000     11.41900000      2.87900000
H     -8.73900000     10.88600000      2.93900000
H     -7.30600000     10.95800000      3.42100000
O     -1.25000000    -14.68900000    -10.06800000
H     -1.06900000    -15.18500000     -9.27000000
H     -2.06500000    -15.06300000    -10.40400000
O     11.70300000     11.90800000     -5.62700000
H     11.94000000     11.14900000     -6.16000000
H     10.75000000     11.96100000     -5.69600000
O     -9.93600000      3.37000000      6.64100000
H    -10.10000000      4.31200000      6.58900000
H     -9.03300000      3.30200000      6.95100000
O    -13.05300000     -0.22400000     12.90000000
H    -12.34200000     -0.61300000     13.41000000
H    -12.62300000      0.43200000     12.35100000
O     -2.69500000      5.62800000     -9.18800000
H     -2.11700000      4.86800000     -9.13500000
H     -3.21300000      5.59200000     -8.38400000
O      3.71500000      0.59800000    -13.52900000
H      2.85200000      0.27000000    -13.27500000
H      3.74500000      1.48900000    -13.18200000
O     -6.29500000    -14.36600000      2.63200000
H     -6.27400000    -13.42500000      2.45800000
H     -5.39300000    -14.65500000      2.49500000
O      0.54300000     -1.75800000     -7.56300000
H      0.46400000     -1.17500000     -6.80800000
H     -0.29300000     -1.67300000     -8.02000000
O     -4.47400000    -17.14700000     -0.10300000
H     -4.54000000    -17.48500000     -0.99600000
H     -4.25100000    -16.22200000     -0.21300000
O    -11.30000000    -10.89000000     -9.07800000
H    -10.87900000    -11.73200000     -9.25100000
H    -11.28800000    -10.80800000     -8.12400000
O      1.91800000     -6.08500000      0.26600000
H      1.35800000     -6.63700000     -0.28000000
H      2.02700000     -6.58300000      1.07700000
O     -0.08400000     -6.45800000    -12.71800000
H      0.80300000     -6.25400000    -12.42200000
H     -0.64200000     -6.23300000    -11.97400000
O      6.66300000    -13.93200000      2.49000000
H      6.22500000    -14.44200000      3.17100000
H      7.28200000    -13.37800000      2.96600000
O     -7.51600000    -13.90200000     -8.22000000
H     -7.65100000    -13.12400000     -7.68000000
H     -7.21000000    -14.57000000     -7.60700000
O     -0.66300000      6.31000000    -16.25200000
H     -0.81600000      6.67900000    -15.38300000
H     -0.59400000      5.36700000    -16.10400000
O      3.00600000     -6.12100000     -4.78600000
H      2.47400000     -6.50300000     -5.48300000
H      2.95300000     -5.17700000     -4.93300000
O     -8.05000000    -11.79400000     -6.66700000
H     -8.96300000    -11.59300000     -6.87000000
H     -7.57700000    -10.98400000     -6.86000000
O     15.72600000     -2.38900000     -0.44700000
H     15.95300000     -3.31600000     -0.52300000
H     14.77000000     -2.37200000     -0.48800000
O     -5.82700000     10.22700000      4.07900000
H     -5.62100000      9.91400000      4.96000000
H     -4.97600000     10.43900000      3.69400000
O     12.23900000      9.71600000     -7.49000000
H     11.61700000      9.69100000     -8.21700000
H     12.34800000      8.79900000     -7.23700000
O      6.55000000      3.32300000    -11.04600000
H      6.75100000      2.55200000    -10.51600000
H      7.29800000      3.40800000    -11.63800000
O    -10.11100000      6.30500000      6.23700000
H    -10.66400000      7.02400000      5.93000000
H     -9.63600000      6.67100000      6.98300000
O      3.54600000     -8.95200000     -2.97500000
H      3.91100000     -9.13100000     -3.84200000
H      3.78500000     -8.04200000     -2.79800000
O      8.76500000     11.82500000     -5.80500000
H      7.95900000     11.40300000     -5.50600000
H      8.64500000     12.75000000     -5.59100000
O      2.71800000      4.99100000     -2.20200000
H      3.34300000      5.65600000     -1.91300000
H      3.07100000      4.16800000     -1.86200000
O      1.93300000      8.69700000      2.60400000
H      2.13300000      8.01000000      1.96800000
H      2.18400000      9.51000000      2.16600000
O     12.25200000      2.60100000      6.78700000
H     11.80000000      2.99600000      6.04100000
H     12.50600000      1.73100000      6.47900000
O     10.26100000     13.10000000      2.86900000
H     10.25200000     12.51300000      2.11300000
H     10.60100000     12.56400000      3.58500000
O     -7.31600000     -9.25200000     -9.92900000
H     -7.18700000     -8.35200000     -9.63000000
H     -7.88300000     -9.64600000     -9.26500000
O     12.66500000     10.78000000      2.96500000
H     12.51900000     11.30600000      3.75200000
H     13.51300000     10.36100000      3.11200000
O      2.02600000      6.45400000     -4.56800000
H      1.95800000      7.33300000     -4.19600000
H      2.30700000      5.90500000     -3.83600000
O      5.43000000      5.56200000      6.83100000
H      6.28300000      5.97200000      6.68400000
H      5.53500000      5.07800000      7.65000000
O     -8.42400000     -2.32900000     -0.67500000
H     -7.68700000     -2.85400000     -0.36400000
H     -9.02000000     -2.28700000      0.07300000
O    -13.48600000     -5.45500000     -5.29800000
H    -14.01200000     -4.74200000     -4.93700000
H    -12.84800000     -5.02000000     -5.86400000
O     -0.99000000      1.95400000     16.65800000
H     -1.78500000      2.36000000     17.00400000
H     -1.08000000      1.02600000     16.87600000
O     -5.01600000     -2.63600000     15.34300000
H     -4.76000000     -1.76500000     15.64600000
H     -4.19500000     -3.04200000     15.06300000
O      8.58300000     -2.46400000      1.86300000
H      7.67700000     -2.22800000      2.06400000
H      8.93600000     -1.69700000      1.41200000
O      4.49200000     -2.14500000     14.25700000
H      5.04000000     -1.53000000     14.74400000
H      4.13200000     -2.72600000     14.92700000
O      1.75200000     11.59800000     12.79200000
H      1.50100000     11.05500000     13.53900000
H      1.47700000     11.09400000     12.02600000
O     -9.79800000     -1.69700000      1.50400000
H    -10.29000000     -0.89200000      1.66600000
H    -10.30200000     -2.38000000      1.94600000
O     -6.16300000    -11.68200000      5.45100000
H     -5.21700000    -11.75800000      5.57600000
H     -6.28800000    -10.80100000      5.09800000
O     -7.36400000    -13.36000000      8.74600000
H     -7.26700000    -13.80000000      9.59000000
H     -8.29900000    -13.41900000      8.55100000
O      2.69500000     -7.10400000     -9.15600000
H      1.76100000     -7.23200000     -9.32400000
H      2.73200000     -6.34700000     -8.57100000
O    -14.38200000     -2.32600000      9.41100000
H    -14.85600000     -2.40600000     10.23900000
H    -14.43300000     -1.39500000      9.19600000
O     -8.16600000     -8.99100000     -7.37300000
H     -9.05600000     -8.80700000     -7.07300000
H     -7.61400000     -8.39800000     -6.86200000
O      0.07800000    -10.22300000     12.84300000
H     -0.17300000     -9.33300000     12.59500000
H      0.39200000    -10.14100000     13.74400000
O      6.08500000      5.48600000      0.42600000
H      5.41600000      5.16600000      1.03100000
H      6.91300000      5.33000000      0.88000000
O      2.51100000    -13.79100000     -3.41900000
H      1.58000000    -14.01100000     -3.41900000
H      2.71300000    -13.60600000     -2.50100000
O     -4.98100000     -9.89600000     -6.28400000
H     -4.43200000     -9.95400000     -7.06600000
H     -5.75800000     -9.41700000     -6.57100000
O      2.71700000     -1.04200000      5.29100000
H      2.72200000     -0.30100000      5.89700000
H      1.95100000     -1.55500000      5.54700000
O      1.78000000    -10.08200000     -9.90700000
H      1.66300000    -11.00400000     -9.67500000
H      2.32900000    -10.10000000    -10.69000000
O     -1.41400000      4.97800000    -12.34500000
H     -1.70500000      4.10800000    -12.06900000
H     -0.46500000      4.96200000    -12.22300000
O     -2.86900000      7.66800000      7.79900000
H     -3.06700000      7.04600000      8.49900000
H     -1.95900000      7.92200000      7.95500000
O     -2.09000000     -5.91400000      5.02600000
H     -2.96100000     -5.87400000      4.63200000
H     -1.68300000     -5.07900000      4.79500000
O      8.62400000     -8.88100000      7.01400000
H      8.36100000     -9.80100000      7.01500000
H      8.05500000     -8.46900000      6.36400000
O     -3.72400000     -0.50600000    -11.58500000
H     -3.12700000      0.18400000    -11.87200000
H     -4.29900000     -0.07700000    -10.95100000
O     16.03800000     -4.96900000     -1.28900000
H     15.49200000     -5.09400000     -0.51300000
H     16.92800000     -5.15100000     -0.98800000
O      9.21400000      5.62600000     -4.16900000
H      8.46900000      6.21700000     -4.28400000
H      9.60600000      5.89400000     -3.33800000
O      3.53900000    -10.69600000    -11.99300000
H      3.80600000     -9.89200000    -12.43700000
H      3.45400000    -11.34100000    -12.69500000
O    -15.80300000     -0.90300000      2.31800000
H    -15.69400000      0.04700000      2.27300000
H    -14.99500000     -1.21800000      2.72200000
O      7.28300000     -7.19500000    -10.33300000
H      8.22400000     -7.33500000    -10.43200000
H      6.89800000     -7.59200000    -11.11500000
O    -16.20900000     -6.60600000     -5.34800000
H    -15.34000000     -6.94100000     -5.12700000
H    -16.09600000     -6.19200000     -6.20300000
O     -4.86900000     13.09600000     -0.57500000
H     -5.56400000     13.74900000     -0.49500000
H     -4.13900000     13.57200000     -0.97100000
O     10.08800000    -11.12100000     -5.76800000
H     10.23700000    -10.43400000     -6.41800000
H     10.13200000    -11.93600000     -6.26700000
O      7.96100000      2.75800000      9.38200000
H      7.20800000      3.32100000      9.19700000
H      7.93200000      2.62200000     10.32900000
O     -3.62600000     -0.36400000      5.78400000
H     -3.91100000     -0.25300000      4.87700000
H     -3.86800000      0.45600000      6.21400000
O      7.57000000     -2.77500000    -10.16400000
H      6.76200000     -2.26400000    -10.14500000
H      7.71800000     -2.95400000    -11.09300000
O     12.65300000     -0.03100000      6.07200000
H     12.98000000     -0.78400000      6.56400000
H     11.72100000     -0.21000000      5.95100000
O      7.99400000      4.76100000     14.09100000
H      7.21100000      5.26000000     14.32600000
H      8.61400000      5.42100000     13.78000000
O      7.97900000      7.13700000     -1.56000000
H      7.91200000      7.37500000     -0.63600000
H      8.87800000      6.82300000     -1.66200000
O    -12.42100000     -3.25200000     -2.89900000
H    -12.47700000     -3.40200000     -1.95500000
H    -11.66900000     -3.77300000     -3.18000000
O    -11.99300000      4.40200000      9.24100000
H    -11.18100000      4.17700000      8.78600000
H    -12.20900000      5.28000000      8.92600000
O     -3.84100000      8.65400000    -12.70300000
H     -4.35100000      9.45800000    -12.79600000
H     -3.87100000      8.45800000    -11.76600000
O     -7.94200000     -2.47800000      7.89400000
H     -7.35100000     -1.75600000      7.67900000
H     -7.36000000     -3.21400000      8.08500000
O      9.56100000      7.80300000     -6.93000000
H      9.11900000      7.86400000     -7.77700000
H     10.15200000      7.05600000     -7.02100000
O      1.57800000     -4.11000000      4.22700000
H      0.92100000     -3.68500000      4.77800000
H      1.09100000     -4.40900000      3.46000000
O      9.66200000      9.21400000     -4.81300000
H      9.26500000     10.06000000     -5.01900000
H      9.75600000      8.78100000     -5.66100000
O     -4.01000000     -0.22400000     15.86400000
H     -4.30400000      0.53600000     15.36200000
H     -3.63000000      0.14700000     16.66000000
O     12.68000000     -2.13600000      8.07100000
H     12.62900000     -1.29900000      8.53200000
H     11.89400000     -2.60900000      8.34500000
O    -10.54600000      5.33000000     13.74900000
H     -9.99400000      5.83100000     14.34900000
H    -10.71700000      5.92900000     13.02300000
O     13.02800000     -2.41400000     -0.63300000
H     12.44800000     -2.93900000     -1.18500000
H     12.62700000     -1.54500000     -0.62400000
O      9.97700000    -14.14500000     -6.55900000
H      9.04900000    -14.26200000     -6.35600000
H     10.00000000    -14.01200000     -7.50700000
O      4.55400000     10.92700000     11.74900000
H      3.63400000     11.01800000     11.99600000
H      4.53200000     10.72700000     10.81300000
O      5.04700000     -5.04300000     11.97700000
H      5.20500000     -5.97700000     12.11800000
H      4.09400000     -4.96000000     11.97000000
O    -15.80900000      2.81900000      7.20600000
H    -15.89700000      2.86000000      8.15800000
H    -16.00200000      1.90700000      6.98700000
O    -13.33600000      4.28000000      5.90200000
H    -13.15300000      5.03500000      6.46100000
H    -13.88200000      3.70900000      6.44300000
O    -11.71600000      8.87700000      9.69600000
H    -12.03800000      9.52000000     10.32800000
H    -11.46400000      8.12300000     10.22900000
O      0.85300000     15.08600000      4.51300000
H      0.41600000     14.32300000      4.13500000
H      0.40400000     15.23100000      5.34500000
O      0.45100000    -14.29100000      3.98100000
H      0.92500000    -14.09300000      3.17400000
H     -0.42400000    -13.93000000      3.83900000
O      7.09000000     -5.34300000      9.24700000
H      6.21100000     -5.02700000      9.45700000
H      7.27400000     -4.97900000      8.38100000
O      0.41200000     -0.54600000    -15.62000000
H     -0.34800000     -0.90500000    -16.07800000
H      0.21500000     -0.67400000    -14.69200000
O     -7.13700000      0.61700000     -6.89900000
H     -7.79100000      0.55800000     -6.20200000
H     -7.58300000      0.28000000     -7.67600000
O     -0.01600000    -10.35900000     -1.32700000
H     -0.04500000    -10.41300000     -0.37200000
H      0.32600000    -11.20900000     -1.60500000
O     -3.10100000     -1.30200000     10.27400000
H     -4.01200000     -1.58000000     10.36500000
H     -3.10100000     -0.38500000     10.55000000
O     14.93000000      6.24200000      2.36100000
H     15.26700000      6.75000000      1.62300000
H     15.26600000      5.35700000      2.21500000
O      0.04700000     16.10200000     -1.54800000
H     -0.04800000     15.76400000     -2.43800000
H      0.99000000     16.08300000     -1.38400000
O      3.00800000     -2.74300000      2.05800000
H      2.43600000     -3.23600000      2.64700000
H      2.99100000     -1.85000000      2.40100000
O      5.84100000     16.71200000      0.05100000
H      5.13600000     16.12300000      0.32100000
H      6.61600000     16.38200000      0.50500000
O      9.84400000    -10.37000000     -0.46800000
H      9.10800000     -9.81400000     -0.21200000
H      9.83000000    -10.36000000     -1.42500000
O     -5.73500000     13.27000000     -9.05400000
H     -6.64500000     13.11300000     -8.80100000
H     -5.79100000     13.63900000     -9.93600000
O     14.73700000      5.54600000      4.90400000
H     15.61800000      5.61300000      5.27200000
H     14.78400000      6.03300000      4.08100000
O     -8.53500000      5.35600000     -6.53300000
H     -8.06400000      6.18700000     -6.46900000
H     -9.34400000      5.57400000     -6.99600000
O     -4.48900000     12.00600000     12.70200000
H     -3.53900000     12.08600000     12.61700000
H     -4.73200000     11.34100000     12.05700000
O    -11.88100000     -9.78200000     -4.31000000
H    -12.80100000     -9.69000000     -4.55500000
H    -11.87800000     -9.70200000     -3.35600000
O     -1.63900000      8.99400000     -0.99200000
H     -1.16500000      9.76300000     -0.67500000
H     -2.52600000      9.31300000     -1.16100000
O    -13.55000000      6.11400000     -5.90300000
H    -13.94400000      5.98700000     -5.04000000
H    -14.19600000      5.76200000     -6.51600000
O    -10.19600000     -6.48400000     12.37200000
H    -10.31200000     -5.79900000     11.71300000
H    -11.07200000     -6.85200000     12.49100000
O     -7.72200000      1.90400000    -16.57200000
H     -6.93600000      1.57300000    -16.13800000
H     -8.33100000      2.09000000    -15.85700000
O      8.84100000      2.07600000     15.88700000
H      8.20000000      2.74900000     15.65600000
H      8.52200000      1.71600000     16.71500000
O    -12.01300000    -12.13200000      1.89400000
H    -11.36700000    -11.49200000      2.19200000
H    -12.84500000    -11.81700000      2.24700000
O    -10.24800000      9.75100000     -6.76200000
H    -10.65400000     10.56300000     -7.06600000
H     -9.54200000      9.58700000     -7.38800000
O      1.48400000      5.51500000    -11.62000000
H      2.12600000      6.18600000    -11.85200000
H      1.66500000      5.31600000    -10.70200000
O      8.49000000     -0.24100000     11.36100000
H      9.21200000     -0.15700000     10.73900000
H      8.88300000     -0.04800000     12.21200000
O     11.10700000      4.91900000    -10.43200000
H     10.18300000      4.96100000    -10.18500000
H     11.30100000      5.78900000    -10.78200000
O     -6.03300000      4.30600000     10.57600000
H     -5.24400000      4.84400000     10.51400000
H     -6.75400000      4.92300000     10.45300000
O      0.24100000      9.16700000    -12.46100000
H      0.10800000      9.04400000    -11.52100000
H     -0.48700000      8.69900000    -12.86900000
O     -3.01100000    -13.05000000     -7.74900000
H     -2.74800000    -12.97100000     -8.66600000
H     -3.49200000    -12.24300000     -7.56800000
O    -12.96100000     -8.28600000      8.03800000
H    -13.60200000     -8.80800000      7.55600000
H    -13.43500000     -7.49100000      8.28300000
O     10.26300000     -3.24700000      9.22600000
H      9.90800000     -2.36000000      9.27500000
H      9.96700000     -3.66900000     10.03300000
O      3.10900000     11.15100000      5.44900000
H      2.60600000     10.98400000      6.24700000
H      3.95800000     10.74000000      5.61100000
O      6.82100000     -0.17600000      5.62200000
H      6.54500000     -0.07100000      6.53200000
H      6.94600000     -1.11900000      5.51700000
O     -2.64900000      2.74000000      9.01200000
H     -2.61600000      2.76100000      8.05600000
H     -1.87200000      3.22500000      9.28900000
O     13.48400000      7.24800000     -9.78900000
H     12.87300000      7.49300000    -10.48400000
H     13.34100000      7.90000000     -9.10400000
O     -3.55700000     -5.85100000     14.50500000
H     -4.06100000     -5.47400000     13.78400000
H     -4.21000000     -6.29500000     15.04700000
O      3.10500000     -6.23900000    -14.85600000
H      2.27100000     -5.84400000    -14.60000000
H      3.27800000     -5.88900000    -15.72900000
O     13.16700000      4.18400000     -6.78800000
H     12.30300000      4.58100000     -6.67300000
H     13.22000000      3.99200000     -7.72400000
O     -5.46900000      4.22700000     16.14900000
H     -5.87200000      3.66700000     15.48600000
H     -5.43000000      5.09200000     15.74000000
O      8.65600000     16.22500000      1.34300000
H      9.58800000     16.08600000      1.51100000
H      8.50600000     15.82700000      0.48500000
O    -11.11500000    -12.95100000      7.19500000
H    -10.78300000    -12.87300000      8.08900000
H    -10.59900000    -12.32100000      6.69200000
O     -5.28400000     -1.77600000    -13.98300000
H     -4.81800000     -1.56700000    -13.17300000
H     -5.88900000     -1.04400000    -14.10700000
O      2.01100000     12.68200000      8.42700000
H      2.42700000     12.96400000      9.24200000
H      1.64400000     11.82200000      8.63000000
O     -0.58600000     -4.88100000    -10.14400000
H     -0.96800000     -4.10800000    -10.55900000
H      0.33300000     -4.64900000    -10.00800000
O     12.86300000      3.37000000     -9.18300000
H     13.23300000      2.71800000     -9.77800000
H     12.27500000      3.88900000     -9.73200000
O     12.08600000      0.44900000     -0.59300000
H     12.66400000      1.19400000     -0.43000000
H     11.74300000      0.60000000     -1.47400000
O      4.45000000      7.41000000     -9.78000000
H      3.83600000      7.35700000     -9.04700000
H      4.17400000      8.18600000    -10.26800000
O    -10.09900000     -0.77700000     13.58800000
H     -9.82800000     -0.54800000     12.70000000
H     -9.31000000     -0.66400000     14.11700000
O     -7.82100000     12.22400000      7.15400000
H     -8.74800000     12.00700000      7.05400000
H     -7.68600000     12.97100000      6.57200000
O     -8.74700000      9.11100000     10.53800000
H     -8.40300000      9.10500000     11.43200000
H     -9.11200000      9.98800000     10.42800000
O     -8.28100000      3.22200000     12.30900000
H     -8.16900000      4.06400000     11.86900000
H     -8.15200000      2.57100000     11.61900000
O    -14.29100000      1.36000000     -8.08800000
H    -14.23400000      2.03400000     -8.76500000
H    -14.23700000      0.53300000     -8.56800000
O      8.20300000      4.82800000     -9.14700000
H      8.79600000      4.38200000     -8.54200000
H      7.40700000      4.29700000     -9.13700000
O    -10.39200000      1.45500000      0.26700000
H    -11.17900000      0.94000000      0.09200000
H    -10.72100000      2.29600000      0.58500000
O     10.82600000     -7.13400000      1.11200000
H     10.47900000     -7.01700000      0.22700000
H     11.59400000     -7.69400000      0.99500000
O      9.01500000      8.98100000      9.25300000
H      9.26000000      9.58000000      9.95900000
H      8.62900000      8.22900000      9.70100000
O    -13.03000000      0.80000000     -1.94300000
H    -12.70700000      0.51000000     -1.09000000
H    -13.74500000      0.19600000     -2.14600000
O      4.26600000      0.02800000      3.19800000
H      4.03900000      0.20400000      4.11100000
H      4.96400000     -0.62500000      3.24500000
O     -2.25400000     -7.91700000     17.02800000
H     -1.82800000     -7.51100000     16.27300000
H     -3.19000000     -7.83000000     16.85000000
O    -11.29500000    -13.62400000     -2.68000000
H    -10.55000000    -13.14800000     -2.31500000
H    -12.06400000    -13.17000000     -2.33400000
O      8.29800000     -7.78700000      9.58900000
H      8.59700000     -7.99600000      8.70400000
H      7.86500000     -6.93900000      9.50200000
O     -1.69100000      7.47300000    -13.80000000
H     -1.60100000      6.63700000    -13.34300000
H     -2.54700000      7.80300000    -13.52800000
O     11.47200000      5.73000000     10.87400000
H     11.16100000      5.04500000     10.28100000
H     10.70000000      5.97300000     11.38500000
O    -16.98400000      1.52700000     -7.70200000
H    -16.07100000      1.79400000     -7.59900000
H    -17.47700000      2.14800000     -7.16500000
O     -2.89500000     11.04500000      8.45900000
H     -3.06600000     11.98400000      8.52900000
H     -2.25700000     10.97000000      7.74900000
O      7.67800000    -10.55600000      9.61600000
H      7.89500000     -9.62300000      9.62600000
H      7.92300000    -10.85000000      8.73900000
O     13.18100000     10.18000000     -1.83500000
H     12.40700000      9.64800000     -1.65300000
H     13.33900000     10.06300000     -2.77100000
O     -7.05400000    -12.92200000    -10.87600000
H     -7.12800000    -13.16400000     -9.95300000
H     -6.13500000    -12.67700000    -10.98600000
O    -16.08200000     -6.94800000     -0.04400000
H    -16.95000000     -7.07500000     -0.42600000
H    -15.53300000     -6.67900000     -0.78000000
O     -2.80400000    -13.81900000      6.82100000
H     -3.74000000    -13.66000000      6.94000000
H     -2.68300000    -14.73600000      7.06800000
O      8.68600000     -0.07000000     -4.36800000
H      9.54500000     -0.25600000     -4.74800000
H      8.46000000      0.79800000     -4.70100000
O     -9.21400000     -7.78600000     -4.40000000
H     -9.76700000     -8.54400000     -4.21500000
H     -8.32100000     -8.10400000     -4.27100000
O      5.72400000      5.95400000     -6.17800000
H      6.26600000      6.41300000     -5.53600000
H      5.21800000      6.64600000     -6.60300000
O     13.44100000      6.93500000     -1.59900000
H     13.86700000      6.33100000     -2.20700000
H     12.91600000      7.50800000     -2.15800000
O    -11.27800000     -1.60800000     -7.95600000
H    -11.23400000     -1.63100000     -7.00000000
H    -11.29400000     -0.67600000     -8.17300000
O      6.86700000     -3.39900000      5.32100000
H      7.59800000     -3.93800000      5.62200000
H      6.13700000     -4.01200000      5.23300000
O    -11.01000000     12.47400000     -2.90100000
H    -11.65700000     12.34400000     -3.59400000
H    -10.92900000     13.42400000     -2.82400000
O     14.63000000      3.37700000     10.91500000
H     13.72700000      3.15800000     11.14500000
H     14.70500000      4.31300000     11.10300000
O     -3.18100000     -5.53800000     10.87200000
H     -4.10600000     -5.77800000     10.92700000
H     -2.75300000     -6.31500000     10.51300000
O    -17.81200000      2.67900000     -3.79200000
H    -18.11200000      3.30600000     -3.13400000
H    -16.86000000      2.77800000     -3.80000000
O     -6.93000000      9.00500000     -0.35100000
H     -7.24500000      8.61200000      0.46300000
H     -7.41200000      9.82900000     -0.42100000
O      3.38400000      8.89900000    -12.06700000
H      3.55800000      8.41900000    -12.87600000
H      2.43200000      8.99600000    -12.04600000
O      6.02200000    -15.44900000      0.19100000
H      6.15800000    -15.05700000      1.05300000
H      6.13300000    -14.72300000     -0.42300000
O    -13.11800000      5.65300000    -10.29700000
H    -12.84000000      6.56600000    -10.37200000
H    -13.81000000      5.66800000     -9.63600000
O    -15.38400000     -4.42900000      3.18700000
H    -15.49300000     -4.59900000      4.12300000
H    -15.28900000     -3.47900000      3.12500000
O     15.43100000      3.60600000      1.76500000
H     14.71000000      3.24700000      2.28100000
H     16.19400000      3.53800000      2.34000000
O     -4.93600000     10.37900000     10.29200000
H     -5.64000000     10.98700000     10.06400000
H     -4.34600000     10.40300000      9.53800000
O     -0.38500000     -1.74200000    -13.30700000
H      0.37100000     -2.29000000    -13.52000000
H     -0.83700000     -2.21800000    -12.61000000
O     -5.58700000      7.76200000     14.45400000
H     -6.11000000      8.04000000     15.20600000
H     -4.68300000      7.78000000     14.77100000
O     -1.60700000     15.14400000      0.61500000
H     -0.89600000     15.62000000      0.18600000
H     -1.54700000     15.40100000      1.53500000
O     10.94800000    -12.91900000      6.09700000
H     10.60600000    -13.14600000      6.96100000
H     11.71500000    -13.48100000      5.98700000
O      5.62600000     -7.94700000     11.39600000
H      5.00400000     -7.65900000     10.72800000
H      6.41000000     -8.19200000     10.90400000
O     -9.07100000    -11.34900000      1.94300000
H     -8.25400000    -11.29900000      1.44700000
H     -8.94900000    -12.09400000      2.53100000
