# Supplementary material for: Integrated Multiscale Multilevel Approach to Open Shell Molecular Systems
Source: J Chem Theory Comput. 2023 Feb 13;19(5):1446–56. doi: 10.1021/acs.jctc.2c00805 (PMC10018740; doi:10.1021/acs.jctc.2c00805)
Supplement: Supplementary file 2 — ct2c00805_si_002.zip [file ct2c00805_si_002.zip › structures/PROXYL/frame41.xyz]

2582

C      0.08400000     -0.01000000      2.07600000
H     -0.37200000     -0.99000000      2.22200000
H      0.26000000      0.69700000      2.88700000
C     -0.67200000      0.68900000      0.90700000
C     -2.18500000      0.61800000      1.03400000
H     -2.48300000      1.11500000      1.95700000
H     -2.43800000     -0.42300000      1.23500000
H     -2.66700000      1.00500000      0.13700000
C     -0.22100000      2.15900000      0.75200000
H     -0.78600000      2.85600000      1.37100000
H      0.81500000      2.29600000      1.06400000
H     -0.29600000      2.38700000     -0.31100000
N     -0.17800000     -0.05900000     -0.28600000
O     -0.83700000     -0.30400000     -1.30700000
C      1.11300000     -0.70000000     -0.06700000
C      0.95700000     -2.17600000     -0.20000000
H      0.43600000     -2.45400000     -1.11600000
H      1.93600000     -2.62100000     -0.37800000
H      0.38400000     -2.63300000      0.60700000
C      2.06900000     -0.19400000     -1.16800000
H      1.82800000     -0.50000000     -2.18600000
H      3.10400000     -0.47900000     -0.98300000
H      1.99900000      0.89000000     -1.26300000
C      1.41500000     -0.33000000      1.38600000
H      1.88700000     -1.21400000      1.81600000
H      2.13000000      0.49000000      1.45600000
O      0.79400000     13.67700000     -3.09200000
H      1.69100000     13.95200000     -3.28200000
H      0.40300000     14.42800000     -2.64500000
O     16.06500000     -7.37300000      3.44200000
H     16.53200000     -6.53900000      3.50300000
H     15.60400000     -7.32900000      2.60500000
O     14.38600000     -9.96500000      2.61000000
H     13.66400000    -10.13600000      3.21500000
H     13.97700000     -9.96000000      1.74500000
O     16.67900000     -4.04400000     -1.82700000
H     16.65900000     -4.93800000     -2.16800000
H     15.76000000     -3.78000000     -1.79100000
O      3.16500000     12.42500000     -4.23500000
H      2.64200000     11.71200000     -3.86800000
H      3.51400000     12.07100000     -5.05200000
O      4.43900000     12.96200000    -11.47600000
H      5.08900000     12.29900000    -11.24300000
H      4.84300000     13.79200000    -11.22500000
O     17.58100000     -2.34500000      5.22500000
H     16.81400000     -2.52500000      4.68100000
H     17.25400000     -1.76800000      5.91500000
O    -11.93600000      0.12500000     -9.34300000
H    -12.70100000      0.66500000     -9.53900000
H    -11.48300000      0.59500000     -8.64300000
O    -10.56600000     11.74200000     -7.70900000
H    -10.45600000     11.62900000     -8.65300000
H    -10.74000000     10.86000000     -7.38000000
O     13.71300000     -3.96100000     10.09800000
H     14.03600000     -4.76900000     10.49700000
H     14.37100000     -3.30400000     10.32200000
O      2.80800000      5.11000000     -6.50600000
H      2.09100000      5.63900000     -6.15400000
H      2.51800000      4.87000000     -7.38600000
O     -5.75400000      0.09100000      6.13500000
H     -6.11500000     -0.13600000      5.27800000
H     -5.81200000      1.04500000      6.17500000
O     10.57300000     -7.05800000     -5.21700000
H      9.94900000     -6.96200000     -5.93600000
H     11.01500000     -7.88900000     -5.39200000
O    -12.90600000      5.05900000      2.20200000
H    -13.78400000      5.36100000      2.43500000
H    -13.05500000      4.28200000      1.66400000
O      4.62900000      7.83300000     -0.26800000
H      5.48700000      8.23100000     -0.41600000
H      4.64500000      7.03000000     -0.78900000
O      5.29500000      0.87300000     13.28300000
H      5.22900000     -0.03000000     13.59200000
H      5.04200000      0.83000000     12.36100000
O     17.56700000      4.71600000      1.36300000
H     16.64900000      4.61000000      1.61300000
H     17.71600000      4.03600000      0.70600000
O    -14.08200000      1.50700000      3.09800000
H    -14.89500000      1.99800000      3.22100000
H    -13.89900000      1.57800000      2.16100000
O     12.57300000      5.04900000      5.84800000
H     11.92200000      5.35900000      5.21900000
H     13.35100000      5.57600000      5.66700000
O     -7.93900000      1.32400000     -7.45300000
H     -7.80500000      0.45400000     -7.83000000
H     -7.53100000      1.27600000     -6.58900000
O      8.54500000     13.93000000      3.70400000
H      8.57400000     14.55200000      4.43200000
H      7.66900000     14.03700000      3.33400000
O      2.78800000      6.01900000      7.50700000
H      2.15800000      5.37000000      7.19400000
H      3.05200000      5.70100000      8.37000000
O     -0.38900000     -7.70400000      4.95200000
H     -0.69300000     -7.18500000      5.69600000
H     -1.08300000     -8.34900000      4.80900000
O      8.12300000      7.43900000    -12.37100000
H      8.44400000      8.29700000    -12.09300000
H      8.91100000      6.90100000    -12.44700000
O     -0.87300000     -6.29000000     -1.37100000
H     -1.38400000     -5.54100000     -1.68000000
H     -0.09800000     -5.90000000     -0.96600000
O     -7.94600000      2.80300000      6.06900000
H     -8.36300000      3.57200000      5.67800000
H     -7.04000000      3.07300000      6.22100000
O    -11.64700000    -10.88200000     -0.37300000
H    -11.43600000    -10.33400000      0.38300000
H    -11.66400000    -11.77300000     -0.02600000
O      1.29700000      2.96800000     -2.56100000
H      2.16600000      2.61700000     -2.36500000
H      1.08700000      3.52000000     -1.80800000
O     -4.95000000    -13.20500000     -1.25300000
H     -4.02100000    -13.05000000     -1.42300000
H     -5.03100000    -14.15800000     -1.21300000
O      5.91500000     -2.85400000     -4.63800000
H      6.64200000     -2.55500000     -4.09200000
H      6.15500000     -2.58700000     -5.52500000
O      6.19100000      2.81100000     -6.41600000
H      5.24900000      2.72300000     -6.56400000
H      6.32300000      2.49700000     -5.52100000
O      6.44800000     -8.88500000    -13.93000000
H      6.21000000     -8.09700000    -13.44200000
H      5.80900000     -8.92900000    -14.64100000
O    -16.31600000      3.36200000     -6.37700000
H    -16.61400000      3.67200000     -7.23200000
H    -16.73200000      3.95400000     -5.75000000
O      0.40400000      6.60900000      9.26900000
H      0.28000000      5.87600000      8.66600000
H     -0.41000000      6.64600000      9.77100000
O      9.67400000    -12.90200000     -6.09000000
H      9.14600000    -13.11900000     -5.32200000
H      9.48300000    -13.59900000     -6.71700000
O     -6.77300000      6.81100000      5.02300000
H     -6.73400000      6.00700000      5.54100000
H     -7.15000000      7.46000000      5.61600000
O     -4.48500000      6.09300000      2.75200000
H     -4.27400000      6.40400000      3.63300000
H     -4.22300000      6.81100000      2.17600000
O      9.92900000    -12.98200000      7.74300000
H     10.84600000    -13.22500000      7.87100000
H      9.79400000    -12.24000000      8.33200000
O      9.12800000     -3.79300000      3.46200000
H      9.54400000     -4.43100000      2.88200000
H      8.19000000     -3.90500000      3.30800000
O      6.01300000      9.02400000     -9.61500000
H      6.52900000      8.45400000     -9.04500000
H      6.09800000      9.89400000     -9.22300000
O     -5.69900000     16.32600000     -1.16700000
H     -6.14400000     16.46400000     -2.00300000
H     -6.24100000     15.68200000     -0.71100000
O    -13.64100000     -6.80200000     -7.39200000
H    -14.36000000     -7.38500000     -7.63800000
H    -14.07000000     -5.97600000     -7.16500000
O      5.36100000      1.73000000    -10.36200000
H      5.16100000      1.26800000     -9.54800000
H      6.15900000      2.22100000    -10.16800000
O     -3.03900000     -3.31400000      1.34700000
H     -2.25300000     -3.30700000      0.80100000
H     -3.69200000     -2.83900000      0.83300000
O     -0.45200000     -2.23700000     -7.16000000
H     -0.37400000     -2.97800000     -7.76100000
H     -0.53200000     -1.47200000     -7.73100000
O      1.77000000      8.68600000     -7.91000000
H      0.96300000      8.37100000     -8.31700000
H      2.14700000      9.28200000     -8.55700000
O      4.60400000      0.60800000     -7.82600000
H      5.05000000     -0.11100000     -7.37800000
H      3.80900000      0.21200000     -8.18200000
O     -1.28500000     -1.72800000    -12.77200000
H     -1.80100000     -1.90400000    -11.98600000
H     -1.48700000     -2.45500000    -13.36000000
O     -3.03600000    -15.86000000      4.77700000
H     -2.19500000    -16.19900000      4.47200000
H     -2.82800000    -15.00400000      5.15200000
O      6.10600000    -13.11500000      1.99800000
H      5.97900000    -14.03000000      1.74400000
H      6.43700000    -12.69100000      1.20600000
O      2.21000000     17.95700000      1.80100000
H      3.03900000     18.43200000      1.86000000
H      2.27000000     17.47400000      0.97700000
O     15.91200000     -3.28600000      8.10000000
H     15.87700000     -4.24200000      8.06600000
H     15.03400000     -3.00400000      7.84500000
O      0.27600000     -0.77700000      6.97300000
H     -0.22000000     -1.57000000      7.17700000
H     -0.37100000     -0.17900000      6.59800000
O     17.77600000     -1.22400000     -1.39200000
H     18.68100000     -1.51600000     -1.50300000
H     17.62000000     -1.28200000     -0.45000000
O     -5.85100000      1.47000000     -0.95000000
H     -4.94700000      1.39500000     -1.25700000
H     -5.99100000      2.41100000     -0.84500000
O      4.91800000      2.80700000    -17.05300000
H      5.65300000      2.55400000    -17.61200000
H      4.57200000      3.60300000    -17.45800000
O      6.63000000      6.90300000     -6.04700000
H      7.06500000      6.15900000     -6.46500000
H      7.14800000      7.66300000     -6.31300000
O     10.22100000     -4.14000000      5.78300000
H     10.87600000     -3.48000000      5.55400000
H      9.64500000     -4.18100000      5.01900000
O     -6.92500000      3.81800000     -8.83600000
H     -7.43600000      3.07700000     -8.51200000
H     -6.41900000      4.11000000     -8.07800000
O     11.84300000      4.49300000     10.08300000
H     12.73300000      4.48800000      9.72900000
H     11.47900000      5.33200000      9.80200000
O     -1.91100000      3.53100000     -4.77100000
H     -1.43400000      3.87500000     -5.52600000
H     -1.32500000      2.87300000     -4.39800000
O      6.01800000     10.50500000     -3.78200000
H      6.58000000     11.23000000     -3.50800000
H      5.69600000     10.76400000     -4.64500000
O    -15.38200000      5.75100000      5.66800000
H    -14.83500000      6.45400000      6.02000000
H    -16.20000000      5.81500000      6.16100000
O    -11.37000000     -7.42100000     -1.75000000
H    -11.62200000     -7.33500000     -2.67000000
H    -11.23800000     -8.36100000     -1.62500000
O     -8.35500000      0.59300000    -11.96200000
H     -8.57900000      0.66300000    -11.03400000
H     -8.54800000      1.45900000    -12.32100000
O      8.62900000     12.03200000     -4.05900000
H      9.43500000     12.01400000     -4.57500000
H      8.20500000     12.85400000     -4.30500000
O      3.66000000    -14.71200000     -1.89900000
H      3.94100000    -15.17100000     -1.10800000
H      3.32600000    -15.40300000     -2.47100000
O      0.25700000     15.96900000     -1.50800000
H      1.02600000     16.13500000     -0.96300000
H     -0.34800000     16.67700000     -1.29000000
O     -8.96100000      2.88200000     -3.23100000
H     -8.19600000      3.42000000     -3.43500000
H     -8.60100000      2.01400000     -3.04800000
O     10.72800000      6.58200000     -5.26300000
H     10.94800000      7.34900000     -4.73400000
H     10.38100000      5.94900000     -4.63500000
O     10.22900000    -10.09800000    -10.66200000
H      9.40900000    -10.19100000    -11.14600000
H     10.88700000    -10.50700000    -11.22400000
O     -3.88000000     14.33900000     -7.94500000
H     -4.64600000     13.94300000     -8.36000000
H     -3.64600000     15.06800000     -8.51900000
O     -1.52500000     -2.84400000     -4.62900000
H     -1.37300000     -2.52600000     -5.51900000
H     -0.65400000     -3.06800000     -4.30200000
O      5.79600000    -13.13400000     -2.93000000
H      6.29600000    -13.93700000     -2.78400000
H      4.91000000    -13.34700000     -2.63600000
O     -7.82500000     -3.04600000      6.40400000
H     -7.08300000     -2.70000000      6.89900000
H     -7.50700000     -3.10300000      5.50300000
O     -3.02200000      6.56700000      7.42600000
H     -3.67800000      7.23500000      7.62500000
H     -2.57500000      6.89500000      6.64600000
O      1.98300000    -16.29700000      4.53300000
H      1.71800000    -16.22100000      5.44900000
H      2.84800000    -15.89100000      4.49900000
O     -6.10700000    -14.07900000     -5.62800000
H     -6.68200000    -14.29200000     -4.89300000
H     -5.78100000    -13.20100000     -5.43100000
O      9.83100000      3.19300000     -4.78800000
H     10.12000000      3.65700000     -5.57300000
H      9.39200000      2.41000000     -5.12000000
O     -4.51700000     -6.23500000      9.71300000
H     -4.55700000     -5.27800000      9.71600000
H     -4.21900000     -6.46500000     10.59300000
O     -3.86700000      2.22200000     -3.25400000
H     -3.28500000      2.66000000     -3.87400000
H     -4.21400000      1.47300000     -3.73900000
O     -5.63200000    -13.80900000      8.14100000
H     -5.16800000    -14.51700000      7.69300000
H     -4.96700000    -13.13200000      8.27000000
O     -9.48600000      9.41400000     -0.23100000
H    -10.35300000      9.22300000     -0.59000000
H     -9.18300000      8.57700000      0.12100000
O     -3.44200000     14.76300000      4.90100000
H     -3.71500000     13.86700000      4.70600000
H     -3.18200000     14.73900000      5.82200000
O      1.81100000     12.78700000    -11.01600000
H      1.80800000     11.83400000    -10.92700000
H      2.73600000     13.01600000    -11.10300000
O     -8.44300000     -2.63900000     -2.53500000
H     -8.93200000     -3.42700000     -2.77200000
H     -7.62500000     -2.96700000     -2.16200000
O    -10.54300000      5.22900000    -12.96100000
H    -11.35200000      5.71200000    -12.78900000
H     -9.88100000      5.67500000    -12.43200000
O      8.42900000     15.31500000     -0.70300000
H      7.76700000     15.50300000     -0.03800000
H      8.97800000     14.63700000     -0.31000000
O      7.78700000     -1.81300000     -3.07600000
H      7.00100000     -1.38300000     -2.73800000
H      8.39800000     -1.09700000     -3.24700000
O      1.10200000     -0.98900000     10.71200000
H      0.22500000     -0.70300000     10.45400000
H      1.06300000     -1.05100000     11.66600000
O      3.45700000     -2.70000000     13.30700000
H      3.56400000     -2.39400000     12.40600000
H      4.23500000     -2.37900000     13.76300000
O      5.31300000     11.32300000      2.15000000
H      5.36000000     10.48400000      2.60700000
H      5.19200000     11.96900000      2.84500000
O      4.41800000     -3.93700000    -16.69300000
H      3.95500000     -4.48300000    -16.05700000
H      4.16400000     -3.04200000    -16.46900000
O     11.27400000     -7.56600000    -10.55700000
H     10.71500000     -7.19800000     -9.87300000
H     11.10400000     -8.50700000    -10.52500000
O      5.37400000    -14.40500000     -8.76600000
H      5.53100000    -14.63300000     -7.85000000
H      5.95900000    -13.66500000     -8.93200000
O    -15.71200000      6.10200000     -0.63100000
H    -15.51300000      6.97600000     -0.29500000
H    -15.52900000      6.15900000     -1.56900000
O     -7.05200000    -11.30800000    -12.44600000
H     -6.99900000    -10.35200000    -12.42900000
H     -6.14000000    -11.59800000    -12.45100000
O     -6.95900000     -9.11100000      7.21000000
H     -7.52700000     -8.50100000      7.68100000
H     -7.13600000     -9.96100000      7.61400000
O     10.63600000     -4.38800000    -10.06900000
H     10.13200000     -5.11300000     -9.69800000
H      9.97600000     -3.80700000    -10.44800000
O      0.26000000      1.77600000     13.19700000
H     -0.22300000      2.39800000     13.74100000
H      1.10500000      1.68000000     13.63600000
O     -8.19400000      6.52700000     -1.86800000
H     -7.24100000      6.61400000     -1.88200000
H     -8.34800000      5.58300000     -1.89400000
O     -3.40500000     -8.02800000    -12.28700000
H     -3.29200000     -8.72800000    -11.64300000
H     -4.13500000     -7.50900000    -11.95100000
O    -16.62400000      2.23200000      3.51500000
H    -17.15800000      2.52200000      2.77500000
H    -16.62000000      2.97900000      4.11400000
O      7.22500000      5.07200000     -3.08500000
H      6.41500000      4.95300000     -3.58100000
H      7.61000000      5.87200000     -3.44500000
O     -1.24900000      3.75700000    -15.95200000
H     -1.39200000      3.70100000    -15.00700000
H     -0.58000000      4.43400000    -16.05300000
O      7.83300000     -8.57900000     -2.84900000
H      8.22800000     -9.42800000     -3.04500000
H      6.90000000     -8.76700000     -2.74400000
O    -14.42000000      1.40200000     -2.11200000
H    -14.50800000      1.55400000     -3.05300000
H    -15.32000000      1.40000000     -1.78500000
O     -3.29500000     -0.87400000      6.41900000
H     -4.00200000     -0.43800000      6.89300000
H     -3.59800000     -0.90400000      5.51100000
O      1.42600000      9.89600000      2.39900000
H      1.99000000     10.11400000      1.65700000
H      0.63200000     10.41200000      2.25600000
O      3.24200000      1.84600000    -15.25800000
H      2.53500000      1.67000000    -15.87800000
H      3.98300000      2.10500000    -15.80600000
O     -9.03000000      7.29900000     -6.79000000
H     -9.37900000      6.84100000     -6.02500000
H     -8.09500000      7.39000000     -6.60800000
O     -0.79300000     -4.50600000     -8.36500000
H     -0.45200000     -5.02000000     -9.09700000
H     -1.56800000     -4.98800000     -8.07400000
O     -8.26500000      8.48200000      3.33500000
H     -7.68500000      7.94700000      3.87700000
H     -8.63800000      7.86600000      2.70400000
O      6.96600000     13.51600000      6.62700000
H      7.71200000     13.97900000      6.24600000
H      6.38800000     14.21100000      6.94100000
O    -12.74700000      4.85700000      7.27600000
H    -12.44200000      5.31600000      6.49300000
H    -13.52200000      4.37700000      6.98500000
O    -11.35200000     -4.34900000     12.68500000
H    -11.07700000     -3.86400000     11.90700000
H    -10.65500000     -4.19700000     13.32200000
O     15.39200000      7.10700000     -0.25200000
H     15.23100000      6.16900000     -0.34900000
H     16.06100000      7.30500000     -0.90700000
O      0.77100000    -13.03900000      7.32100000
H      1.52400000    -12.79700000      6.78100000
H      0.33500000    -12.20900000      7.51000000
O     -7.32200000      0.33300000      1.13900000
H     -6.85900000      0.66900000      0.37100000
H     -8.19500000      0.72300000      1.08300000
O     -9.51100000    -12.44800000      9.86300000
H    -10.38500000    -12.22900000      9.54000000
H     -8.95700000    -12.43300000      9.08200000
O     11.15700000      2.00900000     10.73800000
H     11.40400000      2.93000000     10.65500000
H     11.97000000      1.56300000     10.97200000
O     -8.18300000     -6.86200000     -1.81000000
H     -8.02800000     -7.33400000     -0.99200000
H     -9.12600000     -6.69500000     -1.81500000
O      0.66100000      5.56300000    -10.39200000
H     -0.16800000      6.03600000    -10.32400000
H      1.05900000      5.89200000    -11.19800000
O      2.69300000      3.92600000     10.33900000
H      1.91700000      4.00500000     10.89300000
H      3.42900000      4.00900000     10.94500000
O     -8.44000000     -6.57400000      8.62800000
H     -9.19100000     -7.12000000      8.85800000
H     -8.20500000     -6.13400000      9.44500000
O      8.60900000     15.19600000     -3.43900000
H      8.01100000     15.12300000     -2.69600000
H      9.48100000     15.10900000     -3.05400000
O      4.32000000    -15.03000000      3.78900000
H      4.17200000    -14.08700000      3.85800000
H      5.11300000    -15.18600000      4.30100000
O    -14.85800000      3.02700000     10.16900000
H    -15.24000000      3.04600000      9.29200000
H    -13.91800000      2.92200000     10.02000000
O     -7.73400000     -0.06000000      8.43000000
H     -7.64400000     -0.90800000      8.86500000
H     -7.00100000     -0.02600000      7.81600000
O      6.72500000     12.95600000     10.20900000
H      6.91100000     13.86100000      9.95700000
H      5.79900000     12.83400000     10.00100000
O     -8.81700000     -7.35600000      2.56800000
H     -9.21800000     -8.06200000      3.07500000
H     -8.33500000     -6.84000000      3.21400000
O    -16.32100000      2.93100000      7.93200000
H    -17.15400000      2.50200000      7.73500000
H    -15.76000000      2.71700000      7.18600000
O     -0.28200000     -0.12600000     -9.01700000
H      0.21900000      0.53000000     -8.53200000
H     -0.37800000      0.24600000     -9.89400000
O    -13.07700000      5.28200000     -5.00300000
H    -13.44100000      5.53200000     -5.85200000
H    -12.26200000      4.82600000     -5.21600000
O     11.45500000      6.28900000    -10.53900000
H     10.69000000      5.94100000    -10.99700000
H     11.16100000      7.12900000    -10.18700000
O    -14.88000000     10.42800000      1.33700000
H    -15.13500000     11.34400000      1.44700000
H    -14.74200000     10.10900000      2.22900000
O    -10.01600000      3.33000000      1.14300000
H    -10.17700000      2.61400000      0.52900000
H    -10.38200000      3.02200000      1.97200000
O      4.07300000      9.13200000      7.82300000
H      5.01100000      9.24100000      7.97700000
H      3.99400000      8.26600000      7.42300000
O     -4.52000000      6.80800000    -13.87200000
H     -4.58500000      5.87700000    -14.08400000
H     -4.73500000      7.25600000    -14.69000000
O      9.21400000     -3.68100000      9.18900000
H      9.84100000     -4.02400000      9.82500000
H      9.70300000     -3.01600000      8.70500000
O     -0.94500000     11.70900000    -10.18100000
H     -1.64900000     12.30600000    -10.43400000
H     -0.14400000     12.22200000    -10.28800000
O      5.42100000     -9.81300000     -2.71000000
H      4.48700000     -9.74100000     -2.51200000
H      5.45200000    -10.02600000     -3.64300000
O     -6.79700000     -9.59600000     10.81300000
H     -5.99600000     -9.31500000     11.25400000
H     -6.49400000    -10.00600000     10.00300000
O     -2.75700000     -9.84100000      7.12800000
H     -2.55900000    -10.18400000      6.25600000
H     -3.23400000     -9.02800000      6.96300000
O      1.03500000    -11.21200000    -10.94200000
H      1.43500000    -12.04200000    -10.68300000
H      1.29400000    -10.59600000    -10.25700000
O     12.54400000      2.31500000      6.19900000
H     11.62800000      2.04100000      6.23200000
H     12.51800000      3.19100000      5.81500000
O     -7.01400000     11.27900000     11.24700000
H     -6.54400000     11.64000000     10.49500000
H     -6.34300000     11.17500000     11.92100000
O      2.51100000      1.18800000    -10.14500000
H      2.29100000      0.30400000     -9.85200000
H      2.51400000      1.12900000    -11.10000000
O      8.50800000      4.60300000      4.34200000
H      8.63400000      5.55200000      4.32800000
H      7.70500000      4.47600000      4.84600000
O    -12.77300000     -2.17800000     -5.48100000
H    -13.51500000     -1.97000000     -4.91400000
H    -12.29800000     -1.35100000     -5.56700000
O     -0.72500000      8.18000000     -8.93000000
H     -1.37100000      8.30400000     -8.23500000
H     -1.16400000      8.48800000     -9.72300000
O      5.08800000     -7.29800000     13.76600000
H      4.51700000     -6.71200000     14.26400000
H      5.32500000     -6.79500000     12.98600000
O     -7.49200000     -7.26100000     -8.69700000
H     -7.43900000     -7.76300000     -7.88500000
H     -7.92100000     -7.85100000     -9.31700000
O     -9.97700000     12.71300000      3.71200000
H    -10.40800000     13.54700000      3.89800000
H    -10.68100000     12.06600000      3.75000000
O     -2.06100000    -17.37500000     -0.81600000
H     -1.78200000    -16.84400000     -1.56100000
H     -1.90900000    -16.81700000     -0.05300000
O      8.65300000    -15.28500000      0.38700000
H      8.13500000    -16.00100000      0.75500000
H      9.24000000    -15.71000000     -0.23700000
O     -1.35700000    -10.20500000     12.52500000
H     -1.96300000    -10.03800000     11.80300000
H     -0.61800000     -9.62000000     12.35800000
O     -5.08200000     11.69300000     -1.37800000
H     -5.90100000     11.43700000     -0.95400000
H     -5.29300000     11.72000000     -2.31100000
O      5.56900000     -3.98600000    -12.06000000
H      4.96100000     -3.56200000    -11.45600000
H      5.20800000     -4.86400000    -12.18700000
O      4.07300000     15.42700000      2.27800000
H      3.34800000     15.75900000      2.80800000
H      4.39900000     14.67000000      2.76600000
O      0.42100000     15.56000000      6.30100000
H     -0.13200000     16.27400000      6.61800000
H      0.23100000     14.83000000      6.89100000
O     10.43700000     -1.60800000      7.54100000
H     10.45800000     -0.67200000      7.74000000
H     10.03700000     -1.65900000      6.67200000
O    -14.12500000      4.22200000     -7.87600000
H    -14.83800000      3.98500000     -7.28300000
H    -13.33000000      3.96900000     -7.40800000
O     -4.72600000     -3.70600000    -12.76800000
H     -5.00500000     -3.25700000    -11.97000000
H     -5.53000000     -3.81300000    -13.27700000
O     -5.81800000     12.51900000      8.50300000
H     -5.95500000     11.76100000      7.93500000
H     -4.86700000     12.60200000      8.56800000
O      7.74100000     -4.49200000     13.60700000
H      7.89500000     -5.16800000     14.26600000
H      7.25600000     -4.93900000     12.91300000
O     -2.47000000      9.88600000     -1.37500000
H     -2.26700000      9.73100000     -2.29800000
H     -3.21300000     10.48900000     -1.39100000
O     -8.72100000      4.66300000      9.13400000
H     -9.18000000      3.82300000      9.15100000
H     -8.78300000      4.98700000     10.03300000
O      3.72400000     -2.13500000    -11.30000000
H      3.90200000     -1.30100000    -11.73500000
H      2.97900000     -1.95200000    -10.72700000
O      7.85400000      4.72900000     -7.40200000
H      7.64700000      4.68800000     -8.33600000
H      7.43700000      3.95200000     -7.03000000
O     -2.92000000    -14.26000000     -5.64200000
H     -2.96700000    -14.76500000     -6.45400000
H     -3.82200000    -14.24000000     -5.32100000
O     -2.68800000    -10.84000000     -9.01900000
H     -2.87000000    -10.67600000     -8.09400000
H     -1.91300000    -11.40200000     -9.01500000
O      1.53400000     -8.97300000     -9.21300000
H      2.38400000     -8.58800000     -9.00100000
H      1.26300000     -9.41400000     -8.40800000
O      0.14600000     -5.64200000    -17.44000000
H      0.61400000     -5.36300000    -16.65300000
H      0.46200000     -5.05500000    -18.12700000
O      5.14500000     11.61100000     -6.22500000
H      5.80800000     12.29700000     -6.15800000
H      5.34100000     11.16700000     -7.05000000
O     -4.46500000     -1.01800000      3.75300000
H     -4.65800000     -0.15900000      3.37700000
H     -5.23900000     -1.54600000      3.55300000
O      6.52000000     -4.14100000      3.87700000
H      5.79600000     -4.76600000      3.92900000
H      6.21700000     -3.38200000      4.37400000
O     -9.40300000    -13.08400000     -8.45800000
H     -8.51900000    -13.22700000     -8.79500000
H     -9.39700000    -12.18100000     -8.14300000
O     -5.63200000      6.88300000     -0.50300000
H     -4.82900000      7.38700000     -0.63700000
H     -6.03900000      7.28300000      0.26600000
O      4.20500000     14.81000000      6.19100000
H      3.33700000     14.53500000      5.89600000
H      4.09400000     15.72800000      6.44000000
O     -3.50000000      2.88800000      4.59100000
H     -3.30000000      3.45000000      3.84200000
H     -3.91300000      2.11500000      4.20700000
O      1.46400000      1.11100000    -12.91700000
H      1.96100000      1.21000000    -13.73000000
H      0.55600000      1.27100000    -13.17200000
O     -5.09500000     -4.97900000      2.51400000
H     -5.37500000     -5.53200000      1.78400000
H     -4.30400000     -4.54300000      2.19500000
O     -6.65200000      4.38200000     -3.92100000
H     -5.94100000      5.02100000     -3.88100000
H     -6.58500000      4.00200000     -4.79700000
O     -8.88200000    -13.96300000      3.14100000
H     -8.21700000    -14.16500000      3.79900000
H     -8.39400000    -13.55600000      2.42500000
O      8.01500000      0.79700000      1.77500000
H      8.39600000      1.43800000      1.17400000
H      7.93300000      1.26600000      2.60500000
O      8.49200000      1.12500000    -15.53200000
H      8.22500000      0.59900000    -16.28600000
H      7.97100000      1.92500000    -15.60200000
O      3.87900000    -13.32100000    -12.46800000
H      3.68500000    -14.23200000    -12.25000000
H      3.69500000    -12.83700000    -11.66300000
O    -12.25700000     13.31300000      1.23400000
H    -11.41600000     13.77000000      1.26900000
H    -12.04000000     12.39800000      1.41200000
O    -14.04700000      1.85100000     -9.49100000
H    -14.70700000      1.75800000    -10.17900000
H    -14.09600000      2.77200000     -9.23600000
O     -4.29700000    -13.51100000      3.28300000
H     -3.73400000    -13.41800000      4.05100000
H     -3.73700000    -13.27100000      2.54500000
O     -2.63000000     -2.40300000    -10.38900000
H     -2.02800000     -1.85700000     -9.88400000
H     -3.48600000     -2.24900000     -9.99000000
O      0.64400000    -10.51500000      3.53200000
H      0.03000000     -9.84800000      3.22600000
H      1.47600000    -10.05200000      3.62300000
O     11.00400000     -6.09800000      7.69600000
H     10.90700000     -5.27400000      7.21900000
H     10.69800000     -5.90000000      8.58100000
O     -9.68800000    -13.81100000     -2.04200000
H     -8.79100000    -14.05500000     -2.26900000
H    -10.23600000    -14.35300000     -2.61000000
O      7.18600000     -6.81500000    -11.00900000
H      6.64300000     -6.88000000    -11.79500000
H      6.87100000     -7.52000000    -10.44200000
O     -9.48700000     -9.32000000     11.55500000
H     -9.74900000     -9.13600000     10.65300000
H     -8.56200000     -9.55800000     11.49200000
O     -6.73500000    -13.85500000      5.00200000
H     -6.10200000    -13.29900000      4.54700000
H     -6.38600000    -14.74200000      4.90600000
O     14.21800000      3.04500000      8.38400000
H     14.48000000      2.16700000      8.66100000
H     13.61500000      2.89500000      7.65600000
O     -9.36000000     -4.05400000    -15.36700000
H     -9.59500000     -3.49200000    -16.10500000
H     -9.75900000     -3.63100000    -14.60600000
O     12.58500000     -3.01500000     13.64100000
H     11.98100000     -2.81400000     12.92700000
H     12.02000000     -3.29200000     14.36200000
O      1.57400000      3.52300000     -8.57300000
H      1.42300000      4.11600000     -9.30900000
H      2.12400000      2.82800000     -8.93500000
O     -5.57400000    -16.19400000      4.85800000
H     -4.66400000    -16.25700000      5.14900000
H     -6.01800000    -16.91400000      5.30600000
O      9.05700000     -1.33100000     -7.63700000
H      8.63400000     -0.47700000     -7.72600000
H      9.48800000     -1.29700000     -6.78300000
O     12.64500000     -3.29700000     -7.20700000
H     12.12900000     -2.88300000     -7.89900000
H     12.24900000     -2.98400000     -6.39400000
O      2.02000000     12.11800000      7.63400000
H      2.51600000     11.76600000      6.89400000
H      1.35400000     11.45400000      7.81400000
O      4.21600000      7.29700000    -14.06900000
H      4.55700000      7.13400000    -14.94900000
H      4.79500000      7.96900000    -13.70900000
O     -0.57200000     -7.02500000      9.06400000
H     -1.13500000     -6.94100000      8.29400000
H      0.26900000     -6.66200000      8.78600000
O      5.55100000     -6.94600000      5.82500000
H      5.14100000     -7.06000000      4.96700000
H      5.26800000     -6.07800000      6.11100000
O      5.54000000     -1.83500000      7.53600000
H      5.56900000     -1.96900000      6.58900000
H      5.00300000     -1.05100000      7.65100000
O     13.05700000      1.78000000      2.76000000
H     13.40800000      1.38200000      3.55600000
H     12.29600000      2.27900000      3.05600000
O      3.11400000     10.55600000      4.99700000
H      3.99400000     10.17900000      5.01200000
H      2.73200000     10.24200000      4.17800000
O      6.29500000     -8.75800000     -7.67400000
H      6.32300000     -8.94400000     -8.61300000
H      7.12400000     -9.09700000     -7.33800000
O      9.83900000     -1.33200000      1.36900000
H      9.66700000     -2.10500000      1.90600000
H      9.34200000     -0.63100000      1.79100000
O     -0.05700000     11.27000000     -4.21900000
H      0.24700000     10.44400000     -3.84400000
H      0.39300000     11.94400000     -3.71000000
O     -5.80800000    -15.79700000     -0.70600000
H     -5.36400000    -15.93500000      0.13100000
H     -6.71700000    -16.04600000     -0.54000000
O      0.53600000    -13.24500000      3.91200000
H      0.27100000    -13.15000000      2.99700000
H      0.71600000    -12.35100000      4.20300000
O      8.32200000      4.09800000     14.10800000
H      8.77100000      3.39100000     13.64500000
H      8.37500000      4.84500000     13.51200000
O      7.40400000     -9.76200000      4.55800000
H      7.98700000     -9.86400000      5.31100000
H      7.00600000     -8.90000000      4.67900000
O     -5.17500000      8.87100000      4.71500000
H     -4.37500000      8.51800000      5.10400000
H     -5.69700000      8.09800000      4.49800000
O      8.01900000      8.33500000     13.18600000
H      8.82400000      8.80000000     12.95900000
H      7.38300000      9.02900000     13.36300000
O      7.48400000     10.28900000      9.77200000
H      7.04100000     10.25800000      8.92400000
H      7.08700000     11.03300000     10.22300000
O     16.45900000      2.57600000     -3.29600000
H     15.74100000      2.68200000     -3.92000000
H     17.08200000      3.26500000     -3.52700000
O    -11.60500000      3.91400000    -10.42000000
H    -12.10600000      3.89900000     -9.60400000
H    -11.13300000      4.74600000    -10.39700000
O     -7.29300000     -9.82400000     -7.02000000
H     -6.94500000     -9.46800000     -6.20300000
H     -6.90600000    -10.69700000     -7.08400000
O     -2.59700000     15.09700000      0.81500000
H     -3.09500000     14.94500000      1.61800000
H     -1.73900000     14.71000000      0.98900000
O      5.81400000      6.05900000      2.29100000
H      6.22900000      5.92700000      1.43900000
H      4.92700000      6.35400000      2.08300000
O      4.96800000      1.79900000      1.16400000
H      4.13200000      2.24200000      1.02200000
H      5.40800000      2.32800000      1.83000000
O    -10.02000000     -4.48900000      4.24400000
H     -9.68400000     -3.64600000      4.54900000
H     -9.24600000     -4.95300000      3.92400000
O     -2.63700000    -13.07300000      1.36500000
H     -2.23800000    -13.93500000      1.48000000
H     -2.77200000    -12.99600000      0.42000000
O    -12.09100000      3.00900000      9.14400000
H    -12.32200000      3.46800000      8.33700000
H    -11.15300000      2.83800000      9.06300000
O      0.74400000    -15.82700000      7.01400000
H      1.34700000    -16.17400000      7.67300000
H      0.66900000    -14.89700000      7.22500000
O    -10.51000000      5.98000000      1.86100000
H    -11.39000000      5.80200000      2.19200000
H    -10.01900000      5.17800000      2.04100000
O     -7.02100000      1.42400000     -4.94600000
H     -7.46600000      0.96300000     -4.23500000
H     -6.12800000      1.08000000     -4.93400000
O      7.04400000      3.37500000    -15.16300000
H      6.62100000      3.49300000    -14.31200000
H      6.31900000      3.25100000    -15.77500000
O      2.75400000    -13.63000000     -9.56800000
H      3.68200000    -13.83000000     -9.44400000
H      2.32500000    -14.48500000     -9.58800000
O      0.91300000      9.29000000     15.41300000
H      0.74400000     10.20300000     15.64600000
H      0.76800000      9.25300000     14.46800000
O     -9.21700000    -12.68300000     -5.20200000
H     -9.61600000    -13.54500000     -5.31800000
H     -9.93000000    -12.06500000     -5.36600000
O      9.29500000      0.42900000     -3.93600000
H      9.95900000      0.63300000     -3.27800000
H      9.69100000     -0.25800000     -4.47200000
O      3.51800000     -6.00800000      9.92500000
H      3.52200000     -5.27600000      9.30800000
H      3.25200000     -6.76200000      9.40000000
O    -13.93200000     -4.76900000     -4.01300000
H    -14.48700000     -5.54900000     -4.01800000
H    -14.14900000     -4.31600000     -4.82800000
O     -6.90600000    -10.04700000      4.35900000
H     -6.22900000     -9.88600000      3.70100000
H     -6.46300000     -9.90900000      5.19600000
O      3.13900000    -10.06800000      8.33200000
H      3.05100000    -10.95100000      7.97200000
H      4.08200000     -9.90500000      8.34000000
O      0.96200000      1.81100000    -16.69400000
H      0.25900000      2.27700000    -16.24200000
H      0.62500000      1.66700000    -17.57800000
O    -12.50700000     -0.91700000      7.73800000
H    -11.89800000     -1.61400000      7.49600000
H    -13.27000000     -1.06100000      7.17900000
O      0.17200000     10.12800000     12.90600000
H     -0.11500000      9.51200000     12.23100000
H      0.11500000     10.98700000     12.48600000
O      3.29700000     -6.07900000    -14.70800000
H      2.60400000     -6.73700000    -14.66500000
H      3.02800000     -5.40600000    -14.08300000
O     -7.83200000     14.27600000      9.46600000
H     -8.76900000     14.13800000      9.32300000
H     -7.42700000     13.44500000      9.21800000
O    -11.88200000      1.00400000     12.71100000
H    -12.23700000      0.52100000     11.96500000
H    -12.54800000      1.66300000     12.90900000
O     10.93800000      8.58300000     -3.39600000
H     11.29600000      8.44500000     -2.51900000
H     11.26900000      9.44200000     -3.65700000
O      2.21500000     12.19500000     -1.05100000
H      2.96800000     12.32800000     -1.62600000
H      2.49200000     11.50600000     -0.44800000
O      9.71400000      7.90100000      7.16000000
H     10.44200000      8.29000000      7.64500000
H      9.92300000      6.96800000      7.12200000
O     -7.66300000     -5.25400000    -10.43600000
H     -7.64800000     -5.87700000     -9.70900000
H     -8.29800000     -5.62100000    -11.05200000
O      7.03900000     -4.99900000      7.13600000
H      7.70700000     -5.26000000      6.50200000
H      7.52900000     -4.80700000      7.93600000
O     12.63600000      8.78600000     -1.20100000
H     13.48200000      9.19400000     -1.39000000
H     12.85500000      8.00700000     -0.69000000
O      7.07200000     -3.18800000     -7.46100000
H      7.74500000     -2.51900000     -7.58700000
H      6.53000000     -3.13300000     -8.24800000
O    -13.46100000     -7.30600000      1.89000000
H    -12.96900000     -6.71200000      2.45700000
H    -13.44400000     -6.88600000      1.03000000
O     -1.80400000    -15.71700000      1.33100000
H     -0.97500000    -16.03400000      1.69100000
H     -2.46100000    -15.98100000      1.97500000
O     -3.88400000      3.15800000     16.95100000
H     -4.42000000      3.95100000     16.96400000
H     -3.31400000      3.24200000     17.71500000
O      0.77600000      1.13900000     -7.01100000
H      1.19100000      1.06300000     -6.15200000
H      1.08600000      1.97700000     -7.35400000
O     -7.95800000     -6.10800000     11.43300000
H     -7.12400000     -6.38400000     11.81400000
H     -8.57000000     -6.80400000     11.66800000
O      7.88300000    -10.55000000    -12.07200000
H      7.48900000    -10.15100000    -12.84700000
H      8.06000000    -11.45500000    -12.33200000
O     11.80200000     -9.43400000     -5.71400000
H     11.62200000    -10.27100000     -5.28600000
H     11.36800000     -9.50200000     -6.56500000
O    -12.73600000     -2.89600000     -8.59800000
H    -13.00100000     -2.19100000     -9.19000000
H    -11.86800000     -2.63600000     -8.29000000
O     -8.80600000     10.16400000      5.43700000
H     -9.27700000      9.48800000      4.95100000
H     -9.40800000     10.42000000      6.13600000
O     -7.13900000     -5.45900000     -4.79900000
H     -7.41200000     -5.09100000     -3.95800000
H     -7.31500000     -6.39600000     -4.72000000
O     -0.15400000     13.34200000     -0.25400000
H      0.53800000     13.07200000     -0.85900000
H     -0.74300000     13.87600000     -0.78700000
O     12.26500000      2.16500000     -0.19700000
H     12.93700000      1.75900000     -0.74600000
H     12.74200000      2.47700000      0.57300000
O      8.94000000      1.89100000     12.37400000
H      8.31000000      1.26800000     12.01100000
H      9.74600000      1.73000000     11.88300000
O      5.54900000      3.90600000      3.84800000
H      5.59700000      4.60700000      3.19900000
H      4.73900000      4.07900000      4.32800000
O      3.45100000     11.72400000     12.13000000
H      3.27100000     10.79100000     12.24100000
H      3.24800000     12.11100000     12.98200000
O     10.05300000     -3.68700000    -13.15600000
H     10.06900000     -4.64400000    -13.18500000
H      9.33000000     -3.47700000    -12.56500000
O     -0.43500000      8.92800000      7.45500000
H      0.03300000      8.52600000      8.18700000
H     -0.14200000      8.43800000      6.68600000
O     -5.18400000      7.49700000     -8.08200000
H     -4.23200000      7.58400000     -8.12300000
H     -5.51400000      8.37300000     -8.28200000
O     -9.60700000      6.89700000    -10.90600000
H    -10.06900000      6.84600000    -10.06900000
H     -8.69400000      7.05500000    -10.66700000
O    -10.90200000      3.55500000     -4.92700000
H    -10.63600000      3.28300000     -5.80500000
H    -10.28700000      3.11200000     -4.34200000
O     -0.64200000      3.63000000    -13.14600000
H      0.27500000      3.88800000    -13.23600000
H     -1.09600000      4.43900000    -12.90900000
O      1.97300000     13.48900000      1.48800000
H      2.55900000     13.03500000      0.88300000
H      1.34500000     13.93900000      0.92200000
O     -3.33800000      1.95600000     -8.00100000
H     -2.87100000      1.23100000     -7.58600000
H     -3.65800000      1.59300000     -8.82600000
O      9.27500000      2.57600000      8.38000000
H      9.62200000      2.63900000      9.26900000
H      8.36800000      2.87200000      8.45500000
O     -0.76600000      7.47700000    -15.36200000
H     -1.14400000      7.33700000    -16.23000000
H     -0.18900000      6.72400000    -15.22800000
O     -4.35800000     -0.58300000    -13.06900000
H     -3.89100000     -0.67800000    -13.89900000
H     -4.85600000     -1.39500000    -12.97900000
O      3.22400000      7.50800000     15.59500000
H      2.99900000      7.80100000     14.71200000
H      2.47600000      7.77000000     16.13200000
O     -7.55500000     13.06700000     -8.59000000
H     -8.10600000     13.84800000     -8.53600000
H     -7.21800000     13.07300000     -9.48600000
O     -8.24100000      5.28900000     14.02600000
H     -8.07200000      5.64900000     14.89700000
H     -8.98100000      4.69500000     14.15200000
O     -0.51200000      9.71200000     10.24800000
H      0.25000000      9.20400000      9.96900000
H     -0.15800000     10.57200000     10.47100000
O     14.51200000     -8.59900000     -7.96900000
H     14.67700000     -7.92500000     -8.62800000
H     13.82800000     -8.22800000     -7.41200000
O     -2.24300000     10.89200000    -13.49200000
H     -3.17700000     10.94000000    -13.69600000
H     -2.08100000     11.65300000    -12.93400000
O    -12.14100000      5.99600000      4.89300000
H    -12.27100000      5.52100000      4.07200000
H    -12.39600000      6.89700000      4.69100000
O     -7.11800000      6.72700000     -9.87400000
H     -7.33300000      5.83300000     -9.60800000
H     -6.47300000      7.02000000     -9.23000000
O     -8.39100000    -16.40600000     -0.19300000
H     -8.17500000    -15.90800000      0.59600000
H     -9.33000000    -16.57600000     -0.11900000
O     -6.39100000     15.00900000      7.16100000
H     -6.87900000     15.03600000      7.98500000
H     -6.02700000     14.12500000      7.12800000
O      4.43400000     16.34300000     -5.61400000
H      4.34100000     16.24700000     -6.56200000
H      5.36800000     16.50300000     -5.48000000
O     -1.85400000     11.28100000     -7.42500000
H     -1.72200000     12.19800000     -7.18400000
H     -1.61900000     11.23900000     -8.35100000
O      4.67200000    -11.49600000     -9.97700000
H      5.56000000    -11.80100000     -9.78900000
H      4.16300000    -11.75400000     -9.20900000
O      6.23700000     -5.90100000     11.66300000
H      7.01400000     -6.20000000     11.19000000
H      5.51800000     -6.02400000     11.04400000
O      4.23300000     -4.39800000      7.70800000
H      3.75700000     -3.70800000      7.24600000
H      5.13900000     -4.30200000      7.41300000
O     -9.75000000      6.54500000     -4.01800000
H    -10.18100000      5.76300000     -3.67400000
H     -9.14700000      6.81200000     -3.32500000
O      6.49200000      2.40600000     -1.31800000
H      6.25100000      2.24400000     -0.40600000
H      7.23200000      3.01200000     -1.26500000
O      4.92500000    -15.52700000      0.90700000
H      4.92400000    -15.78500000      1.82900000
H      4.75000000    -16.33900000      0.43100000
O      3.53800000     -9.68700000      3.97400000
H      3.28500000     -9.11900000      3.24600000
H      4.15800000    -10.30700000      3.58900000
O     -5.06300000     -4.01000000    -16.38100000
H     -5.71300000     -4.29500000    -15.73800000
H     -5.50600000     -3.32500000    -16.88100000
O     11.85700000     -9.64100000      3.94300000
H     11.68500000    -10.41700000      4.47600000
H     11.16400000     -9.64500000      3.28300000
O     15.51800000     -1.39600000      3.50900000
H     14.78600000     -2.00200000      3.39300000
H     15.15100000     -0.67000000      4.01200000
O     -3.81200000     -3.69700000      9.84200000
H     -4.32500000     -2.89000000      9.79100000
H     -3.20000000     -3.54600000     10.56300000
O     10.91300000      8.84000000     -9.35000000
H     11.78600000      9.05700000     -9.02400000
H     10.48800000      9.68800000     -9.48000000
O      5.04400000     -7.09700000    -12.70900000
H      4.37100000     -7.41400000    -12.10700000
H      4.55400000     -6.67100000    -13.41300000
O    -13.66900000     -1.59500000    -11.28300000
H    -14.15100000     -1.50500000    -12.10500000
H    -12.79700000     -1.25200000    -11.47800000
O      6.96300000      9.12100000     -1.40300000
H      7.50300000      9.91200000     -1.41100000
H      6.52700000      9.12100000     -2.25500000
O    -12.22600000      0.46600000     10.11700000
H    -12.21700000      1.37100000      9.80500000
H    -12.19400000     -0.06300000      9.32000000
O     -7.19900000      8.75800000     -5.18000000
H     -7.29900000      9.59100000     -5.64200000
H     -7.59100000      8.91300000     -4.32100000
O      1.08200000     -7.93400000      1.59600000
H      0.19800000     -8.30000000      1.55300000
H      1.00800000     -7.20400000      2.21100000
O     -4.47100000     10.60100000     12.78600000
H     -4.41200000      9.71700000     13.14800000
H     -4.18500000     10.50700000     11.87800000
O      3.73100000     -7.54200000     -8.58100000
H      4.62900000     -7.76800000     -8.33900000
H      3.60800000     -6.65500000     -8.24100000
O      2.08000000     -6.10600000     12.12000000
H      2.39800000     -6.11400000     11.21700000
H      2.51800000     -5.35600000     12.52100000
O     -7.69700000     14.01100000     -1.20600000
H     -8.11100000     13.21200000     -0.87900000
H     -7.10600000     13.71000000     -1.89600000
O      1.08100000     -8.00400000    -14.47900000
H      1.30000000     -8.32100000    -13.60200000
H      0.24300000     -7.55500000    -14.36900000
O      7.55400000     -4.50200000     -1.72700000
H      8.27700000     -5.11100000     -1.87400000
H      7.73800000     -4.11300000     -0.87200000
O     -0.96600000      1.50000000    -11.30400000
H     -1.04200000      1.20500000    -12.21100000
H     -1.07900000      2.45000000    -11.35000000
O     -8.76800000      8.81400000    -13.72400000
H     -7.96200000      8.32200000    -13.57000000
H     -8.75800000      9.50400000    -13.06000000
O     11.17700000     11.54800000     -5.06500000
H     11.71200000     12.32000000     -5.25100000
H     11.47200000     10.89300000     -5.69700000
O     -0.11000000    -14.66200000     -1.37500000
H      0.50400000    -14.06000000     -0.95400000
H      0.15500000    -15.52800000     -1.06600000
O     -5.09400000     -3.54600000     16.35100000
H     -5.46100000     -2.72500000     16.67900000
H     -5.84900000     -4.12800000     16.26700000
O    -13.61700000     -5.99800000     -0.77400000
H    -13.40300000     -5.12700000     -1.11000000
H    -12.87000000     -6.54100000     -1.02400000
O     -0.00400000     -5.77500000      3.19900000
H     -0.26700000     -4.92800000      3.55900000
H     -0.08900000     -6.38400000      3.93300000
O     -1.52200000      1.14300000      5.94200000
H     -1.87600000      1.92000000      5.50800000
H     -2.28400000      0.58500000      6.09300000
O      7.03900000     -3.61600000      1.20900000
H      6.86800000     -3.70900000      2.14600000
H      6.24500000     -3.20900000      0.86000000
O     11.18600000     -4.46200000     10.85600000
H     11.38000000     -4.88400000     11.69300000
H     12.04500000     -4.24000000     10.49600000
O     13.89800000     -3.24900000     -2.40400000
H     13.32900000     -3.36200000     -3.16500000
H     13.30200000     -3.26200000     -1.65500000
O      1.16600000     -1.19400000    -11.34600000
H      1.13400000     -0.36200000    -11.81800000
H      0.52800000     -1.74900000    -11.79500000
O      0.92100000     12.22800000     -6.96100000
H      0.60000000     11.95200000     -6.10200000
H      1.31800000     11.44000000     -7.33200000
O     -9.64400000     -2.89900000    -12.22400000
H    -10.26800000     -3.61300000    -12.08700000
H     -9.58400000     -2.46700000    -11.37200000
O     -6.25500000     -1.11400000    -16.15300000
H     -6.59700000     -1.29600000    -15.27700000
H     -5.39000000     -0.73400000    -15.99700000
O    -12.44100000     -1.10200000      4.18300000
H    -12.52600000     -1.18700000      3.23300000
H    -13.00400000     -0.36100000      4.40900000
O      5.52300000    -12.09800000      4.50100000
H      5.66900000    -12.29400000      3.57600000
H      6.06200000    -11.32500000      4.67000000
O      7.37500000    -11.85800000     -1.01500000
H      6.74700000    -12.08400000     -1.70100000
H      7.04300000    -11.04000000     -0.64700000
O    -14.57600000      8.36900000      6.70300000
H    -15.01400000      9.13600000      7.07200000
H    -13.99000000      8.07000000      7.39800000
O     -0.50300000     -5.84500000     13.64500000
H     -0.13100000     -4.96600000     13.71300000
H      0.25100000     -6.41100000     13.47800000
O     -8.72100000     10.04200000      9.51900000
H     -8.48900000      9.17700000      9.18300000
H     -8.07900000     10.21100000     10.20900000
O     17.94100000      2.62900000     -0.73000000
H     18.81300000      2.51300000     -1.10900000
H     17.34400000      2.55000000     -1.47400000
O      2.67400000     -4.18700000    -12.85200000
H      3.06500000     -3.51500000    -12.29300000
H      1.76800000     -4.25200000    -12.55000000
O     17.01600000     -4.66900000      3.17500000
H     17.27300000     -4.55600000      2.26000000
H     16.20600000     -4.16700000      3.26000000
O    -16.80300000      1.77600000     -0.78300000
H    -17.51200000      2.04100000     -1.36900000
H    -16.66700000      2.53300000     -0.21400000
O    -14.00900000    -10.79700000      4.20800000
H    -14.06200000    -10.67600000      3.26000000
H    -13.07700000    -10.92800000      4.38100000
O      3.43400000     -5.34400000     14.85300000
H      2.83800000     -5.76400000     15.47400000
H      3.77400000     -4.58300000     15.32400000
O     -9.11900000      0.36700000      5.61800000
H     -9.42500000      0.22300000      6.51300000
H     -8.66400000      1.20900000      5.65400000
O      7.07600000      5.56300000      6.70700000
H      6.97800000      4.61200000      6.75400000
H      7.73000000      5.76900000      7.37400000
O     -1.29000000     -2.95800000      7.61000000
H     -1.23200000     -3.56100000      8.35100000
H     -2.16900000     -2.58500000      7.67200000
O    -12.49500000     -5.26100000      3.38100000
H    -11.63900000     -4.97200000      3.69800000
H    -12.89800000     -4.46900000      3.02500000
O     -0.61900000     -7.22800000     -4.74100000
H     -1.28800000     -6.54600000     -4.79600000
H      0.19000000     -6.75400000     -4.54500000
O     -6.81500000      2.18000000     10.18600000
H     -7.18300000      1.56700000      9.54900000
H     -6.48000000      1.62300000     10.88900000
O    -14.70600000     -4.27700000     -7.27700000
H    -14.00600000     -3.75700000     -7.67300000
H    -15.51100000     -3.91200000     -7.64300000
O    -12.05100000     10.68500000      1.40700000
H    -12.91700000     10.76100000      1.00800000
H    -11.87200000      9.74500000      1.41700000
O     -4.46200000    -11.45000000    -11.06800000
H     -3.87500000    -11.17200000    -10.36500000
H     -4.15900000    -12.32700000    -11.30000000
O     14.39200000      1.12800000     -1.97900000
H     13.77600000      1.18200000     -2.70900000
H     15.24900000      1.27800000     -2.37800000
O    -11.59700000     -4.81000000    -12.40000000
H    -12.30300000     -4.28400000    -12.77500000
H    -12.02000000     -5.32400000    -11.71300000
O      9.20400000    -11.52900000      2.54700000
H      8.77100000    -10.99000000      3.20900000
H      8.92700000    -12.42300000      2.74800000
O     -4.54600000     -9.49700000      2.71500000
H     -4.03800000     -9.75000000      1.94500000
H     -4.14700000     -8.67800000      3.00700000
O      9.52300000      1.28900000    -13.06200000
H      9.57300000      2.24200000    -12.98500000
H      9.00900000      1.13900000    -13.85500000
O      3.13100000     -1.04400000     16.09800000
H      3.13400000     -1.88300000     15.63700000
H      3.96700000     -1.02300000     16.56300000
O      4.18400000     -2.89700000      1.79500000
H      3.40100000     -2.68000000      2.30000000
H      4.62800000     -2.05800000      1.66700000
O     -4.97600000     -7.01800000     -3.30000000
H     -5.49300000     -7.20600000     -4.08400000
H     -4.21500000     -6.53700000     -3.62500000
O     -0.47000000    -17.21700000      3.73300000
H     -0.14700000    -18.11700000      3.77800000
H      0.23600000    -16.69000000      4.10700000
O      0.98200000    -15.83100000     -5.26300000
H      0.36800000    -15.10300000     -5.16900000
H      0.84000000    -16.15100000     -6.15400000
O     -3.28900000     -1.10100000    -15.36500000
H     -2.65400000     -1.71200000    -15.73800000
H     -3.15700000     -0.28900000    -15.85400000
O    -13.86600000      3.02300000      0.26700000
H    -14.71300000      3.39300000      0.51600000
H    -14.04700000      2.52800000     -0.53200000
O     10.22400000      1.13700000      6.36300000
H      9.95100000      1.72600000      7.06700000
H      9.40700000      0.87700000      5.93800000
O      9.59700000      3.90100000    -13.62200000
H      8.88800000      3.98500000    -14.26000000
H      9.90400000      4.79700000    -13.48500000
O     -1.54900000    -10.00900000    -11.27800000
H     -1.87400000    -10.25300000    -10.41100000
H     -1.16700000    -10.81500000    -11.62600000
O      2.79700000    -15.87000000      8.83200000
H      3.54500000    -15.99000000      8.24600000
H      2.73700000    -14.92200000      8.95100000
O     10.74000000     12.07000000      4.16000000
H      9.94000000     12.51800000      3.88500000
H     10.91700000     12.41400000      5.03600000
O     -5.33100000      2.15900000    -13.55400000
H     -5.28200000      2.59500000    -12.70300000
H     -5.19400000      1.23200000    -13.35600000
O    -11.07100000     10.64600000    -10.36800000
H    -10.38300000     10.21200000     -9.86300000
H    -11.42300000      9.95800000    -10.93300000
O     10.59100000    -11.32000000      0.03900000
H     10.19900000    -11.99700000     -0.51200000
H     10.12700000    -11.39000000      0.87300000
O     12.35100000     -2.14600000      4.58200000
H     12.31700000     -1.26200000      4.94800000
H     12.55200000     -2.01400000      3.65600000
O    -10.99200000      0.03700000    -12.98500000
H    -11.32900000      0.92500000    -12.86400000
H    -10.12600000      0.05200000    -12.57900000
O      8.69500000      8.09500000     -8.00600000
H      9.45800000      8.16400000     -8.57900000
H      9.03700000      8.27100000     -7.12900000
O     -1.37200000      1.26500000     11.16800000
H     -2.12700000      0.96700000     11.67600000
H     -0.68400000      1.40200000     11.82000000
O      5.96800000     -2.22800000    -14.49200000
H      5.87900000     -3.09800000    -14.10500000
H      6.12000000     -1.64800000    -13.74600000
O      2.21600000      3.87400000     14.88700000
H      2.25200000      4.23600000     15.77300000
H      2.39800000      2.94100000     15.00300000
O     -5.21800000     -4.38400000      6.08100000
H     -4.72400000     -4.93500000      5.47300000
H     -5.06100000     -4.77500000      6.94000000
O      4.09800000     -2.44900000     10.66700000
H      3.88300000     -2.69400000      9.76700000
H      4.98300000     -2.78900000     10.80200000
O      0.01700000     -8.72600000     -2.45800000
H     -0.32500000     -8.45600000     -1.60500000
H     -0.16300000     -7.98300000     -3.03400000
O     -6.58500000     14.31700000     -4.28600000
H     -6.99100000     15.11800000     -4.61900000
H     -5.64700000     14.51100000     -4.27700000
O     -2.83800000      8.71400000     -7.38500000
H     -2.67100000      8.23200000     -6.57500000
H     -2.37700000      9.54500000     -7.26800000
O     -8.90500000     -4.32800000     -6.72500000
H     -9.76100000     -4.59900000     -6.39400000
H     -8.29100000     -4.57200000     -6.03200000
O     -0.03100000    -11.35700000     -4.50200000
H     -0.11800000    -12.28400000     -4.27800000
H      0.22400000    -10.93600000     -3.68000000
O     11.60500000      4.02900000     13.36100000
H     11.32100000      4.37000000     12.51300000
H     11.78800000      4.80900000     13.88400000
O     -0.35000000     13.77300000      8.30300000
H     -0.41300000     13.13300000      7.59400000
H      0.46400000     13.54800000      8.75600000
O     -0.29700000     -0.99000000     13.50000000
H      0.01600000     -0.08600000     13.47200000
H     -0.68600000     -1.08200000     14.37000000
O     -6.57900000     -4.58400000     -1.79400000
H     -6.70600000     -4.20200000     -0.92600000
H     -7.08400000     -5.39700000     -1.77300000
O     11.74000000      6.60800000      0.92300000
H     11.04200000      5.95800000      1.00700000
H     11.31100000      7.44500000      1.10200000
O     -9.21000000      9.23400000     -9.14700000
H     -8.26100000      9.22900000     -9.26900000
H     -9.34300000      8.84000000     -8.28500000
O     -1.35900000     -6.89000000    -13.93900000
H     -1.86100000     -7.49500000    -13.39100000
H     -1.98200000     -6.59800000    -14.60500000
O     14.64500000     -6.66600000      0.43800000
H     14.76500000     -5.72000000      0.51900000
H     14.18300000     -6.77800000     -0.39300000
O     -7.24900000     -8.45800000    -12.08900000
H     -6.59500000     -7.78600000    -12.28200000
H     -8.03800000     -7.96600000    -11.86300000
O     -2.46300000     10.62900000      7.11800000
H     -1.82300000      9.93500000      7.27900000
H     -1.94400000     11.35800000      6.77800000
O     -2.20700000     -0.89700000     15.89000000
H     -1.57900000     -0.40700000     16.42100000
H     -3.06300000     -0.63600000     16.23000000
O     -5.51800000     -6.36000000    -12.15900000
H     -5.19400000     -5.73100000    -12.80400000
H     -6.18400000     -5.87800000    -11.66800000
O     -5.32100000    -16.77000000     -3.11100000
H     -6.24100000    -16.72200000     -3.37000000
H     -5.32100000    -16.54000000     -2.18200000
O     -3.75300000     10.83100000      9.52600000
H     -3.25300000     10.76700000      8.71200000
H     -3.84000000      9.92600000      9.82600000
O    -11.85500000      9.82300000      5.81000000
H    -12.17400000      9.24300000      5.11800000
H    -12.38400000     10.61600000      5.71900000
O     13.53200000     -4.41200000      6.01400000
H     12.98200000     -4.80800000      6.69000000
H     12.94300000     -3.82400000      5.54000000
O     15.76900000      0.40800000     -7.25300000
H     15.45600000      0.06600000     -8.09100000
H     16.11900000     -0.35800000     -6.79800000
O    -11.33900000    -11.83600000      4.56700000
H    -11.15900000    -12.31300000      5.37800000
H    -10.60800000    -12.06000000      3.99100000
O     -2.57900000      1.41900000    -16.10100000
H     -2.00800000      2.17600000    -16.23000000
H     -3.09300000      1.36700000    -16.90700000
O      5.89700000     -1.71900000     13.94900000
H      6.02300000     -1.33500000     14.81700000
H      6.35900000     -2.55700000     13.98800000
O      3.93000000     12.83800000      9.49400000
H      3.25000000     12.50000000      8.91200000
H      3.58100000     12.70400000     10.37500000
O      9.01000000    -10.88100000     -3.16900000
H      8.62100000    -11.29900000     -2.40100000
H      8.67000000    -11.38100000     -3.91100000
O      3.04900000      9.87700000     -2.93300000
H      2.82800000      8.94600000     -2.96600000
H      3.95400000      9.89700000     -2.62500000
O     -5.23100000     10.75500000    -14.03200000
H     -5.72500000     11.34000000    -14.60600000
H     -5.71300000     10.76800000    -13.20500000
O      4.02500000     -1.20200000    -16.01100000
H      4.68600000     -1.29500000    -15.32500000
H      3.74900000     -0.28700000    -15.95400000
O     10.44400000     -2.87600000     -2.90000000
H      9.50000000     -2.73500000     -2.82500000
H     10.76900000     -2.80700000     -2.00300000
O      9.47400000      1.06600000     -9.91800000
H     10.19000000      0.59100000     -9.49600000
H      9.36100000      0.62700000    -10.76200000
O    -10.57400000      5.98000000     -8.51100000
H    -11.43400000      6.34800000     -8.30600000
H     -9.98700000      6.36900000     -7.86200000
O     -4.65400000     -0.26000000     17.43100000
H     -4.78500000      0.34300000     16.69900000
H     -5.47600000     -0.22600000     17.92000000
O     -3.07800000      4.81700000     -8.07600000
H     -3.29800000      3.88800000     -8.13300000
H     -3.35700000      5.18200000     -8.91500000
O     -3.23100000     -5.81200000     -7.78300000
H     -4.05300000     -5.32100000     -7.77300000
H     -3.16100000     -6.14200000     -8.67800000
O     -7.84800000     11.38000000     -6.40500000
H     -7.70400000     11.92100000     -7.18200000
H     -8.76600000     11.52900000     -6.17600000
O      3.11300000     18.16200000     -1.46300000
H      3.02500000     18.28400000     -2.40900000
H      3.06200000     17.21400000     -1.33900000
O      3.67000000     -7.72000000     -4.48900000
H      3.94400000     -8.60600000     -4.72600000
H      4.24300000     -7.47800000     -3.76200000
O    -12.97200000    -11.02800000     -7.00700000
H    -13.73000000    -10.75300000     -7.52200000
H    -12.21800000    -10.68800000     -7.48900000
O    -16.47000000      0.47100000     -8.27500000
H    -17.33600000      0.70900000     -7.94600000
H    -15.86000000      0.93900000     -7.70500000
O      2.61500000     -1.75500000      8.32300000
H      1.91700000     -1.38200000      7.78400000
H      2.34300000     -1.57800000      9.22400000
O     -1.85500000      4.99000000      0.90200000
H     -2.74100000      4.66900000      1.07500000
H     -1.98600000      5.80700000      0.42100000
O      1.31500000      5.19900000     12.55700000
H      1.69600000      4.81300000     13.34600000
H      0.37400000      5.05000000     12.64800000
O     -7.32600000      2.49100000     14.72200000
H     -7.23800000      3.22200000     14.11000000
H     -8.13200000      2.05000000     14.45200000
O      6.38500000     16.92300000      0.47500000
H      5.82300000     16.18000000      0.69400000
H      5.91100000     17.68700000      0.80500000
O    -17.61400000     -0.12100000      2.28700000
H    -17.22100000      0.52700000      2.87200000
H    -18.28100000     -0.55300000      2.82100000
O      1.75400000     -5.60700000     -4.29200000
H      2.26000000     -4.92800000     -3.84700000
H      2.37100000     -6.33000000     -4.40700000
O     -1.30400000     -8.91000000      2.46500000
H     -1.72000000     -8.05200000      2.37900000
H     -1.35700000     -9.29100000      1.58800000
O     -2.00200000      5.75000000      9.79200000
H     -2.35900000      4.98000000     10.23500000
H     -2.45000000      5.76900000      8.94700000
O     -0.22000000    -10.52000000      7.88100000
H     -1.10000000    -10.25100000      7.61500000
H      0.11300000     -9.78100000      8.39000000
O     -6.27400000     13.89400000      1.97100000
H     -6.53200000     13.08000000      1.53700000
H     -6.70800000     13.85800000      2.82300000
O      4.00500000    -17.53000000     -1.05500000
H      3.62400000    -17.37600000     -1.92000000
H      3.35200000    -18.06000000     -0.59700000
O     -0.64600000    -13.46600000     -8.79500000
H     -0.38700000    -13.81900000     -9.64600000
H     -1.43700000    -13.95200000     -8.56400000
O      4.66300000      0.48000000     10.61900000
H      3.84400000      0.62300000     10.14400000
H      4.63600000     -0.44300000     10.87000000
O     -4.85100000      1.71000000     14.63200000
H     -5.73800000      1.97600000     14.87700000
H     -4.28000000      2.31300000     15.10700000
O     -9.76500000      8.93700000     11.85900000
H     -9.47100000      9.40000000     12.64400000
H     -9.44100000      9.47000000     11.13300000
O     10.27800000      8.89000000      1.54400000
H     10.37500000      9.19000000      2.44800000
H     10.47100000      9.66300000      1.01300000
O     15.48700000      0.53300000      8.77000000
H     15.52600000     -0.15900000      9.43000000
H     16.20000000      1.12700000      9.00300000
O     -2.83300000    -10.76500000     -3.16800000
H     -3.23500000     -9.93500000     -2.91300000
H     -1.99500000    -10.51500000     -3.55800000
O     16.36500000      2.77200000      4.62400000
H     17.15200000      2.23100000      4.55500000
H     15.89700000      2.61900000      3.80300000
O     -1.99800000      9.14800000    -11.26700000
H     -2.41000000      9.71000000    -10.61100000
H     -2.02300000      9.66300000    -12.07400000
O     14.30400000      0.39500000      5.11300000
H     15.01400000      0.39500000      5.75500000
H     13.67900000      1.03700000      5.44800000
O    -15.02000000     -0.86200000      5.85100000
H    -15.19600000     -1.73000000      6.21300000
H    -15.50700000     -0.84200000      5.02700000
O      3.42100000     10.29200000     -9.67100000
H      4.08100000      9.62100000     -9.49700000
H      3.15700000     10.13900000    -10.57800000
O     11.18700000      6.33600000      3.99800000
H     11.24800000      6.13800000      3.06300000
H     10.47200000      6.97000000      4.06200000
O      2.17300000     -3.02900000      3.72700000
H      2.35500000     -2.15200000      4.06200000
H      1.36800000     -3.29400000      4.17300000
O    -10.19400000     -6.16300000      0.48000000
H     -9.96200000     -6.82000000      1.13700000
H    -10.79700000     -6.61700000     -0.10800000
O     10.20900000     -2.44200000     12.27000000
H      9.61500000     -3.07200000     12.67800000
H     10.42100000     -2.82900000     11.42100000
O     10.48200000      5.47200000      7.54800000
H     11.39200000      5.26400000      7.33600000
H     10.06500000      4.62000000      7.67900000
O     -3.98800000      0.46100000      9.56100000
H     -3.50900000      0.24500000     10.36100000
H     -4.71000000     -0.16700000      9.53800000
O      2.92500000      7.62000000     12.51400000
H      2.59500000      6.75400000     12.27500000
H      2.61500000      8.19500000     11.81400000
O     -4.64700000     -9.03300000     12.26400000
H     -4.28200000     -9.63300000     12.91300000
H     -3.91000000     -8.82000000     11.69100000
O      0.90700000     13.09500000      3.94200000
H      1.32000000     13.14300000      3.08000000
H      0.76300000     12.16000000      4.08700000
O     -5.43000000      1.40500000      3.32900000
H     -5.31500000      2.26200000      2.92000000
H     -5.98300000      0.91900000      2.71700000
O      3.95600000      2.24600000     -2.32300000
H      4.81400000      2.30100000     -1.90300000
H      4.11000000      1.73500000     -3.11700000
O      3.13900000      3.81300000      1.15400000
H      2.35500000      4.00400000      0.64000000
H      2.86200000      3.92000000      2.06400000
O     -4.02300000     -5.14400000     -0.90000000
H     -4.81000000     -4.92500000     -1.40000000
H     -4.10200000     -6.08300000     -0.72900000
O     16.39200000      6.95700000     -4.41000000
H     15.59400000      6.55800000     -4.06400000
H     17.08300000      6.32700000     -4.20400000
O      0.09700000      6.59400000      2.02500000
H     -0.70900000      6.08300000      1.95000000
H      0.10400000      7.14600000      1.24300000
O      2.98700000    -13.78300000     -5.37300000
H      2.19700000    -14.30400000     -5.51900000
H      3.70700000    -14.40100000     -5.50100000
O     -5.26100000    -11.29600000     -4.63200000
H     -4.66900000    -11.33500000     -3.88100000
H     -4.69700000    -11.06200000     -5.36900000
O      4.73300000      5.37100000     -4.45600000
H      4.00500000      5.06100000     -4.99400000
H      5.32700000      5.79300000     -5.07600000
O      9.89300000     11.97800000      9.50800000
H      9.10200000     11.46300000      9.35100000
H      9.58000000     12.88000000      9.58300000
O     -6.51100000      7.95100000    -12.38100000
H     -6.70400000      7.56500000    -11.52700000
H     -5.75400000      7.46000000    -12.70100000
O     -5.11400000      8.15800000      8.13100000
H     -5.66500000      8.84200000      7.75000000
H     -5.49800000      7.99200000      8.99200000
O      6.76900000     -2.40000000      9.80100000
H      6.23300000     -2.23600000      9.02500000
H      7.53200000     -2.87300000      9.47000000
O      2.39900000      7.33800000     -3.06600000
H      3.17700000      6.80100000     -2.91600000
H      2.07500000      7.05600000     -3.92100000
O     -2.46100000      7.50900000      4.63200000
H     -2.01300000      8.33200000      4.43800000
H     -1.76100000      6.90900000      4.88700000
O      8.54900000     -9.10800000      7.34600000
H      9.39300000     -8.84200000      6.98100000
H      8.75200000     -9.86900000      7.89000000
O    -10.73900000     -5.71700000      6.93000000
H     -9.91900000     -6.15000000      7.16900000
H    -10.67100000     -5.57900000      5.98500000
O     10.06000000     -0.41600000     -1.36500000
H     11.00200000     -0.56100000     -1.27400000
H      9.71500000     -0.51000000     -0.47700000
O     -2.58700000    -16.56700000     -3.48900000
H     -2.86000000    -16.38600000     -4.38800000
H     -3.40000000    -16.78300000     -3.03100000
O     -9.45200000      0.83600000     13.88900000
H     -9.68600000      0.16900000     14.53300000
H    -10.21400000      0.89200000     13.31300000
O    -12.87500000     -0.87400000     -1.40200000
H    -11.96700000     -0.73500000     -1.67400000
H    -13.35000000     -0.12600000     -1.76400000
O     10.81700000      3.30400000      3.19000000
H     10.65400000      3.79700000      2.38500000
H     10.14600000      3.61100000      3.79900000
O     12.95500000    -10.71300000      7.04300000
H     12.46300000     -9.91900000      7.25100000
H     12.42700000    -11.15500000      6.37700000
O    -11.09000000     -7.78900000     -7.06400000
H    -10.87300000     -7.76400000     -6.13200000
H    -12.02600000     -7.99100000     -7.08600000
O     -9.32800000      0.09700000    -15.49500000
H     -8.68800000      0.79400000    -15.64400000
H     -9.87500000      0.42300000    -14.78100000
O      7.56800000      9.29900000      6.01000000
H      8.28700000      8.97000000      6.55000000
H      7.00200000      9.76700000      6.62300000
O     13.00800000     -0.87700000     -4.81400000
H     13.79500000     -0.52400000     -4.39900000
H     13.32600000     -1.29200000     -5.61600000
O     -7.37900000     -3.09000000     13.72800000
H     -7.50400000     -3.47600000     12.86100000
H     -8.15600000     -3.35100000     14.22100000
O     16.52300000     -7.01800000     -1.65200000
H     15.71600000     -7.06700000     -2.16400000
H     16.31100000     -7.46100000     -0.83000000
O    -12.83100000      6.14700000     -2.32200000
H    -13.09400000      5.76500000     -3.16000000
H    -12.24900000      5.49400000     -1.93300000
O      6.99000000     -0.76300000    -12.15000000
H      7.60900000     -0.39300000    -12.78000000
H      6.35700000     -0.06100000    -11.99600000
O    -10.97400000      2.26700000      3.76200000
H    -10.52400000      1.64300000      4.33100000
H    -11.83100000      1.87100000      3.60100000
O    -11.74200000     -5.06100000      9.38400000
H    -12.37900000     -4.72800000      8.75200000
H    -11.06700000     -5.47700000      8.84800000
O    -16.22700000      4.00900000      0.79500000
H    -16.05500000      4.43100000      1.63700000
H    -16.18800000      4.72100000      0.15700000
O     10.44900000      9.33200000      4.36300000
H     10.49300000      9.01200000      5.26400000
H     10.35200000     10.28000000      4.45000000
O     11.95900000      8.64800000      8.51900000
H     12.25000000      9.54900000      8.37700000
H     12.69800000      8.22200000      8.95200000
O     -0.59500000     -1.81600000    -16.00500000
H     -0.01900000     -2.52600000    -15.72200000
H     -0.35100000     -1.07500000    -15.45100000
O     14.73200000     -1.83000000     -9.11700000
H     14.66300000     -2.69800000     -9.51500000
H     15.61400000     -1.53300000     -9.34100000
O      7.36900000     -6.89800000     15.18000000
H      7.16200000     -7.15800000     16.07800000
H      6.67300000     -7.28800000     14.65100000
O      0.13200000      7.02400000      5.43800000
H      0.42800000      6.37400000      6.07500000
H      0.93500000      7.45600000      5.14600000
O     -2.61200000     13.81200000     -1.80500000
H     -2.83700000     14.10100000     -0.92100000
H     -3.28400000     13.16600000     -2.02400000
O      8.77200000     11.34400000     -1.42200000
H      9.00000000     11.37100000     -2.35100000
H      9.61300000     11.26300000     -0.97200000
O      3.91200000      5.77100000    -11.01000000
H      4.25000000      6.24300000    -10.24900000
H      3.15800000      6.28600000    -11.29500000
O    -12.53300000      2.24400000    -12.51500000
H    -12.32100000      2.47400000    -11.61000000
H    -12.71500000      3.08300000    -12.93800000
O     -5.25500000      4.07100000     -6.59300000
H     -4.83500000      4.80500000     -6.14500000
H     -4.65000000      3.33900000     -6.47200000
O      2.16000000    -18.10700000      2.38200000
H      2.01600000    -17.43600000      3.05000000
H      1.92300000    -18.92800000      2.81300000
O     13.96500000      1.38600000     -9.49700000
H     13.12100000      0.93400000     -9.50500000
H     14.46700000      0.97000000    -10.19700000
O     -3.24200000     -1.48900000     -2.72000000
H     -2.84100000     -0.62200000     -2.65700000
H     -2.81900000     -1.89400000     -3.47700000
O     -9.48600000      2.70400000    -13.46200000
H     -8.83600000      2.87000000    -14.14500000
H     -9.56800000      3.53800000    -13.00000000
O     10.47100000     -1.58100000     -5.21400000
H     11.32400000     -1.16900000     -5.07900000
H     10.49300000     -2.36300000     -4.66200000
O      1.04100000    -11.13600000    -13.62100000
H      1.09100000    -10.99100000    -12.67600000
H      1.95400000    -11.20900000    -13.90100000
O      4.12300000     -5.53400000     -6.79400000
H      3.96900000     -6.34100000     -6.30300000
H      4.70600000     -5.02100000     -6.23400000
O      4.85800000     14.12300000     -8.31800000
H      5.42900000     13.87000000     -7.59300000
H      3.97700000     14.11000000     -7.94300000
O     -7.00300000    -12.80900000     -9.86900000
H     -6.98500000    -12.09300000    -10.50300000
H     -6.84300000    -13.59500000    -10.39000000
O      4.70800000      7.00700000      5.94500000
H      5.41200000      6.39400000      6.15600000
H      3.92600000      6.61600000      6.33500000
O     -2.98600000     -5.63500000    -10.61100000
H     -2.82400000     -4.70100000    -10.74400000
H     -3.37300000     -5.93000000    -11.43500000
O     -7.21900000     11.28200000      0.17900000
H     -7.97400000     10.73800000     -0.04500000
H     -7.11700000     11.17300000      1.12400000
O      6.83700000     13.80100000     -6.10500000
H      6.45000000     14.63000000     -5.82400000
H      7.73500000     14.02600000     -6.35100000
O      0.78700000    -16.94500000      0.08600000
H      1.16900000    -17.31600000     -0.70900000
H      1.11800000    -17.50100000      0.79200000
O      7.27200000      4.90600000     -0.22200000
H      7.73500000      5.74400000     -0.22800000
H      6.82600000      4.87200000     -1.06800000
O    -10.17100000     -4.79000000     -2.71600000
H    -10.81200000     -4.55600000     -2.04500000
H    -10.62700000     -4.64200000     -3.54400000
O     -5.68900000     -3.00900000    -10.09100000
H     -6.41700000     -3.56600000    -10.36700000
H     -5.56400000     -3.22000000     -9.16600000
O     -1.91200000     -6.06900000      6.74800000
H     -1.63800000     -5.15500000      6.66900000
H     -2.77300000     -6.09800000      6.33100000
O     13.32800000      2.61400000    -12.51800000
H     12.82900000      2.83400000    -11.73200000
H     13.84900000      1.85200000    -12.26500000
O     -2.22700000      3.88600000      7.39700000
H     -2.97600000      3.34200000      7.64200000
H     -2.57100000      4.78000000      7.39500000
O    -13.03400000      8.51000000      3.66500000
H    -13.91600000      8.87400000      3.58800000
H    -12.80500000      8.24500000      2.77400000
O      2.23600000      8.62600000      9.87500000
H      1.99300000      7.76100000      9.54400000
H      2.61400000      9.07500000      9.12000000
O     13.68800000     10.49000000      4.86200000
H     13.04500000     11.10700000      5.21300000
H     13.68300000     10.65000000      3.91800000
O      6.91000000      5.95600000      9.83900000
H      6.22800000      6.54900000     10.15500000
H      6.58700000      5.08200000     10.05700000
O     12.07100000      1.77100000     -3.50500000
H     11.50900000      2.30000000     -4.07200000
H     12.39000000      1.06900000     -4.07300000
O      5.07900000     -6.27600000     -2.40700000
H      6.01800000     -6.31400000     -2.22200000
H      4.73100000     -5.66600000     -1.75600000
O     17.60700000     -1.54900000      1.49200000
H     18.33700000     -1.32800000      2.07100000
H     16.82700000     -1.43100000      2.03500000
O      7.06200000      1.84300000     15.02300000
H      7.31100000      2.70400000     14.68700000
H      6.45000000      1.49900000     14.37200000
O     10.28000000     -0.54700000     14.20500000
H     10.43500000     -0.97900000     13.36500000
H      9.73000000      0.20600000     13.98900000
O     -5.69800000      8.10900000     10.87200000
H     -4.75300000      8.16200000     11.01400000
H     -6.06800000      8.03300000     11.75100000
O      9.42100000      6.11100000     12.28600000
H      9.77500000      6.40900000     11.44800000
H      8.90300000      6.85100000     12.60400000
O      8.37700000      7.33200000      0.12000000
H      7.94700000      8.01900000     -0.38900000
H      8.88100000      7.80500000      0.78200000
O     -2.30500000    -12.95200000     -1.38600000
H     -1.43600000    -13.35200000     -1.37500000
H     -2.21800000    -12.20500000     -1.97700000
O     -8.72300000      6.23200000     11.41300000
H     -9.21900000      7.04000000     11.54500000
H     -8.69300000      5.82500000     12.27800000
O     -2.49100000     -5.98900000     15.56700000
H     -2.81700000     -6.88300000     15.46500000
H     -1.98600000     -5.82500000     14.77100000
O     -4.69100000      2.73200000      8.22800000
H     -4.38800000      1.83900000      8.38600000
H     -5.30700000      2.90500000      8.94100000
O      2.29000000      7.63500000      3.87200000
H      1.49600000      7.52700000      3.34900000
H      2.75400000      8.36300000      3.45600000
O      2.09100000     14.47400000     -8.53500000
H      1.55800000     13.88200000     -8.00500000
H      2.08600000     14.08300000     -9.40900000
O      8.16200000     -0.37300000     11.09200000
H      8.87500000     -0.94500000     11.37400000
H      7.50900000     -0.96800000     10.72400000
O     -2.74600000      5.37400000     -2.76900000
H     -2.46100000      4.78900000     -3.47100000
H     -3.33500000      5.99500000     -3.19800000
O     -4.57700000      0.08900000     -5.00100000
H     -4.52800000     -0.84900000     -4.81500000
H     -3.81300000      0.26400000     -5.55100000
O     -4.76800000    -15.80200000      2.13300000
H     -5.19400000    -16.27900000      2.84500000
H     -4.55600000    -14.94800000      2.50900000
O      2.24700000     -3.54900000     -7.42000000
H      2.49200000     -4.31300000     -6.89900000
H      1.30000000     -3.63200000     -7.53600000
O      9.40900000     -6.51700000     -2.48300000
H      8.63600000     -7.08100000     -2.48100000
H      9.86800000     -6.74300000     -3.29100000
O      9.70600000      7.21100000      9.97100000
H      8.75700000      7.09200000      9.93400000
H      9.92600000      7.63700000      9.14200000
O     12.80400000      4.93200000     -1.50900000
H     12.44400000      5.56200000     -0.88500000
H     12.49000000      4.08300000     -1.20000000
O     11.73100000     -0.84000000     -9.55200000
H     12.56900000     -1.25300000     -9.34300000
H     11.08300000     -1.53100000     -9.41500000
O     -8.82200000     -9.54500000    -10.02600000
H     -7.92400000     -9.33700000    -10.28200000
H     -9.13600000    -10.13500000    -10.71100000
O      9.78300000     -9.24400000     11.60400000
H      9.33900000     -8.53700000     11.13500000
H      9.97100000     -8.87700000     12.46800000
O     14.93400000      3.61400000      2.13800000
H     15.57700000      2.94900000      1.89300000
H     14.25200000      3.12800000      2.60200000
O    -10.05500000     -3.38500000      0.46900000
H     -9.96200000     -4.33700000      0.51000000
H    -10.94200000     -3.21700000      0.78700000
O     -3.65400000    -10.77600000    -13.75000000
H     -3.62800000    -10.56100000    -12.81800000
H     -3.94600000     -9.96800000    -14.17400000
O     13.36600000      7.58400000      5.11400000
H     13.49400000      8.51200000      4.91500000
H     12.58600000      7.33800000      4.61600000
O      7.00200000    -12.35200000     -5.21700000
H      6.53900000    -12.72900000     -4.46900000
H      6.35700000    -11.78400000     -5.63700000
O     -7.49100000    -11.83400000      7.77900000
H     -7.00200000    -12.62700000      7.99900000
H     -7.90200000    -12.03200000      6.93700000
O     -3.83300000      0.56300000     12.51400000
H     -4.32000000     -0.25500000     12.61000000
H     -4.04800000      1.06300000     13.30100000
O      6.29000000     11.62100000     -8.95000000
H      5.74300000     12.40200000     -8.87700000
H      7.01100000     11.88600000     -9.52100000
O     11.66300000     -8.44500000     -2.31100000
H     11.01200000     -9.13500000     -2.44200000
H     11.14800000     -7.64200000     -2.23700000
O    -13.32500000     -1.10400000      1.53300000
H    -14.26000000     -1.30000000      1.59600000
H    -13.18900000     -0.87500000      0.61300000
O     -1.72400000     -3.58900000     -1.28200000
H     -1.82400000     -2.73200000     -1.69700000
H     -2.59600000     -3.98200000     -1.32900000
O    -12.02100000    -10.45900000     -3.00800000
H    -12.09700000    -11.27300000     -3.50600000
H    -11.76600000    -10.73800000     -2.12900000
O     -9.16400000     -1.72500000     -8.03600000
H     -8.26600000     -1.58600000     -8.33800000
H     -9.13700000     -2.57000000     -7.58700000
O    -17.04500000     -5.39400000     -3.60800000
H    -16.78300000     -6.28500000     -3.37900000
H    -16.74200000     -4.85900000     -2.87400000
O     -0.76500000     -9.53500000     -6.21900000
H     -0.65800000     -8.71500000     -5.73600000
H     -0.38900000    -10.20200000     -5.64500000
O     -2.05300000      0.20200000     -6.20800000
H     -1.38900000     -0.10300000     -6.82600000
H     -1.57500000      0.76800000     -5.60300000
O    -13.19700000      7.04700000      8.83100000
H    -13.01400000      6.18500000      8.45700000
H    -12.34100000      7.47300000      8.88200000
O      0.59000000     -4.66300000    -15.05500000
H     -0.28300000     -4.94400000    -14.78400000
H      1.12900000     -4.76200000    -14.27000000
O     -6.30900000      9.80900000     -9.08200000
H     -5.83800000     10.43800000     -8.53400000
H     -6.13300000     10.09400000     -9.97800000
O     -5.95400000     11.75800000     -4.03500000
H     -6.59600000     11.35700000     -4.62100000
H     -5.91800000     12.67400000     -4.31200000
O     -5.42300000     -6.41900000     12.48000000
H     -4.50200000     -6.16600000     12.42000000
H     -5.40200000     -7.34100000     12.73600000
O     -2.42100000    -14.28700000      8.35900000
H     -2.92600000    -14.98300000      8.78100000
H     -1.64900000    -14.18200000      8.91400000
O      2.44800000      2.13600000      8.28100000
H      1.54000000      1.93600000      8.50700000
H      2.62200000      2.97400000      8.71100000
O      4.45300000     -9.27900000     10.41900000
H      3.77100000     -9.36900000      9.75400000
H      5.14700000     -8.78200000      9.98500000
O      8.63800000     -1.43500000      4.89200000
H      8.61300000     -2.35000000      4.61300000
H      7.71800000     -1.17400000      4.93900000
O     12.67600000      3.34100000     -7.10400000
H     12.43600000      2.60200000     -7.66200000
H     11.89900000      3.90000000     -7.09800000
O     -2.00600000      6.16600000     15.69800000
H     -1.80200000      5.83700000     16.57300000
H     -2.93900000      6.38000000     15.73400000
O      2.00000000     -8.97600000     14.11300000
H      2.36200000     -8.16700000     13.75100000
H      1.80100000     -9.51300000     13.34600000
O      4.66100000     -4.21800000     -0.82800000
H      4.32200000     -3.92700000      0.01900000
H      5.61200000     -4.18500000     -0.72900000
O     -4.61600000    -12.52100000     11.31900000
H     -3.95200000    -13.20600000     11.40200000
H     -4.49500000    -12.17600000     10.43500000
O    -10.03400000    -10.39700000     -7.47500000
H    -10.31900000     -9.48400000     -7.44300000
H     -9.08000000    -10.34900000     -7.53800000
O     -0.89200000     15.06800000      3.01100000
H      0.02900000     14.80700000      3.03700000
H     -1.20900000     14.91600000      3.90100000
O      9.72800000    -13.40500000     -1.54600000
H      9.99800000    -13.97800000     -2.26400000
H      9.00900000    -13.87400000     -1.12200000
O      6.99900000    -15.47200000      4.60500000
H      7.46500000    -14.78800000      4.12400000
H      7.52200000    -16.26200000      4.46500000
O      0.70600000      6.56300000     -5.60000000
H      0.14200000      5.84600000     -5.89000000
H      0.50300000      7.28300000     -6.19700000
O     -3.64800000     -6.18700000    -15.58500000
H     -4.12500000     -5.47500000    -16.01100000
H     -4.18100000     -6.96500000    -15.75000000
O     14.80400000     -3.48800000      0.87500000
H     14.11300000     -2.86900000      0.64000000
H     15.58400000     -2.94500000      0.98800000
O     -5.45800000      4.26600000      5.87800000
H     -5.08400000      4.89700000      6.49300000
H     -4.70800000      3.75600000      5.57200000
O      2.43600000     -7.72200000    -11.61800000
H      2.07200000     -8.30500000    -10.95200000
H      1.95700000     -6.90100000    -11.50600000
O    -10.72300000     -7.84800000      9.63300000
H    -11.41000000     -7.23500000      9.89400000
H    -11.19600000     -8.61900000      9.32000000
O     -1.27600000     16.52500000     -7.65000000
H     -1.16000000     15.69600000     -7.18500000
H     -0.67000000     16.47100000     -8.39000000
O      4.33400000      6.76700000     -8.29600000
H      4.26600000      7.58700000     -7.80700000
H      3.89600000      6.12000000     -7.74300000
O     -1.76500000      6.38900000    -12.85200000
H     -1.21600000      6.82600000    -13.50300000
H     -2.66100000      6.60500000    -13.11000000
O      4.06200000     -4.87000000      4.33000000
H      3.39000000     -4.23700000      4.07900000
H      3.57100000     -5.64200000      4.61200000
O      3.40000000     -9.16100000      0.96700000
H      3.29700000     -9.72900000      0.20400000
H      2.54300000     -8.74900000      1.07800000
O      9.26600000      2.05000000     -0.44200000
H     10.19700000      2.26300000     -0.36900000
H      9.21800000      1.43600000     -1.17500000
O      8.73300000     -7.43900000      9.82900000
H      8.13000000     -7.86600000      9.22200000
H      9.56900000     -7.41900000      9.36200000
O      0.16900000     12.23600000     10.76200000
H     -0.70800000     12.61400000     10.69400000
H      0.65500000     12.85500000     11.30700000
O     12.05800000     -4.37300000     -0.19500000
H     11.90300000     -4.23100000      0.73900000
H     11.96800000     -5.31900000     -0.31100000
O      3.58600000     -3.72300000     -3.40200000
H      3.76600000     -3.61600000     -2.46800000
H      4.45000000     -3.72300000     -3.81400000
O      7.72100000    -10.77500000     11.75600000
H      8.53700000    -10.27800000     11.81200000
H      7.24800000    -10.54900000     12.55600000
O     -2.73600000     10.80200000     -4.24200000
H     -3.06300000     11.51500000     -4.79000000
H     -1.80700000     10.99900000     -4.12100000
O      9.11200000    -14.34800000      2.88400000
H      9.69100000    -14.93800000      3.36700000
H      9.18600000    -14.63300000      1.97300000
O      1.19500000     -2.59400000     -4.39300000
H      1.99900000     -3.02800000     -4.10900000
H      1.09200000     -2.85500000     -5.30900000
O    -10.79700000     -2.30500000     10.85900000
H    -11.15500000     -2.30500000      9.97200000
H    -10.91900000     -1.40600000     11.16700000
O     16.31500000     -1.70200000     -3.60000000
H     16.84500000     -1.58800000     -2.81100000
H     15.58100000     -2.24800000     -3.31900000
O    -15.55500000     -3.69200000      6.06700000
H    -15.79000000     -4.27500000      5.34500000
H    -16.37000000     -3.57400000      6.55400000
O     -5.25400000    -15.62300000     -7.74100000
H     -6.01300000    -16.06400000     -8.12000000
H     -5.62000000    -14.86300000     -7.28800000
O     14.22700000      7.47700000      2.30500000
H     13.31200000      7.24300000      2.14600000
H     14.60100000      7.59000000      1.43100000
O      5.67300000     -0.60200000      1.54900000
H      6.58800000     -0.44600000      1.78100000
H      5.36600000      0.23700000      1.20700000
O     12.95100000     -9.83400000      0.21500000
H     12.29900000    -10.52100000      0.35200000
H     12.80900000     -9.54500000     -0.68600000
O     -2.08600000     -2.58100000      3.96100000
H     -2.13100000     -2.61400000      3.00600000
H     -2.91900000     -2.19000000      4.22600000
O      8.21300000     -3.33100000    -11.20000000
H      8.06300000     -2.39200000    -11.30400000
H      7.35300000     -3.72800000    -11.33400000
O     -4.34100000      5.72800000     13.94600000
H     -3.49300000      5.34700000     13.71700000
H     -4.93700000      5.41300000     13.26700000
O     -8.82700000     12.51800000     -3.73800000
H     -9.04500000     13.12500000     -3.03100000
H     -8.43700000     13.07000000     -4.41600000
O     -7.17400000     -1.46600000    -13.01600000
H     -8.04000000     -1.87300000    -13.02300000
H     -7.32100000     -0.59700000    -12.64200000
O     -1.09400000     12.56100000      5.60400000
H     -1.87800000     12.61900000      5.05800000
H     -0.40100000     12.95000000      5.07100000
O     -2.45100000     -9.33600000     10.21200000
H     -3.02300000     -9.81700000      9.61400000
H     -2.07100000     -8.64200000      9.67400000
O     -2.50700000    -15.36900000     -8.33900000
H     -1.90900000    -16.10700000     -8.22100000
H     -3.37300000    -15.72900000     -8.14500000
O    -10.94600000     -7.68800000     -9.85500000
H    -11.11600000     -7.60400000     -8.91700000
H    -10.23100000     -8.32200000     -9.91200000
O     13.90100000     -7.74100000     -5.21300000
H     13.63800000     -7.03600000     -5.80500000
H     13.13600000     -8.31400000     -5.16900000
O     -0.84800000      7.11800000     13.49800000
H     -1.08700000      6.98200000     14.41500000
H     -1.56500000      7.64100000     13.13900000
O      5.19400000      8.26800000     10.43400000
H      6.01000000      8.70900000     10.67000000
H      4.70900000      8.20400000     11.25700000
O     -3.55700000     -9.91500000      0.14900000
H     -4.39400000    -10.33000000     -0.06100000
H     -3.65900000     -9.01000000     -0.14500000
O    -10.96900000    -13.68500000      0.42300000
H    -10.25900000    -13.84500000      1.04500000
H    -10.52700000    -13.51700000     -0.40800000
O      6.88100000     -5.61000000     -4.46700000
H      5.96700000     -5.89500000     -4.44900000
H      6.99000000     -5.10100000     -3.66400000
O      0.90500000     -3.56900000     13.43100000
H      1.82300000     -3.34500000     13.58400000
H      0.50100000     -2.74600000     13.15400000
O    -10.70000000      9.49600000     -5.09400000
H     -9.99200000      9.38100000     -4.46000000
H    -10.69800000      8.68600000     -5.60400000
O      3.74100000    -11.91000000     -7.37300000
H      2.90200000    -11.71100000     -7.78900000
H      3.56300000    -12.67700000     -6.83000000
O     -7.13300000    -14.37500000     -2.71000000
H     -7.04200000    -13.44300000     -2.51500000
H     -6.68600000    -14.81600000     -1.98800000
O    -16.34800000     -3.09700000     -1.56200000
H    -16.89800000     -2.51100000     -2.08300000
H    -15.45300000     -2.82000000     -1.75600000
O     -8.38200000      7.05300000      0.80200000
H     -8.17300000      6.54600000      0.01700000
H     -9.17000000      6.63700000      1.15200000
O      2.83600000    -16.68700000     -3.63000000
H      3.14900000    -17.33900000     -4.25800000
H      2.10600000    -16.25800000     -4.07500000
O     -0.20500000      8.34200000     -3.06600000
H     -0.44900000      8.22400000     -2.14800000
H      0.70900000      8.06400000     -3.10800000
O     -2.75100000     15.42300000      7.96100000
H     -3.06000000     15.84200000      8.76400000
H     -1.98000000     14.92400000      8.23200000
O     15.29700000      5.20500000      6.21800000
H     16.10500000      4.76400000      5.95500000
H     14.67900000      4.49300000      6.38200000
O      8.84700000     -7.58000000      0.85300000
H      9.34200000     -7.92100000      0.10800000
H      8.00900000     -8.04100000      0.81500000
O     -0.04600000      9.85200000    -14.39200000
H     -0.88100000     10.30300000    -14.26400000
H     -0.28600000      9.01000000    -14.77800000
O     -4.55800000     15.90700000      2.55100000
H     -5.20800000     15.22600000      2.38200000
H     -3.94100000     15.50300000      3.16200000
O      4.77100000    -10.10600000     13.05500000
H      4.66600000     -9.18400000     13.28800000
H      4.65900000    -10.12800000     12.10500000
O      5.75900000     -1.51800000      4.41600000
H      5.94600000     -1.48200000      3.47700000
H      5.17000000     -0.77900000      4.57100000
O      6.79500000      1.76300000     -3.88400000
H      7.63200000      1.39300000     -4.16300000
H      6.96300000      2.09900000     -3.00400000
O     17.69700000     -5.07700000      0.64600000
H     17.01300000     -4.85900000      0.01400000
H     18.51300000     -4.83400000      0.20900000
O      0.58900000      8.09000000     -0.20800000
H      1.50400000      8.27200000      0.00700000
H      0.15400000      8.94000000     -0.14300000
O      8.66200000      1.63200000     -7.06900000
H      7.84600000      2.13100000     -7.12400000
H      8.90600000      1.47200000     -7.98000000
O      8.59200000      9.42900000     -5.37400000
H      7.72400000      9.67900000     -5.05700000
H      9.17500000      9.59300000     -4.63300000
O     -1.05900000      0.59200000    -14.00400000
H     -1.71700000      0.78100000    -14.67400000
H     -1.35000000     -0.22900000    -13.60700000
O     -2.56500000      7.14000000     -0.32200000
H     -2.52900000      6.63200000     -1.13200000
H     -2.55400000      8.05200000     -0.61000000
O    -12.69800000     11.32600000     -4.15600000
H    -12.26200000     12.02600000     -4.64400000
H    -12.04400000     10.63000000     -4.09900000
O      5.34200000     13.43700000      4.08200000
H      6.11300000     12.99600000      4.44000000
H      5.04400000     14.00900000      4.78800000
O      1.28600000    -12.58600000     -0.21200000
H      1.55400000    -13.26300000      0.41000000
H      1.90700000    -11.87100000     -0.07000000
O      6.11000000      2.84200000     10.29500000
H      5.86300000      3.38500000     11.04400000
H      5.79400000      1.96700000     10.51900000
O      2.83200000      1.22500000     14.66200000
H      2.80800000      0.68100000     15.44900000
H      3.64900000      0.98100000     14.22800000
O     -4.38400000     -7.44800000      7.26000000
H     -4.32800000     -7.15200000      8.16900000
H     -5.28600000     -7.75300000      7.16200000
O     -3.74100000      4.11500000    -14.59900000
H     -3.73100000      4.01700000    -15.55100000
H     -4.32800000      3.42300000    -14.29300000
O     15.15000000     10.03600000      1.96600000
H     16.05100000      9.76600000      1.78800000
H     14.74500000      9.26700000      2.36800000
O      5.32900000    -13.63400000      8.15200000
H      6.20300000    -13.84700000      7.82500000
H      5.40300000    -13.71400000      9.10300000
O     -2.22600000     -4.22700000    -13.67300000
H     -2.41000000     -4.14500000    -14.60900000
H     -3.06300000     -4.04100000    -13.24700000
O      2.88200000    -12.69400000     10.10100000
H      2.71600000    -12.05600000      9.40700000
H      2.24600000    -12.47800000     10.78300000
O     -6.62500000     -0.67500000     -8.98600000
H     -6.50100000     -1.39600000     -9.60400000
H     -5.91900000     -0.06100000     -9.18900000
O      2.51400000     -7.25300000      4.88500000
H      2.88400000     -8.12200000      4.73100000
H      1.60100000     -7.41900000      5.11800000
O    -13.05000000      6.96400000     -7.78600000
H    -13.12300000      7.91000000     -7.66100000
H    -13.85900000      6.71900000     -8.23500000
O    -12.17400000     -8.07100000     -4.35900000
H    -12.10500000     -8.96200000     -4.01700000
H    -12.96700000     -8.08100000     -4.89500000
O      2.30200000    -14.57100000      1.52900000
H      3.24300000    -14.50700000      1.36000000
H      2.22800000    -14.55100000      2.48300000
O      6.13900000     -9.12700000     -0.05900000
H      5.83000000     -9.19600000     -0.96200000
H      5.41700000     -8.70900000      0.41000000
O    -11.39900000     -4.42400000     -5.34300000
H    -12.13700000     -5.02800000     -5.41700000
H    -11.76100000     -3.57200000     -5.58800000
O     -0.01900000     -3.66900000      5.19000000
H     -0.68900000     -3.32700000      4.59800000
H     -0.32600000     -3.42800000      6.06400000
O     -5.95600000     -1.52000000     10.06900000
H     -6.24300000     -0.95900000     10.78900000
H     -6.47400000     -2.32000000     10.16700000
O     -2.66400000     -3.23900000     14.48100000
H     -2.50600000     -2.43800000     14.98100000
H     -3.19700000     -3.78200000     15.06200000
O     -3.94400000     15.65700000     -3.55900000
H     -3.52900000     14.89700000     -3.15200000
H     -3.26000000     16.32700000     -3.56800000
O    -10.26500000     -0.73700000     -1.70200000
H    -10.07700000     -1.64500000     -1.93900000
H     -9.48600000     -0.25200000     -1.97500000
O    -16.09800000     -2.27000000      1.52100000
H    -16.78500000     -1.61700000      1.65700000
H    -16.29100000     -2.64500000      0.66200000
O     14.07700000      7.68600000     -8.56000000
H     13.79900000      7.31200000     -7.72300000
H     14.61000000      7.00000000     -8.96300000
O    -14.12500000      2.23200000      5.99500000
H    -14.01200000      1.98500000      5.07700000
H    -14.23700000      1.40100000      6.45500000
O    -10.47600000      4.61900000     -1.83400000
H    -10.12200000      4.60800000     -0.94500000
H    -10.07500000      3.86100000     -2.26100000
O     -7.24500000      4.95300000    -13.17000000
H     -6.50500000      5.54500000    -13.03300000
H     -7.00100000      4.15300000    -12.70600000
O      4.56100000    -10.03300000     -5.46000000
H      3.93600000    -10.56000000     -5.95900000
H      5.12900000     -9.64200000     -6.12400000
O    -11.43300000      9.20600000      8.66500000
H    -10.90900000      9.86400000      9.12300000
H    -11.56700000      9.57300000      7.79100000
O      4.89900000      4.18900000     12.28900000
H      5.17300000      5.07000000     12.54200000
H      4.56800000      3.80000000     13.09800000
O     13.50900000     -4.65500000    -10.92500000
H     12.58300000     -4.69900000    -10.68500000
H     13.50900000     -4.67200000    -11.88200000
O     11.02700000     10.91300000     -0.14900000
H     11.63400000     11.60200000      0.12100000
H     11.59000000     10.21300000     -0.47800000
O    -12.60500000     -3.63600000     -1.79300000
H    -13.16600000     -3.69600000     -2.56600000
H    -12.58700000     -2.70300000     -1.58100000
O     -9.62300000     -9.32400000      4.37300000
H     -9.96600000     -9.48200000      5.25300000
H     -8.67200000     -9.35100000      4.47800000
O     14.98100000     -0.37600000      0.14500000
H     14.10900000     -0.59700000      0.47100000
H     14.81900000      0.21200000     -0.59200000
O     -4.13700000     11.66700000      1.13100000
H     -4.23500000     10.72500000      0.99100000
H     -4.35400000     12.05900000      0.28500000
O      2.22900000      7.70400000    -16.39700000
H      2.82900000      8.03600000    -15.72900000
H      1.78500000      8.48400000    -16.72900000
O    -13.08200000     -5.12000000    -10.12800000
H    -12.91500000     -5.40500000     -9.22900000
H    -13.23400000     -4.17800000    -10.05600000
O     -3.45300000      3.83800000     11.30500000
H     -3.29400000      2.89500000     11.34200000
H     -4.38700000      3.93000000     11.49100000
O     -2.06400000    -13.47400000      5.45600000
H     -2.15200000    -13.70500000      6.38100000
H     -1.11900000    -13.44800000      5.30500000
O      2.31000000     -0.55200000      5.00800000
H      1.65500000     -0.71200000      5.68700000
H      2.32200000      0.39900000      4.90600000
O     -4.61000000     -6.88700000      4.25600000
H     -5.40100000     -7.30500000      4.59600000
H     -4.93000000     -6.26300000      3.60400000
O    -15.10200000     -1.36700000     -3.74000000
H    -15.96700000     -1.75300000     -3.87800000
H    -15.24200000     -0.42500000     -3.83700000
O     13.41800000      6.58800000     -6.28200000
H     12.51200000      6.68300000     -5.98900000
H     13.84600000      6.09400000     -5.58300000
O      4.60800000     -3.45200000     -9.00600000
H      3.92800000     -3.74300000     -8.39900000
H      4.14800000     -2.89000000     -9.63000000
O     -7.77000000      0.27600000     -2.76100000
H     -7.89800000     -0.63500000     -2.49600000
H     -7.28900000      0.67200000     -2.03400000
O     15.46700000      4.68300000     -1.41000000
H     15.79900000      4.13800000     -2.12300000
H     14.53100000      4.77000000     -1.59000000
O     -4.74400000      6.49100000     -4.65800000
H     -5.22800000      6.87100000     -5.39100000
H     -3.95400000      7.02800000     -4.59000000
O      6.22700000     11.14400000      7.46100000
H      5.57100000     11.41800000      8.10300000
H      6.43600000     11.94200000      6.97700000
O     -9.18100000     -6.33800000    -12.33800000
H     -8.87700000     -6.11200000    -13.21800000
H    -10.09400000     -6.05300000    -12.32000000
O     11.80800000    -11.86900000     -4.85300000
H     12.55200000    -12.43600000     -4.65100000
H     11.22000000    -12.42100000     -5.36900000
O     -3.55300000      5.98100000    -10.41900000
H     -2.79900000      6.11800000    -10.99200000
H     -4.11300000      6.74200000    -10.57300000
O      9.21500000     -6.42000000     -9.16100000
H      8.45900000     -6.39700000     -9.74700000
H      8.85700000     -6.21100000     -8.29900000
O     12.69500000     -0.77400000      1.48300000
H     11.74600000     -0.74000000      1.35800000
H     12.90600000      0.04000000      1.94100000
O      4.52500000      0.32000000    -12.65100000
H      4.39000000      0.94500000    -13.36300000
H      4.93600000      0.83400000    -11.95600000
O     -0.26900000     -7.17800000     -9.85800000
H      0.34800000     -7.81100000     -9.49100000
H     -0.96000000     -7.71500000    -10.24600000
O      5.58000000      9.09700000    -12.57200000
H      5.79900000      8.71100000    -11.72400000
H      6.32300000      9.66600000    -12.77500000
O     12.67700000     -6.59600000     -7.62200000
H     12.37800000     -5.69200000     -7.51600000
H     12.27400000     -6.88700000     -8.44000000
O      8.45000000      7.16100000      4.41800000
H      7.78100000      7.01200000      5.08600000
H      8.64400000      8.09600000      4.47700000
O     -9.64500000      2.04200000      8.30800000
H     -9.01500000      2.27200000      7.62600000
H     -9.27700000      1.25900000      8.71900000
O      2.75600000     15.60500000     -0.26700000
H      3.06000000     14.83600000     -0.75000000
H      3.04100000     15.45000000      0.63400000
O     -8.65400000      9.84500000     -2.96000000
H     -8.76300000     10.79000000     -3.06300000
H     -9.02400000      9.65300000     -2.09900000
O      2.34700000     -7.51400000      7.84000000
H      2.41900000     -8.46800000      7.87600000
H      2.58900000     -7.28900000      6.94200000
O      2.14600000     16.30600000      3.80300000
H      1.65400000     16.26400000      4.62300000
H      1.83200000     17.10300000      3.37600000
O     -1.11700000     14.70400000     -5.30200000
H     -0.57200000     14.29600000     -4.62900000
H     -1.77700000     14.04400000     -5.50900000
O    -15.26700000      1.37100000     -4.67900000
H    -14.53800000      1.28800000     -5.29300000
H    -15.86800000      1.98400000     -5.10200000
O    -14.08700000     -9.98200000      1.62100000
H    -14.70000000    -10.07400000      0.89200000
H    -13.90000000     -9.04500000      1.66100000
O      6.17300000     -9.23900000    -10.37100000
H      6.90800000     -9.53000000    -10.91000000
H      5.51800000     -9.93100000    -10.46500000
O    -10.46300000     -2.95500000      7.37400000
H     -9.54300000     -2.79100000      7.16600000
H    -10.48200000     -3.86300000      7.67800000
O    -15.39300000      5.55700000      2.89200000
H    -16.30500000      5.84300000      2.83900000
H    -15.19500000      5.55800000      3.82800000
O     -0.51100000      4.78000000     -7.04900000
H     -0.14400000      4.08600000     -7.59700000
H     -1.36900000      4.96100000     -7.43400000
O     -0.78800000      1.54900000     -3.23800000
H     -0.83800000      0.94200000     -2.50000000
H     -0.07900000      2.14900000     -3.00800000
O      1.91300000      5.00300000      3.65600000
H      2.28800000      5.86700000      3.82600000
H      1.05100000      5.18500000      3.28200000
O     -2.99100000     13.00700000    -11.35500000
H     -3.89100000     13.19000000    -11.62500000
H     -2.46000000     13.62700000    -11.85600000
O     -7.94300000     14.24100000      4.17200000
H     -8.67700000     13.63800000      4.04600000
H     -7.86800000     14.33200000      5.12100000
O     -4.34100000      3.49600000      1.71200000
H     -4.61600000      3.51400000      0.79600000
H     -4.54600000      4.37100000      2.04200000
O     13.80500000      4.89700000     -4.14400000
H     13.56100000      4.00900000     -4.40700000
H     13.29000000      5.06300000     -3.35500000
O     -3.71500000     12.71200000     -5.78900000
H     -3.83500000     13.28000000     -6.55000000
H     -4.24900000     11.94100000     -5.97900000
O      3.43800000     10.36500000      0.45600000
H      4.11200000     10.79200000      0.98600000
H      3.77100000      9.47900000      0.31400000
O     -7.63900000    -13.28900000      0.65600000
H     -7.82800000    -12.54600000      0.08400000
H     -6.76500000    -13.10900000      1.00200000
O     -7.55300000      2.46600000    -15.24600000
H     -7.32400000      2.48500000    -16.17500000
H     -6.71800000      2.33500000    -14.79600000
O     -0.68400000     10.86900000      0.74100000
H     -0.66500000     11.82500000      0.78200000
H     -1.19800000     10.67300000     -0.04300000
O      8.15500000     -5.57200000     -6.85600000
H      7.65100000     -4.78900000     -7.07300000
H      7.90100000     -5.78100000     -5.95700000
O      0.57800000     -8.39000000     11.75500000
H      0.03200000     -8.11400000     11.01800000
H      1.08000000     -7.60900000     11.98700000
O     -1.25400000      2.46800000     16.03800000
H     -0.85900000      2.41000000     16.90700000
H     -2.19500000      2.52800000     16.20600000
O     12.29100000    -11.56700000     -2.15800000
H     11.49100000    -11.55200000     -1.63200000
H     11.99800000    -11.35500000     -3.04400000
O     -2.89300000      8.30000000     10.65500000
H     -2.03600000      8.72600000     10.63600000
H     -2.71300000      7.39000000     10.41900000
O    -13.35400000     -4.06600000      7.35100000
H    -14.16200000     -3.89800000      6.86600000
H    -12.68100000     -4.14600000      6.67500000
O      9.16600000    -10.79800000      9.41600000
H      8.53900000    -10.89000000     10.13300000
H      9.87900000    -10.27700000      9.78700000
O     -0.77200000    -10.54700000      0.36900000
H     -0.39000000    -11.40000000      0.57300000
H     -1.59600000    -10.75200000     -0.07200000
O     -7.60900000    -11.02600000     -3.58100000
H     -7.94100000    -11.50700000     -4.33900000
H     -6.67500000    -10.91200000     -3.76000000
O     -0.67600000     17.60600000      2.20500000
H     -0.74800000     18.08900000      3.02900000
H     -0.61600000     16.68800000      2.47000000
O     12.59500000      9.53100000     -6.73700000
H     12.98800000      9.96400000     -7.49500000
H     13.19000000      8.80700000     -6.54000000
O     -5.69600000     -4.58800000     -7.15900000
H     -6.44300000     -5.17000000     -7.30300000
H     -5.70100000     -4.42200000     -6.21600000
O     12.24300000     -7.31300000      2.02600000
H     13.01400000     -7.72600000      1.63700000
H     12.26500000     -7.58200000      2.94400000
O    -15.79900000     -7.51600000      3.46300000
H    -16.02700000     -6.62000000      3.71000000
H    -14.94400000     -7.43800000      3.04100000
O    -11.84200000      8.07300000      0.99300000
H    -12.24700000      7.84600000      0.15600000
H    -11.34000000      7.29500000      1.23600000
O     -9.08100000      5.90500000      6.17600000
H     -9.88300000      6.18200000      5.73100000
H     -9.32200000      5.86700000      7.10200000
O     14.33500000      2.07900000     -5.36900000
H     14.83800000      1.58700000     -6.01800000
H     13.78100000      2.66200000     -5.88800000
O    -10.07400000      0.09800000      0.88600000
H    -10.55100000     -0.30200000      0.16000000
H    -10.00000000     -0.60000000      1.53800000
O     -3.23800000     12.88700000     11.19900000
H     -3.48300000     12.24100000     10.53600000
H     -3.94500000     13.53200000     11.17700000
O      4.83000000     15.41600000      9.12200000
H      4.56300000     14.50600000      8.99100000
H      4.14900000     15.92900000      8.68800000
O     -6.16500000      4.33600000     11.90500000
H     -6.76400000      5.07800000     11.83000000
H     -6.64000000      3.60400000     11.51100000
O     -7.13100000     -5.25400000      4.17500000
H     -6.45500000     -4.87500000      3.61400000
H     -6.93500000     -4.91600000      5.04900000
O     -6.60600000      0.17200000     12.14600000
H     -7.34600000      0.35500000     12.72600000
H     -6.11000000     -0.51000000     12.59800000
O      4.82100000     13.55100000     -0.67500000
H      4.84600000     14.00300000     -1.51800000
H      5.72900000     13.29300000     -0.51400000
O      1.36000000      9.83000000    -11.76800000
H      0.45600000      9.97100000    -11.48600000
H      1.31000000      9.79600000    -12.72400000
O      0.86700000      4.97100000     -0.52000000
H     -0.00200000      4.87300000     -0.13100000
H      0.87000000      5.85900000     -0.87700000
O     -7.86900000      7.58300000      8.80300000
H     -7.66600000      7.38200000      9.71700000
H     -8.15200000      6.74700000      8.43200000
O     15.23100000     -4.26600000     -6.78200000
H     14.31500000     -4.10500000     -7.00900000
H     15.58200000     -3.40000000     -6.57400000
O     -2.80400000     -6.24800000     12.23700000
H     -1.99200000     -6.35200000     12.73200000
H     -2.60700000     -5.56700000     11.59400000
O      5.45000000      9.21600000      4.32900000
H      5.19900000      8.37600000      4.71200000
H      6.19100000      9.50900000      4.85900000
O      4.77200000     -3.47000000     16.08800000
H      4.67400000     -3.59500000     17.03200000
H      5.70500000     -3.61200000     15.92400000
O      7.35400000      1.36100000      5.01300000
H      6.54800000      1.26100000      4.50600000
H      7.28100000      2.22900000      5.41100000
O    -10.24300000      2.97900000     -7.58100000
H     -9.41400000      2.50100000     -7.58700000
H    -10.07100000      3.76400000     -8.10100000
O      1.34600000      0.23400000     -4.63400000
H      1.40400000     -0.68400000     -4.36900000
H      0.78800000      0.64000000     -3.97000000
O      2.28800000      2.33000000      4.58700000
H      2.75700000      3.16300000      4.63200000
H      1.43500000      2.51400000      4.98000000
O     16.79000000      6.98300000      4.24200000
H     16.58700000      6.78800000      5.15700000
H     15.93600000      7.06600000      3.81900000
O      9.10500000     -2.54900000    -15.80800000
H      9.61200000     -2.73100000    -15.01600000
H      8.30100000     -3.05600000    -15.69900000
O    -13.62500000      0.70700000     -6.74600000
H    -12.72100000      0.44500000     -6.57200000
H    -13.77700000      0.45400000     -7.65700000
O      5.73200000      6.62300000     13.22300000
H      6.47100000      7.16100000     12.93700000
H      5.12200000      7.24400000     13.61900000
O      1.00600000    -11.48600000     -7.60800000
H      0.45900000    -11.44600000     -6.82300000
H      0.57600000    -12.13400000     -8.16600000
O    -11.24700000     -9.62900000      2.08400000
H    -12.17300000     -9.52300000      2.30300000
H    -10.81000000     -9.72300000      2.93100000
O     14.51700000      7.50800000      7.50400000
H     13.94800000      7.88300000      6.83200000
H     14.81700000      6.68000000      7.12800000
O     -7.29300000     -1.98800000      2.89700000
H     -8.18500000     -1.98700000      3.24600000
H     -7.30900000     -1.33300000      2.19900000
O      0.22400000     -5.40200000    -12.21900000
H     -0.50500000     -5.59200000    -12.80800000
H      0.14200000     -6.05100000    -11.51900000
O     -7.04800000     -5.55000000     15.92900000
H     -7.82700000     -6.10600000     15.94000000
H     -6.59100000     -5.79500000     15.12500000
O     -2.51100000      7.96800000     -4.75500000
H     -2.77000000      8.88000000     -4.62100000
H     -1.76000000      7.84500000     -4.17500000
O    -10.86200000     -0.00100000     -6.78200000
H    -10.19900000     -0.54200000     -7.21200000
H    -10.36100000      0.67700000     -6.32900000
O      6.72100000      4.49800000    -12.61100000
H      6.78200000      5.41400000    -12.33900000
H      5.85400000      4.21800000    -12.31500000
O     -5.79900000    -11.86600000     -7.59800000
H     -6.44400000    -12.27700000     -8.17300000
H     -4.96600000    -12.26400000     -7.85100000
O     -8.21600000     -3.36200000     10.46000000
H     -8.13100000     -4.30400000     10.60600000
H     -9.13900000     -3.17500000     10.63300000
O     13.99900000     -6.60100000     -2.38400000
H     13.74900000     -7.44600000     -2.75500000
H     13.48600000     -5.96100000     -2.87700000
O      4.17100000      0.48700000      6.72900000
H      3.63800000      1.20400000      7.07200000
H      3.54400000     -0.09100000      6.29400000
O     10.80600000     -8.38100000      6.23300000
H     10.83300000     -7.49300000      6.58900000
H     11.43800000     -8.37000000      5.51400000
O     -9.79700000     -1.62400000      3.92500000
H    -10.74200000     -1.58100000      3.77800000
H     -9.66700000     -1.19400000      4.77000000
O     -5.06100000     -7.57400000     -0.40400000
H     -5.85000000     -7.91700000      0.01500000
H     -5.25300000     -7.60700000     -1.34100000
O      6.03800000      2.81200000      7.47200000
H      5.74200000      2.75400000      8.38000000
H      5.71000000      2.01200000      7.06100000
O     10.61600000    -11.80000000      5.19400000
H     10.31800000    -12.12700000      4.34400000
H     10.11500000    -12.30600000      5.83300000
O      1.85400000      6.99800000    -12.34800000
H      2.61600000      6.96400000    -12.92700000
H      1.52500000      7.89300000    -12.43700000
O     -1.21000000     -1.65200000    -18.62800000
H     -0.37100000     -1.49500000    -19.06000000
H     -0.98300000     -1.80400000    -17.71100000
O     -2.88600000     17.02400000     -1.33500000
H     -2.89200000     16.47400000     -0.55100000
H     -3.74400000     16.87900000     -1.73500000
O     -5.39100000      3.65400000    -11.25900000
H     -5.88300000      3.91000000    -10.47800000
H     -4.56100000      4.12500000    -11.18300000
O     -6.98200000     -4.65600000    -14.04300000
H     -7.78500000     -4.40700000    -14.50200000
H     -6.93000000     -5.60600000    -14.15000000
O      2.40500000     -1.12800000     -8.47300000
H      2.45200000     -2.06700000     -8.29200000
H      1.64200000     -0.82700000     -7.97900000
O    -16.17100000      7.07500000     -3.13100000
H    -16.92500000      6.49600000     -3.24700000
H    -15.94100000      7.34900000     -4.02000000
O    -16.70100000     -4.75200000      3.54500000
H    -16.81800000     -3.80300000      3.59900000
H    -17.19400000     -5.01000000      2.76600000
O    -14.26900000      8.90700000     -2.10100000
H    -14.77900000      8.15800000     -2.41000000
H    -13.35700000      8.63400000     -2.20100000
O     -3.55100000      0.48100000    -10.26400000
H     -2.71500000      0.76700000    -10.63400000
H     -4.09300000      0.27700000    -11.02500000
O     -6.46000000     10.35900000      6.91600000
H     -5.85600000     10.17300000      6.19700000
H     -7.32900000     10.31900000      6.51500000
O      6.37300000     -0.45800000     16.35000000
H      6.82900000      0.29500000     15.97400000
H      6.67900000     -0.49500000     17.25600000
O    -11.51800000      8.40400000     -2.03900000
H    -11.94800000      7.58400000     -2.28300000
H    -10.67300000      8.37400000     -2.48800000
O     -4.79400000     -1.89400000     13.29900000
H     -4.05100000     -2.30500000     13.74100000
H     -5.54500000     -2.43900000     13.53600000
O     16.48900000     -1.96600000     -6.26700000
H     16.47100000     -1.94300000     -5.31100000
H     17.25400000     -2.50100000     -6.48000000
O     11.49000000     -8.70200000      9.14500000
H     11.80600000     -9.38400000      9.73700000
H     12.23900000     -8.11600000      9.03200000
O     -1.92000000     10.00800000      2.96100000
H     -1.39400000     10.13200000      2.17100000
H     -2.44600000     10.80500000      3.02700000
O     -7.35600000     -8.28000000     -4.23500000
H     -7.49300000     -9.18800000     -3.96400000
H     -7.47500000     -7.77100000     -3.43300000
O      2.02400000      3.97200000    -13.69300000
H      2.34600000      3.38600000    -14.37800000
H      2.58300000      3.78800000    -12.93800000
O     16.50200000      1.61500000      1.31400000
H     16.31900000      0.69600000      1.12100000
H     16.97800000      1.93100000      0.54500000
O     -3.87600000     12.17900000      3.91100000
H     -4.02500000     11.99300000      2.98400000
H     -4.53100000     11.65200000      4.36900000
O      7.31000000     12.92000000      0.76300000
H      6.73500000     12.30600000      1.22000000
H      8.08300000     12.40200000      0.54000000
O     -3.66300000    -11.84400000      8.70600000
H     -3.41800000    -11.14700000      8.09700000
H     -3.09600000    -12.57800000      8.46900000
O     -2.54500000     -6.62500000      1.03700000
H     -2.73300000     -5.68800000      0.98800000
H     -2.31100000     -6.86900000      0.14100000
O      1.00800000    -12.68500000     12.21000000
H      0.44000000    -12.15300000     12.76700000
H      1.21700000    -13.45200000     12.74400000
O      2.46200000     -9.82100000     -2.03100000
H      2.40100000    -10.65500000     -2.49700000
H      1.57400000     -9.46500000     -2.05900000
O     15.72200000      3.54900000     -8.02500000
H     14.85500000      3.43600000     -7.63600000
H     15.71700000      2.97700000     -8.79200000
O     -7.50000000     -8.63800000      0.24300000
H     -8.06600000     -8.40300000      0.97900000
H     -7.85300000     -9.46800000     -0.07500000
O     -2.71500000     -5.30700000     -5.15700000
H     -2.73800000     -5.39900000     -6.11000000
H     -2.43900000     -4.40200000     -5.01000000
O     -2.15100000    -10.37500000      4.57100000
H     -1.80700000    -10.01500000      3.75400000
H     -2.17200000    -11.32100000      4.42600000
O      7.17100000    -12.49600000     -8.91800000
H      7.74200000    -12.73200000     -9.64800000
H      7.60800000    -11.75300000     -8.50200000
O     -8.34100000    -10.96100000     -0.93800000
H     -9.26200000    -11.21700000     -0.89500000
H     -8.08600000    -11.13300000     -1.84500000
O    -10.22400000    -10.03700000      7.07300000
H    -10.87100000     -9.93400000      7.77200000
H    -10.18500000    -10.98100000      6.92000000
O     11.99000000     -5.14800000     -3.79000000
H     11.67900000     -5.58400000     -4.58400000
H     11.19200000     -4.90400000     -3.32200000
O      4.15800000      3.26800000    -12.17900000
H      4.29100000      2.63500000    -11.47300000
H      4.32200000      4.11900000    -11.77100000
O     -4.42900000      8.71600000      1.78300000
H     -3.58800000      9.14600000      1.93800000
H     -4.99000000      9.02400000      2.49500000
O     -5.06700000      4.03800000     -1.07000000
H     -4.69000000      3.90500000     -1.93900000
H     -4.91000000      4.96200000     -0.88000000
O     10.27700000     -5.61500000      1.86700000
H      9.59800000     -6.17000000      1.48300000
H     11.01700000     -6.20500000      2.00700000
O     -0.21500000    -13.94200000     10.09500000
H      0.26100000    -13.76400000      9.28400000
H      0.38400000    -13.67000000     10.78900000
O      0.77800000      5.38200000    -15.91600000
H      1.39600000      5.99300000    -16.31800000
H      1.25300000      5.01700000    -15.17000000
O     10.10800000      9.56500000     11.96800000
H      9.82000000      9.45200000     11.06200000
H     11.01800000      9.26600000     11.96900000
O      8.08400000    -10.59400000     -7.18900000
H      8.15000000    -11.42900000     -6.72600000
H      8.98400000    -10.27100000     -7.23100000
O      9.59300000      4.98800000      1.53600000
H      9.02700000      4.80800000      2.28700000
H      8.99300000      5.03500000      0.79100000
O     10.63200000     -9.78000000     -7.86700000
H     10.45100000     -9.39000000     -8.72300000
H     11.01700000    -10.63200000     -8.06900000
O     -7.84500000     11.26100000      2.77100000
H     -7.96200000     10.41500000      3.20200000
H     -8.62900000     11.75900000      3.00200000
O     -4.89800000      8.35900000     14.37800000
H     -4.08600000      8.35700000     14.88600000
H     -5.15200000      7.43800000     14.32900000
O     -0.18700000      1.96200000      8.58300000
H     -0.49900000      1.66200000      7.72900000
H     -0.91100000      1.77600000      9.18100000
O      7.69000000      3.27900000    -10.16000000
H      7.56900000      3.77200000    -10.97100000
H      8.39700000      2.66400000    -10.35700000
O     -6.40600000     10.93000000    -11.45800000
H     -6.57600000     11.83400000    -11.19300000
H     -7.23300000     10.63200000    -11.83700000
O     10.41300000      4.63100000     -6.92200000
H     10.61500000      5.49800000     -6.57000000
H      9.47800000      4.66800000     -7.12500000
O     -3.28100000    -10.25700000     -6.31000000
H     -3.70000000     -9.39600000     -6.30000000
H     -2.34700000    -10.07000000     -6.21300000
O     -4.78500000     -2.04700000      0.04200000
H     -5.66700000     -2.27600000      0.33600000
H     -4.88500000     -1.86200000     -0.89200000
O      9.53000000     -6.28200000    -12.58300000
H     10.38200000     -6.30800000    -12.14900000
H      8.91000000     -6.07900000    -11.88200000
O      2.24500000    -12.06000000     -3.29200000
H      2.36200000    -12.86600000     -2.79000000
H      2.50000000    -12.29400000     -4.18500000
O     -0.53800000    -13.83500000     -3.96900000
H     -0.58200000    -14.38500000     -3.18700000
H     -1.34100000    -14.03600000     -4.44900000
O    -14.97100000     -7.22400000     -3.42600000
H    -15.00400000     -8.12100000     -3.76000000
H    -14.38300000     -7.27000000     -2.67300000
O     -1.97000000     -3.16500000     11.54600000
H     -1.83900000     -3.45000000     12.45100000
H     -1.72300000     -2.24100000     11.54800000
O     -7.38700000     -3.38300000      0.46800000
H     -7.45700000     -3.10600000      1.38200000
H     -8.29300000     -3.46900000      0.17400000
O    -16.22300000     -5.58900000     -0.17300000
H    -15.28700000     -5.77700000     -0.11100000
H    -16.29200000     -4.95100000     -0.88400000
O      4.51000000      5.51500000     -1.44600000
H      4.18000000      5.01300000     -0.70100000
H      4.26800000      4.99400000     -2.21200000
O      3.69400000    -12.41600000      6.45800000
H      4.30600000    -12.67200000      7.14700000
H      4.25000000    -12.21500000      5.70500000
O      5.90900000     -8.72300000      8.00500000
H      5.51200000     -8.15900000      7.34200000
H      6.80100000     -8.87100000      7.69000000
O      4.70200000     14.57400000     -3.28800000
H      4.14300000     13.87500000     -3.62700000
H      4.61900000     15.28000000     -3.92900000
O      0.45600000      4.50000000      7.15900000
H      0.74600000      3.85900000      7.80800000
H     -0.39900000      4.18100000      6.87300000
