# Supplementary material for: Integrated Multiscale Multilevel Approach to Open Shell Molecular Systems
Source: J Chem Theory Comput. 2023 Feb 13;19(5):1446–56. doi: 10.1021/acs.jctc.2c00805 (PMC10018740; doi:10.1021/acs.jctc.2c00805)
Supplement: Supplementary file 2 — ct2c00805_si_002.zip [file ct2c00805_si_002.zip › structures/PROXYL/frame55.xyz]

2585

C     -0.42300000      0.66500000      1.71000000
H     -0.31800000      0.58600000      2.79200000
H     -1.42500000      1.00300000      1.44500000
C     -0.24100000     -0.70200000      1.03600000
C      1.00900000     -1.48100000      1.50900000
H      0.89000000     -1.62300000      2.58300000
H      1.97400000     -0.99400000      1.36500000
H      1.03300000     -2.41300000      0.94500000
C     -1.54400000     -1.51500000      1.21600000
H     -2.35200000     -0.84400000      0.92600000
H     -1.44900000     -2.43200000      0.63300000
H     -1.75100000     -1.79900000      2.24800000
N      0.11500000     -0.32600000     -0.35800000
O     -0.22200000     -1.04500000     -1.31300000
C      0.51200000      1.06500000     -0.48700000
C      1.94900000      1.14500000     -1.14800000
H      2.71400000      0.52200000     -0.68500000
H      1.85000000      0.81700000     -2.18300000
H      2.33100000      2.16200000     -1.23900000
C     -0.45200000      1.92400000     -1.31600000
H     -0.64400000      1.49600000     -2.30000000
H     -0.05300000      2.93800000     -1.31800000
H     -1.40200000      1.85100000     -0.78700000
C      0.56200000      1.49300000      0.95300000
H      1.53800000      1.25700000      1.37700000
H      0.41300000      2.55500000      1.14500000
O      2.18700000     -6.78500000     -0.37000000
H      2.12500000     -7.19800000      0.49100000
H      1.75900000     -7.40200000     -0.96300000
O      0.31400000      9.68900000    -12.25400000
H      0.70100000      9.06400000    -12.86800000
H      0.44600000      9.29100000    -11.39400000
O    -10.33500000    -13.73300000     -2.34100000
H    -10.52300000    -14.40300000     -2.99800000
H     -9.62900000    -13.21300000     -2.72300000
O      1.99600000    -12.96300000      9.91300000
H      2.30600000    -12.07500000     10.09100000
H      1.50400000    -13.20700000     10.69700000
O     11.75900000      4.83900000     -7.84600000
H     11.47000000      5.54200000     -7.26400000
H     12.63700000      5.10300000     -8.12300000
O     14.16700000      5.04400000     -9.50700000
H     14.87000000      4.46700000     -9.80500000
H     14.48300000      5.92700000     -9.70100000
O     -2.11300000     -1.81000000     14.03200000
H     -1.23400000     -1.44400000     14.12900000
H     -2.18400000     -2.01900000     13.10100000
O     15.38500000      3.30600000      3.85100000
H     15.97600000      2.79000000      4.39800000
H     14.51200000      3.11800000      4.19700000
O      5.95500000      5.14300000      1.96200000
H      6.40000000      4.32000000      1.76100000
H      5.78000000      5.09700000      2.90200000
O      3.20200000      2.97300000     -7.73700000
H      3.96000000      3.42300000     -7.36300000
H      3.57900000      2.29900000     -8.30300000
O     -3.78800000     12.32400000      3.79100000
H     -2.97000000     12.48700000      3.32100000
H     -3.51300000     11.93700000      4.62200000
O      0.07600000     -3.03100000     -3.71300000
H      0.07000000     -2.14300000     -4.07000000
H     -0.84700000     -3.28400000     -3.68500000
O     -3.34900000    -12.39700000    -12.03500000
H     -3.35000000    -11.54700000    -12.47600000
H     -2.55000000    -12.39100000    -11.50700000
O      6.09400000     -5.17900000      1.27300000
H      5.77000000     -5.66500000      0.51400000
H      5.87800000     -4.26600000      1.08300000
O     -1.24100000    -10.10300000    -11.21200000
H     -0.78700000     -9.59500000    -11.88400000
H     -1.04000000    -11.01400000    -11.42400000
O      7.42000000      2.08100000     13.68800000
H      7.65000000      2.13900000     12.76100000
H      8.25800000      2.14600000     14.14700000
O      3.96600000     -2.26900000    -17.03800000
H      4.55700000     -1.58100000    -16.73300000
H      3.74100000     -2.01200000    -17.93200000
O     -5.39800000      4.40100000      5.80800000
H     -5.30200000      5.08200000      5.14200000
H     -5.05800000      4.79900000      6.60900000
O     14.71700000     -8.19300000     -3.22800000
H     15.09800000     -7.58300000     -3.86000000
H     13.98500000     -8.59500000     -3.69600000
O     10.82000000      3.66100000     11.45900000
H     11.02500000      3.98800000     10.58300000
H     10.86700000      2.70900000     11.37600000
O     -1.57400000    -16.07000000      5.34600000
H     -0.95800000    -15.48400000      5.78600000
H     -1.96500000    -16.58100000      6.05400000
O    -12.75900000    -10.20700000      7.91400000
H    -11.99900000    -10.78200000      7.82300000
H    -13.51000000    -10.77200000      7.73500000
O     -9.01400000     -0.92900000     -5.68100000
H     -8.14200000     -1.32300000     -5.66500000
H     -9.05300000     -0.46800000     -6.51900000
O     -1.06400000    -12.39400000     10.74800000
H     -0.41100000    -12.16400000     10.08600000
H     -0.64900000    -12.17300000     11.58100000
O     -0.68700000      8.19500000      0.09300000
H     -1.53500000      8.09100000     -0.33800000
H     -0.87700000      8.71800000      0.87200000
O     13.07600000     10.61200000      3.32800000
H     12.21100000     10.20100000      3.33300000
H     13.43200000     10.43100000      4.19800000
O      8.73500000      2.80200000      7.71500000
H      8.55700000      2.61400000      6.79300000
H      9.64000000      3.11400000      7.72500000
O     13.16900000     -4.56600000      7.40000000
H     12.54400000     -4.20700000      6.77000000
H     13.88400000     -4.90600000      6.86100000
O     -4.46200000      5.44100000      8.34300000
H     -4.94000000      6.26600000      8.25400000
H     -3.63100000      5.69000000      8.74900000
O     -8.37400000     10.16500000      9.51200000
H     -7.70300000     10.60400000      8.99000000
H     -8.96400000      9.77600000      8.86500000
O     -2.80900000      3.53600000     11.79100000
H     -2.00800000      3.04200000     11.61500000
H     -3.19500000      3.10400000     12.55300000
O      8.84900000    -10.43200000      4.70200000
H      8.46500000    -10.28200000      5.56500000
H      9.52200000     -9.75500000      4.61900000
O     -8.68500000     -1.12300000      0.29100000
H     -9.59000000     -1.11300000      0.60200000
H     -8.62400000     -1.91500000     -0.24300000
O      0.57600000      6.24000000     -7.54100000
H      1.53200000      6.19100000     -7.56200000
H      0.28500000      5.42900000     -7.95700000
O     14.52300000     -6.32400000      2.29700000
H     15.09500000     -7.07600000      2.45000000
H     13.85500000     -6.65000000      1.69400000
O     -4.64000000     -3.90300000     11.05500000
H     -4.64300000     -4.19400000     10.14300000
H     -3.83400000     -4.26700000     11.42000000
O     -7.51500000     -6.40700000     12.55900000
H     -6.71900000     -6.85100000     12.26400000
H     -7.21800000     -5.53900000     12.83100000
O    -15.28300000     -0.02200000    -10.31800000
H    -14.78100000      0.56800000     -9.75500000
H    -15.30400000     -0.85000000     -9.83900000
O     -1.50400000     17.99500000     -1.68300000
H     -1.96400000     18.73500000     -1.28700000
H     -2.07100000     17.71800000     -2.40300000
O      5.43300000      2.97200000      5.35900000
H      6.38200000      2.90500000      5.25500000
H      5.25500000      3.91200000      5.33600000
O      2.19800000    -12.30800000      2.81800000
H      1.74400000    -11.68000000      3.38100000
H      2.94600000    -11.82100000      2.47100000
O     -7.11300000     -8.57400000     14.31400000
H     -7.72900000     -7.92300000     13.97800000
H     -7.18200000     -9.30700000     13.70300000
O      2.88800000    -16.22600000      2.94300000
H      3.77600000    -16.21700000      3.30000000
H      2.96800000    -15.79800000      2.09000000
O     -8.15600000     -7.16300000      2.67000000
H     -7.37000000     -6.92700000      2.17700000
H     -8.74100000     -7.54900000      2.01800000
O     -3.19600000     -7.48600000      6.80100000
H     -2.60300000     -8.07900000      6.34100000
H     -3.87000000     -8.05800000      7.16800000
O     -0.42100000     -8.99400000     11.31400000
H     -0.03900000     -9.19300000     12.16900000
H     -1.01500000     -8.26200000     11.48100000
O      7.20200000      2.80300000      1.44100000
H      6.38900000      2.43500000      1.09500000
H      7.66800000      2.05100000      1.80700000
O     -0.57300000      3.09100000     -4.96700000
H      0.33800000      3.32000000     -4.78000000
H     -1.07800000      3.84000000     -4.65100000
O      0.92300000    -16.83700000     -7.37100000
H      0.93800000    -17.06400000     -6.44100000
H      0.69000000    -15.90900000     -7.38700000
O     -5.64300000      9.34000000     10.31600000
H     -5.86200000      8.62000000     10.90800000
H     -6.39500000      9.93000000     10.36800000
O     10.72500000     -5.38200000     -4.56300000
H     10.56000000     -4.65300000     -5.16100000
H      9.86600000     -5.58800000     -4.19300000
O     -4.08200000    -12.17200000     -2.54400000
H     -4.78600000    -11.90900000     -1.95200000
H     -4.28400000    -13.08000000     -2.76900000
O     16.64900000      6.33100000      0.04700000
H     15.87300000      6.01900000      0.51200000
H     16.71600000      7.25600000      0.28600000
O      0.60900000     12.43200000    -10.98000000
H      0.92000000     11.54400000    -11.15800000
H     -0.27000000     12.31000000    -10.62200000
O      1.08300000    -12.09800000     -1.78900000
H      0.41200000    -11.92300000     -2.44800000
H      0.76000000    -12.86300000     -1.31400000
O      4.87800000     -6.32200000     -0.93600000
H      4.73700000     -6.23700000     -1.87900000
H      4.04500000     -6.65300000     -0.59800000
O     16.49000000      5.77100000      5.23600000
H     15.73300000      6.35700000      5.21100000
H     16.27400000      5.07500000      4.61400000
O      9.30400000     12.82000000     -1.88400000
H      8.63900000     13.50900000     -1.89400000
H     10.09100000     13.25100000     -1.55000000
O      0.61200000      8.76400000     -6.36600000
H      0.69600000      7.86500000     -6.68400000
H      1.23800000      9.26200000     -6.89100000
O     -8.57900000     -2.39900000     -9.63700000
H     -9.53300000     -2.40400000     -9.71400000
H     -8.26600000     -2.52300000    -10.53300000
O    -17.50000000      4.17400000     -4.15800000
H    -17.78800000      4.90900000     -4.70000000
H    -16.85000000      4.55400000     -3.56600000
O     -6.32400000     -4.13100000    -15.51800000
H     -6.79100000     -3.71900000    -14.79100000
H     -5.43300000     -4.25600000    -15.19000000
O      9.81700000     -5.10400000      1.90500000
H      9.93500000     -5.10300000      0.95500000
H     10.63900000     -4.75700000      2.25000000
O      1.17700000      4.95200000     15.95500000
H      1.81000000      4.89900000     15.23800000
H      1.52300000      5.63500000     16.52900000
O      1.74600000     16.84600000      1.04800000
H      1.25800000     16.10900000      0.68200000
H      1.62700000     17.55200000      0.41300000
O     -9.51000000      9.91500000    -10.38900000
H     -8.72700000      9.44000000    -10.66800000
H    -10.15600000      9.23000000    -10.21400000
O     11.76200000     11.25200000      6.87600000
H     12.12500000     12.09100000      7.15900000
H     11.76500000     10.71100000      7.66600000
O     10.58600000      6.15000000      2.27100000
H     10.38800000      6.35600000      1.35800000
H     11.43000000      5.69900000      2.23800000
O      6.60000000     -6.03300000    -13.11600000
H      6.40800000     -6.88300000    -12.72000000
H      6.81600000     -6.23500000    -14.02600000
O     -8.00700000     11.12300000     -5.40700000
H     -7.76700000     10.22600000     -5.63600000
H     -7.52400000     11.30100000     -4.60000000
O    -14.04100000      5.96400000      9.23200000
H    -14.46600000      5.94400000     10.09000000
H    -13.65200000      6.83700000      9.17700000
O    -10.60700000      7.49000000      8.67600000
H    -10.91600000      7.42700000      9.57900000
H    -11.39200000      7.35700000      8.14400000
O    -12.54500000      2.48900000      2.57400000
H    -12.80100000      1.65500000      2.18100000
H    -13.25800000      2.69700000      3.17900000
O    -10.87300000     -4.72800000     -2.35700000
H    -10.63800000     -4.42000000     -3.23200000
H    -10.34800000     -5.51900000     -2.23200000
O     -1.07600000     -0.38800000      7.77100000
H     -1.54900000     -0.83900000      7.07300000
H     -1.52700000     -0.64900000      8.57400000
O      0.77300000     -5.50600000     -5.19200000
H     -0.15800000     -5.71900000     -5.26300000
H      0.79000000     -4.63600000     -4.79300000
O      7.47800000      8.77700000      4.91500000
H      7.94500000      8.89100000      4.08700000
H      6.55700000      8.70800000      4.66200000
O     -7.06400000     12.65300000     -1.94800000
H     -7.32300000     13.19100000     -2.69700000
H     -7.35700000     13.14900000     -1.18400000
O      3.63900000    -16.32300000     -4.45700000
H      3.32700000    -15.54500000     -3.99300000
H      3.48100000    -17.04400000     -3.84800000
O      5.74300000     -8.52700000     -3.56200000
H      5.99500000     -7.86300000     -4.20300000
H      4.89800000     -8.85300000     -3.87300000
O     -3.56000000     -7.09600000      1.32800000
H     -4.41000000     -6.66100000      1.25600000
H     -3.13300000     -6.92700000      0.48900000
O     -9.52400000     10.28400000      4.27500000
H     -8.80400000      9.69000000      4.06200000
H     -9.73700000     10.70900000      3.44400000
O     -3.98300000      3.25200000     -7.13500000
H     -4.82000000      2.83600000     -7.33700000
H     -4.14200000      3.72800000     -6.32000000
O      8.41900000     -5.04500000     15.64600000
H      7.97000000     -4.21500000     15.48200000
H      7.77900000     -5.71500000     15.40600000
O      3.29900000     -7.66300000     -6.48900000
H      3.11900000     -6.91400000     -7.05700000
H      2.43900000     -7.93700000     -6.17200000
O     -4.89500000      6.11800000      3.00800000
H     -5.13700000      6.87000000      2.46800000
H     -5.56400000      5.46100000      2.81700000
O      0.57800000     14.00000000     -6.18200000
H      0.66500000     14.74900000     -6.77100000
H     -0.32200000     13.69800000     -6.31000000
O     -5.31300000     -6.34700000     15.56400000
H     -5.80800000     -6.71300000     16.29700000
H     -4.97200000     -7.11100000     15.10000000
O     -3.39100000      1.11800000    -11.04400000
H     -2.55800000      1.33300000    -10.62200000
H     -3.17400000      0.41500000    -11.65700000
O     10.97900000     -6.77700000      6.07800000
H     10.59700000     -7.16200000      5.28900000
H     11.33700000     -5.93900000      5.78700000
O     12.49600000      0.80100000      2.44900000
H     12.97700000      0.20900000      3.02600000
H     13.09700000      0.96900000      1.72300000
O      4.61700000      0.56300000     -8.85500000
H      5.53600000      0.82900000     -8.83200000
H      4.63700000     -0.33800000     -9.17700000
O      1.07300000     15.82100000     -8.23400000
H      1.45100000     15.06900000     -8.68900000
H      1.59500000     16.56700000     -8.53000000
O      9.21600000     -3.86600000      5.50400000
H      8.62300000     -4.17200000      4.81700000
H      8.72100000     -3.97900000      6.31500000
O      4.79600000     -0.12900000      2.55700000
H      4.00900000      0.22700000      2.96800000
H      5.03200000      0.51700000      1.89200000
O      2.71900000     -6.29100000      4.97200000
H      2.97400000     -5.38100000      5.12400000
H      2.04400000     -6.46300000      5.63000000
O     12.01900000     10.74200000     -3.40000000
H     11.39800000     10.64600000     -4.12200000
H     12.63100000     11.41400000     -3.69900000
O    -12.82600000      0.38800000     -5.43500000
H    -13.17100000     -0.39900000     -5.01300000
H    -12.16100000      0.06300000     -6.04100000
O     -1.94000000     -6.00900000     -4.65100000
H     -1.88000000     -6.80000000     -4.11500000
H     -2.32100000     -5.35300000     -4.06800000
O    -14.33200000      0.17900000      2.10200000
H    -15.18400000      0.48700000      2.41000000
H    -14.24000000     -0.69400000      2.48200000
O      2.50500000      8.42800000      2.24900000
H      2.27400000      7.63200000      1.77200000
H      3.20600000      8.82400000      1.73200000
O     -5.99000000    -10.17100000      5.72800000
H     -6.41300000    -10.35800000      4.89100000
H     -5.65900000    -11.01900000      6.02400000
O     -1.47100000     15.71900000     -9.55500000
H     -0.70400000     15.80900000     -8.98900000
H     -2.07800000     15.17700000     -9.05200000
O      7.56700000      2.27100000     -2.94500000
H      7.00100000      1.50700000     -2.84100000
H      7.14300000      2.79200000     -3.62700000
O     -9.15500000     -1.15500000     13.92300000
H     -9.10000000     -1.74000000     14.67800000
H     -8.53300000     -0.45400000     14.11800000
O     -2.92800000     -7.07800000    -13.88300000
H     -2.71000000     -7.19000000    -12.95700000
H     -2.21900000     -6.53700000    -14.23200000
O     14.42700000    -10.11200000      1.86900000
H     13.73200000    -10.58200000      2.33000000
H     14.08100000     -9.97900000      0.98700000
O     -3.89500000      6.62400000     12.49000000
H     -4.81800000      6.45300000     12.67800000
H     -3.61200000      5.86900000     11.97400000
O      2.91600000    -10.35400000    -14.04000000
H      2.46900000    -10.37600000    -14.88600000
H      3.37100000    -11.19400000    -13.98700000
O      1.13500000      1.89000000     12.12700000
H      0.85100000      0.97600000     12.11700000
H      0.64900000      2.28300000     12.85200000
O      1.85600000     -1.85700000    -14.80800000
H      2.13200000     -0.96000000    -14.99800000
H      2.48700000     -2.40500000    -15.27600000
O     11.65700000      8.27100000     -2.27300000
H     12.09100000      9.02500000     -2.67300000
H     11.94800000      7.52300000     -2.79400000
O      8.58100000     -5.93000000     -7.99400000
H      9.44800000     -6.32000000     -7.88500000
H      8.37200000     -6.06400000     -8.91900000
O    -13.79600000      5.03200000     -7.42500000
H    -13.31100000      4.76600000     -8.20600000
H    -14.71500000      4.89800000     -7.65600000
O    -15.59300000      4.98600000      4.32700000
H    -15.37900000      4.05300000      4.34700000
H    -14.79100000      5.42100000      4.61600000
O    -11.67100000     13.02800000     -1.47300000
H    -10.96400000     12.45800000     -1.77600000
H    -11.24000000     13.65300000     -0.88900000
O      3.73900000    -13.22000000    -10.05900000
H      4.13200000    -14.09000000    -10.13000000
H      3.48300000    -13.00000000    -10.95500000
O    -10.54000000      0.42700000      4.82800000
H    -11.24800000     -0.18700000      4.63200000
H    -10.14300000      0.61300000      3.97700000
O     -4.80500000      3.17600000      1.78200000
H     -4.76300000      2.91000000      2.70100000
H     -4.05400000      3.75800000      1.66800000
O     -9.49700000     10.47100000     -0.75100000
H     -9.00800000     10.89500000     -1.45600000
H     -9.99400000      9.77900000     -1.18700000
O     11.02000000     -2.25700000      0.17200000
H     11.46500000     -1.80000000     -0.54200000
H     10.75400000     -1.56000000      0.77300000
O     -4.02000000     -0.11300000     17.91800000
H     -3.80600000     -0.87800000     17.38300000
H     -3.19300000      0.36200000     17.99600000
O      0.58500000    -17.81900000     -3.06700000
H      1.48300000    -17.72000000     -2.75000000
H      0.04600000    -17.78500000     -2.27600000
O      6.20900000      2.71600000    -14.76700000
H      5.54200000      2.92000000    -15.42400000
H      6.22700000      1.75900000    -14.73400000
O    -12.28500000      2.56700000     -4.06700000
H    -12.75200000      2.43300000     -3.24200000
H    -12.28100000      1.70500000     -4.48200000
O    -11.02400000      3.44900000      0.33800000
H    -11.71400000      3.99200000     -0.04400000
H    -11.45200000      2.99500000      1.06400000
O     -1.96700000     -2.54500000      6.22900000
H     -2.30400000     -2.39400000      5.34600000
H     -1.38400000     -3.29900000      6.13700000
O    -14.64900000      2.51000000      4.53500000
H    -14.07500000      2.68000000      5.28200000
H    -15.33600000      1.94300000      4.88500000
O      9.79900000     -7.64400000      3.66100000
H     10.12000000     -7.03300000      2.99800000
H      8.93900000     -7.91500000      3.34000000
O    -17.41700000     -0.91900000     -2.02200000
H    -16.52900000     -1.24600000     -1.88200000
H    -17.32300000     -0.25700000     -2.70700000
O     -6.67200000     -2.68600000     -5.01800000
H     -5.77800000     -2.34700000     -4.98400000
H     -6.56900000     -3.63700000     -4.97800000
O     -6.55600000     11.78700000      7.39900000
H     -6.56900000     11.54900000      6.47200000
H     -6.70400000     12.73300000      7.40600000
O      3.24700000      4.39200000      1.29900000
H      2.83300000      4.98200000      0.66900000
H      4.18600000      4.50800000      1.15400000
O     -8.49400000      0.72900000    -13.95400000
H     -8.29700000      1.56400000    -13.53000000
H     -9.11600000      0.95300000    -14.64600000
O    -16.69100000      2.58100000     -6.56500000
H    -16.39100000      2.83500000     -5.69300000
H    -17.61000000      2.34300000     -6.44300000
O     -5.03300000     -4.07500000      2.51200000
H     -4.31400000     -4.16400000      3.13800000
H     -5.45300000     -3.24700000      2.74700000
O     13.39800000      7.58600000      0.30500000
H     13.45400000      6.95500000     -0.41300000
H     13.79700000      7.13700000      1.05000000
O    -13.81600000     -5.73800000     -3.93800000
H    -14.16700000     -6.38700000     -3.32800000
H    -13.48800000     -6.25400000     -4.67400000
O      0.84200000     -8.19100000     15.94400000
H      1.29300000     -8.30500000     15.10700000
H      1.25300000     -7.41900000     16.33400000
O     16.08900000     -2.68900000     -5.36300000
H     16.80200000     -2.10000000     -5.11400000
H     15.40300000     -2.52300000     -4.71600000
O     -7.34700000     13.78500000      1.06500000
H     -6.45300000     13.46800000      1.19600000
H     -7.28600000     14.73200000      1.19100000
O     14.19500000    -11.18600000     -2.35700000
H     14.61100000    -10.51300000     -2.89600000
H     13.26700000    -11.13600000     -2.58600000
O     12.77600000     13.19300000      2.37700000
H     12.98000000     13.64000000      3.19800000
H     12.84600000     12.26100000      2.58700000
O     -5.78200000     -3.94200000     -9.59300000
H     -5.36700000     -4.56200000    -10.19200000
H     -6.04600000     -3.21000000    -10.15000000
O     -5.28400000     -3.79400000     15.36400000
H     -5.77500000     -3.65500000     16.17300000
H     -5.13100000     -4.73800000     15.33500000
O     -3.23400000     -2.08500000     16.39800000
H     -3.31500000     -3.03500000     16.30900000
H     -2.97400000     -1.78500000     15.52700000
O      2.64600000     -6.31100000    -16.32900000
H      2.94900000     -6.04500000    -15.46000000
H      1.71200000     -6.10300000    -16.33000000
O      4.79800000    -10.75600000     11.91600000
H      5.33800000    -11.53700000     11.79600000
H      4.32700000    -10.66000000     11.08800000
O      6.68200000    -11.85700000     -0.44900000
H      6.79100000    -10.96200000     -0.12800000
H      6.71700000    -11.77500000     -1.40200000
O      7.75300000      9.78100000     12.07100000
H      7.84400000      8.83200000     12.16200000
H      7.35200000     10.06400000     12.89200000
O      5.69900000     11.48500000      5.69900000
H      5.86000000     11.50200000      6.64300000
H      5.73500000     10.55700000      5.46700000
O     11.61200000     -4.76800000    -10.50200000
H     12.52500000     -4.91500000    -10.74800000
H     11.10600000     -5.21300000    -11.18200000
O     -4.56000000     11.49500000    -10.69900000
H     -4.87100000     11.25300000    -11.57100000
H     -5.31000000     11.92500000    -10.28800000
O    -11.88700000      6.44800000     -5.91200000
H    -12.11900000      7.17800000     -6.48600000
H    -12.43300000      5.72300000     -6.21400000
O      8.44800000     -8.23600000     -5.87900000
H      7.70400000     -7.68600000     -6.12500000
H      9.21300000     -7.76000000     -6.20000000
O     -7.48400000    -10.31800000    -12.16500000
H     -7.46500000    -10.09000000    -13.09400000
H     -8.36500000    -10.66300000    -12.02100000
O     -1.39200000    -15.19600000     -9.48300000
H     -2.11100000    -15.82700000     -9.46200000
H     -1.41600000    -14.77700000     -8.62200000
O     -0.65500000      1.74400000     14.36100000
H     -0.12700000      1.46900000     15.11100000
H     -1.29700000      2.35100000     14.73000000
O     -2.50900000     -4.22500000    -12.58500000
H     -1.70800000     -4.66900000    -12.86100000
H     -3.00000000     -4.09100000    -13.39600000
O      7.71900000     -4.38700000      8.03900000
H      8.43300000     -4.37100000      8.67500000
H      6.97700000     -3.99600000      8.50000000
O     14.08100000      2.00700000      0.19800000
H     15.00900000      2.23800000      0.17700000
H     13.82800000      1.94700000     -0.72400000
O    -11.12500000     -4.04200000      8.59800000
H    -11.53700000     -4.59900000      9.25900000
H    -10.46900000     -4.60400000      8.18600000
O     -0.52700000     -4.64400000      1.65000000
H     -0.00600000     -4.22900000      0.96200000
H     -0.91500000     -5.40900000      1.22700000
O     -0.26900000     -5.50500000    -13.83700000
H     -0.11800000     -5.54200000    -14.78200000
H      0.55200000     -5.16800000    -13.47700000
O     12.19800000      9.40800000     -9.92200000
H     12.18700000      9.49500000    -10.87600000
H     11.79000000      8.55900000     -9.75500000
O     -8.18500000      4.11300000      3.12500000
H     -8.14500000      3.89300000      2.19500000
H     -7.78400000      3.36300000      3.56600000
O     -3.02600000     15.54500000     -7.20600000
H     -3.20600000     15.09600000     -6.38000000
H     -3.89100000     15.71200000     -7.58100000
O      8.17800000      2.79100000      4.60400000
H      8.77700000      3.53700000      4.61200000
H      8.46700000      2.26000000      3.86200000
O    -12.42100000      0.08300000     11.70400000
H    -12.29900000     -0.41800000     10.89800000
H    -11.58100000      0.52000000     11.84400000
O     12.00500000     -3.39300000      2.37900000
H     12.84000000     -3.05200000      2.69900000
H     11.97600000     -3.13400000      1.45800000
O      9.94500000      3.18300000     14.47800000
H      9.56400000      4.05600000     14.57900000
H     10.32100000      3.18600000     13.59800000
O      5.63700000     14.41500000     -7.01900000
H      6.50000000     14.61400000     -6.65500000
H      5.17900000     13.95500000     -6.31600000
O    -11.25000000     -2.56700000    -10.07600000
H    -11.61900000     -1.80900000     -9.62300000
H    -11.88800000     -2.77300000    -10.75800000
O     -7.09100000      1.01600000     10.22000000
H     -6.75000000      0.15100000     10.45100000
H     -7.10700000      1.01900000      9.26300000
O     -8.26900000      7.18500000     -7.66600000
H     -8.38100000      6.23700000     -7.73500000
H     -9.08200000      7.49400000     -7.26600000
O     12.86300000     -4.37200000     -2.54900000
H     12.35100000     -4.91200000     -3.15100000
H     12.82400000     -3.49200000     -2.92500000
O     -2.69700000     -3.64100000     -3.61000000
H     -3.21400000     -3.51000000     -2.81600000
H     -3.02000000     -2.97800000     -4.21900000
O     -4.65200000      7.46000000    -11.01300000
H     -4.15800000      8.20800000    -11.34800000
H     -4.02800000      6.73400000    -11.02900000
O     -6.51100000     -3.88100000     12.99900000
H     -6.03600000     -3.84700000     13.83000000
H     -5.82500000     -3.93600000     12.33300000
O      0.53300000     -4.70800000    -10.53800000
H      0.57400000     -4.02200000    -11.20500000
H      1.41100000     -5.09100000    -10.53400000
O     -4.06300000      3.31200000     -2.10600000
H     -4.36900000      3.19500000     -3.00600000
H     -4.58200000      2.69200000     -1.59400000
O    -12.55900000     -6.03600000    -10.47800000
H    -11.86200000     -5.45000000    -10.18100000
H    -12.16100000     -6.90600000    -10.46900000
O     -5.23700000    -14.60000000      1.40300000
H     -4.72600000    -14.47900000      2.20300000
H     -5.31700000    -15.54900000      1.31100000
O    -13.19400000      8.66600000      7.55000000
H    -13.45900000      9.55700000      7.78000000
H    -13.97700000      8.27800000      7.15800000
O    -14.34500000      7.50000000     -2.44900000
H    -13.54400000      6.99600000     -2.59100000
H    -14.64600000      7.72500000     -3.32900000
O     -6.24400000     -1.68100000     10.44000000
H     -5.89800000     -2.27300000      9.77200000
H     -6.18600000     -2.17900000     11.25500000
O      2.75200000      1.37700000      8.47100000
H      2.77600000      2.18000000      7.95200000
H      3.46300000      0.84200000      8.11800000
O    -12.91300000     -2.95500000      0.71300000
H    -13.33200000     -3.21000000     -0.10900000
H    -13.62400000     -2.95300000      1.35400000
O      4.77100000      0.52600000      6.61700000
H      5.19400000      1.28500000      6.21700000
H      4.14200000      0.22800000      5.96000000
O     -2.03500000    -10.14600000    -14.74600000
H     -2.51000000     -9.70300000    -14.04300000
H     -1.13000000     -9.85200000    -14.64600000
O      4.74800000    -11.46200000      1.70400000
H      4.94100000    -11.68100000      0.79200000
H      5.50200000    -11.79000000      2.19300000
O    -10.92900000      4.33700000      3.93400000
H    -11.22500000      3.66600000      3.31900000
H     -9.98000000      4.37100000      3.81300000
O     -0.18200000      9.37300000      2.40600000
H     -0.48500000      8.85500000      3.15100000
H      0.65800000      8.98200000      2.16700000
O      4.59600000     -5.37500000     -8.34500000
H      5.49600000     -5.06300000     -8.24900000
H      4.12500000     -4.97500000     -7.61400000
O    -12.94100000      3.06100000      8.76400000
H    -13.18500000      3.81600000      8.22900000
H    -12.10300000      3.30700000      9.15600000
O      4.48000000     13.09300000     -5.03000000
H      3.95200000     13.85100000     -4.78000000
H      4.20600000     12.40100000     -4.42900000
O     -1.14500000      6.46600000      9.61400000
H     -0.91100000      6.89200000     10.43800000
H     -0.97800000      5.53600000      9.76900000
O      1.87900000    -14.60900000      5.02500000
H      2.07400000    -15.15800000      4.26600000
H      2.70100000    -14.57400000      5.51400000
O     10.73900000      9.25400000     11.10000000
H     10.85400000      8.32800000     11.31300000
H      9.97500000      9.52400000     11.60900000
O     -5.31400000     -7.03800000     -5.03200000
H     -4.83700000     -7.76900000     -5.42500000
H     -5.40400000     -6.40100000     -5.74000000
O     -1.45700000      5.30900000     16.86200000
H     -0.57600000      5.11100000     16.54400000
H     -1.58000000      6.23700000     16.66100000
O      2.73200000      7.25700000      6.31000000
H      2.93100000      7.30600000      7.24500000
H      1.78900000      7.41300000      6.25800000
O      4.69800000     -8.29200000      4.97700000
H      3.95500000     -7.70000000      5.09400000
H      5.46800000     -7.73200000      5.07500000
O      4.96600000     12.77300000      0.73900000
H      5.80100000     13.14400000      1.02500000
H      4.30600000     13.37600000      1.08100000
O    -10.71100000     -6.37400000      0.45800000
H    -11.23100000     -6.21900000      1.24600000
H    -11.13700000     -5.84700000     -0.21800000
O    -10.66900000      3.08300000     -9.40700000
H    -11.38400000      3.71900000     -9.38100000
H    -11.02400000      2.34500000     -9.90200000
O     -8.73900000    -11.04500000      1.27500000
H     -8.57800000    -10.16700000      0.92900000
H     -9.64900000    -11.23000000      1.04300000
O     -3.58300000      7.98500000      5.59900000
H     -4.26400000      8.00700000      4.92700000
H     -3.86700000      8.62800000      6.24900000
O     -2.90500000     11.40600000     14.37300000
H     -2.74500000     10.78400000     13.66300000
H     -3.85700000     11.50200000     14.39700000
O     -6.15800000    -13.68800000      5.00600000
H     -5.94900000    -13.18600000      4.21800000
H     -5.32700000    -13.75100000      5.47700000
O    -16.03000000     -7.83400000      6.26200000
H    -16.70100000     -7.33200000      6.72600000
H    -15.43000000     -7.17100000      5.91900000
O     -7.78300000     -1.68000000     -2.44600000
H     -7.66300000     -1.81800000     -3.38600000
H     -8.08000000     -0.77300000     -2.37300000
O      5.33600000     -8.64900000    -12.94900000
H      4.93000000     -9.16000000    -13.64900000
H      4.64800000     -8.55300000    -12.29100000
O    -10.59400000     -9.03500000     10.29200000
H    -11.41800000     -9.46700000     10.51800000
H    -10.36200000     -8.53700000     11.07700000
O     -1.23700000      6.04200000    -15.61200000
H     -0.52200000      5.46100000    -15.87200000
H     -1.08500000      6.20700000    -14.68100000
O      7.66700000     -6.43000000    -10.64000000
H      8.24800000     -6.14900000    -11.34700000
H      7.90500000     -7.34400000    -10.48300000
O    -10.46200000      7.78200000     -1.21500000
H    -11.02800000      8.06900000     -0.49900000
H    -10.99800000      7.16500000     -1.71300000
O      2.16700000     -9.68300000      9.96400000
H      1.36000000     -9.40200000     10.39600000
H      2.50400000     -8.89000000      9.54800000
O    -15.86600000      5.27200000     -2.30900000
H    -15.55000000      6.16200000     -2.15300000
H    -15.30300000      4.93700000     -3.00700000
O     -0.27500000     12.30100000     12.91200000
H     -0.45100000     11.93600000     13.77900000
H     -0.63400000     13.18700000     12.94800000
O      4.47300000     -8.31700000      1.22900000
H      3.88300000     -7.74200000      1.71600000
H      4.01400000     -9.15700000      1.19500000
O    -10.56300000      7.56200000     11.32300000
H     -9.66300000      7.42300000     11.61800000
H    -11.02300000      6.76000000     11.57400000
O     -0.72000000      5.59700000      2.74500000
H     -0.87000000      6.35700000      3.30800000
H     -0.61300000      4.86600000      3.35300000
O     -1.42400000      3.05500000    -17.16800000
H     -1.71700000      2.73400000    -16.31400000
H     -0.55400000      3.41600000    -17.00200000
O     -9.60000000      4.02100000     -1.76300000
H     -9.02600000      3.29100000     -1.99700000
H    -10.09400000      3.70400000     -1.00700000
O     11.42400000      0.60600000     -8.02300000
H     11.35100000      0.47300000     -8.96800000
H     10.81500000      1.32000000     -7.83400000
O     14.43700000      7.23500000      4.49100000
H     13.60400000      6.86300000      4.78300000
H     14.50100000      8.07000000      4.95400000
O     12.89200000      5.18000000     -1.64500000
H     13.76000000      4.77700000     -1.62200000
H     12.28600000      4.44000000     -1.69800000
O     10.90000000      7.02300000     -9.37300000
H     11.06300000      6.10700000     -9.14800000
H     10.29400000      7.33100000     -8.69800000
O      2.85000000     14.78600000     -3.50000000
H      2.80600000     15.40400000     -4.23000000
H      2.29100000     15.17300000     -2.82600000
O    -10.32200000      4.11400000      9.49300000
H    -10.17700000      4.24000000      8.55500000
H     -9.45600000      3.90700000      9.84300000
O     15.46600000      5.89100000     -5.02300000
H     15.91600000      5.70700000     -4.19900000
H     16.11600000      5.70200000     -5.69900000
O     13.20500000      6.74800000      9.56200000
H     12.86000000      6.36200000     10.36700000
H     13.55300000      6.00400000      9.07000000
O     -1.89400000     -5.55700000      8.37200000
H     -2.30900000     -4.69800000      8.45700000
H     -2.58900000     -6.12700000      8.04400000
O      6.26100000    -11.63600000     -3.29200000
H      5.83300000    -10.82500000     -3.56700000
H      5.74600000    -12.33000000     -3.70200000
O     -5.63300000      8.06000000      7.98200000
H     -6.50300000      7.74100000      7.74100000
H     -5.77000000      8.52800000      8.80600000
O      9.19500000      8.99900000      2.93600000
H      9.71800000      8.20500000      3.04800000
H      9.74800000      9.57800000      2.41200000
O     13.93400000      0.48100000    -10.84600000
H     14.20200000     -0.18400000    -11.48000000
H     14.63700000      0.49200000    -10.19700000
O     -4.39300000     -9.42700000     -1.10400000
H     -4.29200000     -9.96100000     -1.89200000
H     -4.46800000     -8.53000000     -1.43000000
O     -2.57300000     -4.86800000      3.58600000
H     -1.95400000     -4.64500000      2.89100000
H     -2.44200000     -5.80500000      3.73200000
O     -8.31600000    -11.41500000     -2.52500000
H     -9.12600000    -11.36400000     -2.01800000
H     -7.66100000    -11.72200000     -1.89900000
O    -11.54100000     -6.77500000      5.57500000
H    -11.98200000     -6.83600000      6.42200000
H    -10.65000000     -7.08000000      5.74600000
O      1.66700000     -3.82800000     14.48000000
H      1.26500000     -4.00600000     13.63000000
H      1.06600000     -4.21600000     15.11600000
O      9.68900000     12.97600000      2.97000000
H      9.82400000     12.33100000      3.66400000
H      9.72800000     12.46800000      2.16000000
O      9.52900000      0.68300000     -5.39400000
H      9.80200000     -0.08900000     -5.89000000
H      9.07600000      1.23200000     -6.03400000
O      9.29900000     -1.48600000    -10.88800000
H      8.90500000     -2.34900000    -11.01900000
H     10.06500000     -1.48300000    -11.46300000
O     -7.25200000    -10.03900000      9.95400000
H     -8.13300000    -10.40400000      9.86700000
H     -7.31000000     -9.45100000     10.70700000
O      5.02600000     -1.22700000     11.06400000
H      4.11000000     -1.00700000     10.89600000
H      5.38300000     -1.44400000     10.20300000
O     12.92300000     -1.90900000     -3.68200000
H     12.57600000     -1.31300000     -4.34600000
H     13.72000000     -1.48100000     -3.37000000
O    -13.44200000     -7.24900000      7.49900000
H    -13.92700000     -8.04400000      7.27500000
H    -13.72100000     -7.04300000      8.39100000
O     -6.07200000    -10.12600000     -6.17500000
H     -6.56200000    -10.72300000     -5.60900000
H     -5.25000000    -10.58400000     -6.35000000
O    -12.08700000     -8.35400000      3.43800000
H    -11.85800000     -7.89700000      4.24700000
H    -12.69900000     -9.03700000      3.71400000
O      8.79500000      8.25700000     -3.12600000
H      8.17100000      8.70900000     -2.55900000
H      9.58800000      8.18000000     -2.59600000
O      8.81300000     -9.80800000     -3.58700000
H      8.67100000     -9.20700000     -4.31800000
H      7.97200000    -10.25000000     -3.47300000
O      1.37300000     16.49700000      3.84400000
H      0.52900000     16.87000000      4.09800000
H      1.44100000     16.67400000      2.90600000
O     -0.06300000     -0.55500000     -5.05600000
H     -0.21400000      0.21100000     -4.50100000
H      0.30300000     -0.19600000     -5.86400000
O      4.23900000      9.38600000     -6.65700000
H      4.04000000     10.28800000     -6.90800000
H      3.54500000      9.14900000     -6.04300000
O     -2.06000000      4.67500000     -1.15100000
H     -2.37500000      4.99800000     -0.30700000
H     -2.46100000      3.81000000     -1.24200000
O     13.62400000      3.18100000     12.50100000
H     14.51800000      3.13300000     12.16100000
H     13.06900000      3.11400000     11.72400000
O     12.27000000      3.79300000      2.32800000
H     12.39500000      3.89400000      1.38500000
H     12.38600000      2.85600000      2.48600000
O    -11.41600000     -0.78300000      1.16900000
H    -11.98100000     -1.53800000      1.00500000
H    -12.01700000     -0.08900000      1.44000000
O      3.47900000      1.35500000      4.29700000
H      4.20000000      1.87000000      4.65800000
H      2.79300000      1.99700000      4.11600000
O      9.79400000     -2.92500000     -5.79000000
H     10.41200000     -2.67900000     -6.47900000
H      9.03400000     -2.36200000     -5.93800000
O      9.70300000     -7.69500000     13.46200000
H     10.58400000     -8.00000000     13.24800000
H      9.69800000     -6.77400000     13.20100000
O      2.19600000     -3.43500000      5.18600000
H      1.96000000     -2.50700000      5.18500000
H      1.37100000     -3.89100000      5.35400000
O      8.30600000     -3.74600000    -11.53700000
H      8.92500000     -4.25400000    -12.06200000
H      7.51800000     -4.28800000    -11.50500000
O     -4.65000000     15.46600000     -1.43200000
H     -4.24500000     14.62300000     -1.22500000
H     -5.33800000     15.56900000     -0.77400000
O      2.55200000      8.39600000     -4.17700000
H      2.17800000      8.74100000     -3.36700000
H      1.79400000      8.19700000     -4.72600000
O     -0.47900000     -6.44300000     13.76600000
H      0.16200000     -7.13800000     13.61900000
H     -0.24600000     -6.07900000     14.62100000
O      3.24600000     -9.96000000     -3.40000000
H      2.69300000    -10.20600000     -4.14200000
H      2.89700000    -10.46500000     -2.66500000
O     -6.79300000     -0.97500000     -7.63200000
H     -7.44100000     -1.51100000     -8.08800000
H     -6.21800000     -0.65200000     -8.32700000
O     -8.44600000     12.98000000      4.15300000
H     -7.64400000     12.47500000      4.29000000
H     -9.15100000     12.34000000      4.24600000
O      2.34600000      9.89800000     -9.07100000
H      3.25100000      9.58700000     -9.04700000
H      2.25400000     10.43200000     -8.28200000
O      0.10800000      4.08600000      6.78500000
H     -0.26200000      3.44300000      7.39100000
H     -0.22300000      4.92800000      7.09800000
O      3.64300000      9.49300000     11.40500000
H      3.92200000     10.39900000     11.26900000
H      2.82000000      9.56600000     11.88900000
O     -8.12000000      1.50200000     14.13700000
H     -7.39600000      1.98400000     14.53700000
H     -8.90600000      1.88200000     14.53000000
O     -7.55400000      7.01900000     11.05200000
H     -7.29900000      6.18400000     11.44500000
H     -7.94900000      6.77900000     10.21400000
O      9.77800000     -6.02000000    -12.31200000
H     10.12800000     -6.89500000    -12.47600000
H      9.92600000     -5.54500000    -13.12900000
O     -6.03900000     15.21900000     -3.86800000
H     -5.36300000     15.01000000     -4.51200000
H     -5.60500000     15.80300000     -3.24600000
O     15.78300000      1.63000000     -7.53600000
H     15.24000000      0.86700000     -7.33800000
H     15.33600000      2.36000000     -7.10500000
O      2.40300000     -5.38800000    -13.58200000
H      2.79700000     -4.63600000    -13.13900000
H      2.28600000     -6.03900000    -12.88900000
O     -7.08700000      6.05900000    -13.19400000
H     -6.22500000      5.66000000    -13.30600000
H     -7.18400000      6.15900000    -12.24700000
O      5.21400000      0.43100000     13.73600000
H      4.96900000      0.99600000     13.00200000
H      5.98400000      0.85400000     14.11600000
O     -5.40400000     14.32400000      5.36100000
H     -4.87800000     13.60300000      5.01400000
H     -5.31500000     14.24800000      6.31100000
O     12.30800000      0.36800000     -5.17400000
H     11.49500000      0.84900000     -5.01900000
H     12.52100000      0.54800000     -6.09000000
O    -12.51500000      5.63500000     12.47400000
H    -11.83900000      4.96500000     12.57600000
H    -13.27900000      5.27400000     12.92200000
O     -5.13000000     -4.52300000     -7.14400000
H     -5.47200000     -4.38800000     -8.02700000
H     -4.22300000     -4.22000000     -7.19000000
O      4.80400000    -10.82600000      5.44400000
H      4.80900000     -9.86900000      5.46000000
H      5.22700000    -11.05400000      4.61600000
O     -8.96100000      0.62000000      6.95800000
H     -8.99700000      1.50500000      7.32100000
H     -9.64000000      0.61100000      6.28300000
O      4.88300000    -14.38500000     -0.66800000
H      5.16900000    -15.15100000     -0.17100000
H      5.59400000    -13.75200000     -0.56400000
O     -1.19700000     -2.15200000    -15.15700000
H     -1.24700000     -1.80100000    -16.04600000
H     -0.26900000     -2.35200000    -15.03100000
O     -9.10900000     15.38700000      4.32000000
H     -8.75900000     14.49800000      4.27800000
H    -10.05300000     15.27900000      4.20400000
O     -6.12200000     10.14500000     -1.66100000
H     -5.38000000     10.33900000     -1.08900000
H     -6.46200000     11.00300000     -1.91400000
O     -8.19500000    -14.74100000     -4.10900000
H     -7.84900000    -13.89400000     -4.38900000
H     -8.82300000    -14.98100000     -4.79000000
O    -10.42700000    -10.37300000     -1.26400000
H    -10.77900000     -9.93300000     -2.03800000
H    -10.95700000    -10.04300000     -0.53900000
O      1.63400000     -0.37000000      5.67700000
H      1.08200000      0.23100000      6.17700000
H      2.23400000      0.20000000      5.19600000
O      0.30500000      5.35900000     -2.02100000
H      0.00500000      5.64700000     -2.88400000
H     -0.49900000      5.25200000     -1.51200000
O     -2.40700000      7.46600000     14.95600000
H     -2.85400000      6.97400000     14.26700000
H     -1.48800000      7.47400000     14.68600000
O    -16.94300000     -1.49200000      4.50000000
H    -17.51500000     -1.10400000      3.83800000
H    -17.31800000     -1.21100000      5.33500000
O    -10.12200000     11.77200000     -3.39400000
H    -10.25300000     12.40000000     -4.10500000
H    -10.35100000     10.92600000     -3.77700000
O      9.57000000     10.13200000     -5.12200000
H      8.88000000     10.79500000     -5.10400000
H      9.24700000      9.43500000     -4.55200000
O      5.57500000    -11.95100000      7.67500000
H      5.23400000    -11.56600000      6.86700000
H      6.52200000    -11.82800000      7.61800000
O     11.75900000      8.79400000      8.57100000
H     12.35300000      8.08000000      8.80000000
H     11.12900000      8.82200000      9.29200000
O      1.91800000     -9.71400000      6.65600000
H      1.60000000    -10.60400000      6.50500000
H      2.84500000     -9.74700000      6.42100000
O      4.62800000      5.52600000      4.75400000
H      5.07500000      6.30200000      4.41500000
H      3.86000000      5.87200000      5.20900000
O      8.99400000      1.13000000     -0.32500000
H      9.42800000      0.88800000     -1.14300000
H      8.15700000      1.50500000     -0.60000000
O     -0.76700000      3.31300000      4.31000000
H     -1.12900000      2.43400000      4.42000000
H     -0.58700000      3.61100000      5.20200000
O      5.68700000     -3.08000000     12.89400000
H      5.73400000     -2.32600000     12.30600000
H      5.13300000     -3.70900000     12.43300000
O     -1.39700000      2.19200000      7.94300000
H     -1.35100000      1.24300000      7.82200000
H     -2.29700000      2.35300000      8.22900000
O    -13.03600000      5.99400000      4.64600000
H    -12.23400000      5.53200000      4.40000000
H    -12.77100000      6.91100000      4.71600000
O     -0.19700000     -4.47800000     11.79500000
H     -0.45600000     -5.16500000     12.40900000
H      0.08000000     -4.94900000     11.01000000
O     -1.65500000     12.37500000     -6.22100000
H     -2.03400000     11.97200000     -7.00300000
H     -1.67200000     11.68200000     -5.56200000
O     -0.10400000     -4.86700000      6.38500000
H     -0.55200000     -4.89200000      7.23000000
H      0.03700000     -5.78700000      6.16200000
O     -5.06200000      3.53300000    -10.42100000
H     -4.68700000      2.72900000    -10.78000000
H     -4.54600000      3.70500000     -9.63300000
O     -1.91900000     -6.10300000     -0.48800000
H     -2.57900000     -5.42100000     -0.60800000
H     -1.09600000     -5.68800000     -0.74600000
O     -2.56300000     -6.97200000     11.42200000
H     -2.18400000     -6.33000000     10.82100000
H     -2.86700000     -6.45200000     12.16600000
O     -7.57000000     -6.17500000    -13.00000000
H     -8.05400000     -6.05300000    -13.81600000
H     -6.99100000     -6.91700000    -13.17300000
O      4.06900000      2.11600000     11.78400000
H      4.16800000      2.43100000     10.88600000
H      3.15500000      1.83900000     11.84200000
O      7.04600000      5.56400000    -11.51800000
H      7.62300000      4.91700000    -11.92400000
H      7.37900000      6.40700000    -11.82400000
O     -1.54100000     -6.95000000    -10.90600000
H     -2.01500000     -6.88300000    -10.07800000
H     -0.83900000     -6.30300000    -10.83300000
O     10.42100000    -11.08000000      8.91700000
H      9.81900000    -10.50800000      9.39300000
H     10.87100000    -10.49800000      8.30500000
O     13.93200000     -0.32600000     -7.76100000
H     13.04200000      0.01200000     -7.85900000
H     13.96100000     -1.09400000     -8.33200000
O     -4.50200000     -9.95600000    -13.26700000
H     -5.40300000     -9.78200000    -12.99500000
H     -4.45400000     -9.62300000    -14.16400000
O     10.71500000      6.95800000    -12.00500000
H     10.84700000      7.05800000    -11.06200000
H      9.88000000      7.39500000    -12.17800000
O     -7.42900000     10.69500000      1.17500000
H     -7.67900000     11.51900000      1.59300000
H     -8.11600000     10.53700000      0.52700000
O     -4.20100000     -2.17600000     -1.76800000
H     -5.13400000     -2.27300000     -1.58000000
H     -4.11900000     -1.28900000     -2.12000000
O      5.14900000     -3.77900000      8.84200000
H      4.29500000     -3.57300000      9.22200000
H      5.18100000     -3.27000000      8.03200000
O    -14.61800000     -1.49900000     -3.37000000
H    -14.11700000     -1.76700000     -2.60000000
H    -14.91500000     -2.32100000     -3.76000000
O    -16.89200000     -4.33500000      5.04700000
H    -16.05300000     -4.76000000      5.22900000
H    -16.69700000     -3.70800000      4.35100000
O    -10.03500000     -7.48800000     12.52400000
H     -9.10100000     -7.34700000     12.37000000
H    -10.39000000     -6.61000000     12.66400000
O      4.91400000     10.33100000    -12.07700000
H      4.39400000     10.64700000    -12.81600000
H      5.81200000     10.58300000    -12.29200000
O    -14.63400000     -1.39300000      5.72300000
H    -15.46600000     -1.51600000      5.26600000
H    -14.87800000     -1.02000000      6.57000000
O      7.86800000     -4.97200000     12.67400000
H      7.38500000     -4.16600000     12.85700000
H      7.41700000     -5.64300000     13.18600000
O     -1.00800000      7.31500000      4.86000000
H     -1.90300000      7.50300000      5.14200000
H     -0.46300000      7.58300000      5.60000000
O      7.13300000     14.12300000     -2.03200000
H      6.71400000     14.63500000     -2.72300000
H      6.66700000     14.37000000     -1.23400000
O      7.44600000     -2.19800000     14.65300000
H      6.76900000     -2.48400000     14.04000000
H      7.06600000     -2.35400000     15.51800000
O     -2.86000000     -1.88900000     -5.58300000
H     -2.15600000     -1.70100000     -6.20300000
H     -3.47800000     -1.16700000     -5.69600000
O      5.46600000      6.43500000     14.90300000
H      5.43500000      6.84800000     14.04000000
H      5.29100000      5.51000000     14.73200000
O      8.17500000      7.79300000    -12.95900000
H      7.49600000      8.46800000    -12.95100000
H      8.35300000      7.64400000    -13.88700000
O    -10.66900000     12.50500000      8.48400000
H    -10.73500000     11.96000000      9.26800000
H    -10.33800000     11.91300000      7.80800000
O     -4.01900000      2.69600000      4.33200000
H     -4.36400000      3.46100000      4.79200000
H     -3.06900000      2.81300000      4.35300000
O     -5.79600000      3.31100000     15.20600000
H     -4.88900000      3.08800000     15.41500000
H     -6.17300000      3.58800000     16.04100000
O     10.83700000     10.92700000      1.45500000
H     11.72300000     11.25700000      1.30700000
H     10.52800000     10.67200000      0.58600000
O     -7.56200000      8.52800000      3.95800000
H     -7.77300000      7.73500000      4.45100000
H     -7.15600000      8.20800000      3.15200000
O    -12.80600000     10.39800000      0.47300000
H    -11.90900000     10.37800000      0.80700000
H    -13.27000000      9.74300000      0.99200000
O     -7.67700000      6.38400000      0.00200000
H     -7.61500000      5.42800000     -0.01200000
H     -8.58300000      6.56100000      0.25700000
O      2.65900000     -0.30700000     13.43900000
H      2.45100000     -0.16400000     12.51600000
H      3.61400000     -0.36400000     13.46400000
O     -3.02400000      3.11900000     16.03900000
H     -2.89200000      2.57200000     16.81300000
H     -2.52700000      3.91600000     16.22200000
O     -6.32500000     -3.48500000    -12.39800000
H     -6.35300000     -4.39800000    -12.11000000
H     -7.17300000     -3.34000000    -12.81700000
O    -10.66500000      3.79600000     12.85200000
H     -9.77100000      3.85700000     12.51400000
H    -10.95100000      2.91500000     12.61300000
O      6.04600000     -0.90800000      8.43900000
H      5.49000000     -0.56700000      7.73900000
H      6.88300000     -1.09300000      8.01200000
O      8.73600000      0.02600000      8.07700000
H      8.39700000     -0.31200000      8.90600000
H      8.82000000      0.96900000      8.22100000
O     -6.40800000      9.15200000     -8.07500000
H     -7.17300000      8.62500000     -8.30400000
H     -5.74200000      8.51100000     -7.82500000
O    -10.29800000    -10.68900000     -8.28600000
H     -9.96400000     -9.81300000     -8.47900000
H    -10.33300000    -10.72600000     -7.33000000
O    -14.37000000      0.65100000      9.64900000
H    -13.98400000      1.40800000      9.20900000
H    -13.74600000      0.43200000     10.34100000
O     -3.46000000    -14.82200000      8.42700000
H     -3.15000000    -15.66400000      8.09300000
H     -2.89100000    -14.17500000      8.00900000
O      3.04300000     -8.77100000    -11.11000000
H      3.07300000     -9.34500000    -11.87600000
H      2.65000000     -9.30900000    -10.42300000
O      7.48700000    -10.63400000     -6.81200000
H      7.94000000     -9.79100000     -6.79500000
H      6.60700000    -10.42600000     -7.12800000
O     -5.48100000     -7.38200000     10.77200000
H     -4.66300000     -6.94800000     11.01700000
H     -5.33500000     -7.67900000      9.87400000
O     -3.08000000     -4.13000000    -15.25400000
H     -2.37900000     -3.48600000    -15.34700000
H     -3.47900000     -4.17800000    -16.12300000
O      0.09800000      7.49800000      7.32500000
H     -0.61000000      7.05100000      7.79000000
H      0.15000000      8.36000000      7.73900000
O     -8.86900000     -8.36100000     -8.96000000
H     -8.40500000     -7.64300000     -9.39200000
H     -8.46300000     -8.42300000     -8.09500000
O     -2.76100000     -0.01700000     -2.64400000
H     -2.74500000      0.25500000     -3.56200000
H     -2.17700000     -0.77500000     -2.61000000
O    -10.55500000    -11.16200000     -5.51600000
H    -10.50400000    -10.20600000     -5.52500000
H    -11.36200000    -11.35400000     -5.03800000
O      6.93000000     13.15300000      3.52500000
H      7.88100000     13.04600000      3.52000000
H      6.63700000     12.65700000      4.29000000
O      2.98400000      2.76700000    -13.15200000
H      3.41100000      1.92400000    -13.30700000
H      3.49300000      3.16800000    -12.44800000
O     -3.62400000    -10.88000000     11.27100000
H     -3.90500000    -10.03500000     10.91800000
H     -2.77300000    -11.03800000     10.86300000
O     -7.26600000      3.75200000      0.48000000
H     -6.49500000      3.64800000      1.03700000
H     -7.47600000      2.86400000      0.19100000
O     -4.51500000     13.44700000      1.04000000
H     -4.61300000     14.36200000      0.77600000
H     -3.98300000     13.48300000      1.83500000
O      4.24600000     15.42800000      2.03700000
H      3.34200000     15.72900000      2.12800000
H      4.50900000     15.18600000      2.92500000
O      0.00800000     -5.24700000     16.18100000
H      0.43100000     -4.93700000     16.98300000
H     -0.92900000     -5.18000000     16.36300000
O    -14.11200000      1.35400000     -0.39800000
H    -14.16600000      1.21000000      0.54700000
H    -13.88200000      2.27900000     -0.48700000
O      5.08800000      6.99400000     12.33000000
H      4.49000000      6.24900000     12.27400000
H      4.66200000      7.68300000     11.82100000
O     -5.47600000     -8.99400000      8.11600000
H     -5.79500000     -9.43400000      7.32800000
H     -6.11000000     -9.22700000      8.79400000
O    -13.80200000     -9.88600000     -0.46100000
H    -13.58400000     -9.48600000     -1.30300000
H    -13.01000000     -9.78000000      0.06600000
O    -16.27700000      1.92500000      7.21500000
H    -16.28900000      2.65200000      7.83700000
H    -15.63800000      1.31100000      7.57700000
O      8.50100000     10.92100000      8.36800000
H      9.22900000     11.51000000      8.16600000
H      7.97600000     11.40000000      9.00900000
O      4.74200000     -2.65700000      1.11500000
H      4.49400000     -1.79900000      1.45900000
H      4.06300000     -3.25000000      1.43700000
O     -0.38300000    -17.84300000     -0.60400000
H     -1.00700000    -18.55400000     -0.46000000
H      0.08100000    -17.75900000      0.22900000
O     -3.90200000      2.76600000      8.95500000
H     -3.90600000      3.70200000      8.75500000
H     -3.93800000      2.72500000      9.91100000
O      4.53200000      3.66300000    -11.15900000
H      3.94900000      3.99800000    -10.47700000
H      5.06200000      4.41900000    -11.41300000
O     -7.99000000      5.87800000     -3.52400000
H     -8.42700000      5.64800000     -2.70400000
H     -8.55000000      6.54900000     -3.91300000
O      6.52200000      4.42200000     -4.29900000
H      7.36200000      4.87500000     -4.22100000
H      5.88100000      5.04600000     -3.96100000
O     -9.10500000     14.78700000     -2.91700000
H     -9.44300000     14.88000000     -2.02600000
H     -8.69900000     15.63200000     -3.10800000
O      5.95200000     -6.87500000     -5.82500000
H      6.16100000     -5.96000000     -6.01200000
H      5.36100000     -7.13600000     -6.53100000
O      1.58900000     11.27100000      4.16200000
H      1.76500000     11.00400000      5.06400000
H      1.60700000     10.45500000      3.66200000
O     -7.48300000     -4.16300000      9.36200000
H     -8.00400000     -4.53300000      8.64900000
H     -8.10400000     -4.06100000     10.08400000
O      5.64100000      0.55300000     -1.83300000
H      5.02800000      0.33100000     -2.53400000
H      5.88700000     -0.29100000     -1.45400000
O     -5.54900000    -12.31100000      9.82100000
H     -4.93100000    -12.33300000     10.55200000
H     -5.93200000    -11.43400000      9.85800000
O      2.01600000    -14.42200000      0.98400000
H      1.98800000    -13.75900000      1.67400000
H      2.75000000    -14.15900000      0.42800000
O     -5.48800000     -0.63000000      5.79300000
H     -5.68400000     -1.35100000      6.39200000
H     -5.95700000      0.12000000      6.15900000
O    -13.39400000     -6.77300000     -8.05800000
H    -13.01800000     -6.48300000     -8.89000000
H    -14.29500000     -7.01500000     -8.27400000
O      9.23500000      5.62900000     -4.31200000
H      8.99600000      6.35200000     -3.73300000
H      9.61600000      6.05300000     -5.08100000
O     -7.25200000      3.70100000     10.75100000
H     -7.16200000      2.75200000     10.66500000
H     -7.16000000      3.86700000     11.68900000
O      9.16000000      7.01900000      6.22600000
H      8.83400000      7.39600000      7.04300000
H      8.67800000      7.48100000      5.53900000
O    -15.40600000     -3.69300000     -4.89300000
H    -15.40500000     -4.63900000     -4.74700000
H    -14.78700000     -3.56100000     -5.61100000
O      9.68800000     -4.52400000     10.13000000
H      9.22500000     -4.84200000     10.90400000
H     10.17200000     -5.28500000      9.81000000
O      6.55700000      7.57900000      0.24900000
H      7.51000000      7.63700000      0.32000000
H      6.30700000      6.92300000      0.90000000
O      5.53500000     -2.47200000     -1.48900000
H      5.25100000     -2.71500000     -0.60800000
H      6.48800000     -2.41100000     -1.42400000
O    -10.27800000     -8.51300000     -6.07800000
H    -11.12700000     -8.07100000     -6.06900000
H     -9.63700000     -7.80200000     -6.04100000
O     10.84500000      3.11500000    -14.15000000
H     11.11200000      3.34200000    -13.25900000
H     11.38900000      3.66600000    -14.71100000
O     10.61300000     -7.09500000     -6.68900000
H     10.91500000     -6.67500000     -5.88400000
H     11.41000000     -7.43500000     -7.09600000
O     -8.45800000      6.26500000      5.09400000
H     -8.61200000      5.58300000      4.43900000
H     -8.54500000      5.81400000      5.93400000
O    -10.04800000     -4.66600000     -5.31500000
H     -9.62600000     -4.23500000     -6.05800000
H     -9.44500000     -5.36800000     -5.07100000
O    -10.88600000     -0.82700000     -3.38600000
H    -11.51500000     -1.52500000     -3.56600000
H    -10.30900000     -0.82100000     -4.15000000
O     -5.80800000     10.27100000    -12.96400000
H     -5.17900000     10.11200000    -13.66800000
H     -6.14800000      9.40300000    -12.74500000
O      1.68300000     -8.44600000     13.28300000
H      2.25000000     -7.80300000     12.85800000
H      2.26800000     -9.16900000     13.51000000
O     15.25900000     -4.00500000      3.20100000
H     15.76800000     -3.68700000      2.45600000
H     14.92500000     -4.85600000      2.91700000
O     -2.67900000     13.07400000      6.45600000
H     -2.45000000     13.19700000      7.37700000
H     -2.51800000     13.92700000      6.05300000
O      3.81200000      0.61900000    -14.93900000
H      3.19100000      0.98700000    -15.56800000
H      4.52500000      0.27600000    -15.47900000
O      6.31600000     -8.96500000     -0.72800000
H      5.90600000     -8.15300000     -0.42900000
H      6.31600000     -8.89600000     -1.68200000
O      5.77800000      5.57800000     -9.14300000
H      6.45900000      5.54100000     -9.81400000
H      6.10100000      5.01000000     -8.44300000
O     -6.65200000     12.50800000     -9.02400000
H     -6.99800000     12.14500000     -8.20900000
H     -7.38000000     12.44100000     -9.64300000
O    -12.84100000     -5.02400000     10.62400000
H    -13.66100000     -5.51800000     10.65500000
H    -12.82600000     -4.53500000     11.44700000
O    -14.49900000     10.06600000     -1.71800000
H    -14.58100000      9.11500000     -1.79600000
H    -13.84300000     10.19400000     -1.03300000
O      4.04600000     -5.84200000     16.22400000
H      3.41400000     -6.37200000     16.70800000
H      4.34400000     -5.18700000     16.85500000
O     -0.20800000    -14.33400000     -6.74700000
H      0.20200000    -14.37000000     -5.88300000
H     -0.84000000    -13.61900000     -6.68300000
O     -9.70200000      1.37000000     11.60500000
H     -9.13400000      1.13700000     12.33900000
H     -9.22800000      1.06800000     10.83000000
O      9.76500000      9.63600000     -0.76200000
H      9.52200000      8.79000000     -0.38700000
H     10.60800000      9.47700000     -1.18700000
O     11.10900000      7.01000000     -6.25600000
H     11.87100000      7.37300000     -5.80300000
H     10.51200000      7.75200000     -6.35200000
O      7.77200000     15.10700000     -5.41900000
H      8.54000000     15.67300000     -5.50200000
H      7.21300000     15.55400000     -4.78400000
O    -15.78500000     -1.21900000      8.15000000
H    -15.31900000     -0.57700000      8.68600000
H    -15.70900000     -2.03900000      8.63800000
O      2.23400000     -4.13900000      9.44400000
H      1.58000000     -4.83400000      9.52900000
H      1.84100000     -3.51500000      8.83300000
O    -12.30400000     -3.30200000     -4.65200000
H    -12.92300000     -3.93200000     -4.28300000
H    -11.57400000     -3.83800000     -4.96400000
O    -10.47000000     -0.03600000    -12.17400000
H    -10.62900000      0.89700000    -12.32200000
H     -9.66300000     -0.22000000    -12.65500000
O     12.79300000     -9.06400000     -4.92300000
H     12.62000000     -9.89900000     -5.35700000
H     12.88300000     -8.43600000     -5.64000000
O      0.15000000     -1.70100000     17.61800000
H      0.27600000     -1.46000000     16.70000000
H     -0.70900000     -2.12200000     17.64000000
O     -6.48300000     -0.08000000    -17.05500000
H     -6.30000000     -0.55800000    -16.24600000
H     -6.57200000      0.83200000    -16.77900000
O     -7.24500000      1.92200000      4.12000000
H     -7.56700000      1.27500000      4.74700000
H     -6.34500000      1.65200000      3.93800000
O     -2.03300000    -12.47100000      7.12600000
H     -1.56600000    -11.63700000      7.07900000
H     -1.42800000    -13.10600000      6.74300000
O     -8.82300000     -2.68000000    -13.45900000
H     -8.94500000     -2.16900000    -14.25900000
H     -9.71100000     -2.88100000    -13.16400000
O      3.92900000     11.73200000     -2.75600000
H      3.77900000     10.78900000     -2.82200000
H      4.50400000     11.83000000     -1.99700000
O     12.83300000      1.80600000     -2.35800000
H     11.95700000      2.11500000     -2.59000000
H     13.24900000      1.61300000     -3.19800000
O     12.85900000      3.10400000      9.55200000
H     13.79700000      3.29200000      9.51300000
H     12.75200000      2.30900000      9.02900000
O      4.64300000     14.62200000      8.71100000
H      3.86500000     14.95900000      8.26700000
H      4.41900000     14.65000000      9.64100000
O     15.56800000     -6.44900000     -5.17300000
H     14.92400000     -5.87000000     -5.58200000
H     16.29600000     -6.47400000     -5.79400000
O      9.83500000     -4.57700000    -14.47200000
H      9.94300000     -5.18300000    -15.20400000
H      9.09200000     -4.02800000    -14.72200000
O      7.74700000      7.06100000     12.58400000
H      6.79400000      7.12800000     12.52600000
H      7.93000000      6.13000000     12.45600000
O     -1.78100000      0.94600000      4.77100000
H     -0.98400000      0.49200000      5.04500000
H     -2.37400000      0.24600000      4.49700000
O     12.23200000      7.16300000      6.07000000
H     12.49000000      7.29900000      6.98200000
H     11.27600000      7.11200000      6.09600000
O     -2.51600000      4.69600000    -12.07600000
H     -2.70100000      4.01600000    -11.42800000
H     -1.87900000      5.26800000    -11.64700000
O     -3.22700000    -14.67200000     -0.30200000
H     -3.98400000    -14.64900000      0.28400000
H     -3.55300000    -15.09400000     -1.09700000
O      6.43000000    -11.55500000    -12.50800000
H      7.01400000    -10.87200000    -12.83700000
H      6.41800000    -11.42400000    -11.56000000
O     12.21000000     13.26900000     -1.60800000
H     12.62200000     12.43100000     -1.39800000
H     12.72800000     13.61600000     -2.33400000
O     -1.63000000     14.13700000      8.68500000
H     -2.32100000     13.75100000      9.22200000
H     -1.51000000     15.01600000      9.04400000
O     -1.41700000     -7.74500000     -2.53700000
H     -1.83400000     -7.32200000     -1.78700000
H     -0.51400000     -7.89500000     -2.25700000
O      6.80000000    -12.10600000      3.69300000
H      7.00000000    -12.83900000      4.27400000
H      7.36100000    -11.39500000      4.00400000
O      7.30000000    -14.25900000      2.03200000
H      6.99500000    -15.04200000      2.49100000
H      7.06400000    -13.53500000      2.61000000
O      0.18600000     -5.25100000    -16.94500000
H     -0.45800000     -4.55400000    -17.06800000
H      0.54900000     -5.40000000    -17.81800000
O      1.48500000      6.56700000      0.00500000
H      0.71600000      7.10900000      0.18100000
H      1.24500000      6.05200000     -0.76500000
O    -15.38300000     -0.36600000     -6.70900000
H    -14.80700000     -0.27700000     -7.46800000
H    -15.11400000      0.34000000     -6.12100000
O     10.08200000      4.96700000      4.61600000
H      9.71500000      5.62900000      5.20200000
H     10.32400000      5.45200000      3.82700000
O      2.89800000    -10.92300000     13.79700000
H      3.70000000    -10.97400000     13.27800000
H      3.18700000    -10.61200000     14.65500000
O      8.27600000     -1.26700000      3.31300000
H      8.85000000     -0.56300000      3.01100000
H      8.34400000     -1.94000000      2.63600000
O     -2.62000000    -11.69900000     -6.22400000
H     -3.35000000    -12.08300000     -6.71000000
H     -2.26300000    -11.03400000     -6.81300000
O      6.94800000      2.80500000      9.49600000
H      7.50800000      2.90900000      8.72700000
H      7.24900000      1.99300000      9.90400000
O     10.77400000     -5.10500000     -0.83500000
H     11.56000000     -4.88100000     -1.33200000
H     10.12600000     -5.33300000     -1.50200000
O     16.44300000     -4.17800000      0.28700000
H     16.99800000     -4.91000000      0.55300000
H     15.75600000     -4.57900000     -0.24600000
O      0.29500000    -15.08100000     -1.07800000
H      0.24300000    -16.03600000     -1.04200000
H      0.80400000    -14.83900000     -0.30400000
O     10.10300000     -6.86600000      8.74100000
H      9.21700000     -7.22700000      8.77400000
H     10.29800000     -6.79400000      7.80600000
O     -6.15800000      4.86200000     -5.26600000
H     -6.63900000      5.26800000     -4.54400000
H     -6.73500000      4.95900000     -6.02300000
O    -10.86700000     13.50900000     -6.61400000
H    -11.76500000     13.18100000     -6.56500000
H    -10.38900000     12.82700000     -7.08500000
O     -5.96200000     -6.13600000      1.23000000
H     -5.63300000     -5.38800000      1.72800000
H     -6.21800000     -5.76600000      0.38400000
O     11.75200000     -1.62900000    -12.55000000
H     11.64900000     -1.96500000    -13.44000000
H     12.68900000     -1.45300000    -12.46700000
O      7.55200000     -2.81500000    -15.23100000
H      6.75500000     -2.97600000    -14.72600000
H      7.44200000     -3.33800000    -16.02500000
O      4.42200000     12.27200000     11.56000000
H      3.54300000     12.37400000     11.19400000
H      4.82400000     13.13500000     11.46100000
O      9.73900000      2.82300000     -7.90100000
H      9.80800000      2.77500000     -8.85500000
H     10.25400000      3.59400000     -7.66200000
O      0.29500000     -4.51600000     -1.15700000
H      0.34400000     -4.01500000     -1.97000000
H      1.09900000     -5.03600000     -1.14600000
O    -12.66100000    -12.38800000      1.91800000
H    -12.32500000    -13.18500000      2.32700000
H    -12.70100000    -12.59500000      0.98500000
O      9.42600000      5.99800000      9.74300000
H      9.82900000      5.71000000      8.92400000
H      8.77700000      6.64900000      9.47500000
O      4.80000000     16.75600000      6.11600000
H      5.16600000     15.88500000      5.96300000
H      4.02800000     16.60000000      6.66100000
O     12.68200000     -7.16800000      0.53200000
H     12.34400000     -8.06400000      0.50900000
H     12.22000000     -6.72100000     -0.17800000
O     15.39700000     -7.89600000     -0.60500000
H     15.23500000     -8.08400000     -1.53000000
H     14.52500000     -7.84700000     -0.21400000
O     -0.91600000     -9.78800000      1.03200000
H     -1.70400000     -9.28200000      1.22800000
H     -1.22900000    -10.52500000      0.50800000
O      1.57700000     -5.73200000     -7.80500000
H      1.34600000     -5.52700000     -6.89900000
H      1.30800000     -4.96000000     -8.30200000
O    -13.17400000     -6.08800000      1.84500000
H    -12.81800000     -6.76800000      2.41700000
H    -13.97900000     -6.46800000      1.49400000
O     14.79200000      5.81600000      2.26600000
H     14.60100000      6.31900000      3.05800000
H     14.93900000      4.92300000      2.57800000
O      1.34800000     13.90200000      5.36900000
H      1.76500000     14.62500000      4.90000000
H      1.53000000     13.13100000      4.83200000
O     -2.26600000     -6.40800000     -7.65400000
H     -1.80100000     -5.57500000     -7.72000000
H     -2.41100000     -6.52900000     -6.71600000
O     -3.04600000      8.56400000     -0.66700000
H     -3.81000000      8.01000000     -0.82700000
H     -3.41200000      9.43100000     -0.48800000
O     -7.76300000      1.29300000     -0.61700000
H     -6.82000000      1.13400000     -0.56400000
H     -8.13100000      0.79100000      0.11000000
O     -5.75000000     15.87400000     -7.02400000
H     -6.36200000     15.14100000     -6.95900000
H     -6.15600000     16.57200000     -6.51000000
O      4.48600000      3.98400000      9.60300000
H      4.14300000      4.00200000      8.71000000
H      5.31200000      3.50500000      9.53400000
O     -2.08400000      2.81100000    -14.40300000
H     -2.91100000      2.34000000    -14.30200000
H     -2.03100000      3.37000000    -13.62700000
O      9.35800000     11.25900000     -8.50300000
H      8.59000000     11.27600000     -7.93100000
H      9.34300000     10.38700000     -8.89800000
O      7.86200000      8.24800000      8.66100000
H      6.99200000      8.28400000      8.26400000
H      8.13500000      9.16400000      8.72200000
O     14.22100000     -5.12600000     -7.39300000
H     14.95700000     -5.17600000     -8.00300000
H     13.75800000     -4.32600000     -7.64100000
O     -4.09000000    -14.70800000     -6.09400000
H     -3.45500000    -15.38100000     -5.84800000
H     -4.43300000    -14.38500000     -5.26000000
O     -5.99100000      1.96100000      7.13100000
H     -5.15700000      1.99700000      7.59800000
H     -5.98500000      2.73600000      6.56900000
O      7.16500000    -13.98500000      5.54400000
H      7.50600000    -13.36800000      6.19200000
H      7.32400000    -14.84700000      5.92700000
O     -8.23200000      7.22000000      7.68500000
H     -9.15100000      7.24500000      7.95200000
H     -8.25800000      7.29000000      6.73100000
O      0.31100000      2.33300000     16.94800000
H      0.45600000      3.16300000     16.49200000
H      1.15100000      2.14000000     17.36500000
O     -4.54300000      4.56600000    -14.13100000
H     -3.90400000      4.85500000    -13.48000000
H     -4.49300000      3.61000000    -14.10700000
O      0.26600000    -16.26000000      8.84600000
H      0.90800000    -15.57100000      8.67700000
H      0.23800000    -16.76600000      8.03400000
O     -0.76700000     10.06900000      8.25300000
H     -0.49300000     10.19600000      9.16100000
H     -1.72100000     10.14700000      8.27700000
O     -1.38000000     15.02000000     -0.52400000
H     -2.11200000     15.32900000      0.01000000
H     -1.50200000     15.45000000     -1.37000000
O     -1.87900000     12.28800000    -10.15700000
H     -1.89200000     12.18100000     -9.20600000
H     -2.80000000     12.38400000    -10.40000000
O     14.37900000     -9.53900000      4.75200000
H     14.70100000     -9.42200000      3.85800000
H     13.58800000    -10.06800000      4.65500000
O      2.97200000      1.51000000     17.56200000
H      3.27800000      1.79300000     16.70100000
H      3.76700000      1.24000000     18.02200000
O      0.54800000      3.72300000     -8.92500000
H      1.41200000      3.45000000     -8.61700000
H      0.20800000      2.95900000     -9.39000000
O     -4.25300000     15.29300000      8.04900000
H     -4.14800000     14.51600000      8.59800000
H     -4.27900000     16.02200000      8.66900000
O    -12.83900000      4.88000000    -10.04900000
H    -13.47000000      5.58500000    -10.19600000
H    -12.08500000      5.11700000    -10.58900000
O    -10.21000000     -5.43200000     -8.91700000
H     -9.91200000     -5.90400000     -9.69500000
H     -9.41600000     -5.29800000     -8.39900000
O      0.09300000    -14.39700000     -3.84400000
H      0.27100000    -14.64800000     -2.93800000
H     -0.29300000    -13.52300000     -3.77900000
O      1.97200000     10.12900000     14.10600000
H      2.74900000      9.61300000     14.32000000
H      2.24400000     11.03700000     14.23400000
O      5.30300000      4.41400000     -1.51900000
H      5.93100000      3.86000000     -1.98300000
H      5.01300000      5.04900000     -2.17400000
O     -9.79800000      3.29200000     -5.32900000
H     -9.15200000      3.29700000     -4.62200000
H    -10.60100000      2.97200000     -4.91800000
O      9.48000000      0.93500000      2.24800000
H      9.42600000      1.07900000      1.30300000
H     10.38400000      1.15400000      2.47300000
O     10.83000000      0.16100000     14.38300000
H     10.89600000      1.05400000     14.04700000
H     11.53100000     -0.31500000     13.93900000
O      2.05800000     -0.34100000     10.55200000
H      2.01000000     -1.04000000      9.90000000
H      2.12000000      0.46400000     10.03700000
O     -4.38900000     -8.39600000     14.27900000
H     -5.32500000     -8.58300000     14.20600000
H     -4.04800000     -8.53300000     13.39500000
O      7.22200000     -7.10500000      7.62800000
H      7.40500000     -6.23400000      7.98000000
H      6.85300000     -6.94000000      6.76100000
O      5.69600000     -0.04700000    -16.85900000
H      5.65100000      0.19600000    -17.78300000
H      6.51300000     -0.53900000    -16.78000000
O     10.85600000    -12.73200000     -1.97700000
H     11.10600000    -11.87900000     -2.33400000
H     11.10800000    -12.68800000     -1.05500000
O     -1.97900000     15.67200000     -3.38300000
H     -1.25900000     15.05800000     -3.52500000
H     -2.75300000     15.21400000     -3.70900000
O     -6.36600000      2.27300000     -7.37100000
H     -6.79500000      1.91900000     -6.59200000
H     -7.06300000      2.32800000     -8.02400000
O     13.11700000     -7.69800000     -7.28600000
H     13.59500000     -6.89400000     -7.08400000
H     13.55600000     -8.05000000     -8.06100000
O     -4.89200000    -14.65700000     -2.99200000
H     -4.64000000    -15.57100000     -3.12400000
H     -5.82800000    -14.63600000     -3.18800000
O     -7.09000000      8.41800000     -5.45700000
H     -6.33400000      7.87900000     -5.22300000
H     -7.23100000      8.24000000     -6.38700000
O     -1.12200000      8.73800000     -2.79900000
H     -1.84200000      8.44100000     -2.24200000
H     -0.43400000      8.99300000     -2.18400000
O    -14.34300000     -3.78000000     -7.50300000
H    -14.83900000     -3.85200000     -8.31900000
H    -14.02900000     -4.66900000     -7.33500000
O     13.00200000      3.97800000      5.11200000
H     12.37200000      3.27100000      4.97100000
H     12.78900000      4.62500000      4.43900000
O     16.49600000      4.73700000     -2.75800000
H     16.63500000      4.91400000     -1.82800000
H     16.50500000      3.78200000     -2.82500000
O      1.22600000     12.02500000     -2.04000000
H      1.41700000     11.11000000     -1.83100000
H      1.95900000     12.30300000     -2.58800000
O      5.35300000    -15.99200000      4.40000000
H      5.89600000    -15.21700000      4.54600000
H      5.94300000    -16.73000000      4.55500000
O      1.33500000    -17.82600000      1.51300000
H      1.91900000    -17.24600000      2.00200000
H      0.73600000    -18.17400000      2.17300000
O     -7.27700000    -16.15900000      3.82300000
H     -7.01800000    -15.35800000      4.27700000
H     -7.69200000    -15.85500000      3.01600000
O     -3.06300000     -2.72100000    -10.42100000
H     -2.84100000     -3.36000000    -11.09900000
H     -2.48700000     -2.94000000     -9.68800000
O      3.48500000      3.96100000    -15.90300000
H      4.34800000      4.31500000    -16.11600000
H      3.52900000      3.76800000    -14.96600000
O     -3.69800000     13.75900000     -5.30400000
H     -4.37200000     13.08900000     -5.18300000
H     -2.95000000     13.28300000     -5.66300000
O    -14.29200000     -5.74700000      5.03600000
H    -13.51900000     -6.16100000      5.41900000
H    -13.94000000     -5.07300000      4.45400000
O      3.27800000     15.91800000     -5.87900000
H      3.99900000     15.59100000     -6.41700000
H      2.71100000     16.38200000     -6.49400000
O     -7.94100000      3.14000000    -13.00700000
H     -7.82000000      4.04900000    -12.73100000
H     -8.20300000      2.68000000    -12.20900000
O      3.57100000     -6.87800000     11.63700000
H      4.28600000     -7.44900000     11.91900000
H      3.92900000     -5.99300000     11.70700000
O     -9.93000000     14.89900000      0.03100000
H     -9.07200000     14.74100000      0.42500000
H    -10.13500000     15.80600000      0.25900000
O     -8.08000000     12.13900000    -11.16700000
H     -8.57100000     11.35000000    -10.93800000
H     -8.03500000     12.12500000    -12.12300000
O      4.90600000     15.50600000     -0.55000000
H      4.13300000     15.15900000     -0.99500000
H      4.63600000     15.59500000      0.36400000
O     17.78100000     -1.25500000      2.56800000
H     17.70300000     -1.19900000      1.61600000
H     18.19100000     -2.10600000      2.72500000
O      4.67800000     -2.90100000     -4.09100000
H      5.22500000     -2.79100000     -3.31300000
H      4.10400000     -3.63700000     -3.87800000
O      9.64600000      6.96300000     -0.24100000
H     10.35100000      6.99200000     -0.88800000
H      9.21900000      6.11900000     -0.39000000
O     -0.10300000      1.18200000    -10.05700000
H     -0.65900000      0.49300000     -9.69200000
H      0.01600000      0.93300000    -10.97400000
O    -13.71100000     -3.88800000     -1.78800000
H    -14.06700000     -4.52600000     -2.40500000
H    -12.77900000     -4.10000000     -1.73500000
O     -0.04100000      3.96500000     10.27100000
H      0.39200000      3.52000000     10.99900000
H     -0.33300000      3.25700000      9.69700000
O    -12.90800000     -7.92100000     -5.61400000
H    -13.46800000     -8.68800000     -5.73600000
H    -13.05300000     -7.39200000     -6.39800000
O     -4.94100000     -5.36800000      8.91500000
H     -5.07900000     -5.45200000      7.97200000
H     -5.82200000     -5.30800000      9.28300000
O     12.10800000     -9.64000000     -0.09900000
H     11.48600000     -9.91400000      0.57600000
H     11.69500000     -9.89800000     -0.92300000
O     -0.79700000    -13.02300000    -11.34200000
H      0.09700000    -13.20700000    -11.63000000
H     -0.99100000    -13.71300000    -10.70800000
O      9.67600000     -0.28300000     -2.82000000
H      9.91900000      0.13800000     -3.64500000
H     10.16100000     -1.10800000     -2.82000000
O     -4.43800000      1.68700000    -14.78300000
H     -4.83900000      1.79000000    -15.64600000
H     -4.81600000      0.87800000    -14.43800000
O     -4.57700000      7.46000000     -6.37500000
H     -4.45800000      6.90500000     -5.60500000
H     -3.86400000      8.09700000     -6.32400000
O      5.13500000    -16.77000000      0.45700000
H      5.14400000    -16.91700000     -0.48900000
H      4.95100000    -17.63200000      0.83100000
O     -2.77300000     -5.54300000     16.55600000
H     -3.65500000     -5.69700000     16.21900000
H     -2.85900000     -5.63400000     17.50500000
O     -6.27300000      9.39000000     13.85800000
H     -5.97300000     10.29900000     13.84500000
H     -7.22700000      9.45200000     13.80000000
O     -7.92900000    -12.44300000     -5.92800000
H     -7.55700000    -12.19200000     -6.77400000
H     -8.78000000    -12.00700000     -5.90200000
O    -13.96700000      1.73000000     -8.75500000
H    -13.32900000      1.88700000     -8.06000000
H    -14.48900000      2.53200000     -8.78700000
O      7.34500000     -7.95400000      2.42600000
H      6.96300000     -7.08400000      2.31200000
H      6.75000000     -8.54000000      1.95600000
O    -11.28000000     -8.37100000    -10.81200000
H    -10.59400000     -8.65300000    -10.20700000
H    -10.97400000     -8.65900000    -11.67200000
O     -5.26800000     -7.13700000     -1.98800000
H     -5.17900000     -6.94500000     -2.92200000
H     -5.71600000     -6.37200000     -1.62800000
O     11.08300000      4.49700000      7.65800000
H     11.03500000      4.69900000      6.72400000
H     12.01600000      4.35800000      7.82500000
O     -5.58100000    -11.45800000    -10.49100000
H     -5.25400000    -12.10700000    -11.11400000
H     -6.34600000    -11.07700000    -10.92200000
O     -4.40000000     -8.30600000    -15.77000000
H     -3.88100000     -7.55500000    -15.48400000
H     -5.28200000     -7.95600000    -15.89000000
O      2.35900000     13.77400000     -9.35000000
H      1.73000000     13.10400000     -9.61700000
H      3.09600000     13.66300000     -9.95100000
O     -5.30300000     -9.36300000      1.38500000
H     -4.99100000     -9.66400000      0.53200000
H     -5.15000000     -8.41800000      1.37700000
O      2.81400000      5.73500000     10.83600000
H      2.11800000      6.04100000     10.25500000
H      3.24000000      5.02900000     10.35000000
O    -11.96200000     -1.62900000     -6.89900000
H    -12.85700000     -1.94800000     -6.78800000
H    -11.41100000     -2.38000000     -6.68100000
O      1.11100000     16.75800000     -2.58500000
H      0.90300000     17.20500000     -3.40600000
H      0.53200000     17.16200000     -1.93900000
O      1.91300000      5.16100000    -12.74800000
H      2.49700000      5.61000000    -12.13700000
H      2.28000000      4.28100000    -12.82700000
O    -11.69700000     -8.86700000      0.92400000
H    -11.71500000     -9.01800000      1.86900000
H    -11.31400000     -7.99500000      0.82800000
O     -2.43000000    -16.23500000     -4.38900000
H     -1.49700000    -16.02400000     -4.42400000
H     -2.52600000    -16.76800000     -3.59900000
O     -8.07600000    -15.44200000     -1.57200000
H     -8.23300000    -15.33700000     -2.51100000
H     -8.81900000    -15.00600000     -1.15500000
O     11.11400000     -2.34200000      9.28600000
H     10.36100000     -2.84900000      9.59100000
H     11.86200000     -2.72700000      9.74300000
O     -8.16900000     -6.96700000     -5.16100000
H     -8.24600000     -7.59100000     -4.43900000
H     -7.22600000     -6.86500000     -5.29000000
O      6.34500000      0.69900000     -5.94300000
H      6.31100000      1.17400000     -5.11200000
H      5.47700000      0.30200000     -6.02700000
O     -4.62600000    -12.34300000      7.10000000
H     -3.67000000    -12.32700000      7.13700000
H     -4.89700000    -12.54100000      7.99600000
O     17.20500000     -1.65400000     -0.06800000
H     18.07400000     -1.85000000     -0.41700000
H     16.75900000     -2.50000000     -0.04300000
O      0.91500000    -10.48200000     -4.92500000
H      0.37100000     -9.69500000     -4.94600000
H      0.31200000    -11.18400000     -4.68200000
O     -3.82000000    -12.89200000      3.45100000
H     -3.34900000    -13.71300000      3.31100000
H     -3.81800000    -12.46500000      2.59400000
O     -6.71500000     16.40900000      0.61600000
H     -6.10800000     16.61300000      1.32700000
H     -6.75700000     17.21400000      0.10000000
O    -10.37600000      8.75800000     -6.77700000
H    -11.20000000      8.83800000     -7.25700000
H    -10.63900000      8.66800000     -5.86200000
O     10.05800000      3.37700000     -3.14200000
H      9.80500000      4.15800000     -3.63400000
H      9.29000000      2.80700000     -3.18600000
O     -9.30200000     -2.92500000     11.56400000
H     -9.29900000     -2.33000000     10.81400000
H     -9.31200000     -2.34800000     12.32800000
O      8.40400000    -12.77500000      7.70100000
H      9.04700000    -12.07900000      7.83900000
H      8.48200000    -13.33100000      8.47600000
O      3.11200000      2.10900000     14.92800000
H      3.38500000      2.74200000     14.26400000
H      3.05200000      1.27800000     14.45700000
O    -10.31800000     11.11400000      1.77000000
H     -9.89000000     11.02300000      0.91800000
H    -10.56900000     12.03600000      1.81500000
O     11.95300000    -11.63100000     -7.48200000
H     11.05200000    -11.84600000     -7.24300000
H     12.09300000    -12.07700000     -8.31700000
O     15.06600000      0.61000000     -4.19900000
H     14.20900000      0.60400000     -4.62400000
H     15.68100000      0.38400000     -4.89700000
O     11.36100000      0.97100000    -10.69100000
H     12.18700000      1.10900000    -11.15400000
H     11.04800000      0.12300000    -11.00700000
O     -9.63500000     11.46100000     -7.77700000
H     -9.00800000     11.20100000     -7.10200000
H     -9.91400000     10.63600000     -8.17500000
O      2.16100000     -7.54700000      2.59500000
H      1.79000000     -8.37800000      2.89000000
H      2.14600000     -6.98800000      3.37200000
O     -2.61200000    -15.47400000      2.89700000
H     -2.59300000    -16.25500000      2.34400000
H     -2.13400000    -15.72800000      3.68700000
O     14.27000000      3.72500000     -6.44600000
H     13.32000000      3.78800000     -6.53900000
H     14.49800000      4.42800000     -5.83700000
O    -13.32000000    -10.77400000     -4.61500000
H    -14.04900000    -10.54400000     -5.19100000
H    -13.61400000    -11.56200000     -4.15900000
O     17.10200000      1.24900000     -0.23700000
H     17.33100000      1.66400000     -1.06900000
H     17.09400000      0.31100000     -0.43200000
O     -2.90700000     -4.90200000     13.30100000
H     -3.14200000     -4.22300000     13.93300000
H     -2.17300000     -5.36400000     13.70700000
O     -1.88500000    -11.92200000     -0.15200000
H     -1.85900000    -12.63100000      0.49100000
H     -2.29700000    -12.31200000     -0.92300000
O      0.51900000    -11.51500000     12.80400000
H      1.45100000    -11.32200000     12.90700000
H      0.26700000    -11.93000000     13.62900000
O      0.48000000     -1.30400000    -18.45400000
H      1.33400000     -1.50400000    -18.83700000
H      0.67600000     -0.71900000    -17.72200000
O      5.75300000    -12.77300000     -5.77700000
H      4.92400000    -12.75000000     -6.25500000
H      6.29400000    -12.10700000     -6.20200000
O      5.81100000     -1.66600000      4.31600000
H      6.72800000     -1.65800000      4.04300000
H      5.37900000     -1.05100000      3.72400000
O     -1.57100000     -2.06200000     11.20000000
H     -0.93400000     -2.76500000     11.33400000
H     -2.12600000     -2.37500000     10.48500000
O      3.87000000     -2.98200000     16.66400000
H      3.66800000     -2.08200000     16.40900000
H      3.76100000     -3.48900000     15.86000000
O      3.62100000    -14.27600000      7.85300000
H      2.95300000    -13.78600000      8.33200000
H      4.30200000    -13.63000000      7.66400000
O      4.63800000      8.16600000      4.37100000
H      4.01600000      8.29700000      5.08700000
H      4.09300000      8.13300000      3.58400000
O     -4.69900000    -12.38900000     -7.66700000
H     -4.79900000    -12.17300000     -8.59400000
H     -4.96600000    -13.30600000     -7.60400000
O     -9.05500000    -13.76600000      5.83400000
H     -8.12000000    -13.79100000      6.03900000
H     -9.48800000    -13.79700000      6.68700000
O      0.85500000      4.93500000    -17.02700000
H      1.59200000      4.51300000    -16.58500000
H      1.24400000      5.35600000    -17.79300000
O     -5.26000000     -0.49200000     -9.93000000
H     -4.59600000     -1.11400000    -10.22700000
H     -4.91200000      0.36500000    -10.17400000
O      5.69300000     16.13300000     -3.60100000
H      5.63200000     17.04600000     -3.32000000
H      4.79400000     15.88900000     -3.82300000
O     -1.50300000     12.44300000      2.26600000
H     -0.77100000     11.96500000      2.65700000
H     -1.54500000     12.12100000      1.36600000
O      2.37200000    -10.94400000     -9.76400000
H      2.93500000    -11.71600000     -9.71400000
H      1.70000000    -11.09300000     -9.09900000
O      4.28500000      9.47100000     14.27500000
H      4.31300000      9.41800000     13.31900000
H      5.18500000      9.29700000     14.55000000
O     -8.68700000     -4.44300000      1.19200000
H     -9.35600000     -3.83100000      1.49900000
H     -9.17900000     -5.21600000      0.91300000
O      6.18100000     -6.22400000      5.32700000
H      6.67000000     -5.77800000      4.63500000
H      5.66100000     -5.53200000      5.73600000
O    -13.98200000    -10.35000000      3.65900000
H    -14.62000000    -10.69300000      4.28400000
H    -13.86900000    -11.05400000      3.02100000
O     -1.95000000      1.42400000     -6.58600000
H     -2.71700000      1.96000000     -6.78600000
H     -1.43600000      1.95800000     -5.98100000
O    -17.25100000      1.75000000     -2.93800000
H    -17.38700000      2.50900000     -3.50500000
H    -16.31600000      1.56100000     -3.01100000
O      4.46500000     -2.51100000     -6.95500000
H      4.46900000     -2.77100000     -6.03300000
H      5.35600000     -2.68700000     -7.25700000
O     -6.48200000      8.11300000      1.59800000
H     -6.79300000      7.63500000      0.82900000
H     -6.76400000      9.01500000      1.44900000
O      8.38100000     -9.07300000    -10.16600000
H      9.02400000     -9.78000000    -10.12200000
H      7.53600000     -9.51000000    -10.05700000
O      1.97000000      3.48100000     -3.99800000
H      2.86500000      3.50700000     -4.33400000
H      1.87000000      4.30300000     -3.51700000
O     -2.81500000      9.24200000    -12.06400000
H     -1.88700000      9.03000000    -12.16800000
H     -2.81900000     10.10100000    -11.64200000
O     -5.01000000     -0.34400000     -5.55600000
H     -5.67200000     -0.40300000     -6.24500000
H     -5.16300000      0.50900000     -5.15000000
O     14.98100000      4.92000000      8.39200000
H     15.42900000      4.82200000      7.55200000
H     15.68500000      4.91500000      9.04100000
O      4.34100000     12.88100000    -10.95200000
H      4.03600000     12.11000000    -11.43100000
H      4.71200000     13.45000000    -11.62700000
O     17.94700000     -3.01900000     -2.63200000
H     18.57900000     -3.40400000     -2.02500000
H     17.27500000     -3.69200000     -2.73700000
O      3.17400000    -14.00900000     -2.93400000
H      3.75600000    -14.11500000     -2.18200000
H      2.54700000    -13.34000000     -2.66000000
O     -6.03100000     -1.77400000      3.38000000
H     -6.92100000     -2.12600000      3.38100000
H     -5.89400000     -1.46600000      4.27600000
O     15.15800000     -3.27000000      5.79900000
H     15.00700000     -3.46300000      4.87300000
H     15.82600000     -2.58500000      5.79500000
O     -4.11300000     -8.33800000     -7.09800000
H     -4.94300000     -8.51300000     -7.54100000
H     -3.69800000     -7.65700000     -7.62700000
O      0.93500000     -2.43600000    -12.48900000
H      0.21700000     -1.80800000    -12.40900000
H      1.46400000     -2.10400000    -13.21400000
O      0.89300000     -8.98300000     -1.00400000
H      0.26600000     -9.10500000     -0.29100000
H      1.16700000     -9.87100000     -1.23500000
O      0.59600000    -12.32000000      5.55400000
H      1.16600000    -13.07100000      5.38700000
H     -0.04400000    -12.34200000      4.84200000
O     -0.81000000     -9.62200000      8.83100000
H     -0.85500000     -9.42700000      9.76700000
H      0.12700000     -9.67000000      8.64100000
O      2.40300000     15.64200000      7.05900000
H      2.15500000     14.82400000      6.62700000
H      1.92100000     15.63100000      7.88600000
O      7.85400000     -1.48700000     -6.96600000
H      7.62300000     -1.37800000     -7.88800000
H      7.29300000     -0.86500000     -6.50300000
O      1.08200000     -2.05900000      7.95600000
H      0.27000000     -1.56400000      7.84800000
H      1.60000000     -1.84100000      7.18100000
O      6.53500000    -10.95000000     -9.84700000
H      5.70300000    -10.93600000     -9.37300000
H      7.06300000    -11.60000000     -9.38300000
O      1.25100000     14.35800000     -0.35800000
H      1.52700000     13.48300000     -0.63200000
H      0.30000000     14.35500000     -0.47000000
O    -11.62600000     -9.18200000     -3.22800000
H    -12.16300000     -9.93700000     -3.46700000
H    -11.69300000     -8.59400000     -3.98100000
O     11.85100000     -4.14700000      5.21400000
H     11.92700000     -3.99700000      4.27100000
H     10.93700000     -3.94500000      5.41600000
O      8.09800000     -9.32200000    -13.13200000
H      7.25400000     -9.02800000    -13.47600000
H      8.17200000     -8.89500000    -12.27900000
O      9.61500000     11.31300000      5.25400000
H     10.34200000     11.27800000      5.87500000
H      8.86900000     10.96100000      5.73800000
O     -4.08900000     -8.95300000    -10.02000000
H     -4.82000000     -9.56600000    -10.10400000
H     -3.34800000     -9.40800000    -10.42000000
O      4.60700000      6.43900000     -3.61500000
H      4.06200000      6.74000000     -4.34200000
H      4.58000000      7.15700000     -2.98200000
O     -8.58100000     -2.57100000      3.97300000
H     -9.06300000     -3.15000000      3.38300000
H     -9.26100000     -2.09300000      4.44800000
O      7.52500000    -15.00300000     -5.69200000
H      8.37800000    -14.59500000     -5.84200000
H      6.90200000    -14.27800000     -5.73500000
O     -6.73700000      4.80500000     13.17100000
H     -7.19800000      5.50500000     13.63400000
H     -6.30600000      4.30400000     13.86300000
O     -9.19300000     -3.97800000     15.26400000
H     -9.75600000     -4.62200000     14.83700000
H     -8.45300000     -3.87200000     14.66700000
O      7.56400000     -4.81300000      3.39100000
H      6.96100000     -4.91500000      2.65500000
H      8.42900000     -4.75200000      2.98600000
O    -13.11600000      8.82500000      4.60100000
H    -12.95500000      9.76800000      4.57400000
H    -13.97100000      8.74000000      5.02300000
O     -8.18600000     -8.52700000      0.26600000
H     -7.29200000     -8.64200000     -0.05800000
H     -8.58900000     -7.92000000     -0.35500000
O    -10.10200000     10.03400000      7.10300000
H     -9.85400000     10.01300000      6.17900000
H    -10.92900000      9.55500000      7.14100000
O     -1.95700000      1.93600000     18.30200000
H     -1.12600000      1.96700000     17.82700000
H     -1.73600000      2.21200000     19.19100000
O     11.96900000     -3.69000000     12.14300000
H     11.10200000     -3.39000000     12.41400000
H     12.19600000     -4.37100000     12.77500000
O     11.26500000     -2.90100000     -8.33500000
H     10.67900000     -2.18000000     -8.56600000
H     11.09800000     -3.56800000     -9.00100000
O      7.08000000     11.82500000     10.47000000
H      6.13500000     11.83900000     10.62500000
H      7.38500000     11.03800000     10.92300000
O     -3.50200000     10.59600000      8.77100000
H     -4.14200000     10.17900000      9.34700000
H     -4.02300000     11.16900000      8.20800000
O     -6.68800000      2.81200000    -16.53400000
H     -7.24000000      2.99400000    -17.29400000
H     -6.69800000      3.62600000    -16.03000000
O     -8.16000000      3.49000000      7.82500000
H     -7.58500000      2.83700000      7.42600000
H     -7.69300000      3.77000000      8.61300000
O     -1.35100000    -12.10400000     -3.73200000
H     -2.05600000    -11.81000000     -3.15600000
H     -1.75000000    -12.13500000     -4.60200000
O      5.11500000     11.70900000     -8.30700000
H      5.16000000     12.54900000     -7.85000000
H      4.94600000     11.94200000     -9.22000000
O     11.66200000    -13.21000000      0.78600000
H     11.84000000    -13.85600000      1.47000000
H     10.73800000    -12.99000000      0.89800000
O     13.08500000     10.39300000     -0.48800000
H     12.89900000      9.49700000     -0.20600000
H     12.90200000     10.39100000     -1.42700000
O    -11.86700000     -2.72900000      5.78100000
H    -12.59300000     -2.16300000      6.04300000
H    -11.63700000     -3.20800000      6.57700000
O      0.60400000     -1.25400000     14.96200000
H      1.08500000     -2.07900000     15.03700000
H      1.13300000     -0.72200000     14.36800000
O      6.68900000      9.70000000     -7.67600000
H      6.52300000     10.64100000     -7.62200000
H      6.01300000      9.30500000     -7.12600000
O      2.90900000      8.49600000      8.72500000
H      3.25000000      8.53100000      9.61800000
H      2.91300000      9.40700000      8.43100000
O      2.37300000     11.56500000     -6.45100000
H      1.87200000     12.33200000     -6.72900000
H      3.14100000     11.92800000     -6.01100000
O      9.17100000      4.40300000     -0.63500000
H      8.77400000      3.65300000     -0.19200000
H      9.49200000      4.04900000     -1.46400000
O     -1.59700000    -11.16200000      3.94600000
H     -2.08100000    -10.37300000      3.70400000
H     -2.27500000    -11.80000000      4.16800000
O     14.38000000     -1.84400000      8.64800000
H     13.60000000     -1.66800000      8.12100000
H     14.71500000     -2.67500000      8.30800000
O     -4.59800000     10.93200000     -5.31100000
H     -3.69300000     10.66300000     -5.47000000
H     -5.06400000     10.11400000     -5.13600000
O     -4.51000000     -6.18300000    -11.14600000
H     -4.24200000     -7.03800000    -10.81000000
H     -3.77300000     -5.89700000    -11.68700000
O     -0.48800000      6.35900000    -11.50600000
H     -0.28300000      6.93000000    -10.76500000
H      0.35200000      6.22500000    -11.94500000
O      3.67900000      6.39600000     -7.40600000
H      4.23200000      5.87300000     -7.98600000
H      4.08200000      7.26400000     -7.40900000
O    -17.13700000      1.08800000      1.07600000
H    -16.96500000      0.55800000      0.29800000
H    -17.28500000      1.97100000      0.73600000
O     -8.82000000      1.33400000     -3.07800000
H     -9.64000000      0.84000000     -3.07300000
H     -8.43000000      1.16000000     -2.22100000
O     -4.10800000     13.29000000     10.12200000
H     -4.89200000     12.79700000      9.88000000
H     -4.17400000     13.39200000     11.07200000
O     -0.56200000      8.15800000     12.19900000
H     -1.48700000      8.16500000     12.44400000
H     -0.09400000      8.20100000     13.03300000
O      9.09100000     -1.10300000     12.76500000
H      9.69400000     -0.63800000     13.34500000
H      8.48100000     -1.54200000     13.35700000
O      4.07600000     -0.22200000     -4.45800000
H      4.10100000     -1.17800000     -4.40900000
H      3.17800000     -0.01900000     -4.72000000
O     -2.62200000     18.25300000     -4.30100000
H     -2.67800000     17.30600000     -4.16600000
H     -2.19200000     18.34900000     -5.15000000
O     -7.61000000     -8.80500000     -3.10300000
H     -7.80900000     -9.73300000     -2.97100000
H     -6.66800000     -8.73800000     -2.94800000
O     -2.49500000      3.25700000     -9.58400000
H     -1.64700000      3.68300000     -9.45700000
H     -2.85900000      3.18100000     -8.70300000
O     11.14000000      0.86800000     11.39000000
H     10.39600000      0.34900000     11.08500000
H     11.88300000      0.26500000     11.35300000
O     -2.44400000    -11.91600000     13.57500000
H     -2.20800000    -11.72300000     12.66800000
H     -3.39000000    -11.77100000     13.61300000
O      4.96400000      8.73400000     -9.53700000
H      5.73200000      8.78400000     -8.96800000
H      5.03600000      9.50100000    -10.10500000
O      5.72200000      3.58300000     -6.94200000
H      6.18800000      3.83400000     -6.14500000
H      6.18900000      2.81000000     -7.25900000
O     -6.31800000    -12.11000000     -0.48000000
H     -6.45600000    -11.31600000      0.03700000
H     -5.80600000    -12.68200000      0.09100000
O     -8.87000000     -0.89700000      8.97500000
H     -8.78000000     -0.44300000      8.13700000
H     -7.97600000     -0.95600000      9.31300000
O      5.50100000      8.96500000      7.95500000
H      4.64600000      8.60000000      8.18100000
H      5.44500000      9.88500000      8.21300000
O      7.96700000     -9.66800000      7.17600000
H      7.82200000     -9.85600000      8.10400000
H      7.71600000     -8.75000000      7.07700000
O     -7.93200000     14.18700000     -6.14900000
H     -7.93400000     13.28100000     -5.84000000
H     -7.93400000     14.71300000     -5.34900000
O     -3.41100000     15.99100000      1.53100000
H     -2.89400000     16.79200000      1.61400000
H     -3.87600000     15.91900000      2.36400000
O      3.22200000     -6.93000000      9.05700000
H      3.31000000     -6.39800000      9.84800000
H      4.02500000     -6.76100000      8.56400000
O      9.79700000     -9.87800000      1.37100000
H      9.36700000    -10.72100000      1.23000000
H      9.19400000     -9.39200000      1.93200000
O      5.20200000      3.85400000     13.67200000
H      4.87800000      3.18100000     13.07400000
H      6.15500000      3.79700000     13.60400000
O     -8.80600000     -5.63400000      4.79100000
H     -8.60700000     -6.10700000      3.98300000
H     -8.66800000     -4.71300000      4.57000000
O     -5.57700000     -5.66100000      6.23900000
H     -6.51300000     -5.70500000      6.04400000
H     -5.21800000     -6.47100000      5.87700000
O     -8.34700000      8.37100000    -14.55600000
H     -7.78200000      8.30700000    -15.32600000
H     -8.02100000      7.69500000    -13.96200000
O     -6.03900000     -0.80700000    -14.24800000
H     -6.05500000     -1.61900000    -13.74100000
H     -6.88500000     -0.39700000    -14.07000000
O     15.20100000      9.73500000      1.79700000
H     15.02800000     10.11100000      0.93500000
H     14.58100000     10.17300000      2.37900000
O      8.01700000      4.18100000    -13.57200000
H      8.16800000      4.80300000    -14.28400000
H      7.34100000      3.59300000    -13.90700000
O     -2.90500000      4.96000000      1.45300000
H     -3.38300000      5.49000000      2.09100000
H     -1.99000000      5.02700000      1.72300000
O     -1.71400000      9.77000000     -5.21900000
H     -0.96000000      9.51800000     -5.75200000
H     -1.55400000      9.35900000     -4.36900000
O     -7.57900000      4.74800000    -10.59200000
H     -6.64000000      4.57200000    -10.52700000
H     -7.89200000      4.71000000     -9.68800000
O      0.39600000      8.10300000     14.60400000
H      1.09100000      7.65800000     15.08800000
H      0.76900000      8.95500000     14.37700000
O      5.42600000     -4.27000000    -10.90800000
H      5.77700000     -5.13900000    -11.09900000
H      4.86300000     -4.40100000    -10.14500000
O     -7.93500000     14.56900000      7.06900000
H     -8.82500000     14.54500000      6.71600000
H     -7.44000000     15.08600000      6.43300000
O      8.93200000      2.44900000    -11.12500000
H      8.66500000      2.60300000    -12.03100000
H      9.88200000      2.57000000    -11.13100000
O     -8.83100000      4.27400000     -7.84500000
H     -8.75300000      3.87800000     -6.97700000
H     -9.43100000      3.69700000     -8.31900000
O      1.54000000     15.10000000      9.68300000
H      0.59800000     15.04400000      9.52100000
H      1.66300000     15.95900000     10.08700000
O    -15.35900000     -7.02500000     -1.51900000
H    -15.22700000     -7.10300000     -0.57400000
H    -16.23200000     -6.64300000     -1.60900000
O    -14.19000000      4.53800000     -4.41100000
H    -14.32200000      4.39400000     -5.34800000
H    -13.41300000      4.02200000     -4.19600000
O     -7.49300000     -5.25200000     -1.50800000
H     -7.68500000     -4.44700000     -1.02800000
H     -8.30700000     -5.45700000     -1.96800000
O      2.04900000      3.52500000      3.56300000
H      2.51600000      3.91200000      2.82200000
H      1.14000000      3.79800000      3.44200000
O      3.08000000     -6.12200000    -10.81700000
H      2.83300000     -7.04500000    -10.87700000
H      3.24800000     -5.97900000     -9.88600000
O    -15.05800000      7.91100000     -4.97000000
H    -14.46100000      7.57300000     -5.63800000
H    -15.93000000      7.79800000     -5.34900000
O     -9.23000000     -9.58300000      6.06100000
H     -8.33100000     -9.50900000      5.74100000
H     -9.70100000    -10.02100000      5.35300000
O     -3.58400000     11.37300000     -8.00600000
H     -3.92000000     11.40800000     -8.90200000
H     -4.36400000     11.25900000     -7.46300000
O      2.81600000      5.04700000     13.33100000
H      3.64800000      4.57500000     13.34200000
H      2.72300000      5.35000000     12.42800000
O     13.98600000     -2.84000000     -9.20600000
H     14.26400000     -2.64500000    -10.10100000
H     13.09700000     -3.18100000     -9.30000000
O      8.50900000    -14.61300000     -2.25100000
H      7.69800000    -14.10800000     -2.31300000
H      9.20200000    -13.95300000     -2.23600000
O     14.09600000      9.54400000      6.29500000
H     13.25400000      9.34100000      6.70200000
H     14.35300000     10.38200000      6.67900000
O     -3.12700000      6.67100000     -3.14900000
H     -3.01500000      5.87100000     -2.63600000
H     -3.92800000      7.06600000     -2.80500000
O      1.75800000      0.96500000    -17.06300000
H      1.20500000      1.36500000    -16.39200000
H      1.78800000      1.61400000    -17.76700000
O      5.86800000    -12.81000000     10.28800000
H      5.73100000    -12.63200000      9.35800000
H      6.52400000    -13.50700000     10.30400000
O      5.98000000     -5.82400000     14.51200000
H      5.69700000     -6.60200000     14.03300000
H      5.28100000     -5.66500000     15.14600000
O     -1.78700000     14.81300000      4.25900000
H     -1.65800000     14.48000000      3.37000000
H     -0.90200000     14.98500000      4.58000000
O      1.89200000      9.32400000     -1.74600000
H      1.28900000      8.68200000     -1.37100000
H      2.75900000      9.02500000     -1.47400000
O      3.86800000     -6.10400000     -3.66000000
H      4.51400000     -6.63700000     -4.12300000
H      3.05800000     -6.22700000     -4.15500000
O     -3.78400000      6.17200000    -16.29900000
H     -4.25200000      5.76200000    -15.57100000
H     -2.86000000      6.10600000    -16.05700000
O     -9.56900000     -7.98700000      8.12100000
H     -9.89400000     -8.42500000      8.90800000
H     -9.37400000     -8.70000000      7.51300000
O    -10.96500000     -3.47700000      2.84700000
H    -11.58700000     -3.43000000      2.12000000
H    -11.49700000     -3.73400000      3.60000000
O      0.26700000      8.12100000     -9.70700000
H      0.93500000      8.76700000     -9.48000000
H      0.17700000      7.58300000     -8.92000000
O     -2.81600000     -2.48400000      8.65900000
H     -3.76300000     -2.34100000      8.66000000
H     -2.57500000     -2.48600000      7.73300000
O      0.72700000    -11.16700000     -7.61000000
H      0.81400000    -10.83000000     -6.71800000
H     -0.13900000    -10.87400000     -7.89400000
O      2.02000000     -0.54300000     -7.12100000
H      2.19700000      0.27800000     -7.58100000
H      2.81000000     -1.06700000     -7.25400000
O     -3.41900000     17.00800000      6.07800000
H     -3.24100000     16.60800000      5.22800000
H     -3.74800000     16.28900000      6.61800000
O      3.24900000    -12.72000000     -7.04900000
H      2.41100000    -12.26300000     -7.11500000
H      3.29800000    -13.24800000     -7.84600000
O     11.12200000      6.54400000     11.55600000
H     11.00400000      5.89300000     12.24800000
H     10.48100000      6.30300000     10.88800000
O     13.22100000      7.74100000     -4.48900000
H     13.64200000      8.48000000     -4.92900000
H     13.79200000      6.99600000     -4.67400000
O     -3.27400000     -1.21400000      4.14800000
H     -3.78100000     -1.01200000      3.36200000
H     -3.91500000     -1.18900000      4.85900000
O      7.82000000     -9.86000000     10.03300000
H      7.01400000     -9.41300000     10.29200000
H      8.09600000    -10.33100000     10.81900000
O    -13.07600000      8.35700000      1.87200000
H    -13.42500000      7.47600000      1.73400000
H    -13.12300000      8.48700000      2.81900000
O     -3.17200000      9.55200000     12.37200000
H     -3.59000000      9.94200000     11.60500000
H     -3.75200000      8.83200000     12.62100000
O     13.27100000     -0.54000000      4.79200000
H     14.18900000     -0.65500000      5.03700000
H     12.78100000     -0.96700000      5.49500000
O    -10.34400000      8.87000000     -4.08100000
H     -9.41000000      8.87400000     -3.86900000
H    -10.75400000      8.41100000     -3.34800000
O     -5.47400000     16.46000000      3.47800000
H     -5.64600000     16.03700000      4.31900000
H     -5.59700000     17.39400000      3.65000000
O     -4.27500000     10.64300000      0.29100000
H     -4.00700000     11.52700000      0.04100000
H     -5.04300000     10.77300000      0.84600000
O      4.47000000      9.92800000      1.20900000
H      5.38500000      9.69800000      1.04500000
H      4.46200000     10.88500000      1.21500000
O      8.70000000     -6.27300000     -3.03200000
H      8.21500000     -6.85500000     -3.61700000
H      8.71600000     -6.73400000     -2.19400000
O      0.71500000     -2.97600000     -6.94100000
H      1.14600000     -2.21600000     -7.33000000
H      0.42200000     -2.67200000     -6.08200000
O      8.75300000     -7.65400000     -0.81600000
H      9.01000000     -7.44500000      0.08200000
H      8.06800000     -8.31500000     -0.72200000
O     -7.78900000     -6.21100000    -10.30700000
H     -6.91800000     -5.92200000    -10.03400000
H     -7.71000000     -6.34900000    -11.25100000
O    -14.61500000      1.21400000     -3.16900000
H    -14.58100000      0.32200000     -3.51700000
H    -14.41300000      1.11500000     -2.23900000
O      9.06100000    -12.67800000      0.91400000
H      8.50800000    -13.37500000      1.26700000
H      8.50400000    -12.22800000      0.28000000
O      8.06700000     12.18600000     -4.62300000
H      8.40200000     12.11500000     -3.72900000
H      7.88300000     13.11900000     -4.73600000
O      0.24200000     -7.81700000      5.79900000
H     -0.32000000     -8.25600000      5.16100000
H      0.78400000     -8.51700000      6.16200000
O    -10.77500000     -4.63500000     13.11900000
H    -11.65200000     -4.26600000     13.01000000
H    -10.25100000     -4.21300000     12.43800000
O     -7.81600000      1.06100000    -10.75200000
H     -8.62500000      0.60400000    -10.98200000
H     -7.12000000      0.44500000    -10.98000000
O      2.11200000     12.35300000     10.17600000
H      1.39100000     11.72300000     10.14500000
H      1.70600000     13.19200000      9.96000000
O      0.45800000     -6.32900000      9.79200000
H      1.00700000     -7.11300000      9.78700000
H     -0.35300000     -6.60200000      9.36200000
O     -0.26100000     13.60400000     -3.53500000
H      0.20900000     12.97800000     -2.98500000
H      0.38900000     13.89700000     -4.17400000
O      7.12300000     -2.13000000     -9.45400000
H      6.40600000     -2.56600000     -9.91500000
H      7.83100000     -2.08700000    -10.09600000
O     -3.60800000      0.50000000     11.25800000
H     -2.93900000      0.13900000     11.84000000
H     -4.40300000      0.52000000     11.79100000
O      9.68900000     -0.41100000      5.29300000
H      8.93400000     -0.81600000      4.86700000
H      9.45600000     -0.38500000      6.22100000
O     11.84600000     -1.27800000      7.08700000
H     11.17900000     -1.57000000      6.46600000
H     11.51300000     -1.55200000      7.94200000
O     16.82800000      1.95900000     -2.71200000
H     17.51900000      2.15600000     -3.34400000
H     16.24100000      1.36300000     -3.17700000
O    -13.14600000      8.35500000     -7.80400000
H    -12.83900000      8.61000000     -8.67400000
H    -14.08000000      8.18000000     -7.92100000
O     16.29900000     -0.78200000      5.21800000
H     16.55600000      0.07800000      5.54900000
H     16.91700000     -0.96100000      4.51000000
O      7.23400000     11.07600000     -1.05400000
H      8.03800000     10.60700000     -0.83100000
H      7.52500000     11.96200000     -1.26900000
O     10.94400000     12.24600000     -6.20300000
H     11.04100000     11.83000000     -7.05900000
H     10.44600000     11.61500000     -5.68400000
O    -13.82600000      4.23600000     -0.36300000
H    -14.05000000      4.84200000      0.34300000
H    -14.52700000      4.34500000     -1.00400000
O      6.78600000     -4.11700000     -7.06800000
H      7.26800000     -3.29400000     -6.98500000
H      7.40100000     -4.71400000     -7.49400000
O      2.84600000     -4.26000000      1.99300000
H      2.16200000     -4.84100000      1.66000000
H      2.96100000     -4.52300000      2.90600000
O    -14.25000000      5.77200000      2.02700000
H    -13.95800000      5.17200000      2.71300000
H    -15.02100000      6.20200000      2.39800000
O     15.00700000     -6.71300000      5.64800000
H     14.63300000     -6.36400000      4.83900000
H     14.91500000     -7.66200000      5.56500000
O     13.00600000     -5.22400000     10.24300000
H     12.70000000     -5.02400000      9.35800000
H     12.46900000     -4.67300000     10.81200000
O      0.73600000     -9.81500000      3.33600000
H      0.05400000    -10.07500000      3.95600000
H      0.28200000     -9.74200000      2.49700000
O     -1.55100000     11.96900000     -0.58000000
H     -1.13200000     11.36600000     -1.19500000
H     -1.22900000     12.83300000     -0.83400000
O    -11.26700000      2.64700000    -12.55600000
H    -10.90000000      2.86400000    -13.41300000
H    -11.14700000      3.44100000    -12.03600000
O     -7.37000000    -13.79600000      8.43600000
H     -7.03100000    -14.58800000      8.01700000
H     -6.59100000    -13.35000000      8.76800000
O      4.89400000     11.57400000      8.37900000
H      4.69300000     12.29200000      8.97800000
H      4.44300000     11.80700000      7.56700000
O     -1.90000000     -0.29500000     -8.86300000
H     -2.74100000     -0.74300000     -8.76700000
H     -1.79300000      0.19000000     -8.04500000
O     -0.09800000     10.50300000     10.69200000
H     -0.32900000     11.11900000     11.38800000
H     -0.08600000      9.64900000     11.12200000
O      0.25000000     -8.99200000    -13.42100000
H      1.09500000     -9.26100000    -13.78100000
H      0.31000000     -8.03900000    -13.35400000
O     -9.67400000     -7.25400000     -2.21800000
H    -10.47400000     -7.76900000     -2.11200000
H     -9.00500000     -7.89600000     -2.45500000
O     -3.95000000     -4.19300000     -0.18200000
H     -4.01100000     -4.18400000      0.77300000
H     -3.87200000     -3.27100000     -0.42600000
O    -15.34400000     -7.90200000      1.07600000
H    -15.58700000     -8.03700000      1.99100000
H    -15.16900000     -8.78200000      0.74300000
O     11.70500000     -9.45700000      6.32000000
H     11.41800000     -8.54500000      6.26800000
H     12.65800000     -9.40300000      6.39200000
O     -6.26500000      1.82400000     -4.53700000
H     -7.05000000      1.31700000     -4.32800000
H     -6.52700000      2.73500000     -4.40500000
O    -11.72200000      6.09900000     -2.95200000
H    -11.98900000      6.06500000     -3.87100000
H    -11.22600000      5.29200000     -2.81700000
O      9.21500000      8.66800000     -7.32500000
H      9.30500000      9.46000000     -6.79500000
H      8.35900000      8.75700000     -7.74500000
O      9.40300000      1.22000000    -15.81000000
H      8.87300000      0.61200000    -15.29500000
H      9.57500000      1.95000000    -15.21500000
O      1.87900000     11.20500000      7.37100000
H      1.61600000     12.01300000      6.93100000
H      1.06800000     10.85900000      7.74200000
O      5.01700000     -3.62100000      5.98900000
H      4.09000000     -3.54100000      5.76500000
H      5.45800000     -3.00100000      5.40800000
O     12.31900000    -11.01300000      3.57900000
H     11.81600000    -10.99000000      4.39300000
H     12.15300000    -11.88500000      3.21900000
O      7.32400000      0.29300000     10.83000000
H      6.41500000      0.02600000     10.96600000
H      7.79800000     -0.08500000     11.57100000
O     11.32900000      4.17500000    -11.38300000
H     10.92900000      5.02300000    -11.57600000
H     12.21100000      4.39000000    -11.08000000
O     -6.20700000      7.07800000     15.36300000
H     -7.12800000      6.97900000     15.60400000
H     -6.18700000      7.85800000     14.80800000
O      2.79900000      3.32500000      6.53500000
H      3.09200000      3.45100000      5.63200000
H      1.99400000      3.83900000      6.59900000
O     -2.85600000     -8.40400000      3.66600000
H     -3.20800000     -8.01400000      2.86600000
H     -3.62000000     -8.52400000      4.23000000
O    -10.94600000    -11.98400000      7.18000000
H    -10.09700000    -11.59100000      7.38400000
H    -11.09900000    -11.76000000      6.26200000
O    -17.13200000     -3.24000000      2.25100000
H    -17.55100000     -4.04900000      1.95800000
H    -17.82500000     -2.76400000      2.70900000
O      7.81100000     -0.37500000    -14.14600000
H      7.54200000     -1.25400000    -14.41600000
H      8.41600000     -0.52200000    -13.41900000
O      5.69700000     -8.26700000     13.19500000
H      5.20200000     -8.92400000     12.70600000
H      6.42900000     -8.75300000     13.57500000
O     -1.20500000     -4.00200000     -8.53500000
H     -0.56800000     -3.64400000     -7.91600000
H     -0.69300000     -4.19900000     -9.31900000
O     15.74600000     -4.73200000     -2.97800000
H     15.88400000     -5.51000000     -3.51800000
H     14.84800000     -4.81700000     -2.66000000
O      3.55600000      6.70700000    -11.09600000
H      3.68700000      7.64200000    -10.93500000
H      4.18100000      6.27500000    -10.51300000
O     17.66000000      2.05100000      2.21000000
H     17.28300000      1.63100000      1.43700000
H     16.92200000      2.15400000      2.81100000
O     -5.52200000     -7.80500000      4.43900000
H     -6.43100000     -7.55300000      4.27500000
H     -5.58400000     -8.65600000      4.87200000
O      8.28100000     -3.07200000     -1.02400000
H      8.50600000     -3.98000000     -1.22900000
H      9.05600000     -2.73000000     -0.57800000
O      8.37900000    -12.94400000     -8.65000000
H      8.23600000    -12.26800000     -7.98800000
H      9.24300000    -13.30100000     -8.44400000
O     -6.32100000     11.12300000      4.53300000
H     -5.66100000     11.10500000      3.84000000
H     -6.75500000     10.27100000      4.47200000
O      7.59200000      1.15600000     -9.28600000
H      8.27100000      0.48300000     -9.24600000
H      7.87400000      1.73900000     -9.99100000
O    -10.72900000     11.12200000     10.81700000
H     -9.93100000     10.66400000     10.55200000
H    -10.62900000     11.25200000     11.76000000
O    -10.87500000    -11.15300000      4.49700000
H    -10.19200000    -11.82400000      4.51200000
H    -11.46600000    -11.42900000      3.79700000
O     -6.87200000    -10.49200000      3.13800000
H     -7.67900000    -10.18400000      2.72400000
H     -6.17300000    -10.15500000      2.57800000
O     12.31600000      1.51100000      7.49000000
H     12.13300000      1.97300000      6.67100000
H     12.16700000      0.58800000      7.28200000
O     -2.57600000     -1.07800000    -12.90600000
H     -3.03400000     -1.76500000    -12.42100000
H     -2.39000000     -1.47000000    -13.75900000
O      3.69500000     -4.35800000     11.67000000
H      3.35500000     -4.10700000     10.81100000
H      2.96100000     -4.21500000     12.26900000
O      1.95300000      7.90000000    -13.93600000
H      2.81500000      8.31300000    -13.98200000
H      2.13800000      6.96100000    -13.91800000
O      4.49100000     14.05300000      4.65000000
H      5.11200000     13.82400000      3.95800000
H      4.51500000     13.30800000      5.25000000
O     -9.17800000     -5.40900000      7.52700000
H     -9.51700000     -6.24700000      7.84100000
H     -8.99300000     -5.55800000      6.59900000
O     14.36700000     -7.27100000      8.75700000
H     13.99100000     -6.89100000      7.96200000
H     14.26100000     -6.58900000      9.42100000
O     -7.03900000      8.78200000    -11.01400000
H     -6.76200000      9.69600000    -10.95400000
H     -6.28900000      8.28300000    -10.68900000
O     -5.55700000      7.36800000     -1.66000000
H     -5.94700000      8.24200000     -1.65100000
H     -6.24100000      6.79600000     -1.31200000
O     -8.12900000    -14.20800000      1.73800000
H     -7.26000000    -13.90900000      1.46800000
H     -8.53000000    -13.44100000      2.14600000
O     -8.27700000     -3.90400000     -7.36900000
H     -7.85600000     -3.27200000     -6.78700000
H     -8.29600000     -3.46900000     -8.22200000
O     -1.55000000     -9.86100000     -8.11600000
H     -1.38700000     -9.45400000     -8.96700000
H     -2.22700000     -9.31500000     -7.71500000
O     12.43400000     -8.86100000      9.45300000
H     13.18300000     -8.26600000      9.41900000
H     11.68900000     -8.32500000      9.17900000
O    -17.53300000     -1.86300000     -5.21200000
H    -16.79100000     -2.45700000     -5.10300000
H    -17.23000000     -1.21300000     -5.84600000
O     -4.94700000      1.13200000     -0.14200000
H     -4.92200000      1.98700000      0.28900000
H     -4.06300000      0.78100000     -0.03000000
O      4.67500000      1.92300000      0.39300000
H      4.15900000      2.72800000      0.34600000
H      4.64800000      1.56900000     -0.49600000
O      8.13200000      4.25500000     11.75900000
H      9.06300000      4.18700000     11.54300000
H      7.68900000      4.24500000     10.91000000
O    -11.50900000     -1.42800000      9.80900000
H    -11.66200000     -2.31800000      9.49300000
H    -10.68600000     -1.16500000      9.39800000
O     11.26800000      1.71300000      4.78000000
H     10.59000000      1.04400000      4.87100000
H     11.92700000      1.31200000      4.21400000
O      4.92700000      8.97800000     -1.79600000
H      5.65900000      9.59200000     -1.84800000
H      5.12600000      8.43200000     -1.03500000
O    -14.61300000     -2.63700000      3.00100000
H    -14.53100000     -2.42200000      3.93100000
H    -15.55600000     -2.71400000      2.85500000
O      4.87000000     -9.82000000     -7.07900000
H      4.26800000     -9.07600000     -7.05900000
H      4.30700000    -10.58700000     -6.98300000
O    -10.24600000      5.35200000    -11.72200000
H     -9.32600000      5.17700000    -11.52100000
H    -10.23200000      5.72700000    -12.60200000
O     -6.20900000     -2.66800000      7.41400000
H     -6.92400000     -2.99500000      7.95900000
H     -5.93400000     -3.42600000      6.89800000
O      0.84600000     12.38500000    -13.86900000
H      0.08700000     12.70200000    -14.35800000
H      0.49900000     12.16900000    -13.00300000
O      0.78600000      9.42900000    -15.85800000
H      1.42900000      9.72600000    -16.50200000
H      1.30900000      9.18500000    -15.09400000
O      0.57300000      2.26200000    -14.73000000
H     -0.12400000      2.90300000    -14.59000000
H      1.26600000      2.52600000    -14.12600000
O     11.39400000    -10.05000000     -2.57000000
H     10.45000000     -9.89600000     -2.61900000
H     11.78200000     -9.30300000     -3.02500000
O      9.66000000    -12.49300000     -6.18100000
H     10.00000000    -12.99600000     -5.44100000
H      9.36100000    -11.67000000     -5.79300000
O     -8.24600000    -12.15600000     -9.04700000
H     -7.79000000    -11.57100000     -9.65200000
H     -9.10800000    -11.75600000     -8.93000000
O     -0.33500000      0.41800000    -12.72700000
H     -0.29200000      1.17500000    -13.31100000
H     -1.16600000     -0.00500000    -12.94300000
O      5.32500000     -3.23600000    -13.82000000
H      5.67100000     -4.12500000    -13.89500000
H      5.12500000     -3.13500000    -12.88900000
O     10.28600000    -12.86000000      4.04500000
H      9.65300000    -12.36400000      4.56600000
H      9.87800000    -12.93500000      3.18200000
O     -0.75900000      6.09200000     -4.45600000
H     -1.36600000      6.74200000     -4.10400000
H     -0.38600000      6.50800000     -5.23300000
