# Supplementary material for: Integrated Multiscale Multilevel Approach to Open Shell Molecular Systems
Source: J Chem Theory Comput. 2023 Feb 13;19(5):1446–56. doi: 10.1021/acs.jctc.2c00805 (PMC10018740; doi:10.1021/acs.jctc.2c00805)
Supplement: Supplementary file 2 — ct2c00805_si_002.zip [file ct2c00805_si_002.zip › structures/PROXYL/frame54.xyz]

2543

C      0.88800000     -0.43800000     -1.74100000
H      1.46400000      0.39300000     -2.14600000
H      0.81700000     -1.26300000     -2.45000000
C     -0.58800000     -0.17100000     -1.28800000
C     -1.31400000      0.87700000     -2.15600000
H     -1.58800000      0.47300000     -3.13100000
H     -0.57300000      1.67400000     -2.21600000
H     -2.17900000      1.30900000     -1.65200000
C     -1.44000000     -1.43800000     -1.28500000
H     -2.48300000     -1.26300000     -1.01900000
H     -1.35100000     -1.98300000     -2.22400000
H     -1.10700000     -2.16300000     -0.54200000
N     -0.39100000      0.33500000      0.08200000
O     -1.40300000      0.48900000      0.87900000
C      0.91200000      0.01100000      0.65500000
C      1.69400000      1.36300000      0.63600000
H      1.28900000      2.01200000     -0.14100000
H      1.53100000      1.83800000      1.60400000
H      2.76300000      1.19600000      0.50900000
C      0.82000000     -0.62400000      2.04900000
H      0.37500000      0.15900000      2.66400000
H      1.82500000     -0.89400000      2.37200000
H      0.28100000     -1.57100000      2.06000000
C      1.56800000     -0.87700000     -0.41800000
H      2.65700000     -0.92400000     -0.45300000
H      1.22200000     -1.87700000     -0.15600000
O      3.58700000     10.25800000      1.91500000
H      4.32400000     10.44300000      1.33400000
H      3.60900000     10.96200000      2.56200000
O     -1.38100000      1.87100000      9.41200000
H     -1.03400000      2.42200000     10.11300000
H     -2.08100000      1.36700000      9.82800000
O      0.56900000      6.96300000    -13.83200000
H      1.43900000      6.82100000    -14.20300000
H      0.54900000      7.89600000    -13.61800000
O     -8.19700000      7.64600000     10.38000000
H     -8.25600000      6.69200000     10.42300000
H     -9.02400000      7.95400000     10.75200000
O      5.23800000     -3.32700000      7.88200000
H      4.84100000     -2.58600000      8.34000000
H      5.69900000     -2.93200000      7.14200000
O      0.69900000     -6.61100000     -1.65100000
H      0.18300000     -7.03400000     -2.33800000
H      0.62300000     -5.67500000     -1.83600000
O     10.59500000      9.48100000      8.03200000
H      9.92600000      9.75500000      8.65900000
H     10.10100000      9.11700000      7.29700000
O     -3.19800000    -13.46200000     -9.36000000
H     -3.31600000    -12.76500000     -8.71400000
H     -3.34200000    -14.27000000     -8.86800000
O     -3.68600000      9.71100000      4.61000000
H     -2.90500000     10.23000000      4.41900000
H     -3.62100000      9.51400000      5.54500000
O     -3.56300000      7.24000000    -10.34300000
H     -2.88300000      6.60500000    -10.12000000
H     -4.36100000      6.71800000    -10.42200000
O      6.55300000     -1.64000000     14.19300000
H      6.12100000     -1.02100000     14.78100000
H      6.10200000     -1.53000000     13.35600000
O    -10.04500000     -8.98500000     10.42600000
H    -10.11000000     -8.63500000      9.53800000
H     -9.10500000     -9.09500000     10.57200000
O     13.05300000    -10.00600000     -1.66100000
H     13.52900000    -10.73700000     -1.26700000
H     12.19900000    -10.37200000     -1.89000000
O      0.43600000    -15.68000000     -7.52500000
H      0.35000000    -16.53200000     -7.95400000
H     -0.04100000    -15.77700000     -6.70100000
O     -8.95200000     14.05500000     -2.46700000
H     -9.41700000     14.45300000     -1.73100000
H     -8.43800000     13.35000000     -2.07100000
O      0.50600000      3.04000000      3.39900000
H     -0.04200000      2.46300000      3.93100000
H      0.01600000      3.15200000      2.58500000
O     -2.63800000     11.31700000     11.31400000
H     -3.52000000     11.65400000     11.15500000
H     -2.12400000     12.09100000     11.54400000
O      3.55700000    -10.12600000    -11.32600000
H      3.02300000    -10.89800000    -11.13700000
H      2.96000000     -9.38700000    -11.21100000
O     12.03600000     -2.14000000      1.71700000
H     12.84000000     -1.79200000      1.33100000
H     12.16700000     -2.05200000      2.66100000
O     -2.07800000     -2.10700000     -4.73200000
H     -2.65100000     -2.37100000     -4.01200000
H     -1.19300000     -2.20300000     -4.38100000
O      6.54500000      6.80900000     14.09800000
H      6.95500000      7.62900000     13.82300000
H      6.11700000      7.02200000     14.92700000
O     13.68300000     -4.29400000     11.68700000
H     14.00100000     -4.95500000     12.30100000
H     12.76500000     -4.16800000     11.92500000
O      4.55900000     -1.91800000    -11.64800000
H      3.98700000     -2.53500000    -11.19100000
H      4.25300000     -1.05500000    -11.36600000
O      2.67300000     -9.36400000      6.53600000
H      1.96500000     -9.59100000      7.13800000
H      2.91200000     -8.46800000      6.77500000
O     -2.03500000     -6.75100000    -17.07400000
H     -1.23500000     -6.78400000    -16.55000000
H     -2.71000000     -6.45800000    -16.46200000
O    -14.26200000      6.18900000      3.19900000
H    -13.37700000      6.20900000      2.83600000
H    -14.81200000      5.88800000      2.47600000
O      4.59700000      0.43000000     13.97200000
H      3.90700000      1.07100000     13.79800000
H      5.10600000      0.40000000     13.16200000
O      6.00800000     12.52700000    -11.84300000
H      6.24600000     12.91400000    -12.68500000
H      5.82800000     11.60800000    -12.04400000
O    -12.92600000     -4.34900000     -9.75800000
H    -12.22700000     -4.99400000     -9.64300000
H    -12.98400000     -4.22700000    -10.70500000
O    -13.52700000     -7.61200000      3.17800000
H    -13.70200000     -6.68600000      3.34700000
H    -13.18800000     -7.63300000      2.28300000
O      2.58300000     -3.94900000    -10.77600000
H      1.62800000     -3.89100000    -10.77700000
H      2.80200000     -4.28100000     -9.90600000
O     -5.52600000     11.51800000     -3.43300000
H     -6.48100000     11.53700000     -3.35900000
H     -5.25900000     12.42900000     -3.31000000
O     -6.44000000      2.87800000     11.89800000
H     -6.30900000      3.47000000     11.15800000
H     -5.58700000      2.46500000     12.02900000
O     -8.00800000      4.99800000      3.21200000
H     -7.81600000      5.50000000      4.00500000
H     -8.88200000      4.63900000      3.36100000
O      1.10600000      1.21900000    -11.56800000
H      0.93200000      1.10500000    -10.63400000
H      1.40100000      2.12600000    -11.64700000
O     -8.66400000      2.47300000      6.19300000
H     -9.36800000      2.32900000      5.56000000
H     -9.00100000      3.15500000      6.77400000
O     -1.36100000     -2.62100000     11.74900000
H     -1.36000000     -3.56100000     11.92900000
H     -1.03400000     -2.54900000     10.85200000
O      5.89900000    -15.40200000      7.38700000
H      5.67000000    -14.64200000      6.85100000
H      5.87700000    -16.14000000      6.77800000
O     -2.80100000     -0.22100000     10.04000000
H     -2.58700000     -0.99200000     10.56300000
H     -3.04100000     -0.57200000      9.18200000
O    -12.70700000     13.28800000     -2.48100000
H    -12.04000000     12.81600000     -2.97900000
H    -13.46200000     12.70100000     -2.47400000
O    -14.47300000      2.25900000      9.80500000
H    -14.58200000      2.85200000      9.06200000
H    -14.29600000      2.83600000     10.54800000
O     -0.57600000    -14.81800000     -0.73700000
H     -0.56600000    -13.90200000     -0.45800000
H      0.31800000    -15.12500000     -0.58300000
O     -8.70400000     -3.00900000    -14.39900000
H     -8.46700000     -2.51200000    -15.18200000
H     -9.66000000     -2.97600000    -14.37400000
O     -0.50800000     10.16700000    -13.39300000
H     -1.06300000     10.89600000    -13.67000000
H     -0.99200000      9.38400000    -13.65700000
O      0.61700000      9.76900000      2.31700000
H      0.28100000      9.06200000      2.87000000
H      1.56400000      9.74800000      2.45000000
O     -7.77500000     10.99000000     -8.24400000
H     -8.05900000     11.37400000     -9.07300000
H     -6.82400000     10.92100000     -8.32500000
O      4.36900000     -5.51200000      9.29700000
H      4.83800000     -6.22000000      8.85800000
H      4.58300000     -4.73000000      8.78800000
O     -4.10100000      6.35000000     13.54600000
H     -3.83900000      7.21700000     13.23700000
H     -4.49100000      5.93100000     12.77800000
O      5.33500000     -5.06800000     -7.51200000
H      5.78100000     -4.35500000     -7.97000000
H      6.01900000     -5.47500000     -6.98000000
O     10.18500000      7.49100000     -0.30000000
H      9.30200000      7.77500000     -0.53700000
H     10.09300000      7.14000000      0.58600000
O     -2.36700000     -4.28400000      8.20800000
H     -1.63900000     -3.82000000      8.62200000
H     -3.08700000     -4.20800000      8.83400000
O     -5.54800000     14.83400000      1.70300000
H     -5.43300000     15.78100000      1.78000000
H     -6.32700000     14.64300000      2.22500000
O      4.90900000      9.04000000     -9.17500000
H      5.53400000      9.76300000     -9.12200000
H      4.07600000      9.45900000     -9.39200000
O      7.29100000     -6.61500000     -6.61800000
H      6.80200000     -7.36700000     -6.28400000
H      7.54500000     -6.86900000     -7.50500000
O     -1.07600000     -8.81300000     -3.27300000
H     -1.07300000     -9.77000000     -3.30800000
H     -0.93800000     -8.60700000     -2.34800000
O     -5.91700000     13.63200000     -0.67900000
H     -6.71500000     13.17000000     -0.42100000
H     -5.60800000     14.04600000      0.12700000
O     -8.02500000      4.99600000     10.42400000
H     -8.50500000      4.55400000     11.12400000
H     -8.49000000      4.75200000      9.62400000
O    -10.77700000     11.92100000     -4.13100000
H    -10.63800000     11.30500000     -4.85000000
H    -10.05100000     11.75600000     -3.53000000
O     -6.72000000     -7.28800000     -8.50200000
H     -6.56100000     -6.68800000     -7.77300000
H     -6.13500000     -8.02700000     -8.33500000
O     14.28100000      3.80200000     -5.16900000
H     15.22500000      3.93500000     -5.07800000
H     13.89500000      4.62700000     -4.87500000
O      8.64500000     -0.94000000      9.89600000
H      8.64900000     -1.02700000      8.94300000
H      8.78500000     -0.00700000     10.05300000
O     -6.29500000    -12.77600000      3.18000000
H     -7.06700000    -12.37200000      3.57600000
H     -6.42200000    -12.66400000      2.23800000
O      4.15300000      0.99800000    -11.62300000
H      3.23000000      0.98500000    -11.87500000
H      4.41900000      1.91100000    -11.73200000
O     -8.91300000     -2.61000000     -7.15100000
H     -9.26600000     -1.76500000     -7.42800000
H     -7.98800000     -2.43700000     -6.97500000
O      8.11000000     -3.14200000     -6.37300000
H      8.49300000     -2.52600000     -6.99700000
H      8.61800000     -3.94500000     -6.48500000
O     10.97400000    -11.21200000     -2.80400000
H     10.93500000    -11.01300000     -3.74000000
H     10.22700000    -10.74500000     -2.42900000
O      6.19700000      6.67700000    -11.22000000
H      6.50200000      5.77000000    -11.19800000
H      6.84300000      7.16000000    -10.70400000
O     -3.33200000    -10.56400000      9.66500000
H     -4.28600000    -10.48400000      9.64000000
H     -3.02400000     -9.68900000      9.90100000
O      9.87300000     -8.99000000     12.46400000
H      9.55900000     -8.15100000     12.80200000
H     10.15300000     -9.47200000     13.24200000
O     -3.76400000      0.38500000      7.38400000
H     -4.02400000      1.16000000      6.88500000
H     -4.59100000      0.00200000      7.67800000
O      7.46300000      4.43700000    -11.18600000
H      8.25100000      4.40100000    -11.72800000
H      7.76100000      4.18200000    -10.31300000
O     -2.99600000     -7.45300000      9.61500000
H     -3.12800000     -7.32700000      8.67500000
H     -2.48500000     -6.69100000      9.88800000
O      0.94700000      9.86300000     14.78200000
H      0.60800000      9.42900000     15.56500000
H      0.90000000     10.79700000     14.98700000
O     11.66300000     11.59800000      6.09100000
H     11.04700000     11.49400000      5.36600000
H     11.22900000     11.18200000      6.83500000
O     13.08900000     -7.14700000     -8.84300000
H     13.62500000     -7.70900000     -8.28200000
H     13.55100000     -7.13500000     -9.68100000
O      1.60600000     -3.70300000      7.34400000
H      2.16800000     -3.44600000      6.61300000
H      2.14200000     -4.30900000      7.85600000
O      4.89700000      5.17400000      6.94200000
H      5.00600000      4.86400000      7.84100000
H      5.33300000      4.51200000      6.40500000
O    -11.96200000      0.69800000     -9.87900000
H    -12.33400000     -0.10000000     -9.50400000
H    -12.36200000      1.40800000     -9.37600000
O     10.05500000      4.33000000    -12.34200000
H     10.25200000      3.40600000    -12.49000000
H     10.53600000      4.79100000    -13.02900000
O     -8.26300000      2.38100000     -1.57500000
H     -8.62600000      2.47000000     -0.69300000
H     -7.90400000      1.49400000     -1.59800000
O     -6.25400000     10.83000000      7.30000000
H     -6.20900000     11.52600000      6.64500000
H     -6.61300000     10.07900000      6.82700000
O     14.96600000      3.11500000     -1.72400000
H     14.92800000      2.75800000     -2.61100000
H     14.36500000      2.56600000     -1.21900000
O     12.50100000    -10.46600000      5.14800000
H     12.21400000    -10.74000000      4.27700000
H     12.44500000     -9.51100000      5.12900000
O      1.79500000      1.01600000     12.61700000
H      1.41100000      1.61800000     13.25400000
H      1.16600000      0.29800000     12.55600000
O      0.12800000    -11.73000000      3.23500000
H      0.43100000    -10.82300000      3.19000000
H      0.87600000    -12.24700000      2.93700000
O      4.00600000      3.88400000     15.09200000
H      3.44600000      3.14400000     14.85700000
H      4.84700000      3.48500000     15.31800000
O     -2.63700000     13.88700000      1.40400000
H     -3.04400000     13.36000000      0.71700000
H     -3.37400000     14.27100000      1.87900000
O    -13.18500000     -8.52400000      7.64700000
H    -13.47800000     -8.60900000      6.73900000
H    -12.78700000     -7.65500000      7.69000000
O      2.38400000     -6.62300000      6.71900000
H      1.49400000     -6.37600000      6.46900000
H      2.94300000     -6.19500000      6.07000000
O     -1.86600000     14.59000000     -8.24300000
H     -2.62600000     15.01900000     -8.63600000
H     -2.22900000     14.07500000     -7.52200000
O    -12.74700000     -9.17500000     -5.80900000
H    -12.46900000     -8.44400000     -6.36200000
H    -13.01700000     -9.85400000     -6.42700000
O     13.07300000      1.33800000      9.07600000
H     13.74300000      0.93900000      9.63100000
H     13.31900000      2.26300000      9.03200000
O     -0.45900000     15.49300000     -6.05100000
H     -0.46500000     15.28200000     -6.98400000
H     -0.39900000     16.44800000     -6.02200000
O     -1.36400000     11.58000000     -7.08800000
H     -1.73800000     11.06200000     -7.80000000
H     -0.61400000     12.02400000     -7.48300000
O    -10.36000000     -9.49400000     -4.08700000
H     -9.66700000    -10.00600000     -4.50400000
H    -10.95000000     -9.26200000     -4.80300000
O     10.40700000     12.13300000     -4.67800000
H      9.92000000     11.33600000     -4.47100000
H     10.73200000     12.44200000     -3.83300000
O      2.91100000     -9.97600000     -0.39900000
H      3.63500000    -10.02700000      0.22500000
H      3.16200000     -9.27300000     -0.99900000
O      7.27300000    -13.17400000     10.28000000
H      7.90400000    -13.86100000     10.49500000
H      7.46600000    -12.94800000      9.37000000
O     -7.21000000      0.70900000     -4.67000000
H     -6.84500000     -0.12600000     -4.96100000
H     -6.60500000      1.01300000     -3.99400000
O    -12.99100000     -2.48300000     -5.13800000
H    -12.59000000     -1.62600000     -5.28100000
H    -13.92900000     -2.33100000     -5.25400000
O     10.76600000     -5.75300000     -9.42100000
H     10.14400000     -6.45400000     -9.61400000
H     11.54400000     -6.20600000     -9.09700000
O     13.58900000     -5.13100000     -6.97400000
H     13.51300000     -5.67900000     -7.75500000
H     12.86300000     -5.40800000     -6.41500000
O      5.33700000    -13.66500000      0.42900000
H      4.88500000    -13.00000000      0.94900000
H      6.26600000    -13.45600000      0.52800000
O      6.32900000    -11.66100000     -2.58600000
H      6.97300000    -10.95300000     -2.60900000
H      6.76700000    -12.36900000     -2.11400000
O     -5.07300000    -14.45100000      0.85800000
H     -5.01000000    -14.66100000      1.78900000
H     -5.85900000    -13.91000000      0.78700000
O     -3.04700000     11.95400000     -9.83600000
H     -3.48000000     11.90100000    -10.68800000
H     -2.36600000     12.61700000     -9.95400000
O      3.91900000     -5.37200000    -17.27400000
H      4.23600000     -5.66700000    -16.42100000
H      4.37900000     -5.92400000    -17.90600000
O     -4.72600000     -9.25600000     -1.12000000
H     -4.59900000     -8.75200000     -1.92400000
H     -4.05700000     -9.94000000     -1.15900000
O      9.73700000     11.35400000      4.29700000
H      8.88700000     11.64500000      4.62800000
H      9.53300000     10.90700000      3.47600000
O     -7.16600000     -6.92000000     -0.80700000
H     -6.86600000     -7.65000000     -1.34700000
H     -8.02800000     -6.69800000     -1.16100000
O      9.61100000      3.37600000     -4.28300000
H      9.75400000      3.88800000     -3.48700000
H     10.22700000      3.74200000     -4.91700000
O     10.02700000      0.85900000     -8.52100000
H     10.35700000      1.02800000     -9.40400000
H     10.77200000      0.47800000     -8.05600000
O     14.73500000      4.63900000      7.83200000
H     15.39000000      5.33500000      7.78400000
H     14.54700000      4.55200000      8.76700000
O    -14.65200000    -10.82300000      1.53200000
H    -14.41900000    -11.29100000      2.33300000
H    -13.86200000    -10.33400000      1.30200000
O     -3.78400000      0.74300000      2.64800000
H     -4.31500000      0.18500000      2.08100000
H     -3.01700000      0.96200000      2.11900000
O    -16.19500000      3.58300000     -1.62100000
H    -15.51500000      3.46500000     -2.28400000
H    -16.35900000      2.70100000     -1.28600000
O      4.62400000      7.90300000     -1.71100000
H      3.95800000      8.08300000     -2.37400000
H      5.42000000      7.72300000     -2.21300000
O      0.71300000     -8.65100000      8.75500000
H      0.38200000     -8.64300000      7.85700000
H     -0.00200000     -9.02200000      9.27100000
O      5.42400000     -5.79200000    -11.08700000
H      5.90900000     -5.01900000    -10.79800000
H      5.09500000     -5.55700000    -11.95500000
O     -1.20600000     -7.37000000      4.61200000
H     -0.92500000     -6.76300000      5.29700000
H     -1.49200000     -6.80600000      3.89400000
O     -8.38400000     -7.75000000    -10.68100000
H     -9.18900000     -8.24800000    -10.53800000
H     -8.00700000     -7.64800000     -9.80700000
O    -10.45900000      8.17800000      3.14300000
H    -10.91500000      9.01700000      3.21000000
H     -9.66300000      8.29500000      3.66200000
O    -10.68100000      0.96100000     -0.04500000
H    -11.35600000      0.85400000     -0.71500000
H    -10.54200000      0.07900000      0.29800000
O    -14.06800000     -4.15600000      8.11400000
H    -14.80100000     -4.23600000      8.72500000
H    -13.52800000     -4.92800000      8.28500000
O     -7.83100000     -3.65800000      0.18100000
H     -7.03900000     -3.94900000     -0.27000000
H     -7.58100000     -2.83300000      0.59700000
O     13.58600000      5.37200000      3.14700000
H     13.94700000      6.22800000      2.91500000
H     13.18900000      5.50600000      4.00800000
O     -1.68000000     16.55000000      3.16000000
H     -2.54100000     16.78500000      3.50500000
H     -1.83300000     15.74800000      2.66000000
O      4.96500000    -16.33200000      0.85900000
H      5.14400000    -16.29100000     -0.08100000
H      4.91600000    -15.41700000      1.13400000
O      5.04100000      5.96100000      2.69200000
H      4.58700000      6.36200000      1.95100000
H      5.67800000      6.62000000      2.96800000
O      9.67400000     -3.07100000      0.84300000
H     10.46900000     -2.74100000      1.26100000
H      9.21600000     -3.54300000      1.53800000
O    -11.16300000      3.98300000     -9.57700000
H    -12.06600000      4.09400000     -9.87300000
H    -11.17900000      4.24000000     -8.65500000
O     -7.77800000      6.49700000      0.80900000
H     -6.90800000      6.84900000      0.99800000
H     -7.89300000      5.78900000      1.44300000
O      2.08800000      8.95200000     -6.35600000
H      2.37100000      8.26600000     -5.75100000
H      1.19100000      9.15100000     -6.08800000
O     -8.45400000     -4.61500000     -3.44800000
H     -9.17700000     -4.47400000     -4.05900000
H     -8.61200000     -5.48800000     -3.08800000
O      6.33400000     11.35100000     -9.24700000
H      6.18300000     11.62800000     -8.34300000
H      6.03500000     12.09000000     -9.77700000
O     14.35700000      5.78500000     -7.71100000
H     13.52100000      5.56300000     -8.12100000
H     14.24000000      5.55400000     -6.78900000
O    -17.23700000      0.66400000      3.55800000
H    -17.72000000     -0.10300000      3.86600000
H    -16.77000000      0.98000000      4.33100000
O    -10.23900000      6.90600000     -7.24200000
H    -10.50700000      6.08500000     -6.82800000
H    -11.04100000      7.24400000     -7.64100000
O     -6.81300000     -5.15100000      6.63800000
H     -5.97400000     -4.83100000      6.30500000
H     -6.58900000     -5.61300000      7.44600000
O      8.26500000      7.65700000     -9.65100000
H      8.09600000      7.66500000     -8.70900000
H      8.51100000      8.55900000     -9.85800000
O     -0.12400000    -13.80200000     -9.81100000
H     -1.05800000    -13.97400000     -9.93300000
H      0.16900000    -14.48500000     -9.20900000
O      3.76500000     -6.78900000     12.29000000
H      3.08000000     -6.13000000     12.40600000
H      3.32500000     -7.51800000     11.85300000
O      2.91600000      1.37700000      4.02100000
H      1.99800000      1.60200000      3.87400000
H      3.40400000      1.97900000      3.45900000
O    -10.25400000     -3.93100000      9.85500000
H    -10.37100000     -3.12000000     10.35000000
H    -10.16600000     -3.64600000      8.94500000
O    -11.76600000    -12.88300000      1.33500000
H    -11.13700000    -12.93500000      0.61400000
H    -11.36200000    -12.28300000      1.96200000
O      8.03400000     -9.12100000      0.80900000
H      7.86200000     -8.24900000      1.16400000
H      8.19500000     -9.66600000      1.57900000
O     -5.77500000      7.12500000      7.62000000
H     -4.89300000      7.49300000      7.57900000
H     -6.32000000      7.84500000      7.94000000
O     -8.18900000      9.88500000    -13.61700000
H     -8.23000000      9.04800000    -14.07800000
H     -7.89800000      9.65800000    -12.73400000
O     -0.38800000      9.66500000     -5.39500000
H     -0.28700000     10.57500000     -5.11500000
H     -1.19700000      9.66000000     -5.90600000
O     -5.79000000     -2.10300000     15.78900000
H     -6.60000000     -2.52400000     16.07900000
H     -5.10700000     -2.50200000     16.32800000
O     10.98100000      8.92900000     -7.08700000
H     10.46000000      8.18700000     -7.39300000
H     11.63000000      8.54000000     -6.50100000
O      3.15600000     -4.06000000      0.63300000
H      3.75500000     -3.59600000      1.21800000
H      3.47500000     -3.85800000     -0.24600000
O    -16.78400000     -3.68200000     -2.46900000
H    -16.81700000     -3.83100000     -3.41400000
H    -16.22500000     -4.38400000     -2.13500000
O    -12.14700000      6.74900000    -11.88800000
H    -11.27300000      6.52200000    -12.20600000
H    -12.53500000      7.26000000    -12.59800000
O      5.48600000     -6.57200000     -3.86500000
H      4.96500000     -5.77100000     -3.92700000
H      6.37900000     -6.29300000     -4.06500000
O     10.74600000      4.17000000      4.66900000
H     11.29000000      4.49400000      5.38700000
H     11.37000000      3.79900000      4.04500000
O      1.22700000     -8.35800000    -11.38500000
H      1.97400000     -8.09000000    -11.92200000
H      1.22200000     -7.73700000    -10.65600000
O     -9.63300000      0.01200000     -8.21600000
H     -8.84700000      0.16700000     -8.73900000
H    -10.33600000     -0.07300000     -8.86100000
O     -8.66200000     -6.79200000     12.80200000
H     -8.31100000     -7.64800000     12.55800000
H     -9.12700000     -6.49300000     12.02100000
O      5.56500000     -9.18800000     10.76000000
H      5.67700000     -9.53300000      9.87400000
H      4.63400000     -8.97200000     10.81700000
O     14.34300000     -0.34200000     -2.70200000
H     14.62200000     -1.21000000     -2.99300000
H     13.54000000     -0.50200000     -2.20600000
O      3.18300000     -3.77400000     -4.07300000
H      3.94700000     -3.59700000     -4.62200000
H      2.49900000     -4.03200000     -4.69100000
O    -12.10100000     -6.68700000     -1.58400000
H    -12.58700000     -7.12600000     -2.28200000
H    -11.94500000     -5.80400000     -1.92000000
O      8.87300000      3.86700000      8.34900000
H      9.04900000      4.59200000      8.94800000
H      8.52700000      4.28600000      7.56100000
O      3.54000000      2.78200000     -5.55300000
H      3.83700000      2.09200000     -4.96000000
H      4.33800000      3.25400000     -5.79000000
O      2.88800000     12.05400000      3.79800000
H      2.97300000     11.25600000      4.32000000
H      1.99400000     12.35400000      3.96200000
O      2.88500000     -5.27000000     -8.16400000
H      3.79400000     -5.24600000     -7.86400000
H      2.37300000     -5.00700000     -7.39900000
O     -3.53900000     11.96300000     -0.52400000
H     -3.07400000     11.40900000     -1.15200000
H     -4.32000000     12.25300000     -0.99500000
O     -0.98900000     -9.55000000      6.44700000
H     -1.81400000     -9.92800000      6.75000000
H     -1.22400000     -8.67200000      6.14600000
O      9.93200000    -12.49900000     -7.13100000
H     10.44500000    -13.20600000     -7.52300000
H      9.53400000    -12.89400000     -6.35500000
O      6.48600000     -9.67500000    -11.64000000
H      6.96600000     -9.70800000    -10.81300000
H      5.58000000     -9.86900000    -11.40000000
O      6.89900000     13.01100000      2.38800000
H      6.35400000     13.69700000      2.00300000
H      7.75700000     13.13100000      1.98200000
O      1.90800000      4.96900000     10.06700000
H      1.57700000      4.56800000      9.26300000
H      2.38700000      4.26600000     10.50600000
O     16.91700000     -5.29700000      5.50600000
H     16.77400000     -4.36600000      5.33900000
H     16.45300000     -5.74200000      4.79600000
O     -1.59800000     10.06200000      9.26300000
H     -2.12000000     10.38300000      9.99800000
H     -1.03500000      9.38900000      9.64600000
O      3.91900000     -3.18200000     -1.62200000
H      3.55700000     -3.36700000     -2.48900000
H      4.72300000     -2.69300000     -1.79800000
O      3.98800000     13.96500000      5.59600000
H      3.49800000     13.55600000      6.30900000
H      3.70300000     13.49600000      4.81100000
O    -11.61800000    -10.61000000     -1.71500000
H    -12.48200000    -10.70700000     -2.11500000
H    -11.08400000    -10.19900000     -2.39500000
O     -5.45500000    -11.02100000     -4.91400000
H     -5.02400000    -11.85400000     -5.10700000
H     -4.73700000    -10.39200000     -4.84000000
O    -15.51100000     -3.91700000     -8.36600000
H    -15.49800000     -4.40300000     -7.54200000
H    -14.62600000     -4.01800000     -8.71800000
O    -14.21700000     -5.95100000      0.47600000
H    -13.45400000     -5.48600000      0.13400000
H    -14.86100000     -5.26300000      0.64600000
O      2.25400000    -15.37000000     -0.29300000
H      2.77500000    -15.19900000     -1.07700000
H      2.61500000    -16.18200000      0.06300000
O     -1.04900000     10.79200000      5.12500000
H     -1.00000000     11.52300000      5.74200000
H     -0.76200000     11.16400000      4.29100000
O     -9.82600000     10.72300000     -6.42700000
H    -10.50800000     10.91600000     -7.07000000
H     -9.00600000     10.82500000     -6.91000000
O      7.51900000     -9.18800000     -2.89800000
H      6.61900000     -9.09700000     -2.58300000
H      8.03000000     -8.60700000     -2.33500000
O      8.86900000     -1.81400000     15.64900000
H      9.51600000     -2.49700000     15.47000000
H      8.20300000     -1.93100000     14.97200000
O     -9.71600000     -6.80700000      4.29700000
H     -9.19600000     -6.05600000      4.58300000
H     -9.58100000     -6.84700000      3.35100000
O     -0.06000000      0.06100000    -13.68300000
H      0.32500000      0.54900000    -12.95500000
H      0.67200000     -0.09500000    -14.28100000
O     -7.97900000     -5.47500000    -12.18100000
H     -8.50700000     -5.56300000    -12.97400000
H     -8.22300000     -6.22900000    -11.64500000
O     10.79300000    -11.85000000      0.40900000
H     11.47000000    -12.18400000      0.99800000
H     11.27100000    -11.58300000     -0.37700000
O     -4.06800000     -3.02000000     -2.77800000
H     -4.90700000     -3.18800000     -3.20700000
H     -4.30200000     -2.76100000     -1.88700000
O    -14.15400000      2.90900000     -3.44400000
H    -13.64500000      2.28300000     -2.92900000
H    -13.61700000      3.70100000     -3.45700000
O     -6.96400000     -6.98500000     -4.80500000
H     -6.71300000     -6.41700000     -5.53400000
H     -7.90800000     -7.10300000     -4.90700000
O      0.52800000     -3.96400000      1.63800000
H      0.45900000     -3.44400000      2.43800000
H      1.46800000     -4.02300000      1.47000000
O     -5.74300000      8.21200000     -7.08200000
H     -5.63900000      9.07700000     -7.47900000
H     -6.56800000      7.88200000     -7.43900000
O      0.93600000     -1.35600000      5.60900000
H      0.85100000     -1.74500000      6.47900000
H      1.13900000     -0.43600000      5.77700000
O     -8.18400000      8.29300000     -8.40500000
H     -8.22800000      9.23800000     -8.25500000
H     -8.98200000      7.95000000     -8.00300000
O      9.37800000     14.08200000      1.21400000
H     10.12900000     13.72800000      1.69100000
H      9.43500000     13.68200000      0.34700000
O      4.69300000    -11.41500000      6.35700000
H      3.90500000    -10.88600000      6.48700000
H      4.37200000    -12.23400000      5.98000000
O     -2.83300000      4.84900000    -16.65800000
H     -2.09800000      5.46200000    -16.67400000
H     -3.53700000      5.33000000    -16.22300000
O      0.68200000    -12.70600000      6.13600000
H      0.19100000    -12.04600000      5.64600000
H      0.04600000    -13.40100000      6.30500000
O    -10.58500000     -1.61700000      0.90000000
H    -10.76500000     -2.49600000      0.56700000
H    -10.21300000     -1.76200000      1.77000000
O      6.74100000      9.22700000     -3.02000000
H      7.63100000      9.53300000     -3.19200000
H      6.74400000      8.98600000     -2.09400000
O     -4.50100000     -3.95200000     13.96000000
H     -4.13700000     -3.55200000     14.75000000
H     -4.84200000     -3.21400000     13.45400000
O     -0.87700000    -16.84700000      1.42100000
H     -1.72200000    -17.25500000      1.23200000
H     -0.32400000    -17.08300000      0.67600000
O      6.75800000      2.03100000      1.94100000
H      6.65400000      2.30400000      1.02900000
H      7.70400000      2.03200000      2.08500000
O     -2.73800000     -5.36700000     -2.59700000
H     -3.23900000     -4.55200000     -2.62000000
H     -3.35800000     -6.02100000     -2.27300000
O      5.34100000     -4.31200000     11.64500000
H      5.06800000     -4.70900000     12.47200000
H      4.98000000     -4.88900000     10.97100000
O     11.73700000     13.17800000      2.37100000
H     11.29700000     12.33700000      2.49500000
H     12.65400000     13.00200000      2.58100000
O      8.28100000      2.19700000     12.66700000
H      8.11400000      1.65800000     13.44000000
H      8.80800000      2.92600000     12.99300000
O      2.63100000    -16.17300000     -9.04600000
H      2.15300000    -15.69900000     -8.36600000
H      3.55100000    -15.97300000     -8.87500000
O     -2.82700000     -5.26900000    -13.10500000
H     -2.58200000     -6.08300000    -12.66600000
H     -2.36900000     -4.58600000    -12.61600000
O      1.26400000     17.68400000      1.26200000
H      1.50300000     16.91300000      0.74800000
H      0.74000000     17.33800000      1.98400000
O     10.45300000     -8.18300000     -3.63600000
H     10.01800000     -8.05700000     -2.79300000
H      9.73800000     -8.31200000     -4.25900000
O      3.01100000      6.46700000    -14.77000000
H      3.53700000      5.73100000    -15.08200000
H      3.59800000      7.22100000    -14.82200000
O     11.58700000      3.50400000     -6.33900000
H     11.68700000      3.38800000     -7.28400000
H     12.26900000      2.95300000     -5.95600000
O      8.51500000     -7.55800000     -9.86800000
H      7.63800000     -7.50700000    -10.24900000
H      8.55300000     -8.42700000     -9.46900000
O     16.94200000     -5.17400000     -1.05400000
H     16.24000000     -5.40900000     -0.44700000
H     16.91100000     -5.85000000     -1.73000000
O      8.75000000      7.63500000      6.48400000
H      8.70400000      6.74600000      6.13300000
H      7.87200000      7.80400000      6.82400000
O    -11.76700000      0.57600000    -12.78300000
H    -10.85900000      0.29600000    -12.89900000
H    -11.86900000      0.66900000    -11.83500000
O     -7.59600000    -13.97000000      6.61100000
H     -6.96500000    -14.24600000      5.94700000
H     -8.43700000    -14.30000000      6.29400000
O     -5.28900000     -8.84900000      6.09200000
H     -5.05400000     -9.77400000      6.02000000
H     -6.12500000     -8.84900000      6.55800000
O     10.13500000     -4.76900000     -7.00400000
H     10.21000000     -5.62600000     -6.58400000
H     10.28400000     -4.94400000     -7.93300000
O     -3.33400000    -13.52500000     10.09500000
H     -2.39600000    -13.46000000      9.91500000
H     -3.69900000    -12.70700000      9.75800000
O     -9.11000000     10.00600000      8.49000000
H     -8.52700000     10.32700000      9.17800000
H     -9.71600000     10.73000000      8.33400000
O     13.76600000      1.87600000    -12.37100000
H     12.82100000      2.02600000    -12.39900000
H     13.96800000      1.79900000    -11.43800000
O    -16.55900000      3.81000000      4.75400000
H    -16.78000000      4.55500000      4.19400000
H    -15.85700000      3.35900000      4.28600000
O     -4.26500000      1.57100000     12.83800000
H     -3.85800000      0.75300000     12.55300000
H     -4.84400000      1.31400000     13.55600000
O      5.28100000     10.86200000     -0.22200000
H      4.77200000     10.32400000     -0.82800000
H      6.08000000     10.35700000     -0.06800000
O     12.56900000     -8.03800000      2.34100000
H     11.98200000     -8.74400000      2.61000000
H     12.03900000     -7.49400000      1.75900000
O      5.65700000     14.88800000      1.20900000
H      5.25800000     14.61800000      0.38200000
H      5.40200000     15.80600000      1.31000000
O     -0.29700000     -9.15200000    -14.55600000
H      0.30600000     -8.42300000    -14.41000000
H     -0.17300000     -9.72200000    -13.79700000
O      8.52200000     -5.85700000      5.61900000
H      8.56200000     -5.10800000      6.21400000
H      8.64300000     -6.62000000      6.18500000
O     -8.32500000      8.71700000      4.90800000
H     -7.69300000      9.14200000      4.32900000
H     -7.84900000      7.97400000      5.27900000
O     -6.22300000     10.19800000      4.23200000
H     -6.41200000      9.99900000      3.31500000
H     -5.36300000      9.81000000      4.39000000
O      7.78400000     -4.35700000    -15.91200000
H      7.26200000     -3.55900000    -15.82300000
H      8.66800000     -4.09500000    -15.65600000
O      0.60500000      8.89000000     -2.32400000
H      0.02600000      8.73100000     -1.57900000
H      0.11500000      9.49300000     -2.88300000
O     -1.54500000     -7.80100000    -11.47800000
H     -2.08000000     -8.48600000    -11.07800000
H     -0.66200000     -8.17100000    -11.50400000
O     15.44500000     -7.89200000     -4.65200000
H     16.18800000     -8.19500000     -4.12900000
H     14.78600000     -8.57900000     -4.55300000
O      2.84700000     16.43200000     -3.87800000
H      2.74000000     15.49100000     -3.73700000
H      1.95500000     16.75900000     -3.99900000
O     -5.49500000      2.95700000    -13.24200000
H     -5.10200000      2.25400000    -12.72400000
H     -5.25300000      2.75200000    -14.14500000
O     -7.71200000      0.64500000    -14.96100000
H     -7.55700000      1.52500000    -15.30300000
H     -8.28600000      0.77900000    -14.20700000
O      0.32900000     17.47900000     -3.65700000
H     -0.47200000     16.97800000     -3.49900000
H      0.30600000     18.17700000     -3.00300000
O      7.57500000     12.42500000     -3.03900000
H      7.75000000     12.19600000     -3.95100000
H      7.28600000     11.60500000     -2.63800000
O      1.72300000      5.29100000      2.06200000
H      2.29300000      4.60000000      2.39800000
H      1.94500000      6.06100000      2.58500000
O      4.20000000     13.66600000     -0.96400000
H      4.71200000     12.93700000     -0.61300000
H      3.84000000     13.33100000     -1.78500000
O      5.89400000      2.63000000    -14.97400000
H      5.06600000      2.27100000    -14.65600000
H      6.38200000      1.86700000    -15.28500000
O      8.50200000     -3.81400000     13.13500000
H      7.69200000     -3.36900000     13.38400000
H      8.32900000     -4.73900000     13.30800000
O     -1.26600000      8.45900000      0.03100000
H     -0.73100000      9.07300000      0.53500000
H     -0.72200000      7.67500000     -0.04700000
O     -0.19100000    -12.27900000     12.63300000
H     -0.42800000    -12.75600000     11.83700000
H      0.35800000    -12.89100000     13.12400000
O      6.15400000     -1.68600000     11.01600000
H      5.91800000     -2.60100000     11.16500000
H      7.10600000     -1.69700000     10.91700000
O     -1.11300000     13.16700000    -11.14300000
H     -0.17900000     13.28500000    -11.31500000
H     -1.53800000     13.87100000    -11.63200000
O     -3.56700000     -5.54600000     11.64700000
H     -2.68900000     -5.78700000     11.94200000
H     -3.96500000     -5.11500000     12.40300000
O      1.21000000    -15.62800000      2.48600000
H      1.77400000    -15.36200000      1.75900000
H      0.48400000    -16.09200000      2.06800000
O      0.86800000     16.17900000      7.62300000
H      0.87100000     16.44500000      6.70300000
H      1.79200000     16.17700000      7.87400000
O      7.60800000      9.39200000     13.33500000
H      7.47000000     10.27600000     12.99300000
H      8.55400000      9.32900000     13.46200000
O     -0.98500000      3.45100000      0.71900000
H     -0.77100000      4.36400000      0.91300000
H     -1.85900000      3.48800000      0.32900000
O      6.01100000     -8.89400000     -5.97400000
H      5.51100000     -9.20000000     -6.73000000
H      5.61200000     -9.33800000     -5.22600000
O     -1.87100000      2.18800000    -12.39200000
H     -2.07100000      3.12400000    -12.39000000
H     -1.11000000      2.10700000    -12.96600000
O     11.15700000     -2.62200000     -5.80500000
H     12.09100000     -2.70100000     -5.99600000
H     10.79600000     -3.48300000     -6.01500000
O     -4.51200000    -10.64800000     13.08400000
H     -3.67600000    -10.73900000     13.54000000
H     -4.42100000     -9.84200000     12.57500000
O      1.93100000      9.49600000     10.21000000
H      1.09000000      9.10300000     10.44600000
H      1.82300000     10.42700000     10.40300000
O     -5.07800000      8.71300000     -2.52200000
H     -5.69800000      8.08000000     -2.88300000
H     -5.26400000      9.52600000     -2.99200000
O     -3.73500000     -3.38600000     16.80200000
H     -4.44000000     -3.79200000     17.30600000
H     -3.04000000     -4.04400000     16.78900000
O    -12.80600000     -1.48100000     -8.30200000
H    -13.45200000     -2.18700000     -8.31000000
H    -11.96100000     -1.93000000     -8.32600000
O     -7.40700000     -8.59600000      7.65900000
H     -8.27600000     -8.46100000      8.03600000
H     -6.90300000     -7.83200000      7.93900000
O      3.52000000     -0.68000000     17.07600000
H      4.40200000     -0.89700000     17.38000000
H      3.57900000     -0.72300000     16.12200000
O     -5.91900000    -13.65200000    -10.69900000
H     -4.98000000    -13.64500000    -10.51100000
H     -6.30900000    -14.10700000     -9.95300000
O     -9.30700000     -7.44700000     -6.98300000
H    -10.23200000     -7.21700000     -6.89500000
H     -8.93400000     -6.74500000     -7.51600000
O     -6.62800000      9.60800000     13.42600000
H     -7.02700000      8.75700000     13.24500000
H     -7.20100000     10.23800000     12.98900000
O      6.59400000     10.85400000      3.93100000
H      6.60900000     11.15300000      4.84100000
H      6.55000000     11.65900000      3.41600000
O     10.93700000      7.37300000     12.09100000
H     11.59900000      7.94000000     11.69500000
H     11.06300000      7.47900000     13.03400000
O     -9.22300000      7.42200000      7.42000000
H     -9.58900000      7.91500000      6.68500000
H     -9.02300000      8.08800000      8.07900000
O      8.57700000     -4.29900000      3.24500000
H      8.58000000     -5.00800000      3.88800000
H      8.61900000     -3.49900000      3.77000000
O    -14.01800000      6.36400000     -6.33600000
H    -14.70200000      5.88400000     -5.86800000
H    -13.63600000      5.71800000     -6.93000000
O     12.10800000      3.59800000     -9.17100000
H     11.50600000      4.06900000     -9.74700000
H     12.97600000      3.91400000     -9.42200000
O     14.11300000     10.78900000     -0.59000000
H     14.54800000     11.09500000      0.20600000
H     14.74000000     10.18500000     -0.98900000
O     10.19300000     -6.23500000      1.84700000
H     10.16800000     -5.66400000      2.61500000
H      9.27600000     -6.45900000      1.68700000
O      5.08600000     -5.73700000     14.32400000
H      5.13600000     -6.28700000     13.54200000
H      5.96800000     -5.77000000     14.69600000
O     -4.84400000      0.15300000    -11.26300000
H     -4.67400000     -0.09000000    -12.17200000
H     -4.06700000     -0.13800000    -10.78700000
O     -9.37600000     13.28200000      7.22100000
H     -8.53200000     13.58900000      6.88900000
H     -9.88200000     13.07600000      6.43500000
O     -1.11000000     -7.88900000     12.27800000
H     -1.05000000     -8.64500000     11.69500000
H     -0.82900000     -8.22100000     13.13100000
O     -0.88200000      7.53300000      3.34300000
H     -1.80100000      7.27000000      3.28100000
H     -0.59300000      7.19400000      4.19000000
O      6.42200000      5.38200000     -0.17900000
H      5.55000000      5.59200000      0.15400000
H      6.44300000      4.42600000     -0.20800000
O     -2.42300000     -5.56700000     16.25900000
H     -1.52700000     -5.88100000     16.13500000
H     -2.95600000     -6.14500000     15.71300000
O     12.03900000     -7.00300000     -5.69700000
H     11.71500000     -7.43400000     -4.90600000
H     12.17800000     -7.71700000     -6.31900000
O    -10.99200000      2.15400000     10.42500000
H    -11.38500000      2.91100000      9.99200000
H    -11.39700000      2.13600000     11.29200000
O      5.79200000      3.23500000      5.34000000
H      5.24000000      3.13800000      4.56400000
H      5.89800000      2.34400000      5.67200000
O     -4.07100000      8.94200000      0.06200000
H     -3.17100000      8.63900000     -0.05900000
H     -4.47900000      8.83000000     -0.79700000
O      9.15400000    -11.16000000     10.59100000
H      9.23000000    -10.61200000     11.37200000
H      8.31600000    -11.61000000     10.69600000
O     -4.78200000    -15.29600000     -6.23700000
H     -4.04900000    -15.74500000     -6.65800000
H     -4.97900000    -15.82900000     -5.46700000
O     -5.26700000     -2.13900000      7.94400000
H     -6.13800000     -1.93800000      8.28500000
H     -5.04900000     -2.98800000      8.32900000
O    -10.91600000      5.53400000     -0.80000000
H     -9.96900000      5.45400000     -0.91600000
H    -11.28700000      5.15500000     -1.59700000
O     -8.37700000      4.93300000     -9.99000000
H     -9.25400000      4.62600000     -9.76100000
H     -8.28800000      5.76800000     -9.53000000
O     -3.63300000      9.04100000     12.22900000
H     -3.41800000      9.94600000     12.00400000
H     -4.33800000      8.80500000     11.62500000
O     -9.93200000      7.12200000     12.78900000
H    -10.28800000      7.48000000     13.60300000
H     -9.71900000      6.21300000     13.00100000
O     -4.26100000     -4.17200000      5.65600000
H     -4.47000000     -3.79000000      4.80300000
H     -3.82700000     -3.46500000      6.13500000
O     -2.31900000      6.01100000      5.74900000
H     -2.10800000      5.14300000      6.09100000
H     -1.48900000      6.48600000      5.77200000
O      5.51600000      5.54900000     -3.80000000
H      5.06300000      5.81500000     -4.60100000
H      4.86000000      5.05400000     -3.30800000
O      5.50200000     -3.05200000     -5.35500000
H      6.44600000     -3.13500000     -5.48900000
H      5.14600000     -2.92000000     -6.23300000
O      0.54000000     12.68500000     -8.59400000
H      1.23600000     13.31200000     -8.40000000
H     -0.10600000     13.19000000     -9.08900000
O     -5.21800000     -9.44800000     -8.39900000
H     -4.63100000     -9.58300000     -7.65500000
H     -5.11500000    -10.23700000     -8.93200000
O     14.23900000      7.30500000     -0.69800000
H     14.35600000      6.80800000      0.11200000
H     14.81200000      6.87100000     -1.33000000
O     -1.03000000     15.71100000      0.37500000
H     -0.11200000     15.43900000      0.38000000
H     -1.51900000     14.90800000      0.55600000
O      2.19000000     -5.06400000     14.33400000
H      2.08200000     -4.41700000     13.63700000
H      3.13300000     -5.08700000     14.49500000
O     -5.03900000     -6.83100000     -2.96600000
H     -5.72200000     -6.73100000     -3.62900000
H     -5.37800000     -6.36700000     -2.20000000
O      8.80300000     -9.38500000     -5.69800000
H      7.99300000     -9.19900000     -6.17300000
H      8.51200000     -9.68800000     -4.83800000
O      7.50200000      7.92200000     -0.67900000
H      7.02300000      7.09400000     -0.63300000
H      7.17500000      8.42900000      0.06400000
O      5.91900000     -6.22100000    -14.75700000
H      5.63900000     -5.53100000    -14.15500000
H      6.56400000     -5.79700000    -15.32400000
O     -4.39400000     -5.81000000      2.12700000
H     -4.65200000     -6.34500000      2.87800000
H     -3.44100000     -5.74700000      2.19400000
O      4.84600000     12.29700000      9.23900000
H      4.75600000     11.78500000     10.04300000
H      3.94600000     12.45200000      8.95200000
O      9.36700000     -1.79000000      4.39100000
H     10.12300000     -2.32700000      4.15500000
H      9.74000000     -0.93900000      4.62200000
O     -0.64200000     -4.51000000     -3.77000000
H     -0.02700000     -4.04000000     -3.20800000
H     -1.38000000     -4.71900000     -3.19600000
O      8.51600000     -7.68300000      7.86700000
H      7.71800000     -8.13500000      8.14100000
H      9.21300000     -8.10000000      8.37400000
O      8.43800000     -1.50600000     -3.91500000
H      9.36700000     -1.28700000     -3.84400000
H      8.37000000     -2.00000000     -4.73200000
O     12.42000000      5.02300000      6.72000000
H     11.84200000      5.38200000      7.39300000
H     13.25000000      4.87100000      7.17400000
O     -6.16900000     -1.20700000     -1.08000000
H     -6.06100000     -1.29300000     -0.13300000
H     -6.09200000     -0.26700000     -1.24500000
O     -9.56400000     -7.15100000     -2.61700000
H     -9.57700000     -7.92200000     -3.18400000
H    -10.36900000     -7.21800000     -2.10300000
O     -7.48100000      6.28800000      5.69400000
H     -6.67900000      6.41700000      6.20100000
H     -8.16200000      6.15500000      6.35400000
O    -10.99000000    -10.78300000      2.99600000
H    -11.54500000    -10.12800000      2.57300000
H    -10.15300000    -10.33800000      3.13000000
O     -4.44100000     -8.19300000     15.22600000
H     -5.03300000     -7.97500000     14.50600000
H     -3.88500000     -8.88900000     14.87700000
O     -6.53400000     -4.02400000     -9.36800000
H     -5.61500000     -3.78200000     -9.47700000
H     -6.93700000     -3.82300000    -10.21300000
O     -8.19600000      5.20800000     -1.94800000
H     -7.95000000      4.28900000     -1.84400000
H     -7.65500000      5.67400000     -1.31100000
O    -11.71400000     -4.13200000     -2.85600000
H    -12.44500000     -3.58100000     -3.13500000
H    -11.17400000     -4.22800000     -3.64100000
O      5.90100000     16.00700000     -4.11500000
H      5.94900000     15.79000000     -5.04600000
H      4.96400000     16.01700000     -3.91900000
O     -3.39700000      5.87200000      3.15200000
H     -3.24900000      6.13800000      4.05900000
H     -3.69000000      4.96300000      3.21400000
O      9.80500000     -4.72900000     -1.34300000
H      9.73700000     -4.18500000     -0.55900000
H     10.68800000     -4.56600000     -1.67200000
O     -5.81200000     -7.01200000      9.01700000
H     -6.13400000     -6.90800000      9.91200000
H     -4.86300000     -7.08800000      9.11100000
O     -5.29300000     -5.19500000     -0.29100000
H     -4.77300000     -5.35500000      0.49700000
H     -5.97300000     -5.86800000     -0.26900000
O    -13.01500000      4.89800000      5.39700000
H    -13.02500000      3.94200000      5.44300000
H    -13.40200000      5.10200000      4.54600000
O      0.71300000      1.18000000     17.18100000
H      1.54500000      0.89600000     17.55800000
H      0.16100000      0.39900000     17.20300000
O      7.31400000     11.83200000     -5.78200000
H      6.57400000     12.22700000     -6.24200000
H      7.86700000     11.47600000     -6.47700000
O     -5.95200000      2.18000000      9.05300000
H     -6.83200000      1.85000000      9.23400000
H     -5.41900000      1.85300000      9.77800000
O     -3.27900000      8.73600000      7.31900000
H     -2.64200000      8.09600000      7.00200000
H     -2.88100000      9.09800000      8.11100000
O      4.37900000      8.63600000      9.26700000
H      4.50900000      9.33800000      9.90500000
H      3.45800000      8.39300000      9.36200000
O    -12.02800000      6.55100000      1.69200000
H    -11.42000000      7.22500000      1.99400000
H    -11.58000000      6.13600000      0.95500000
O    -11.73300000      0.18100000     -5.62100000
H    -11.88500000      0.53300000     -6.49800000
H    -10.86500000      0.50600000     -5.37900000
O     -5.43800000     -2.09800000     11.60000000
H     -6.17900000     -1.56600000     11.31100000
H     -4.75500000     -1.46200000     11.81400000
O     -8.25800000    -10.79000000     -5.32900000
H     -7.36100000    -10.81700000     -4.99600000
H     -8.20900000    -10.22700000     -6.10200000
O     12.66600000     -2.46000000      7.16400000
H     13.46200000     -1.97000000      6.95700000
H     12.49900000     -2.26700000      8.08700000
O      9.72200000     12.01700000     -0.67100000
H     10.45900000     12.44900000     -1.10300000
H      9.40700000     11.38200000     -1.31400000
O     -6.67700000     12.74300000      5.12900000
H     -6.37100000     11.92400000      4.73900000
H     -6.78200000     13.33700000      4.38500000
O      2.88000000     -4.07900000      4.90600000
H      3.07200000     -4.59800000      4.12500000
H      3.23400000     -3.21100000      4.70900000
O      7.09100000     -0.70800000      2.44900000
H      7.95400000     -0.87100000      2.83000000
H      7.02600000      0.24500000      2.40100000
O     -5.90600000     10.21400000      1.47400000
H     -6.11800000      9.28200000      1.51500000
H     -4.97700000     10.23900000      1.24500000
O      5.75600000      7.75900000      7.07400000
H      5.28100000      8.20600000      7.77400000
H      5.74400000      6.83600000      7.32800000
O     -0.57500000     -0.06400000      7.85900000
H     -0.99100000      0.59700000      8.41200000
H      0.13200000      0.40600000      7.41600000
O     14.94700000     -8.23500000     -0.98500000
H     15.66200000     -8.54100000     -1.54300000
H     14.29100000     -8.93100000     -1.03300000
O     -9.56800000      8.21200000     -0.36300000
H     -8.85600000      7.70700000      0.02800000
H     -9.94400000      7.62800000     -1.02100000
O     -1.60100000     -3.66800000     -7.21700000
H     -1.18800000     -2.92400000     -7.65500000
H     -1.56800000     -3.44700000     -6.28600000
O     -0.85400000      7.13200000     -4.67400000
H     -0.49800000      8.02100000     -4.66300000
H     -1.60600000      7.18300000     -5.26500000
O      7.43100000     -1.34000000    -14.92500000
H      7.67700000     -0.67800000    -14.27900000
H      7.63300000     -2.17500000    -14.50200000
O     16.78300000     -2.11100000     -6.05700000
H     17.30600000     -2.19800000     -6.85400000
H     15.87900000     -2.21700000     -6.35100000
O    -10.34700000     -3.79900000     -5.25400000
H     -9.66500000     -3.41200000     -5.80300000
H    -11.13700000     -3.30300000     -5.46900000
O     -3.22200000      3.55100000     -2.37700000
H     -2.48900000      3.71300000     -2.97100000
H     -3.60700000      4.41500000     -2.23100000
O     -3.21900000    -11.63300000     -1.36300000
H     -2.73800000    -11.60200000     -0.53600000
H     -3.13800000    -12.54200000     -1.65300000
O     -1.95400000     -5.07700000      2.87400000
H     -1.72200000     -4.41600000      3.52600000
H     -1.41300000     -4.86500000      2.11300000
O    -11.40800000     -2.09300000    -10.89700000
H    -10.86300000     -2.86800000    -10.75600000
H    -10.85800000     -1.50500000    -11.41400000
O     -8.85700000     -7.01000000      1.69600000
H     -8.23600000     -7.64400000      2.05400000
H     -8.73800000     -7.06700000      0.74800000
O    -12.68900000      0.07900000      3.06200000
H    -12.26000000     -0.10200000      2.22500000
H    -13.23800000     -0.68900000      3.22000000
O     11.41300000      6.83300000      8.65100000
H     10.58300000      6.57500000      9.05000000
H     11.20800000      7.63400000      8.16700000
O      2.51800000     -0.97400000     -9.15300000
H      2.25300000     -0.32400000     -8.50300000
H      3.42900000     -1.17200000     -8.93700000
O    -11.78400000      7.41900000      5.64000000
H    -11.94800000      6.47600000      5.67100000
H    -11.55800000      7.59300000      4.72600000
O      5.13200000     -6.48900000      0.04500000
H      5.67100000     -5.78300000     -0.31200000
H      4.59600000     -6.77800000     -0.69300000
O     13.53000000      0.88600000     -9.72400000
H     14.29000000      0.72200000     -9.16600000
H     13.24300000      1.76700000     -9.48500000
O    -15.25600000     -5.95000000     -2.01800000
H    -14.36800000     -6.20000000     -2.27200000
H    -15.23500000     -5.92900000     -1.06100000
O      7.51100000     12.26500000      8.79000000
H      7.86500000     13.03800000      9.22900000
H      6.58400000     12.25700000      9.02700000
O      2.47100000     12.54300000      7.58000000
H      1.76500000     12.82300000      8.16300000
H      2.47800000     11.58900000      7.65500000
O      4.23200000      9.78300000     -4.38400000
H      5.08500000      9.76900000     -3.95000000
H      4.24600000      9.02100000     -4.96300000
O      7.91400000     14.58200000     -5.66200000
H      8.56000000     13.87700000     -5.63600000
H      7.22800000     14.30100000     -5.05500000
O     14.82000000     -5.81800000      1.18100000
H     14.22800000     -5.94700000      0.44100000
H     14.44500000     -6.34900000      1.88400000
O     -8.64200000     14.18900000     -6.55100000
H     -8.66600000     13.27300000     -6.82600000
H     -9.42400000     14.29700000     -6.01000000
O    -11.60700000     -3.25800000     13.06600000
H    -10.93100000     -3.92200000     12.93300000
H    -11.49500000     -2.65200000     12.33400000
O     -5.27400000      1.82900000     -2.88100000
H     -4.54200000      2.01700000     -2.29400000
H     -5.55300000      2.68700000     -3.19900000
O      2.11900000     14.81400000      2.91100000
H      2.31500000     14.00800000      2.43300000
H      1.79800000     15.41800000      2.24100000
O    -10.97100000     -6.04400000     -9.72800000
H    -10.98900000     -6.99100000     -9.59200000
H    -10.05400000     -5.80000000     -9.60400000
O      2.22000000    -16.98300000      6.85900000
H      2.03300000    -16.06900000      6.64600000
H      2.03600000    -17.46000000      6.04900000
O     -8.50200000    -15.48500000     -2.66000000
H     -8.70300000    -14.66800000     -3.11500000
H     -7.71600000    -15.81500000     -3.09500000
O      6.15600000     -2.77500000     -9.06900000
H      6.98100000     -2.34400000     -8.84500000
H      5.63000000     -2.08700000     -9.47800000
O     11.03300000      1.55800000    -12.48300000
H     10.94000000      1.31100000    -13.40300000
H     10.46500000      0.94800000    -12.01200000
O      4.47700000     -8.52500000    -15.00700000
H      5.09900000     -9.20900000    -14.76100000
H      5.02300000     -7.76500000    -15.20700000
O     -9.52000000     -3.55600000      7.11600000
H     -8.80600000     -4.13300000      6.84500000
H     -9.96100000     -3.32200000      6.29900000
O     -9.56400000    -12.77200000      4.98600000
H     -9.16300000    -12.26500000      5.69300000
H    -10.27600000    -12.21700000      4.66800000
O      4.91600000     -9.59800000      1.32800000
H      5.72300000     -9.45500000      0.83400000
H      4.95400000     -8.96000000      2.04100000
O     -5.86400000     -6.74200000     13.50700000
H     -5.56900000     -5.83300000     13.55100000
H     -6.81000000     -6.69400000     13.64300000
O    -11.05600000      3.93700000     -6.57400000
H    -10.35800000      3.30500000     -6.74600000
H    -11.83200000      3.40000000     -6.41500000
O      2.88000000    -10.31700000      4.01900000
H      2.23400000     -9.85400000      3.48600000
H      2.94700000     -9.79700000      4.82000000
O      7.02000000      0.68400000    -12.66200000
H      6.91200000      1.58600000    -12.96400000
H      6.25000000      0.52000000    -12.11700000
O     14.81800000      7.92100000      2.59800000
H     15.13000000      8.45700000      1.86900000
H     15.41300000      8.12700000      3.31900000
O      5.50500000      4.50000000      9.56400000
H      4.82400000      4.08900000     10.09700000
H      6.11900000      4.86600000     10.20100000
O     -3.67900000     -8.97300000     -4.53800000
H     -4.37200000     -8.40900000     -4.19500000
H     -2.86700000     -8.56400000     -4.23800000
O      2.34200000     10.41700000     -8.93900000
H      1.83300000     11.19900000     -8.72500000
H      2.57000000     10.03900000     -8.08900000
O     -9.14200000    -14.62400000      2.34500000
H    -10.09100000    -14.67800000      2.23200000
H     -9.02500000    -14.09400000      3.13400000
O      8.82200000      1.70500000     10.11300000
H      8.50500000      1.91800000     10.99100000
H      8.63500000      2.48800000      9.59500000
O      1.82800000      1.03900000      6.97100000
H      1.83600000      1.87000000      6.49500000
H      2.71600000      0.95500000      7.32000000
O      4.00800000     13.83900000     -9.19800000
H      4.61900000     14.32500000     -9.75100000
H      3.27400000     14.44000000     -9.06600000
O     -3.74200000     12.33700000     -5.82900000
H     -2.92500000     11.84000000     -5.87600000
H     -4.16400000     12.02900000     -5.02700000
O     11.35100000      5.86900000     -2.17100000
H     10.85000000      5.12900000     -1.82900000
H     11.16800000      6.58400000     -1.56100000
O      8.18400000    -12.65200000      0.22200000
H      7.96500000    -12.08600000      0.96200000
H      9.12800000    -12.79200000      0.29800000
O      3.24800000     -1.22000000      4.42500000
H      3.41500000     -0.27800000      4.40500000
H      2.37800000     -1.30100000      4.81600000
O     -7.34000000     -9.01600000     11.12100000
H     -6.97400000     -9.40800000     11.91400000
H     -6.77300000     -9.32700000     10.41600000
O      1.69000000     -3.78900000     11.97000000
H      1.73200000     -3.41000000     11.09200000
H      1.19000000     -4.59700000     11.85900000
O      0.77800000     16.07000000      4.90900000
H      1.59600000     15.72600000      4.55200000
H      0.11600000     15.84200000      4.25600000
O    -14.13700000     -9.55700000      4.99300000
H    -14.93700000     -9.76300000      4.50900000
H    -13.73300000     -8.84600000      4.49500000
O     -4.56200000     -3.97400000      9.74500000
H     -4.25000000     -4.67500000     10.31800000
H     -4.93300000     -3.32500000     10.34200000
O    -16.39900000     -2.25900000      5.79900000
H    -16.12200000     -3.17500000      5.75900000
H    -16.17200000     -1.97800000      6.68500000
O     10.61900000      0.52700000      5.16000000
H     10.50700000      1.06800000      5.94200000
H     10.62800000      1.15400000      4.43600000
O     -5.90200000    -10.36200000      9.17500000
H     -6.39000000     -9.83500000      8.54200000
H     -6.43900000    -11.14400000      9.30000000
O     16.70700000     -6.87400000      2.86100000
H     17.49700000     -6.89100000      2.32000000
H     16.11400000     -6.28000000      2.40000000
O     13.20400000      8.74700000     -4.29000000
H     13.46100000      9.57800000     -4.69100000
H     12.79500000      8.99800000     -3.46200000
O     13.79700000     -5.85900000     -3.73100000
H     14.38700000     -6.54100000     -4.05200000
H     12.97200000     -6.02100000     -4.19000000
O     15.61400000      2.78500000      2.45800000
H     15.09400000      3.50500000      2.81500000
H     16.31100000      2.65200000      3.10000000
O     -8.42000000     -0.67200000     14.22600000
H     -8.97900000     -1.26500000     14.72800000
H     -7.61300000     -1.16600000     14.08300000
O     -9.06100000      0.17200000    -12.47200000
H     -9.14600000      1.03200000    -12.06000000
H     -8.75400000     -0.40100000    -11.76900000
O     14.16900000      8.71300000      7.28300000
H     13.25500000      8.95900000      7.42200000
H     14.15000000      7.75900000      7.19900000
O      0.11600000      6.22500000      0.06500000
H      0.54900000      5.80500000     -0.67900000
H      0.61800000      5.93600000      0.82700000
O     -4.05500000      4.46400000    -11.98100000
H     -4.05800000      4.14300000    -11.07900000
H     -4.67400000      3.89600000    -12.43900000
O     -5.98500000     -5.42100000     -6.63200000
H     -5.91500000     -4.64500000     -7.18800000
H     -5.16400000     -5.43900000     -6.14000000
O      2.00800000     13.77400000     -3.43600000
H      2.43500000     13.04900000     -3.89200000
H      1.07200000     13.61800000     -3.56000000
O    -13.48200000      2.09300000     -7.68700000
H    -14.25900000      1.66400000     -7.32700000
H    -13.81400000      2.90100000     -8.07800000
O     -3.41100000    -12.95600000     -5.07800000
H     -2.91100000    -13.39000000     -4.38600000
H     -3.68100000    -13.66700000     -5.66000000
O      4.62800000     -7.74900000     -9.39100000
H      4.73200000     -7.02200000     -8.77600000
H      5.01200000     -7.42800000    -10.20800000
O      9.14400000     10.03000000    -10.21800000
H      8.57900000     10.79200000    -10.08900000
H      9.84000000     10.34200000    -10.79500000
O     16.37600000      1.02700000      0.27900000
H     17.22700000      0.59900000      0.37700000
H     16.28500000      1.56400000      1.06600000
O      3.43500000      4.21500000     -2.53700000
H      3.18400000      3.68800000     -3.29500000
H      2.61500000      4.35900000     -2.06400000
O      3.05500000     -5.95300000      2.67500000
H      2.24900000     -6.23800000      2.24300000
H      3.55200000     -5.51100000      1.98600000
O      4.64300000     -2.81700000      2.61800000
H      5.33000000     -2.18900000      2.39300000
H      4.18900000     -2.41800000      3.36100000
O     11.32400000     -2.07800000      9.59200000
H     11.80200000     -1.25400000      9.68500000
H     10.41100000     -1.81300000      9.48000000
O     10.83900000      0.04800000     13.48000000
H     10.15900000     -0.14000000     14.12700000
H     11.65500000      0.03100000     13.98000000
O      2.97100000      6.46500000    -11.51600000
H      3.61900000      6.99900000    -11.97500000
H      2.12700000      6.78900000    -11.83200000
O    -13.51200000      1.11800000     -0.16700000
H    -14.39200000      0.83100000      0.07600000
H    -13.42300000      0.86200000     -1.08600000
O     -6.84000000      7.42700000     -4.24500000
H     -7.72300000      7.78100000     -4.34800000
H     -6.36200000      7.74800000     -5.01000000
O      4.43200000    -11.98600000      2.62100000
H      3.65800000    -11.71600000      3.11500000
H      4.82300000    -11.16500000      2.32200000
O     -4.62000000      3.17800000      3.15300000
H     -5.25900000      2.96500000      2.47300000
H     -4.02100000      2.43100000      3.16100000
O     -5.14900000     -6.42100000    -11.45000000
H     -5.95100000     -6.16000000    -11.90400000
H     -5.41000000     -6.50800000    -10.53400000
O     10.58600000      5.99400000     -7.18300000
H     10.93300000      5.19800000     -6.78000000
H     10.51800000      5.78200000     -8.11400000
O      1.96200000     -9.87800000     -8.48100000
H      1.60100000     -9.04300000     -8.78100000
H      1.94500000    -10.43800000     -9.25700000
O     -8.50200000     10.97600000     -2.83900000
H     -8.25800000     11.00000000     -1.91400000
H     -8.74000000     10.06200000     -3.00000000
O     -2.19800000     -0.77100000    -11.14000000
H     -2.28700000     -0.40800000    -12.02100000
H     -1.41800000     -0.34700000    -10.78400000
O     -9.34300000      4.42400000     12.83200000
H     -8.60800000      3.81200000     12.83100000
H    -10.01700000      3.98900000     13.35400000
O      9.98900000    -10.79300000      6.83400000
H      9.68700000     -9.97800000      7.23400000
H     10.79500000    -10.55100000      6.37800000
O      4.28600000     -0.95600000      9.14500000
H      3.40300000     -0.67200000      9.38300000
H      4.70700000     -1.15400000      9.98100000
O     17.18400000     -2.63500000     -0.27200000
H     17.29000000     -3.52400000     -0.61000000
H     18.07000000     -2.27300000     -0.26700000
O      0.19200000    -12.19100000     -0.35100000
H      0.96100000    -11.78100000      0.04600000
H     -0.01600000    -11.63400000     -1.10100000
O      0.42400000     -8.91500000      2.67900000
H     -0.24900000     -8.52300000      3.23500000
H      0.51800000     -8.30200000      1.94900000
O     -0.58900000      8.02300000      6.04100000
H     -0.58400000      8.97900000      5.98900000
H      0.20200000      7.80500000      6.53300000
O      5.81700000      9.45900000    -12.36900000
H      5.73000000      8.57900000    -12.73600000
H      6.28400000      9.32900000    -11.54400000
O     -2.38000000    -13.06600000      3.64800000
H     -1.79500000    -12.34800000      3.40800000
H     -2.43800000    -13.60200000      2.85700000
O     -0.51300000     -5.52200000     11.24500000
H      0.14500000     -5.70600000     10.57400000
H     -0.59500000     -6.34100000     11.73300000
O      6.10000000    -12.81200000     -6.56500000
H      5.53700000    -12.27600000     -6.00700000
H      6.59800000    -12.17800000     -7.08200000
O      3.04800000    -11.60400000     10.83400000
H      3.77700000    -12.17700000     11.07300000
H      2.35500000    -12.20300000     10.55500000
O      1.56100000     -4.51900000     -6.01300000
H      0.80000000     -5.10000000     -6.02700000
H      1.19400000     -3.64800000     -5.86400000
O    -12.10800000    -11.36900000      5.54700000
H    -11.72700000    -11.22000000      4.68100000
H    -12.84100000    -10.75600000      5.59400000
O     16.76600000     -3.04800000      7.76200000
H     15.95800000     -2.91600000      8.25700000
H     16.50100000     -2.97000000      6.84500000
O      0.55600000     -2.72400000    -16.48700000
H      0.01500000     -2.10500000    -16.97800000
H      0.60500000     -3.49700000    -17.04900000
O    -13.73700000     -5.16900000     -5.66300000
H    -14.66500000     -4.94700000     -5.59300000
H    -13.28800000     -4.32400000     -5.65900000
O      0.84000000     -3.88800000     -1.69600000
H      1.71800000     -3.51700000     -1.78300000
H      0.63400000     -3.80000000     -0.76500000
O     14.90600000      3.43500000     10.41200000
H     14.98900000      2.96200000     11.24100000
H     14.10700000      3.95200000     10.51100000
O      3.32600000     15.44800000      8.66100000
H      3.52600000     15.13000000      9.54100000
H      3.73000000     14.80600000      8.07700000
O      3.72500000     -8.18600000     -2.30200000
H      4.11700000     -7.51700000     -2.86400000
H      2.97400000     -8.50800000     -2.80100000
O      6.71300000      4.06000000     15.15100000
H      6.79600000      4.98700000     14.92800000
H      7.60900000      3.72500000     15.11900000
O     14.15200000     -7.85300000      6.08300000
H     14.89500000     -8.12500000      6.62200000
H     13.70900000     -7.18500000      6.60500000
O    -15.02400000      4.29200000     -8.44000000
H    -15.67600000      4.86500000     -8.03700000
H    -15.29300000      4.23200000     -9.35700000
O     -0.16700000     -1.74100000     -9.03200000
H      0.78500000     -1.65300000     -8.99400000
H     -0.49300000     -0.84300000     -8.97800000
O      6.81700000      6.44100000     11.35000000
H      7.05500000      6.52900000     12.27300000
H      6.09200000      7.05400000     11.23000000
O      6.60200000    -10.18200000     13.12400000
H      6.93600000    -11.04900000     12.89200000
H      6.04600000     -9.93400000     12.38600000
O      2.38600000     -8.08400000     14.99400000
H      3.18500000     -8.61000000     14.99700000
H      2.67500000     -7.21100000     14.72900000
O     -5.44200000      4.26900000     -4.43500000
H     -6.03200000      5.01400000     -4.54300000
H     -4.85300000      4.53000000     -3.72700000
O      8.30700000     -5.15800000     10.45800000
H      7.95400000     -5.70100000     11.16300000
H      8.37600000     -4.28300000     10.84100000
O     -0.64100000    -13.57000000     10.03300000
H      0.03600000    -13.06500000      9.58400000
H     -0.26800000    -14.44800000     10.11700000
O      0.55500000     -6.61500000    -16.37200000
H      0.84000000     -5.96200000    -17.01100000
H      1.32900000     -6.77800000    -15.83300000
O     12.39200000      3.09800000      2.29800000
H     12.86300000      3.91000000      2.48200000
H     12.81900000      2.74500000      1.51700000
O     -3.31800000     -6.88500000      6.78200000
H     -3.81800000     -7.62100000      6.42900000
H     -3.61400000     -6.12900000      6.27500000
O    -10.33200000     10.57700000      0.60400000
H    -10.01800000      9.68700000      0.44300000
H    -11.12600000     10.65000000      0.07400000
O     -3.63000000     -5.08100000     -5.32200000
H     -2.73400000     -5.04400000     -5.65700000
H     -3.53500000     -5.38400000     -4.41900000
O    -11.73700000     12.54100000      1.91400000
H    -10.97600000     12.06100000      1.58700000
H    -12.20400000     11.90800000      2.45900000
O    -10.74400000      4.22600000      3.34200000
H    -11.50100000      3.88200000      2.86700000
H    -10.99800000      5.11600000      3.58500000
O      6.34900000     -1.87000000     -2.25000000
H      6.86100000     -1.75100000     -3.05100000
H      6.82200000     -1.36900000     -1.58700000
O      4.56700000    -10.39100000     -8.17500000
H      4.68200000     -9.82200000     -8.93600000
H      3.64100000    -10.30300000     -7.94900000
O      7.17100000     -6.55300000      1.69000000
H      7.27400000     -5.63800000      1.95000000
H      6.48900000     -6.53700000      1.02000000
O      8.46500000     -0.91200000      7.11100000
H      9.29500000     -0.59200000      6.75600000
H      8.36800000     -1.78900000      6.74100000
O     -7.95400000     14.84400000      3.57700000
H     -8.09700000     15.43800000      4.31400000
H     -8.65100000     15.05900000      2.95700000
O     -1.05500000    -17.09700000      4.73200000
H     -0.90900000    -16.60500000      3.92300000
H     -0.57400000    -17.91500000      4.60400000
O      3.52400000    -13.02700000     -1.53400000
H      4.30100000    -13.32500000     -1.06200000
H      3.45000000    -12.09900000     -1.31300000
O    -10.56200000      5.60900000    -14.02200000
H    -11.48000000      5.67700000    -14.28200000
H    -10.53100000      4.84300000    -13.44800000
O     -2.08100000      4.59700000     14.03700000
H     -1.54200000      5.38100000     14.13600000
H     -2.95300000      4.93000000     13.82500000
O     -7.95000000     -9.97600000     -7.71000000
H     -7.02300000     -9.97700000     -7.95100000
H     -8.26900000     -9.11900000     -7.99000000
O    -13.65600000     -2.02500000    -12.55200000
H    -13.89100000     -2.84300000    -12.99100000
H    -12.90900000     -2.25600000    -12.00000000
O      0.00000000     -9.11800000     14.21300000
H      0.60500000     -8.53700000     14.67400000
H      0.52600000     -9.88800000     13.99700000
O      1.60100000      2.56900000     14.97500000
H      1.31800000      3.38800000     15.38100000
H      1.16000000      1.88600000     15.48000000
O     -1.85200000      2.81100000     16.27300000
H     -1.78600000      3.47800000     15.59000000
H     -0.95800000      2.48700000     16.38000000
O     -5.37600000    -14.79900000      4.91600000
H     -5.39700000    -15.67900000      4.53900000
H     -5.01600000    -14.24900000      4.22000000
O     -9.81300000    -10.99200000      7.25700000
H    -10.63300000    -11.03000000      6.76500000
H     -9.44000000    -10.13900000      7.03400000
O     -2.43900000    -10.33600000    -10.14700000
H     -3.37000000    -10.19500000    -10.31700000
H     -2.42000000    -10.92000000     -9.38900000
O      7.08200000     15.13700000     -1.53100000
H      6.47000000     15.45800000     -2.19300000
H      7.07300000     14.18600000     -1.63600000
O     -9.97700000      5.50800000     -4.48900000
H    -10.07700000      4.74100000     -5.05200000
H     -9.38800000      5.21800000     -3.79200000
O      0.67600000      4.34600000      7.57500000
H     -0.21300000      3.99800000      7.64300000
H      0.74700000      4.65000000      6.67100000
O     -0.44800000     -2.41400000      9.07500000
H      0.08500000     -3.07100000      8.62500000
H     -0.60600000     -1.74000000      8.41300000
O      9.94400000     10.25300000      1.71300000
H     10.83000000      9.91200000      1.83400000
H     10.02100000     10.86500000      0.98100000
O      7.90400000     -1.01100000     -8.26400000
H      7.24500000     -0.45100000     -7.85400000
H      8.66500000     -0.44200000     -8.37800000
O      1.63800000      5.80800000     -7.63400000
H      2.46200000      5.95700000     -8.09800000
H      1.08000000      6.54000000     -7.89600000
O      2.81200000     -8.80700000     10.52500000
H      2.05900000     -8.68700000      9.94700000
H      2.75000000     -9.71800000     10.81200000
O     -0.28300000     -5.84000000      6.81600000
H     -1.21400000     -5.68800000      6.98300000
H      0.11100000     -4.96800000      6.84500000
O    -12.99700000      3.21000000      2.22300000
H    -13.31400000      2.78700000      1.42400000
H    -13.53800000      2.84000000      2.92000000
O      7.96900000    -10.96800000      3.05700000
H      7.40400000    -10.49000000      3.66500000
H      7.97400000    -11.86500000      3.38900000
O     -0.51100000     11.47400000     -3.12600000
H     -0.35800000     11.66600000     -2.20000000
H     -0.72800000     12.32200000     -3.51300000
O     11.28900000     -5.58000000      9.57200000
H     10.54900000     -6.18600000      9.54200000
H     11.39800000     -5.38100000     10.50200000
O     -2.39000000     -0.37500000     -6.83900000
H     -2.49300000     -0.94000000     -6.07300000
H     -2.22200000      0.49400000     -6.47500000
O     -1.09200000    -11.42300000     -3.30700000
H     -0.62900000    -12.01700000     -3.89800000
H     -1.95600000    -11.82200000     -3.19700000
O    -12.45000000      8.65900000      8.15300000
H    -12.10900000      8.34200000      7.31600000
H    -12.05200000      9.52300000      8.26200000
O     -4.78800000      8.84100000    -12.36500000
H     -4.38700000      8.32700000    -11.66400000
H     -5.63200000      9.11700000    -12.00700000
O     -2.00300000      9.08400000     14.38600000
H     -2.42100000      9.29200000     13.55000000
H     -1.64700000      8.20400000     14.26300000
O     -0.44200000      6.81600000     14.28200000
H      0.27300000      6.51700000     14.84400000
H     -0.05100000      6.88200000     13.41100000
O     -4.34700000     -2.26600000    -13.36000000
H     -3.52000000     -2.26000000    -13.84100000
H     -4.76500000     -1.43600000    -13.59200000
O      1.28400000     11.77000000     -0.20400000
H      1.42000000     11.12700000      0.49100000
H      1.98900000     11.60200000     -0.82800000
O    -12.04100000     -6.88900000     -7.11200000
H    -12.54000000     -6.26600000     -6.58400000
H    -11.87400000     -6.42700000     -7.93400000
O     10.29000000      3.97200000     13.79600000
H     10.09900000      4.81900000     14.19800000
H     10.87700000      3.54000000     14.41500000
O     -5.31900000      2.13900000      6.03000000
H     -6.22900000      2.01000000      6.29900000
H     -5.36900000      2.77500000      5.31600000
O     12.40100000     12.40200000     -2.21100000
H     12.22200000     13.29800000     -1.92700000
H     13.05300000     12.07900000     -1.58900000
O     16.46900000     -2.73300000      4.89900000
H     16.82300000     -2.06700000      4.30900000
H     15.67200000     -3.03800000      4.46500000
O      6.87200000      6.76500000    -13.85200000
H      6.44900000      6.65200000    -13.00100000
H      7.79300000      6.92100000    -13.64300000
O     -2.45800000    -13.94500000     -2.51000000
H     -1.68700000    -14.29500000     -2.06300000
H     -3.09900000    -14.65500000     -2.47300000
O     12.39500000      9.47800000      1.92600000
H     12.83300000      8.79000000      1.42400000
H     13.06600000      9.79800000      2.52900000
O    -12.25000000     -9.33000000      0.82900000
H    -11.93200000     -9.95500000      0.17800000
H    -12.29700000     -8.49700000      0.36000000
O      8.08800000      4.77200000      5.96300000
H      8.83600000      4.45200000      5.45800000
H      7.42700000      4.08500000      5.87500000
O     13.24000000      1.18700000     -5.92600000
H     13.49600000      1.50400000     -5.06000000
H     14.03500000      0.79000000     -6.28100000
O    -13.81200000      7.95800000     -2.48100000
H    -13.34500000      8.38000000     -3.20300000
H    -14.67700000      8.36600000     -2.48500000
O     -4.11100000     -9.05900000    -13.02900000
H     -3.95500000     -8.18300000    -12.67600000
H     -5.06200000     -9.11700000    -13.11400000
O      1.21600000     14.38400000      0.27400000
H      1.99100000     14.50100000     -0.27500000
H      1.09600000     13.43600000      0.32100000
O      6.27800000      7.80800000      4.27200000
H      5.79900000      7.84100000      5.10000000
H      6.09500000      8.65000000      3.85600000
O    -13.21900000      8.72100000     -5.00500000
H    -13.70700000      9.37600000     -5.50500000
H    -13.48400000      7.88400000     -5.38500000
O      4.70000000     17.22200000      5.32200000
H      4.99600000     16.36600000      5.01300000
H      5.04800000     17.28900000      6.21100000
O     -5.14200000      0.06000000    -14.37800000
H     -6.01400000      0.20900000    -14.74200000
H     -4.57300000      0.65400000    -14.86700000
O      9.12000000     -0.11000000    -11.19000000
H      8.86800000     -0.97200000    -10.85800000
H      8.40300000      0.14200000    -11.77100000
O     14.00000000     -6.06800000      3.82600000
H     14.06700000     -6.35500000      4.73600000
H     13.27900000     -6.58400000      3.46500000
O    -17.06200000     -2.63000000      0.52300000
H    -17.80900000     -3.06000000      0.93900000
H    -17.27600000     -2.62400000     -0.40900000
O     -3.86800000     -2.70800000    -16.92800000
H     -3.18200000     -2.17500000    -16.52600000
H     -4.28600000     -3.15500000    -16.19300000
O     -0.97300000     -2.88400000      4.40400000
H     -1.72400000     -2.37800000      4.71500000
H     -0.21200000     -2.35500000      4.64200000
O     12.48800000     -4.15500000     -2.05700000
H     12.74800000     -4.88800000     -2.61600000
H     13.20800000     -3.52800000     -2.13500000
O    -14.50300000     -0.48300000      9.84700000
H    -13.59200000     -0.67800000      9.62800000
H    -14.52900000      0.47000000      9.93400000
O      2.46600000      7.37500000     -4.12300000
H      1.84400000      7.89400000     -3.61300000
H      2.06300000      6.50900000     -4.18300000
O     -7.20100000    -10.44100000     -0.73300000
H     -6.35600000     -9.99300000     -0.72200000
H     -6.98800000    -11.34900000     -0.94700000
O     -7.50000000    -10.32100000      2.26800000
H     -7.82300000    -10.42200000      1.37200000
H     -6.54700000    -10.36300000      2.18500000
O    -10.81600000     -9.15800000     -9.83400000
H    -11.76000000     -9.09500000     -9.97700000
H    -10.56900000     -9.99500000    -10.22900000
O      6.10200000     -9.28500000      7.82600000
H      5.87200000     -9.98800000      7.21900000
H      5.93700000     -8.48100000      7.33400000
O     -6.04700000      1.31200000     -0.16200000
H     -6.23300000      1.73800000      0.67400000
H     -5.77200000      2.02600000     -0.73800000
O     -2.74900000     -9.34300000      3.71300000
H     -3.27700000     -9.78200000      4.37900000
H     -2.28400000     -8.65600000      4.19000000
O     -2.71200000     -1.04500000      5.15500000
H     -2.99600000     -0.50700000      5.89500000
H     -3.12800000     -0.64100000      4.39300000
O      6.27500000      1.94800000     -5.04900000
H      6.78000000      1.75400000     -4.26000000
H      6.65600000      1.38500000     -5.72200000
O     -6.58500000     -2.74600000     -3.58300000
H     -6.74700000     -2.18300000     -2.82500000
H     -7.19700000     -3.47400000     -3.47500000
O     -6.56000000     -1.71500000     -6.00800000
H     -5.87700000     -2.06900000     -6.57800000
H     -6.49000000     -2.23000000     -5.20300000
O      1.57300000     12.37600000     10.52600000
H      0.94500000     13.01900000     10.19800000
H      1.60200000     12.52800000     11.47000000
O     -3.91200000      7.23900000     16.12600000
H     -4.86800000      7.26800000     16.16000000
H     -3.71600000      6.64500000     15.40100000
O     -2.73600000      9.13400000     -8.63100000
H     -3.00800000      9.81200000     -9.25000000
H     -3.08000000      8.32100000     -9.00000000
O    -10.87900000     -3.07300000      4.70700000
H    -11.09200000     -3.94600000      4.37800000
H    -11.57400000     -2.87600000      5.33400000
O     11.25500000      2.52400000     11.66900000
H     10.55800000      1.96200000     11.33100000
H     10.82600000      3.06500000     12.33200000
O     -1.42100000     -3.29300000    -11.97200000
H     -1.93400000     -2.55300000    -11.64700000
H     -0.60500000     -2.90000000    -12.28300000
O      1.92100000    -17.88600000      4.34700000
H      1.44800000    -18.65300000      4.02500000
H      1.92600000    -17.28000000      3.60700000
O      1.45100000    -11.86900000    -10.92900000
H      0.77600000    -11.54800000    -11.52800000
H      1.06300000    -12.64600000    -10.52600000
O      8.11400000      3.00400000     -9.00400000
H      8.99800000      2.64000000     -8.95500000
H      8.11600000      3.72300000     -8.37200000
O      4.63800000      3.45200000      2.93900000
H      5.48600000      3.04900000      2.75400000
H      4.77300000      4.38300000      2.76700000
O     12.76900000      8.51200000     -9.26500000
H     12.10800000      8.69200000     -8.59600000
H     13.52400000      9.03900000     -9.00300000
O     -2.13800000     -8.92700000     -7.01700000
H     -2.66600000     -8.64700000     -6.27000000
H     -1.71100000     -8.12600000     -7.32200000
O     -9.52000000     -0.92700000      3.30300000
H     -9.72200000     -0.08300000      3.70800000
H     -9.72800000     -1.57200000      3.97900000
O      6.07800000      0.17600000      6.52900000
H      5.61700000      0.41900000      7.33200000
H      6.97600000      0.00100000      6.81200000
O      2.85200000      9.26600000      4.69400000
H      2.87400000      9.56500000      5.60300000
H      3.26000000      8.40000000      4.71600000
O     -4.56400000     -3.03100000     -7.18200000
H     -4.27000000     -3.37600000     -8.02400000
H     -3.94100000     -3.38400000     -6.54700000
O    -11.62600000     -5.84100000      1.70100000
H    -11.56300000     -5.46100000      0.82500000
H    -10.76400000     -6.22700000      1.85700000
O     -0.27400000     12.16300000      2.93700000
H      0.15600000     11.37200000      2.61400000
H     -0.77800000     12.48400000      2.18900000
O      1.92800000      0.12900000      9.85300000
H      1.14300000     -0.35800000      9.60200000
H      1.59400000      0.91500000     10.28500000
O     -2.21800000      8.25000000    -13.71700000
H     -2.50200000      7.35500000    -13.90300000
H     -3.02900000      8.72800000    -13.54200000
O      0.98000000     -1.56700000     -5.26200000
H      1.70400000     -1.16500000     -4.78200000
H      1.01300000     -1.16200000     -6.12900000
O     -4.41800000     -8.33100000     11.73700000
H     -3.74200000     -7.89700000     11.21700000
H     -4.89700000     -7.61500000     12.15400000
O     -5.13100000     11.37400000     -8.45300000
H     -4.41400000     11.68400000     -9.00600000
H     -4.76600000     11.36900000     -7.56800000
O      1.23000000      5.39400000     15.90600000
H      0.78800000      5.34800000     16.75400000
H      2.04700000      5.85900000     16.08700000
O      7.63800000     -8.43100000    -13.70100000
H      7.15100000     -9.00700000    -13.11200000
H      7.23100000     -7.57200000    -13.58800000
O     13.57000000      1.45000000     -0.04000000
H     14.42900000      1.02800000     -0.06700000
H     12.96600000      0.78500000     -0.37100000
O     -7.46400000     -0.06100000     -9.90500000
H     -7.31700000     -1.00300000     -9.99400000
H     -6.72700000      0.34100000    -10.36400000
O     12.15500000      9.36000000     -1.79200000
H     12.14700000      8.58700000     -1.22700000
H     12.68800000      9.99800000     -1.31800000
O      9.72600000      9.65900000     -2.99200000
H     10.53300000      9.47400000     -2.51200000
H      9.63500000      8.92500000     -3.60000000
O    -12.14100000     10.23500000     -1.30800000
H    -12.94000000     10.56700000     -1.71600000
H    -12.37100000      9.35300000     -1.01400000
O     16.54500000      1.27300000     -3.35900000
H     16.86400000      1.76600000     -2.60300000
H     15.92900000      0.64100000     -2.99000000
O     14.83500000     -1.79500000      0.88800000
H     15.60000000     -2.27100000      0.56700000
H     15.15100000     -0.90300000      1.03400000
O     -8.81600000     -5.07100000     -8.53400000
H     -7.92000000     -5.04200000     -8.87000000
H     -8.89800000     -4.27900000     -8.00300000
O      9.37200000      2.09100000      2.14900000
H      9.37300000      2.98400000      1.80500000
H     10.27800000      1.79700000      2.05700000
O      2.01700000     15.28700000     -7.85400000
H      1.62800000     16.16100000     -7.87500000
H      2.30800000     15.17500000     -6.94900000
O     -5.30200000      5.27900000     -8.50900000
H     -5.82500000      4.88800000     -9.21000000
H     -5.08500000      4.54500000     -7.93500000
O    -12.76400000      5.39700000     -3.25600000
H    -13.33000000      6.12300000     -2.99400000
H    -12.11500000      5.79600000     -3.83500000
O     -6.19000000     -7.89700000      3.31700000
H     -6.02200000     -8.18200000      4.21500000
H     -5.63900000     -8.46400000      2.77800000
O     -9.24800000      2.23600000     14.63200000
H     -8.55400000      2.58500000     15.19100000
H     -9.04900000      1.30300000     14.55700000
O     -2.94200000     -0.04100000     15.57700000
H     -3.79000000      0.40200000     15.58600000
H     -2.77700000     -0.26100000     16.49400000
O      7.36100000     12.44800000      5.89300000
H      7.06600000     12.34600000      6.79800000
H      8.06500000     13.09400000      5.94200000
O      6.21400000     -9.75700000      4.68600000
H      5.64700000    -10.39500000      5.11900000
H      5.62700000     -9.04100000      4.44300000
O     -3.38600000      5.89200000    -14.07800000
H     -3.41100000      5.48500000    -13.21200000
H     -4.30200000      6.08700000    -14.27700000
O      3.97300000     17.00400000     -0.97400000
H      3.77700000     17.93000000     -0.82500000
H      3.68900000     16.84100000     -1.87300000
O      9.79200000    -14.96900000      2.59100000
H      9.06100000    -14.61700000      3.10000000
H      9.43400000    -15.74600000      2.16200000
O     -3.81500000    -13.85800000      7.23400000
H     -2.95000000    -14.13000000      6.92700000
H     -4.42900000    -14.37000000      6.70700000
O      9.39900000      5.89900000      9.99900000
H      9.96300000      6.42300000     10.56800000
H      8.51200000      6.20100000     10.19800000
O      3.50500000      9.42500000     13.59900000
H      3.50100000      8.53200000     13.25200000
H      2.61100000      9.56500000     13.91000000
O     13.66500000    -10.17600000     -4.25100000
H     12.85600000    -10.33200000     -4.73900000
H     13.37300000     -9.94800000     -3.36800000
O     16.40100000     -5.93300000     -6.44900000
H     15.79200000     -5.32500000     -6.86900000
H     15.85300000     -6.45600000     -5.86500000
O     -5.48200000     14.19200000     -6.65100000
H     -6.27000000     13.89400000     -6.19500000
H     -4.79800000     13.58600000     -6.36600000
O     -1.90200000     -1.72800000    -14.50400000
H     -1.56000000     -2.58100000    -14.77000000
H     -1.13000000     -1.23700000    -14.22200000
O     10.62500000     -8.91900000      9.50100000
H     10.34700000     -9.81900000      9.33200000
H     10.51200000     -8.80600000     10.44500000
O     -2.76300000    -12.95700000    -12.06400000
H     -2.71300000    -13.89500000    -11.87800000
H     -2.63800000    -12.53700000    -11.21300000
O     -5.97800000     -3.74500000      3.24200000
H     -6.74300000     -4.31300000      3.33800000
H     -5.45700000     -4.15800000      2.55300000
O      8.07800000     -0.99700000     -0.14500000
H      7.64200000     -0.97800000      0.70700000
H      8.66300000     -1.75400000     -0.09800000
O      6.44400000     14.86100000      4.45800000
H      5.80600000     14.36300000      4.96800000
H      6.63300000     14.30600000      3.70100000
O     -7.02100000      3.03900000     15.95700000
H     -6.11100000      3.16300000     15.68600000
H     -7.01800000      3.22000000     16.89700000
O      1.85300000      7.07700000      8.21900000
H      1.73700000      6.50600000      8.97900000
H      2.26900000      6.51900000      7.56200000
O     14.21300000     -3.44600000      3.39800000
H     14.23000000     -2.86200000      2.64000000
H     13.99600000     -4.30500000      3.03500000
O      8.68100000      6.65900000      2.79100000
H      8.49400000      6.76300000      3.72300000
H      8.59200000      7.54000000      2.42800000
O     -7.09200000      9.29200000    -10.96100000
H     -7.20700000     10.13500000    -10.52200000
H     -7.42400000      8.64900000    -10.33400000
O     -1.26300000      3.42200000     -9.75900000
H     -1.05500000      4.35400000     -9.81900000
H     -2.01100000      3.30500000    -10.34500000
O     -2.00500000    -10.42200000      1.39100000
H     -1.14100000    -10.82900000      1.45200000
H     -2.10600000     -9.94900000      2.21700000
O     -1.57800000     -6.54900000     -8.28200000
H     -1.46700000     -6.31600000     -9.20400000
H     -1.45400000     -5.72600000     -7.81000000
O    -16.29400000      0.71100000      6.15800000
H    -16.43200000     -0.23400000      6.10000000
H    -16.56000000      0.93800000      7.04900000
O     -9.50700000      3.02000000      0.98500000
H    -10.17500000      3.69700000      1.08900000
H    -10.00200000      2.21400000      0.84300000
O     -1.96300000    -16.92300000     -1.82600000
H     -2.90400000    -16.85900000     -1.66100000
H     -1.56100000    -16.43400000     -1.10800000
O      6.76600000     -3.23300000    -12.76500000
H      7.52600000     -3.31100000    -12.19000000
H      6.14500000     -2.69800000    -12.27100000
O     -8.16200000    -12.18600000      9.06200000
H     -7.82500000    -12.77700000      8.38800000
H     -8.88500000    -11.72600000      8.63700000
O    -10.30700000     -1.52000000     11.26900000
H     -9.56400000     -0.94200000     11.44200000
H    -10.88000000     -1.00800000     10.69900000
O     -9.97200000     -0.21500000      7.04000000
H     -9.92100000      0.54900000      6.46600000
H     -9.22500000     -0.75600000      6.78500000
O      7.96800000     -4.16800000      8.12300000
H      7.21200000     -3.71200000      8.49300000
H      8.23200000     -4.78600000      8.80400000
O      6.98600000     -7.21000000     12.49800000
H      7.08500000     -7.91000000     13.14300000
H      6.65700000     -7.65100000     11.71400000
O      5.24600000      3.25400000    -12.21200000
H      5.25300000      3.59200000    -13.10700000
H      6.09000000      3.52200000    -11.84800000
O     14.80600000     -0.43300000      7.25300000
H     14.57100000      0.20600000      7.92600000
H     14.81300000      0.06900000      6.43800000
O     -7.86500000      2.92800000    -11.81800000
H     -7.08500000      3.31800000    -12.21200000
H     -8.01400000      3.44200000    -11.02300000
O    -13.54800000      6.77300000      9.80300000
H    -13.02400000      7.45900000      9.39100000
H    -14.22500000      7.24600000     10.28600000
O     10.21900000      3.53000000     -1.14200000
H     10.66200000      2.77700000     -0.75100000
H      9.70100000      3.90100000     -0.42700000
O      5.64100000     -6.65600000      6.92800000
H      5.11300000     -6.32400000      6.20100000
H      6.17000000     -5.90700000      7.20100000
O     10.33100000     12.83400000     -8.31000000
H      9.99500000     12.94400000     -9.19900000
H      9.92200000     12.02700000     -7.99800000
O     11.90400000     -0.67700000     -1.50800000
H     11.76100000     -0.84300000     -2.44000000
H     11.16300000     -1.09800000     -1.07200000
O     -7.72800000     -1.23500000      8.92800000
H     -7.85700000     -0.31000000      9.13800000
H     -8.58600000     -1.53300000      8.62600000
O      1.19600000      1.26700000    -17.44400000
H      0.75000000      0.90200000    -16.68000000
H      1.19800000      2.21200000    -17.29100000
O      1.51500000      4.65100000     -4.97100000
H      1.28900000      5.07200000     -5.80100000
H      2.13600000      3.96400000     -5.21200000
O     -7.03000000     -8.77700000    -12.86200000
H     -7.81800000     -8.34600000    -13.19300000
H     -7.16900000     -8.83800000    -11.91700000
O      4.16400000      0.42500000     -3.87800000
H      5.02200000      0.84800000     -3.91500000
H      4.29100000     -0.32500000     -3.29700000
O     -7.71200000    -12.87400000      0.67700000
H     -8.23800000    -12.29000000      0.13100000
H     -8.25300000    -13.65700000      0.78000000
O      2.70300000     11.85500000     -5.34700000
H      2.01300000     11.40500000     -5.83400000
H      3.32400000     11.16300000     -5.11800000
O    -14.51700000      4.45000000      7.93400000
H    -14.06600000      4.55800000      7.09700000
H    -14.33700000      5.26200000      8.40900000
O     -1.24400000      4.65400000     -3.99400000
H     -0.61500000      4.22500000     -4.57400000
H     -1.08600000      5.59000000     -4.11900000
O      0.87800000    -12.00200000    -14.33000000
H      0.35400000    -11.67800000    -13.59700000
H      1.40800000    -11.25000000    -14.59600000
O     14.56100000     -4.37900000      9.12700000
H     14.11800000     -4.47900000      9.96900000
H     14.02200000     -4.87700000      8.51200000
O     10.52700000     -9.91700000      2.69800000
H     10.45000000    -10.29500000      1.82200000
H      9.84400000    -10.35400000      3.20800000
O     11.03600000     -0.42700000     -4.26400000
H     11.31100000      0.34900000     -4.75200000
H     11.14500000     -1.14900000     -4.88300000
O    -11.95000000     -6.21000000      8.98200000
H    -12.18800000     -6.57900000      9.83300000
H    -11.28200000     -5.55500000      9.18300000
O     15.96200000      3.43400000      5.54800000
H     15.33900000      3.83300000      6.15600000
H     16.51000000      4.16300000      5.25600000
O      9.86100000      7.24400000     -4.80800000
H      9.27400000      6.60000000     -4.41300000
H     10.38200000      6.74100000     -5.43400000
O    -14.37500000     -2.05600000      3.79700000
H    -15.25200000     -2.26800000      4.11500000
H    -13.78600000     -2.43500000      4.44900000
O     -1.29000000     -8.46700000     -0.53400000
H     -1.50700000     -9.11800000      0.13400000
H     -0.61400000     -7.92400000     -0.12900000
O      8.22200000      5.52800000     -2.64400000
H      8.49000000      5.98300000     -1.84600000
H      7.31800000      5.80800000     -2.78700000
O      3.72900000      6.39200000     13.72500000
H      4.66900000      6.47600000     13.56300000
H      3.64800000      5.59800000     14.25500000
O     -4.89000000     14.19800000     -3.19500000
H     -5.17300000     14.11200000     -2.28500000
H     -5.38500000     14.94600000     -3.53000000
O      5.68800000     -0.34000000     -6.95500000
H      5.31400000      0.36200000     -7.48700000
H      5.35000000     -0.17900000     -6.07400000
O      3.59100000      2.86000000     11.51600000
H      2.89400000      2.28800000     11.83700000
H      4.30800000      2.26500000     11.29700000
O      8.90800000     10.58300000     -7.48600000
H      9.61500000     10.13900000     -7.01800000
H      8.99700000     10.28700000     -8.39200000
O    -12.33000000     -7.31300000     11.33500000
H    -12.37000000     -7.02000000     12.24600000
H    -11.54100000     -7.85300000     11.29200000
O      9.71300000     -6.36300000     13.84900000
H      9.95500000     -7.16600000     14.31000000
H     10.42500000     -5.75300000     14.03900000
O     -0.97700000    -10.19100000     11.01700000
H     -1.67200000    -10.69200000     10.59000000
H     -0.56200000    -10.81700000     11.61100000
O      7.82600000    -13.81800000      4.28100000
H      6.88100000    -13.97000000      4.26000000
H      8.12400000    -14.27100000      5.07000000
O      4.79000000     -7.62600000      4.12200000
H      4.00800000     -7.19800000      3.77300000
H      5.47400000     -6.95900000      4.06300000
O    -13.02600000     -6.54000000      5.83600000
H    -13.31400000     -6.02300000      5.08400000
H    -12.13200000     -6.80200000      5.61800000
O      2.80000000     10.83200000     -2.08300000
H      3.40700000     10.52700000     -2.75800000
H      2.12800000     10.15200000     -2.04000000
O     -5.50100000      0.71100000     15.34800000
H     -6.33700000      0.95000000     15.74800000
H     -5.54200000     -0.24200000     15.26000000
O     -2.68100000    -10.60300000    -14.75400000
H     -1.84800000    -10.14600000    -14.86900000
H     -3.08800000    -10.17300000    -14.00200000
O     -0.85800000      1.31500000      4.95800000
H     -1.15600000      0.42100000      5.12800000
H     -1.26900000      1.83800000      5.64600000
O      3.54400000      6.05200000      4.78700000
H      4.05900000      5.71100000      5.51800000
H      4.13800000      6.01400000      4.03800000
O      6.52500000     -2.47000000      5.30700000
H      6.09700000     -1.62000000      5.20500000
H      7.24000000     -2.45500000      4.67000000
O     -4.92100000    -11.48700000      5.60600000
H     -4.90100000    -11.91000000      6.46400000
H     -4.68600000    -12.18200000      4.99100000
O     -9.97500000      4.69900000      8.03600000
H     -9.83600000      5.59900000      7.74000000
H    -10.77800000      4.74000000      8.55500000
O     -4.66600000     14.09700000      7.82600000
H     -5.54100000     14.46300000      7.70100000
H     -4.40800000     13.79100000      6.95700000
O    -14.11900000      1.98600000      4.47600000
H    -14.67200000      1.59600000      5.15300000
H    -13.54700000      1.27300000      4.19400000
O     -9.32500000      1.99100000     -6.18700000
H     -9.39300000      1.32800000     -6.87400000
H     -8.46500000      1.84200000     -5.79400000
O      7.14100000    -12.60400000      7.39500000
H      7.71800000    -12.10700000      6.81600000
H      6.25800000    -12.35900000      7.12100000
O      5.77400000     -4.99700000      4.57900000
H      5.61100000     -4.06100000      4.69300000
H      6.71900000     -5.09200000      4.70100000
O      2.33600000    -13.69900000     -3.88700000
H      2.65800000    -13.61200000     -2.98900000
H      2.93200000    -13.16300000     -4.40900000
O     12.60000000      4.71000000     10.02700000
H     12.29100000      5.53000000      9.64300000
H     11.81800000      4.32000000     10.41900000
O     10.75000000      1.99800000      7.46800000
H     10.02200000      2.53300000      7.78500000
H     11.29500000      1.85400000      8.24100000
O      9.32200000     -7.68200000     -1.30000000
H      8.97300000     -8.04700000     -0.48700000
H      9.31100000     -6.73500000     -1.16300000
O      1.02100000      3.12200000     -8.11600000
H      1.35600000      4.00200000     -7.94500000
H      0.21700000      3.26300000     -8.61600000
O     -8.73400000     -9.48300000      4.62500000
H     -8.52700000     -8.58700000      4.89200000
H     -8.02100000     -9.73000000      4.03700000
O     -4.77100000      2.95100000     -7.13700000
H     -4.98200000      2.01700000     -7.15400000
H     -5.10200000      3.25600000     -6.29200000
O      8.86400000     10.25400000     10.10600000
H      8.46700000     10.39700000     10.96600000
H      8.37000000     10.82300000      9.51700000
O      2.38500000      3.67000000    -11.37300000
H      3.15600000      4.19900000    -11.16900000
H      1.66400000      4.29800000    -11.40300000
O    -14.13900000     -3.08100000      0.27700000
H    -13.58500000     -2.30500000      0.19100000
H    -15.02400000     -2.73300000      0.38100000
O      0.99200000      3.51100000    -16.03100000
H      0.61700000      4.29300000    -16.43500000
H      0.35600000      3.25800000    -15.36200000
O    -12.74000000      0.73800000     -2.74600000
H    -12.74200000      0.09400000     -3.45400000
H    -11.92000000      1.21700000     -2.86000000
O      1.65500000     -6.02300000      9.83800000
H      1.40800000     -6.59600000      9.11200000
H      2.61200000     -5.99500000      9.80600000
O      0.05500000      5.52500000    -11.18100000
H      0.23700000      5.82300000    -10.29000000
H      0.10200000      6.31900000    -11.71400000
O     -6.79500000      7.11700000     15.98700000
H     -6.92700000      8.06500000     15.97000000
H     -6.97400000      6.83400000     15.09000000
O     -8.11100000      3.13000000    -15.36200000
H     -7.85400000      4.03800000    -15.52100000
H     -8.93200000      3.19500000    -14.87400000
O     -0.73000000     13.99600000     -3.83300000
H     -1.31400000     14.59600000     -3.36900000
H     -0.51900000     14.45100000     -4.64900000
O     12.72400000     -5.23500000      7.28300000
H     11.94600000     -5.44900000      7.79800000
H     12.63100000     -4.30300000      7.08600000
O     -1.24400000    -14.43400000      5.69200000
H     -1.15400000    -15.34300000      5.40500000
H     -1.70800000    -14.00200000      4.97400000
O     15.06700000     -3.22900000     -3.08100000
H     15.92100000     -3.45000000     -2.70900000
H     14.74800000     -4.05100000     -3.45400000
O      9.91900000     14.58700000     -2.28100000
H     10.18200000     15.44200000     -2.62200000
H      8.96600000     14.57800000     -2.36600000
O      0.75700000      4.38000000     -1.92700000
H      0.40900000      4.74100000     -2.74200000
H      0.11100000      3.72700000     -1.65800000
O     -4.45300000     13.26900000     10.32400000
H     -4.52800000     14.01100000     10.92400000
H     -4.56000000     13.65400000      9.45400000
O    -15.41500000     -0.27000000      0.79500000
H    -15.69600000      0.06000000      1.64800000
H    -15.90300000     -1.08500000      0.68000000
O      7.13600000      9.71300000      1.31400000
H      6.67600000     10.10500000      2.05600000
H      8.05600000      9.71000000      1.57700000
O     -7.79600000     11.29300000     -0.19500000
H     -8.60900000     11.15400000      0.29000000
H     -7.16400000     10.70800000      0.22300000
O    -17.97800000      2.24100000      1.40600000
H    -18.30800000      1.68000000      0.70400000
H    -17.66900000      1.63000000      2.07500000
O    -11.72100000     -0.40300000      9.43000000
H    -11.50900000      0.48300000      9.72300000
H    -11.22000000     -0.51400000      8.62200000
O      3.28700000    -15.98600000     -5.38900000
H      3.22600000    -16.76900000     -4.84200000
H      2.70700000    -15.35300000     -4.96700000
O     -4.11900000     -5.98900000    -15.48100000
H     -4.94600000     -5.50700000    -15.49300000
H     -3.63700000     -5.62100000    -14.74100000
O     -2.23000000      5.80100000     10.03100000
H     -2.92300000      5.45700000      9.46700000
H     -1.74800000      5.02500000     10.31800000
O     11.24500000    -10.41000000     -5.73400000
H     10.35000000    -10.07400000     -5.67800000
H     11.17100000    -11.19500000     -6.27700000
O      2.12200000     -0.84200000    -15.16100000
H      2.69100000     -1.52600000    -14.80800000
H      1.56600000     -1.29700000    -15.79400000
O      4.95200000      5.09300000    -15.88100000
H      5.58200000      4.42600000    -15.61000000
H      4.34600000      4.63000000    -16.45900000
O     -7.14000000    -10.22800000     13.55800000
H     -7.35700000    -10.86100000     14.24200000
H     -6.21100000    -10.37600000     13.38100000
O     -4.40500000      4.37900000      7.95500000
H     -4.87600000      3.56600000      8.14000000
H     -5.07600000      4.97400000      7.62200000
O      4.45700000    -11.43100000     -4.72200000
H      3.69100000    -10.93500000     -4.43500000
H      5.03600000    -11.44100000     -3.95900000
O      7.52800000      4.90600000     -5.60700000
H      8.13600000      4.39800000     -5.07000000
H      6.83700000      5.17100000     -5.00000000
O    -15.69000000     -4.83100000      5.07700000
H    -15.21200000     -4.85500000      4.24800000
H    -15.69400000     -5.74000000      5.37800000
O     -0.71700000    -11.12800000    -12.36600000
H     -1.27000000    -11.80400000    -12.75800000
H     -1.29900000    -10.66200000    -11.76500000
O     10.28600000      5.61100000    -10.02200000
H      9.63900000      6.31700000    -10.01900000
H     10.34600000      5.34500000    -10.94000000
O    -15.86300000     -1.56600000     -5.18300000
H    -16.73300000     -1.78200000     -5.51900000
H    -15.67200000     -0.70200000     -5.54800000
O      4.38300000     17.24300000      1.92300000
H      3.99100000     17.15400000      1.05500000
H      3.65600000     17.50400000      2.48900000
O      5.05600000     10.45600000     11.52100000
H      4.49400000     10.00900000     12.15300000
H      5.85500000     10.65500000     12.00900000
O     -2.35400000    -14.10000000      1.42200000
H     -3.18400000    -14.12700000      0.94600000
H     -1.84700000    -14.82700000      1.06200000
O     -0.62800000      6.50600000    -16.46900000
H      0.02300000      7.10700000    -16.83200000
H     -0.61200000      6.67700000    -15.52700000
O     -3.21900000     -1.03000000     13.09300000
H     -3.08000000     -0.73700000     13.99400000
H     -2.51800000     -1.66300000     12.93600000
O      2.19000000      0.90700000     -7.12000000
H      3.00800000      1.30500000     -6.82200000
H      1.66500000      1.64400000     -7.43200000
O      3.90500000      7.73300000      1.03000000
H      3.53300000      7.79300000      0.14900000
H      3.67000000      8.56200000      1.44600000
O     -5.45300000      7.30700000      1.74100000
H     -4.69800000      7.66500000      1.27400000
H     -5.10100000      7.03000000      2.58700000
O     -0.67300000      3.82200000     11.48100000
H      0.23200000      3.68500000     11.76000000
H     -1.10300000      4.20600000     12.24600000
O     -7.91000000      0.27700000     11.81500000
H     -7.79300000      1.22500000     11.87600000
H     -8.24600000      0.02100000     12.67400000
O     -4.56000000      5.92000000     -1.77700000
H     -4.22300000      6.68100000     -2.25000000
H     -4.11900000      5.95100000     -0.92800000
O      5.14000000      8.01800000     -6.43700000
H      4.37800000      8.05100000     -7.01500000
H      5.88900000      7.98200000     -7.03100000
O     -2.06700000     12.64200000      7.70800000
H     -1.74000000     11.96000000      8.29500000
H     -2.96600000     12.79700000      7.99800000
O     -4.29900000      2.79400000     -9.86400000
H     -4.29500000      2.83300000     -8.90800000
H     -4.44800000      1.87000000    -10.06600000
O    -15.70100000      4.61700000     -5.08100000
H    -15.35700000      4.25900000     -4.26300000
H    -16.64800000      4.49800000     -5.01400000
O      0.38500000    -10.92000000     -6.55700000
H      0.99300000    -10.66500000     -7.25200000
H     -0.44100000    -10.50000000     -6.79700000
O     -9.94200000    -12.43800000     -0.76500000
H    -10.06700000    -12.76500000     -1.65600000
H    -10.50000000    -11.66200000     -0.71400000
O     13.76000000     -2.46300000     -7.05900000
H     13.27400000     -2.25300000     -7.85700000
H     13.59600000     -3.39600000     -6.91900000
O      5.13800000     12.37000000     -7.04500000
H      4.42100000     11.99600000     -6.53300000
H      4.71000000     12.96900000     -7.65700000
O     -5.60300000      6.88100000    -15.19200000
H     -6.41400000      7.12300000    -14.74600000
H     -5.46900000      7.57300000    -15.83900000
O    -10.25600000     -4.50100000     -0.36300000
H    -10.53400000     -4.15600000     -1.21100000
H     -9.33600000     -4.24500000     -0.29000000
O      4.64800000    -16.84400000     -1.68000000
H      5.40000000    -16.72200000     -2.26000000
H      4.09700000    -17.48200000     -2.13400000
O     -3.34300000      7.16700000     -6.34300000
H     -3.38100000      6.36000000     -6.85600000
H     -4.17400000      7.60500000     -6.52300000
O     17.87100000     -0.83200000      3.27400000
H     18.81700000     -0.84300000      3.41900000
H     17.76500000     -0.42600000      2.41400000
O     -7.04400000      6.86700000     13.24300000
H     -6.50900000      6.24500000     12.74900000
H     -7.92300000      6.77000000     12.87800000
O     -0.40100000      1.62500000     -6.14200000
H     -0.30700000      2.43500000     -6.64300000
H      0.46900000      1.22500000     -6.16700000
O      2.40300000    -14.41200000      4.63900000
H      1.72800000    -13.85100000      5.01900000
H      1.94800000    -14.90600000      3.95700000
O     -0.37700000      7.31600000     -8.63500000
H     -0.25400000      8.00400000     -9.28900000
H     -0.97500000      7.70000000     -7.99300000
O    -16.00900000      4.72600000      1.11600000
H    -16.71400000      4.08300000      1.18700000
H    -15.37100000      4.31800000      0.53100000
O      5.38600000      1.29100000     -9.04700000
H      6.13100000      1.85000000     -9.26700000
H      4.81100000      1.34700000     -9.81000000
O      2.04600000      9.42600000    -12.96500000
H      1.34000000      9.99500000    -13.27100000
H      2.84100000      9.81500000    -13.32900000
O      4.46100000     -2.34600000    -14.42100000
H      4.67100000     -2.09600000    -13.52100000
H      5.11800000     -1.89700000    -14.95300000
O     -4.45100000      2.50600000    -15.82600000
H     -4.96300000      3.08400000    -16.39200000
H     -3.56000000      2.85200000    -15.87200000
O      2.67400000      9.62400000      7.36800000
H      1.93700000      9.07100000      7.62800000
H      3.44700000      9.16200000      7.69200000
O     -5.93800000     -3.78600000    -14.93400000
H     -6.87000000     -3.64300000    -14.76700000
H     -5.49300000     -3.30300000    -14.23800000
O    -10.50500000      1.47900000      4.38600000
H    -10.37800000      2.33400000      3.97400000
H    -11.27400000      1.11400000      3.94900000
O     -4.78500000     -9.81100000      1.91300000
H     -4.67200000     -9.50900000      1.01200000
H     -3.90600000    -10.06700000      2.19100000
O    -15.91400000      8.04600000      4.18300000
H    -16.62600000      7.61600000      3.70900000
H    -15.15400000      7.48400000      4.03600000
O      7.90100000      1.40100000     -2.72900000
H      8.12100000      0.47300000     -2.80300000
H      8.68500000      1.85800000     -3.03400000
O      3.36100000     -4.85400000    -13.19600000
H      3.43700000     -4.07300000    -13.74500000
H      3.18000000     -4.51400000    -12.32000000
O      6.40700000      2.69600000     -0.77200000
H      6.98800000      2.22300000     -1.36800000
H      5.54300000      2.63000000     -1.17900000
O     11.87800000    -12.96000000      2.94200000
H     11.02700000    -13.36900000      2.78800000
H     12.28500000    -13.50100000      3.61900000
O     -2.24200000      4.01300000     -7.08300000
H     -3.03700000      3.52000000     -7.28700000
H     -2.42800000      4.43100000     -6.24200000
O     -5.89300000      9.11400000     10.62900000
H     -6.20900000     10.00100000     10.45400000
H     -6.68000000      8.57100000     10.61000000
O      7.99700000    -14.16100000     -2.26900000
H      7.37000000    -14.84900000     -2.04300000
H      8.50000000    -14.02300000     -1.46700000
O     -5.38100000      5.83200000     10.98400000
H     -5.07900000      6.70100000     10.72000000
H     -6.19500000      5.70300000     10.49600000
O    -13.14100000     -2.32000000      6.26500000
H    -13.50800000     -3.02200000      6.80100000
H    -13.14300000     -1.55400000      6.84000000
O      8.40500000    -13.41800000     -5.09000000
H      7.54700000    -13.17100000     -5.43500000
H      8.24900000    -13.58900000     -4.16100000
O     10.98300000     -4.01400000     12.14200000
H     10.08600000     -3.94300000     12.46900000
H     10.96300000     -3.57500000     11.29200000
O    -10.03600000     -7.62700000      7.96800000
H    -10.05800000     -7.58900000      7.01200000
H    -10.90100000     -7.32100000      8.24100000
O     -6.54800000     -1.53100000      1.78100000
H     -6.36700000     -2.06300000      2.55600000
H     -7.34400000     -1.04800000      2.00400000
O      0.43900000     -6.17600000     16.27700000
H      0.72700000     -6.04800000     17.18100000
H      0.87200000     -5.47800000     15.78600000
O     -1.08800000      4.40300000    -14.19700000
H     -0.65400000      5.22900000    -13.98300000
H     -1.99000000      4.65100000    -14.40000000
O      1.01600000     -7.29000000     -8.94500000
H      1.61000000     -6.57800000     -8.70800000
H      0.20100000     -7.08500000     -8.48600000
O    -11.49500000      5.03600000     10.30900000
H    -11.08300000      5.34900000     11.11400000
H    -12.12800000      5.71700000     10.08300000
O     -0.23900000    -16.36400000     -4.37400000
H     -0.08800000    -15.43800000     -4.56100000
H     -0.75000000    -16.36400000     -3.56500000
O      5.72100000      1.09100000     11.65900000
H      6.55700000      1.53100000     11.81000000
H      5.95600000      0.27200000     11.22300000
O     13.28100000     11.39800000     -5.23400000
H     13.22400000     11.75800000     -4.34900000
H     12.37600000     11.38800000     -5.54700000
O    -12.65200000      7.64500000     -9.20300000
H    -12.50800000      6.92000000     -9.81200000
H    -13.11400000      8.30400000     -9.72100000
O     -4.45800000    -16.01100000     -1.33700000
H     -4.64200000    -15.34100000     -0.67900000
H     -5.26000000    -16.53100000     -1.38100000
O      2.14000000     -7.20900000    -14.34300000
H      2.88800000     -7.71400000    -14.66300000
H      2.53000000     -6.44200000    -13.92400000
O     12.00200000     -2.70900000      4.53400000
H     12.83700000     -3.10800000      4.28800000
H     12.09300000     -2.52100000      5.46800000
O    -10.09200000    -11.78200000     -7.79700000
H    -10.93700000    -11.41500000     -7.53900000
H     -9.46400000    -11.07900000     -7.62700000
O      3.98100000      5.69700000     17.20600000
H      3.77300000      5.08400000     16.50100000
H      3.81600000      5.20300000     18.00900000
O    -14.52500000      7.07300000      0.02800000
H    -14.26800000      7.53900000     -0.76700000
H    -13.70600000      6.94900000      0.50800000
O      1.84500000     -9.40500000     -4.71200000
H      1.32300000     -9.95300000     -5.29800000
H      1.44700000     -8.53700000     -4.77700000
O      9.14800000    -10.05200000     -8.85100000
H      9.64700000    -10.12700000     -9.66400000
H      9.53100000    -10.71200000     -8.27300000
O     -0.87300000      0.65500000     14.02300000
H     -1.52700000      0.63300000     13.32500000
H     -1.38400000      0.74200000     14.82800000
O     -8.60700000      1.80500000      9.12500000
H     -8.71200000      1.94400000      8.18400000
H     -9.48400000      1.93500000      9.48600000
O     13.44700000      6.15000000     -4.15400000
H     12.90000000      6.07200000     -3.37300000
H     13.33200000      7.05800000     -4.43600000
O      2.67300000     11.97900000    -11.50600000
H      2.30900000     11.18900000    -11.10600000
H      3.28100000     12.32100000    -10.85000000
O     -1.86100000     16.12900000     -2.22300000
H     -1.51400000     16.02700000     -1.33700000
H     -2.75200000     16.45400000     -2.09600000
O     12.57800000     -1.94400000     -9.35000000
H     12.96600000     -1.14600000     -9.71000000
H     11.64100000     -1.85400000     -9.52400000
O     -8.75100000     -5.43800000     15.08500000
H     -8.92900000     -5.90300000     14.26700000
H     -8.01700000     -5.91100000     15.47500000
O      0.04100000     14.25400000      9.06800000
H      0.18800000     14.91300000      8.38900000
H     -0.82400000     13.89600000      8.87000000
O    -10.49200000      2.33000000     -3.59100000
H    -10.08400000      2.38900000     -4.45500000
H     -9.77000000      2.45300000     -2.97600000
O      4.90500000     15.80100000     -6.72100000
H      4.79800000     16.72900000     -6.93100000
H      4.83300000     15.35500000     -7.56500000
O      9.00100000      8.00800000    -12.67500000
H      9.44500000      8.82100000    -12.91900000
H      8.62900000      8.19000000    -11.81200000
O      0.12200000    -13.55100000     -5.05500000
H      0.32500000    -12.80100000     -5.61300000
H      0.83500000    -13.57500000     -4.41700000
O      7.70600000      7.56500000     -6.97900000
H      7.91300000      6.69000000     -6.65100000
H      7.83800000      8.14000000     -6.22500000
O      3.71800000      1.30000000    -14.76700000
H      3.24700000      2.03700000    -15.15800000
H      3.15200000      0.54400000    -14.92500000
O      0.05600000     -7.19900000     -5.08900000
H     -0.47100000     -7.90000000     -4.70400000
H     -0.19900000     -6.41400000     -4.60500000
O     -6.95400000      3.03000000      1.74300000
H     -7.04400000      3.70600000      2.41400000
H     -7.75200000      3.10500000      1.21900000
O      9.37100000     -3.63300000    -11.10100000
H      9.98600000     -3.08100000    -11.58400000
H      9.92700000     -4.23900000    -10.61100000
O    -13.50700000     -7.41600000     -3.92400000
H    -13.44200000     -8.24600000     -4.39800000
H    -13.75000000     -6.77700000     -4.59300000
O      0.63900000     -6.96200000      1.11500000
H      0.24900000     -6.09200000      1.02600000
H      1.11800000     -7.09400000      0.29600000
O    -10.42000000      3.59300000    -12.40100000
H     -9.51900000      3.31700000    -12.23100000
H    -10.82400000      3.64100000    -11.53400000
O     -6.40700000    -11.12400000    -10.00000000
H     -6.34600000    -11.93100000    -10.51200000
H     -7.34100000    -10.91800000     -9.98800000
O      0.85500000      5.58500000      5.10400000
H      0.72600000      5.00500000      4.35400000
H      1.79800000      5.75200000      5.11800000
O      9.07400000      4.59800000      1.03800000
H      8.24500000      4.92900000      0.69300000
H      9.31400000      5.22100000      1.72400000
O    -15.17600000      1.69100000     -5.51000000
H    -16.07600000      1.50600000     -5.24300000
H    -14.84800000      2.29700000     -4.84600000
O     -4.48300000    -17.04600000      3.54600000
H     -5.09800000    -17.77700000      3.61400000
H     -4.08600000    -17.14800000      2.68100000
O      4.92800000    -13.65100000      4.58900000
H      4.64000000    -12.96600000      3.98700000
H      4.15100000    -14.19500000      4.72200000
O      6.66100000    -16.91500000     -3.43400000
H      7.55000000    -17.19100000     -3.21300000
H      6.78000000    -16.20300000     -4.06200000
O      5.79800000    -15.61000000     -6.11500000
H      4.93900000    -15.75100000     -5.71600000
H      5.74000000    -14.73800000     -6.50600000
O     -6.89600000     11.89100000      9.76700000
H     -6.62600000     11.49300000      8.93900000
H     -6.26800000     12.59900000      9.90900000
O     -8.39000000     -2.68100000    -11.74600000
H     -8.18600000     -3.61200000    -11.83600000
H     -8.23400000     -2.31700000    -12.61700000
O     -3.93000000     -3.39400000     -9.91500000
H     -4.18500000     -2.75500000    -10.57900000
H     -3.06200000     -3.69000000    -10.18800000
O     10.56800000     -1.88100000    -13.02100000
H     11.43500000     -1.48800000    -13.12000000
H     10.02000000     -1.41500000    -13.65300000
O     -9.41800000      8.38900000     -4.40400000
H     -9.74400000      8.93100000     -5.12200000
H     -9.88400000      7.55800000     -4.50100000
O     -3.00100000      5.95300000      0.44700000
H     -2.38300000      6.68000000      0.53600000
H     -3.22400000      5.71800000      1.34800000
O      0.23900000      8.77500000    -10.96300000
H     -0.12400000      9.65300000    -10.84700000
H      1.08900000      8.92000000    -11.37700000
O      1.30500000    -12.28200000      8.71500000
H      1.16200000    -12.38000000      7.77400000
H      1.90000000    -11.53500000      8.79100000
O    -13.41800000     -4.70400000      3.28600000
H    -12.71500000     -5.02400000      2.72100000
H    -13.45300000     -3.76300000      3.11400000
O     13.24600000     -7.47400000      8.95600000
H     12.85000000     -6.60400000      8.98000000
H     12.51900000     -8.07300000      9.12600000
O      5.99000000    -12.72200000     -9.72600000
H      5.25800000    -12.74000000    -10.34200000
H      5.61400000    -12.37400000     -8.91800000
O    -11.91600000     10.51800000      3.69100000
H    -11.40200000     10.74500000      4.46500000
H    -12.81300000     10.43700000      4.01400000
O     -0.86100000      0.84800000     -9.06200000
H     -1.31700000      0.84400000     -8.22000000
H     -0.81100000      1.77400000     -9.30200000
O     -2.15900000      2.84700000      6.87900000
H     -3.05700000      3.17100000      6.81300000
H     -2.13900000      2.36500000      7.70600000
O      3.88800000      6.22200000     -9.17100000
H      4.63800000      6.80000000     -9.31200000
H      3.56400000      6.03200000    -10.05100000
O      1.44900000      6.49000000     12.33400000
H      2.20500000      6.56000000     12.91700000
H      1.74600000      5.92200000     11.62400000
O     16.74600000      4.02100000      0.02300000
H     16.23700000      3.55000000     -0.63700000
H     16.35600000      3.76000000      0.85700000
O     -0.40200000      7.88900000     10.44300000
H     -0.96100000      7.23700000     10.02000000
H      0.25800000      7.37400000     10.90800000
O     -4.68800000      0.19100000     -8.33400000
H     -5.31800000     -0.51500000     -8.19000000
H     -3.86600000     -0.14600000     -7.97700000
O     -9.46500000    -13.30200000     -3.84800000
H     -8.93300000    -12.76900000     -4.44000000
H    -10.35800000    -12.98500000     -3.97900000
O      7.00100000     -4.72800000     -1.54300000
H      6.53000000     -3.95500000     -1.85500000
H      7.90600000     -4.58500000     -1.81900000
O     14.13300000      1.58700000     12.22500000
H     14.04200000      1.38700000     13.15700000
H     13.25700000      1.45200000     11.86500000
O     16.00700000      0.66800000     -6.35900000
H     16.20500000     -0.26500000     -6.43800000
H     16.25600000      0.89100000     -5.46200000
O     15.93600000      6.60300000     -2.76800000
H     15.11000000      6.90100000     -3.14700000
H     16.24000000      5.91800000     -3.36300000
O     -2.92500000    -11.58000000     -7.39700000
H     -3.15200000    -11.83400000     -6.50300000
H     -2.55800000    -10.70000000     -7.31100000
O      5.68100000      4.15400000     -7.27700000
H      6.34500000      4.40800000     -6.63600000
H      5.68600000      4.86300000     -7.92100000
