# Supplementary material for: Integrated Multiscale Multilevel Approach to Open Shell Molecular Systems
Source: J Chem Theory Comput. 2023 Feb 13;19(5):1446–56. doi: 10.1021/acs.jctc.2c00805 (PMC10018740; doi:10.1021/acs.jctc.2c00805)
Supplement: Supplementary file 2 — ct2c00805_si_002.zip [file ct2c00805_si_002.zip › structures/PROXYL/frame40.xyz]

2507

C      1.60600000      0.41500000     -0.77900000
H      2.39100000      1.14800000     -0.59100000
H      1.69900000     -0.03700000     -1.76600000
C      0.26000000      1.04700000     -0.64500000
C      0.30700000      2.36400000      0.18600000
H      1.07400000      3.08300000     -0.10300000
H      0.51400000      2.16300000      1.23700000
H     -0.61800000      2.93500000      0.10200000
C     -0.35500000      1.30500000     -1.95700000
H      0.37000000      1.78800000     -2.61300000
H     -0.65600000      0.38400000     -2.45500000
H     -1.28500000      1.86000000     -1.83700000
N     -0.47000000     -0.09200000      0.02000000
O     -1.67900000      0.13000000      0.56000000
C      0.36000000     -1.27800000      0.42900000
C     -0.02900000     -1.76400000      1.82500000
H     -0.09100000     -0.94200000      2.53800000
H     -1.02100000     -2.21400000      1.81100000
H      0.63400000     -2.52800000      2.22900000
C      0.08300000     -2.39500000     -0.64100000
H     -0.89000000     -2.85000000     -0.45500000
H      0.80500000     -3.20900000     -0.57900000
H      0.06400000     -2.03400000     -1.66900000
C      1.76800000     -0.73200000      0.23300000
H      2.08900000     -0.23500000      1.14800000
H      2.51400000     -1.49500000      0.01100000
O      1.80700000      1.89200000     12.62300000
H      1.26900000      2.68400000     12.63000000
H      1.30400000      1.26600000     12.10300000
O      0.49600000     -5.02600000     11.55600000
H      0.31000000     -5.94100000     11.76800000
H      0.95000000     -5.06200000     10.71400000
O     -2.80800000     -2.29300000      4.21800000
H     -2.52100000     -2.87600000      4.92100000
H     -1.99900000     -1.90500000      3.88400000
O     11.59800000     11.29600000      7.11500000
H     12.37600000     11.83300000      6.96800000
H     11.04500000     11.45900000      6.35100000
O     -8.99100000      2.32800000     14.12600000
H     -8.99300000      2.09200000     15.05400000
H     -9.13400000      3.27400000     14.12000000
O      4.94800000     -3.49400000     15.68300000
H      5.32800000     -4.34400000     15.46200000
H      5.62400000     -3.05600000     16.19900000
O      1.10200000    -14.18800000    -10.14800000
H      0.35000000    -13.74700000    -10.54200000
H      0.85400000    -14.31300000     -9.23200000
O      4.14300000      3.68800000     10.54900000
H      4.64100000      4.49200000     10.40100000
H      4.39000000      3.41300000     11.43200000
O     10.91000000      2.88100000     -7.50000000
H     11.32000000      3.11300000     -8.33300000
H     10.04200000      3.28100000     -7.54000000
O    -10.91600000      0.92500000      7.51900000
H    -10.14200000      0.87500000      6.95800000
H    -10.66100000      1.51800000      8.22700000
O    -11.79800000     -4.62300000    -12.73500000
H    -12.59800000     -4.11700000    -12.88100000
H    -11.81700000     -5.30100000    -13.41000000
O      1.18900000     -0.96100000     15.66600000
H      0.72200000     -1.08500000     16.49300000
H      1.72700000     -0.18200000     15.81000000
O      7.78000000     13.18600000     -9.55600000
H      7.76200000     13.47700000    -10.46800000
H      6.91800000     12.79600000     -9.41100000
O      6.18700000    -11.35600000      7.13900000
H      6.20600000    -10.40900000      7.28000000
H      6.82100000    -11.70400000      7.76600000
O     -8.72800000     13.62600000     -1.49800000
H     -8.24300000     12.86500000     -1.17800000
H     -8.07900000     14.32900000     -1.52800000
O     15.19500000      6.03200000      5.08300000
H     14.58800000      6.20700000      5.80100000
H     14.65000000      6.06300000      4.29600000
O      9.72600000     -9.79200000     -5.38700000
H     10.08900000    -10.17600000     -6.18500000
H      9.59100000     -8.87000000     -5.60500000
O     -4.07900000      9.07700000      6.83300000
H     -4.79100000      8.79300000      6.26000000
H     -3.69500000      9.83000000      6.38300000
O      4.46300000     10.71200000    -13.68300000
H      3.97500000     11.52400000    -13.81700000
H      5.26800000     10.83000000    -14.18600000
O     -5.23500000      4.51500000     -2.05900000
H     -5.71200000      4.61200000     -2.88300000
H     -5.85300000      4.07200000     -1.47600000
O    -17.53400000      3.49500000     -0.90300000
H    -17.79100000      2.95100000     -0.15800000
H    -17.29000000      2.86800000     -1.58400000
O     -7.86800000     -8.09700000      2.63400000
H     -6.95100000     -8.33800000      2.50700000
H     -8.20400000     -7.95500000      1.74900000
O    -11.92100000      6.07900000    -11.12400000
H    -11.24600000      6.13100000    -11.80000000
H    -12.57200000      5.47500000    -11.48200000
O      2.85500000     -7.98900000      6.19400000
H      2.32800000     -8.68500000      5.80200000
H      3.25300000     -7.54200000      5.44700000
O    -16.03700000     -5.06000000     -2.01900000
H    -15.13000000     -4.76100000     -2.08200000
H    -16.07000000     -5.55400000     -1.20000000
O     12.54800000      2.06200000      7.54200000
H     11.78900000      1.49700000      7.68600000
H     12.81600000      1.87800000      6.64200000
O     -3.38400000     14.97700000     -6.91500000
H     -3.34400000     14.96800000     -5.95900000
H     -4.30900000     15.12400000     -7.11500000
O      8.73300000     -3.61200000      5.56400000
H      9.23400000     -3.62600000      6.37900000
H      9.39500000     -3.52500000      4.87800000
O      7.59900000     11.00300000     10.43200000
H      7.85300000     10.75900000     11.32200000
H      7.54600000     11.95900000     10.45200000
O     11.05000000      3.39600000     12.86000000
H     10.48200000      3.27000000     12.09900000
H     11.91900000      3.54400000     12.48800000
O      6.85700000     -0.86800000      8.08200000
H      6.49700000     -1.51300000      7.47300000
H      7.59800000     -1.31300000      8.49300000
O      3.40100000     -1.75100000     -4.07500000
H      3.93800000     -1.51300000     -4.83000000
H      2.52100000     -1.86500000     -4.43300000
O     13.13500000     -0.42100000     -6.64100000
H     12.61700000     -0.57300000     -7.43100000
H     13.88800000      0.08700000     -6.94200000
O     -2.96800000     11.62700000     -8.61300000
H     -2.17700000     11.88200000     -8.13900000
H     -3.66700000     11.68200000     -7.96100000
O     -7.23000000     -5.19000000     -3.79200000
H     -8.03700000     -4.76100000     -4.07800000
H     -6.62100000     -5.06400000     -4.52000000
O      0.09400000      5.29300000    -16.33400000
H     -0.49000000      5.06200000    -15.61000000
H     -0.49500000      5.51100000    -17.05600000
O      7.00300000      0.65900000    -15.42600000
H      7.90500000      0.42200000    -15.64200000
H      6.67300000     -0.08600000    -14.92500000
O    -10.02200000     14.31500000      3.06500000
H    -10.66600000     13.64600000      2.83600000
H    -10.32800000     15.10500000      2.61900000
O    -12.28200000      0.15000000     -0.99200000
H    -13.22400000      0.31000000     -0.95100000
H    -12.09000000     -0.35800000     -0.20400000
O    -15.51700000     -7.49500000     -3.14500000
H    -15.78500000     -6.69700000     -2.68700000
H    -15.33800000     -8.12300000     -2.44500000
O      7.13300000     -4.74400000      0.47100000
H      7.06400000     -5.40100000      1.16500000
H      7.97100000     -4.93100000      0.04700000
O      6.24600000     -2.29000000      5.89800000
H      7.11000000     -2.67600000      5.75800000
H      5.66800000     -3.04100000      6.03900000
O     -5.03100000      0.34100000      2.77000000
H     -4.87600000     -0.44700000      2.24900000
H     -5.30800000      0.01300000      3.62500000
O      2.56200000     -7.19300000     -0.61400000
H      2.43500000     -8.12800000     -0.77300000
H      1.67900000     -6.82400000     -0.63100000
O     -4.76100000     11.37200000    -11.30600000
H     -4.26900000     10.58300000    -11.53100000
H     -4.19400000     11.84300000    -10.69600000
O      2.25200000      4.88600000    -14.91600000
H      3.03400000      5.42400000    -15.04200000
H      1.67600000      5.12700000    -15.64100000
O      8.40300000     -8.48500000     -9.97900000
H      7.69100000     -8.47200000     -9.34000000
H      9.02400000     -9.12600000     -9.63300000
O     -8.38000000    -10.74200000     -8.86500000
H     -8.29800000     -9.79300000     -8.95800000
H     -8.44400000    -10.88600000     -7.92100000
O      2.35500000      6.82400000     -9.39300000
H      1.55200000      6.31800000     -9.27000000
H      2.17000000      7.39000000    -10.14300000
O     -5.06000000    -17.06400000     -0.87100000
H     -5.95200000    -17.28400000     -1.13900000
H     -5.17200000    -16.40000000     -0.19100000
O    -12.10600000     -1.50000000      4.37600000
H    -12.88300000     -1.49100000      3.81800000
H    -11.55700000     -0.79400000      4.03500000
O     -8.70400000      2.67400000    -14.35500000
H     -8.06200000      2.43000000    -13.68900000
H     -8.99000000      1.84000000    -14.72900000
O     12.76600000      2.25700000      2.04500000
H     12.77500000      3.13000000      2.43700000
H     13.40600000      2.30700000      1.33500000
O      0.43400000      8.93800000     -2.80100000
H      0.38900000      9.83700000     -3.12700000
H      0.89700000      9.00800000     -1.96700000
O     11.87800000     -8.14700000     -0.32300000
H     11.74900000     -8.89400000     -0.90800000
H     12.62100000     -8.39900000      0.22600000
O      4.01700000    -10.73400000     -4.76000000
H      3.53500000    -10.57200000     -3.94900000
H      4.87800000    -11.03800000     -4.47200000
O     11.63000000     -6.14100000      8.65000000
H     11.79100000     -6.75200000      7.93100000
H     11.54400000     -6.69900000      9.42300000
O      8.01800000     -2.86900000     12.18300000
H      8.41500000     -2.00900000     12.04900000
H      7.10300000     -2.68000000     12.39400000
O     13.08700000     -2.93300000     -2.78700000
H     12.73200000     -2.20400000     -3.29600000
H     14.03200000     -2.88700000     -2.93000000
O     -6.76000000      2.69500000      6.61900000
H     -6.49100000      2.84000000      7.52600000
H     -5.94800000      2.74800000      6.11600000
O      6.31600000      5.71500000      9.38700000
H      7.19900000      5.42200000      9.61200000
H      6.26100000      6.60300000      9.73900000
O      4.73800000     15.99100000     -4.70200000
H      5.26200000     15.35000000     -5.18300000
H      3.93000000     16.06800000     -5.20800000
O     13.15200000      4.14500000     -2.21200000
H     12.61900000      3.97400000     -2.98800000
H     12.56900000      4.62100000     -1.62100000
O     -2.30000000    -10.44900000     -7.61700000
H     -1.62100000     -9.92300000     -8.04000000
H     -2.15900000    -10.31300000     -6.68000000
O      4.96300000      1.48900000     -2.27100000
H      4.48700000      2.06900000     -1.67600000
H      4.35800000      1.34300000     -2.99800000
O     -9.94100000     -0.17700000     -4.67100000
H     -9.93700000      0.73800000     -4.38900000
H    -10.37600000     -0.64500000     -3.95800000
O      1.39700000     11.76000000     -0.41000000
H      1.22200000     10.84800000     -0.17800000
H      2.10800000     11.71300000     -1.04900000
O     -6.98200000     -9.35900000     -2.17300000
H     -6.86000000    -10.04300000     -1.51500000
H     -7.68100000     -8.80800000     -1.82100000
O     -6.88000000      1.11400000     13.03000000
H     -7.71200000      1.42700000     13.38500000
H     -6.23000000      1.36100000     13.68900000
O      2.04200000     -7.81400000     -5.12800000
H      2.75400000     -8.11400000     -4.56400000
H      1.38500000     -8.50800000     -5.07400000
O      8.49100000      4.60100000     -7.88600000
H      7.97700000      4.04800000     -8.47400000
H      8.49400000      5.46000000     -8.30600000
O      5.71400000      2.49900000    -13.84600000
H      6.14100000      1.89600000    -14.45400000
H      5.27000000      1.93000000    -13.21700000
O      9.08700000     -7.23200000     -6.33300000
H      9.67300000     -6.81700000     -6.96600000
H      8.27600000     -7.38000000     -6.81900000
O     -0.39200000      7.26700000      9.24300000
H      0.32700000      6.95000000      8.69600000
H      0.03700000      7.61400000     10.02500000
O     -9.82400000     -6.03000000      3.44000000
H    -10.10200000     -5.32400000      2.85800000
H     -8.89500000     -6.15300000      3.24100000
O    -12.48900000      3.83400000     11.14000000
H    -12.60000000      3.68000000     12.07800000
H    -13.08000000      4.56200000     10.94500000
O    -11.54700000      6.41200000      7.35700000
H    -10.76800000      6.13400000      7.84000000
H    -11.24800000      7.14900000      6.82400000
O      1.27800000    -12.49200000     -4.90800000
H      2.07500000    -12.12500000     -5.29000000
H      1.17500000    -12.02700000     -4.07700000
O    -13.44200000      5.14900000      4.20400000
H    -14.01000000      5.89400000      4.39700000
H    -13.17200000      4.82600000      5.06400000
O     -4.78300000     -4.06200000      9.19200000
H     -4.27400000     -4.28900000      9.97000000
H     -5.03200000     -4.90500000      8.81400000
O      9.06400000    -11.53000000     -8.13700000
H      8.82000000    -11.70100000     -7.22700000
H      8.26200000    -11.69000000     -8.63400000
O      8.83200000      6.53600000      8.06000000
H      8.04600000      7.02600000      8.30300000
H      9.50200000      7.20700000      7.92900000
O    -13.10200000     -9.86500000     -1.47500000
H    -13.72000000    -10.39700000     -1.97600000
H    -12.61500000     -9.37500000     -2.13800000
O     -0.63500000     11.25100000     -3.28500000
H     -0.37400000     11.87400000     -2.60600000
H     -0.39200000     11.67800000     -4.10700000
O     -1.20900000      8.32700000    -10.69700000
H     -0.74200000      9.13300000    -10.47600000
H     -0.52400000      7.72900000    -10.99800000
O    -13.74600000      1.44500000      6.98300000
H    -13.22300000      0.68600000      7.24300000
H    -13.10500000      2.14300000      6.84900000
O     -1.55600000      4.80600000      2.39000000
H     -1.87600000      3.91700000      2.54500000
H     -1.43000000      5.17200000      3.26500000
O     11.20100000      5.65600000     -4.60300000
H     10.27700000      5.51300000     -4.39700000
H     11.57100000      4.77500000     -4.66300000
O     -2.68300000      1.60100000    -13.21600000
H     -2.59800000      1.80100000    -12.28400000
H     -3.62600000      1.53100000    -13.36100000
O      6.03300000    -12.39300000      1.79300000
H      5.20100000    -12.82100000      1.59300000
H      5.86200000    -11.89900000      2.59500000
O      7.40400000     -7.71500000    -15.07400000
H      6.89900000     -7.61700000    -14.26600000
H      6.74700000     -7.69500000    -15.77000000
O     -5.40300000      6.19700000      2.15900000
H     -5.49200000      5.28200000      1.89400000
H     -4.58700000      6.48700000      1.74900000
O    -15.86600000      0.88200000      1.52100000
H    -15.77900000      0.47800000      0.65800000
H    -16.75200000      1.24400000      1.52800000
O      5.98000000     -0.54300000     11.00100000
H      5.67400000     -1.26200000     11.55300000
H      5.44000000     -0.60100000     10.21200000
O      1.91400000     -2.01800000     11.41400000
H      1.42100000     -2.73200000     11.01100000
H      2.40700000     -2.43600000     12.12100000
O      3.23700000     -3.54100000      3.24900000
H      3.85000000     -3.19500000      3.89700000
H      3.66300000     -3.38100000      2.40700000
O     11.71400000      9.39200000      2.49300000
H     11.38000000     10.26500000      2.28900000
H     11.38200000      8.83700000      1.78700000
O     -5.02800000      9.82700000     -2.47000000
H     -4.21000000      9.94200000     -1.98700000
H     -4.75800000      9.76200000     -3.38600000
O      4.42100000     -7.93400000     -3.55600000
H      5.27100000     -8.35800000     -3.43800000
H      4.51800000     -7.08100000     -3.13200000
O     -8.42600000      4.56500000      0.53000000
H     -8.03900000      4.28600000      1.36000000
H     -9.12700000      5.16600000      0.78300000
O     -7.97400000     12.60700000      3.54400000
H     -8.70100000     13.20500000      3.37100000
H     -8.31100000     11.74500000      3.29900000
O      5.16900000     11.31700000      1.79900000
H      5.92500000     11.24400000      1.21600000
H      5.53100000     11.19500000      2.67700000
O     -8.91800000      6.30600000      8.27600000
H     -8.16600000      6.48000000      7.71000000
H     -8.94600000      7.05400000      8.87200000
O      4.70800000      6.64600000    -12.57100000
H      4.43600000      5.90100000    -12.03600000
H      3.93700000      7.21300000    -12.60100000
O    -12.81400000     -5.12800000      0.74300000
H    -12.97900000     -5.04800000      1.68200000
H    -12.55000000     -6.04000000      0.62300000
O      0.13400000      6.14200000     -6.19700000
H     -0.73900000      6.38700000     -5.88900000
H      0.73200000      6.66000000     -5.65900000
O     11.21300000     -0.15500000     -4.80500000
H     10.58600000     -0.13900000     -5.52800000
H     12.06600000     -0.04300000     -5.22500000
O     -6.93500000     11.69600000     -1.48100000
H     -6.12200000     11.19600000     -1.55000000
H     -7.52200000     11.28800000     -2.11700000
O     -9.72700000    -13.05100000      2.81900000
H     -9.25900000    -12.25900000      2.55500000
H    -10.58000000    -12.97900000      2.39100000
O     -0.88300000    -11.76800000      2.01000000
H     -0.42800000    -11.52500000      2.81600000
H     -0.27300000    -12.34800000      1.55500000
O      1.66900000    -12.31400000     13.06400000
H      0.98600000    -11.79000000     13.48400000
H      1.32000000    -13.20500000     13.06000000
O      5.16100000     -1.50600000     -1.77900000
H      4.72800000     -0.65300000     -1.76000000
H      5.02900000     -1.82100000     -2.67300000
O      8.76400000     -8.17300000     10.51100000
H      9.09600000     -7.30000000     10.71700000
H      9.54300000     -8.72900000     10.49900000
O    -12.36400000      6.52000000     -0.02700000
H    -11.98600000      6.23500000      0.80500000
H    -12.93900000      5.80000000     -0.28700000
O      9.24600000      1.01100000     -9.32100000
H      8.80700000      0.21300000     -9.02500000
H      9.69400000      1.34100000     -8.54200000
O     -0.19800000     -6.20500000     -0.39900000
H     -0.97600000     -6.25400000     -0.95400000
H     -0.18000000     -5.29900000     -0.09100000
O     -5.58300000     14.24700000      8.49200000
H     -6.02900000     13.97400000      9.29400000
H     -6.17700000     13.98700000      7.78700000
O     -8.59800000     10.43300000     -3.89200000
H     -8.93200000     11.18500000     -4.38100000
H     -7.91400000     10.06700000     -4.45200000
O     -4.13800000    -10.55100000    -13.23900000
H     -4.67100000    -10.74400000    -14.00900000
H     -4.65100000     -9.91000000    -12.74700000
O     -1.74100000     -1.67600000    -12.14000000
H     -2.62300000     -1.71800000    -11.77100000
H     -1.42900000     -0.80000000    -11.91600000
O     -4.16500000    -11.99300000      3.11700000
H     -3.57400000    -12.53000000      3.64400000
H     -3.84700000    -11.09900000      3.23500000
O      7.49300000     -8.30200000     -2.81200000
H      8.18500000     -7.79200000     -3.23400000
H      7.78300000     -8.39500000     -1.90500000
O     11.11000000    -14.33600000     -2.01600000
H     10.35900000    -14.12100000     -2.56900000
H     11.79400000    -13.72500000     -2.29100000
O     -4.18300000      9.33200000     -4.94000000
H     -3.22600000      9.31000000     -4.93800000
H     -4.44400000      8.41200000     -4.97400000
O     -6.12100000      9.43600000      2.79300000
H     -6.63400000      9.70900000      2.03200000
H     -5.82900000      8.55000000      2.57900000
O      4.58000000     -5.20800000     -0.92400000
H      5.29900000     -5.33400000     -0.30500000
H      3.97300000     -5.92400000     -0.73400000
O      4.24000000     10.37200000     -6.93900000
H      4.34500000      9.75000000     -6.21900000
H      3.50200000     10.03100000     -7.44400000
O      0.97700000    -15.30900000     -7.59200000
H      1.25600000    -14.80300000     -6.82900000
H      0.17500000    -15.74700000     -7.30900000
O     -2.46400000     17.05600000      0.15500000
H     -3.39700000     17.23700000      0.26500000
H     -2.04300000     17.51300000      0.88300000
O      7.01900000      3.10900000      5.50500000
H      6.32300000      2.50300000      5.75700000
H      7.82600000      2.60400000      5.61000000
O     -7.69400000     14.79100000     -5.45400000
H     -8.28300000     14.09900000     -5.15200000
H     -7.47300000     14.54200000     -6.35100000
O    -14.84300000     -5.07500000     -5.71900000
H    -15.74700000     -5.38700000     -5.66600000
H    -14.92200000     -4.12600000     -5.80800000
O     -9.28800000    -15.22800000      4.26100000
H     -9.40800000    -14.47600000      3.68200000
H     -8.51500000    -15.00900000      4.78100000
O     -5.44300000     -7.87900000     14.64200000
H     -5.49700000     -8.27700000     13.77300000
H     -5.40100000     -6.93800000     14.47200000
O      0.75100000      3.66200000     -4.56400000
H      0.37400000      4.04100000     -3.77100000
H      0.49900000      4.26700000     -5.26200000
O     17.67600000      3.85400000     -3.96700000
H     17.98300000      4.74200000     -3.78300000
H     16.89600000      3.97800000     -4.50700000
O      8.07700000     14.61800000     -4.17400000
H      8.41100000     15.09100000     -3.41200000
H      8.24800000     13.69700000     -3.97800000
O    -13.15200000     -5.32900000      3.53100000
H    -12.62400000     -5.20100000      4.32000000
H    -13.45400000     -6.23600000      3.59000000
O    -13.76900000      9.99900000      5.92000000
H    -13.53500000     10.06500000      4.99500000
H    -13.77300000     10.90400000      6.23200000
O      0.96600000     -8.24700000     14.08800000
H      0.68800000     -9.15300000     14.22100000
H      1.06900000     -8.16500000     13.14000000
O     -1.46300000    -13.97100000     -1.46100000
H     -2.35700000    -14.19400000     -1.71900000
H     -1.54700000    -13.64400000     -0.56500000
O      8.44000000      1.41000000      9.45900000
H      7.81100000      0.71100000      9.28100000
H      9.10700000      1.30900000      8.78000000
O     -5.51900000    -11.26400000      0.22500000
H     -5.62100000    -11.92400000      0.91100000
H     -5.74300000    -10.43800000      0.65300000
O      0.98700000     -0.53100000     -8.88600000
H      1.09000000     -1.41200000     -8.52700000
H      0.15100000     -0.22500000     -8.53400000
O    -14.02900000     -8.69600000      1.41300000
H    -13.84600000     -9.33600000      0.72500000
H    -13.21900000     -8.19300000      1.49400000
O      5.46700000      9.51100000     14.43700000
H      6.14100000      9.93800000     13.90900000
H      5.50100000      8.59200000     14.17100000
O      8.01400000     -2.99300000    -11.23200000
H      7.76200000     -2.23300000    -10.70700000
H      7.19100000     -3.45200000    -11.40000000
O     -4.36400000    -15.90800000     -4.93400000
H     -4.59100000    -16.81700000     -5.12800000
H     -5.07800000    -15.39600000     -5.31300000
O     -4.68500000    -12.17300000     -7.78300000
H     -4.05100000    -11.45700000     -7.82700000
H     -4.50400000    -12.70100000     -8.56000000
O      2.69800000     14.87700000     -6.03000000
H      2.58100000     15.26500000     -6.89700000
H      1.92200000     15.15000000     -5.53900000
O      8.12100000     -4.80600000    -14.60400000
H      7.90200000     -5.63400000    -15.03200000
H      8.39900000     -5.05800000    -13.72400000
O     -5.92600000    -15.81700000      1.45000000
H     -6.14800000    -14.89500000      1.57800000
H     -6.53700000    -16.29100000      2.01400000
O    -12.68300000      8.06900000     -2.15400000
H    -12.28700000      7.65100000     -2.91900000
H    -12.31100000      7.60100000     -1.40700000
O      1.53800000     -4.03800000      8.99200000
H      1.80400000     -3.49000000      8.25300000
H      0.58200000     -4.04300000      8.95400000
O      0.83000000    -13.01700000      4.45700000
H      0.41500000    -13.14300000      5.31000000
H      1.74800000    -13.24400000      4.60100000
O      1.35900000      9.13600000      7.14800000
H      1.23300000      9.80500000      7.82100000
H      0.47200000      8.90000000      6.87600000
O     -3.00900000    -14.24000000      1.08800000
H     -3.02800000    -13.29300000      1.22300000
H     -3.92800000    -14.48700000      0.98800000
O    -10.78400000      3.50300000     -9.08800000
H    -10.16500000      3.18000000     -8.43300000
H    -11.46800000      3.93700000     -8.57800000
O      2.71300000     -9.22200000     -8.39400000
H      2.80400000     -8.80000000     -9.24900000
H      1.78900000     -9.11200000     -8.16900000
O     13.11100000     -1.61400000    -11.40200000
H     12.25000000     -1.21400000    -11.53000000
H     13.25900000     -2.12300000    -12.19800000
O      0.19600000      4.97200000     -8.61100000
H      0.78000000      4.29400000     -8.27100000
H      0.11200000      5.59800000     -7.89300000
O     -3.52200000      9.13100000    -11.82200000
H     -3.49300000      8.51400000    -12.55300000
H     -2.66700000      9.04300000    -11.40000000
O     -8.27000000     -4.33100000     -1.14500000
H     -7.84100000     -4.77300000     -1.87800000
H     -7.58300000     -3.78900000     -0.75800000
O     -4.25800000      6.80900000     -6.17500000
H     -3.33700000      6.77100000     -6.43300000
H     -4.59800000      7.58800000     -6.61600000
O      1.65300000      6.12400000      3.21900000
H      1.27400000      6.22000000      2.34500000
H      1.00000000      5.62400000      3.70900000
O     -0.43300000    -13.84600000      6.76800000
H     -0.29200000    -14.76200000      7.00800000
H     -0.08400000    -13.34800000      7.50800000
O     -6.27600000     -0.64500000      5.94100000
H     -6.28800000     -1.25700000      5.20500000
H     -5.35300000     -0.58700000      6.18900000
O      6.01300000    -16.20300000      1.59900000
H      5.57400000    -16.12500000      0.75200000
H      6.14700000    -17.14400000      1.71300000
O      0.87500000      4.38200000      5.21000000
H      0.79000000      4.74300000      6.09200000
H      0.50700000      3.50100000      5.27600000
O     -1.18900000     -0.84000000     13.81900000
H     -1.11800000     -1.76700000     13.59000000
H     -0.60600000     -0.73400000     14.57100000
O     -8.84800000     -1.04300000     -0.38000000
H     -8.52400000     -1.59200000      0.33500000
H     -9.11700000     -0.23000000      0.04600000
O     -7.29100000      2.71700000    -11.96800000
H     -7.78500000      2.27800000    -11.27500000
H     -6.49500000      3.02600000    -11.53600000
O     -8.51700000     -1.35700000     15.12200000
H     -8.82400000     -1.22000000     16.01800000
H     -9.22600000     -1.02400000     14.57200000
O    -15.88500000     -7.04600000     -0.05800000
H    -15.17000000     -7.53000000      0.35400000
H    -16.67900000     -7.43100000      0.31300000
O      5.04200000      0.67300000     15.88400000
H      4.43200000      0.65900000     15.14600000
H      4.59000000      0.18900000     16.57600000
O     -3.39900000      8.41400000     11.86100000
H     -3.44600000      7.62800000     12.40500000
H     -2.61600000      8.87100000     12.16800000
O     -2.88000000      6.20300000    -12.03000000
H     -2.37500000      6.00600000    -12.81900000
H     -2.27600000      6.69600000    -11.47500000
O      5.04500000      6.84500000     13.48700000
H      5.91800000      6.59600000     13.79100000
H      4.47900000      6.12800000     13.77000000
O      2.14000000    -10.49100000    -13.72500000
H      2.78600000    -10.42200000    -14.42700000
H      2.65600000    -10.68100000    -12.94200000
O      1.61900000     -6.09300000    -15.82400000
H      0.96600000     -6.57500000    -16.33100000
H      1.99900000     -5.47500000    -16.44800000
O      1.20000000     -3.22000000      5.09100000
H      0.69900000     -4.02700000      5.20900000
H      1.83700000     -3.43200000      4.40900000
O     -9.41200000     10.38300000      2.72500000
H     -9.00000000      9.93500000      1.98600000
H     -9.95800000      9.71300000      3.13700000
O      3.29100000      2.88800000      4.65900000
H      2.53200000      3.45100000      4.80900000
H      3.98200000      3.26800000      5.20200000
O     17.73700000      1.37800000     -2.80000000
H     17.61400000      0.84200000     -3.58300000
H     17.68400000      2.28000000     -3.11600000
O      2.21400000     -3.12300000    -12.20400000
H      2.33800000     -2.18300000    -12.33600000
H      1.36500000     -3.19300000    -11.76600000
O      6.32200000      1.77200000     12.14900000
H      6.10400000      1.02700000     11.59000000
H      6.73400000      2.40300000     11.55800000
O     14.69300000      2.26300000     -7.89400000
H     15.36300000      2.43900000     -8.55400000
H     13.86900000      2.50500000     -8.31800000
O      9.39600000      5.42500000    -12.94300000
H      9.93500000      6.21300000    -13.00700000
H      9.99500000      4.75100000    -12.62100000
O      9.11500000      6.48900000    -10.34800000
H      8.56600000      7.22500000    -10.61700000
H      8.90300000      5.79200000    -10.96900000
O      8.90300000     -9.65000000     -0.69400000
H      9.01800000    -10.26800000      0.02800000
H      9.31800000    -10.07800000     -1.44300000
O      3.72000000     -4.68700000     10.34100000
H      3.80800000     -5.25700000      9.57700000
H      3.40100000     -3.85800000      9.98600000
O     12.29300000     -0.18700000     -0.98200000
H     11.58000000     -0.80600000     -1.13800000
H     11.90000000      0.67400000     -1.12500000
O     -9.63300000      4.28900000    -12.19200000
H    -10.05700000      3.80000000    -11.48700000
H     -8.86300000      3.76600000    -12.41600000
O    -16.92400000      4.71900000      5.83700000
H    -16.22400000      5.35800000      5.96900000
H    -16.48600000      3.96100000      5.44800000
O     11.07800000      3.30000000    -13.22200000
H     11.11600000      2.97600000    -14.12200000
H     11.55400000      2.64600000    -12.71100000
O     -0.14700000     -4.39400000     -3.25200000
H      0.32500000     -4.45700000     -4.08200000
H      0.40000000     -3.82900000     -2.70700000
O      8.33700000     -6.79200000    -12.15800000
H      8.26100000     -7.40600000    -11.42700000
H      7.43500000     -6.65300000    -12.44800000
O    -10.67700000     -1.43000000     -2.25600000
H    -11.25200000     -0.80300000     -1.81800000
H     -9.88300000     -1.44100000     -1.72200000
O      9.25400000      2.88900000     -2.90500000
H      8.71200000      3.49000000     -3.41700000
H      8.62800000      2.29000000     -2.49800000
O     17.24200000      3.35000000      5.70200000
H     17.15300000      2.51100000      6.15500000
H     16.47400000      3.39700000      5.13200000
O      3.53300000     -6.50500000      8.30800000
H      2.63600000     -6.40800000      8.62900000
H      3.48500000     -7.22400000      7.67800000
O     -2.84700000     -6.61000000      3.43300000
H     -2.01700000     -6.33800000      3.82500000
H     -2.65000000     -6.70900000      2.50100000
O     -7.97800000      5.19800000    -15.87500000
H     -8.20800000      4.43200000    -15.34800000
H     -7.15000000      5.50300000    -15.50400000
O    -15.30100000     -4.88200000      8.34200000
H    -15.27400000     -4.04800000      7.87400000
H    -14.38900000     -5.05600000      8.57500000
O      7.46600000      4.17600000     14.62700000
H      8.33000000      3.89200000     14.92500000
H      7.06500000      3.38400000     14.26700000
O    -14.58200000      0.30700000    -10.90700000
H    -13.68100000      0.31200000    -11.23100000
H    -14.86600000     -0.60200000    -11.00600000
O      1.25100000     -4.34300000     -5.53000000
H      2.02400000     -4.82000000     -5.22800000
H      1.34500000     -4.31100000     -6.48200000
O     -1.16400000     -4.66600000      9.09700000
H     -1.97100000     -4.19100000      9.29900000
H     -1.11800000     -5.35300000      9.76200000
O      5.56400000     -6.25900000     14.75200000
H      5.20300000     -6.02000000     13.89800000
H      4.94800000     -6.90400000     15.10000000
O    -16.01800000      5.56800000     -0.77700000
H    -15.79100000      5.45700000      0.14600000
H    -16.64300000      4.86500000     -0.95600000
O     14.97700000     -0.94300000     -3.67300000
H     15.75000000     -1.21100000     -4.17000000
H     15.13300000     -1.27600000     -2.79000000
O    -10.50500000     -7.64800000      8.54700000
H    -10.53800000     -6.94000000      7.90400000
H    -11.29600000     -7.53000000      9.07300000
O     -9.59600000     -3.42700000      7.77000000
H     -8.65900000     -3.23700000      7.81700000
H     -9.65800000     -4.18500000      7.18900000
O     -9.59000000     -7.87500000     -9.12100000
H     -9.82800000     -7.47000000     -9.95500000
H     -9.50200000     -7.14000000     -8.51500000
O    -10.00700000      8.71500000      6.54900000
H     -9.64700000      8.57600000      7.42400000
H     -9.24800000      8.93700000      6.01000000
O     15.89700000      1.20100000      9.21600000
H     16.44700000      0.93400000      8.47900000
H     15.00100000      1.09000000      8.89900000
O     -6.08400000      0.59900000    -14.27000000
H     -6.87300000      0.49800000    -13.73800000
H     -5.88200000      1.53400000    -14.22300000
O    -15.45300000      0.83400000     -5.25300000
H    -15.66200000      0.81700000     -6.18700000
H    -14.74700000      0.19500000     -5.15500000
O      3.31500000    -10.95900000      2.90700000
H      4.10600000    -10.54200000      3.25000000
H      3.50000000    -11.89700000      2.95300000
O     11.77400000     -8.00500000     10.69900000
H     12.59900000     -8.28700000     10.30400000
H     11.91800000     -8.09000000     11.64100000
O     11.64400000      7.46000000    -12.35100000
H     11.66800000      8.34700000    -12.71000000
H     11.72600000      7.58200000    -11.40500000
O      0.06200000      0.56200000    -12.02300000
H      0.10100000      1.41000000    -12.46600000
H      0.24200000      0.76300000    -11.10500000
O     -2.48500000     16.25900000      4.84000000
H     -2.28600000     15.52700000      5.42500000
H     -3.26100000     15.97400000      4.35600000
O      8.91000000    -11.79500000      1.33600000
H      8.22300000    -12.24900000      0.84800000
H      9.38400000    -12.49300000      1.78700000
O    -14.83400000     -2.33000000     -6.07500000
H    -14.21300000     -2.16200000     -6.78400000
H    -15.69400000     -2.19300000     -6.47400000
O     13.35100000     -6.18900000    -10.15500000
H     13.63900000     -5.36200000     -9.76900000
H     12.61300000     -5.94800000    -10.71400000
O     -5.93400000    -13.14000000    -10.40400000
H     -5.10800000    -12.70000000    -10.60400000
H     -6.01200000    -13.08000000     -9.45200000
O      4.78700000      5.05600000      7.15400000
H      5.39200000      5.32600000      7.84500000
H      5.35300000      4.74300000      6.44800000
O     -3.03000000     -8.75600000     -1.30300000
H     -3.01500000     -9.40700000     -2.00500000
H     -2.22200000     -8.91300000     -0.81400000
O     -3.78800000     -5.86500000    -12.86500000
H     -3.05000000     -6.45100000    -13.02900000
H     -4.19600000     -5.74800000    -13.72300000
O      3.90200000      9.39900000    -11.13000000
H      3.43600000     10.17400000    -10.81700000
H      4.26600000      9.66400000    -11.97500000
O     14.95100000      4.18000000     -4.99100000
H     14.60000000      3.30400000     -4.83100000
H     14.85400000      4.30800000     -5.93500000
O     14.86700000     -1.63100000     -1.00000000
H     14.05900000     -1.20700000     -0.71100000
H     14.86100000     -2.48100000     -0.56000000
O      6.39000000     -0.48300000      3.75600000
H      6.27700000     -0.79800000      4.65300000
H      6.14600000     -1.22900000      3.20800000
O      6.60900000     -7.47500000     -7.91800000
H      6.29800000     -6.70700000     -7.43800000
H      6.09000000     -8.20000000     -7.57100000
O     -7.81400000    -12.34100000     -1.99500000
H     -7.00200000    -11.98800000     -1.63100000
H     -7.56300000    -12.68000000     -2.85400000
O      3.39800000      4.96600000     15.13500000
H      2.85700000      4.44400000     15.72700000
H      3.67600000      4.35000000     14.45800000
O      1.32000000     14.48600000      5.04700000
H      2.19900000     14.19600000      4.80400000
H      0.73300000     13.88100000      4.59200000
O     11.68800000      4.84000000      3.36200000
H     12.63300000      4.83600000      3.21000000
H     11.55800000      5.49600000      4.04600000
O     13.75500000      3.98400000     -9.83700000
H     13.45800000      4.89300000     -9.86500000
H     13.47100000      3.61300000    -10.67300000
O     -5.63100000      4.25600000     16.16400000
H     -5.16200000      5.04400000     16.43800000
H     -6.55700000      4.48900000     16.24100000
O    -10.95300000     -4.47800000     -2.55100000
H    -10.44300000     -3.69200000     -2.35400000
H    -11.22800000     -4.36300000     -3.46100000
O     -4.60200000      2.87600000      4.08700000
H     -3.74600000      2.48600000      3.90900000
H     -5.19500000      2.44000000      3.47400000
O    -17.48300000     -1.90000000      2.20900000
H    -17.97200000     -1.31300000      1.63200000
H    -17.92400000     -1.82500000      3.05600000
O     -3.58000000     -8.12200000      8.75500000
H     -4.35500000     -7.55900000      8.77900000
H     -3.79500000     -8.79700000      8.11200000
O     11.92500000     11.57200000     -0.81500000
H     11.53700000     10.70000000     -0.74000000
H     11.35900000     12.13100000     -0.28300000
O     -8.37200000     -2.75500000    -14.42300000
H     -8.30200000     -3.13300000    -15.30000000
H     -9.25600000     -2.98200000    -14.13500000
O     13.51400000      8.75400000      4.36000000
H     13.12200000      9.02300000      3.52900000
H     14.39800000      9.12000000      4.33700000
O    -14.46300000    -10.37900000      3.46300000
H    -14.59700000     -9.51300000      3.07700000
H    -14.70100000    -10.99100000      2.76600000
O      5.20500000     -7.54300000     12.21700000
H      5.09300000     -8.48300000     12.08000000
H      4.31300000     -7.19500000     12.23100000
O      1.01100000     -0.47200000     -5.59800000
H      0.31300000     -1.11500000     -5.47500000
H      0.74700000      0.02400000     -6.37300000
O     16.42000000      1.57400000     -5.60900000
H     15.54200000      1.54900000     -5.22800000
H     16.30600000      2.02700000     -6.44400000
O    -11.50700000     -6.96600000    -11.13300000
H    -12.42500000     -6.94800000    -10.86300000
H    -11.40100000     -6.18500000    -11.67500000
O      2.06100000    -15.64800000      9.52500000
H      2.22700000    -15.89300000      8.61400000
H      2.55600000    -14.83800000      9.64800000
O     -8.66500000    -10.78900000    -11.49700000
H     -8.62700000     -9.83800000    -11.59400000
H     -8.47200000    -10.94300000    -10.57200000
O    -10.93300000      7.52300000     -4.27600000
H    -10.23900000      8.03400000     -3.85800000
H    -11.16600000      8.02800000     -5.05500000
O    -11.08700000     -9.58500000     -6.17500000
H    -10.69600000     -8.75000000     -5.92000000
H    -10.41200000    -10.23500000     -5.98100000
O      4.13400000     -3.33700000    -16.94100000
H      3.42300000     -3.41500000    -16.30500000
H      3.91100000     -2.56300000    -17.45700000
O      1.24700000     13.67100000      7.79300000
H      1.55400000     13.89600000      6.91500000
H      0.66700000     14.39300000      8.03700000
O      1.24300000      3.83000000      9.80000000
H      1.44800000      4.33000000      9.01000000
H      2.09700000      3.58300000     10.15600000
O      2.32700000      0.51600000      6.43500000
H      2.62700000      1.08200000      5.72300000
H      2.81400000      0.81700000      7.20200000
O     -7.00800000     -1.70500000    -10.19100000
H     -7.04300000     -0.79100000     -9.90800000
H     -6.96300000     -1.65800000    -11.14600000
O    -13.99700000      3.47100000     -2.05500000
H    -13.52300000      3.22700000     -1.26000000
H    -14.77700000      3.92700000     -1.73800000
O     -4.33600000     14.91900000      3.30400000
H     -4.16000000     14.19700000      3.90800000
H     -4.47000000     14.49500000      2.45600000
O     -4.93200000     17.74700000      1.82100000
H     -4.82400000     16.86800000      2.18300000
H     -5.65600000     18.12500000      2.32000000
O    -14.54700000      4.99800000      1.38400000
H    -14.21100000      5.06000000      2.27800000
H    -14.02300000      4.30600000      0.97900000
O      8.16700000     10.38000000      7.72200000
H      8.20900000     10.51700000      8.66900000
H      7.23200000     10.40100000      7.51800000
O     -5.15100000      0.78800000     10.66100000
H     -5.85300000      0.64500000     11.29600000
H     -4.38500000      0.36800000     11.05300000
O     -0.26700000    -10.21000000     -0.47200000
H      0.23100000     -9.53300000     -0.01300000
H     -0.84300000    -10.57900000      0.19700000
O    -11.03300000      7.69500000      3.26200000
H    -11.19600000      6.75200000      3.28900000
H    -10.08000000      7.77300000      3.22900000
O     -2.89500000     10.75400000      5.05800000
H     -3.50000000     11.32900000      4.59000000
H     -2.57500000     10.14800000      4.38900000
O      1.88100000    -11.08200000     10.79100000
H      2.80200000    -10.88000000     10.62300000
H      1.89200000    -11.58900000     11.60300000
O     -5.91400000     -3.30800000      0.42800000
H     -5.30500000     -2.57000000      0.43500000
H     -6.68100000     -2.99100000      0.90400000
O     -1.99000000      3.94200000     -6.32000000
H     -1.38600000      3.20300000     -6.38900000
H     -2.37500000      3.85600000     -5.44800000
O     13.22900000      1.65300000      4.83800000
H     12.94900000      1.82400000      3.93900000
H     14.18300000      1.59900000      4.78500000
O     -7.76500000      9.65600000      0.74600000
H     -7.53800000      8.81700000      0.34500000
H     -7.74900000     10.28000000      0.02100000
O     14.30800000     -3.69500000     -9.55900000
H     14.42000000     -2.91100000     -9.02200000
H     13.73000000     -3.41800000    -10.27000000
O    -11.56000000     12.20500000      3.89900000
H    -12.30200000     11.60500000      3.83000000
H    -10.85700000     11.77200000      3.41400000
O     -3.39800000     12.43100000     -2.02600000
H     -3.10100000     11.53400000     -1.87500000
H     -2.64100000     12.97400000     -1.80300000
O      3.16400000      8.47100000     12.38000000
H      3.01900000      9.11800000     13.07100000
H      3.75400000      7.82800000     12.77500000
O     -6.23100000     -0.36500000    -16.98500000
H     -5.30100000     -0.54100000    -16.84300000
H     -6.56900000     -0.15100000    -16.11500000
O      2.09800000     -3.04400000    -15.12400000
H      2.48900000     -3.25600000    -14.27600000
H      1.83700000     -2.12700000    -15.04400000
O      7.29500000     -2.35000000     -0.54100000
H      7.19200000     -3.29700000     -0.44500000
H      6.52200000     -2.07300000     -1.03400000
O     14.21400000      4.96600000      2.37100000
H     14.24800000      5.63900000      1.69100000
H     14.87200000      4.32400000      2.10500000
O     -1.57700000     -6.62600000     -3.98500000
H     -1.17000000     -5.98200000     -3.40500000
H     -1.12900000     -7.44700000     -3.78400000
O     -6.79000000     -2.84400000      7.62500000
H     -6.07300000     -2.89800000      8.25600000
H     -6.66000000     -2.00400000      7.18500000
O     14.75700000     -6.89600000      6.12600000
H     14.07200000     -7.41000000      6.55500000
H     14.89700000     -6.15000000      6.71000000
O      4.58800000     -8.65800000     -6.53800000
H      3.88600000     -8.50600000     -7.17000000
H      4.17000000     -9.14500000     -5.82800000
O     10.24100000     11.99400000      2.22000000
H      9.66000000     12.75500000      2.23200000
H     10.99000000     12.25700000      2.75400000
O     10.54600000     -7.15700000      6.12600000
H     10.35000000     -6.72800000      5.29300000
H      9.78200000     -6.97800000      6.67400000
O     -8.15600000      6.37100000     12.32400000
H     -8.21600000      5.58900000     11.77500000
H     -9.00300000      6.80500000     12.21700000
O     -1.92600000    -10.62500000      8.55600000
H     -2.53000000    -11.33600000      8.34200000
H     -1.10100000    -11.06500000      8.76200000
O     -7.55200000     -7.98600000    -11.35100000
H     -8.20800000     -7.32500000    -11.57500000
H     -7.10000000     -7.62600000    -10.58800000
O    -12.39900000     -2.09100000     -9.43300000
H    -12.32600000     -2.86900000     -8.88000000
H    -13.32700000     -2.05000000     -9.66600000
O     -1.48900000     11.72200000    -11.21900000
H     -1.49900000     12.27000000    -12.00300000
H     -2.17600000     12.08800000    -10.66200000
O     15.84200000      1.45200000      3.71900000
H     16.78800000      1.34100000      3.81500000
H     15.73300000      1.82600000      2.84400000
O     -9.08300000      8.86400000      9.18800000
H     -8.57200000      9.47200000      9.72200000
H     -9.72100000      8.49000000      9.79500000
O     13.80700000     -9.04300000      8.96400000
H     14.40100000     -8.32400000      9.17900000
H     13.44300000     -8.80600000      8.11100000
O    -12.91700000    -13.39400000     -0.89400000
H    -13.40100000    -13.98100000     -0.31300000
H    -12.12100000    -13.17800000     -0.40800000
O     -4.89300000     11.66500000     -6.44500000
H     -5.05400000     10.78900000     -6.09500000
H     -5.02400000     12.24900000     -5.69900000
O     10.36200000      8.97100000      7.63300000
H      9.44900000      9.25500000      7.61000000
H     10.86400000      9.75900000      7.42100000
O     12.81600000     -8.75700000      6.26800000
H     12.76700000     -9.57700000      5.77700000
H     11.95800000     -8.35100000      6.14300000
O     -2.02600000      4.62800000      7.08300000
H     -2.93000000      4.91700000      7.20300000
H     -1.49600000      5.38600000      7.33100000
O     -4.70700000     -9.53100000     -9.81400000
H     -4.06700000     -9.24600000     -9.16200000
H     -5.27500000     -8.77100000     -9.93900000
O     -0.91600000     -3.45000000     13.06800000
H     -0.49100000     -3.88100000     13.81000000
H     -0.54900000     -3.88400000     12.29800000
O      7.00200000      5.74100000      4.37500000
H      7.13400000      4.87600000      4.76300000
H      6.19900000      5.65300000      3.86200000
O     -7.29500000      7.51700000     -9.32600000
H     -8.22900000      7.72300000     -9.32900000
H     -6.95900000      7.91800000    -10.12800000
O      0.08500000    -10.56500000    -11.19400000
H      0.26400000     -9.95500000    -11.91000000
H     -0.61200000    -11.12900000    -11.52900000
O      0.10200000     -0.71000000      5.38700000
H      0.23000000     -1.65300000      5.48700000
H      0.98800000     -0.34700000      5.37800000
O     -1.82000000     -4.01300000      6.03500000
H     -1.38700000     -4.78200000      5.66500000
H     -1.49600000     -3.96400000      6.93400000
O    -10.48300000     -8.65900000      4.50500000
H    -11.24100000     -8.42000000      5.03900000
H     -9.99300000     -7.84300000      4.40600000
O      9.09600000      5.52000000     -0.06500000
H      8.86800000      6.42100000      0.16100000
H      8.31800000      5.01100000      0.16200000
O      0.12800000    -15.86900000      3.94300000
H     -0.53000000    -16.03900000      3.26900000
H      0.01800000    -14.94200000      4.15600000
O      7.84800000      9.67500000     -5.35100000
H      7.94600000      9.29500000     -4.47800000
H      8.74100000      9.89300000     -5.61800000
O    -15.13800000      8.80500000     -0.90700000
H    -14.35600000      8.48100000     -1.35500000
H    -15.51200000      8.03100000     -0.48600000
O     -5.87500000     16.34600000     -4.16700000
H     -5.60300000     16.60000000     -5.04900000
H     -6.55100000     15.68300000     -4.30600000
O    -12.39600000     -4.88600000      8.54800000
H    -12.36100000     -5.49000000      9.29000000
H    -11.82300000     -4.16200000      8.80100000
O    -10.30900000     -7.11500000     -2.35700000
H    -10.32600000     -7.41500000     -3.26500000
H    -10.64600000     -6.22000000     -2.39400000
O     -0.95700000     -2.26600000     -5.81800000
H     -0.74500000     -3.18600000     -5.97400000
H     -1.74600000     -2.29000000     -5.27600000
O      9.34500000     -5.65500000     11.39600000
H     10.18200000     -5.19000000     11.38300000
H      8.72100000     -5.01500000     11.73800000
O     -1.31100000      0.07300000     -7.43000000
H     -1.39000000     -0.70800000     -6.88200000
H     -2.15400000      0.13700000     -7.87900000
O      3.50000000    -13.65400000      1.98600000
H      2.77500000    -13.48500000      1.38500000
H      3.18300000    -14.35900000      2.55200000
O     -2.58600000    -13.07600000      5.26700000
H     -3.08600000    -12.79400000      6.03300000
H     -1.82400000    -13.52700000      5.63000000
O     15.91600000     -2.45900000      8.94500000
H     15.60800000     -3.04000000      9.64100000
H     15.41700000     -1.65200000      9.06900000
O      1.07100000     16.30200000     -4.48300000
H      0.55100000     16.98100000     -4.91200000
H      1.74000000     16.78500000     -3.99600000
O     -0.03500000      7.45600000     12.29400000
H      0.86600000      7.42100000     12.61400000
H     -0.55300000      7.69500000     13.06300000
O     -6.02200000      9.16700000     -7.55500000
H     -5.08100000      9.24100000     -7.71600000
H     -6.35700000      8.68800000     -8.31300000
O     -5.74500000      4.90500000     -4.80600000
H     -5.34600000      4.20600000     -5.32400000
H     -5.20500000      5.67400000     -4.98600000
O      6.72300000    -14.78900000     -6.73700000
H      6.53400000    -13.99600000     -7.24000000
H      6.95900000    -15.44000000     -7.39800000
O     10.82600000     -0.13000000    -11.43700000
H     10.01600000      0.01400000    -11.92700000
H     10.57200000     -0.03000000    -10.52000000
O     -1.18100000     13.16100000     -7.31500000
H     -2.01600000     13.62800000     -7.33800000
H     -0.88400000     13.24600000     -6.40900000
O    -13.14000000     -4.30300000     11.66900000
H    -13.82100000     -3.70500000     11.36000000
H    -12.38900000     -4.12500000     11.10300000
O      1.36200000     18.18200000      3.84000000
H      0.96700000     17.79200000      4.61900000
H      1.43400000     17.45700000      3.21900000
O      7.16700000    -13.21700000     -1.59600000
H      7.34300000    -12.45100000     -2.14300000
H      7.17200000    -13.95400000     -2.20600000
O     -5.84000000      5.09000000      5.10000000
H     -5.48000000      4.32600000      4.65000000
H     -6.77000000      5.08600000      4.87400000
O     -7.42600000      9.19400000      5.21300000
H     -6.95900000      8.56800000      5.76700000
H     -6.80600000      9.40400000      4.51500000
O     -5.49000000      3.45200000      0.89500000
H     -5.31700000      2.61500000      0.46400000
H     -5.94200000      3.21600000      1.70500000
O      3.77600000      0.43400000    -12.96400000
H      3.50800000      0.35400000    -12.04800000
H      3.15700000      1.06000000    -13.34100000
O     11.34400000      2.22700000     -1.14300000
H     11.43400000      2.86900000     -0.43900000
H     10.63600000      2.56700000     -1.68900000
O     11.68200000     -4.79500000      3.56900000
H     11.81600000     -4.82500000      2.62200000
H     12.17300000     -5.54600000      3.90400000
O      3.34100000     17.17400000     -2.59100000
H      3.81200000     17.99500000     -2.45200000
H      3.87500000     16.69600000     -3.22600000
O     12.16100000     -5.67500000      0.87600000
H     12.18500000     -6.45900000      0.32800000
H     11.60300000     -5.06400000      0.39400000
O      2.18000000      6.06200000     -1.49300000
H      1.70900000      6.37100000     -2.26700000
H      2.81200000      6.75600000     -1.30500000
O      8.16600000    -14.79700000      0.49000000
H      7.45400000    -15.12100000      1.04300000
H      7.72900000    -14.26900000     -0.17800000
O      9.03800000      3.07100000      2.78000000
H      9.83200000      3.58000000      2.94600000
H      8.48000000      3.24300000      3.53800000
O    -15.06800000     -3.30800000      4.04000000
H    -15.78700000     -3.57000000      4.61500000
H    -14.51100000     -4.08400000      3.98500000
O      7.55200000      7.99800000     -7.91900000
H      6.70300000      7.58700000     -8.08300000
H      7.45600000      8.40900000     -7.05900000
O      8.34300000      5.76100000     12.59200000
H      8.73800000      5.08400000     12.04300000
H      7.82600000      5.27600000     13.23600000
O     -2.47700000     -4.36700000    -10.93300000
H     -2.93400000     -3.52700000    -10.90300000
H     -2.91800000     -4.85600000    -11.62800000
O     -1.28600000    -10.64900000      4.82200000
H     -1.41800000    -11.53700000      5.15500000
H     -2.17000000    -10.32400000      4.65200000
O     -5.61400000      3.06300000      9.23400000
H     -5.51300000      2.12400000      9.39000000
H     -4.86500000      3.46100000      9.67700000
O     -5.90300000    -10.82200000      9.37800000
H     -5.20000000    -10.70500000     10.01700000
H     -6.68300000    -10.47700000      9.81300000
O    -10.70100000     -0.82000000    -11.01800000
H    -11.10900000     -1.36000000    -10.34100000
H    -11.30500000     -0.86900000    -11.75900000
O      3.27900000     16.06700000      7.27700000
H      3.94200000     16.70600000      7.01700000
H      3.56200000     15.24800000      6.87100000
O      4.64000000      4.92300000    -10.40200000
H      4.61600000      5.35300000     -9.54700000
H      3.72400000      4.71800000    -10.59200000
O     -1.81300000      8.74800000      2.46100000
H     -1.97200000      9.69000000      2.40000000
H     -0.89000000      8.64600000      2.23000000
O     -6.67500000      6.97600000      6.98800000
H     -6.23700000      6.33100000      6.43300000
H     -6.20200000      6.93600000      7.82000000
O    -14.16200000      1.52700000     -8.32800000
H    -13.97400000      1.12300000     -9.17500000
H    -13.49600000      2.20800000     -8.23400000
O      7.69000000      2.75500000    -11.89600000
H      8.40600000      3.38800000    -11.95100000
H      7.08400000      3.02000000    -12.58800000
O      0.96300000    -14.13400000     -2.62600000
H      1.00400000    -13.71400000     -3.48600000
H      0.10400000    -13.88900000     -2.28200000
O     -8.98100000     -5.22600000    -11.58000000
H     -9.83100000     -5.08000000    -11.99600000
H     -9.07100000     -4.84100000    -10.70800000
O    -10.09100000     -1.09600000     12.62200000
H    -10.06300000     -0.21200000     12.25700000
H    -11.00500000     -1.22000000     12.88000000
O     -9.48900000      1.55000000     -7.31300000
H     -9.00200000      1.20200000     -6.56700000
H    -10.32400000      1.08100000     -7.29300000
O    -11.50600000     -1.19700000      1.22600000
H    -12.37100000     -1.54400000      1.44500000
H    -10.90900000     -1.92900000      1.38000000
O    -13.13000000     -8.27200000      4.95300000
H    -13.13500000     -9.13000000      4.52700000
H    -13.92300000     -8.26700000      5.48900000
O      8.37400000      8.06800000      0.84300000
H      8.25100000      7.79100000      1.75100000
H      8.34100000      9.02400000      0.87700000
O      1.93000000      7.46200000     15.80000000
H      2.43500000      6.66900000     15.62100000
H      1.14200000      7.14800000     16.24500000
O      1.80200000      1.83200000     15.40100000
H      0.84600000      1.88000000     15.39000000
H      2.04600000      1.69500000     14.48600000
O    -10.24400000      7.91300000     11.45800000
H    -10.24000000      8.50500000     12.21000000
H    -11.09300000      7.47400000     11.50300000
O      4.63300000     16.46600000      1.55500000
H      3.68100000     16.39300000      1.62600000
H      4.93300000     15.56500000      1.43200000
O     -7.67100000      7.86000000     -5.48900000
H     -7.93800000      7.19700000     -6.12500000
H     -6.96000000      8.33400000     -5.92000000
O     -3.03400000      7.03700000     -1.65300000
H     -3.72700000      6.45600000     -1.96900000
H     -3.05900000      6.94300000     -0.70100000
O    -13.10600000     -6.60100000     -4.72500000
H    -13.64600000     -6.80400000     -3.96200000
H    -13.61600000     -5.95400000     -5.21400000
O     -1.24500000     16.86000000     -7.65500000
H     -1.75800000     16.18500000     -7.21100000
H     -1.89900000     17.42500000     -8.06800000
O     -6.81100000     -1.59700000     12.95000000
H     -6.74300000     -0.64300000     12.97600000
H     -7.48500000     -1.80700000     13.59700000
O    -14.71200000      3.94100000      8.78100000
H    -15.50600000      3.93900000      9.31500000
H    -14.21600000      3.18100000      9.08600000
O      1.62500000     13.94700000    -12.58500000
H      1.75900000     13.45900000    -11.77300000
H      0.67400000     13.98000000    -12.69000000
O    -17.18300000     -4.66800000     -4.60300000
H    -17.95400000     -5.17900000     -4.35800000
H    -16.67700000     -4.59400000     -3.79400000
O      6.06000000     -2.64900000      1.92000000
H      6.55600000     -3.25300000      1.36800000
H      5.80500000     -1.94000000      1.32900000
O      6.24700000      6.85100000     -1.14400000
H      7.05100000      7.23100000     -0.79000000
H      5.97000000      6.21800000     -0.48100000
O     -6.39100000      0.93600000     -9.09100000
H     -7.29800000      1.06400000     -9.36900000
H     -6.17000000      1.73900000     -8.61900000
O    -12.77400000      4.20100000      6.62900000
H    -12.21600000      4.97000000      6.74400000
H    -13.38300000      4.23500000      7.36700000
O    -10.79400000     -3.28100000     10.05300000
H    -10.28100000     -3.15800000      9.25400000
H    -10.34500000     -2.75000000     10.71100000
O     11.83500000      6.14300000     -9.35600000
H     10.90100000      6.34500000     -9.30500000
H     12.22300000      6.61100000     -8.61600000
O     -1.17200000    -17.81400000     -0.12900000
H     -1.07700000    -17.10600000     -0.76600000
H     -1.89600000    -18.34300000     -0.46500000
O     10.06500000     -2.27400000     -3.63400000
H     10.28600000     -1.56500000     -4.23800000
H      9.94100000     -1.84000000     -2.79000000
O      0.45800000     -7.40900000      9.11700000
H     -0.30800000     -7.46400000      9.68800000
H      0.11600000     -7.58200000      8.24000000
O      9.11000000     -0.21300000      4.97700000
H      9.72200000     -0.81900000      4.56000000
H      8.30500000     -0.29500000      4.46500000
O      2.42000000     -3.89400000     -2.18700000
H      3.02900000     -4.48200000     -1.74100000
H      2.97400000     -3.19600000     -2.53700000
O      3.76200000      5.01400000     -5.34300000
H      2.99200000      4.55300000     -5.01200000
H      4.50200000      4.58300000     -4.91400000
O     -5.81600000      1.40900000     -3.05400000
H     -6.69100000      1.76300000     -2.89100000
H     -5.42100000      1.33800000     -2.18500000
O      1.86800000     -5.88300000      3.31500000
H      2.69000000     -6.36700000      3.40100000
H      2.13800000     -4.96900000      3.22500000
O     -6.48700000     -4.43300000     11.91800000
H     -6.38500000     -3.75700000     11.24700000
H     -7.25500000     -4.15900000     12.41900000
O     13.78700000     -8.55700000     -8.45600000
H     13.66700000     -7.69800000     -8.86000000
H     14.07600000     -8.36400000     -7.56400000
O    -13.84500000     -2.22800000      1.92200000
H    -14.41100000     -2.73300000      2.50600000
H    -14.44100000     -1.86000000      1.27000000
O    -15.31900000     -0.49500000      4.18100000
H    -15.05700000     -1.41100000      4.09200000
H    -15.71900000     -0.27700000      3.33900000
O      2.95700000    -10.79800000     -1.53600000
H      3.50500000    -11.58300000     -1.55000000
H      3.40500000    -10.20400000     -0.93500000
O    -11.54000000     13.31000000     -0.50300000
H    -10.63500000     13.54900000     -0.70000000
H    -11.56100000     12.35700000     -0.59400000
O      3.74800000    -12.46900000      7.30500000
H      3.81700000    -13.11000000      6.59800000
H      4.43400000    -11.82900000      7.11600000
O     13.27900000     -6.91800000      3.78900000
H     13.95800000     -7.26600000      4.36700000
H     13.52900000     -7.22200000      2.91600000
O     13.42100000     -3.25000000     -5.99500000
H     13.52700000     -2.34000000     -6.27300000
H     12.48600000     -3.33500000     -5.80600000
O    -14.40100000      6.90100000     -6.95400000
H    -14.30000000      6.61400000     -7.86100000
H    -15.15700000      6.41200000     -6.63000000
O     -1.85100000      2.18300000     13.65400000
H     -1.70100000      1.31600000     13.27600000
H     -1.75000000      2.05400000     14.59700000
O     -2.71600000     -2.14200000     17.18900000
H     -1.88300000     -1.68300000     17.30100000
H     -3.28500000     -1.50400000     16.75900000
O      8.74000000    -13.11000000     -5.53600000
H      7.84700000    -13.45200000     -5.58200000
H      9.28500000    -13.88300000     -5.39500000
O     -5.24000000     -4.64200000     -5.95600000
H     -5.29400000     -3.76900000     -6.34400000
H     -4.51400000     -4.58400000     -5.33500000
O    -13.63500000     -4.18800000     -1.76700000
H    -12.79900000     -4.27600000     -2.22400000
H    -13.45400000     -4.48700000     -0.87600000
O     -0.85000000     11.54900000     11.79500000
H     -0.48700000     11.54100000     12.68100000
H     -0.14900000     11.91000000     11.25200000
O    -13.12900000      4.12300000     -7.38100000
H    -14.03600000      4.08000000     -7.07700000
H    -12.62100000      4.32200000     -6.59500000
O     13.56300000     11.22800000     -3.02100000
H     13.06100000     11.51400000     -2.25800000
H     13.13500000     11.65400000     -3.76300000
O     -7.30100000      9.93500000     10.73100000
H     -6.79100000     10.20100000     11.49600000
H     -6.66900000      9.49100000     10.16500000
O    -12.76800000      2.54200000     -4.47500000
H    -12.93600000      2.70400000     -3.54600000
H    -13.56800000      2.12500000     -4.79400000
O     -9.74900000      3.41000000      6.87400000
H    -10.37900000      3.44400000      7.59400000
H     -8.89700000      3.34500000      7.30600000
O      5.90900000    -10.03200000     -0.01000000
H      6.09800000    -10.88400000      0.38200000
H      6.72100000     -9.78600000     -0.45300000
O     -3.68700000     -6.98500000     16.58800000
H     -4.36000000     -7.19600000     15.94100000
H     -3.09300000     -6.38900000     16.13100000
O     -5.16200000      0.92100000     -0.51000000
H     -5.85700000      0.43700000     -0.06500000
H     -4.35100000      0.52600000     -0.18700000
O      2.91200000      1.45000000     -4.38600000
H      2.51300000      0.84600000     -5.01100000
H      2.24200000      2.11700000     -4.23600000
O     -5.25200000     12.79600000     -4.01600000
H     -5.98500000     12.53700000     -3.45800000
H     -4.48000000     12.70300000     -3.45800000
O     15.79400000     -1.10800000      4.95900000
H     14.85800000     -1.25500000      4.82100000
H     15.98300000     -0.30000000      4.48000000
O     17.54600000     -0.83600000     -0.84300000
H     16.74100000     -1.35000000     -0.91200000
H     17.42500000     -0.11900000     -1.46600000
O     -1.01500000     -6.95200000     -6.46700000
H     -0.09400000     -7.21000000     -6.43700000
H     -1.23300000     -6.73700000     -5.56000000
O    -10.24800000    -10.39300000      8.73600000
H    -10.32500000     -9.44200000      8.65800000
H    -10.02400000    -10.54000000      9.65500000
O     13.77000000     -4.28300000      6.28200000
H     13.61100000     -4.77600000      5.47700000
H     13.27700000     -3.47100000      6.16800000
O     -0.71200000    -16.12600000     -3.43000000
H     -1.03600000    -15.40900000     -2.88500000
H     -1.33400000    -16.83900000     -3.28200000
O     -1.20800000      8.81000000      6.81400000
H     -2.13000000      8.98400000      7.00500000
H     -1.04200000      7.94900000      7.19900000
O      2.26200000     11.70600000     11.53400000
H      1.97900000     11.44800000     12.41100000
H      2.49100000     12.63200000     11.62000000
O      9.39300000     -4.12200000      8.20600000
H     10.11900000     -4.73700000      8.09700000
H      8.63600000     -4.67700000      8.39500000
O      4.15200000    -11.30200000    -10.14600000
H      3.66300000    -11.12100000     -9.34300000
H      3.62900000    -11.96100000    -10.60200000
O     -2.31200000     -0.19000000     11.23100000
H     -1.85600000      0.64300000     11.11400000
H     -1.93600000     -0.55800000     12.03100000
O     -3.32000000     11.18400000     10.65500000
H     -2.43300000     11.18000000     11.01500000
H     -3.52300000     10.25900000     10.51200000
O      2.54000000      9.52200000      3.67200000
H      2.68200000      9.33700000      2.74300000
H      2.55900000      8.66200000      4.09300000
O      9.58300000     11.14700000      5.19600000
H      9.23400000     10.78800000      4.38000000
H      9.26500000     10.55100000      5.87400000
O     -9.14100000      5.55800000     -6.87500000
H     -9.87200000      5.30100000     -6.31300000
H     -9.55600000      5.88600000     -7.67300000
O     12.32800000      6.50200000      8.92700000
H     11.89600000      7.26700000      8.54700000
H     12.50600000      6.75400000      9.83300000
O    -15.19300000      0.12600000     -1.22200000
H    -15.17400000     -0.66300000     -1.76300000
H    -15.43400000      0.82700000     -1.82800000
O     -3.76500000      0.47100000     -9.11500000
H     -3.75200000     -0.48500000     -9.15600000
H     -4.55000000      0.67900000     -8.60900000
O     -3.99900000    -14.67200000     -2.37300000
H     -4.10600000    -14.77400000     -3.31900000
H     -4.46500000    -15.42000000     -1.99800000
O     -6.42800000    -12.90800000      2.52800000
H     -7.03800000    -12.26000000      2.88000000
H     -5.60100000    -12.72700000      2.97600000
O     11.13200000     -5.63800000    -12.10700000
H     10.40700000     -6.23600000    -12.28700000
H     10.76800000     -4.76700000    -12.26100000
O      8.60900000      0.11800000    -12.87800000
H      8.48200000      1.06700000    -12.85700000
H      7.74600000     -0.24300000    -12.67900000
O      5.37300000      2.09700000      2.96400000
H      5.82000000      1.31100000      3.27700000
H      4.59500000      2.16700000      3.51700000
O      0.91400000    -11.94700000      8.32200000
H      1.68200000    -11.72000000      7.79900000
H      1.13400000    -11.65900000      9.20800000
O     11.37200000      6.87500000      5.24100000
H     11.81300000      7.72300000      5.30200000
H     11.69800000      6.38100000      5.99400000
O     -0.04800000     -3.29300000    -10.52700000
H     -0.76700000     -3.92500000    -10.53800000
H     -0.38300000     -2.54100000    -11.01600000
O     -9.09900000      1.17600000    -10.11300000
H     -9.63700000      0.44500000    -10.41800000
H     -9.58700000      1.53900000     -9.37400000
O      5.93000000     14.00300000     -6.25600000
H      6.78800000     13.80100000     -5.88300000
H      5.86500000     13.43900000     -7.02600000
O      5.17600000    -16.26300000     -1.01600000
H      4.37100000    -16.43000000     -1.50600000
H      5.81500000    -16.01100000     -1.68200000
O     -8.51400000      0.76500000      6.04300000
H     -8.10600000      1.57300000      6.35400000
H     -7.78200000      0.16600000      5.90000000
O      3.23900000      0.29100000    -10.28200000
H      3.63400000      0.79200000     -9.56800000
H      2.40700000     -0.01900000     -9.92500000
O      4.14000000     -2.11900000     -7.07200000
H      3.47000000     -2.70900000     -6.72600000
H      4.18000000     -2.32300000     -8.00600000
O     13.55400000      4.77000000      7.22700000
H     13.22500000      3.87100000      7.22800000
H     13.27500000      5.12800000      8.06900000
O     -1.43600000      8.83500000     -5.24600000
H     -0.75000000      9.35700000     -5.66200000
H     -1.15800000      8.75500000     -4.33400000
O      5.45700000      1.07600000      6.72700000
H      5.96500000      0.39000000      7.15900000
H      4.82100000      1.35400000      7.38600000
O     17.20200000     -1.77000000     -4.98700000
H     18.15600000     -1.82600000     -4.92800000
H     16.89900000     -2.66100000     -4.81400000
O      7.96400000     -8.42000000     13.39700000
H      8.45900000     -8.05500000     12.66400000
H      7.09800000     -8.01800000     13.32400000
O      8.13900000    -11.59800000      8.76200000
H      8.75900000    -11.35400000      8.07500000
H      8.67600000    -12.02300000      9.43000000
O     13.64800000     -0.84300000      8.62400000
H     13.50700000     -0.49200000      7.74500000
H     13.36800000     -1.75600000      8.56600000
O    -13.88700000      1.18000000     11.24900000
H    -13.31500000      1.93500000     11.11000000
H    -13.38900000      0.60600000     11.83100000
O    -11.43400000     -7.62500000      1.19400000
H    -10.78200000     -7.46500000      1.87600000
H    -11.12200000     -8.41000000      0.74300000
O    -12.29000000     -4.32800000      5.79600000
H    -12.35500000     -4.53100000      6.72900000
H    -11.96900000     -3.42600000      5.76900000
O      9.68800000     -0.90200000     -1.12600000
H      9.00000000     -1.51800000     -0.87400000
H      9.22300000     -0.18900000     -1.56300000
O      0.18600000      4.23100000     12.79100000
H     -0.49400000      4.16200000     13.46100000
H      0.05200000      5.09400000     12.40100000
O     15.51500000     -3.82900000     -4.04500000
H     14.85200000     -3.64100000     -4.70900000
H     15.82700000     -4.70800000     -4.26000000
O     -1.11500000      1.46300000     16.23600000
H     -1.92400000      1.69300000     16.69300000
H     -0.73200000      0.76300000     16.76400000
O      2.50900000     -4.28800000     17.21000000
H      1.91200000     -5.01900000     17.05200000
H      3.04600000     -4.24200000     16.41900000
O      5.12600000     10.35300000      7.35700000
H      5.32800000      9.43600000      7.16900000
H      4.56300000     10.62700000      6.63300000
O      6.08600000     10.72100000      4.26100000
H      6.87600000     11.09200000      4.65400000
H      5.99800000      9.85900000      4.66900000
O     -0.14900000     -8.98500000     -8.68000000
H      0.15000000     -9.39400000     -9.49200000
H     -0.50900000     -8.14200000     -8.95500000
O      3.02600000     -5.71100000    -13.09400000
H      2.60500000     -5.06400000    -12.52800000
H      2.53200000     -5.67000000    -13.91300000
O     -4.71500000      5.82800000     13.09000000
H     -4.55300000      6.18700000     13.96200000
H     -5.66600000      5.86100000     12.99000000
O     -2.45000000     -4.45100000     15.75200000
H     -2.22700000     -3.78100000     16.39800000
H     -3.13100000     -4.04700000     15.21400000
O      1.97600000     16.03200000      1.68100000
H      1.67300000     15.15900000      1.93200000
H      1.87200000     16.05700000      0.72900000
O     -3.14100000     14.82300000     -4.27000000
H     -4.05000000     14.78000000     -3.97200000
H     -2.71400000     15.41300000     -3.64800000
O     -1.68000000    -12.25400000     11.54900000
H     -1.08600000    -12.89900000     11.16400000
H     -2.27600000    -12.77200000     12.09000000
O     10.45100000    -10.72800000     -2.72100000
H     11.40300000    -10.68600000     -2.62500000
H     10.28500000    -10.39000000     -3.60100000
O    -14.04900000      7.88200000      7.74400000
H    -14.02700000      8.69300000      7.23600000
H    -13.31600000      7.36700000      7.40500000
O      7.10700000    -11.43700000     -3.76800000
H      7.70700000    -11.82800000     -4.40300000
H      7.39800000    -10.52900000     -3.69100000
O     -0.46200000     13.85000000     -4.82700000
H     -1.36200000     13.92400000     -4.50900000
H      0.05200000     14.38300000     -4.22100000
O      7.95300000     11.08700000      0.82700000
H      8.02400000     12.00000000      0.54900000
H      8.45800000     11.04300000      1.63900000
O     -3.81200000    -11.79000000    -10.85800000
H     -4.04100000    -11.54100000    -11.75400000
H     -3.95100000    -10.99400000    -10.34500000
O     -0.70000000      5.59200000     -3.10600000
H     -1.54800000      5.91500000     -2.80300000
H     -0.12700000      6.35900000     -3.07800000
O      9.28500000     -0.52500000    -15.98300000
H      9.94900000      0.11000000    -16.25100000
H      9.62700000     -0.90200000    -15.17300000
O      5.93100000      3.06400000     -4.80800000
H      5.62300000      2.58400000     -4.03900000
H      6.25300000      2.38500000     -5.40100000
O     -6.18600000      7.65400000     -0.88400000
H     -6.03800000      6.83000000     -1.34900000
H     -5.69800000      8.30500000     -1.38800000
O    -12.57700000      3.36200000      0.43700000
H    -12.64000000      2.71600000      1.14100000
H    -11.78300000      3.12100000     -0.03900000
O      1.22600000     11.03200000      8.98100000
H      1.23300000     11.91000000      8.59900000
H      1.83800000     11.08400000      9.71500000
O     -4.96600000     13.98300000      0.69100000
H     -5.25100000     14.37000000     -0.13700000
H     -5.39900000     13.12900000      0.71800000
O      7.28300000      1.34400000     14.52700000
H      6.45500000      1.31000000     15.00600000
H      7.03800000      1.20000000     13.61300000
O    -10.05400000    -11.51500000     -3.95500000
H     -9.45200000    -11.93000000     -3.33700000
H    -10.89900000    -11.92800000     -3.77900000
O      1.49400000      2.06200000    -14.51900000
H      1.90200000      2.92200000    -14.61700000
H      0.57700000      2.20300000    -14.75200000
O     -0.95900000     -6.66500000    -10.23200000
H     -1.47600000     -5.86300000    -10.15500000
H     -0.99100000     -6.88100000    -11.16400000
O     11.59300000      4.41000000      0.29300000
H     11.79000000      4.70600000      1.18100000
H     10.73200000      4.78100000      0.10200000
O     -1.50000000    -12.68800000     -4.67600000
H     -1.59300000    -11.77200000     -4.41500000
H     -0.61600000    -12.74500000     -5.03900000
O     -5.08000000     -6.59800000    -10.09700000
H     -4.71500000     -6.08100000    -10.81600000
H     -4.34800000     -6.71800000     -9.49300000
O    -16.63900000      0.12200000      6.69800000
H    -16.21400000      0.21300000      5.84500000
H    -17.51100000      0.49500000      6.57200000
O      3.35800000     -8.13300000     15.63600000
H      2.97600000     -7.48400000     16.22800000
H      2.68900000     -8.26900000     14.96600000
O     -2.16000000      5.05100000    -14.47200000
H     -1.94500000      4.13900000    -14.27300000
H     -2.84200000      4.99500000    -15.14200000
O      5.67000000      8.03800000      6.05600000
H      4.79700000      7.86700000      5.70300000
H      6.10700000      7.18600000      6.03800000
O     -7.56100000      3.11100000      2.68100000
H     -7.98700000      2.26400000      2.80900000
H     -7.84300000      3.63700000      3.43000000
O     -0.66800000     13.26300000     -1.39100000
H     -1.20500000     13.86800000     -0.87900000
H     -0.06400000     12.88200000     -0.75500000
O     -5.09900000      8.64800000      9.71700000
H     -4.36400000      8.19100000     10.12500000
H     -4.82400000      8.78500000      8.81100000
O     14.69200000      6.79400000      0.20400000
H     14.26000000      7.56200000     -0.17000000
H     15.06600000      6.33900000     -0.55000000
O     -4.68900000     -6.53700000     11.65000000
H     -5.36000000     -5.90800000     11.91500000
H     -3.86000000     -6.10700000     11.86300000
O      0.39900000     10.53000000     -6.46500000
H      0.14300000     11.12300000     -7.17100000
H      1.10000000      9.99800000     -6.84100000
O     -8.52500000     -7.72200000     -0.62800000
H     -8.01900000     -6.93100000     -0.44400000
H     -9.24000000     -7.42400000     -1.19000000
O     10.49600000      4.38900000      8.40100000
H     10.22700000      3.90700000      7.61900000
H     10.10700000      5.25700000      8.29300000
O      4.52500000      7.50700000     -4.41400000
H      4.29400000      6.74500000     -4.94600000
H      5.48100000      7.48200000     -4.36300000
O     -3.10300000      3.98700000     -3.70400000
H     -3.89400000      4.05500000     -3.16900000
H     -2.39700000      4.28100000     -3.12700000
O      7.20200000     -1.06300000     -9.31900000
H      6.57200000     -0.34400000     -9.27900000
H      6.74000000     -1.80800000     -8.93400000
O      4.24000000     13.78500000      1.21500000
H      4.78300000     13.01900000      1.40600000
H      3.42600000     13.62700000      1.69300000
O      9.06500000      3.70900000     10.71800000
H      9.69800000      3.97800000     10.05200000
H      8.70900000      2.88300000     10.39000000
O     -9.51100000    -13.97500000     -0.31600000
H     -8.89700000    -13.30300000     -0.61000000
H     -9.40100000    -14.00200000      0.63400000
O     12.22500000     -1.49000000     -8.97400000
H     12.54100000     -1.56000000     -9.87500000
H     11.40800000     -1.98900000     -8.96600000
O      0.79800000     10.38600000    -10.19000000
H      1.68300000     10.68100000    -10.40700000
H      0.22300000     10.99900000    -10.64600000
O     -1.65800000      9.55700000     15.29000000
H     -0.72700000      9.67600000     15.48200000
H     -1.77300000      8.60800000     15.24400000
O      4.43300000      5.90000000     -7.72900000
H      4.19100000      5.87100000     -6.80300000
H      3.64700000      6.21800000     -8.17200000
O     -2.82700000     11.93300000      8.03200000
H     -2.22100000     11.20100000      7.91500000
H     -3.01200000     11.94200000      8.97100000
O     -1.56200000     16.44800000     -2.09900000
H     -1.77000000     16.60200000     -1.17700000
H     -1.89300000     17.22300000     -2.55200000
O     -4.13500000    -12.71800000      7.68200000
H     -3.89600000    -13.49900000      8.18100000
H     -5.09000000    -12.75400000      7.62500000
O    -13.91500000     10.61600000      3.06800000
H    -13.50000000      9.95400000      2.51500000
H    -14.77400000     10.75600000      2.67000000
O      9.70400000     -1.65000000      9.20900000
H      9.93300000     -2.47100000      8.77200000
H     10.28000000     -1.61600000      9.97200000
O     13.79900000    -10.05100000     -5.18800000
H     14.70900000     -9.77100000     -5.28400000
H     13.64800000    -10.05900000     -4.24300000
O     -6.26600000      5.77000000    -13.19800000
H     -6.99900000      6.12200000    -12.69400000
H     -5.48700000      6.09600000    -12.74700000
O     -0.81200000     -6.65400000    -12.98200000
H     -0.40000000     -7.48400000    -13.22400000
H     -0.78200000     -6.13000000    -13.78300000
O     -5.04000000     11.81000000      3.59900000
H     -5.15700000     10.87700000      3.41900000
H     -5.92800000     12.16800000      3.59400000
O      3.24800000      7.25200000      5.39500000
H      2.78100000      7.60200000      6.15400000
H      2.65700000      6.59400000      5.03100000
O    -18.19500000     -3.12200000     -1.82300000
H    -18.73900000     -3.89900000     -1.69500000
H    -17.33000000     -3.46900000     -2.04100000
O     -5.51000000     -9.71300000     -4.33100000
H     -5.99000000     -9.28400000     -5.03900000
H     -6.00200000     -9.49100000     -3.54000000
O     -3.19500000     -3.92900000    -17.57200000
H     -3.27200000     -3.24600000    -16.90600000
H     -4.09900000     -4.13800000    -17.80600000
O     -5.71400000     10.09600000     12.81000000
H     -4.93100000      9.63900000     12.50400000
H     -6.20800000      9.43100000     13.28900000
O      2.20000000      9.20200000     -8.00700000
H      2.68600000      8.43600000     -8.31500000
H      1.77000000      9.54300000     -8.79100000
O     -4.16200000     -2.21600000    -11.04900000
H     -4.79700000     -2.59500000    -10.44300000
H     -4.68300000     -1.94900000    -11.80700000
O      6.57300000    -12.05900000     -9.23400000
H      5.73500000    -11.66300000     -9.47600000
H      6.78700000    -12.63300000     -9.97000000
O      5.42500000     -4.11400000    -11.76200000
H      5.08600000     -4.99100000    -11.94300000
H      5.33100000     -3.64600000    -12.59100000
O      0.79100000      0.93600000    -17.48500000
H     -0.05900000      1.29900000    -17.73600000
H      0.92400000      1.23800000    -16.58700000
O     14.61600000     11.47800000     -0.11600000
H     14.84300000     10.63600000     -0.51200000
H     13.65900000     11.49100000     -0.11400000
O     -7.51800000    -14.25300000     -4.27900000
H     -6.86000000    -13.91700000     -4.88700000
H     -8.35400000    -13.97700000     -4.65500000
O      4.69500000      0.85500000     -7.95700000
H      5.23300000      1.44800000     -7.43200000
H      4.56400000      0.09100000     -7.39500000
O     -3.73500000     -1.60800000      0.28900000
H     -3.00200000     -1.03200000      0.50700000
H     -3.53700000     -1.92300000     -0.59300000
O      7.27300000      2.03300000      0.86800000
H      6.56400000      2.00900000      1.51100000
H      8.05000000      2.26600000      1.37700000
O     -3.30000000     -7.23400000     -8.13700000
H     -2.37700000     -7.07500000     -8.33700000
H     -3.34700000     -7.20100000     -7.18200000
O     10.11100000      0.33000000      7.39500000
H      9.79000000      0.11100000      6.52000000
H      9.78700000     -0.37800000      7.95300000
O      8.42400000     16.11300000     -1.32600000
H      7.52500000     15.89400000     -1.57000000
H      8.53700000     17.01800000     -1.61700000
O    -10.10200000      1.94000000      4.28000000
H     -9.60300000      1.29200000      4.77800000
H    -10.61800000      2.40400000      4.94000000
O     -6.22500000     -1.69600000    -12.90300000
H     -6.82600000     -2.29200000    -13.34800000
H     -5.93200000     -1.09500000    -13.58900000
O    -15.22500000      2.81800000      5.03600000
H    -14.92900000      2.23400000      5.73500000
H    -14.58000000      2.70300000      4.33800000
O      0.29600000     -2.00500000    -17.28200000
H      0.21200000     -2.50200000    -16.46900000
H      0.85700000     -1.26400000    -17.05300000
O     -6.87000000     13.37500000      6.40400000
H     -7.16900000     12.51200000      6.11900000
H     -7.48000000     13.98700000      5.99200000
O      5.21500000    -15.35900000     -4.37000000
H      5.53000000    -14.99400000     -5.19700000
H      4.70700000    -16.12900000     -4.62600000
O      8.69900000    -13.68300000      5.00600000
H      7.77900000    -13.79300000      4.76700000
H      9.15500000    -14.37400000      4.52500000
O     -6.45600000     -8.51400000     11.76500000
H     -5.75900000     -7.89300000     11.55500000
H     -6.06500000     -9.37400000     11.60900000
O     -7.04000000     -4.80000000      4.25500000
H     -7.38800000     -4.85800000      5.14500000
H     -6.19200000     -5.24200000      4.30000000
O      6.05400000      8.40400000     10.16200000
H      6.61200000      8.98200000     10.68300000
H      5.26400000      8.91800000      9.99900000
O     -1.42300000     17.60500000      2.69200000
H     -2.20600000     17.97100000      3.10300000
H     -1.46200000     16.67000000      2.89200000
O     -8.23200000      4.92700000     -3.71700000
H     -8.82600000      5.65400000     -3.90400000
H     -7.52700000      5.02300000     -4.35800000
O      5.16700000      3.70300000    -16.09000000
H      5.35000000      3.34600000    -15.22100000
H      5.22200000      4.65100000    -15.97600000
O     12.88200000      7.80700000     -6.95200000
H     13.42800000      8.29600000     -6.33700000
H     12.64700000      7.00800000     -6.48000000
O     -9.76300000      6.60700000    -13.37900000
H     -9.69700000      5.85900000    -12.78500000
H     -9.81200000      6.21700000    -14.25100000
O      4.32100000      6.09000000      2.21700000
H      4.34900000      7.03700000      2.08200000
H      3.49400000      5.93700000      2.67300000
O      5.26800000     -2.78700000     11.97100000
H      5.30500000     -3.51100000     11.34500000
H      4.54500000     -3.01300000     12.55600000
O      5.62200000     -6.78300000    -13.10900000
H      5.47900000     -7.65000000    -12.73000000
H      4.74200000     -6.45300000    -13.29000000
O     13.10500000     -9.87600000     -2.61000000
H     13.31600000     -9.03400000     -2.20600000
H     13.87900000    -10.41700000     -2.45400000
O     -9.50900000     13.13100000     -4.18600000
H    -10.31700000     13.50200000     -4.54100000
H     -9.49800000     13.41200000     -3.27100000
O     10.67100000     -7.87900000      2.68000000
H     11.06400000     -7.44300000      1.92300000
H     11.41700000     -8.15800000      3.21000000
O    -11.06400000    -11.58900000     -9.29300000
H    -11.61700000    -10.85900000     -9.57000000
H    -10.28500000    -11.17300000     -8.92200000
O      5.37400000     12.15400000     -8.50500000
H      5.06300000     11.58000000     -7.80500000
H      4.58300000     12.39000000     -8.99000000
O     -2.98000000      6.90800000      1.06600000
H     -2.60900000      7.66400000      1.52000000
H     -2.61400000      6.15100000      1.52400000
O      7.27700000      1.27000000     -6.66800000
H      7.99900000      0.65000000     -6.56400000
H      7.54900000      1.83400000     -7.39200000
O     10.04000000     -3.07900000    -13.40800000
H      9.44300000     -2.88300000    -12.68600000
H      9.46500000     -3.24000000    -14.15700000
O     -3.59500000     -9.24800000      3.87100000
H     -4.02300000     -9.20800000      4.72600000
H     -3.24900000     -8.36600000      3.73500000
O     -0.26400000     -1.15200000      8.29600000
H     -1.18600000     -1.32600000      8.48700000
H     -0.26300000     -0.82900000      7.39500000
O    -15.18200000      7.04400000      4.61700000
H    -15.00100000      7.97700000      4.73300000
H    -15.92600000      7.01700000      4.01600000
O     -2.07500000     11.59300000      2.11900000
H     -1.57200000     12.34100000      2.44100000
H     -2.30700000     11.82900000      1.22100000
O     -0.01600000      5.96100000     16.98500000
H     -0.71400000      6.33200000     17.52600000
H      0.26700000      5.18100000     17.46300000
O     17.19200000      0.49200000      7.02400000
H     16.67400000     -0.21400000      6.63800000
H     18.09200000      0.16800000      7.00300000
O      5.73700000    -10.85000000      4.12800000
H      5.89100000    -11.41500000      4.88500000
H      6.46900000    -10.23400000      4.13500000
O     -1.75400000    -13.24500000     -7.46000000
H     -2.03700000    -13.49000000     -6.57900000
H     -1.86300000    -12.29500000     -7.49000000
O     -1.06300000      2.09800000    -15.33800000
H     -1.75600000      2.14300000    -15.99800000
H     -1.49500000      1.74100000    -14.56200000
O    -10.85000000      4.66000000      3.15900000
H    -10.72700000      3.73200000      3.36200000
H    -11.76200000      4.83600000      3.39100000
O     14.68200000      2.20200000     -0.57300000
H     14.29700000      1.36200000     -0.82300000
H     14.27100000      2.83800000     -1.15800000
O      1.40200000      0.14600000      9.99600000
H      0.96000000     -0.31000000      9.28000000
H      1.63000000     -0.54600000     10.61600000
O      8.84300000     13.32900000     -0.61700000
H      9.03200000     13.06400000     -1.51700000
H      8.73500000     14.27900000     -0.66400000
O      9.35800000     -0.49200000     12.06200000
H     10.23900000     -0.16800000     11.87500000
H      8.82200000     -0.15700000     11.34300000
O      3.95800000      3.66000000     -1.28900000
H      4.66000000      3.96400000     -0.71200000
H      3.23000000      4.25500000     -1.11400000
O     -1.61200000     -7.37700000     10.76400000
H     -2.30300000     -7.85200000     10.30100000
H     -1.31600000     -7.98600000     11.44100000
O     -5.09500000      5.58200000     -8.73200000
H     -4.35400000      5.95500000     -8.25300000
H     -5.79300000      6.22900000     -8.63400000
O      2.90500000     -7.89400000    -10.80500000
H      3.63900000     -8.38300000    -11.17700000
H      2.73100000     -7.20100000    -11.44300000
O     -6.41600000     -8.62100000    -14.20600000
H     -6.81100000     -7.81500000    -14.53900000
H     -6.61500000     -8.61700000    -13.27000000
O    -12.27400000      8.49600000     -6.72800000
H    -13.00800000      7.88200000     -6.74000000
H    -11.65300000      8.14000000     -7.36300000
O    -14.18000000      6.46900000     -9.75800000
H    -14.40200000      7.33200000    -10.10800000
H    -13.29300000      6.30200000    -10.07600000
O    -10.41200000     -7.00700000     -5.24900000
H    -10.06000000     -6.51000000     -5.98800000
H    -11.32500000     -6.72600000     -5.18500000
O     -6.92700000    -12.60300000      7.72100000
H     -7.84500000    -12.75400000      7.94700000
H     -6.69000000    -11.81100000      8.20400000
O     -3.75000000     -0.56900000     15.06300000
H     -2.93000000     -0.48600000     14.57600000
H     -4.13100000      0.30900000     15.04300000
O     -5.76500000     -6.64000000      7.95400000
H     -6.05800000     -6.66000000      7.04300000
H     -6.52100000     -6.94500000      8.45600000
O      2.51100000    -16.10400000     -1.66600000
H      1.88100000    -15.44200000     -1.94800000
H      2.01900000    -16.92600000     -1.68500000
O     -2.38400000     14.26200000      0.66500000
H     -2.38700000     15.19700000      0.46000000
H     -3.31000000     14.03200000      0.74600000
O     -7.19400000    -14.62100000      6.03400000
H     -7.27000000    -13.80500000      6.52800000
H     -7.13100000    -15.30200000      6.70500000
O     10.77100000      9.29500000     -1.02400000
H      9.83100000      9.16300000     -1.15000000
H     11.18200000      8.74200000     -1.68900000
O     -5.04100000     -9.44800000      6.40500000
H     -4.81400000    -10.28100000      6.82000000
H     -5.65900000     -9.04000000      7.01100000
O     11.37000000     -3.72400000     -0.71600000
H     12.06300000     -3.58900000     -1.36200000
H     11.12000000     -2.84100000     -0.44400000
O      8.72800000     12.27100000     -3.02000000
H      8.31500000     11.51200000     -2.60800000
H      9.04200000     11.94400000     -3.86300000
O      9.37200000      8.28400000     12.42300000
H      9.01100000      7.42000000     12.22700000
H      9.92700000      8.14400000     13.19000000
O     -9.54100000     11.54400000     -8.53000000
H     -8.60600000     11.70000000     -8.65700000
H     -9.90000000     12.40400000     -8.31300000
O     12.85600000      1.68400000    -11.91100000
H     12.28000000      1.11300000    -11.40300000
H     13.10900000      1.15700000    -12.66800000
O     -4.84100000     -3.12300000     14.25100000
H     -5.62300000     -2.83900000     13.77600000
H     -4.57400000     -2.35400000     14.75400000
O    -11.41400000      4.85800000     -5.28300000
H    -11.69900000      4.13200000     -4.72800000
H    -11.35800000      5.60700000     -4.68900000
O     -4.74400000      4.19300000    -11.08000000
H     -4.21800000      4.96200000    -11.30000000
H     -5.07600000      4.37400000    -10.20100000
O      9.77000000     -6.84400000     -3.58300000
H     10.69400000     -6.88100000     -3.33500000
H      9.77900000     -6.56500000     -4.49900000
O      4.35900000     -6.66100000      4.09600000
H      5.18800000     -6.95300000      4.47600000
H      4.25300000     -7.19700000      3.31000000
O     -7.67400000      8.67500000     14.19700000
H     -8.30600000      9.32200000     13.88100000
H     -7.74400000      7.94900000     13.57700000
O     -3.59300000     -0.98600000    -16.61400000
H     -3.02800000     -0.79600000    -15.86400000
H     -3.03600000     -0.83600000    -17.37700000
O      6.61800000     -5.16700000     -2.81100000
H      7.34100000     -5.23400000     -2.18700000
H      5.82900000     -5.24000000     -2.27400000
O     -0.97100000     15.72400000      8.18500000
H     -1.32300000     16.60900000      8.28900000
H     -1.70800000     15.21100000      7.85400000
O      3.22500000     -5.44500000     13.20900000
H      3.44500000     -5.30500000     12.28800000
H      2.27600000     -5.32600000     13.25000000
O     10.37400000     -0.52100000      1.64500000
H     10.22600000     -0.54500000      0.70000000
H     10.67400000      0.37100000      1.81800000
O      6.91400000      2.88600000     -9.40500000
H      7.17400000      2.18800000    -10.00600000
H      6.42400000      3.50100000     -9.95000000
O      3.63400000      8.47300000     -1.38500000
H      3.60300000      9.41600000     -1.54600000
H      4.41500000      8.17600000     -1.85300000
O     14.20600000      1.52100000     -4.14700000
H     13.32600000      1.63700000     -3.78800000
H     14.42400000      0.60900000     -3.95600000
O     -8.54700000     -7.03800000     12.52700000
H     -8.25100000     -6.24200000     12.08400000
H     -7.88900000     -7.69500000     12.30400000
O     -0.44900000     -9.05100000     -3.98500000
H     -0.15200000     -9.80800000     -3.48000000
H     -1.38100000     -9.21400000     -4.13500000
O     -6.27500000     -1.09600000     16.98100000
H     -6.21700000     -0.15300000     16.82700000
H     -6.83000000     -1.42100000     16.27200000
O     -8.70700000     -4.08500000     13.68000000
H     -9.37800000     -4.76300000     13.76100000
H     -9.01300000     -3.37600000     14.24600000
O    -13.53400000    -10.88800000     -5.80900000
H    -12.84600000    -10.23900000     -5.95200000
H    -13.44100000    -11.13700000     -4.89000000
O      8.52200000     -4.13700000     -7.07000000
H      9.09800000     -4.62800000     -6.48400000
H      7.65000000     -4.49700000     -6.90600000
O      8.80300000     -1.04100000     -6.69800000
H      8.94400000     -1.83600000     -7.21300000
H      8.00600000     -1.21600000     -6.19900000
O      0.88800000      9.05200000      0.15000000
H      1.64200000      9.12400000      0.73500000
H      0.44900000      8.24700000      0.42300000
O      7.52900000    -15.55500000     -3.18100000
H      8.19700000    -15.54700000     -3.86600000
H      6.70200000    -15.44600000     -3.65100000
O     -0.53400000      1.91600000      5.44200000
H     -0.23100000      1.01600000      5.56900000
H     -1.02300000      2.11800000      6.23900000
O    -12.56000000     -1.69900000      7.12600000
H    -11.71100000     -1.68800000      7.56800000
H    -12.34700000     -1.63200000      6.19500000
O    -10.90300000      7.37600000     -8.91200000
H    -11.38200000      6.68600000     -9.37200000
H    -10.65200000      7.99200000     -9.60000000
O     -1.04400000    -16.43000000     -6.25900000
H     -1.50500000    -16.25600000     -5.43800000
H     -0.38000000    -17.08000000     -6.02800000
O      7.70500000     -6.80200000      7.57000000
H      7.60300000     -7.45900000      8.25900000
H      7.05900000     -7.04700000      6.90800000
O      3.40500000     11.34600000     -2.05800000
H      4.26300000     11.46300000     -1.65000000
H      3.56700000     11.46100000     -2.99400000
O     -4.11400000     -1.21500000     -3.04300000
H     -3.94700000     -1.19200000     -3.98500000
H     -4.36500000     -0.31800000     -2.82200000
O     -7.89600000     -8.06500000      9.20100000
H     -8.14800000     -7.81800000     10.09100000
H     -8.72700000     -8.22600000      8.75400000
O     -5.96300000      1.80200000     17.34600000
H     -6.52600000      2.07400000     18.07200000
H     -5.95900000      2.55200000     16.75200000
O     -6.16600000     -5.34600000     14.58100000
H     -5.56600000     -4.60100000     14.54200000
H     -6.94600000     -5.05000000     14.11200000
O      5.15800000      6.23400000    -15.24300000
H      5.16000000      6.49700000    -14.32300000
H      5.31000000      7.04700000    -15.72500000
O      1.05700000    -12.89900000      0.24000000
H      1.07200000    -13.20700000     -0.66600000
H      1.58200000    -12.09900000      0.23000000
O      1.83000000      7.36800000     -4.30700000
H      2.73400000      7.67600000     -4.23300000
H      1.31300000      8.03200000     -3.85100000
O    -10.20400000     -4.11200000      1.08600000
H    -11.15600000     -4.19000000      1.02500000
H     -9.88500000     -4.41000000      0.23500000
O      1.79000000      2.81500000     -7.79700000
H      2.06400000      1.89800000     -7.82900000
H      2.38500000      3.22200000     -7.16800000
O    -10.75600000    -10.10000000      0.22400000
H    -11.01500000    -10.76400000      0.86300000
H    -11.48900000    -10.05900000     -0.38900000
O     -8.91600000     -5.71000000      6.30600000
H     -8.27400000     -6.38100000      6.07400000
H     -9.52900000     -5.70100000      5.57100000
O      1.49900000     -8.41500000     11.35500000
H      1.34400000     -9.35900000     11.31500000
H      1.34300000     -8.10900000     10.46200000
O     17.10300000     -4.97900000      1.54500000
H     17.20100000     -5.44900000      2.37300000
H     17.97900000     -4.98500000      1.16000000
O      1.54900000    -10.21500000      5.14000000
H      1.81500000    -10.99200000      4.64700000
H      0.59200000    -10.21900000      5.09500000
O      0.47200000     -7.50200000      1.91500000
H      0.97100000     -6.84600000      2.40100000
H      0.49600000     -7.19800000      1.00800000
O      0.06500000     17.36900000      6.08500000
H     -0.84700000     17.25300000      5.81900000
H      0.28800000     16.55400000      6.53600000
O      3.07400000     12.30400000    -10.08900000
H      2.43100000     12.82400000     -9.60600000
H      3.72300000     12.94100000    -10.38700000
O      9.06500000      7.69500000      3.51100000
H      9.89800000      7.68400000      3.98200000
H      8.54900000      7.00100000      3.92100000
O     -5.83700000     -2.24800000     -7.37000000
H     -6.30300000     -1.69900000     -8.00100000
H     -6.33200000     -2.15100000     -6.55700000
O      9.07300000     -5.10600000     -1.52400000
H      9.40500000     -5.79600000     -2.09900000
H      9.77000000     -4.45000000     -1.51100000
O      2.00100000     -9.63900000      0.93500000
H      1.61900000     -8.94100000      1.46700000
H      2.51300000    -10.15900000      1.55400000
O     -4.69600000      2.13900000     14.19200000
H     -4.95400000      2.90300000     14.70800000
H     -3.83500000      2.36500000     13.84200000
O      5.98200000     15.07500000     -2.06800000
H      5.54500000     15.15000000     -2.91600000
H      5.28000000     15.17700000     -1.42600000
O      1.32000000      7.10300000    -11.88800000
H      1.45600000      6.15700000    -11.82100000
H      1.81600000      7.36100000    -12.66500000
O      2.21200000      5.55600000      7.79700000
H      3.05800000      5.30100000      7.43000000
H      2.43300000      6.07900000      8.56700000
O      1.48700000     13.34000000      1.83500000
H      1.16800000     12.53400000      2.23900000
H      1.63100000     13.10800000      0.91700000
O     -6.48800000      3.31700000     -7.96300000
H     -7.32300000      3.59800000     -7.58700000
H     -6.04800000      4.13200000     -8.20400000
O      0.23700000     -5.31600000     14.92700000
H      0.36800000     -6.23600000     14.69900000
H     -0.67600000     -5.26600000     15.20900000
O      4.29700000     -2.22300000     -9.69700000
H      3.86300000     -1.41800000     -9.97700000
H      4.65000000     -2.59800000    -10.50400000
O    -11.78000000      0.12300000     -7.66700000
H    -11.81700000     -0.78700000     -7.96100000
H    -12.65900000      0.46400000     -7.83000000
O     -5.44000000     -8.38200000      1.79600000
H     -4.97200000     -7.64000000      1.41400000
H     -4.81500000     -8.76800000      2.41000000
O     -0.01200000     11.94300000      4.44400000
H      0.67900000     11.45700000      4.89400000
H     -0.82600000     11.55300000      4.76400000
O     -7.61100000      3.15900000     -1.78100000
H     -8.07700000      3.84200000     -2.26400000
H     -7.89700000      3.27000000     -0.87400000
O     -4.22900000      1.85600000     -5.39400000
H     -4.84000000      1.34700000     -4.86100000
H     -3.97000000      2.58600000     -4.83100000
O      9.06800000     11.03400000     -8.07100000
H      8.56500000     11.83000000     -8.24800000
H      8.55600000     10.33300000     -8.47200000
O      8.18700000     14.24400000      2.46700000
H      8.61600000     14.90200000      1.91900000
H      8.67400000     14.26400000      3.29000000
O     -2.60300000      2.39700000    -10.62400000
H     -3.31600000      3.00100000    -10.83100000
H     -3.01400000      1.71300000    -10.09500000
O     -3.43600000      3.87900000     11.04300000
H     -3.67400000      4.45000000     11.77300000
H     -2.86700000      3.21500000     11.43300000
O      5.59600000     -3.45800000    -14.58900000
H      6.46400000     -3.79800000    -14.80300000
H      5.20500000     -3.24800000    -15.43700000
O     -2.82100000    -10.45300000     -3.78100000
H     -2.90800000    -11.00200000     -3.00200000
H     -3.71800000    -10.19200000     -3.99100000
O     -8.11100000     -2.60900000      1.88400000
H     -8.95100000     -3.06300000      1.94400000
H     -7.72000000     -2.71100000      2.75100000
O     -3.26500000     14.57900000      7.20700000
H     -4.08500000     14.58600000      7.70000000
H     -3.02100000     13.65400000      7.16200000
O     17.70500000     -4.25800000     -2.15200000
H     16.78100000     -4.04700000     -2.28400000
H     17.97600000     -4.67400000     -2.97100000
O      1.35700000    -17.46300000     -4.79100000
H      1.20000000    -18.29800000     -4.34900000
H      0.92800000    -16.81300000     -4.23500000
O     -4.02900000     -9.95500000     10.99200000
H     -3.42700000    -10.47900000     11.52000000
H     -3.47300000     -9.55100000     10.32500000
O     -4.40100000     -6.12700000      0.88100000
H     -3.83800000     -6.03600000      0.11200000
H     -5.09300000     -5.47900000      0.74900000
O     -0.00500000      3.49600000    -11.23200000
H     -0.93700000      3.69700000    -11.32000000
H      0.23500000      3.84700000    -10.37400000
O     -5.01200000      3.46300000    -14.04300000
H     -4.52800000      3.58400000    -14.86000000
H     -5.50400000      4.27600000    -13.93300000
O      8.42200000     -6.39800000      2.32200000
H      8.47000000     -7.21600000      1.82700000
H      9.24400000     -6.36500000      2.81100000
O      1.54000000     -3.55000000     -8.13700000
H      0.82700000     -3.52200000     -8.77500000
H      2.33000000     -3.65900000     -8.66500000
O     -1.65700000      6.66800000     14.90400000
H     -0.96900000      6.50200000     15.54800000
H     -2.41100000      6.17500000     15.22600000
O     -9.45200000      2.32700000     -4.14500000
H     -8.74500000      2.90000000     -3.85000000
H    -10.12700000      2.92500000     -4.46500000
O     15.81900000     -6.40000000     -4.92900000
H     15.74300000     -7.35200000     -4.86400000
H     15.39600000     -6.18200000     -5.76000000
O     11.67900000    -10.12500000     -9.40500000
H     12.24500000     -9.40500000     -9.12500000
H     11.80100000    -10.79900000     -8.73700000
O     -3.28800000      6.41500000      9.35700000
H     -2.45700000      6.88900000      9.33500000
H     -3.14200000      5.70400000      9.98200000
O     16.31700000      3.09300000      1.47600000
H     17.18000000      3.33200000      1.13800000
H     15.90800000      2.60300000      0.76300000
O      4.03300000     13.67500000      6.06900000
H      4.75600000     13.99700000      5.53100000
H      3.87100000     12.78800000      5.74800000
O    -15.31600000     -2.06700000     -2.95800000
H    -14.83400000     -2.76100000     -2.50900000
H    -15.24200000     -2.28500000     -3.88700000
O      7.49900000      9.41900000     -1.97200000
H      6.74600000      9.92800000     -1.67300000
H      7.11700000      8.63900000     -2.37500000
O     11.79800000     -0.93600000     10.84700000
H     12.21000000     -1.49000000     11.50900000
H     12.42200000     -0.92600000     10.12100000
O    -10.48300000      2.46600000     -1.43100000
H     -9.68600000      2.52500000     -1.95700000
H    -10.82300000      1.58900000     -1.60800000
O      3.75400000    -13.60400000     10.01700000
H      4.31500000    -13.07300000     10.58200000
H      3.66200000    -13.08600000      9.21700000
O    -13.60900000      1.70400000      2.91300000
H    -14.43900000      1.46400000      2.50200000
H    -13.33500000      0.91400000      3.37900000
O     -3.45900000      8.86700000     -8.17600000
H     -3.14400000      9.76700000     -8.26400000
H     -2.81900000      8.34100000     -8.65500000
O     -2.51200000      9.83300000     -1.54500000
H     -1.63900000     10.06400000     -1.86400000
H     -2.61500000      8.91000000     -1.77600000
O     -6.16600000     15.42500000     -1.35900000
H     -6.08100000     15.83700000     -2.21900000
H     -6.43500000     16.13700000     -0.77800000
O    -12.15900000    -11.54700000      2.28300000
H    -12.35800000    -11.59600000      3.21800000
H    -12.98800000    -11.29600000      1.87500000
O     -4.39900000     -3.78800000     -2.07200000
H     -4.50600000     -3.01600000     -2.62800000
H     -4.76000000     -3.52500000     -1.22600000
O      0.71100000    -11.08900000     -2.77000000
H      0.12400000    -10.82700000     -2.06100000
H      1.58700000    -11.03000000     -2.38900000
O      3.56600000     12.37700000     -4.80300000
H      4.19600000     11.98500000     -5.40700000
H      3.29300000     13.18700000     -5.23400000
O     -1.86500000      2.06000000      7.86400000
H     -1.83700000      2.00300000      8.81900000
H     -1.96700000      2.99500000      7.68200000
O     -3.74000000      3.91000000    -16.54900000
H     -4.58800000      4.23800000    -16.84700000
H     -3.39000000      3.43300000    -17.30200000
O      4.56600000     -7.70300000      1.48800000
H      4.96100000     -8.56000000      1.32400000
H      3.97900000     -7.56500000      0.74600000
O      6.09300000     -1.16000000    -13.42900000
H      5.23800000     -0.85100000    -13.12800000
H      5.90000000     -1.96200000    -13.91600000
O     14.46900000     -7.74400000     -1.77500000
H     15.16900000     -7.76000000     -2.42800000
H     14.89600000     -7.44400000     -0.97300000
O    -12.74800000     -7.00000000     -7.42400000
H    -12.34600000     -7.73400000     -7.89000000
H    -13.05400000     -7.37900000     -6.60000000
O     -3.74500000    -11.85200000     -1.67400000
H     -4.41100000    -11.60500000     -1.03100000
H     -3.94200000    -12.76500000     -1.88300000
O     -5.63500000     -2.24000000      3.98600000
H     -4.68000000     -2.22200000      3.91800000
H     -5.83700000     -3.13000000      4.27400000
O     10.65700000     -6.10600000     -8.22200000
H     10.88600000     -6.22100000     -9.14400000
H     10.82600000     -5.18000000     -8.04700000
O     -3.65400000     -0.50800000      6.80000000
H     -3.20500000      0.33600000      6.75000000
H     -3.35300000     -0.89000000      7.62500000
O    -10.45700000      3.08500000      9.47300000
H    -11.12900000      3.35500000     10.09900000
H     -9.65500000      3.50400000      9.78600000
O      2.98000000      6.88300000     10.00100000
H      3.92500000      6.75700000     10.08700000
H      2.78700000      7.63500000     10.56100000
O     10.17400000     -3.21300000     -8.90300000
H      9.68100000     -3.03300000     -9.70400000
H      9.53100000     -3.60000000     -8.30900000
O     11.70200000      2.98200000     -4.69000000
H     11.26000000      2.33700000     -4.13800000
H     11.28000000      2.89600000     -5.54400000
O     -8.74600000     -6.12200000    -14.29400000
H     -7.94600000     -5.96600000    -14.79500000
H     -8.64600000     -5.58400000    -13.50800000
O      4.60900000    -11.24100000     10.99400000
H      5.10500000    -10.77900000     10.31800000
H      5.27200000    -11.53700000     11.61700000
O     -0.27300000     -9.11500000    -13.78700000
H     -0.87300000     -9.39000000    -14.48000000
H      0.51300000     -9.64400000    -13.92700000
O     -7.62300000     14.61900000     -8.18900000
H     -8.40100000     14.77100000     -8.72600000
H     -7.27900000     13.78200000     -8.49900000
O      6.10900000     14.79100000      4.54500000
H      6.72900000     14.55200000      3.85600000
H      6.11500000     15.74800000      4.55200000
O      2.27400000      4.55000000    -12.16300000
H      2.41400000      4.40200000    -13.09800000
H      1.58400000      3.93100000    -11.92300000
O     -3.07500000     -1.96700000      9.03800000
H     -3.76900000     -2.59200000      9.24700000
H     -2.83600000     -1.58300000      9.88100000
O     -8.61800000    -10.89700000     -6.01400000
H     -8.10500000    -10.16100000     -5.68200000
H     -9.11600000    -11.20300000     -5.25600000
O     12.86400000     -3.26600000      8.71600000
H     13.32400000     -3.71800000      8.00800000
H     12.11100000     -3.82500000      8.90800000
O      3.98000000    -14.51400000      5.56300000
H      4.87700000    -14.56400000      5.23200000
H      3.49000000    -15.13100000      5.02000000
O     -8.72400000     -3.52000000     -9.25200000
H     -7.97700000     -2.94300000     -9.41400000
H     -9.45300000     -2.92500000     -9.07700000
O    -11.21800000     10.54200000     -1.62000000
H    -10.63700000     11.04400000     -2.19200000
H    -11.44500000      9.76500000     -2.13100000
O     -6.37300000      8.43100000    -11.71800000
H     -5.48600000      8.76200000    -11.86200000
H     -6.94400000      9.13900000    -12.01600000
O      0.38200000      6.32500000      0.70300000
H     -0.30200000      5.69300000      0.92600000
H      0.81500000      5.94900000     -0.06300000
O     -8.29300000    -10.75000000      3.14600000
H     -8.29700000     -9.85200000      2.81700000
H     -8.92200000    -10.74400000      3.86700000
O      3.57100000      9.27100000      1.37500000
H      3.86800000      8.91900000      0.53600000
H      4.02900000     10.10800000      1.45900000
O     -0.96600000     -5.05700000    -15.31800000
H     -1.50400000     -4.82900000    -16.07600000
H     -0.10200000     -5.24200000    -15.68500000
O      6.44300000     -9.55700000      9.61600000
H      7.14700000     -8.99500000      9.94100000
H      6.89200000    -10.23600000      9.11100000
O     14.09300000      9.01600000     -1.51000000
H     13.42700000      8.42400000     -1.86100000
H     13.98800000      9.82200000     -2.01500000
O     -6.90900000     12.15000000     -8.81600000
H     -6.47200000     12.02500000     -9.65800000
H     -6.44900000     11.56100000     -8.21700000
O      6.24500000    -14.87600000      3.83300000
H      5.78600000    -15.00700000      3.00300000
H      6.50300000    -15.75600000      4.10500000
O      2.89200000     11.14100000      5.72400000
H      2.36900000     10.57900000      6.29500000
H      2.78800000     10.76100000      4.85100000
O     -2.82000000     -5.92800000     -1.37200000
H     -3.44200000     -5.31600000     -1.76600000
H     -3.22300000     -6.78800000     -1.49000000
O     -2.11100000    -16.56700000      2.16100000
H     -1.92500000    -17.21500000      1.48100000
H     -2.43900000    -15.80600000      1.68300000
O     -4.25600000    -15.36800000      3.83800000
H     -4.81800000    -14.94600000      4.48800000
H     -3.40200000    -14.95100000      3.95200000
O     -0.44000000     -6.04600000      5.09200000
H     -0.43700000     -6.57000000      5.89300000
H      0.32600000     -6.34800000      4.60500000
O     -9.99900000     11.47300000      7.72100000
H    -10.56100000     11.26100000      6.97600000
H     -9.74100000     10.62200000      8.07600000
O     14.68800000     -5.68800000     -7.19700000
H     14.15700000     -4.89500000     -7.12200000
H     14.88000000     -5.76000000     -8.13200000
O     10.33900000      0.51600000     14.89400000
H      9.71100000      0.56700000     15.61500000
H      9.80700000      0.30400000     14.12700000
O      6.93400000     -7.55700000      4.64900000
H      7.53100000     -8.16000000      5.09200000
H      7.29600000     -7.46600000      3.76800000
O      4.46200000    -13.08700000     -1.31600000
H      5.40900000    -13.19200000     -1.22800000
H      4.09600000    -13.88900000     -0.94200000
O    -10.48100000    -11.34000000      6.17300000
H    -10.47500000    -10.53600000      5.65200000
H    -10.21500000    -11.06000000      7.04800000
O     -7.09100000     15.31100000      3.06700000
H     -7.48200000     14.46500000      2.84800000
H     -6.20600000     15.09500000      3.36400000
O      2.64700000    -15.89800000      3.42500000
H      1.70000000    -15.90300000      3.55900000
H      2.86200000    -16.80200000      3.19600000
O     -2.47900000    -14.10100000    -10.07700000
H     -2.83800000    -13.25300000    -10.34000000
H     -2.34500000    -14.02200000     -9.13300000
O     -7.83000000     -8.26000000     -5.18700000
H     -8.72500000     -8.04600000     -4.92500000
H     -7.37400000     -7.41800000     -5.19200000
O     -8.32900000      7.11300000      2.13300000
H     -7.99900000      7.80500000      2.70700000
H     -7.54400000      6.74700000      1.72400000
O     -9.51300000      9.37400000    -10.25100000
H     -9.86700000      9.68200000    -11.08600000
H     -9.53700000     10.14300000     -9.68300000
O      5.24900000     -9.33000000    -12.05800000
H      5.92200000     -9.84800000    -12.50200000
H      5.01200000     -9.85200000    -11.29200000
O     12.13200000     -4.85300000     12.31700000
H     13.00500000     -5.23200000     12.22000000
H     12.25800000     -4.10600000     12.90100000
O     16.03700000     -7.41200000      0.39300000
H     16.84700000     -7.91400000      0.48100000
H     16.23700000     -6.56300000      0.78600000
O     15.52100000      5.72500000     -2.23800000
H     14.86200000      5.13700000     -2.60600000
H     16.35000000      5.26400000     -2.36200000
O     13.94200000     -8.69900000      1.58200000
H     14.74200000     -8.23100000      1.34400000
H     14.23200000     -9.37000000      2.20000000
O     -3.23300000     -3.76800000     11.63000000
H     -2.36400000     -3.81600000     12.02800000
H     -3.78200000     -3.36500000     12.30300000
O    -10.72200000      1.57400000     12.00700000
H    -10.22400000      1.85000000     11.23800000
H    -10.16300000      1.80300000     12.75000000
O      6.93900000      8.22800000    -11.30400000
H      6.59500000      7.75000000    -12.05900000
H      6.24900000      8.85300000    -11.08100000
O     -2.37600000      5.93100000     -8.03100000
H     -2.42100000      5.05700000     -7.64400000
H     -1.51900000      5.96100000     -8.45600000
O      3.60000000     -5.70200000     -6.24400000
H      3.06900000     -5.82400000     -7.03100000
H      3.43300000     -6.48400000     -5.71900000
O      9.58000000      9.45600000    -10.83600000
H      8.80400000      9.34300000    -11.38400000
H      9.47900000      8.80700000    -10.14000000
O      9.94300000     11.31900000     -5.46100000
H      9.80800000     11.28500000     -6.40800000
H     10.73600000     11.84400000     -5.35100000
O      9.94500000      2.93700000      5.79200000
H      9.58200000      2.05800000      5.67700000
H     10.60200000      3.01700000      5.10000000
O      5.80200000     14.25600000      8.62600000
H      5.65300000     13.36700000      8.94800000
H      4.97100000     14.50800000      8.22400000
O    -12.51000000      9.34400000      0.95800000
H    -12.19200000      9.31100000      0.05600000
H    -12.02000000      8.65800000      1.41000000
O     -4.76200000     -5.76000000      5.23300000
H     -4.03300000     -5.36800000      5.71400000
H     -4.35300000     -6.17000000      4.47100000
O      8.50200000     -9.87300000      4.81300000
H      8.88200000    -10.41900000      5.50200000
H      8.99300000    -10.10600000      4.02500000
O     12.27800000     -1.32200000      5.99200000
H     11.55300000     -1.52600000      5.40000000
H     12.61800000     -0.48500000      5.67400000
O     14.72500000     -3.75300000      0.63600000
H     15.63900000     -3.89800000      0.88300000
H     14.24600000     -4.46100000      1.06700000
O     10.19900000     13.86300000      5.02300000
H     10.36300000     14.15300000      5.92100000
H      9.81300000     12.99200000      5.12000000
O     -1.47500000     -9.51600000     12.41800000
H     -1.71000000     -9.60300000     13.34100000
H     -1.43600000    -10.41600000     12.09500000
O      1.43800000     16.57600000     -0.89900000
H      0.59400000     16.41400000     -1.32000000
H      2.07000000     16.57000000     -1.61700000
O    -12.12800000     -4.43100000     -8.04300000
H    -11.78200000     -5.14700000     -8.57600000
H    -12.61600000     -4.86600000     -7.34400000
O     -2.81800000    -14.45700000      9.42300000
H     -1.92400000    -14.28600000      9.71900000
H     -3.24900000    -14.85200000     10.18100000
O      9.61100000     -3.90400000     14.23100000
H      9.90200000     -4.54000000     13.57700000
H      8.97800000     -3.35600000     13.76700000
O      1.37600000     -0.73800000    -14.20500000
H      0.78600000     -0.55400000    -13.47400000
H      1.51700000      0.11400000    -14.61900000
O     -3.84200000     -0.77800000     -5.89400000
H     -4.08100000      0.13900000     -5.76400000
H     -4.60100000     -1.16500000     -6.33000000
O      6.34100000     -5.18200000     -5.60800000
H      5.40300000     -5.26600000     -5.77500000
H      6.40800000     -5.09500000     -4.65700000
O      5.94700000     11.98000000     -1.75100000
H      5.99500000     12.77700000     -2.27900000
H      6.67200000     12.06000000     -1.13100000
O     -5.64700000     -6.42200000     -1.80900000
H     -5.88200000     -5.95200000     -2.60900000
H     -5.71800000     -7.34700000     -2.04600000
O      9.86500000    -11.53200000      6.41300000
H     10.58100000    -11.97100000      6.87200000
H      9.49500000    -12.20900000      5.84600000
O     -7.31400000     -7.71000000      5.37600000
H     -7.54900000     -7.87800000      4.46400000
H     -6.87100000     -8.51000000      5.66000000
O      1.15800000     11.12900000     14.05000000
H      1.56900000     10.95600000     14.89700000
H      0.94300000     12.06200000     14.07500000
O     -8.78100000     -0.07200000    -15.47900000
H     -8.75100000     -1.02700000    -15.43500000
H     -8.86100000      0.12200000    -16.41300000
O     -1.04800000     -8.60200000      6.53300000
H     -0.96600000     -9.33900000      5.92800000
H     -1.37700000     -8.99300000      7.34200000
O      8.26600000      4.59600000     -5.03200000
H      8.44600000      4.65500000     -5.97100000
H      7.36300000      4.28200000     -4.98100000
O     -6.76200000     -6.25600000     -7.55700000
H     -6.32800000     -6.29700000     -8.40900000
H     -6.23400000     -5.64000000     -7.04800000
O     -5.94800000     12.83600000     11.06800000
H     -5.32700000     13.10100000     11.74600000
H     -5.48800000     12.15800000     10.57300000
O      3.43600000      1.82100000      8.73200000
H      2.75200000      1.38100000      9.23600000
H      3.66200000      2.59000000      9.25500000
O      6.26900000      4.61700000      0.42000000
H      6.52200000      3.69300000      0.42500000
H      5.88200000      4.76400000      1.28300000
O      6.70000000     -2.19400000     -5.54800000
H      7.08700000     -2.91300000     -5.04800000
H      5.90700000     -2.56700000     -5.93100000
O      7.51600000      1.28000000     -1.64400000
H      7.46500000      1.58400000     -0.73700000
H      6.60500000      1.23400000     -1.93300000
O     11.66600000      8.06400000     -3.32900000
H     11.80800000      7.13900000     -3.53000000
H     11.56800000      8.48300000     -4.18400000
O      0.62200000     13.84300000     -9.55200000
H     -0.02700000     13.60100000     -8.89100000
H      0.58100000     14.79900000     -9.58800000
O     -8.00700000    -13.82400000     -8.20100000
H     -7.82800000    -12.94100000     -7.87900000
H     -8.96200000    -13.89200000     -8.19700000
O     -5.41800000    -12.93200000     -5.29300000
H     -5.25700000    -12.09800000     -4.85200000
H     -5.11400000    -12.79200000     -6.19000000
O      2.93300000     -2.51800000     14.00700000
H      3.59200000     -2.85400000     14.61400000
H      2.28700000     -2.09000000     14.56900000
O     -8.11400000      4.22500000     10.30600000
H     -7.97400000      4.60000000      9.43600000
H     -7.45100000      3.53900000     10.38100000
O     10.76100000     -4.46400000     -5.02600000
H     10.30600000     -3.81100000     -4.49300000
H     11.26800000     -4.97600000     -4.39600000
O    -16.76900000      2.17000000     -3.50600000
H    -17.64300000      2.50500000     -3.70600000
H    -16.56500000      1.58300000     -4.23400000
O      4.69300000     -4.49000000      6.01000000
H      4.46400000     -5.13700000      5.34200000
H      4.31200000     -4.83600000      6.81700000
O    -16.12700000      4.55500000     -5.76800000
H    -16.84600000      4.06600000     -6.16900000
H    -15.73500000      3.93900000     -5.14900000
O      7.03700000      7.10400000     -3.84600000
H      7.84900000      6.70000000     -4.15100000
H      6.82600000      6.63800000     -3.03700000
O    -15.30200000     -2.35500000      7.37100000
H    -14.40100000     -2.17100000      7.63600000
H    -15.68800000     -1.49300000      7.21700000
O     -8.55300000      4.90300000      4.80700000
H     -9.31900000      5.01200000      4.24400000
H     -8.88900000      4.46100000      5.58700000
O     -1.31800000     -2.38400000    -14.79100000
H     -1.10400000     -3.31700000    -14.79200000
H     -1.50200000     -2.18200000    -13.87300000
O     -9.26000000     -3.52900000     -5.05300000
H     -8.77300000     -2.72400000     -5.22900000
H     -9.57200000     -3.81200000     -5.91300000
O     12.36400000      3.17100000     10.18400000
H     12.29300000      2.75000000      9.32800000
H     11.76500000      3.91600000     10.13500000
O      3.68300000      0.13800000     13.54700000
H      3.56700000     -0.76100000     13.24000000
H      2.95500000      0.62100000     13.15500000
O     -4.67000000      7.12600000     15.45400000
H     -4.95900000      8.02700000     15.31200000
H     -4.73400000      6.99900000     16.40000000
O     10.86900000     -2.14900000      3.92000000
H     11.10500000     -3.00700000      3.56900000
H     10.55600000     -1.65700000      3.16100000
O     -7.40500000     -0.93400000     -5.37700000
H     -6.89100000     -0.37300000     -4.79800000
H     -8.31400000     -0.77200000     -5.12300000
O      4.22900000      3.22000000     13.18600000
H      4.90900000      2.55400000     13.28500000
H      3.42200000      2.72000000     13.06000000
O      2.30700000     -6.32400000     -8.50400000
H      1.36300000     -6.38900000     -8.64500000
H      2.69100000     -6.84100000     -9.21100000
O     -9.27800000     -5.60100000     -7.39000000
H     -8.35300000     -5.83200000     -7.47600000
H     -9.40200000     -4.87500000     -8.00100000
O      2.79300000      8.49100000    -14.02500000
H      2.11300000      8.45400000    -14.69700000
H      3.19400000      9.35300000    -14.13600000
O     -0.78300000      2.10000000     10.68000000
H     -0.89200000      2.92300000     11.15600000
H      0.06000000      2.19000000     10.23500000
O     -2.33800000      1.66000000      3.39100000
H     -1.80800000      1.74400000      4.18400000
H     -1.92200000      0.95300000      2.89800000
O     -2.89600000     -4.24500000     -4.32500000
H     -3.38900000     -4.25800000     -3.50500000
H     -2.14600000     -4.81800000     -4.16300000
O     15.99400000     -1.74600000     -7.86600000
H     16.00500000     -0.97000000     -8.42700000
H     16.40600000     -1.45900000     -7.05100000
O     -9.09300000      1.22300000      1.29200000
H     -9.38000000      2.13500000      1.24900000
H     -9.62200000      0.83800000      1.99000000
O     12.32700000     -6.23400000     -2.89500000
H     12.95000000     -5.51300000     -2.98200000
H     12.57100000     -6.66400000     -2.07600000
