# Supplementary material for: Integrated Multiscale Multilevel Approach to Open Shell Molecular Systems
Source: J Chem Theory Comput. 2023 Feb 13;19(5):1446–56. doi: 10.1021/acs.jctc.2c00805 (PMC10018740; doi:10.1021/acs.jctc.2c00805)
Supplement: Supplementary file 2 — ct2c00805_si_002.zip [file ct2c00805_si_002.zip › structures/PROXYL/frame68.xyz]

2534

C      1.13400000      1.53400000      0.51000000
H      1.52100000      1.50500000      1.52800000
H      1.35900000      2.53300000      0.13500000
C     -0.40900000      1.23200000      0.49600000
C     -1.22600000      1.52300000      1.76400000
H     -2.19000000      1.02600000      1.66100000
H     -1.47500000      2.57500000      1.90300000
H     -0.68400000      1.24500000      2.66800000
C     -1.05100000      1.93000000     -0.69400000
H     -0.51700000      1.77500000     -1.63200000
H     -2.10300000      1.64800000     -0.75100000
H     -0.97100000      2.98800000     -0.44700000
N     -0.51500000     -0.20900000      0.07300000
O     -1.55000000     -0.68400000     -0.54000000
C      0.82000000     -0.80300000     -0.22800000
C      1.22000000     -1.70600000      0.91300000
H      1.03900000     -1.19700000      1.86000000
H      0.59000000     -2.59400000      0.85200000
H      2.25000000     -2.01100000      0.72600000
C      0.86800000     -1.55900000     -1.61700000
H      0.78400000     -0.84000000     -2.43200000
H      0.12100000     -2.35300000     -1.61900000
H      1.84900000     -2.02200000     -1.72200000
C      1.77200000      0.39100000     -0.34900000
H      2.76100000      0.06900000     -0.02300000
H      1.79800000      0.78900000     -1.36300000
O     -0.19200000     -2.72000000     -8.94200000
H     -0.37500000     -3.36800000     -9.62200000
H      0.74500000     -2.54400000     -9.02700000
O     -0.57200000     -1.64100000     11.23700000
H     -1.11800000     -0.96400000     11.63600000
H      0.30600000     -1.47500000     11.58100000
O    -10.55000000      7.62700000      5.33100000
H    -11.02900000      7.31900000      6.10000000
H    -10.01000000      8.34800000      5.65700000
O      3.41500000      3.01200000     -9.39800000
H      2.51000000      2.70600000     -9.34200000
H      3.53900000      3.22700000    -10.32200000
O      9.90400000      5.39100000     -6.40900000
H     10.85000000      5.38700000     -6.25700000
H      9.81300000      5.54700000     -7.34900000
O     12.57300000     -5.29000000     -3.61400000
H     13.08100000     -4.78900000     -4.25200000
H     11.86500000     -5.68100000     -4.12600000
O     -4.22500000      0.18100000     17.48000000
H     -3.59700000     -0.52000000     17.30200000
H     -4.80200000     -0.18000000     18.15300000
O      3.81800000      5.96500000     -6.24800000
H      2.97100000      6.41100000     -6.21000000
H      3.60400000      5.03700000     -6.14800000
O    -12.49000000      1.30900000     12.67100000
H    -12.90100000      0.50900000     12.34400000
H    -11.59000000      1.05100000     12.87300000
O    -15.12300000      9.08900000     -6.15600000
H    -15.38800000      9.78500000     -5.55300000
H    -14.67100000      8.45200000     -5.60300000
O      0.22600000    -10.10600000     -3.72300000
H      0.24300000     -9.15800000     -3.59100000
H     -0.04700000    -10.46100000     -2.87700000
O     -5.24100000     -5.01200000     10.82400000
H     -4.93000000     -4.38300000     10.17200000
H     -6.18800000     -4.88000000     10.85200000
O      7.85400000      5.12700000    -12.02200000
H      7.86100000      5.79600000    -11.33700000
H      7.93600000      5.61900000    -12.83900000
O      7.26600000    -16.23500000     -3.70400000
H      7.81100000    -15.96000000     -4.44100000
H      6.45900000    -15.73000000     -3.80100000
O    -12.82300000     -2.69700000    -10.49800000
H    -12.00700000     -2.25100000    -10.72200000
H    -13.22100000     -2.90800000    -11.34300000
O     15.80500000      6.62400000     -0.34900000
H     15.18700000      7.31800000     -0.57900000
H     15.37100000      6.13900000      0.35300000
O      8.90700000    -13.97800000     -1.80400000
H      7.96600000    -14.05500000     -1.64600000
H      9.19700000    -14.87600000     -1.96200000
O      9.97900000     13.28800000      2.15200000
H      9.61300000     14.13600000      2.40100000
H      9.39400000     12.96600000      1.46700000
O      8.59100000      2.85800000     12.95900000
H      9.38300000      2.95100000     13.48700000
H      8.00900000      3.54800000     13.27600000
O      7.03100000      5.70600000     10.26300000
H      7.61200000      5.22700000      9.67200000
H      6.91700000      5.12100000     11.01300000
O     -1.28400000    -15.59400000      2.38600000
H     -1.71300000    -15.28800000      3.18500000
H     -2.00100000    -15.73800000      1.76900000
O     -2.09900000      4.94300000      2.80300000
H     -2.80800000      4.82800000      2.17100000
H     -2.49800000      4.74800000      3.65000000
O      6.97500000     15.24400000     -2.31800000
H      6.26100000     15.84300000     -2.53500000
H      7.73600000     15.81200000     -2.19900000
O      6.19500000     -1.84100000     -1.11700000
H      5.83500000     -2.71200000     -1.28800000
H      6.78600000     -1.96800000     -0.37500000
O     -4.20700000     -1.82000000     11.66300000
H     -4.38600000     -2.13900000     10.77900000
H     -5.05100000     -1.87500000     12.11300000
O      0.20800000      3.00300000    -12.36000000
H      0.94500000      3.50000000    -12.71400000
H      0.24800000      2.16000000    -12.81100000
O     -2.53200000     -2.20000000     17.54300000
H     -3.18200000     -2.88100000     17.36900000
H     -1.69000000     -2.62500000     17.38000000
O      6.07500000     -0.82900000     -7.37400000
H      6.23300000     -1.25400000     -6.53100000
H      6.71100000     -0.11400000     -7.40500000
O     11.28700000    -12.86300000      4.42100000
H     11.25600000    -12.05800000      3.90400000
H     11.07000000    -12.58500000      5.31100000
O      1.84600000      7.14400000    -12.76500000
H      1.01300000      6.92400000    -12.34700000
H      1.80000000      8.08900000    -12.90800000
O      4.24700000     -9.56400000     -7.69500000
H      4.75300000    -10.26500000     -8.10600000
H      4.26200000     -9.77400000     -6.76100000
O     -2.71800000    -15.62800000     10.13000000
H     -2.66000000    -14.97600000      9.43200000
H     -3.54200000    -16.08600000      9.96300000
O      9.51800000     -0.39800000    -12.46800000
H      9.53600000     -0.85500000    -11.62700000
H     10.38500000      0.00100000    -12.54200000
O    -11.98900000     -7.17000000     -6.60800000
H    -11.65800000     -7.78700000     -7.26000000
H    -12.81600000     -6.85600000     -6.97300000
O     10.43800000     -4.89700000     11.35800000
H     11.17500000     -5.13200000     10.79400000
H     10.84500000     -4.61500000     12.17800000
O     10.58700000      6.09800000     -9.00000000
H     10.85600000      6.90200000     -9.44400000
H     11.13600000      5.41600000     -9.38600000
O     -0.52100000      6.18900000    -11.92400000
H     -1.39400000      6.50300000    -11.69100000
H     -0.61400000      5.23800000    -11.97700000
O     15.67200000      9.07000000     -2.89400000
H     16.55500000      8.71800000     -2.78500000
H     15.34200000      9.16900000     -2.00100000
O     11.63900000    -12.62500000     -2.42400000
H     10.85500000    -12.21200000     -2.78700000
H     11.38600000    -13.53600000     -2.27800000
O      7.14100000    -10.11100000      8.43900000
H      8.04000000     -9.78700000      8.48100000
H      6.60200000     -9.35400000      8.67100000
O     -0.90800000     16.33700000     -3.21400000
H     -0.01600000     16.67700000     -3.14500000
H     -0.84000000     15.60700000     -3.82900000
O     -2.56800000      8.41800000     -4.42400000
H     -3.14900000      8.28500000     -5.17300000
H     -2.03900000      7.62100000     -4.38700000
O      2.82700000      9.14000000    -10.47200000
H      3.14000000      9.67800000    -11.20000000
H      3.18800000      8.27100000    -10.64400000
O     -3.53800000     -8.47700000     -3.60700000
H     -3.38600000     -8.70900000     -4.52300000
H     -4.16800000     -9.12700000     -3.29700000
O      8.23600000     -6.61700000     -2.39500000
H      8.56900000     -6.97900000     -1.57300000
H      8.50500000     -7.24900000     -3.06100000
O    -14.12400000      9.38300000     -3.32200000
H    -14.50300000      9.76800000     -2.53200000
H    -13.63200000      8.62500000     -3.00800000
O    -12.15100000      1.72000000     -7.44300000
H    -12.79000000      1.04900000     -7.68100000
H    -12.65200000      2.36000000     -6.93800000
O     -9.31000000     -6.89400000      1.80300000
H     -9.60800000     -7.50700000      1.13100000
H     -9.40600000     -6.03100000      1.40000000
O      1.30400000      8.89400000     -7.12500000
H      0.93600000      9.75700000     -7.31400000
H      0.89000000      8.31300000     -7.76300000
O      4.15200000      2.13200000      6.68500000
H      4.25100000      1.20600000      6.90600000
H      3.75000000      2.52300000      7.46100000
O      0.23100000    -15.78500000      6.14000000
H      0.18700000    -16.69100000      5.83400000
H      0.20100000    -15.85300000      7.09500000
O     14.70400000      5.39900000      1.78500000
H     15.40600000      5.53100000      2.42200000
H     13.91300000      5.69200000      2.23700000
O      1.51300000      4.97600000      7.41800000
H      2.29600000      5.46800000      7.17000000
H      0.82800000      5.64000000      7.49500000
O      1.83100000      9.86400000      5.20900000
H      1.80500000      8.99300000      4.81200000
H      2.72200000      9.94400000      5.55000000
O     -0.17800000      6.88600000     -4.90500000
H      0.33400000      7.69300000     -4.95300000
H      0.16100000      6.43200000     -4.13400000
O    -10.11700000      3.92800000     -6.74200000
H    -10.55600000      3.40800000     -6.06900000
H    -10.77000000      4.57300000     -7.01100000
O     15.42000000     -6.36100000      1.38100000
H     15.23000000     -6.88000000      0.60000000
H     14.56500000     -6.04400000      1.67300000
O      8.20000000     -9.34500000     -8.66000000
H      7.26600000     -9.36500000     -8.86900000
H      8.25500000     -9.70100000     -7.77400000
O     12.27400000     -2.03500000     11.73100000
H     12.16900000     -1.09300000     11.59100000
H     11.69800000     -2.23300000     12.46900000
O      7.85000000    -13.55400000      7.64100000
H      7.99100000    -13.15600000      8.50000000
H      6.90900000    -13.73000000      7.61000000
O     -2.10500000      9.47800000      4.70000000
H     -1.66800000      9.99900000      5.37300000
H     -3.01600000      9.77100000      4.72400000
O     -9.38000000      8.74100000     -9.52500000
H     -9.59700000      8.55200000    -10.43800000
H     -8.43100000      8.62500000     -9.47600000
O    -14.04600000      1.67600000      0.70100000
H    -13.21300000      1.78100000      1.16000000
H    -14.68500000      1.52600000      1.39800000
O     14.05600000    -12.08200000     -1.16100000
H     13.69700000    -11.20200000     -1.27700000
H     13.38600000    -12.66400000     -1.52000000
O     12.35000000      5.11900000     -2.40000000
H     13.30700000      5.13400000     -2.38800000
H     12.11000000      4.55000000     -1.66800000
O     14.81000000      4.58500000      9.03700000
H     15.56500000      4.66900000      8.45400000
H     14.78700000      3.65600000      9.26600000
O      6.56300000     13.16600000     -4.50600000
H      5.80600000     13.45900000     -5.01300000
H      6.58600000     13.75000000     -3.74800000
O     -0.55500000      7.51800000     -9.22100000
H     -1.40700000      7.35300000     -9.62600000
H     -0.05700000      6.71600000     -9.37600000
O     -0.61100000      5.67800000      0.51600000
H     -1.25600000      5.45800000      1.18800000
H      0.18900000      5.23300000      0.79600000
O     12.48800000    -11.45100000      1.74200000
H     12.25100000    -10.58800000      1.40400000
H     12.84100000    -11.91700000      0.98400000
O     10.29400000     11.89300000     -1.71000000
H     10.33700000     12.41300000     -2.51200000
H      9.36300000     11.87400000     -1.48600000
O     -8.74500000     -6.25600000      5.91600000
H     -9.35600000     -6.58300000      6.57600000
H     -9.18700000     -6.41100000      5.08100000
O     12.73900000      3.20500000     -0.29700000
H     13.26200000      3.60600000      0.39700000
H     12.20900000      2.54700000      0.15100000
O     -8.63400000     -2.01700000     -9.65200000
H     -8.88400000     -2.82800000     -9.20900000
H     -9.00600000     -1.32200000     -9.10800000
O     -9.61000000      0.13700000     13.23300000
H     -9.46500000     -0.66000000     12.72300000
H     -8.88600000      0.71300000     12.98600000
O      9.81700000     -0.09900000     13.82500000
H      9.81100000     -1.04700000     13.69100000
H     10.34700000      0.24100000     13.10400000
O     -3.05600000     -0.65900000    -11.61400000
H     -3.35300000     -1.51600000    -11.91900000
H     -2.99400000     -0.13000000    -12.40900000
O     -5.77900000      0.96700000     -7.35000000
H     -5.85000000      1.04700000     -8.30200000
H     -4.93000000      0.55100000     -7.20700000
O    -16.56800000     -2.33700000      3.40200000
H    -17.11600000     -1.70200000      3.86300000
H    -16.12300000     -1.82400000      2.72800000
O     13.00000000     -6.19300000      5.15700000
H     13.93600000     -5.99100000      5.14800000
H     12.95600000     -7.10900000      5.43100000
O      4.30200000      0.90700000    -12.12200000
H      5.10100000      0.95400000    -11.59800000
H      4.51200000      0.29200000    -12.82500000
O    -12.97400000      9.45800000      6.29400000
H    -12.61100000      8.57300000      6.24000000
H    -13.86200000      9.33200000      6.62600000
O      7.51900000     12.64600000      8.94000000
H      8.46700000     12.56900000      9.05100000
H      7.39900000     12.79100000      8.00200000
O     -0.97300000    -14.02300000     -1.02100000
H     -0.83600000    -14.56000000     -1.80100000
H     -1.92100000    -13.89300000     -0.98300000
O     -0.79300000     -6.22100000    -14.51700000
H     -0.63500000     -5.35800000    -14.90000000
H     -0.45800000     -6.15200000    -13.62300000
O    -11.74700000      6.82900000      3.01600000
H    -11.54700000      7.02900000      3.93100000
H    -10.89600000      6.83900000      2.57700000
O      1.87700000     -3.49400000     15.66600000
H      2.28900000     -2.69200000     15.98800000
H      2.56800000     -3.93700000     15.17300000
O      1.17500000      5.30600000     13.64000000
H      1.57800000      4.87600000     12.88500000
H      1.16400000      4.63300000     14.32100000
O     -2.61400000      1.48400000     -7.88300000
H     -2.15500000      0.82800000     -8.40600000
H     -2.97700000      2.09300000     -8.52600000
O     -5.43100000      4.71000000    -13.37400000
H     -6.17700000      5.27300000    -13.16600000
H     -5.57500000      3.92000000    -12.85300000
O    -11.12900000     -2.91700000     -5.11800000
H    -11.66700000     -2.13600000     -4.99400000
H    -10.56600000     -2.94600000     -4.34400000
O     -9.46300000     -6.93000000     -5.31300000
H     -9.61700000     -7.87400000     -5.27700000
H    -10.17800000     -6.59100000     -5.85100000
O      0.55400000    -16.92300000      0.60300000
H     -0.09500000    -16.25000000      0.80900000
H      0.13500000    -17.46200000     -0.06800000
O     -9.33900000     -8.19600000      9.56000000
H     -8.54200000     -8.53200000      9.96900000
H    -10.02900000     -8.36800000     10.20100000
O      8.82700000      4.68700000      5.39100000
H      8.96100000      4.91700000      6.31000000
H      7.89600000      4.84700000      5.23600000
O      7.77300000     -4.08000000    -16.18300000
H      8.26800000     -3.28900000    -15.96800000
H      7.27700000     -4.27600000    -15.38800000
O     -8.02600000     -0.50900000      0.55800000
H     -7.14800000     -0.28400000      0.86400000
H     -7.97600000     -1.44100000      0.34800000
O    -11.63000000      7.52200000     10.30600000
H    -11.25200000      8.40100000     10.33800000
H    -12.57400000      7.66500000     10.37000000
O      6.06200000      2.89700000     -4.52900000
H      5.22700000      3.05800000     -4.96900000
H      5.84300000      2.30500000     -3.80900000
O    -15.94000000      2.77300000     -8.11000000
H    -15.31300000      2.32200000     -8.67600000
H    -16.60200000      2.11100000     -7.91200000
O     -1.80600000      9.36800000      1.80900000
H     -1.46200000     10.26100000      1.80300000
H     -1.81000000      9.11900000      2.73400000
O     13.04400000     11.60400000     -5.84600000
H     13.35000000     10.86600000     -5.31800000
H     12.87500000     11.22600000     -6.70900000
O      2.78800000     12.59800000     -4.50900000
H      3.34300000     13.35400000     -4.69900000
H      2.27700000     12.46800000     -5.30800000
O     -6.13200000     -5.61200000     -0.24700000
H     -5.86000000     -5.57700000     -1.16400000
H     -6.36600000     -6.52900000     -0.10200000
O      6.86500000      7.69200000      8.59000000
H      6.70800000      8.47400000      9.12000000
H      7.05100000      7.00400000      9.22900000
O      7.97500000     13.10100000      0.12800000
H      7.36100000     13.72800000     -0.25400000
H      7.45000000     12.60100000      0.75200000
O      4.02500000      2.55400000     16.48500000
H      4.00500000      1.88900000     17.17300000
H      4.91000000      2.91600000     16.52700000
O     13.35000000      1.93400000    -10.60100000
H     13.94300000      2.59900000    -10.94900000
H     13.91500000      1.35000000    -10.09500000
O      7.41700000      1.57600000     10.85500000
H      7.92800000      1.98700000     11.55200000
H      7.15500000      0.72900000     11.21700000
O     -5.42100000    -14.36000000     -5.94200000
H     -5.07900000    -14.89400000     -5.22600000
H     -6.37100000    -14.40300000     -5.84100000
O      4.73700000     -4.11500000     15.03300000
H      4.67700000     -4.81800000     15.68000000
H      4.82800000     -4.56900000     14.19500000
O      2.30200000      7.14500000     10.25200000
H      2.49800000      7.91100000     10.79100000
H      2.77800000      7.29700000      9.43600000
O      6.41800000      1.60300000      4.90000000
H      5.89300000      1.97800000      5.60700000
H      6.16300000      2.10100000      4.12300000
O      1.86100000     -1.99700000     13.05600000
H      1.62400000     -2.84100000     12.67200000
H      1.30300000     -1.92100000     13.83000000
O     10.06800000     11.28200000      9.30200000
H     10.85300000     11.66900000      8.91600000
H     10.30300000     10.36700000      9.45700000
O      2.42700000     -9.92200000      3.47600000
H      2.30400000    -10.77700000      3.88800000
H      3.23200000    -10.01600000      2.96600000
O     -9.47800000     -6.57100000    -11.52100000
H     -9.71400000     -5.95800000    -12.21700000
H     -9.93100000     -6.24000000    -10.74600000
O    -10.57300000    -14.53600000     -4.23700000
H    -10.60200000    -13.79700000     -3.63000000
H    -11.08300000    -15.22100000     -3.80500000
O    -13.13700000      7.52400000     -1.10900000
H    -13.53900000      8.11200000     -0.46900000
H    -12.73200000      6.83600000     -0.58100000
O    -16.23700000      1.42300000      2.90700000
H    -15.71600000      1.80600000      3.61200000
H    -16.93300000      0.94400000      3.35600000
O    -10.83500000      2.39200000      8.54800000
H    -10.98800000      2.88500000      9.35400000
H     -9.88400000      2.40300000      8.43800000
O      0.63500000     -7.25600000     -8.60700000
H      0.79300000     -6.38500000     -8.24300000
H     -0.01800000     -7.11400000     -9.29200000
O    -11.79700000     -0.06900000      6.88400000
H    -11.85400000     -0.93200000      7.29500000
H    -11.26900000      0.45100000      7.49100000
O      3.47900000    -14.00400000      9.33300000
H      3.62600000    -14.62200000     10.04800000
H      2.99300000    -13.28300000      9.73400000
O      6.74500000     -5.52500000     -6.72100000
H      6.41700000     -4.77100000     -6.23100000
H      6.55900000     -6.27600000     -6.15800000
O     -0.22800000    -10.26400000    -13.52500000
H     -1.09600000    -10.08000000    -13.88300000
H     -0.38000000    -10.41800000    -12.59300000
O    -11.97400000      6.95500000      7.64900000
H    -12.28000000      6.05500000      7.76000000
H    -12.01400000      7.33200000      8.52800000
O      0.18500000     -5.34700000      7.98900000
H     -0.00000000     -4.85300000      7.19000000
H     -0.60000000     -5.87600000      8.13100000
O     -3.37600000     13.21200000     10.61100000
H     -3.99900000     13.19600000      9.88400000
H     -2.62100000     13.69100000     10.26900000
O     -8.40100000    -14.56600000     -5.76500000
H     -9.15800000    -14.79000000     -5.22300000
H     -8.73400000    -14.58600000     -6.66200000
O      4.97700000     14.46500000     -6.24900000
H      5.76200000     14.91600000     -6.56100000
H      4.27700000     14.77700000     -6.82200000
O    -14.25100000     -6.44400000     -7.86600000
H    -14.54100000     -6.30800000     -8.76800000
H    -14.82000000     -5.87900000     -7.34400000
O    -14.77500000     -1.78100000      5.39600000
H    -13.93100000     -1.53800000      5.01600000
H    -15.20500000     -2.29600000      4.71300000
O      6.50600000     10.03600000     10.14200000
H      6.45000000     10.93800000      9.82500000
H      5.62800000      9.84500000     10.47400000
O     -2.45100000    -10.13900000      0.21800000
H     -3.29100000     -9.75400000      0.46900000
H     -1.95400000    -10.18400000      1.03500000
O     14.91100000     -0.34700000     -1.83400000
H     15.00300000     -0.76800000     -2.68800000
H     15.22300000     -1.00100000     -1.20900000
O      0.39500000     -3.81300000     -4.97000000
H      0.02100000     -4.57000000     -5.42200000
H      1.17400000     -4.15700000     -4.53300000
O    -11.07400000     -0.31300000    -10.49500000
H    -11.66700000     -0.14600000    -11.22800000
H    -10.25400000      0.11000000    -10.74900000
O     14.42700000     -3.60700000      2.84000000
H     13.63500000     -3.58600000      3.37600000
H     14.52600000     -4.52700000      2.59400000
O      2.46700000     15.44000000     -6.82800000
H      2.01400000     15.17700000     -7.62900000
H      2.67700000     16.36400000     -6.96400000
O    -12.86200000      8.42000000     -9.59400000
H    -12.30900000      7.68400000     -9.85500000
H    -13.75400000      8.12700000     -9.78000000
O     -3.75300000     -3.60200000      4.55900000
H     -3.36100000     -3.63300000      3.68700000
H     -4.06400000     -2.70200000      4.65200000
O     -7.91000000     14.77200000      1.87600000
H     -8.52300000     14.05000000      2.01400000
H     -7.89300000     14.89400000      0.92700000
O     -4.82400000     -5.24300000      6.34600000
H     -5.08700000     -5.84400000      5.64900000
H     -4.24200000     -4.61700000      5.91600000
O     11.93400000     13.55900000     -3.58600000
H     12.03700000     13.06800000     -2.77100000
H     11.05900000     13.32800000     -3.89600000
O     -2.51800000     13.77300000     -8.38000000
H     -2.91000000     13.77500000     -7.50700000
H     -3.18100000     13.37000000     -8.94000000
O     14.50300000      1.72500000      3.03700000
H     13.63800000      1.97600000      3.36200000
H     14.38800000      0.83100000      2.71600000
O      5.55400000     -9.45600000    -12.44200000
H      6.16400000     -8.78400000    -12.74500000
H      6.10900000    -10.21000000    -12.24000000
O      1.85100000     -8.51700000    -13.83600000
H      1.13800000     -9.14800000    -13.73600000
H      2.40300000     -8.88600000    -14.52600000
O     -3.36900000     -2.48800000    -17.14700000
H     -2.52500000     -2.35800000    -17.57900000
H     -4.00800000     -2.11300000    -17.75300000
O      7.14500000      5.06600000      1.89000000
H      7.04800000      4.89400000      0.95400000
H      8.08300000      5.22000000      2.00900000
O     -1.57900000      6.37300000    -16.60300000
H     -1.10200000      6.58000000    -17.40600000
H     -1.33900000      7.07300000    -15.99500000
O    -16.72500000      0.41100000      0.43900000
H    -16.22300000      0.72000000      1.19300000
H    -16.54000000     -0.52700000      0.39700000
O      3.00800000      3.02200000    -13.63400000
H      3.19900000      2.11400000    -13.40000000
H      3.28000000      3.52900000    -12.86900000
O     -2.90300000      0.15500000     -2.71500000
H     -2.40500000      0.05100000     -3.52600000
H     -2.27600000     -0.04700000     -2.02100000
O     -9.26900000     -2.53300000     12.89700000
H     -9.46800000     -2.75700000     11.98800000
H     -8.36400000     -2.82000000     13.02200000
O     -1.98500000      0.97600000     -5.39900000
H     -2.20300000      1.25100000     -6.28900000
H     -1.66900000      0.07800000     -5.49600000
O     16.85200000     -3.89700000     -1.36300000
H     16.46700000     -4.58100000     -1.91000000
H     16.10300000     -3.47700000     -0.94100000
O    -16.29300000     -7.43300000     -1.66700000
H    -16.37500000     -7.02200000     -0.80700000
H    -15.55800000     -8.03800000     -1.57400000
O    -14.51400000     -1.88000000     -5.69400000
H    -15.41800000     -1.84100000     -5.38200000
H    -14.30100000     -2.81300000     -5.69600000
O     15.17500000      2.44000000     -1.36500000
H     15.17500000      1.48600000     -1.28600000
H     14.26700000      2.69400000     -1.20100000
O      2.17900000     -5.18900000     -0.93300000
H      1.22800000     -5.27000000     -0.85900000
H      2.49800000     -6.09200000     -0.91300000
O      1.42800000      3.33200000    -15.76900000
H      1.98500000      3.29800000    -14.99100000
H      1.01700000      4.19500000    -15.73200000
O      7.34400000      3.48400000     -9.94600000
H      7.54100000      4.07100000    -10.67500000
H      7.01700000      4.06100000     -9.25500000
O     -0.11900000     -6.53600000     14.65400000
H      0.46200000     -6.73800000     13.92100000
H     -0.28300000     -5.59600000     14.57600000
O     -0.83100000      3.06600000    -10.10400000
H     -0.38700000      2.84500000    -10.92200000
H     -1.76100000      2.95300000    -10.29700000
O     -0.03800000    -15.07800000     -6.21400000
H     -0.06200000    -14.75000000     -7.11200000
H      0.22300000    -15.99500000     -6.30000000
O      4.88400000      1.26000000      2.31600000
H      5.40300000      1.32400000      1.51400000
H      5.03200000      0.36700000      2.62600000
O      0.25000000      8.46700000      0.15600000
H     -0.19600000      8.89800000      0.88400000
H      0.03900000      7.53900000      0.26100000
O    -16.19300000      8.08500000      0.56100000
H    -16.92100000      8.27300000      1.15300000
H    -15.66300000      7.44200000      1.03100000
O      7.91400000    -12.98700000     10.62900000
H      8.65200000    -12.38100000     10.56600000
H      7.19300000    -12.45300000     10.96200000
O     -7.74200000     13.92400000     -3.63400000
H     -7.37000000     13.09100000     -3.34400000
H     -7.77400000     13.85300000     -4.58800000
O     -7.72300000      9.68500000     -3.41100000
H     -7.75800000      9.01000000     -2.73300000
H     -7.06000000     10.30200000     -3.10100000
O     11.06900000     10.00700000      3.56000000
H     11.24900000      9.34600000      4.22900000
H     11.02200000     10.83100000      4.04500000
O      8.54300000     -7.05900000      7.16400000
H      8.01700000     -6.58100000      7.80500000
H      7.90100000     -7.48300000      6.59500000
O     10.41300000     -9.25700000     12.75500000
H      9.93100000     -8.44800000     12.58500000
H     10.60800000     -9.22800000     13.69200000
O     11.56900000      2.93100000      7.28500000
H     11.16600000      2.50100000      6.53100000
H     12.06800000      3.65600000      6.90900000
O     -7.36800000      5.06400000     -1.34500000
H     -6.49000000      4.86100000     -1.66600000
H     -7.40100000      4.66900000     -0.47300000
O      3.50500000    -10.18800000     10.59800000
H      3.20800000     -9.48000000     10.02700000
H      2.90300000    -10.91000000     10.41600000
O    -14.04000000     -0.86400000     -1.10200000
H    -14.14700000     -0.17000000     -0.45100000
H    -13.31100000     -0.56900000     -1.64900000
O     -4.93200000     12.45500000     12.62600000
H     -4.31800000     11.80300000     12.96100000
H     -4.62900000     12.63500000     11.73600000
O      4.52300000      7.11400000    -14.53000000
H      5.20800000      6.44600000    -14.49300000
H      4.14500000      7.11800000    -13.65000000
O      4.05400000      5.31000000     14.07800000
H      3.31600000      5.71400000     13.62200000
H      3.87700000      4.37000000     14.03500000
O      0.99100000      5.00000000     -8.99400000
H      0.50500000      5.20700000     -8.19600000
H      0.40100000      4.43800000     -9.49500000
O      8.74200000     -3.81900000      4.75500000
H      8.46100000     -4.44100000      4.08400000
H      9.36800000     -4.30900000      5.28800000
O     -1.44200000     -1.66800000     -4.25500000
H     -0.59000000     -2.00900000     -3.98100000
H     -1.51500000     -1.91800000     -5.17600000
O      1.78200000    -12.44700000     10.68300000
H      1.66300000    -12.93900000     11.49500000
H      0.89200000    -12.23000000     10.40200000
O      6.48700000    -10.36500000     -4.78400000
H      5.92200000    -10.77200000     -4.12700000
H      7.25900000    -10.93000000     -4.81900000
O      3.81700000     -0.47500000    -17.92500000
H      4.01500000     -1.41100000    -17.89000000
H      2.95000000     -0.39900000    -17.52700000
O    -12.07000000     -9.23600000      6.01700000
H    -11.79300000     -8.32200000      5.95600000
H    -12.10300000     -9.41300000      6.95700000
O      0.48600000    -11.20000000     14.62200000
H     -0.20900000    -11.65500000     14.14700000
H      1.25600000    -11.28600000     14.05900000
O     10.27600000     -5.82100000     -5.35800000
H      9.84000000     -5.07800000     -4.94200000
H     10.53800000     -5.49400000     -6.21900000
O     -5.13400000      0.28300000     -9.98500000
H     -4.32500000      0.00300000    -10.41200000
H     -5.76400000     -0.40900000    -10.18600000
O    -11.41600000      3.47700000     -9.75400000
H    -11.36000000      2.80200000    -10.42900000
H    -11.47300000      2.99000000     -8.93200000
O      9.75800000    -11.05100000     10.48100000
H     10.02500000    -10.36700000     11.09500000
H      9.67800000    -10.60200000      9.64000000
O      5.28300000      8.02400000     12.35000000
H      5.09400000      7.09300000     12.23400000
H      4.48600000      8.38300000     12.73900000
O      6.11500000     -4.79100000      9.67900000
H      6.36500000     -4.50600000      8.80000000
H      6.67500000     -4.28200000     10.26500000
O     -3.19700000     -0.52100000      3.84000000
H     -2.41400000     -0.91400000      4.22600000
H     -3.17300000      0.39200000      4.12700000
O      0.39200000     10.74500000      2.88700000
H      0.76800000     10.19900000      3.57700000
H     -0.20700000     11.33300000      3.34600000
O      2.55100000      4.90000000    -11.47900000
H      2.48000000      5.66800000    -12.04600000
H      2.26800000      5.21100000    -10.61900000
O      4.21200000     -6.47900000      5.20700000
H      3.47600000     -7.01300000      5.50700000
H      3.83200000     -5.61400000      5.05200000
O     11.85000000      7.73400000     -3.02300000
H     12.06100000      6.84100000     -3.29400000
H     11.40800000      7.63100000     -2.18000000
O     -3.27600000     10.40200000     13.32900000
H     -2.51000000     10.28500000     12.76700000
H     -3.10300000      9.84700000     14.09000000
O      1.26900000      1.42600000     -8.50000000
H      0.51900000      2.00000000     -8.65300000
H      0.88200000      0.57300000     -8.30600000
O     -4.16500000     11.90700000      2.60900000
H     -4.37600000     12.59100000      1.97300000
H     -4.77400000     11.19700000      2.40900000
O    -10.51600000      4.24000000     13.27000000
H    -11.46600000      4.22300000     13.38200000
H    -10.17800000      4.49900000     14.12700000
O     -6.84700000     -3.77200000     -2.89800000
H     -6.20200000     -4.47900000     -2.92400000
H     -6.32400000     -2.97300000     -2.84400000
O      7.09700000      9.39200000     -3.42300000
H      7.09200000      8.97200000     -4.28300000
H      6.28900000      9.90400000     -3.40200000
O     10.50500000     -5.33900000      5.95000000
H     10.03800000     -5.70800000      6.70000000
H     11.23800000     -5.93700000      5.80600000
O     -0.72300000      6.19600000      8.02200000
H     -1.24200000      6.83100000      7.52900000
H     -1.26900000      5.97300000      8.77600000
O      2.48000000    -14.99900000     -4.57600000
H      2.00900000    -14.28900000     -4.13900000
H      2.16100000    -14.97800000     -5.47800000
O    -11.25800000      9.20800000     -1.93100000
H    -11.75800000      8.43600000     -1.66500000
H    -10.70700000      8.90100000     -2.65000000
O    -14.68000000     -1.56000000      1.73100000
H    -14.86400000     -2.42000000      1.35400000
H    -13.75300000     -1.59400000      1.96500000
O    -16.32300000      3.04000000      5.21100000
H    -17.26300000      2.91900000      5.34400000
H    -16.04300000      3.57500000      5.95400000
O    -15.31200000     -8.28900000      2.40500000
H    -14.79400000     -8.61400000      3.14200000
H    -16.07500000     -8.86600000      2.37700000
O     -8.68200000      4.68200000    -11.50700000
H     -9.54500000      4.26700000    -11.53500000
H     -8.06700000      3.95100000    -11.44500000
O    -10.74200000     -0.43200000      1.39300000
H     -9.84600000     -0.09600000      1.38000000
H    -11.03600000     -0.36600000      0.48400000
O     -6.80500000     -8.35700000     -0.78300000
H     -7.53800000     -8.86800000     -0.43900000
H     -6.77000000     -8.58500000     -1.71200000
O      9.75700000     -9.15300000      8.56800000
H     10.65100000     -9.05500000      8.89600000
H      9.71700000     -8.57300000      7.80700000
O    -15.60400000      0.33200000      6.99800000
H    -16.56000000      0.38400000      6.99000000
H    -15.41500000     -0.60600000      7.01600000
O     -5.95400000     11.70900000     -2.64700000
H     -5.33200000     10.99000000     -2.53700000
H     -5.43000000     12.50100000     -2.52500000
O      5.84900000      6.43900000     -4.41000000
H      5.41200000      5.73000000     -4.88200000
H      5.64200000      7.22500000     -4.91600000
O     12.78000000     -5.74900000     10.01400000
H     13.40600000     -5.40800000      9.37600000
H     12.68200000     -6.67300000      9.78400000
O      7.52300000     -4.98300000      2.71000000
H      7.37800000     -4.26600000      2.09200000
H      6.90200000     -5.66000000      2.44200000
O     12.66700000     -8.78700000      1.13600000
H     12.37200000     -8.56600000      0.25300000
H     13.62200000     -8.81400000      1.07000000
O      6.65900000     -2.35600000     -9.73600000
H      6.28700000     -1.75800000     -9.08800000
H      6.36300000     -2.01100000    -10.57800000
O     -3.26600000      0.99600000      8.23100000
H     -3.29500000      1.95200000      8.18800000
H     -4.17900000      0.73400000      8.35200000
O      3.27000000    -12.16400000    -13.27900000
H      4.05000000    -11.83100000    -12.83400000
H      3.13700000    -11.56200000    -14.01100000
O     13.61900000      9.61500000     -4.32200000
H     13.03900000      8.92800000     -3.99300000
H     14.47400000      9.40500000     -3.94800000
O    -10.07900000    -10.07700000      3.84900000
H    -10.21900000    -10.74400000      4.52200000
H    -10.55600000     -9.31100000      4.16700000
O     -6.63200000     -3.29300000      2.96200000
H     -5.74400000     -3.25700000      2.60700000
H     -7.19600000     -3.35100000      2.19100000
O     -2.08500000     -7.14100000    -10.15700000
H     -2.35300000     -7.61100000     -9.36700000
H     -2.78900000     -7.30600000    -10.78400000
O     -2.77700000     -9.53400000     -6.04400000
H     -1.82000000     -9.54000000     -6.06800000
H     -3.01900000    -10.44700000     -5.88900000
O     -6.43800000     -3.30700000     13.45700000
H     -6.27500000     -4.19500000     13.13800000
H     -5.90000000     -3.23400000     14.24500000
O      3.45100000     -2.47800000    -12.19400000
H      4.18500000     -2.30800000    -12.78400000
H      3.48500000     -3.42200000    -12.03600000
O     -2.53800000      8.25100000     -0.47900000
H     -1.75000000      7.84700000     -0.84200000
H     -2.24500000      8.65300000      0.33900000
O     14.08500000      8.95700000      7.29600000
H     14.16100000      9.10100000      8.23900000
H     13.79900000      8.04700000      7.21400000
O      8.57300000      9.35200000     11.71400000
H      8.00100000      9.85600000     11.13600000
H      8.70000000      9.91600000     12.47600000
O      6.10200000    -10.97300000     -9.67100000
H      5.56700000    -11.76500000     -9.60300000
H      6.66300000    -11.12800000    -10.43200000
O    -11.57200000      4.26200000     -1.67600000
H    -10.78500000      4.79100000     -1.54700000
H    -11.45000000      3.85500000     -2.53400000
O     -9.66000000      7.50000000     -3.87900000
H     -9.65500000      7.63000000     -4.82700000
H     -9.24300000      6.64800000     -3.75200000
O      7.35900000     -1.38200000      8.19000000
H      7.89700000     -1.87100000      8.81400000
H      7.99000000     -0.97900000      7.59400000
O     -7.63900000     -3.29600000     -5.60600000
H     -7.52300000     -2.35200000     -5.71000000
H     -7.64300000     -3.43500000     -4.65800000
O      3.05100000     -7.93300000      1.28300000
H      2.30900000     -7.66100000      0.74200000
H      2.65000000     -8.30700000      2.06800000
O     -5.94400000    -10.38300000     -5.93400000
H     -5.24700000    -10.89500000     -5.52400000
H     -5.51700000     -9.94200000     -6.66800000
O      9.92000000      8.28500000      9.21000000
H     10.49400000      7.74000000      9.74900000
H      9.22700000      8.56500000      9.80700000
O     12.35900000     -5.99200000    -10.80400000
H     11.95900000     -5.13600000    -10.95800000
H     11.66300000     -6.62000000    -10.99500000
O      2.14700000     -0.58500000      4.92900000
H      1.54700000     -0.20600000      5.57100000
H      2.44900000      0.16200000      4.41200000
O      2.69800000     10.40900000      0.90300000
H      2.44600000     11.13900000      0.33800000
H      1.87600000      9.95500000      1.08900000
O      7.60000000      3.50900000     -0.43600000
H      8.39400000      3.26700000     -0.91400000
H      7.12100000      2.68600000     -0.33700000
O      0.15900000     12.85300000     -9.06900000
H      0.12700000     12.00300000     -9.50700000
H     -0.75800000     13.07200000     -8.90100000
O     -6.47900000     -7.88500000      7.03900000
H     -6.27800000     -8.70800000      6.59400000
H     -7.20100000     -7.51000000      6.53400000
O     17.41300000      2.14300000      3.21000000
H     16.45900000      2.13600000      3.12900000
H     17.73000000      2.02300000      2.31500000
O     -6.56200000      2.88800000     -9.42400000
H     -6.21100000      3.50200000     -8.77900000
H     -7.41700000      2.63700000     -9.07500000
O      4.72500000     -4.10400000     -0.66600000
H      4.93500000     -4.88000000     -1.18500000
H      3.76900000     -4.09700000     -0.62100000
O     -0.29200000      1.40100000    -15.15300000
H      0.22400000      0.87800000    -15.76700000
H      0.07600000      2.28200000    -15.21900000
O      0.99900000     -1.98500000      8.67400000
H      0.38700000     -2.39100000      9.28800000
H      1.70600000     -2.62400000      8.58400000
O     14.95700000     -2.88700000      0.16400000
H     14.08200000     -2.96200000     -0.21700000
H     14.81000000     -2.91300000      1.10900000
O      0.93900000      5.80300000    -15.08400000
H      1.43400000      6.38800000    -14.51000000
H      0.24800000      6.35500000    -15.45000000
O    -16.22600000     -5.71600000     -3.66200000
H    -15.27000000     -5.75600000     -3.64000000
H    -16.50400000     -6.20300000     -2.88600000
O      6.07500000     -7.50000000      8.77700000
H      5.90100000     -6.61300000      9.09300000
H      5.21600000     -7.83400000      8.51600000
O      7.48100000      7.11800000     -2.13100000
H      7.01800000      6.54600000     -2.74300000
H      7.29500000      8.00400000     -2.44300000
O     -0.29300000      1.72300000     11.14800000
H      0.10900000      1.99600000     10.32400000
H     -1.15800000      1.39900000     10.89700000
O     -3.49200000     14.63200000      5.33000000
H     -3.76700000     14.81200000      4.43000000
H     -4.24300000     14.89000000      5.86500000
O      9.10000000      6.59300000     12.47600000
H      8.95000000      7.49900000     12.20500000
H      8.23800000      6.27800000     12.74700000
O     -8.08100000     15.42700000     -0.84500000
H     -8.53400000     16.25800000     -0.98300000
H     -8.02700000     15.03600000     -1.71600000
O     -0.30100000      0.66200000     17.84000000
H     -0.75400000     -0.09600000     18.21000000
H     -0.30800000      1.31200000     18.54300000
O     -8.98400000      9.22200000     11.82600000
H     -9.66200000      9.84800000     12.08000000
H     -9.36300000      8.74400000     11.08900000
O    -16.46800000      3.92600000      0.94700000
H    -16.23300000      3.90600000      0.02000000
H    -16.34900000      3.02400000      1.24400000
O     -8.16400000    -13.57100000     -1.95300000
H     -7.65500000    -12.76100000     -1.92200000
H     -9.07500000    -13.28300000     -1.89500000
O     10.01900000     -8.05800000    -10.25200000
H      9.22200000     -8.40900000     -9.85400000
H     10.43300000     -8.81500000    -10.66500000
O     10.58500000     -2.82500000      0.49100000
H     10.44600000     -1.91300000      0.23700000
H     11.37700000     -3.08600000      0.02100000
O      4.20100000     10.22900000     -3.68200000
H      3.80700000     11.06900000     -3.91500000
H      3.45800000      9.63200000     -3.58800000
O     -5.73800000      9.63400000      2.35100000
H     -6.65600000      9.37000000      2.28500000
H     -5.24600000      8.85500000      2.09000000
O     -6.01300000      2.55700000    -11.98000000
H     -6.38000000      2.41500000    -11.10700000
H     -5.84900000      1.67600000    -12.31600000
O     -1.20600000      5.51700000     12.26100000
H     -0.27700000      5.33100000     12.39400000
H     -1.36000000      6.32600000     12.74900000
O     -0.38000000     -4.20100000    -11.12300000
H      0.16100000     -4.07100000    -11.90200000
H     -0.50500000     -5.14900000    -11.07400000
O      4.33100000     -4.89600000     12.16400000
H      3.62800000     -4.54300000     11.61900000
H      5.11700000     -4.81500000     11.62300000
O     -0.86100000     -6.41600000     -6.26200000
H     -0.52900000     -7.18300000     -6.72800000
H     -1.73600000     -6.27700000     -6.62400000
O     -4.56100000      3.20400000     11.31000000
H     -4.77800000      2.67000000     10.54600000
H     -3.73200000      2.84500000     11.62600000
O     -5.08800000    -12.90800000      4.70200000
H     -4.52600000    -12.88000000      3.92800000
H     -5.31500000    -13.83300000      4.80000000
O     11.98500000     -1.50100000      8.95200000
H     11.81900000     -1.94100000      9.78600000
H     12.01100000     -2.21000000      8.30900000
O     -7.45900000    -16.17700000     -2.22500000
H     -7.76800000    -15.27400000     -2.15000000
H     -7.66800000    -16.57300000     -1.37800000
O     -5.21400000      6.11100000      3.62100000
H     -5.11100000      6.69600000      2.87100000
H     -5.71200000      6.62400000      4.25800000
O      4.55300000     -0.53100000      7.31800000
H      4.02500000     -1.26100000      7.64300000
H      5.39200000     -0.62200000      7.77100000
O     -2.21000000     -8.74900000     14.09900000
H     -1.47600000     -9.23400000     13.72200000
H     -2.37100000     -8.03700000     13.48000000
O     -3.09400000      2.07100000      4.69800000
H     -2.39700000      2.72600000      4.74200000
H     -3.90200000      2.57300000      4.80900000
O      5.88700000     -7.14700000      1.79200000
H      6.39500000     -7.95800000      1.76100000
H      4.97500000     -7.43700000      1.82400000
O      1.83700000     17.65900000     -2.50700000
H      1.87900000     16.87600000     -3.05700000
H      1.79200000     17.32200000     -1.61300000
O     -2.84900000      7.40500000    -10.71700000
H     -2.87200000      7.22700000    -11.65700000
H     -3.40700000      8.17500000    -10.60600000
O      5.52300000      4.66800000      8.01500000
H      6.13200000      3.92900000      8.01100000
H      5.88300000      5.27100000      8.66600000
O      3.36000000    -10.25500000     13.42900000
H      3.25200000    -10.31500000     12.48000000
H      4.30500000    -10.31600000     13.56700000
O    -16.29100000     -6.25900000      0.74500000
H    -15.67700000     -5.52900000      0.83000000
H    -15.99300000     -6.89900000      1.39100000
O      7.79800000     -2.60200000      1.00100000
H      8.03600000     -2.27600000      1.86900000
H      8.63500000     -2.71700000      0.55100000
O    -13.58600000     10.69200000      1.38700000
H    -13.42600000     11.61900000      1.21100000
H    -14.47400000     10.53700000      1.06600000
O     -7.71400000      7.85000000     -1.55900000
H     -7.88900000      6.92500000     -1.38600000
H     -7.79500000      8.27300000     -0.70400000
O      1.51800000     11.27600000      9.45000000
H      1.75000000     12.18900000      9.28300000
H      1.46600000     10.87900000      8.58100000
O     -2.93300000      9.36200000    -14.49400000
H     -2.89300000      9.97600000    -13.76000000
H     -3.65500000      9.68200000    -15.03500000
O     -4.65600000      9.58900000    -10.44000000
H     -5.06700000      9.99500000     -9.67700000
H     -4.59500000     10.29600000    -11.08300000
O      5.35700000    -11.86800000     -0.38100000
H      5.68800000    -11.86500000      0.51800000
H      5.14900000    -10.95100000     -0.56100000
O     -4.22300000     -9.18400000     11.60700000
H     -3.59200000     -9.67700000     11.08200000
H     -4.87900000     -8.88800000     10.97600000
O     13.00800000    -10.71900000     -4.09200000
H     12.39800000    -11.34500000     -3.70100000
H     13.43200000    -10.29900000     -3.34400000
O     -8.90000000      2.28700000     -8.46300000
H     -9.19400000      2.61300000     -7.61300000
H     -9.40800000      2.79000000     -9.10100000
O    -13.24800000     -4.50900000     -5.22500000
H    -12.42300000     -4.13600000     -5.53500000
H    -13.58800000     -4.99500000     -5.97600000
O     -0.48800000    -12.75900000      1.77200000
H     -0.44900000    -13.17400000      0.91000000
H     -0.37600000    -13.48100000      2.39000000
O     -5.46500000     12.80900000      9.09400000
H     -6.18300000     12.84800000      9.72600000
H     -5.83500000     12.35100000      8.33900000
O     -3.97000000    -12.20700000     -5.35400000
H     -4.48500000    -13.00100000     -5.49400000
H     -3.06000000    -12.50000000     -5.40200000
O      2.69700000      4.60700000     -0.85000000
H      2.53500000      4.84100000      0.06300000
H      3.44100000      4.00700000     -0.81500000
O      0.02900000    -15.93400000     -2.79300000
H     -0.37800000    -16.60800000     -3.33800000
H      0.75200000    -15.60100000     -3.32500000
O      0.83600000     -8.56400000     16.13700000
H      0.25900000     -7.89400000     15.77100000
H      0.34900000     -9.38200000     16.03500000
O      3.94800000     -1.32200000     10.74900000
H      3.42600000     -0.82600000     11.37900000
H      3.33700000     -1.96400000     10.38500000
O     -0.81200000     12.99000000     12.91800000
H     -1.53500000     13.60800000     12.80800000
H     -0.95000000     12.33500000     12.23400000
O    -10.20500000     10.89200000     -4.19900000
H    -10.74800000     10.58400000     -3.47400000
H     -9.34800000     10.49600000     -4.04100000
O      3.58600000     -4.09000000      2.02100000
H      3.24300000     -4.97800000      2.12300000
H      4.11300000     -4.12800000      1.22200000
O     -7.19600000     -8.91700000     -3.56600000
H     -7.70200000     -8.16700000     -3.87700000
H     -6.83000000     -9.30500000     -4.36100000
O      4.47300000      7.55700000      3.10500000
H      3.70400000      7.09600000      3.44000000
H      5.02000000      6.86800000      2.72700000
O     -1.55400000     -0.25500000     -9.42800000
H     -2.23300000     -0.38200000    -10.09100000
H     -0.95100000     -0.98700000     -9.56000000
O      4.55700000      9.81100000      5.77000000
H      4.38200000     10.10800000      4.87700000
H      5.51200000      9.81700000      5.84100000
O     16.33700000      0.05300000      8.84100000
H     15.93700000      0.44400000      8.06400000
H     16.42600000     -0.87500000      8.62200000
O    -15.82800000      4.73500000      7.26800000
H    -16.13900000      5.38200000      7.90000000
H    -14.93400000      4.53800000      7.54600000
O      3.86900000      0.13900000     -8.63000000
H      4.51900000      0.00000000     -7.94100000
H      4.10000000      0.98700000     -9.00900000
O     -0.40600000     -3.58100000    -14.83200000
H     -0.03300000     -3.01800000    -14.15400000
H      0.11600000     -3.39500000    -15.61200000
O     13.93200000     -7.60200000     -2.79800000
H     14.84100000     -7.31200000     -2.71900000
H     13.43800000     -6.79800000     -2.96000000
O    -10.58600000      2.28900000    -12.29500000
H    -11.20600000      2.43400000    -13.01000000
H     -9.87300000      1.79000000    -12.69400000
O     -5.60100000     -6.55200000      4.08900000
H     -5.27200000     -6.63100000      3.19400000
H     -6.53600000     -6.37200000      3.98500000
O    -10.05200000     -9.64300000     -5.45600000
H     -9.39800000    -10.23000000     -5.83500000
H    -10.88000000     -9.92000000     -5.85000000
O    -12.04900000      1.61800000      2.89200000
H    -12.70100000      1.15300000      3.41600000
H    -11.47200000      0.92900000      2.56200000
O     -8.91800000      6.81600000      3.39000000
H     -8.46800000      5.98000000      3.50900000
H     -9.23500000      7.04400000      4.26400000
O    -12.27300000     -0.42900000     -4.68200000
H    -12.44500000      0.50500000     -4.55800000
H    -13.08700000     -0.77600000     -5.04600000
O     12.06400000     12.97800000      0.16000000
H     11.46600000     12.73600000     -0.54600000
H     11.54400000     12.88200000      0.95800000
O      8.81800000      3.40800000     -4.49000000
H      8.86600000      4.01600000     -5.22700000
H      7.89200000      3.17100000     -4.43500000
O    -10.25400000     -0.50500000     -7.83300000
H    -10.81200000     -0.66000000     -8.59400000
H    -10.76800000      0.07700000     -7.27300000
O     11.73700000      1.14900000      1.22800000
H     12.14500000      0.39300000      1.65100000
H     10.90300000      1.25700000      1.68500000
O    -10.27300000     -7.90000000     -8.64900000
H    -10.15900000     -7.02700000     -9.02400000
H    -11.05700000     -8.24400000     -9.07700000
O     -9.72000000     -5.78000000     12.95100000
H     -9.18100000     -5.65000000     12.17100000
H     -9.13100000     -6.19600000     13.58200000
O      0.32600000     10.03000000    -10.11500000
H      1.18500000      9.71100000    -10.39200000
H     -0.13400000      9.24700000     -9.81200000
O      2.04800000     16.18500000     -0.11700000
H      2.67100000     16.32500000      0.59600000
H      1.38600000     15.60200000      0.25400000
O     -5.42600000    -10.75100000      6.67600000
H     -5.43900000    -11.46000000      6.03400000
H     -6.20700000    -10.89600000      7.21000000
O     11.02500000     -5.08800000     -8.28200000
H     11.96000000     -4.88200000     -8.28200000
H     10.75600000     -4.98400000     -9.19500000
O      3.16300000     -2.59900000     -6.08300000
H      2.82100000     -3.48700000     -5.98300000
H      3.33300000     -2.51200000     -7.02100000
O      6.51100000      2.28700000    -15.42700000
H      5.91000000      2.33700000    -16.17100000
H      6.39400000      1.40100000    -15.08400000
O    -11.13800000    -10.55200000      0.91400000
H    -11.94700000    -10.18700000      0.55400000
H    -11.43100000    -11.14300000      1.60800000
O     -6.71300000     -7.49500000    -11.35500000
H     -6.47600000     -6.90100000    -10.64300000
H     -7.64400000     -7.33100000    -11.50500000
O     15.04300000      7.48100000      4.10700000
H     14.24300000      7.06200000      3.78800000
H     15.24200000      8.14900000      3.45100000
O      2.45100000     -5.75100000     -6.56500000
H      2.76700000     -6.37100000     -7.22200000
H      2.48000000     -6.23900000     -5.74200000
O      8.16700000     10.59900000    -11.83200000
H      7.92400000     10.15800000    -11.01800000
H      8.63400000      9.93200000    -12.33600000
O     -3.83300000     11.88000000     -6.23600000
H     -4.53100000     12.11700000     -5.62500000
H     -4.15000000     11.08600000     -6.66600000
O    -10.54000000     -6.11300000     -2.49800000
H    -10.15900000     -5.71500000     -3.28000000
H    -11.35700000     -6.50700000     -2.80400000
O     11.05300000      9.61800000     -0.17000000
H     10.61300000     10.42400000     -0.43900000
H     10.65400000      8.93500000     -0.70900000
O     15.88600000     -2.42700000      5.43100000
H     16.50000000     -1.74100000      5.17100000
H     15.64400000     -2.85600000      4.61000000
O      8.86900000     -7.28300000      0.26600000
H      8.16700000     -6.66500000      0.47100000
H      9.18500000     -7.57800000      1.12100000
O     -3.43800000     -5.39900000    -16.00800000
H     -2.59700000     -5.40000000    -15.55200000
H     -3.53700000     -4.50200000    -16.32600000
O      9.79300000      9.81800000     -3.98500000
H      8.98800000      9.53500000     -3.55200000
H     10.47000000      9.24100000     -3.63100000
O      5.09400000     -1.50100000     15.43700000
H      4.49800000     -1.36400000     16.17400000
H      5.00100000     -2.42900000     15.22200000
O     -3.55600000      3.03100000    -14.71200000
H     -4.40700000      3.11000000    -14.28100000
H     -3.27100000      2.13800000    -14.51700000
O      7.27200000      0.61200000      0.57000000
H      8.03500000      0.27900000      0.09700000
H      6.56600000      0.00700000      0.34400000
O     -6.04600000      7.43400000      5.97500000
H     -5.54200000      8.11700000      6.41600000
H     -6.87400000      7.39900000      6.45400000
O      9.69700000      1.71800000      5.22900000
H      8.89300000      2.23700000      5.23400000
H      9.70400000      1.29600000      4.36900000
O     -4.70600000    -11.00000000     -2.54600000
H     -4.52600000    -11.69500000     -3.17900000
H     -5.58000000    -11.20100000     -2.21100000
O     -7.16500000      2.62800000     13.29700000
H     -7.41900000      3.09700000     14.09200000
H     -6.22400000      2.78100000     13.21800000
O     -7.56600000      4.78000000     -6.14100000
H     -7.94200000      5.01400000     -5.29200000
H     -8.29300000      4.38500000     -6.62300000
O      4.78300000     12.48600000     11.92500000
H      3.88600000     12.81700000     11.86700000
H      5.32900000     13.23400000     11.68100000
O      7.79200000     -7.62800000    -13.27400000
H      8.38700000     -7.93400000    -13.95900000
H      8.33700000     -7.07900000    -12.71100000
O      2.59300000     -4.46700000     -3.68000000
H      3.20900000     -5.06600000     -3.25600000
H      2.03700000     -4.15200000     -2.96800000
O    -10.72700000     10.42100000      0.70000000
H    -11.61100000     10.37800000      1.06300000
H    -10.83000000     10.15700000     -0.21500000
O      4.82700000    -14.00800000      7.02000000
H      4.01000000    -14.20600000      6.56300000
H      4.59000000    -14.01300000      7.94800000
O      6.64600000     -4.71500000      6.80800000
H      6.29400000     -5.28400000      6.12300000
H      7.11400000     -4.02900000      6.33200000
O     -1.31400000     -6.57100000     10.24200000
H     -1.06900000     -5.65600000     10.11000000
H     -1.80600000     -6.57200000     11.06200000
O     -2.78500000      4.03300000    -12.05100000
H     -3.23900000      4.56100000    -12.70700000
H     -2.16300000      3.50800000    -12.55500000
O     -6.83600000     15.44600000      7.23900000
H     -7.40600000     14.76600000      6.88100000
H     -6.37800000     15.01800000      7.96300000
O     -0.67800000     -5.48000000     -2.17000000
H     -1.31100000     -6.10600000     -1.81700000
H     -1.19800000     -4.70300000     -2.37500000
O      3.63200000     15.48900000      2.13300000
H      4.37700000     15.01000000      2.49700000
H      2.88200000     14.91400000      2.28300000
O      3.10900000      1.48600000      9.29200000
H      3.22700000      0.57100000      9.54600000
H      3.51300000      1.98600000     10.00100000
O      9.16500000     12.63600000     -9.77000000
H      8.35500000     12.89000000    -10.21200000
H      9.19700000     11.68300000     -9.85900000
O     -8.42300000    -10.35200000      6.83300000
H     -9.22800000    -10.81800000      6.60900000
H     -8.71600000     -9.60800000      7.36000000
O     -0.00400000     -6.97400000      1.03400000
H     -0.94500000     -6.81000000      1.08600000
H      0.07800000     -7.92500000      1.10200000
O     -1.88000000     -7.89300000     -1.41100000
H     -1.82900000     -8.74200000     -0.97100000
H     -2.51600000     -8.02500000     -2.11300000
O      6.52900000     -5.06000000     -9.35700000
H      6.47300000     -5.57400000     -8.55200000
H      6.44400000     -4.15100000     -9.06700000
O      1.78300000      7.31700000      4.58600000
H      1.14800000      6.66300000      4.29400000
H      2.27600000      6.88000000      5.28000000
O      9.83500000    -11.47900000     -9.66200000
H      9.57500000    -10.78200000     -9.06000000
H     10.79000000    -11.50800000     -9.59600000
O    -12.29100000     -2.01800000      2.93200000
H    -11.86500000     -2.68700000      3.46700000
H    -11.57400000     -1.46400000      2.62400000
O      1.64100000     15.59800000     -4.35800000
H      1.90400000     15.51700000     -5.27500000
H      1.02800000     14.87600000     -4.22000000
O     -6.11300000     -0.06200000    -13.20600000
H     -5.80400000     -0.59100000    -13.94100000
H     -6.16700000     -0.67600000    -12.47400000
O      5.96600000     13.94500000      2.83800000
H      5.68200000     13.35300000      2.14200000
H      6.68600000     13.48200000      3.26700000
O     -6.46400000    -14.10700000      1.76600000
H     -5.91700000    -14.10700000      0.98000000
H     -7.27400000    -13.67700000      1.49300000
O     -7.01000000     -6.01800000     -6.18500000
H     -7.84600000     -6.33700000     -5.84500000
H     -7.06200000     -5.06600000     -6.09400000
O      6.12900000      4.89300000      4.36600000
H      6.73800000      4.94800000      3.63000000
H      5.43900000      4.30200000      4.06300000
O      3.05000000     13.10800000      7.87700000
H      3.38000000     13.05000000      6.98000000
H      3.05400000     14.04500000      8.07400000
O     -5.02900000     -2.13500000    -14.91000000
H     -4.50300000     -2.41000000    -15.66100000
H     -4.59000000     -2.52700000    -14.15500000
O      1.97100000     -7.63400000     13.33400000
H      2.88500000     -7.44900000     13.11800000
H      1.97800000     -8.53500000     13.65600000
O      6.94100000      0.82600000    -11.20000000
H      7.18800000      1.57000000    -10.65000000
H      7.71400000      0.26200000    -11.20100000
O     -9.12000000    -14.50300000      5.72800000
H     -9.96000000    -14.94100000      5.86600000
H     -8.96400000    -14.57300000      4.78600000
O     12.76700000     -0.84900000      5.83700000
H     13.59000000     -0.44400000      6.11000000
H     12.75400000     -1.69400000      6.28500000
O     -0.41600000      3.20500000     15.50100000
H     -0.08200000      2.92300000     14.64900000
H     -1.36200000      3.07700000     15.44200000
O    -13.57500000     -0.62900000     -8.35100000
H    -14.07900000     -1.01500000     -7.63400000
H    -13.37000000     -1.36700000     -8.92400000
O     -3.41400000     -9.32800000      5.74600000
H     -3.97700000     -8.61800000      5.43800000
H     -4.00900000     -9.93100000      6.19100000
O      4.22800000     -3.06300000    -17.12000000
H      4.00200000     -3.68100000    -16.42400000
H      4.91400000     -3.50500000    -17.61900000
O    -12.31500000      4.60200000      4.32800000
H    -12.05200000      5.12400000      3.56900000
H    -11.98500000      3.72400000      4.14000000
O     17.47600000     -1.34500000      1.80300000
H     17.77400000     -0.91900000      0.99900000
H     16.71700000     -1.86300000      1.53300000
O      3.37000000     -0.28500000     -3.94500000
H      3.06800000     -1.07500000     -4.39300000
H      3.04500000      0.43600000     -4.48400000
O    -13.07700000     -5.55100000      8.60600000
H    -12.88700000     -4.62300000      8.47300000
H    -13.69200000     -5.77300000      7.90600000
O     -2.50400000     -1.68200000      8.06000000
H     -2.54700000     -0.73000000      8.14600000
H     -2.39800000     -1.83400000      7.12100000
O      9.29900000     -1.85600000    -10.33700000
H      9.60000000     -1.59000000     -9.46800000
H      8.49700000     -2.35200000    -10.17200000
O     -2.79100000      0.52900000     11.26100000
H     -2.90200000      0.44300000     10.31500000
H     -3.14100000     -0.28800000     11.61800000
O    -11.00300000      6.09700000    -10.47600000
H    -11.34600000      6.08100000    -11.37000000
H    -10.98200000      5.17700000    -10.21100000
O      2.77700000    -14.87600000      5.46000000
H      1.91000000    -15.06400000      5.81900000
H      2.89200000    -15.52000000      4.76100000
O     11.03400000     -3.78300000    -11.25100000
H     10.58500000     -2.99300000    -10.95100000
H     11.21100000     -3.62100000    -12.17700000
O    -14.41200000      2.15600000      8.66900000
H    -13.48100000      2.00000000      8.51000000
H    -14.84500000      1.85300000      7.87100000
O     -6.74400000    -10.69300000    -11.50900000
H     -6.67200000    -11.46500000    -10.94700000
H     -7.01900000     -9.99200000    -10.91800000
O     -0.52600000    -11.48900000      5.22200000
H      0.38600000    -11.70900000      5.02900000
H     -0.97800000    -12.33300000      5.23700000
O     -1.79100000      8.00100000     13.87000000
H     -1.04200000      8.45000000     14.26200000
H     -2.41500000      7.90200000     14.58900000
O      9.88300000     -0.62900000      7.23100000
H      9.73200000     -0.06500000      6.47200000
H     10.79200000     -0.45800000      7.47900000
O     -9.83400000     -4.66400000     -0.32400000
H    -10.49800000     -3.98200000     -0.42900000
H     -9.91300000     -5.19900000     -1.11300000
O      3.74300000      7.03700000     -1.95200000
H      4.24600000      6.77500000     -2.72400000
H      3.83200000      6.30100000     -1.34700000
O      1.18400000     -1.69100000    -13.63200000
H      0.79000000     -1.20200000    -12.91000000
H      1.97400000     -2.07800000    -13.25600000
O     -7.41900000     10.91700000    -12.15700000
H     -8.21500000     10.39100000    -12.07900000
H     -7.46800000     11.53500000    -11.42700000
O      9.68700000      2.05800000     -2.26200000
H      9.54600000      2.76300000     -2.89400000
H     10.54900000      1.70600000     -2.48400000
O      7.12300000     -0.55100000    -16.07900000
H      6.85500000     -0.98400000    -16.88900000
H      7.96100000     -0.14100000    -16.29100000
O     -2.50700000     12.04600000     -2.56100000
H     -3.02100000     11.24000000     -2.51400000
H     -1.59800000     11.75500000     -2.49500000
O     11.78700000     -9.05300000      6.29800000
H     12.32800000     -9.83600000      6.19700000
H     10.92000000     -9.32000000      5.99200000
O      4.26000000     -5.69600000    -13.49300000
H      3.50400000     -5.80800000    -12.91700000
H      4.61300000     -6.58000000    -13.59800000
O      0.26300000      3.26700000     -3.98900000
H     -0.00600000      3.46600000     -4.88500000
H      0.43100000      4.12200000     -3.59300000
O      5.13300000    -14.31900000     -4.24300000
H      4.22700000    -14.61500000     -4.33500000
H      5.42900000    -14.17200000     -5.14100000
O     -2.08400000      6.02100000     -1.92200000
H     -1.93600000      5.89700000     -0.98400000
H     -3.03700000      6.03500000     -2.01400000
O      3.61900000     -7.43200000     -9.15100000
H      3.89100000     -8.17800000     -8.61600000
H      3.47800000     -7.80100000    -10.02200000
O      2.15900000     12.51700000     -1.69400000
H      2.84400000     13.04300000     -1.28100000
H      2.34600000     12.57400000     -2.63100000
O     -6.78200000     12.80900000     -6.21400000
H     -7.06700000     12.24500000     -6.93300000
H     -7.01500000     13.69300000     -6.49500000
O     -1.59300000    -10.45500000     -9.12700000
H     -0.70700000    -10.57600000     -8.78500000
H     -2.07200000    -10.04000000     -8.41000000
O      3.07400000    -18.18200000      0.45600000
H      3.51500000    -18.07500000     -0.38700000
H      2.20000000    -17.81600000      0.31700000
O     -3.14900000      3.64900000      8.04200000
H     -2.94800000      4.42600000      8.56400000
H     -2.63900000      3.76100000      7.24000000
O     -4.17700000    -15.87400000      5.99900000
H     -5.08000000    -15.82000000      6.31200000
H     -3.81800000    -16.64500000      6.43900000
O     -0.56800000      3.31900000      5.71300000
H     -0.73400000      3.08300000      6.62600000
H      0.23300000      2.84600000      5.48500000
O      5.54700000     11.96600000      0.84400000
H      5.48900000     11.10600000      0.42700000
H      5.07000000     12.55000000      0.25400000
O    -14.52800000    -10.24500000     -1.61000000
H    -14.44500000    -11.04200000     -1.08600000
H    -14.08500000     -9.57200000     -1.09300000
O     -2.35200000     -8.48200000    -14.05700000
H     -1.83800000     -7.67400000    -14.04300000
H     -3.07200000     -8.31800000    -13.44900000
O     -4.68300000    -16.85400000     -0.06900000
H     -4.42200000    -16.58200000      0.81100000
H     -5.40400000    -17.46700000      0.07400000
O      4.68500000      2.98600000     11.06800000
H      4.39600000      2.86600000     11.97200000
H      5.59400000      2.68600000     11.06400000
O     10.74800000    -10.34400000     -5.59600000
H     10.87800000     -9.64000000     -6.23000000
H     11.56000000    -10.36300000     -5.08900000
O    -10.00100000     -9.84600000    -11.38000000
H     -9.91800000     -8.89300000    -11.37100000
H     -9.30000000    -10.15300000    -10.80500000
O      5.18600000      5.70700000     -8.56900000
H      4.70500000      4.88600000     -8.67400000
H      4.78900000      6.12100000     -7.80200000
O     16.59900000     -2.90100000      7.97600000
H     17.41300000     -3.35800000      7.76500000
H     16.16200000     -2.78600000      7.13300000
O      2.72500000    -13.75000000     -1.86200000
H      2.88000000    -13.47300000     -0.95900000
H      2.95600000    -14.67900000     -1.87100000
O     -6.01600000      3.73000000      7.73000000
H     -6.03800000      4.68000000      7.61300000
H     -5.12400000      3.54600000      8.02300000
O     -2.50100000    -14.06900000      7.61400000
H     -2.10900000    -13.63400000      6.85600000
H     -3.26200000    -14.52900000      7.25900000
O     -3.18400000      7.48600000      6.84500000
H     -2.68900000      8.14300000      6.35500000
H     -4.09700000      7.76200000      6.76000000
O     -1.81400000     -2.89600000     -6.84600000
H     -1.24400000     -3.30000000     -6.19200000
H     -1.31300000     -2.93800000     -7.66000000
O     15.40500000      1.65800000      6.52100000
H     16.29900000      1.64500000      6.17900000
H     14.96500000      2.34300000      6.01700000
O    -15.14300000      2.34500000     -1.62000000
H    -14.78200000      2.06600000     -0.77900000
H    -14.83000000      3.24300000     -1.72900000
O      1.49800000     10.04100000     13.92600000
H      1.67800000      9.21100000     14.36700000
H      0.77800000     10.42700000     14.42600000
O     -7.69400000     -8.37000000      3.27600000
H     -8.43300000     -8.95800000      3.43100000
H     -8.04600000     -7.68600000      2.70700000
O     -2.75700000     12.50900000    -10.79100000
H     -3.71200000     12.48400000    -10.73800000
H     -2.52500000     11.74000000    -11.31200000
O      6.60600000     -4.49100000    -13.47200000
H      5.78000000     -4.85700000    -13.15400000
H      7.25100000     -4.75000000    -12.81400000
O      1.10200000     -6.16700000    -12.30700000
H      1.29600000     -7.05400000    -12.61000000
H      1.84200000     -5.93900000    -11.74300000
O      7.49700000     -9.53100000      1.54800000
H      8.02900000     -9.77800000      2.30400000
H      8.10100000     -9.57100000      0.80700000
O     -8.65800000    -15.50500000      3.07100000
H     -7.88600000    -15.01400000      2.79000000
H     -8.35800000    -16.41200000      3.12600000
O     -9.79100000     -3.56000000     -7.54800000
H    -10.33500000     -3.22800000     -6.83400000
H     -8.96200000     -3.79100000     -7.13000000
O      0.79600000     -8.49100000     -1.13600000
H      0.61300000     -9.31400000     -0.68300000
H     -0.04900000     -8.04300000     -1.17000000
O     11.00800000      8.40400000    -10.50200000
H     11.94700000      8.58800000    -10.46300000
H     10.75100000      8.65800000    -11.38900000
O      1.78600000      1.33900000     -5.33900000
H      1.07600000      0.94100000     -5.84300000
H      1.35700000      2.01200000     -4.81100000
O    -14.38900000      4.93900000     -9.12400000
H    -15.31300000      4.72900000     -9.26200000
H    -13.93200000      4.48500000     -9.83200000
O      0.00000000    -15.14200000     -9.03700000
H     -0.35400000    -14.96800000     -9.90900000
H      0.90900000    -14.84600000     -9.08400000
O    -14.58900000     -4.00600000      0.42100000
H    -15.07500000     -3.78900000     -0.37400000
H    -13.78400000     -4.41600000      0.10600000
O     16.96600000      1.89100000     -3.63000000
H     16.73400000      1.15500000     -3.06300000
H     16.12500000      2.27400000     -3.88000000
O     14.95500000      4.14400000     -9.22300000
H     15.63800000      4.33800000     -9.86600000
H     15.18800000      4.67100000     -8.45900000
O     -4.57000000      2.79800000     -5.85000000
H     -5.21100000      2.38400000     -6.42800000
H     -3.82500000      2.19700000     -5.84800000
O      8.57800000      8.09200000     -7.05000000
H      8.22500000      7.27700000     -6.69300000
H      9.18600000      8.40300000     -6.38000000
O     -3.59000000     -6.50800000     12.36500000
H     -3.86000000     -7.38000000     12.07700000
H     -4.26400000     -5.92200000     12.02100000
O      5.96300000    -10.65700000     13.60600000
H      6.37000000    -10.52300000     12.75000000
H      6.69900000    -10.80300000     14.20100000
O    -13.58200000      1.13100000      5.20500000
H    -14.50400000      0.95800000      5.39700000
H    -13.10500000      0.71200000      5.92200000
O     -4.09000000      1.58500000     14.82100000
H     -3.42200000      0.93700000     15.04800000
H     -3.89900000      1.81700000     13.91300000
O     13.29300000      6.18700000      6.89400000
H     13.23000000      5.51900000      6.21200000
H     13.80800000      5.77400000      7.58700000
O     -5.18600000      9.53800000      7.43300000
H     -5.15600000     10.28100000      6.83000000
H     -4.49900000      9.72200000      8.07400000
O     10.26300000     -2.28100000     -2.89400000
H      9.65300000     -2.82800000     -3.38900000
H     10.91000000     -1.99800000     -3.54100000
O     -0.03800000     -3.20600000     17.47800000
H      0.72100000     -3.24100000     16.89600000
H      0.22400000     -2.60900000     18.17900000
O      2.56400000     12.49800000    -13.08500000
H      3.27600000     12.27700000    -12.48500000
H      2.92000000     13.19600000    -13.63300000
O     -4.25800000      7.50700000     11.05800000
H     -5.00500000      8.03300000     11.34400000
H     -3.50600000      7.89700000     11.50400000
O     -7.02800000     11.31900000     11.16600000
H     -7.54700000     10.65900000     11.62700000
H     -6.49100000     11.72100000     11.84900000
O    -11.92800000     12.25300000     -5.90300000
H    -12.16800000     11.37400000     -6.19800000
H    -11.12100000     12.12600000     -5.40500000
O     -7.30700000     -3.77100000    -13.72200000
H     -6.79800000     -3.22000000    -14.31600000
H     -7.36100000     -4.61700000    -14.16700000
O     12.45700000      1.32700000      9.34500000
H     12.22300000      0.47800000      8.97200000
H     12.17700000      1.96400000      8.68700000
O    -14.44600000     -9.54100000      4.68900000
H    -15.04800000     -9.73600000      5.40800000
H    -13.58400000     -9.49900000      5.10300000
O      3.90000000      9.62700000     -7.87800000
H      3.93800000      9.42700000     -8.81300000
H      2.99600000      9.43400000     -7.62900000
O     -4.20600000     -3.06100000    -12.49000000
H     -4.90500000     -2.76700000    -11.90500000
H     -3.90400000     -3.88500000    -12.10800000
O    -13.26200000     -2.75000000      9.83000000
H    -13.44400000     -3.34600000     10.55700000
H    -13.27500000     -1.87900000     10.22600000
O      0.78500000      2.56900000      8.62300000
H      1.65500000      2.24700000      8.85800000
H      0.94400000      3.43500000      8.24700000
O      6.35400000    -10.61700000     10.81800000
H      6.62400000    -10.54700000      9.90300000
H      5.39700000    -10.59400000     10.78800000
O      7.85200000     -3.46300000     14.03900000
H      7.33200000     -3.04600000     14.72600000
H      7.89600000     -4.38300000     14.29800000
O      6.02200000    -14.01000000     -6.65900000
H      6.76100000    -13.74400000     -7.20700000
H      5.46800000    -14.53000000     -7.24100000
O     -6.70300000      0.71400000     16.41900000
H     -7.06300000      1.59900000     16.35400000
H     -5.75500000      0.84100000     16.41700000
O     15.82600000      9.18500000      2.33500000
H     15.04300000      9.33600000      1.80500000
H     16.53500000      9.58900000      1.83600000
O     14.62600000     -5.07000000      8.26500000
H     15.03000000     -5.81600000      7.82300000
H     15.36100000     -4.50200000      8.49700000
O     10.85700000      3.29400000    -13.44200000
H     11.31100000      3.84200000    -14.08200000
H     10.45800000      3.91600000    -12.83400000
O     -8.84000000      0.06600000     -3.81600000
H     -8.56200000      0.02500000     -4.73100000
H     -9.32300000     -0.74900000     -3.67700000
O     -2.37200000     10.13800000      8.10900000
H     -1.62200000      9.62400000      8.41000000
H     -1.98300000     10.90900000      7.69600000
O     -4.74400000    -11.85700000     -8.34100000
H     -4.24500000    -12.52500000     -7.87000000
H     -4.61400000    -12.06800000     -9.26500000
O      3.51400000     -4.90800000    -10.49800000
H      4.43500000     -4.84200000    -10.24600000
H      3.22500000     -5.74400000    -10.13100000
O      8.35000000     -1.66400000      3.56800000
H      7.75400000     -1.36800000      4.25600000
H      8.71000000     -2.48700000      3.90000000
O     -7.54800000      7.30400000      8.74200000
H     -7.30100000      7.56100000      9.63000000
H     -8.12600000      6.55100000      8.86200000
O     -8.85200000      9.17400000      7.14500000
H     -8.18300000      8.93400000      7.78600000
H     -8.47900000      9.92400000      6.68000000
O    -13.63400000      1.84900000     -4.16700000
H    -14.20500000      2.18300000     -3.47600000
H    -13.95100000      2.27200000     -4.96500000
O     -3.33500000    -13.03000000      2.32700000
H     -3.54700000    -12.90200000      1.40200000
H     -2.81800000    -12.26000000      2.56300000
O      4.48900000     10.92500000    -11.57100000
H      4.87400000     11.44800000    -10.86800000
H      5.05800000     11.08000000    -12.32500000
O     -4.43600000     13.97800000     -2.60100000
H     -3.61700000     13.48800000     -2.52200000
H     -4.26500000     14.62000000     -3.29000000
O     12.41600000      4.39300000     -9.79400000
H     13.28600000      4.48400000     -9.40600000
H     12.40600000      3.50700000    -10.15600000
O      8.48200000    -11.42200000     -1.04300000
H      8.52400000    -12.25500000     -1.51100000
H      8.89000000    -11.60300000     -0.19600000
O     -4.08000000      7.49500000     -7.03000000
H     -4.63200000      6.92500000     -6.49500000
H     -3.46600000      6.89900000     -7.46000000
O      6.15000000     -7.75000000     -4.72500000
H      6.50400000     -8.62400000     -4.56700000
H      5.22300000     -7.89700000     -4.91600000
O      0.54400000    -10.17900000      1.40200000
H      0.29400000    -11.08800000      1.56300000
H      1.12400000     -9.95700000      2.13100000
O      8.89400000     -1.92800000    -14.71900000
H      8.10300000     -1.47600000    -15.01100000
H      9.13800000     -1.48300000    -13.90700000
O     -8.31900000     -9.75200000     -9.27600000
H     -8.93200000     -9.11600000     -8.90900000
H     -8.51300000    -10.56700000     -8.81200000
O     -8.30500000    -11.47400000     -6.38100000
H     -7.39500000    -11.17900000     -6.34600000
H     -8.28900000    -12.34500000     -5.98400000
O      1.16800000     14.24000000      1.85600000
H      0.83800000     13.54600000      1.28400000
H      1.47700000     13.78100000      2.63600000
O    -15.04400000      5.01800000     -1.74100000
H    -15.74300000      5.65000000     -1.90800000
H    -14.34900000      5.53300000     -1.33100000
O      3.05000000    -10.57700000     -5.29800000
H      3.48200000    -10.20000000     -4.53100000
H      2.73300000    -11.43000000     -4.99900000
O      6.18800000     -1.09500000      5.02900000
H      6.33900000     -0.15800000      4.90300000
H      5.32200000     -1.14500000      5.43400000
O     -9.11000000     -0.77400000      8.44100000
H     -8.83700000      0.13200000      8.58300000
H     -8.58400000     -1.06900000      7.69800000
O     -4.60200000     13.53800000      0.37200000
H     -3.66800000     13.65100000      0.19400000
H     -5.01700000     13.57200000     -0.49000000
O     -9.36500000     12.46200000      0.88800000
H     -8.91400000     12.62100000      0.05900000
H     -9.78600000     11.60900000      0.77200000
O     13.64600000      7.74700000     -7.92900000
H     12.94900000      7.23100000     -7.52400000
H     13.25400000      8.60900000     -8.07100000
O      7.37600000     11.67800000      3.47800000
H      8.02900000     10.98000000      3.42000000
H      6.53500000     11.22300000      3.44500000
O      2.55000000     -2.19100000     -9.37900000
H      2.85100000     -2.28400000    -10.28300000
H      2.95600000     -1.38100000     -9.07300000
O     -7.40800000     11.15500000      5.43500000
H     -8.01200000     11.35200000      4.72000000
H     -6.55300000     11.43800000      5.11100000
O      3.27300000    -16.36500000     -2.02000000
H      3.14400000    -16.25200000     -2.96200000
H      2.39100000    -16.31800000     -1.65100000
O      6.16300000    -14.11000000     -1.69200000
H      5.83700000    -14.19200000     -2.58800000
H      6.02300000    -13.18900000     -1.46900000
O      6.49900000     14.77300000      6.89800000
H      7.23400000     15.38700000      6.89800000
H      5.97200000     15.03100000      7.65400000
O     -8.28100000      2.10200000      7.43100000
H     -8.31100000      1.78800000      6.52700000
H     -7.40700000      2.48100000      7.52400000
O     -3.34500000     -7.62300000     -7.68100000
H     -4.20400000     -7.65700000     -8.10300000
H     -3.31700000     -8.40600000     -7.13100000
O     -4.16000000    -12.73900000     10.51900000
H     -5.08900000    -12.53300000     10.62300000
H     -3.80800000    -12.00600000     10.01300000
O      6.89500000     10.97500000     -7.10500000
H      6.61900000     11.68900000     -6.53000000
H      6.52100000     10.18900000     -6.70700000
O     -1.48700000     10.76600000    -12.20200000
H     -0.94900000     11.30100000    -12.78600000
H     -0.85600000     10.32400000    -11.63400000
O      9.05700000      3.91600000      8.64500000
H      8.83900000      3.08800000      9.07300000
H     10.01300000      3.94700000      8.65400000
O     12.53500000      3.79800000     -5.20000000
H     11.67700000      3.44400000     -5.43600000
H     12.48000000      3.94900000     -4.25600000
O     13.99300000      8.69400000     -0.69100000
H     13.26500000      8.24000000     -1.11700000
H     13.64400000      8.95900000      0.16000000
O      5.44900000     -2.01300000    -14.00500000
H      5.87500000     -1.33800000    -14.53300000
H      6.04300000     -2.76300000    -14.05100000
O      2.64000000     15.12700000      5.14500000
H      3.30100000     15.72100000      5.49900000
H      3.13600000     14.51000000      4.60600000
O      4.02300000    -10.93900000     -2.78600000
H      4.40500000    -10.31900000     -2.16600000
H      3.96000000    -11.75900000     -2.29600000
O     -3.73500000      4.85500000      0.82200000
H     -4.29400000      5.61300000      0.65600000
H     -4.18700000      4.12600000      0.39800000
O     14.73500000     -1.57700000    -11.22100000
H     14.00400000     -1.35500000    -10.64400000
H     15.25700000     -0.77600000    -11.26500000
O      9.71500000     12.53400000     -4.28400000
H      9.96100000     11.64900000     -4.55300000
H      8.88200000     12.69700000     -4.72700000
O     -4.64700000     11.95400000      6.23500000
H     -4.10300000     12.30000000      6.94200000
H     -4.21600000     12.25200000      5.43400000
O      8.60400000      0.17700000     -5.35400000
H      8.54200000      1.11700000     -5.18200000
H      8.05900000     -0.22600000     -4.67800000
O    -13.61400000      3.75900000     -6.15100000
H    -13.18200000      4.61100000     -6.20100000
H    -14.38600000      3.84800000     -6.71000000
O     -1.90300000      3.65800000    -16.57300000
H     -2.22900000      3.24500000    -15.77400000
H     -1.73200000      4.56500000    -16.32100000
O     -2.93900000    -13.45300000    -10.29700000
H     -2.92600000    -13.85200000     -9.42700000
H     -2.07400000    -13.05400000    -10.39100000
O     -0.90500000    -12.53900000     10.39100000
H     -1.65100000    -12.96500000      9.96900000
H     -1.03000000    -12.70700000     11.32500000
O    -10.79300000     -5.24600000     -9.51500000
H    -10.60900000     -4.76500000     -8.70800000
H    -11.29400000     -4.63100000    -10.05100000
O      5.39500000    -15.46100000      2.83900000
H      4.47600000    -15.73000000      2.81400000
H      5.78700000    -16.01200000      3.51700000
O     16.02200000      4.62900000      4.63000000
H     16.46200000      4.21200000      5.37100000
H     16.66900000      4.60800000      3.92500000
O     -3.95400000    -16.01300000      2.45400000
H     -4.26600000    -16.51800000      3.20500000
H     -4.16200000    -15.10500000      2.67300000
O      8.37100000    -11.40600000      3.44200000
H      7.63300000    -11.85500000      3.85500000
H      8.68400000    -12.01900000      2.77700000
O      5.71700000     -3.45000000     -5.04100000
H      4.84300000     -3.12400000     -5.25400000
H      5.55800000     -4.23400000     -4.51400000
O     -6.57100000      0.74200000     -2.18500000
H     -6.03400000      1.49300000     -2.43600000
H     -7.38900000      0.85900000     -2.66900000
O      6.88400000     -1.13400000     11.59400000
H      7.61000000     -1.73500000     11.43000000
H      6.12000000     -1.57200000     11.22000000
O     14.24200000     -3.92900000     -5.12900000
H     14.28600000     -4.00100000     -6.08300000
H     15.04400000     -4.34900000     -4.82000000
O      5.88200000     -5.39500000     -3.26500000
H      5.62400000     -6.17700000     -3.75400000
H      6.55400000     -5.70400000     -2.65700000
O      0.18700000     -7.40300000     -4.04300000
H     -0.25600000     -6.92600000     -3.34100000
H     -0.29200000     -7.16200000     -4.83500000
O    -10.31500000      8.17900000     -6.85400000
H    -10.82900000      8.97200000     -7.00100000
H     -9.91700000      7.99000000     -7.70400000
O     -8.14200000     -4.55400000     10.25100000
H     -8.11500000     -4.75100000      9.31500000
H     -8.88900000     -3.96400000     10.35100000
O      5.66900000      0.36700000     13.41400000
H      5.31700000     -0.21500000     14.08700000
H      6.14100000     -0.21400000     12.81700000
O     -0.84100000      5.07100000     -6.90900000
H     -0.64300000      5.84600000     -6.38300000
H     -1.63700000      5.30200000     -7.38700000
O     11.15700000      3.82100000      3.43000000
H     10.67500000      3.59200000      2.63600000
H     10.48400000      3.89800000      4.10600000
O     -2.58900000      5.65500000      9.75400000
H     -3.43700000      6.06700000      9.92000000
H     -2.25200000      5.44000000     10.62400000
O      8.95400000     -7.19600000     11.71000000
H      8.84200000     -7.60100000     10.85000000
H      9.42800000     -6.38400000     11.53300000
O     18.01300000     -5.66400000      0.87400000
H     17.96500000     -5.12600000      0.08300000
H     17.09900000     -5.84200000      1.09800000
O     -2.40200000    -10.50500000      3.03500000
H     -3.20600000    -10.14100000      3.40500000
H     -1.81000000    -10.58800000      3.78300000
O     11.58100000     13.40300000      5.44300000
H     12.22700000     12.75800000      5.15300000
H     10.75100000     12.92600000      5.44200000
O     -4.79500000     -5.59100000     -3.11300000
H     -4.11000000     -4.93900000     -3.26400000
H     -4.42100000     -6.41000000     -3.43600000
O      8.19300000     -3.54200000     11.22400000
H      9.02400000     -4.00700000     11.12400000
H      7.91200000     -3.74300000     12.11600000
O      1.78500000      9.76700000    -14.16200000
H      2.28800000      9.74500000    -14.97600000
H      2.08700000     10.55700000    -13.71400000
O     15.43900000      3.83000000     -5.23800000
H     15.37000000      4.42800000     -4.49400000
H     14.53600000      3.69800000     -5.52500000
O     12.96500000     -9.63200000     -1.49900000
H     12.05800000     -9.72600000     -1.79000000
H     13.35500000     -9.02100000     -2.12400000
O     -1.77100000    -14.14300000      5.11300000
H     -2.57500000    -14.59700000      4.86000000
H     -1.16200000    -14.84400000      5.34400000
O      3.89900000      2.42200000     13.61000000
H      4.49000000      1.67000000     13.56000000
H      3.65200000      2.47200000     14.53300000
O     15.73000000     -1.99400000     -3.64300000
H     15.26400000     -2.50400000     -4.30500000
H     16.58600000     -2.41600000     -3.57500000
O      0.34900000     -8.51900000      9.45700000
H     -0.34500000     -8.03000000      9.90000000
H     -0.10300000     -9.00300000      8.76500000
O     -2.02800000     -4.46400000     13.66400000
H     -2.04000000     -3.80000000     12.97500000
H     -2.31300000     -5.26700000     13.22900000
O     -6.86100000      7.11900000     -8.09200000
H     -6.03200000      7.47000000     -7.76600000
H     -7.03100000      6.35600000     -7.53900000
O    -10.31400000    -12.12800000     -1.98900000
H    -10.20900000    -11.78100000     -1.10300000
H    -10.48800000    -11.35700000     -2.52900000
O     -4.69800000      5.40000000     -2.55100000
H     -4.28400000      4.56300000     -2.76100000
H     -4.90600000      5.78500000     -3.40200000
O      7.01200000      8.68500000      4.29000000
H      6.24700000      8.24700000      3.91600000
H      7.71900000      8.50400000      3.67100000
O      9.60400000     -7.38200000      2.85200000
H      9.37500000     -6.47400000      3.04800000
H      9.71400000     -7.79200000      3.71000000
O      1.31700000     -4.78900000     11.96000000
H      1.64000000     -5.69000000     11.92000000
H      1.01400000     -4.60400000     11.07100000
O     -7.27400000     -1.25600000      6.35700000
H     -7.67200000     -2.07300000      6.05700000
H     -6.94300000     -0.84400000      5.55900000
O     -2.83100000      0.24400000    -14.23800000
H     -1.94300000      0.57500000    -14.37000000
H     -2.92500000     -0.45600000    -14.88400000
O      9.83700000     11.83300000     -7.15500000
H      9.02600000     11.57000000     -6.72100000
H      9.60100000     11.90800000     -8.08000000
O     10.51900000     -2.64300000     13.69800000
H      9.61600000     -2.95500000     13.64300000
H     10.69700000     -2.58600000     14.63600000
O     -0.28500000     -9.90500000     -6.49900000
H      0.54000000    -10.25600000     -6.83400000
H     -0.21100000     -9.98700000     -5.54800000
O     -9.30100000      5.55000000     10.14300000
H    -10.07000000      5.80000000     10.65400000
H     -8.87200000      4.87600000     10.66900000
O      1.45700000     11.95800000     -6.72700000
H      0.61700000     11.80100000     -6.29400000
H      1.22300000     12.33500000     -7.57500000
O     -4.31300000      7.57900000     15.44700000
H     -4.08000000      6.76200000     15.00800000
H     -5.15500000      7.82600000     15.06500000
O     11.65900000     -1.10400000     -5.18900000
H     10.97100000     -0.90500000     -5.82400000
H     12.43800000     -1.26300000     -5.72200000
O     -4.82500000     15.07300000     -5.41100000
H     -5.39700000     15.71600000     -5.83000000
H     -5.38000000     14.30400000     -5.28400000
O      3.58000000      6.07900000      6.43100000
H      4.27000000      5.58100000      6.87100000
H      3.94100000      6.96100000      6.34200000
O    -11.53900000     -2.85600000     -1.12500000
H    -11.66000000     -2.04300000     -1.61500000
H    -12.37100000     -3.32000000     -1.22000000
O     -7.90100000      4.39800000      3.91300000
H     -7.08300000      4.89300000      3.95800000
H     -7.70600000      3.57200000      4.35500000
O      4.35000000     10.07300000     14.10300000
H      4.66700000     10.37200000     13.25100000
H      3.39600000     10.08500000     14.02200000
O      0.44300000      5.44000000     -2.63100000
H      1.08400000      5.15700000     -1.97900000
H     -0.37100000      5.54300000     -2.13800000
O      2.03700000      3.07300000      5.20000000
H      2.87100000      2.67600000      5.45300000
H      2.02800000      3.91800000      5.64900000
O     -3.36300000      4.79500000      5.05800000
H     -3.23000000      5.43100000      5.76100000
H     -4.05700000      5.17500000      4.51900000
O     13.01100000      9.99300000      1.48900000
H     12.24900000     10.08700000      0.91600000
H     12.65100000      9.67800000      2.31700000
O      4.42200000    -11.24800000      7.00500000
H      5.24800000    -11.43600000      7.45000000
H      4.00500000    -12.10400000      6.90200000
O    -12.68500000     -7.49600000     -3.79900000
H    -12.34100000     -7.13800000     -4.61700000
H    -13.58900000     -7.73400000     -4.00300000
O     -5.22600000     -4.04400000     17.16200000
H     -4.67500000     -3.94400000     16.38600000
H     -5.72200000     -3.22700000     17.21200000
O     -4.87500000      5.47300000     -5.40200000
H     -5.80700000      5.37100000     -5.59500000
H     -4.52900000      4.58100000     -5.41500000
O     13.88900000     -4.96700000     -8.20700000
H     13.93600000     -5.89700000     -8.43000000
H     14.54100000     -4.55200000     -8.77200000
O     12.77900000     -0.71400000     -9.14800000
H     11.86200000     -0.56600000     -8.91600000
H     13.20200000     -0.93800000     -8.32000000
O      9.34200000     -0.18800000     -0.97000000
H      9.53500000     -0.79100000     -1.68800000
H      9.51300000      0.68100000     -1.33400000
O     -2.29600000      3.02400000     12.93900000
H     -1.84000000      2.19600000     12.79300000
H     -1.71900000      3.68600000     12.55700000
O     -9.49100000      6.40700000    -13.50300000
H     -9.40300000      5.72500000    -14.16900000
H     -9.26200000      5.97100000    -12.68200000
O     -0.43300000      8.39600000    -15.18200000
H     -1.24800000      8.79600000    -14.87800000
H      0.25100000      9.00300000    -14.90000000
O     13.88500000      1.83600000     -6.80600000
H     13.84400000      2.37000000     -7.59900000
H     13.06800000      2.02800000     -6.34500000
O     -1.51300000     -3.71200000      9.95800000
H     -1.96300000     -3.31800000      9.21200000
H     -1.16500000     -2.96800000     10.44900000
O    -15.70400000     -5.11600000      3.81600000
H    -15.87700000     -4.19200000      3.63200000
H    -16.53200000     -5.55700000      3.62800000
O      1.61200000    -12.54900000     -9.85300000
H      1.21900000    -12.77200000    -10.69700000
H      1.64300000    -11.59200000     -9.84900000
O     -8.40300000      8.82300000      1.21100000
H     -8.62500000      8.29600000      1.97900000
H     -9.07900000      9.50000000      1.18200000
O    -11.01900000     -6.88600000      4.12700000
H    -11.88200000     -6.90200000      3.71300000
H    -10.40200000     -6.90900000      3.39600000
O    -10.50400000    -11.95200000      5.64700000
H    -11.27800000    -12.45500000      5.39300000
H     -9.83800000    -12.61400000      5.83300000
O     -3.90000000     -4.75800000      1.40000000
H     -4.46500000     -5.03300000      0.67800000
H     -3.81100000     -3.81200000      1.28700000
O     -8.65300000      5.08000000     -3.65900000
H     -8.37700000      5.04700000     -2.74300000
H     -9.32100000      4.39900000     -3.73300000
O    -13.89600000     -0.13600000     10.64400000
H    -14.78000000     -0.23000000     10.99800000
H    -13.92000000      0.68500000     10.15400000
O     -8.44300000     13.37600000      9.49600000
H     -8.09500000     12.58900000      9.91300000
H     -8.54500000     14.00200000     10.21300000
O     11.84700000      0.62800000     12.06300000
H     12.65600000      0.90800000     12.49000000
H     11.68500000      1.29500000     11.39500000
O     -1.92100000     17.84300000     -0.94700000
H     -1.67500000     17.51300000     -1.81100000
H     -2.21800000     17.06900000     -0.47000000
O     12.90600000     -6.01500000      2.19600000
H     12.34400000     -6.64400000      1.74200000
H     12.63800000     -6.07200000      3.11300000
O    -10.47300000     -2.67600000     15.46800000
H    -11.17500000     -2.08700000     15.19200000
H     -9.89300000     -2.73100000     14.70800000
O      9.99900000     10.87500000      5.77700000
H     10.10300000     10.03500000      6.22300000
H      9.23100000     11.27100000      6.18800000
O      3.48800000     -8.08400000    -11.74700000
H      4.27600000     -8.62000000    -11.83600000
H      2.93800000     -8.34200000    -12.48700000
O     12.78200000     -0.54700000      3.13600000
H     12.41900000     -1.41600000      2.96600000
H     12.81100000     -0.48200000      4.09100000
O     -5.90900000      8.08600000    -12.79600000
H     -6.62800000      7.90500000    -12.19000000
H     -5.37900000      8.74600000    -12.34800000
O     -4.81000000     -8.62300000      1.16300000
H     -5.09000000     -9.45900000      1.53500000
H     -5.40400000     -8.47900000      0.42600000
O      0.79900000      5.24300000     17.05200000
H      0.32500000      4.63600000     16.48300000
H      1.07300000      4.70800000     17.79700000
O     -1.76000000     -6.02900000      4.63600000
H     -2.25000000     -6.28300000      3.85400000
H     -2.26900000     -6.38500000      5.36400000
O      9.55300000      6.28200000      2.55600000
H      9.50000000      7.22600000      2.40800000
H      9.62900000      6.19200000      3.50600000
O     -0.25400000     11.00700000      6.45500000
H      0.54600000     10.63800000      6.08300000
H     -0.09600000     11.95100000      6.47700000
O      0.79700000     -0.18600000    -11.36900000
H      1.43700000      0.02300000    -10.68800000
H      0.01300000      0.30100000    -11.11700000
O      7.62500000      6.86800000    -10.08700000
H      8.28500000      6.79300000     -9.39900000
H      6.78900000      6.85600000     -9.62000000
O      4.23200000      8.50700000      8.35600000
H      5.02700000      7.97700000      8.40800000
H      4.44500000      9.19800000      7.72800000
O      4.38300000     13.79700000     -0.89600000
H      4.65900000     14.06400000     -1.77300000
H      4.15700000     14.61600000     -0.45600000
O      4.85200000      3.20500000     -0.60900000
H      4.88400000      2.49100000     -1.24700000
H      5.77000000      3.39700000     -0.41900000
O      8.70100000    -12.06500000     -5.21800000
H      9.46800000    -11.49200000     -5.23700000
H      9.05300000    -12.94100000     -5.37200000
O     -9.05100000      2.80000000     11.13800000
H     -9.72300000      2.63600000     11.79900000
H     -8.27600000      3.04900000     11.64100000
O      0.75800000     15.61100000     -9.56000000
H      1.42800000     15.75900000    -10.22700000
H      0.55300000     14.67800000     -9.62900000
O     -4.35100000     -4.99700000    -10.40400000
H     -3.72000000     -5.28200000     -9.74400000
H     -4.80300000     -4.25600000     -9.99900000
O     10.64800000    -13.22100000      7.29800000
H      9.70400000    -13.33800000      7.19000000
H     10.96500000    -14.07800000      7.58400000
O      2.81300000     -6.16400000    -16.53100000
H      3.15000000     -6.32400000    -15.65000000
H      2.05400000     -6.74300000    -16.60600000
O     -4.23500000      9.56700000     -2.49700000
H     -3.75000000      9.10000000     -3.17700000
H     -3.79900000      9.32400000     -1.68100000
O      5.18300000     12.29300000     -9.11400000
H      5.85700000     11.87800000     -8.57700000
H      4.36200000     11.90200000     -8.81400000
O     -3.24100000      7.08900000    -13.48900000
H     -4.18300000      7.19200000    -13.35000000
H     -3.04500000      7.65800000    -14.23300000
O     -6.97100000     -4.71400000      7.41400000
H     -7.64800000     -5.11500000      6.87000000
H     -6.15400000     -4.88700000      6.94600000
O      1.39500000    -12.53400000     -3.66200000
H      1.87300000    -12.74300000     -2.85900000
H      0.98400000    -11.68800000     -3.48300000
O    -10.72100000     -7.87200000     -0.49400000
H    -10.40500000     -7.40900000     -1.27000000
H    -10.76300000     -8.79000000     -0.76300000
O    -16.66300000     -2.90700000     -3.78400000
H    -17.59900000     -2.70600000     -3.77800000
H    -16.62300000     -3.86300000     -3.77000000
O      6.93200000     -1.24800000     -3.62900000
H      6.37100000     -1.93900000     -3.98300000
H      6.84000000     -1.33000000     -2.67900000
O    -11.39500000     -0.26800000     -2.04000000
H    -11.57600000     -0.44100000     -2.96300000
H    -11.11100000      0.64600000     -2.01900000
O     -6.97400000      8.31800000     14.45900000
H     -7.52400000      8.46600000     13.69000000
H     -6.97200000      9.15800000     14.91800000
O      0.33900000     -7.57000000    -16.82400000
H      0.34600000     -8.51700000    -16.68600000
H     -0.14600000     -7.22300000    -16.07600000
O    -10.14200000      2.64000000     -3.41200000
H     -9.72000000      2.03700000     -4.02400000
H     -9.80200000      2.38600000     -2.55300000
O     -2.17300000     15.51200000     -5.60500000
H     -3.06900000     15.51200000     -5.26800000
H     -2.02300000     16.41400000     -5.88600000
O      7.74500000     12.50000000      6.13900000
H      7.38200000     13.38500000      6.16500000
H      7.65900000     12.23200000      5.22500000
O      6.60600000      4.95900000     13.39700000
H      6.83200000      5.69100000     13.97000000
H      5.65100000      4.90700000     13.43900000
O     -6.05300000    -10.56800000      2.40400000
H     -6.47700000     -9.90000000      2.94300000
H     -5.95000000    -11.31800000      2.99000000
O     -5.39700000     -1.42800000     -2.85100000
H     -4.59700000     -1.13100000     -2.41800000
H     -6.03200000     -0.73000000     -2.68600000
O     -1.05100000     11.41400000     -5.76800000
H     -1.96700000     11.54800000     -6.01100000
H     -1.07700000     10.72100000     -5.10800000
O     -4.63100000      2.48500000     -3.16800000
H     -4.13100000      1.67600000     -3.05900000
H     -4.50800000      2.71900000     -4.08800000
O      1.66400000     -9.81700000     -9.51000000
H      1.30700000     -8.93100000     -9.56800000
H      2.46900000     -9.71800000     -9.00200000
O     -7.36600000      1.87000000      4.56700000
H     -6.73200000      1.16100000      4.66900000
H     -8.18100000      1.43000000      4.32500000
O      1.63100000      7.60700000     14.79700000
H      1.23100000      6.78600000     14.51200000
H      1.81000000      7.47700000     15.72800000
O      1.92400000     -6.41200000      9.65200000
H      1.55500000     -7.29400000      9.60200000
H      1.35100000     -5.88200000      9.09700000
O      8.08200000      9.68500000     -0.31500000
H      7.64200000     10.20100000     -0.98900000
H      7.80800000      8.78400000     -0.48500000
O    -13.79300000     -4.37100000     -2.34000000
H    -13.21300000     -4.70400000     -3.02400000
H    -14.38300000     -3.77100000     -2.79600000
O     -5.51500000     -7.47300000    -15.28300000
H     -5.43300000     -7.51700000    -14.33000000
H     -4.72500000     -7.01600000    -15.57000000
O      8.64300000    -13.26200000      1.28400000
H      7.98500000    -13.89600000      1.00000000
H      9.42600000    -13.78800000      1.45000000
O     11.95200000      5.95800000    -12.39000000
H     12.09300000      5.38800000    -11.63400000
H     12.41100000      6.76800000    -12.16900000
O     -1.24300000     -9.94500000      7.48700000
H     -1.72400000     -9.51000000      6.78200000
H     -0.84600000    -10.71000000      7.06900000
O    -13.34800000     11.64000000      4.21100000
H    -13.08200000     11.25400000      5.04600000
H    -13.46300000     10.89200000      3.62600000
O     -3.83500000      3.22600000     -9.84700000
H     -4.53300000      2.61000000    -10.07000000
H     -3.55500000      3.58500000    -10.69000000
O    -14.86400000      4.72100000      3.75600000
H    -13.94800000      4.46000000      3.84400000
H    -15.34600000      4.08500000      4.28500000
O     -4.91600000     11.27700000    -12.77300000
H     -5.07400000     12.20100000    -12.96700000
H     -5.76800000     10.94200000    -12.49400000
O      2.25900000     13.23500000     12.04100000
H      1.43800000     12.77900000     11.85500000
H      2.13200000     13.61000000     12.91200000
O      2.90300000    -12.48700000      1.61100000
H      3.77700000    -12.10200000      1.67700000
H      2.39700000    -11.84900000      1.10800000
O     -8.53700000     -2.85600000      4.79000000
H     -7.86900000     -3.11200000      4.15400000
H     -9.32700000     -3.31800000      4.50700000
O      5.86300000     16.17400000      4.37600000
H      5.87400000     15.34600000      3.89700000
H      6.72600000     16.22300000      4.78800000
O     -7.20700000    -11.14400000     -1.84000000
H     -7.44400000    -10.77700000     -0.98800000
H     -7.65600000    -10.58500000     -2.47400000
O     13.34800000      3.95200000      5.27600000
H     12.66400000      3.75000000      4.63700000
H     14.11700000      4.16000000      4.74600000
O      8.63300000      3.87200000    -15.35900000
H      7.95700000      3.19600000    -15.31600000
H      9.36600000      3.51200000    -14.86100000
O      4.10600000     10.25500000      3.21700000
H      4.05600000      9.30300000      3.29900000
H      3.84400000     10.43200000      2.31300000
O      1.95100000      8.87600000     -1.91000000
H      1.36200000      8.81900000     -1.15800000
H      2.50400000      8.09800000     -1.84100000
O     -5.42800000     -0.00400000      0.86800000
H     -5.47400000      0.09800000     -0.08300000
H     -5.28300000      0.88300000      1.19700000
O     -8.38700000    -10.20600000      0.32200000
H     -9.25700000    -10.33100000      0.70100000
H     -7.78800000    -10.28400000      1.06500000
O    -12.53900000      9.99700000     -7.23800000
H    -13.49100000     10.06300000     -7.31300000
H    -12.28200000      9.41400000     -7.95300000
O      0.24600000     16.94900000      5.06200000
H      0.96900000     16.37900000      4.80000000
H      0.50700000     17.82000000      4.76400000
O      0.59200000      0.18200000     15.41300000
H      0.50800000      0.32800000     16.35600000
H      0.48500000      1.05100000     15.02600000
O      0.38700000     -9.30900000     12.19400000
H      0.93300000     -8.58400000     12.49600000
H      0.55600000     -9.36100000     11.25300000
O     -5.44300000     -9.35300000     -8.79900000
H     -6.27900000     -9.16400000     -9.22500000
H     -5.36700000    -10.30700000     -8.83400000
O      3.08100000     -3.73800000      9.58300000
H      3.64700000     -3.67000000      8.81300000
H      2.76000000     -4.63900000      9.56600000
O     -5.29400000     13.00600000     -9.73100000
H     -6.09200000     13.00800000     -9.20300000
H     -5.32300000     13.83300000    -10.21300000
O    -14.12800000      6.39300000      1.63300000
H    -14.68800000      5.80700000      2.14300000
H    -13.35200000      6.51800000      2.18000000
O      9.33500000     -9.21400000      5.04400000
H      8.63600000     -8.88000000      5.60600000
H      9.01700000    -10.06700000      4.74900000
O    -10.24100000     -2.94700000     10.02400000
H     -9.97500000     -2.22200000      9.45800000
H    -11.19800000     -2.91000000     10.02800000
O      2.30200000      9.65000000     11.44700000
H      1.77400000      9.79300000     12.23300000
H      2.07800000     10.38100000     10.87100000
O     -6.08100000      0.82000000      9.31600000
H     -6.29100000     -0.10800000      9.42000000
H     -6.87600000      1.20500000      8.94800000
O     12.31400000     10.59500000     -8.31100000
H     11.42800000     10.86300000     -8.06500000
H     12.62500000     11.29500000     -8.88500000
O     -7.51900000      9.30700000     -5.99100000
H     -7.56600000      9.43100000     -5.04300000
H     -8.40000000      9.51500000     -6.30300000
O      1.81500000     -7.41000000      5.61400000
H      1.67300000     -8.26100000      5.19900000
H      1.09300000     -6.86600000      5.29900000
O     -3.09200000    -17.00600000     -2.46100000
H     -2.20200000    -17.23800000     -2.19300000
H     -3.61300000    -17.09500000     -1.66400000
O     -8.99800000     11.36700000     -8.08600000
H     -8.99500000     10.46000000     -8.39200000
H     -9.80200000     11.44400000     -7.57300000
O     10.49100000     -9.66700000     -2.22200000
H     10.16300000     -9.20000000     -2.99000000
H      9.70400000     -9.99600000     -1.78700000
O      2.65400000     -1.18700000     16.55300000
H      2.12200000     -0.66000000     15.95700000
H      2.96400000     -0.56400000     17.21100000
O     -3.80100000     -2.99200000     15.21600000
H     -3.41800000     -2.12600000     15.07100000
H     -3.32400000     -3.56800000     14.61900000
O      9.18300000      8.13700000      6.40000000
H      8.24200000      8.03400000      6.26000000
H      9.27700000      8.22300000      7.34800000
O     -8.71600000      0.74700000    -13.77900000
H     -8.79400000      1.13600000    -14.65000000
H     -7.77300000      0.68900000    -13.62600000
O     -5.84300000      2.56700000      1.87000000
H     -6.65300000      2.91500000      1.49600000
H     -5.86900000      2.83500000      2.78900000
O      6.53200000     -6.72500000     14.84800000
H      6.19200000     -7.31400000     14.17400000
H      5.87600000     -6.75400000     15.54400000
O      2.65100000     -7.91600000     -4.79400000
H      2.58800000     -8.63500000     -5.42300000
H      1.75900000     -7.80800000     -4.46300000
O    -15.83700000     -5.19000000     -6.33300000
H    -16.61700000     -4.65600000     -6.48700000
H    -15.94900000     -5.52600000     -5.44400000
O     -0.54300000    -11.21000000     -1.46200000
H     -0.40800000    -12.15600000     -1.41700000
H     -1.17800000    -11.02500000     -0.77000000
O     -2.83600000      5.62100000     -8.70200000
H     -3.06500000      4.73000000     -8.96800000
H     -3.03500000      6.15900000     -9.46900000
O     11.55600000     -3.17900000      3.33400000
H     11.13100000     -3.15100000      2.47700000
H     10.84600000     -3.02900000      3.95800000
O     -0.32600000      8.58200000      9.54500000
H     -0.12600000      7.74600000      9.12500000
H      0.50300000      8.85800000      9.93600000
O      5.14900000     -9.21400000     -0.92700000
H      4.62000000     -8.41700000     -0.88300000
H      5.99300000     -8.96100000     -0.55200000
O     -1.89900000     -0.80500000     15.15700000
H     -1.05300000     -0.35700000     15.17300000
H     -1.93800000     -1.27000000     15.99400000
O      9.21700000      0.92000000      2.42600000
H      8.54600000      1.02100000      1.75100000
H      9.07400000      0.04000000      2.77500000
O      0.28200000      5.10800000      3.90100000
H      0.21200000      4.30200000      4.41200000
H     -0.57500000      5.20600000      3.48700000
O     -2.71100000     -7.30200000      1.99800000
H     -3.08000000     -6.42900000      1.86600000
H     -3.44800000     -7.89700000      1.85400000
O    -11.92900000      5.84100000     -7.06600000
H    -11.43800000      6.66200000     -7.03900000
H    -12.54600000      5.95500000     -7.78900000
O      9.45600000     -8.15800000     -4.23600000
H      9.74000000     -7.29300000     -4.53200000
H      9.28300000     -8.64300000     -5.04300000
O     -9.49700000     -2.83500000     -3.09800000
H     -9.98200000     -2.82400000     -2.27300000
H     -8.63700000     -3.18500000     -2.86600000
O     -5.90300000     -0.37000000      4.14700000
H     -4.96200000     -0.54100000      4.18700000
H     -6.20200000     -0.85800000      3.38100000
O      6.00400000    -12.99300000      4.38400000
H      6.07100000    -13.84400000      3.95200000
H      5.71600000    -13.19700000      5.27300000
O      5.10800000    -11.07200000      2.71200000
H      5.92100000    -10.57800000      2.60700000
H      5.26300000    -11.62700000      3.47700000
O     -3.15700000    -13.96700000     -7.55600000
H     -2.38700000    -14.50500000     -7.36800000
H     -3.88900000    -14.45500000     -7.18000000
O      3.03300000     12.64000000      3.73300000
H      3.71900000     11.99100000      3.89000000
H      2.21700000     12.14300000      3.78400000
O     -1.34600000     11.01200000     11.00300000
H     -0.90200000     10.47100000     10.35100000
H     -1.77000000     11.70200000     10.49400000
O      6.36400000     17.03700000      1.27400000
H      6.52700000     17.31100000      0.37200000
H      5.50000000     16.62600000      1.24800000
O      8.72200000     -3.96600000     -7.56200000
H      8.01900000     -4.61300000     -7.50000000
H      9.47500000     -4.46000000     -7.88500000
O     -3.55800000    -12.60900000     -0.42900000
H     -3.74400000    -11.67200000     -0.47800000
H     -4.03200000    -12.98700000     -1.17000000
O      1.39800000     -0.89900000    -16.28900000
H      1.42900000     -0.92400000    -15.33300000
H      1.43000000     -1.81900000    -16.55300000
O      3.67200000     -8.84900000      7.67000000
H      3.92700000     -9.70000000      7.31400000
H      2.75600000     -8.74500000      7.41000000
O      9.40100000    -15.32100000      5.03200000
H      9.39000000    -15.78300000      4.19400000
H      9.76700000    -14.46000000      4.82700000
O     14.17300000     -0.94800000     -6.73400000
H     14.94400000     -1.48400000     -6.91600000
H     14.50500000     -0.05100000     -6.71100000
O      5.43600000      8.98200000     -5.80300000
H      4.89700000      9.35700000     -5.10700000
H      4.86500000      8.97800000     -6.57200000
O     -2.31000000     -6.16500000      7.54200000
H     -2.44700000     -6.05200000      8.48200000
H     -3.09300000     -6.62600000      7.24000000
O      1.18300000      2.44800000     13.46200000
H      0.85000000      2.18700000     12.60300000
H      2.12600000      2.55000000     13.33200000
O    -12.46200000      4.38800000      7.04700000
H    -12.54400000      4.35200000      6.09400000
H    -11.70900000      3.83000000      7.24400000
O      3.98100000     -3.20800000      7.01300000
H      3.62400000     -3.17600000      6.12500000
H      4.88900000     -3.48500000      6.89600000
O     -0.24400000     -3.74800000      5.60700000
H      0.53300000     -3.84000000      5.05600000
H     -0.80300000     -4.48400000      5.35900000
O     11.54600000      6.45000000     10.93300000
H     12.09500000      5.67100000     11.01700000
H     10.84300000      6.31700000     11.56900000
O      6.57900000     -8.33100000      5.49500000
H      6.17500000     -9.05700000      5.97100000
H      5.84700000     -7.76100000      5.26000000
O     12.17500000      0.84100000     -3.31700000
H     12.35200000      0.21300000     -4.01800000
H     12.38700000      0.36800000     -2.51300000
O    -13.33500000     -8.35600000      0.12200000
H    -12.43200000     -8.07700000     -0.03300000
H    -13.55700000     -7.98300000      0.97500000
O      4.85100000      5.33000000     16.86600000
H      4.53000000      5.16900000     15.97900000
H      4.78200000      6.27800000     16.97700000
O    -10.64400000     10.09100000      9.36400000
H    -10.04700000      9.76500000      8.69100000
H    -11.03500000     10.87500000      8.97800000
O     -7.72800000     -3.21000000      0.35800000
H     -8.56500000     -3.67400000      0.37800000
H     -7.10600000     -3.85300000      0.01700000
O     11.40800000      7.62000000      4.88100000
H     10.58000000      7.78300000      5.33400000
H     11.98700000      7.27300000      5.56000000
O      0.56600000     13.48300000      5.68400000
H      1.48900000     13.73400000      5.73400000
H      0.19500000     14.06500000      5.02100000
O    -17.36600000      0.77700000     -2.05900000
H    -16.55900000      1.27500000     -2.18900000
H    -17.41600000      0.64400000     -1.11300000
O      5.12100000      0.98100000     -2.33000000
H      5.45700000      0.18800000     -1.91300000
H      4.52800000      0.66000000     -3.01000000
O      8.95800000      9.17900000      2.16200000
H      9.81700000      9.57800000      2.30000000
H      8.59700000      9.64300000      1.40600000
O     12.32200000     -3.63000000     -1.29700000
H     11.70400000     -3.35900000     -1.97700000
H     12.68600000     -4.45400000     -1.61900000
O      8.70400000     -3.89100000     -4.10700000
H      8.08900000     -3.77500000     -4.83100000
H      8.26000000     -4.49100000     -3.50900000
O     -9.03400000      1.87000000     -0.85800000
H     -8.45400000      1.11500000     -0.76300000
H     -8.73300000      2.48800000     -0.19200000
O     12.66700000     -3.34400000      7.12300000
H     13.29600000     -3.91900000      7.55900000
H     12.04500000     -3.94100000      6.70700000
O     -4.50000000     -7.25500000    -12.45300000
H     -5.37200000     -7.52900000    -12.16900000
H     -4.37000000     -6.40200000    -12.04000000
O      9.18100000     10.00500000     -9.35400000
H      8.99500000      9.44900000     -8.59700000
H      9.89700000      9.55900000     -9.80800000
O    -16.37100000     -2.19800000     -1.14400000
H    -16.59500000     -2.22400000     -2.07400000
H    -15.56200000     -1.68900000     -1.10600000
O     -3.95300000     -2.16600000      1.79300000
H     -3.21000000     -1.78600000      2.26200000
H     -4.41200000     -1.41200000      1.42300000
O     -4.62800000     -3.77500000     -7.86900000
H     -4.73900000     -4.30100000     -7.07600000
H     -3.83500000     -3.26400000     -7.70800000
O      4.03900000     15.49900000     -3.05000000
H      3.40600000     15.74000000     -3.72600000
H      4.44100000     16.32800000     -2.79100000
O     -1.30200000     -1.34000000      5.58400000
H     -0.88300000     -2.17800000      5.78100000
H     -0.74200000     -0.68700000      6.00500000
O     -8.37700000      3.91700000      1.09300000
H     -9.32800000      3.93600000      0.98900000
H     -8.23600000      4.03800000      2.03200000
O      4.93300000     10.06700000     -0.98900000
H      4.16700000      9.57800000     -0.69000000
H      4.66700000     10.43900000     -1.83000000
O     -0.15700000     13.20300000     -0.35700000
H     -0.71600000     13.56000000     -1.04600000
H      0.52400000     12.72000000     -0.82600000
O     -5.50400000      9.98800000     -7.75700000
H     -4.84800000      9.29100000     -7.79600000
H     -6.13500000      9.68600000     -7.10400000
O     -0.51200000     13.84100000     -4.41400000
H     -1.30400000     14.20200000     -4.81200000
H     -0.37800000     13.00600000     -4.86200000
O      5.86600000      4.79200000    -14.32700000
H      5.74700000      3.89100000    -14.62900000
H      6.68600000      4.77300000    -13.83400000
O      8.86100000      0.86100000     16.31100000
H      8.90800000      0.73900000     15.36300000
H      9.40800000      0.16200000     16.67000000
O      0.72200000     -0.87500000     -6.99300000
H      1.58600000     -1.13400000     -6.67100000
H      0.24000000     -1.69800000     -7.07500000
O     -1.26100000     14.06400000      9.10500000
H     -0.34100000     14.23700000      9.30600000
H     -1.36500000     14.34800000      8.19700000
O      3.02800000    -17.04800000      3.37400000
H      2.45600000    -17.05200000      2.60600000
H      2.86100000    -17.88900000      3.80100000
O      3.74100000      2.86200000     -6.28400000
H      3.04600000      2.23100000     -6.09700000
H      3.62800000      3.07500000     -7.21000000
O     15.10100000      5.15500000     -2.55500000
H     15.39100000      5.85400000     -1.96900000
H     15.22600000      4.35200000     -2.05000000
O     -3.83200000      3.90000000     16.18400000
H     -4.03300000      4.61400000     15.58000000
H     -3.78400000      3.12200000     15.62800000
O    -14.67200000      0.82800000    -10.18300000
H    -14.37400000      0.35100000     -9.40800000
H    -13.99700000      0.66200000    -10.84100000
O     -4.71400000      7.40700000      0.89000000
H     -4.97200000      7.59200000     -0.01300000
H     -3.76600000      7.54400000      0.90100000
O     -4.37500000     -5.71600000     -6.07900000
H     -4.02700000     -6.43900000     -6.60100000
H     -5.27100000     -5.98200000     -5.87000000
O     -1.24100000    -13.19200000     -4.92400000
H     -0.83200000    -13.88600000     -5.44200000
H     -0.57000000    -12.94000000     -4.28900000
O      9.92800000     -1.13500000     -7.57000000
H      9.48100000     -1.96700000     -7.41400000
H      9.43200000     -0.49700000     -7.05800000
O     12.62600000      6.24000000      3.04400000
H     12.25700000      6.69400000      3.80200000
H     11.90000000      5.71900000      2.70000000
O      5.13300000     -1.73500000      2.62900000
H      5.70600000     -1.99300000      3.35000000
H      4.64400000     -2.52900000      2.41500000
O      2.09500000      5.57100000      1.79400000
H      1.74400000      6.15100000      2.47000000
H      2.39300000      4.79700000      2.27200000
O    -10.78000000     -7.08800000      7.52100000
H    -10.14100000     -7.42300000      8.14900000
H    -11.52700000     -6.82200000      8.05700000
O     -5.15900000     14.91000000      2.75800000
H     -6.09200000     14.77700000      2.92500000
H     -4.98800000     14.42400000      1.95100000
O      3.22000000     -7.46800000     -2.03200000
H      2.35200000     -7.85600000     -1.92100000
H      3.39800000     -7.54400000     -2.97000000
O     -5.16800000    -13.96800000     -2.31900000
H     -4.89600000    -14.85500000     -2.55400000
H     -6.11800000    -14.02800000     -2.21600000
O      0.25800000      0.30400000      7.16400000
H      0.54000000     -0.46200000      7.66500000
H      0.29200000      1.02600000      7.79000000
O      1.48000000     -3.70200000    -17.20800000
H      2.40500000     -3.46500000    -17.12800000
H      1.43200000     -4.20500000    -18.02000000
O      4.74600000     -7.56200000     12.63800000
H      5.11300000     -8.02400000     11.88500000
H      4.63500000     -6.66100000     12.33600000
O     -7.65000000      7.14500000    -10.70800000
H     -7.37800000      7.10500000     -9.79100000
H     -8.03100000      6.28400000    -10.88200000
O     10.06000000      7.07000000     -1.02100000
H      9.17900000      6.87500000     -1.34000000
H     10.07700000      6.71600000     -0.13200000
O    -11.23300000     -4.06900000      4.68300000
H    -11.10300000     -5.01200000      4.58000000
H    -11.57200000     -3.97000000      5.57300000
O      8.37500000     -5.88100000    -11.07500000
H      8.46700000     -6.73300000    -10.64800000
H      7.71100000     -5.42500000    -10.55700000
O     17.58600000      2.48200000      0.15800000
H     18.12300000      3.23700000     -0.08300000
H     16.73500000      2.65400000     -0.24500000
O      6.95600000    -15.40000000      0.58600000
H      6.23800000    -15.57600000      1.19400000
H      6.52300000    -15.17600000     -0.23700000
O     -9.12900000     11.91700000      3.60700000
H     -9.84600000     12.51700000      3.81200000
H     -9.12800000     11.86200000      2.65100000
O     -2.58000000     -7.68100000     16.47500000
H     -2.35500000     -7.99600000     15.59900000
H     -3.33300000     -8.21200000     16.73400000
O      2.10500000    -12.52400000      4.22600000
H      2.27700000    -13.39100000      4.59200000
H      2.26300000    -12.62400000      3.28700000
O     -5.01300000     -2.98100000      9.12400000
H     -4.32500000     -2.56900000      8.60100000
H     -5.53700000     -3.46700000      8.48800000
O     -3.91100000    -16.32600000     -4.69400000
H     -3.68300000    -16.63500000     -3.81700000
H     -3.13600000    -16.51300000     -5.22300000
O     -4.99900000     -7.30500000      9.45800000
H     -5.05100000     -6.37400000      9.67400000
H     -5.66700000     -7.43100000      8.78400000
O     -4.51800000      5.67000000    -15.77600000
H     -3.80500000      6.25800000    -15.52900000
H     -4.89300000      5.38500000    -14.94200000
O     -6.59900000     -2.15300000    -11.24500000
H     -7.26400000     -2.07300000    -10.56100000
H     -6.80600000     -2.97800000    -11.68500000
O     -9.86400000     -4.03300000    -12.83000000
H     -8.93500000     -3.98400000    -13.05300000
H    -10.30500000     -3.56200000    -13.53600000
O     -0.63700000     10.01900000     -3.10600000
H      0.09300000      9.53300000     -2.72400000
H     -1.20100000      9.34500000     -3.48600000
O     -9.53700000      0.25100000      4.89300000
H     -9.23100000     -0.65400000      4.84100000
H    -10.32500000      0.20800000      5.43500000
O     -6.91400000     -9.52600000     10.79500000
H     -6.84100000    -10.43700000     11.08000000
H     -6.93300000     -9.02100000     11.60800000
O      2.69200000     -3.13800000      4.67200000
H      2.86500000     -3.23000000      3.73500000
H      2.30600000     -2.26700000      4.76000000
O      3.46100000      3.64900000      3.06000000
H      2.86200000      3.31100000      3.72500000
H      3.71800000      2.87800000      2.55500000
O    -11.09000000      3.51500000      1.17000000
H    -11.59200000      3.48300000      0.35600000
H    -11.60400000      2.99800000      1.79000000
O     14.83200000      1.95200000     10.49300000
H     15.25200000      1.30000000     11.05400000
H     14.10800000      1.48100000     10.08000000
O     -2.39400000    -11.00500000    -11.69200000
H     -3.32500000    -11.09700000    -11.89900000
H     -2.37200000    -10.87600000    -10.74400000
O    -12.54500000     -3.10100000      7.10100000
H    -13.07200000     -2.55100000      7.68100000
H    -13.17400000     -3.46700000      6.48000000
O     12.03200000      0.93000000    -12.63300000
H     11.55600000      1.70900000    -12.91900000
H     12.52700000      1.22000000    -11.86600000
O      2.34700000      4.52300000     11.39400000
H      3.14600000      4.08700000     11.09700000
H      2.25700000      5.27900000     10.81500000
O      4.43600000    -13.33000000     -9.99900000
H      4.43400000    -14.18600000     -9.57200000
H      3.52000000    -13.05200000     -9.98300000
O     -3.37000000    -10.26600000      9.12200000
H     -2.51300000    -10.17400000      8.70500000
H     -3.98600000     -9.89900000      8.48800000
O    -13.34500000     -5.86500000      2.39100000
H    -13.02200000     -5.06400000      1.97800000
H    -14.14000000     -5.59400000      2.85100000
O     -2.55200000     -3.69500000     -2.66600000
H     -2.18100000     -3.12100000     -3.33600000
H     -3.06200000     -3.11000000     -2.10600000
O     -1.25900000     15.58300000      6.84700000
H     -2.04300000     15.66800000      6.30600000
H     -0.58700000     16.07400000      6.37500000
O     -4.19500000      5.57300000     13.26400000
H     -4.09300000      4.86100000     12.63200000
H     -4.71800000      6.22800000     12.80300000
O    -14.78200000     -6.11000000      6.51600000
H    -15.60500000     -6.54300000      6.74200000
H    -14.81000000     -6.02200000      5.56300000
O     -7.92000000     -0.63900000     -6.43900000
H     -8.70700000     -0.58600000     -6.98000000
H     -7.32300000      0.00500000     -6.81900000
O     -1.71800000     12.46100000      3.71500000
H     -2.45400000     12.27600000      3.13200000
H     -2.05500000     13.11900000      4.32300000
O      4.50900000      7.11800000    -10.93800000
H      4.13100000      6.27200000    -11.17800000
H      4.95700000      6.95300000    -10.10800000
O      6.20800000     -8.12000000    -15.31700000
H      6.62500000     -7.81100000    -14.51300000
H      6.77200000     -7.79700000    -16.01900000
O     11.39600000     -8.45500000     -7.62600000
H     12.26900000     -8.36300000     -8.00800000
H     10.80000000     -8.19500000     -8.32900000
O    -10.74500000     -9.43500000     -2.76800000
H    -11.35700000     -8.70000000     -2.80500000
H    -10.55300000     -9.63400000     -3.68400000
