# Supplementary material for: Integrated Multiscale Multilevel Approach to Open Shell Molecular Systems
Source: J Chem Theory Comput. 2023 Feb 13;19(5):1446–56. doi: 10.1021/acs.jctc.2c00805 (PMC10018740; doi:10.1021/acs.jctc.2c00805)
Supplement: Supplementary file 2 — ct2c00805_si_002.zip [file ct2c00805_si_002.zip › structures/PROXYL/frame142.xyz]

2600

C     -1.62800000      0.87100000     -0.90400000
H     -2.64600000      0.63300000     -1.21200000
H     -1.15300000      1.70800000     -1.41700000
C     -0.65300000     -0.27500000     -1.16000000
C     -1.29100000     -1.65600000     -1.09300000
H     -0.58400000     -2.47700000     -1.21300000
H     -2.05300000     -1.78900000     -1.86100000
H     -1.77700000     -1.79900000     -0.12800000
C      0.07600000     -0.05900000     -2.51400000
H      0.92900000     -0.72700000     -2.63000000
H     -0.51000000     -0.38700000     -3.37300000
H      0.39300000      0.97200000     -2.67400000
N      0.30300000     -0.14200000      0.02100000
O      1.36200000     -0.84000000      0.05700000
C     -0.21300000      0.66000000      1.15500000
C     -0.21300000     -0.18300000      2.41000000
H     -0.66300000      0.45600000      3.17100000
H     -0.84000000     -1.06800000      2.30200000
H      0.80600000     -0.52700000      2.58300000
C      0.69000000      1.93100000      1.27600000
H      0.46000000      2.57400000      2.12600000
H      0.61800000      2.60100000      0.42000000
H      1.70700000      1.58500000      1.46100000
C     -1.62300000      1.01500000      0.63000000
H     -2.37300000      0.31800000      1.00300000
H     -1.98200000      1.98700000      0.96900000
O     -2.81200000      4.88300000      1.02200000
H     -2.25500000      4.65400000      1.76600000
H     -2.62900000      5.80900000      0.86200000
O     -3.57700000      3.95300000     14.75300000
H     -4.26900000      4.57100000     14.98600000
H     -2.98100000      3.96700000     15.50100000
O      9.51200000     -1.55500000     -4.82300000
H     10.43000000     -1.81200000     -4.90700000
H      9.54400000     -0.67400000     -4.44800000
O     -7.33500000      7.17900000     -0.35200000
H     -8.17500000      7.63400000     -0.41400000
H     -6.73900000      7.70200000     -0.88800000
O      2.03100000     13.03500000      2.85300000
H      2.84600000     12.55300000      2.99200000
H      1.58000000     12.55000000      2.16200000
O      6.30100000     -5.04200000      1.11200000
H      5.71600000     -5.41400000      0.45100000
H      7.15900000     -5.02200000      0.68900000
O     -3.42000000    -10.32800000      3.06600000
H     -4.23800000    -10.30800000      2.57000000
H     -2.73800000    -10.19100000      2.40900000
O    -14.37900000     -7.36100000      5.98800000
H    -14.05100000     -6.93400000      5.19600000
H    -14.06800000     -8.26300000      5.92100000
O      2.90000000      9.59200000      7.10100000
H      3.19400000      9.10800000      6.32900000
H      2.92700000      8.95000000      7.81100000
O    -10.28100000    -14.66500000      2.17100000
H     -9.73300000    -13.98400000      2.56300000
H    -10.59500000    -14.27800000      1.35300000
O     -8.49000000     -7.89800000     -6.63000000
H     -8.91500000     -7.05300000     -6.77600000
H     -7.58800000     -7.76500000     -6.92200000
O     -4.47900000      3.83400000     -0.87300000
H     -3.94000000      3.85300000     -1.66400000
H     -3.97700000      4.33300000     -0.22900000
O      7.97300000     -9.05600000      9.22300000
H      8.77500000     -8.54000000      9.13800000
H      8.27000000     -9.96500000      9.20300000
O      1.22400000      6.02800000     -8.64200000
H      0.31100000      5.97600000     -8.35700000
H      1.23500000      5.58300000     -9.49000000
O     13.08300000      7.73900000     -1.34400000
H     13.15500000      6.83600000     -1.03600000
H     12.22500000      7.78200000     -1.76500000
O     11.05200000     -4.39200000      3.54500000
H     11.23700000     -3.65300000      2.96500000
H     10.95600000     -5.14000000      2.95600000
O    -13.03000000     12.36900000      4.64400000
H    -13.82600000     11.87200000      4.83200000
H    -12.31600000     11.76800000      4.85600000
O     -2.27900000     -2.84300000      7.29200000
H     -3.00200000     -2.21700000      7.25100000
H     -1.62400000     -2.41700000      7.84500000
O      5.13400000     13.63100000     10.31200000
H      4.99000000     13.17500000      9.48300000
H      5.13500000     12.93600000     10.97100000
O      3.63500000     -5.54600000    -12.76600000
H      2.77300000     -5.42400000    -13.16500000
H      4.19900000     -4.91800000    -13.21700000
O     -0.10600000     -1.48400000      8.32900000
H      0.60400000     -2.12000000      8.24200000
H     -0.43000000     -1.60700000      9.22200000
O      3.00800000      8.71000000    -12.94200000
H      3.56300000      9.09400000    -13.62000000
H      2.11600000      8.80800000    -13.27700000
O      0.76300000      2.96300000     16.25400000
H      0.01500000      3.41900000     16.64000000
H      1.33800000      3.66400000     15.94800000
O     -4.84400000     14.15800000      9.68200000
H     -4.19900000     13.50900000      9.40200000
H     -5.21500000     14.49400000      8.86600000
O      7.58100000     -6.77600000      4.24300000
H      7.75500000     -6.01800000      4.80100000
H      8.44000000     -7.17500000      4.10700000
O      3.44200000    -11.03800000     11.26900000
H      4.17500000    -10.79200000     10.70400000
H      2.66200000    -10.84100000     10.74900000
O      1.10100000      7.42100000      3.20900000
H      1.18300000      6.59000000      2.74300000
H      0.41000000      7.26600000      3.85400000
O    -17.61200000     -5.55900000      0.67200000
H    -17.62800000     -4.70000000      0.25000000
H    -16.73800000     -5.62000000      1.05700000
O      0.92300000     -2.20800000    -15.84300000
H      0.96100000     -1.70100000    -16.65300000
H      0.77600000     -1.55600000    -15.15800000
O    -12.54000000      5.17700000     -3.08100000
H    -12.07200000      4.50400000     -2.58600000
H    -13.40300000      4.79700000     -3.24600000
O     -1.24000000      4.84800000     17.07100000
H     -0.53400000      5.21800000     17.60100000
H     -1.93500000      5.50500000     17.10400000
O      8.81000000      0.75600000      5.53000000
H      8.74300000      0.53700000      4.60100000
H      9.12000000     -0.05000000      5.94400000
O     -6.72400000    -12.24800000      4.32400000
H     -6.43600000    -13.14100000      4.51400000
H     -6.03100000    -11.88500000      3.77200000
O      4.78300000     15.27900000      2.31200000
H      5.22100000     15.36200000      3.15900000
H      4.76700000     16.17000000      1.96200000
O    -12.82100000      2.37400000      4.97600000
H    -12.11500000      2.46900000      4.33800000
H    -12.37400000      2.28100000      5.81700000
O     -1.05000000      9.74400000      1.99300000
H     -1.62400000      9.70800000      2.75800000
H     -0.17900000      9.90900000      2.35500000
O     -2.75400000      8.24900000     -8.34300000
H     -3.56100000      8.76400000     -8.37500000
H     -2.39700000      8.31100000     -9.22900000
O    -12.65800000     12.65700000     -4.03100000
H    -12.34800000     11.76600000     -3.86600000
H    -13.47500000     12.72100000     -3.53500000
O    -11.59500000     -3.14800000      1.19000000
H    -11.22400000     -3.01700000      2.06300000
H    -12.42200000     -2.66600000      1.20700000
O      3.02200000      7.84000000      9.24800000
H      2.34100000      8.16700000      9.83500000
H      3.78700000      8.38000000      9.44400000
O     -2.01500000     16.19300000      1.67600000
H     -1.60600000     15.35500000      1.89300000
H     -1.48700000     16.53800000      0.95600000
O     11.10900000      4.78600000      0.43400000
H     11.30300000      5.14400000      1.30000000
H     10.15900000      4.86700000      0.34800000
O      9.47400000     -4.52100000      6.25500000
H      9.91300000     -5.05900000      6.91400000
H     10.13700000     -4.38500000      5.57800000
O     10.42900000     -3.35900000    -13.75600000
H     10.87600000     -3.80100000    -13.03400000
H      9.51800000     -3.64400000    -13.68500000
O     -2.70600000     -2.31000000      3.76800000
H     -3.29200000     -1.64000000      3.41600000
H     -2.96100000     -2.39300000      4.68700000
O     -7.63400000      3.17400000     -7.02900000
H     -7.15500000      3.08500000     -6.20500000
H     -8.07700000      4.02000000     -6.95700000
O     -9.47500000     -5.74200000     -7.69200000
H     -9.49900000     -4.86400000     -8.07100000
H    -10.23900000     -6.18400000     -8.06200000
O      2.28900000      9.02700000     -2.36800000
H      2.34300000      8.31300000     -1.73400000
H      3.17000000      9.08600000     -2.73800000
O     -9.10800000     10.38000000    -10.84900000
H     -9.25800000      9.50000000    -11.19400000
H     -9.64400000     10.94800000    -11.40200000
O      8.29200000     13.64900000      0.33400000
H      8.31500000     14.06700000      1.19500000
H      7.86400000     14.29200000     -0.23200000
O     -3.55200000     -4.78900000     -4.04300000
H     -2.70300000     -4.95200000     -3.63200000
H     -3.61200000     -5.44600000     -4.73700000
O      6.90500000     -1.69500000     -5.67500000
H      7.85000000     -1.81200000     -5.57500000
H      6.80000000     -1.33800000     -6.55700000
O      4.82800000      8.18200000     -8.33000000
H      5.06700000      8.27200000     -7.40700000
H      5.32600000      8.86800000     -8.77400000
O     -5.73000000      6.97500000    -12.26400000
H     -6.16000000      7.24000000    -13.07700000
H     -4.84900000      7.34500000    -12.32800000
O     -4.34400000     -0.13500000      2.88300000
H     -3.80000000      0.35000000      3.50400000
H     -5.13400000      0.39700000      2.79100000
O      1.64800000     10.81700000     -8.01200000
H      1.69900000      9.86200000     -7.98200000
H      2.01500000     11.05000000     -8.86500000
O      6.27900000    -11.77700000      8.44900000
H      6.02400000    -10.95600000      8.87000000
H      6.41500000    -12.38600000      9.17400000
O      7.96100000     -8.61600000     -9.31200000
H      7.16800000     -8.23600000     -9.69200000
H      8.16600000     -8.04800000     -8.56900000
O    -13.35900000     -0.87500000     -1.46100000
H    -12.53600000     -1.36400000     -1.46900000
H    -14.03800000     -1.54900000     -1.46700000
O      1.36900000      2.63900000      4.83200000
H      1.27800000      1.73600000      5.13400000
H      2.18200000      2.64200000      4.32600000
O      7.28100000    -12.98800000     -6.94100000
H      7.20700000    -12.08900000     -7.26200000
H      6.38300000    -13.23900000     -6.72400000
O    -12.21900000    -13.22600000     -1.18700000
H    -11.72800000    -14.01200000     -0.94600000
H    -11.54700000    -12.58400000     -1.41500000
O     -1.17200000     -3.72200000      2.11500000
H     -1.72100000     -3.19500000      2.69600000
H     -0.35600000     -3.22700000      2.04200000
O      1.84200000     16.38700000     -2.17700000
H      2.60600000     16.04600000     -1.71300000
H      1.96700000     16.10600000     -3.08400000
O      4.14100000     -1.86200000     -1.44100000
H      4.91000000     -1.96900000     -2.00100000
H      3.45700000     -1.54500000     -2.03100000
O     -0.40100000      6.35600000      5.22700000
H      0.06300000      5.81100000      5.86200000
H     -1.20100000      6.62300000      5.68000000
O      5.57700000      3.30700000     14.74800000
H      6.35000000      2.78100000     14.54300000
H      5.09900000      2.78800000     15.39600000
O      9.10800000     -1.29800000     10.86600000
H      9.21500000     -1.50400000     11.79400000
H      8.19100000     -1.50000000     10.68000000
O     14.91400000      8.02100000      5.96700000
H     14.81700000      7.08300000      6.13400000
H     14.85300000      8.10300000      5.01500000
O     12.57100000    -11.34900000     -1.36100000
H     13.51200000    -11.29800000     -1.52900000
H     12.50100000    -11.83800000     -0.54100000
O     -0.24300000    -13.96500000      7.97400000
H      0.01800000    -14.23900000      8.85400000
H     -1.01600000    -14.49500000      7.77900000
O    -10.16100000     -4.23700000     -9.98600000
H    -10.30200000     -3.29100000    -10.02400000
H     -9.21300000     -4.34100000    -10.07400000
O      9.60600000      4.21200000     -1.88500000
H      9.63400000      3.34100000     -1.48800000
H      8.70100000      4.31100000     -2.18200000
O    -15.70200000      8.23700000      2.09900000
H    -15.44300000      8.53000000      2.97300000
H    -16.54700000      7.80800000      2.23100000
O     -9.45800000     14.63000000      2.22500000
H     -9.70900000     14.01100000      1.54000000
H    -10.03300000     14.41900000      2.96100000
O      1.99500000      6.76200000     -4.86200000
H      1.42600000      6.92100000     -4.10900000
H      1.94500000      7.57000000     -5.37400000
O    -13.98100000     -4.61500000      7.39600000
H    -13.83500000     -3.83200000      6.86500000
H    -14.12100000     -5.31400000      6.75700000
O     12.34900000     -7.79100000      9.50100000
H     12.86000000     -8.54100000      9.19500000
H     12.03000000     -8.05500000     10.36300000
O     -4.06500000      4.35000000      8.55500000
H     -4.36300000      3.52400000      8.93400000
H     -4.49700000      4.39100000      7.70100000
O     -7.45000000     -0.51000000    -16.33000000
H     -6.99600000     -0.51300000    -17.17300000
H     -8.34400000     -0.78300000    -16.53800000
O     -2.16400000    -17.54800000     -0.24500000
H     -1.24000000    -17.74000000     -0.08800000
H     -2.16200000    -16.69400000     -0.67700000
O      3.99300000     -2.23800000    -14.88600000
H      3.16600000     -2.31000000    -14.40900000
H      4.62400000     -1.94600000    -14.22900000
O     -0.89000000      4.92700000    -15.53000000
H     -0.68900000      3.99100000    -15.54100000
H     -1.29400000      5.09500000    -16.38200000
O     10.49200000      6.71600000     -2.41600000
H      9.85000000      7.24100000     -1.93800000
H     10.44000000      5.84900000     -2.01300000
O     -8.08800000     -5.29400000     10.22000000
H     -7.53100000     -4.51600000     10.19900000
H     -8.93800000     -4.98900000      9.90300000
O      3.85200000      7.62500000      1.70400000
H      4.21100000      7.78400000      2.57700000
H      3.77000000      6.67300000      1.64900000
O      0.43800000     -6.12600000     -5.78000000
H     -0.46500000     -6.20800000     -6.08700000
H      0.85500000     -5.54600000     -6.41600000
O      0.52800000     -5.93400000     14.79000000
H      0.15700000     -5.17700000     14.33600000
H     -0.08000000     -6.10300000     15.51000000
O     -6.62900000     -0.51200000      7.12800000
H     -7.31800000     -0.43000000      7.78800000
H     -7.04800000     -0.24200000      6.31100000
O     -9.50500000    -10.41700000     -7.07700000
H     -9.10600000     -9.55400000     -6.96800000
H    -10.44000000    -10.23700000     -7.17400000
O     -6.82100000     -0.26600000    -10.15200000
H     -6.15000000     -0.54400000    -10.77500000
H     -6.37300000      0.35500000     -9.57800000
O      9.29100000     14.80800000      2.46600000
H      9.60300000     13.91400000      2.60700000
H      9.12900000     15.14600000      3.34600000
O      4.26700000     10.17100000     -4.15600000
H      5.03400000      9.86400000     -4.64000000
H      3.68800000     10.53100000     -4.82700000
O     -1.37500000    -10.39000000    -13.97400000
H     -0.87700000    -10.29200000    -13.16200000
H     -1.16200000    -11.27200000    -14.28000000
O     -5.07500000      6.19800000     14.86800000
H     -4.64800000      6.45000000     15.68700000
H     -4.82300000      6.88100000     14.24700000
O     13.94400000      4.23800000    -10.70200000
H     13.31700000      3.59300000    -11.03100000
H     14.80000000      3.88900000    -10.95300000
O     -4.36500000    -13.88200000     -7.26100000
H     -5.29700000    -13.91300000     -7.04200000
H     -4.27100000    -14.48900000     -7.99500000
O      3.30600000     -6.95600000     -9.08300000
H      3.42800000     -7.67500000     -8.46300000
H      3.84100000     -7.19800000     -9.83900000
O    -10.71000000      7.68200000      9.56100000
H     -9.90000000      7.29800000      9.22700000
H    -10.54500000      7.81600000     10.49500000
O      4.78800000     12.37600000      2.65100000
H      4.58000000     13.29200000      2.46600000
H      5.73900000     12.36300000      2.75900000
O     -1.69800000     -9.41500000     14.51400000
H     -0.89800000     -8.95700000     14.25800000
H     -2.34500000     -9.15300000     13.85900000
O     -5.86200000     14.50100000      6.81500000
H     -5.66800000     13.57700000      6.97300000
H     -6.56900000     14.49000000      6.17000000
O      8.58000000      6.84600000      8.61600000
H      9.15200000      6.66800000      9.36300000
H      8.70800000      7.77700000      8.43400000
O     10.10700000     -6.79400000      8.16400000
H      9.66100000     -6.59200000      8.98700000
H     11.03900000     -6.75200000      8.38000000
O    -15.08200000     -2.98000000     -1.71300000
H    -15.28900000     -3.83800000     -2.08300000
H    -15.92200000     -2.64500000     -1.39900000
O    -12.98500000      1.87100000     -2.32300000
H    -13.40000000      2.01700000     -3.17300000
H    -12.88100000      0.92100000     -2.26800000
O     14.98600000      0.93500000      9.10400000
H     14.92600000      0.91300000      8.14900000
H     14.15000000      1.30500000      9.38900000
O     -1.88100000     -3.40700000    -11.70800000
H     -1.24700000     -4.11400000    -11.58700000
H     -1.43600000     -2.78200000    -12.28100000
O     17.54500000      1.53300000      3.10700000
H     17.83700000      1.85000000      3.96200000
H     16.59300000      1.63500000      3.12600000
O      7.32500000    -13.62100000     -3.77900000
H      7.57700000    -12.92000000     -3.17700000
H      8.07900000    -13.72000000     -4.36000000
O     -3.95000000    -12.29000000     11.53900000
H     -4.43900000    -12.03300000     10.75700000
H     -3.10300000    -11.85600000     11.44500000
O     -9.52300000     11.77500000      2.72100000
H     -9.29300000     12.28800000      3.49600000
H     -8.73100000     11.27700000      2.52000000
O     -1.05300000      4.67900000      3.13500000
H     -0.21000000      4.70100000      2.68200000
H     -0.96600000      5.32700000      3.83400000
O      5.69700000    -13.39400000      2.36800000
H      6.54600000    -13.07600000      2.67600000
H      5.20500000    -12.59900000      2.16000000
O      6.58400000      3.87000000     -2.38300000
H      6.13500000      3.35300000     -3.05200000
H      5.88700000      4.36800000     -1.95700000
O     11.16400000     -4.30800000     11.73800000
H     10.81800000     -5.18800000     11.88700000
H     12.08400000     -4.44800000     11.51100000
O     -4.58600000     12.35600000      7.64600000
H     -4.89600000     12.02000000      8.48700000
H     -4.75200000     11.64400000      7.02800000
O    -14.33800000      3.48700000      7.53400000
H    -14.17100000      2.91900000      8.28600000
H    -13.60000000      4.09600000      7.52600000
O      9.90000000    -13.69500000      0.47200000
H      8.99200000    -13.57000000      0.19500000
H      9.83400000    -14.04200000      1.36100000
O     -5.51400000      1.62100000      8.53800000
H     -5.56800000      0.72800000      8.19900000
H     -5.77200000      2.17400000      7.80100000
O    -13.44600000     -4.97200000      0.47100000
H    -13.37500000     -5.09900000     -0.47500000
H    -12.54400000     -5.03000000      0.78900000
O    -15.17800000     -6.47000000     -4.98100000
H    -15.84000000     -7.11900000     -5.22100000
H    -14.34600000     -6.93900000     -5.05100000
O      1.14200000     12.59000000     -4.30800000
H      0.45700000     12.12300000     -4.78600000
H      1.74200000     12.89700000     -4.98700000
O      4.88700000      8.73800000     13.75700000
H      5.32400000      8.81800000     14.60500000
H      5.03100000      7.82800000     13.49800000
O     -0.01000000     13.68500000    -10.03700000
H      0.04100000     14.00300000     -9.13500000
H      0.10100000     14.46900000    -10.57400000
O     -3.57900000     -6.10800000     -9.52300000
H     -3.91000000     -5.68400000    -10.31500000
H     -3.41700000     -5.38700000     -8.91500000
O      4.78700000     -3.05000000    -17.50900000
H      4.63800000     -2.48900000    -16.74800000
H      5.70500000     -2.90400000    -17.73900000
O      4.75200000     -8.95500000      6.27500000
H      5.68200000     -8.95400000      6.04800000
H      4.31200000     -9.26700000      5.48400000
O      4.97700000      1.33500000     -7.55400000
H      5.78400000      0.88600000     -7.80600000
H      4.35200000      0.62900000     -7.39100000
O      1.92200000    -13.06900000    -10.33700000
H      1.46900000    -12.46100000     -9.75200000
H      2.60600000    -12.54100000    -10.74900000
O      5.09300000     11.50000000     12.56100000
H      5.04000000     10.54600000     12.49600000
H      5.07700000     11.67600000     13.50200000
O     11.38500000      1.94100000      2.78800000
H     10.69500000      1.36300000      3.11300000
H     11.31200000      2.72900000      3.32700000
O    -11.83500000     10.86500000      2.00500000
H    -11.94600000      9.91800000      2.09100000
H    -10.91600000     11.02000000      2.22500000
O     -4.93000000    -14.49400000      4.87700000
H     -4.05100000    -14.13000000      4.98100000
H     -4.83600000    -15.16000000      4.19700000
O     -5.09300000    -15.33200000      7.47700000
H     -4.25600000    -15.35900000      7.94000000
H     -4.85400000    -15.24300000      6.55400000
O      8.14100000     -7.59400000     -6.73200000
H      8.91200000     -7.42200000     -6.19200000
H      7.40500000     -7.28200000     -6.20600000
O     -5.38700000      1.25300000     -1.01000000
H     -6.31300000      1.44800000     -0.86800000
H     -4.95200000      2.10400000     -0.95800000
O      8.45400000     -5.08500000    -14.87400000
H      7.80600000     -5.42800000    -15.48900000
H      8.99700000     -5.84100000    -14.65200000
O     11.73500000     12.21700000     -3.23700000
H     12.49000000     12.80600000     -3.20700000
H     11.87900000     11.68300000     -4.01800000
O     -3.35900000      3.69600000     -6.86200000
H     -3.55300000      3.96200000     -5.96300000
H     -2.45400000      3.38600000     -6.83000000
O      8.90300000     13.45100000     -3.68400000
H      9.19300000     12.56600000     -3.46200000
H      9.42800000     14.02300000     -3.12400000
O    -11.77600000     -6.97600000     -8.27800000
H    -12.28400000     -6.17000000     -8.18400000
H    -11.82500000     -7.18300000     -9.21100000
O      6.92500000    -15.14300000      4.51000000
H      6.64600000    -15.12000000      5.42500000
H      6.45500000    -14.41700000      4.09800000
O    -11.83500000      5.08100000      8.87900000
H    -12.35900000      5.81300000      8.55400000
H    -11.46800000      5.39800000      9.70500000
O     16.94200000     -5.17400000     -5.86500000
H     16.07400000     -5.53400000     -5.68700000
H     16.80600000     -4.56600000     -6.59100000
O     -3.65700000     -9.49900000     -4.58900000
H     -3.28000000    -10.33400000     -4.86600000
H     -4.39400000     -9.35900000     -5.18400000
O      4.98900000     -9.65200000     13.65800000
H      4.91900000    -10.59900000     13.77800000
H      4.51300000     -9.47800000     12.84600000
O     15.81200000      4.55500000     -1.64400000
H     15.96000000      4.44300000     -0.70500000
H     14.86000000      4.54500000     -1.73900000
O     -0.71700000     11.38000000     -6.32400000
H     -0.02500000     11.47700000     -6.97800000
H     -0.73100000     10.44300000     -6.12800000
O     -8.05400000     -4.49500000      1.55100000
H     -7.18300000     -4.47900000      1.15500000
H     -8.31400000     -3.57400000      1.59600000
O     -9.58400000    -10.49200000    -10.18400000
H     -9.10400000    -10.63500000    -11.00000000
H     -8.95400000    -10.05900000     -9.60800000
O      3.03500000     -4.37300000     10.65600000
H      3.30700000     -4.51100000     11.56400000
H      3.15800000     -3.43500000     10.51000000
O      2.29200000     -9.11000000    -12.39800000
H      2.59200000     -8.26400000    -12.06600000
H      2.77800000     -9.75500000    -11.88400000
O      3.11600000     11.67300000     -6.17500000
H      4.01700000     11.85400000     -6.44100000
H      2.69400000     11.34000000     -6.96700000
O      6.74500000     15.97000000     -1.05600000
H      7.07400000     16.55900000     -1.73600000
H      6.48800000     16.55200000     -0.34000000
O      4.31400000      3.73000000     -8.99000000
H      4.53100000      4.31200000     -8.26200000
H      4.67500000      2.88100000     -8.73400000
O      6.16300000      5.58000000      7.43000000
H      6.91300000      6.12900000      7.66000000
H      6.55000000      4.78900000      7.05500000
O    -11.77300000      8.29500000     -7.36600000
H    -11.93300000      7.61500000     -6.71200000
H    -10.99400000      7.99600000     -7.83600000
O    -15.59000000      5.99500000     -0.94900000
H    -15.18700000      5.15900000     -0.71500000
H    -16.41200000      6.01000000     -0.45900000
O     11.53200000     -4.63800000     -3.96900000
H     11.89200000     -3.89200000     -4.44900000
H     12.18900000     -4.83300000     -3.30200000
O     -2.49600000     -5.67300000    -13.40500000
H     -3.06900000     -5.11600000    -13.93300000
H     -2.34500000     -5.17000000    -12.60500000
O     -7.87600000     -7.29600000     -3.60100000
H     -8.33200000     -6.51900000     -3.27700000
H     -8.29200000     -7.48600000     -4.44100000
O      0.23900000     -9.03800000     -5.15600000
H     -0.33700000     -8.90200000     -5.90800000
H      1.06400000     -8.62200000     -5.40700000
O     -2.52500000     -6.39600000     15.29000000
H     -3.17600000     -7.04400000     15.01800000
H     -3.02100000     -5.58200000     15.38100000
O    -11.61800000     -4.99200000     -5.11700000
H    -11.01400000     -4.95100000     -4.37500000
H    -11.08600000     -5.32500000     -5.84000000
O    -12.41500000     -8.13400000     -1.53700000
H    -12.97400000     -7.42300000     -1.84900000
H    -11.79000000     -8.27700000     -2.24900000
O      3.30200000     -5.63400000      6.54800000
H      3.70800000     -5.95600000      7.35200000
H      2.57700000     -5.08500000      6.84800000
O      5.40300000      6.36000000     12.35400000
H      4.61100000      5.92200000     12.66500000
H      5.29900000      6.39700000     11.40300000
O     -4.11700000     -2.31400000     -7.64300000
H     -4.93400000     -2.41000000     -7.15400000
H     -3.74000000     -3.19400000     -7.65300000
O     11.95900000      5.91700000      2.79200000
H     12.79000000      6.19800000      2.40900000
H     11.57500000      6.72000000      3.14400000
O     -0.43700000      7.77000000    -10.75400000
H     -0.17400000      7.27400000    -11.52900000
H      0.38800000      8.04900000    -10.35600000
O    -11.48300000     -9.90500000      0.29700000
H    -11.81200000     -9.12400000     -0.15000000
H    -11.19500000    -10.48200000     -0.41100000
O      5.78500000     -7.47800000     -5.37800000
H      5.89900000     -8.33500000     -4.96800000
H      4.90600000     -7.50700000     -5.75600000
O      8.37400000     -5.57000000     10.21500000
H      7.43800000     -5.76500000     10.25900000
H      8.69600000     -5.74200000     11.10000000
O    -13.08200000      8.52100000     -9.86300000
H    -12.68300000      8.50800000     -8.99200000
H    -13.67300000      9.27400000     -9.84400000
O     -2.06700000      8.72700000    -14.98300000
H     -2.47500000      8.59600000    -14.12700000
H     -2.66600000      9.31400000    -15.44500000
O     17.02600000      5.99100000     -5.31000000
H     16.07700000      5.87000000     -5.31600000
H     17.17200000      6.69900000     -4.68200000
O      0.76900000    -13.19700000     -0.81200000
H     -0.07200000    -12.74100000     -0.79100000
H      1.41900000    -12.50700000     -0.68100000
O      2.23500000      8.14300000     -7.59900000
H      1.74200000      7.45000000     -8.03700000
H      3.12500000      8.05600000     -7.93900000
O    -12.41900000      4.05600000      1.44200000
H    -11.46900000      4.17100000      1.44600000
H    -12.54800000      3.12000000      1.59100000
O     -2.13800000     13.06800000     11.83500000
H     -1.99600000     12.21500000     12.24400000
H     -1.49800000     13.64400000     12.25300000
O     15.77700000      5.70700000      4.27500000
H     15.55100000      4.87100000      3.86700000
H     15.51400000      6.36600000      3.63200000
O     11.96000000      6.28300000      6.96400000
H     11.46700000      5.59300000      7.40800000
H     11.75000000      6.16800000      6.03700000
O     -1.37100000      2.65300000      5.30900000
H     -1.89000000      3.30900000      4.84300000
H     -0.46800000      2.82700000      5.04000000
O     15.28400000     -6.75400000      4.29700000
H     15.38000000     -7.24000000      3.47800000
H     15.42500000     -5.84000000      4.05100000
O      1.67800000      9.63300000      2.00400000
H      2.60400000      9.64200000      1.76200000
H      1.58200000      8.85800000      2.55600000
O    -11.33900000      1.24900000    -10.07200000
H    -11.77500000      1.58900000     -9.29100000
H    -10.41000000      1.23400000     -9.84100000
O      3.46200000      1.85300000     15.53700000
H      2.55100000      2.07600000     15.73200000
H      3.41700000      1.35800000     14.71900000
O      6.60400000     -9.72600000     -3.83900000
H      6.91500000    -10.32600000     -3.16100000
H      5.68300000     -9.95800000     -3.96000000
O     -2.22300000    -12.17400000      9.26700000
H     -2.08400000    -11.43100000      8.68000000
H     -1.66000000    -12.86400000      8.91700000
O      9.59100000     -9.76000000     12.30700000
H      8.80400000     -9.33800000     12.64900000
H      9.32000000    -10.12900000     11.46600000
O    -13.74300000     -0.71900000      2.45800000
H    -14.38600000     -1.40800000      2.28800000
H    -14.06200000     -0.28500000      3.24900000
O      2.92700000     -4.92400000     14.56900000
H      2.07900000     -5.34500000     14.71400000
H      3.49900000     -5.30100000     15.23800000
O      5.13600000      6.44600000    -15.26000000
H      5.72900000      6.16100000    -15.95500000
H      5.49500000      6.05400000    -14.46400000
O      9.87000000     10.59300000      5.74200000
H     10.81000000     10.77400000      5.72600000
H      9.46100000     11.45600000      5.79300000
O     10.04000000     -6.60100000     12.40100000
H      9.70500000     -7.46400000     12.64100000
H     10.31600000     -6.21100000     13.23000000
O      3.63200000     -0.15000000     -3.83700000
H      2.76400000     -0.04500000     -4.22700000
H      3.73100000      0.61100000     -3.26500000
O    -16.45200000     -0.96800000      4.92400000
H    -15.76100000     -0.31200000      4.82600000
H    -16.76100000     -0.85800000      5.82300000
O     -9.81100000     -5.01500000     -2.75600000
H     -9.57600000     -4.08900000     -2.70900000
H     -9.67200000     -5.34300000     -1.86700000
O    -12.28700000      8.24900000      2.49600000
H    -13.01600000      8.05100000      3.08400000
H    -12.57300000      7.92600000      1.64200000
O    -10.37200000    -11.38900000     -1.72100000
H     -9.46600000    -11.43000000     -2.02600000
H    -10.83000000    -10.88900000     -2.39700000
O     14.81200000      6.58400000      1.81800000
H     15.42500000      7.30500000      1.67300000
H     15.25500000      5.81700000      1.45400000
O     -2.55800000     -4.38900000     -7.33700000
H     -1.70900000     -4.27800000     -6.90900000
H     -2.78700000     -5.30500000     -7.18000000
O     -9.97600000     -3.92300000    -12.77800000
H    -10.65900000     -4.19000000    -13.39400000
H    -10.28900000     -4.22700000    -11.92600000
O     -9.42500000      9.06100000     11.82100000
H     -8.79500000      8.80200000     12.49300000
H    -10.00600000      9.68000000     12.26300000
O      6.53900000     -2.50000000     -2.64500000
H      6.97400000     -1.65100000     -2.56600000
H      6.34800000     -2.58600000     -3.57900000
O     -5.50000000     10.51200000      5.93000000
H     -6.35700000     10.20300000      5.63400000
H     -4.91200000      9.77200000      5.77400000
O     17.52100000      2.11200000      0.38400000
H     17.93700000      1.67800000      1.13000000
H     17.62000000      1.49200000     -0.33900000
O    -15.33200000      7.35500000     -3.75800000
H    -15.43200000      6.49000000     -4.15600000
H    -15.56200000      7.22200000     -2.83800000
O      9.51200000      9.62700000      8.35600000
H      9.46900000     10.00400000      7.47800000
H     10.44100000      9.66100000      8.58600000
O     -2.01200000      4.87600000    -10.55900000
H     -1.09900000      4.95900000    -10.83400000
H     -2.04500000      5.30800000     -9.70600000
O      4.96300000      6.00800000     -1.69200000
H      4.55900000      5.81900000     -0.84500000
H      5.15000000      6.94600000     -1.66500000
O    -15.39000000     -0.75100000     -4.27200000
H    -15.62200000     -0.75200000     -3.34300000
H    -15.04600000     -1.62900000     -4.43400000
O      1.01100000     14.40400000      8.70700000
H      0.83100000     15.30900000      8.45200000
H      1.48600000     14.47700000      9.53400000
O     -9.47700000      1.16400000     11.11700000
H     -9.43600000      2.04300000     11.49300000
H    -10.24900000      0.76600000     11.52000000
O      6.08700000     -7.21900000    -13.76000000
H      5.73300000     -6.33900000    -13.89100000
H      6.82700000     -7.09400000    -13.16700000
O      1.53100000      2.09500000     -4.91900000
H      1.49500000      2.70400000     -4.18200000
H      2.18200000      2.47300000     -5.51100000
O     -8.62900000      5.74700000      8.36600000
H     -8.23300000      4.94500000      8.70900000
H     -9.09900000      5.46500000      7.58200000
O     -9.48900000      5.67200000      1.99200000
H     -8.63300000      5.83600000      1.59600000
H     -9.73700000      6.51000000      2.38300000
O     12.36100000     -5.34400000      5.95200000
H     12.29900000     -4.84600000      5.13700000
H     11.78300000     -6.09500000      5.81900000
O      1.37000000     -6.20900000      3.94100000
H      1.72500000     -5.50200000      3.40200000
H      1.98400000     -6.28600000      4.67100000
O     -0.70300000    -12.52700000     -4.26200000
H     -0.63400000    -11.68100000     -3.81900000
H     -1.46900000    -12.43900000     -4.82900000
O     16.13800000     -8.09600000     -4.44300000
H     16.51300000     -7.32000000     -4.02500000
H     15.33200000     -7.78100000     -4.85200000
O      1.39700000     -3.33100000      2.22100000
H      1.69300000     -2.58200000      1.70400000
H      2.17200000     -3.88600000      2.30500000
O      1.82300000     -9.47300000     -0.13700000
H      1.47000000     -8.67300000     -0.52500000
H      2.61600000     -9.19000000      0.31800000
O      4.76000000      2.57900000    -15.40100000
H      5.02700000      2.47900000    -14.48800000
H      5.55100000      2.87900000    -15.85000000
O      1.47700000     11.63300000     -1.71100000
H      1.58700000     12.17000000     -2.49500000
H      1.66800000     10.74100000     -2.00200000
O     -3.91800000     -1.75600000     16.20000000
H     -3.96700000     -1.60500000     15.25600000
H     -4.26100000     -0.95200000     16.58900000
O     -5.51300000      4.28800000      3.43500000
H     -4.65100000      4.70000000      3.37800000
H     -6.06800000      4.81300000      2.85800000
O      6.95500000     -3.93300000      7.06500000
H      6.91600000     -4.64000000      7.70800000
H      7.84000000     -3.98500000      6.70300000
O     14.64700000     -6.97100000      7.22300000
H     14.84400000     -6.93400000      6.28700000
H     13.75500000     -6.63200000      7.29400000
O    -15.40000000     -9.06800000     -2.17900000
H    -15.61800000     -9.88500000     -1.73000000
H    -14.44800000     -9.09800000     -2.28000000
O      8.23300000      2.85400000     -9.74700000
H      8.34200000      2.32300000     -8.95700000
H      8.24400000      3.75700000     -9.43200000
O     -4.03000000    -10.91300000     -0.37200000
H     -4.82400000    -10.94800000     -0.90500000
H     -4.09200000    -10.08000000      0.09500000
O     -0.27300000     -0.20800000     -9.34200000
H     -0.11400000      0.65900000     -9.71500000
H     -1.11200000     -0.12200000     -8.88800000
O    -12.87300000     -5.86100000      4.16400000
H    -13.27700000     -4.99400000      4.18900000
H    -12.20400000     -5.79300000      3.48300000
O    -13.09800000      5.89700000     -9.52300000
H    -13.15000000      6.82500000     -9.75000000
H    -12.66000000      5.88200000     -8.67300000
O     -6.08400000     -7.50200000      9.86300000
H     -6.83400000     -6.91100000      9.79800000
H     -5.70200000     -7.31000000     10.72000000
O    -17.39300000      0.20100000     -5.83100000
H    -17.95300000     -0.51300000     -5.52600000
H    -16.55200000      0.04700000     -5.40000000
O      7.28400000     11.07600000     -0.52200000
H      6.53900000     11.33400000     -1.06500000
H      7.62200000     11.90000000     -0.17300000
O      9.12900000    -11.36200000      9.68500000
H      9.91400000    -11.83200000      9.40300000
H      8.44800000    -12.03300000      9.72000000
O    -17.60300000      0.65500000      0.84400000
H    -17.69500000      0.48700000      1.78200000
H    -16.66000000      0.61200000      0.68500000
O      4.51500000      5.70100000      9.93600000
H      3.93100000      6.33100000      9.51400000
H      5.19500000      5.53100000      9.28500000
O     13.18900000      1.26800000     -7.08100000
H     13.54600000      2.11600000     -6.81900000
H     12.24000000      1.37800000     -7.02200000
O      5.07700000      0.41900000    -12.90300000
H      5.97600000      0.12000000    -12.76300000
H      5.05000000      1.29000000    -12.50500000
O      7.41400000      3.06700000      1.23900000
H      7.86500000      3.71800000      1.77600000
H      8.06300000      2.80400000      0.58600000
O      9.70200000     -3.33300000      9.05900000
H      9.60200000     -2.57200000      9.63100000
H      9.35500000     -4.06400000      9.57000000
O      6.33600000      9.31600000      1.62500000
H      5.58400000      9.09900000      1.07500000
H      6.79200000     10.00800000      1.14600000
O      8.18400000     11.28100000     -6.91400000
H      7.32000000     11.62400000     -6.68600000
H      8.75800000     12.04600000     -6.89400000
O    -16.45600000      3.91600000      3.55000000
H    -15.93300000      4.57300000      3.09200000
H    -16.83000000      4.38400000      4.29700000
O      8.25700000      7.57700000     -7.32400000
H      8.81000000      7.11800000     -6.69100000
H      8.75800000      8.35900000     -7.55500000
O     -4.75800000     -1.62800000      0.65000000
H     -4.70000000     -1.25200000      1.52800000
H     -4.68200000     -0.87600000      0.06200000
O     -5.82600000      6.19900000      6.98600000
H     -6.25500000      6.26700000      6.13300000
H     -6.54400000      6.05800000      7.60400000
O    -10.78000000     -4.49100000      5.68300000
H    -10.02300000     -3.90700000      5.74300000
H    -10.55700000     -5.09900000      4.97800000
O      2.64000000     -4.31600000     -0.66900000
H      3.45300000     -4.58300000     -0.24200000
H      2.60100000     -3.36800000     -0.54000000
O     11.88000000      2.00100000     -4.20000000
H     12.22200000      1.79100000     -3.33100000
H     12.65900000      2.10300000     -4.74700000
O     -9.65300000    -12.73400000     -8.45900000
H    -10.57700000    -12.81000000     -8.69900000
H     -9.56100000    -11.83600000     -8.14000000
O    -18.08100000     -1.61700000      3.02200000
H    -18.87100000     -1.19900000      3.36600000
H    -17.37900000     -1.31200000      3.59700000
O     -1.68200000    -14.10800000     -9.75900000
H     -2.24700000    -14.31800000    -10.50300000
H     -1.40000000    -14.96000000     -9.42500000
O      4.01500000      5.30100000      5.74000000
H      3.79900000      4.37700000      5.61300000
H      4.69700000      5.29700000      6.41200000
O     14.31100000      0.57600000      6.30800000
H     15.05500000      0.07100000      5.97900000
H     13.55300000      0.01000000      6.15800000
O      8.34400000      0.77000000      2.80900000
H      7.66100000      1.39800000      2.57500000
H      8.38300000      0.17000000      2.06400000
O     -4.70400000     13.43800000     -1.34900000
H     -4.00300000     12.85200000     -1.06300000
H     -4.28000000     14.29000000     -1.44600000
O     11.70800000      2.15000000      6.25500000
H     12.58800000      1.86100000      6.01400000
H     11.21800000      1.33900000      6.39100000
O    -12.77700000     -2.18900000     10.00700000
H    -13.69000000     -1.97700000     10.19900000
H    -12.79200000     -3.11500000      9.76400000
O    -10.03800000     10.33900000     -0.52900000
H    -10.01700000      9.41400000     -0.77400000
H    -10.78500000     10.41300000      0.06500000
O    -14.04200000     -8.44300000      3.11600000
H    -13.12400000     -8.19300000      3.22400000
H    -14.10400000     -9.30700000      3.52300000
O     14.03500000     -1.03400000     -8.04100000
H     14.42700000     -0.54300000     -8.76400000
H     13.55600000     -0.37600000     -7.53800000
O     14.18200000     -2.99000000      4.68100000
H     14.51300000     -3.61500000      4.03600000
H     14.85700000     -2.31200000      4.72700000
O     -6.49600000     -3.87400000     12.51800000
H     -6.84600000     -3.57200000     13.35600000
H     -7.21800000     -3.75800000     11.90100000
O      6.50000000    -13.20600000     -0.75200000
H      6.67200000    -14.02100000     -0.28000000
H      5.67800000    -12.88400000     -0.38300000
O     -2.33900000    -16.01900000      4.43800000
H     -1.93600000    -16.88600000      4.38900000
H     -1.59900000    -15.41500000      4.50600000
O      4.52400000     -2.33500000      4.76800000
H      4.76400000     -3.04600000      5.36300000
H      5.21600000     -2.33200000      4.10700000
O     -6.17800000      8.78100000      2.69100000
H     -6.60500000      9.36700000      2.06600000
H     -6.38100000      9.15600000      3.54800000
O      5.49300000      1.15000000     11.40800000
H      4.98200000      1.95800000     11.46400000
H      6.15100000      1.23500000     12.09800000
O     13.56200000     -3.88100000    -12.34700000
H     13.16400000     -4.56000000    -12.89200000
H     12.83500000     -3.53000000    -11.83300000
O    -14.83900000      0.02400000      7.57000000
H    -15.71500000      0.39100000      7.45100000
H    -14.40800000      0.62600000      8.17700000
O    -10.89700000     -8.41100000      2.71900000
H    -11.16600000     -9.01900000      2.03000000
H    -10.05200000     -8.07200000      2.42300000
O      1.93900000     15.87300000     -4.79900000
H      1.72300000     16.33500000     -5.60900000
H      2.89200000     15.78100000     -4.82200000
O    -14.90100000      0.63300000      0.39000000
H    -14.36100000      0.24300000      1.07800000
H    -14.53100000      0.29400000     -0.42500000
O     -9.65600000      7.73900000     -8.90000000
H     -9.63800000      6.78900000     -9.01200000
H     -8.76800000      7.96500000     -8.62600000
O      8.41500000     13.74500000      8.39200000
H      7.70700000     13.13500000      8.59800000
H      8.30700000     14.45900000      9.02000000
O     -0.81500000      1.35500000     14.77500000
H     -1.36500000      1.56500000     14.01900000
H     -0.44700000      2.19700000     15.04400000
O      7.65100000     -8.85400000      6.66100000
H      8.10500000     -9.68300000      6.81400000
H      7.74200000     -8.37600000      7.48600000
O     10.09100000     -7.67600000      2.92400000
H     10.58500000     -7.74900000      3.74000000
H     10.70200000     -7.26900000      2.31000000
O     -7.90700000     -2.21700000     -1.08000000
H     -7.92600000     -1.54900000     -1.76600000
H     -7.16400000     -2.77500000     -1.31000000
O    -12.38000000    -11.67800000      2.17900000
H    -12.36700000    -10.92000000      1.59600000
H    -11.68700000    -12.24900000      1.84700000
O     12.24100000     -1.42400000      5.90200000
H     12.82800000     -2.11200000      5.58800000
H     11.72000000     -1.84600000      6.58500000
O     -6.07300000     -6.75300000      2.07100000
H     -5.28500000     -6.21800000      2.16500000
H     -6.73500000     -6.29900000      2.59200000
O     11.59700000      1.71900000     12.99300000
H     12.10100000      2.42600000     12.59000000
H     11.48500000      1.07600000     12.29300000
O     17.29100000     -0.94100000     -0.51800000
H     16.40300000     -0.58900000     -0.44800000
H     17.62000000     -0.94300000      0.38100000
O      6.42100000     -8.08500000      1.81600000
H      6.53100000     -7.19300000      2.14400000
H      7.12700000     -8.19500000      1.17900000
O     -2.42900000     -2.46800000     12.56300000
H     -3.22700000     -1.97800000     12.75800000
H     -1.87500000     -1.84600000     12.09100000
O     -5.53900000      1.59900000     -8.67600000
H     -5.75700000      2.52000000     -8.53300000
H     -5.49500000      1.22400000     -7.79600000
O      8.94000000      5.18600000      2.71500000
H      9.82500000      5.46400000      2.95400000
H      8.50100000      5.03900000      3.55200000
O      5.26900000     11.90300000      5.46200000
H      5.78100000     11.15900000      5.14500000
H      4.70900000     12.14000000      4.72300000
O     -2.30600000     -6.31800000     -0.23900000
H     -1.66100000     -6.51000000      0.44200000
H     -2.66100000     -5.46200000      0.00100000
O     -5.96000000      6.47700000    -15.90500000
H     -6.34100000      5.62300000    -16.10900000
H     -5.07400000      6.27700000    -15.60100000
O      0.96100000     -4.14700000      7.75600000
H      0.90800000     -4.78200000      8.47100000
H      0.22200000     -4.36400000      7.18800000
O     -2.86900000     -7.01000000     -5.81200000
H     -2.50400000     -7.53600000     -5.10100000
H     -3.48800000     -7.59400000     -6.25000000
O      3.52900000      2.14700000     -2.36200000
H      4.26100000      2.18900000     -1.74700000
H      2.76600000      2.40800000     -1.84500000
O      2.58700000     11.08800000    -10.64000000
H      2.92700000     11.96600000    -10.81400000
H      2.87300000     10.56700000    -11.39100000
O      7.97700000      1.14000000     13.30200000
H      8.86300000      1.12000000     13.66400000
H      7.57000000      0.33500000     13.62200000
O      0.53500000     12.20900000      0.58500000
H      1.01400000     12.35500000     -0.23100000
H      0.39900000     11.26200000      0.61700000
O     -9.40700000      1.22700000     -6.69900000
H    -10.09700000      1.88100000     -6.81200000
H     -8.59200000      1.72000000     -6.78700000
O      5.75000000     -0.36600000     15.03000000
H      5.68100000     -0.02500000     15.92200000
H      4.94400000     -0.86700000     14.90300000
O      7.69200000     -1.03700000    -14.94400000
H      7.20400000     -1.70000000    -14.45500000
H      7.19500000     -0.92200000    -15.75400000
O     -7.42600000      5.61100000     13.22300000
H     -6.97400000      5.71000000     14.06100000
H     -7.78600000      6.48000000     13.04100000
O     12.50300000      7.43800000    -11.16400000
H     12.86200000      6.74200000    -11.71400000
H     11.55700000      7.29100000    -11.18000000
O     -4.16400000     -0.31300000     13.18700000
H     -3.85000000      0.59100000     13.17100000
H     -5.00300000     -0.26800000     13.64500000
O     15.90500000     -2.96400000     -7.35300000
H     15.17800000     -2.34700000     -7.43500000
H     15.85500000     -3.50100000     -8.14300000
O     -5.25200000      9.12800000     -8.39800000
H     -5.12600000      8.71400000     -9.25200000
H     -6.07900000      9.60200000     -8.48200000
O      0.10600000    -14.57200000      4.44100000
H      0.79900000    -14.73900000      5.08000000
H      0.54900000    -14.60900000      3.59300000
O      9.91300000     -6.85700000     -4.91300000
H      9.97300000     -5.96500000     -5.25500000
H     10.81300000     -7.18300000     -4.93500000
O     14.39800000     -0.08500000     -4.01000000
H     14.89200000      0.57400000     -4.49700000
H     15.06200000     -0.69700000     -3.69400000
O      1.36100000    -13.98200000     -6.28800000
H      1.75200000    -13.72100000     -5.45400000
H      1.87100000    -14.74300000     -6.56400000
O     -6.50300000      6.05800000      1.86500000
H     -6.64500000      6.84500000      2.39200000
H     -6.59000000      6.35700000      0.96000000
O     14.78800000     -4.20100000      2.09100000
H     14.63100000     -3.36800000      1.64700000
H     14.51800000     -4.86600000      1.45800000
O     -5.54200000    -12.51100000      7.03700000
H     -5.43700000    -13.19500000      7.69800000
H     -5.00000000    -12.80200000      6.30300000
O      5.68200000      1.53700000     -0.41600000
H      6.23200000      2.21900000     -0.03200000
H      6.19700000      1.19700000     -1.14800000
O      1.60000000     17.25200000      3.34400000
H      1.04200000     17.28900000      4.12000000
H      1.87200000     16.33600000      3.28900000
O     -4.23100000     -8.90900000     -7.45400000
H     -3.66700000     -8.84000000     -8.22500000
H     -4.53300000     -9.81700000     -7.45900000
O      4.71000000     -7.62200000    -11.40400000
H      4.28400000     -6.87800000    -11.82900000
H      5.33600000     -7.94200000    -12.05300000
O    -10.73400000      4.13000000    -13.15000000
H     -9.98100000      4.70100000    -13.30200000
H    -10.41900000      3.25500000    -13.37800000
O      8.75600000      5.72900000      5.93100000
H      8.98800000      5.79700000      6.85700000
H      8.62500000      4.79200000      5.78500000
O     13.50100000     12.41100000     -0.31300000
H     12.54900000     12.44700000     -0.40500000
H     13.69600000     13.02900000      0.39200000
O      8.57500000      8.90000000     -1.19400000
H      8.46900000      8.35700000     -0.41400000
H      8.21600000      9.75200000     -0.94400000
O     -8.73200000     -7.03100000     12.37500000
H     -9.43200000     -7.56900000     12.00600000
H     -8.65900000     -6.28900000     11.77600000
O      1.20000000    -11.54500000      9.12100000
H      0.37700000    -11.96700000      8.87700000
H      1.50000000    -11.12200000      8.31600000
O     -0.09800000     -3.20600000     -6.15800000
H     -0.60500000     -2.45100000     -5.86200000
H      0.20900000     -2.96100000     -7.03100000
O      9.50800000    -13.78000000      5.29500000
H      8.78700000    -13.72800000      4.66800000
H     10.16800000    -14.31800000      4.85700000
O     -9.68400000      1.66700000    -13.55200000
H     -9.72300000      0.74900000    -13.28400000
H     -8.74800000      1.86800000    -13.58400000
O     -2.59400000     14.08300000    -10.95100000
H     -1.79800000     14.47200000    -10.58800000
H     -2.62500000     13.20400000    -10.57200000
O     16.45500000     -1.39500000      4.47600000
H     16.78800000     -1.85300000      3.70400000
H     17.18400000     -1.41100000      5.09700000
O     -5.79000000     -3.99100000      7.29900000
H     -5.57200000     -4.54800000      8.04700000
H     -6.62400000     -4.33600000      6.97900000
O      1.04600000     -2.39900000     13.80200000
H      0.74400000     -3.20200000     13.37700000
H      0.34900000     -2.17700000     14.41900000
O     -7.24800000     -3.06000000     -8.76500000
H     -7.29100000     -2.27800000     -8.21400000
H     -7.39100000     -2.73500000     -9.65400000
O      5.67300000     12.54600000     -6.87200000
H      6.10100000     13.01400000     -6.15600000
H      5.49200000     13.22100000     -7.52600000
O    -14.65800000      2.01900000     -4.50700000
H    -14.63300000      2.41200000     -5.37900000
H    -14.58400000      1.07800000     -4.66500000
O      6.10700000      9.33000000      4.31800000
H      6.19300000      9.50500000      3.38000000
H      5.31300000      8.80000000      4.39100000
O      0.08900000      3.79700000     12.58600000
H     -0.83800000      4.03300000     12.60900000
H      0.51400000      4.53600000     12.15100000
O      6.36200000     -1.70700000     10.41200000
H      6.36700000     -1.59800000      9.46100000
H      5.82800000     -0.98000000     10.73300000
O     13.56400000     -9.20000000      2.11900000
H     13.09400000     -9.91800000      2.54100000
H     14.48900000     -9.42200000      2.22800000
O     -0.31700000    -10.97900000      0.69300000
H     -0.93400000    -10.25900000      0.82300000
H      0.53100000    -10.55000000      0.57600000
O      7.02000000     -5.78800000     14.25800000
H      7.21400000     -5.66600000     15.18700000
H      7.26500000     -4.95600000     13.85100000
O     -4.13000000     10.11300000      9.23300000
H     -4.56200000      9.70300000      9.98200000
H     -3.38900000      9.53900000      9.03900000
O    -12.33500000    -12.42200000      4.95700000
H    -12.55100000    -13.27700000      4.58400000
H    -11.81600000    -11.98900000      4.28000000
O      4.96700000    -13.34000000     -5.65500000
H      4.37600000    -13.12600000     -4.93300000
H      5.54800000    -14.01100000     -5.29800000
O      8.38300000     13.12200000      5.83100000
H      8.15600000     13.42000000      6.71200000
H      8.71600000     13.90500000      5.39200000
O     10.52800000      6.62200000     -5.37800000
H     10.37300000      7.54500000     -5.58000000
H     10.57600000      6.59100000     -4.42200000
O      3.95300000    -12.26000000     -0.28100000
H      4.01500000    -11.58600000     -0.95800000
H      3.84000000    -11.77200000      0.53400000
O      9.86200000      6.67900000    -11.75400000
H      9.92200000      5.95500000    -12.37700000
H      9.37300000      7.35700000    -12.22100000
O     -6.68100000    -15.44100000     -5.65700000
H     -6.76400000    -16.03500000     -4.91100000
H     -7.56300000    -15.39600000     -6.02700000
O     -6.94400000     -5.41100000     15.37500000
H     -7.26600000     -4.54300000     15.62000000
H     -6.99600000     -5.92200000     16.18200000
O      9.35900000    -10.89000000     -9.49300000
H      8.85100000    -11.16500000    -10.25600000
H      8.89800000    -10.11900000     -9.16400000
O      7.01600000    -10.07800000     -6.89700000
H      6.51600000    -10.25200000     -6.10000000
H      7.25500000     -9.15300000     -6.83200000
O      4.06700000    -15.62000000      2.40500000
H      4.65700000    -16.36400000      2.52800000
H      4.64700000    -14.86000000      2.36000000
O     -7.84900000     -7.64500000      4.82200000
H     -7.01500000     -8.10600000      4.73900000
H     -8.49500000     -8.34000000      4.94900000
O     12.58300000      0.68300000     -1.57300000
H     12.45700000     -0.09700000     -2.11200000
H     11.88400000      0.63900000     -0.92100000
O    -11.74900000     -0.26600000     11.99500000
H    -12.06100000     -0.86500000     11.31700000
H    -12.16900000     -0.57400000     12.79900000
O     -3.04400000      7.62500000    -12.47500000
H     -3.04300000      8.28900000    -11.78500000
H     -2.64100000      6.85700000    -12.06900000
O    -10.64700000      1.06200000     -0.81000000
H    -10.98400000      1.67200000     -1.46600000
H    -11.27100000      1.11800000     -0.08700000
O     -5.62400000      9.07500000     -1.07400000
H     -5.08100000      9.35300000     -0.33600000
H     -5.98700000      9.88900000     -1.42400000
O     -4.48500000      8.68100000     -5.70200000
H     -3.53100000      8.71800000     -5.77300000
H     -4.80100000      8.96100000     -6.56100000
O      6.80900000    -16.38200000     -0.12800000
H      6.32400000    -16.53500000     -0.93900000
H      7.73000000    -16.43500000     -0.38700000
O      0.00100000     -0.00000000     -5.90700000
H      0.16500000      0.40400000     -6.75900000
H      0.18900000      0.69200000     -5.27300000
O     -6.27700000     12.64400000      2.92700000
H     -5.34500000     12.54300000      3.12100000
H     -6.31200000     12.75900000      1.97700000
O     -7.74300000     14.06400000      4.74900000
H     -8.32900000     14.72100000      4.37500000
H     -7.22600000     13.75300000      4.00600000
O    -17.34000000      2.67100000     -3.16000000
H    -16.60200000      2.24200000     -3.59300000
H    -17.67200000      3.29000000     -3.81000000
O     -4.58700000     -8.25800000      0.28100000
H     -4.88500000     -8.03200000     -0.60000000
H     -5.15200000     -7.75000000      0.86300000
O    -10.00000000      7.86600000    -11.62700000
H     -9.86600000      7.75300000    -10.68600000
H     -9.45200000      7.19300000    -12.03000000
O      9.20300000      1.40600000     -4.37600000
H      8.81000000      1.89200000     -5.10100000
H     10.13600000      1.61400000     -4.42600000
O     -0.73100000    -16.11100000     -5.86900000
H     -0.09600000    -15.43700000     -6.11200000
H     -1.49800000    -15.62200000     -5.57300000
O      0.50800000    -10.01600000     11.32500000
H      0.67300000    -10.66700000     10.64300000
H     -0.41200000     -9.77600000     11.20900000
O      6.42000000    -16.39000000     -3.07000000
H      6.56900000    -16.64100000     -3.98200000
H      6.71600000    -15.48100000     -3.02000000
O      6.61200000     -3.18700000    -12.99500000
H      6.75000000     -3.62200000    -12.15400000
H      6.55900000     -3.90200000    -13.63000000
O     -3.05500000      2.31200000     12.71500000
H     -2.84200000      2.83900000     11.94500000
H     -3.38600000      2.94400000     13.35400000
O      0.62700000      7.91100000     14.63000000
H      1.32000000      8.27200000     14.07600000
H      0.39200000      8.62900000     15.21800000
O     12.76600000      4.59400000     -1.38500000
H     12.30800000      4.09600000     -2.06200000
H     12.11300000      4.71900000     -0.69600000
O      2.31500000    -16.12200000     -0.14900000
H      2.75600000    -15.66700000     -0.86700000
H      1.60800000    -15.53100000      0.11000000
O     -7.70000000      5.74100000      4.87000000
H     -7.63500000      4.83800000      4.56000000
H     -8.63100000      5.95200000      4.79900000
O     -5.31400000     -0.35300000     10.61700000
H     -5.45000000      0.54100000     10.30400000
H     -4.92300000     -0.24700000     11.48400000
O      2.62300000     -7.14700000     -3.88200000
H      2.04100000     -6.76800000     -4.54100000
H      2.17100000     -6.99900000     -3.05100000
O    -16.38100000     -5.62200000     -2.07700000
H    -16.89100000     -5.94000000     -1.33200000
H    -16.36900000     -6.35700000     -2.69000000
O     -5.62600000      6.54300000     10.07800000
H     -4.88300000      6.20500000      9.57800000
H     -6.15000000      5.76800000     10.28300000
O      4.08600000     -2.86100000     -4.67400000
H      3.35800000     -3.12200000     -4.10900000
H      4.16200000     -1.91600000     -4.54500000
O     -1.15100000      5.86100000     -7.65400000
H     -1.76900000      6.58900000     -7.59400000
H     -0.92600000      5.66300000     -6.74400000
O     10.88200000     -7.74700000      5.74100000
H     10.37700000     -7.47900000      6.50900000
H     11.19500000     -8.62600000      5.95400000
O     -0.79500000      0.17600000     17.18800000
H      0.02600000      0.60700000     17.42500000
H     -0.97100000      0.47000000     16.29400000
O     -5.31100000    -10.04700000     12.79200000
H     -5.94700000     -9.82000000     12.11300000
H     -5.18300000    -10.99000000     12.69500000
O     -3.44300000     15.73300000     -7.92500000
H     -4.29200000     15.66300000     -7.48900000
H     -2.96000000     14.95900000     -7.63400000
O     -7.79100000    -12.34600000     -2.79100000
H     -7.27100000    -13.13000000     -2.61500000
H     -7.88900000    -12.33300000     -3.74300000
O      0.70200000     14.47200000     12.07500000
H      0.87900000     13.59900000     11.72600000
H      1.48700000     14.97800000     11.86500000
O     -5.67200000      0.55800000     16.75900000
H     -5.93800000      1.21300000     16.11300000
H     -6.36500000      0.57600000     17.41800000
O      9.37100000     10.79400000     -2.98000000
H      9.13200000     10.22300000     -2.25000000
H     10.29000000     11.01100000     -2.82300000
O     -7.62600000    -15.70100000      5.32800000
H     -6.84500000    -15.18200000      5.52100000
H     -7.60100000    -16.41700000      5.96300000
O     -3.15900000      6.60800000      6.29300000
H     -3.46600000      7.04400000      5.49700000
H     -3.95900000      6.32300000      6.73400000
O    -12.17800000      7.02300000      6.29800000
H    -12.75700000      6.39800000      5.86100000
H    -12.73100000      7.43900000      6.95900000
O     -7.99600000      9.53600000      4.95300000
H     -8.18800000      9.63200000      5.88600000
H     -8.72700000      9.02100000      4.61000000
O     10.37000000      4.18800000    -13.12400000
H     10.23100000      3.37000000    -12.64500000
H      9.69900000      4.18200000    -13.80700000
O     14.02400000     -2.65200000      9.54800000
H     14.49400000     -3.46900000      9.38600000
H     13.33100000     -2.63800000      8.88700000
O     -4.31100000     -2.01100000     -4.18800000
H     -3.55500000     -1.63800000     -4.64100000
H     -4.23400000     -2.95500000     -4.32900000
O      4.41300000      4.86300000      2.68200000
H      5.14400000      5.33500000      3.08000000
H      4.58400000      3.94300000      2.88200000
O     -9.42600000     -5.58100000      3.72600000
H     -8.86600000     -6.33400000      3.91000000
H     -8.95400000     -5.08900000      3.05400000
O     11.47100000    -11.77400000     -5.81100000
H     10.69400000    -11.39900000     -5.39700000
H     11.13700000    -12.21700000     -6.59100000
O     -5.88000000     10.09600000     -3.93500000
H     -5.34200000      9.60400000     -4.55500000
H     -5.62100000     11.00900000     -4.06400000
O      9.88300000      8.13000000      4.34600000
H      9.89500000      9.00700000      4.72900000
H      9.27000000      7.63900000      4.89300000
O    -10.63100000     -6.92600000      7.57300000
H    -10.87100000     -6.91900000      6.64600000
H     -9.80900000     -7.41600000      7.60300000
O      6.22700000      5.68400000     -4.70600000
H      5.60100000      5.67400000     -3.98200000
H      6.99300000      5.22200000     -4.36600000
O      4.83400000     12.05300000      8.13000000
H      5.38300000     11.89100000      7.36300000
H      3.96100000     11.76600000      7.86500000
O     -6.59700000      1.60000000      2.64300000
H     -7.14900000      1.51000000      1.86600000
H     -6.19400000      2.46400000      2.55100000
O     -8.71900000    -12.44100000     -5.43900000
H     -9.18900000    -11.74300000     -5.89700000
H     -9.40200000    -13.06400000     -5.18900000
O     -1.64400000     11.46100000      6.85400000
H     -0.76700000     11.30600000      7.20400000
H     -2.11000000     11.90300000      7.56400000
O    -12.44400000      3.40600000    -11.34500000
H    -11.89700000      3.59000000    -12.10900000
H    -12.15100000      2.54700000    -11.04200000
O      0.29400000      7.92500000    -16.78800000
H      0.67200000      7.10400000    -16.47100000
H     -0.47100000      8.06600000    -16.23100000
O     -9.40000000      5.53500000     -7.30400000
H     -9.87300000      5.16300000     -6.55900000
H     -9.51700000      4.89400000     -8.00600000
O    -10.36800000     -8.67300000      5.18600000
H    -10.63400000     -8.59100000      4.27000000
H    -11.07900000     -9.16400000      5.59800000
O     -7.38900000     -3.33800000     -4.46800000
H     -6.87000000     -2.59200000     -4.16800000
H     -7.05100000     -3.52900000     -5.34300000
O      1.33600000     -4.67000000    -16.40100000
H      1.30700000     -3.73100000    -16.21600000
H      1.77900000     -4.73300000    -17.24700000
O     -7.76300000     -5.66500000      6.99300000
H     -8.17300000     -6.18400000      7.68600000
H     -7.75200000     -6.24700000      6.23300000
O      5.07700000     -4.83600000    -14.95400000
H      5.37700000     -5.35100000    -15.70200000
H      5.02400000     -3.93900000    -15.28600000
O     14.94500000      0.37800000      0.28200000
H     14.85400000      1.12400000      0.87400000
H     14.41900000      0.61200000     -0.48200000
O     -8.37500000      2.49000000      7.03300000
H     -8.89800000      3.21200000      6.68600000
H     -7.61800000      2.44000000      6.44900000
O     -9.23200000     12.96900000     -6.79800000
H     -9.65100000     12.12300000     -6.95500000
H     -9.95800000     13.59100000     -6.74700000
O     -7.37500000      7.96100000    -14.18300000
H     -6.96600000      8.75900000    -13.84900000
H     -6.88900000      7.76000000    -14.98300000
O      2.63300000     -0.10100000      9.87800000
H      2.71200000      0.04500000     10.82100000
H      2.43800000      0.76300000      9.51700000
O      5.48100000     -5.96500000      9.99400000
H      4.80500000     -5.55300000     10.53100000
H      5.03000000     -6.68000000      9.54600000
O      9.78800000     -1.22800000     -9.27500000
H      9.98800000     -0.86900000    -10.13900000
H     10.16100000     -0.59600000     -8.66000000
O     -2.43100000     -7.19200000     -2.80200000
H     -2.40900000     -7.20800000     -1.84500000
H     -3.33000000     -7.43200000     -3.02500000
O     -5.10600000     -7.93400000    -13.52400000
H     -5.16800000     -8.07800000    -12.58000000
H     -4.39200000     -7.30400000    -13.62400000
O      3.60400000     -1.16000000     -7.77400000
H      2.69800000     -1.41900000     -7.94200000
H      4.12800000     -1.78300000     -8.27800000
O    -10.28800000      5.28800000    -10.06400000
H    -11.12300000      5.21000000    -10.52400000
H     -9.69200000      4.71800000    -10.55000000
O      9.62000000      9.62500000     -8.54900000
H      9.71800000     10.54100000     -8.29200000
H     10.07500000      9.56200000     -9.38900000
O     -0.74300000     -7.13400000      6.87100000
H     -1.67200000     -7.22800000      7.08200000
H     -0.66300000     -6.24300000      6.53200000
O      5.42900000      3.18900000    -12.52100000
H      4.71900000      3.55600000    -11.99500000
H      5.94800000      3.94800000    -12.78700000
O     -7.77800000      7.50300000     -3.95900000
H     -7.51700000      8.33100000     -3.55500000
H     -7.52000000      7.59200000     -4.87600000
O     -2.29300000     -8.60100000     -9.75500000
H     -2.45500000     -9.22600000    -10.46200000
H     -2.85000000     -7.85100000     -9.96500000
O     -9.39500000     -2.49200000     12.02300000
H     -9.76600000     -1.64300000     12.26100000
H     -9.01900000     -2.35400000     11.15300000
O     13.16100000      9.17200000      2.66500000
H     12.40300000      8.99000000      2.10800000
H     13.87900000      8.68800000      2.25700000
O     -5.69800000     -4.00900000      0.27000000
H     -5.24900000     -3.19100000      0.48200000
H     -5.60900000     -4.09200000     -0.67900000
O      3.79800000     -0.11300000      1.19000000
H      3.04100000     -0.43500000      0.70000000
H      4.37700000      0.25300000      0.52200000
O     -0.61100000     11.24900000    -11.74200000
H     -0.07000000     10.68600000    -12.29600000
H      0.01200000     11.83900000    -11.31900000
O    -12.93000000     10.01300000     -1.13700000
H    -13.75200000     10.47000000     -1.31500000
H    -12.36200000     10.24800000     -1.87100000
O      0.88500000     -5.87100000     -9.37900000
H      0.60200000     -5.97900000    -10.28700000
H      1.77700000     -6.21800000     -9.36400000
O      1.52500000    -15.79200000      6.75800000
H      1.41300000    -14.96500000      7.22600000
H      1.18700000    -16.45600000      7.36100000
O     -4.43300000     -8.00000000     14.59800000
H     -4.74800000     -7.35100000     13.96900000
H     -4.59600000     -8.84300000     14.17400000
O     17.20900000     -1.16000000     -4.11900000
H     17.46200000     -1.02800000     -5.03300000
H     17.96000000     -0.84700000     -3.61500000
O     -0.51100000     -5.24300000     -3.33500000
H     -0.14800000     -5.34000000     -4.21500000
H     -1.00200000     -6.05200000     -3.18800000
O      4.60400000     -9.69100000     -1.45800000
H      4.47700000     -8.83400000     -1.86500000
H      5.55400000     -9.80100000     -1.42200000
O      5.32100000      8.76600000     -1.61600000
H      4.98200000      9.65700000     -1.53000000
H      6.06000000      8.84900000     -2.22000000
O      7.23400000     -9.69600000      4.00400000
H      7.54900000     -9.28400000      4.80900000
H      7.07000000     -8.96500000      3.40800000
O      5.90100000     -1.32700000      7.70100000
H      6.37400000     -1.85700000      7.06000000
H      5.01300000     -1.68700000      7.70100000
O    -10.17300000      3.77500000     -2.12900000
H     -9.31800000      4.14000000     -1.90300000
H    -10.37500000      4.14900000     -2.98700000
O     -7.31300000     -2.67500000     15.15300000
H     -6.70400000     -1.93700000     15.10700000
H     -7.94800000     -2.41900000     15.82200000
O    -10.91200000      4.14100000      3.67800000
H    -11.76500000      4.54800000      3.52400000
H    -10.33400000      4.54300000      3.03000000
O      1.12900000     -6.48800000     -1.43900000
H      0.41400000     -6.14300000     -1.97400000
H      1.52900000     -5.71200000     -1.04500000
O      2.27900000    -11.09000000     -2.45000000
H      1.86700000    -10.49800000     -1.82100000
H      3.19600000    -10.81700000     -2.47100000
O     -6.83400000      6.74000000     -9.25800000
H     -6.94100000      6.66600000    -10.20600000
H     -6.16800000      6.08700000     -9.04000000
O      3.69500000      7.83300000      4.47400000
H      3.69300000      6.96900000      4.88500000
H      2.81900000      7.92100000      4.09700000
O     -4.09600000      4.49100000     -3.74500000
H     -4.81800000      3.91900000     -4.00400000
H     -4.48600000      5.36400000     -3.69800000
O      4.72300000     -6.76300000      4.33900000
H      5.53800000     -6.97900000      4.79100000
H      4.16900000     -6.37500000      5.01500000
O     15.96700000      8.51300000     -2.81500000
H     15.59400000      9.39400000     -2.80600000
H     15.24300000      7.94300000     -2.55700000
O     -0.75100000     -6.34900000      2.39900000
H      0.04900000     -6.36300000      2.92500000
H     -0.93300000     -5.41900000      2.26500000
O     -5.65200000    -11.70800000    -11.23300000
H     -5.96300000    -12.40300000    -10.65200000
H     -4.69900000    -11.73600000    -11.15000000
O     -6.30900000     -0.74400000     -2.92400000
H     -5.56200000     -1.05000000     -3.43900000
H     -5.92000000     -0.20500000     -2.23500000
O      3.72000000      4.69300000     -6.06800000
H      3.17500000      5.42300000     -5.77600000
H      4.50100000      4.74000000     -5.51700000
O     -9.95900000     13.36700000     -0.42200000
H     -9.70000000     13.39800000     -1.34300000
H     -9.74900000     12.47500000     -0.14400000
O     -0.46800000     14.74400000      5.06400000
H     -0.95700000     15.55200000      5.22000000
H     -1.01500000     14.05600000      5.44100000
O      8.61300000    -11.41100000      6.59600000
H      8.78700000    -12.30600000      6.30500000
H      7.74700000    -11.45500000      7.00200000
O     -6.42500000    -10.87800000     -7.14800000
H     -7.12000000    -11.23300000     -6.59300000
H     -6.54600000    -11.31500000     -7.99100000
O     10.11000000      5.53200000     10.71500000
H      9.79100000      5.17800000     11.54500000
H      9.99200000      4.81800000     10.08900000
O     -8.06900000     -8.06000000      7.86700000
H     -8.25100000     -8.99900000      7.89000000
H     -7.11500000     -7.99900000      7.91500000
O     16.36200000      4.46000000      1.16100000
H     17.04100000      4.68700000      1.79600000
H     16.54900000      3.55200000      0.92400000
O     -7.84300000     10.06400000      1.03000000
H     -7.33400000     10.52100000      0.36100000
H     -8.67800000      9.86900000      0.60400000
O     -8.02300000    -11.86000000      1.26100000
H     -8.56900000    -11.85500000      2.04700000
H     -7.25700000    -12.37900000      1.50600000
O      4.75000000     -7.03600000     -2.03700000
H      5.32000000     -6.28900000     -1.85700000
H      4.33200000     -6.82400000     -2.87200000
O    -14.01100000      1.82800000      9.71500000
H    -14.93800000      1.96900000      9.90500000
H    -13.64500000      1.50100000     10.53700000
O     -3.42700000      0.05700000    -14.49400000
H     -2.86800000      0.56200000    -15.08400000
H     -3.39600000     -0.83500000    -14.84100000
O      0.68800000     10.70900000      8.57100000
H      1.40300000     11.01800000      8.01400000
H      0.42300000      9.87700000      8.18000000
O      3.50700000      3.13200000    -17.79000000
H      2.97200000      2.33900000    -17.75500000
H      3.99400000      3.13000000    -16.96600000
O     -9.76700000     -5.86000000     -0.09200000
H     -9.55700000     -6.79300000     -0.10900000
H     -9.10500000     -5.47500000      0.48300000
O     11.42400000      9.36800000      0.58600000
H     10.69900000      8.89800000      0.17400000
H     11.35200000     10.26200000      0.25200000
O     15.01100000      2.17000000      3.27300000
H     14.52900000      2.57900000      2.55400000
H     14.33200000      1.88300000      3.88400000
O      8.23900000      3.48000000      9.08900000
H      7.79900000      3.34700000      9.92900000
H      7.72200000      2.96900000      8.46600000
O      1.87400000      5.54500000     15.40900000
H      1.64500000      5.76400000     16.31200000
H      1.46600000      6.23300000     14.88400000
O    -13.35400000     -5.65300000     -2.52500000
H    -13.16400000     -5.14600000     -3.31400000
H    -14.27600000     -5.89500000     -2.61200000
O      0.18100000      2.53800000    -15.28400000
H     -0.23800000      1.82400000    -15.76400000
H      1.09600000      2.26800000    -15.20400000
O      1.83500000      7.25100000     -0.06800000
H      2.47800000      7.71700000      0.46500000
H      1.12500000      7.04400000      0.53900000
O      4.82100000    -10.71800000    -13.71800000
H      3.89300000    -10.60600000    -13.51400000
H      4.83100000    -11.05300000    -14.61500000
O      2.54500000     -9.04600000    -15.09700000
H      2.45500000     -9.30000000    -14.17900000
H      2.03300000     -8.24100000    -15.17400000
O     -2.58600000     10.75000000      4.08000000
H     -2.53800000     10.92300000      5.02100000
H     -2.94800000     11.55400000      3.70700000
O      1.59600000    -10.84800000      6.64500000
H      2.49600000    -11.08000000      6.41800000
H      1.13600000    -10.82300000      5.80600000
O      1.68100000      3.31000000     -7.61400000
H      2.41100000      3.02900000     -8.16600000
H      2.03600000      4.03400000     -7.09800000
O      1.27100000      2.11000000      9.33800000
H      1.79500000      2.65300000      9.92900000
H      0.51400000      1.85000000      9.86200000
O     -9.25400000     -1.00300000    -13.28100000
H     -8.49600000     -1.51800000    -13.55700000
H     -9.99000000     -1.61200000    -13.33500000
O      6.90000000     -5.11500000    -11.10700000
H      6.71400000     -5.33600000    -10.19400000
H      7.43400000     -5.84300000    -11.42500000
O     12.24500000     -7.74100000     -4.13100000
H     12.24700000     -8.69400000     -4.03500000
H     11.91300000     -7.41700000     -3.29300000
O     -0.13100000      8.60100000     -3.61400000
H      0.67900000      8.77800000     -3.13500000
H     -0.82300000      8.70600000     -2.96100000
O     -5.95700000      1.58600000    -14.88700000
H     -5.06800000      1.23300000    -14.92400000
H     -6.50900000      0.87900000    -15.22200000
O     -3.04100000    -15.34200000     -4.77500000
H     -3.51000000    -15.13100000     -5.58200000
H     -3.14700000    -14.56500000     -4.22600000
O     10.09200000     12.11100000      2.62800000
H     11.00500000     12.16200000      2.90900000
H      9.97700000     11.20300000      2.34900000
O     -7.17800000      8.53200000      9.79500000
H     -8.08100000      8.38700000     10.08000000
H     -6.80400000      7.65300000      9.73000000
O     14.38200000      5.35100000      7.45500000
H     13.47600000      5.44000000      7.15900000
H     14.60800000      4.44000000      7.26700000
O      9.88700000      1.06500000      9.23000000
H      8.97600000      1.27300000      9.02200000
H      9.83900000      0.24400000      9.72100000
O      1.42200000     -8.14400000      8.36000000
H      0.69300000     -7.65000000      7.98600000
H      1.15200000     -9.06000000      8.29300000
O      2.26200000    -11.21300000     -6.12400000
H      2.27100000    -12.11400000     -6.44500000
H      1.44200000    -11.14000000     -5.63600000
O      4.00200000     -8.17900000      0.85000000
H      4.20000000     -8.13700000     -0.08600000
H      4.85300000     -8.08600000      1.27900000
O    -12.49100000      7.53800000     -4.47100000
H    -13.42200000      7.55500000     -4.25200000
H    -12.13900000      6.80600000     -3.96400000
O    -15.07000000      4.56300000     -3.50700000
H    -15.78500000      4.42600000     -2.88500000
H    -15.07900000      3.78200000     -4.05900000
O    -11.71600000     -6.23600000    -10.97100000
H    -11.37000000     -5.58100000    -10.36500000
H    -10.97200000     -6.80900000    -11.15500000
O     12.78300000    -12.61000000      1.06800000
H     12.61500000    -12.09600000      1.85700000
H     11.98000000    -13.11500000      0.93600000
O      8.68100000     -2.17200000      4.98200000
H      7.96400000     -2.54800000      4.47200000
H      8.84500000     -2.81300000      5.67400000
O    -11.40000000     10.08600000     -3.83300000
H    -10.56900000     10.33500000     -4.23800000
H    -11.55700000      9.19200000     -4.13900000
O     -2.03100000     12.53700000     -0.94800000
H     -1.66800000     13.23500000     -1.49300000
H     -1.31200000     12.29000000     -0.36700000
O     -2.39200000     13.77000000     -6.35900000
H     -1.83400000     13.00100000     -6.47600000
H     -2.48400000     13.85700000     -5.41100000
O     -6.53600000    -16.34400000      1.32900000
H     -6.75700000    -16.09100000      2.22500000
H     -5.71600000    -16.83000000      1.41200000
O    -13.43500000      5.47200000     -6.78800000
H    -13.62500000      5.86600000     -5.93700000
H    -14.19100000      4.91400000     -6.96800000
O     -7.88600000     10.09300000      7.71300000
H     -7.38700000      9.70900000      8.43500000
H     -7.93100000     11.02600000      7.92400000
O     -7.94800000     -9.80700000     11.58100000
H     -7.54500000     -9.32700000     10.85700000
H     -8.88900000     -9.70200000     11.44300000
O      4.17200000    -10.95700000      2.17900000
H      4.68100000    -10.20900000      1.86700000
H      3.89900000    -10.71000000      3.06300000
O      9.45600000     -2.22300000     13.40600000
H     10.15700000     -2.70200000     12.96400000
H      8.68800000     -2.78700000     13.31800000
O    -14.24400000      8.69500000      4.26600000
H    -14.14600000      9.40200000      4.90400000
H    -14.62600000      7.97300000      4.76600000
O      1.86500000     -0.76600000     17.47800000
H      1.61600000     -1.66000000     17.71400000
H      1.90000000     -0.77200000     16.52100000
O      3.25300000     -9.25400000      4.02500000
H      3.58000000     -8.40700000      3.72300000
H      2.32600000     -9.10200000      4.20800000
O     -2.33000000    -10.33500000      7.51400000
H     -2.71000000    -10.08000000      6.67400000
H     -2.35900000     -9.53700000      8.04300000
O     -0.17600000      6.70300000      8.72800000
H      0.24900000      7.02500000      9.52300000
H      0.47800000      6.13400000      8.32100000
O      3.97200000    -14.61600000     -1.93200000
H      4.10700000    -13.84600000     -1.37900000
H      4.84100000    -15.01000000     -2.01000000
O     -9.18900000     10.05000000     -5.31700000
H     -9.61100000     10.31500000     -6.13400000
H     -8.57000000      9.36800000     -5.57700000
O     -2.88300000     15.71700000     -1.61000000
H     -2.06400000     15.36500000     -1.95900000
H     -2.64300000     16.08300000     -0.75900000
O      0.53800000      4.83600000    -11.22000000
H      1.48200000      4.99500000    -11.18200000
H      0.26000000      5.24600000    -12.03900000
O     -1.55000000      2.84500000    -12.98000000
H     -1.93300000      3.71100000    -12.84000000
H     -1.01400000      2.94400000    -13.76700000
O      2.29800000      4.87200000     -1.27700000
H      1.68000000      4.63600000     -1.96900000
H      2.00400000      5.73300000     -0.97800000
O      6.46200000     10.48400000     -9.25800000
H      7.27300000     10.88500000     -8.94500000
H      5.77100000     11.07500000     -8.95700000
O      3.22700000     -5.42600000      1.98900000
H      3.29300000     -6.30600000      1.61700000
H      4.03600000     -5.31600000      2.48900000
O     -3.19300000     -2.54100000    -16.45900000
H     -2.44100000     -3.11700000    -16.59700000
H     -2.96300000     -1.73300000    -16.91800000
O     12.05800000     -3.35400000      7.92500000
H     12.17800000     -4.14100000      7.39400000
H     11.14500000     -3.39500000      8.21100000
O    -10.10600000    -15.31900000     -0.77500000
H     -9.73100000    -15.88900000     -0.10500000
H     -9.35600000    -15.04500000     -1.30400000
O      3.93200000     -9.49700000     -4.59400000
H      3.30900000    -10.17700000     -4.85300000
H      3.38400000     -8.75300000     -4.34400000
O     -7.74600000      8.29000000     13.89000000
H     -7.69900000      8.81700000     14.68800000
H     -6.86900000      8.35300000     13.51000000
O    -15.34300000     -7.17200000      1.12700000
H    -14.72200000     -6.56700000      0.72100000
H    -14.81700000     -7.67400000      1.74900000
O     -1.37800000     -4.41700000    -17.25300000
H     -1.47800000     -5.34200000    -17.47600000
H     -0.58700000     -4.38400000    -16.71600000
O     11.93100000     -0.62800000     11.19200000
H     12.39000000     -0.99800000     10.43700000
H     11.06600000     -1.03700000     11.17100000
O     -2.76000000    -13.00800000      5.35700000
H     -2.36900000    -12.13500000      5.31600000
H     -2.08900000    -13.58800000      4.99700000
O     -8.67700000     -2.59400000      5.51600000
H     -8.50800000     -1.82400000      4.97300000
H     -7.96200000     -2.60000000      6.15200000
O     -6.83400000     -2.21500000    -14.26400000
H     -6.96800000     -1.78500000    -15.10800000
H     -6.36800000     -1.56600000    -13.73600000
O     -1.52200000    -13.12800000      2.21700000
H     -1.10100000    -12.39700000      1.76400000
H     -0.89300000    -13.38500000      2.89100000
O      8.90100000      1.85000000     -0.77000000
H      9.45500000      1.19100000     -0.35200000
H      8.32700000      1.34900000     -1.34900000
O     -2.86400000    -12.25500000     -5.87600000
H     -3.56000000    -12.73100000     -6.32800000
H     -2.12600000    -12.27400000     -6.48500000
O      6.59900000     14.01000000     -5.02900000
H      7.42100000     13.62900000     -4.71800000
H      6.66100000     14.93600000     -4.79500000
O     -1.60600000      5.65700000     -4.73700000
H     -1.40300000      6.51400000     -4.36300000
H     -2.47000000      5.44000000     -4.38500000
O     -7.86100000     -5.15400000    -13.82200000
H     -7.39100000     -4.59700000    -14.44200000
H     -8.53800000     -4.58500000    -13.45500000
O    -14.48500000      3.70200000     -0.37400000
H    -13.81300000      3.80400000      0.30100000
H    -14.47500000      2.76800000     -0.58300000
O     -3.89400000    -17.63000000      2.04200000
H     -3.24100000    -17.93500000      1.41200000
H     -3.74100000    -16.68700000      2.10700000
O     -0.93800000     -4.65900000      5.93000000
H     -1.50300000     -4.03700000      6.38900000
H     -0.77000000     -4.24800000      5.08200000
O     -8.79700000      1.67600000     14.42000000
H     -9.63200000      1.46700000     14.83900000
H     -8.97200000      2.47200000     13.91900000
O     12.74200000      1.67700000    -10.68400000
H     12.07600000      1.09800000    -10.31400000
H     12.82600000      1.39600000    -11.59500000
O     -1.52000000      0.48900000    -16.80900000
H     -1.75500000      1.26000000    -17.32600000
H     -1.20500000     -0.14400000    -17.45400000
O    -12.32500000     -2.19500000     -5.25500000
H    -12.27900000     -3.13300000     -5.06700000
H    -11.41000000     -1.91900000     -5.31900000
O    -14.96900000      1.13000000      4.07300000
H    -15.57900000      1.80900000      3.78500000
H    -14.28100000      1.60800000      4.53700000
O     -0.96700000     -9.96400000     -2.99800000
H     -1.71700000     -9.39000000     -3.15400000
H     -0.31200000     -9.68200000     -3.63600000
O      5.50500000     -9.73500000      9.84900000
H      4.82500000     -9.20500000      9.43200000
H      6.25600000     -9.14600000      9.92200000
O     -4.37700000    -17.61600000     -4.05500000
H     -3.95700000    -16.88500000     -4.50700000
H     -3.65500000    -18.20000000     -3.82300000
O      2.17600000     -2.98400000    -11.95700000
H      2.65000000     -3.38400000    -11.22800000
H      2.21300000     -2.04400000    -11.78000000
O     12.59000000    -11.35200000      3.46900000
H     12.99200000    -12.19100000      3.69500000
H     12.12000000    -11.09100000      4.26100000
O     -2.32100000      4.27400000     11.02100000
H     -2.80900000      4.54900000     10.24500000
H     -1.85700000      5.06200000     11.30300000
O     -8.36600000      2.12200000      0.15000000
H     -8.80900000      2.63800000      0.82300000
H     -9.05000000      1.55600000     -0.20800000
O      8.79800000      4.42900000     -4.78800000
H      9.27000000      4.46000000     -3.95600000
H      9.42000000      4.77500000     -5.42800000
O     13.16000000    -10.82400000     -3.95600000
H     12.56600000    -11.16900000     -4.62200000
H     12.66000000    -10.87300000     -3.14100000
O      6.73500000     -3.25800000      3.35700000
H      6.79900000     -4.19200000      3.15600000
H      6.48900000     -2.85000000      2.52700000
O     -3.44800000      5.76700000    -14.69800000
H     -2.61700000      5.33300000    -14.88600000
H     -3.25900000      6.33300000    -13.95000000
O      6.55600000     -5.06600000     -1.56300000
H      7.28700000     -5.47700000     -2.02500000
H      6.54400000     -4.16600000     -1.88800000
O      6.80800000     -5.66500000     -8.53500000
H      6.42500000     -6.31500000     -7.94500000
H      7.18400000     -5.00500000     -7.95200000
O    -10.35800000      8.16100000      4.45300000
H    -10.71800000      7.82400000      5.27300000
H    -10.99200000      7.89600000      3.78700000
O      0.83600000     -5.86200000      9.63900000
H      1.11700000     -6.76900000      9.51400000
H      1.34600000     -5.55500000     10.38900000
O     -0.90300000      2.71700000     -7.30700000
H      0.05400000      2.70900000     -7.29600000
H     -1.13000000      2.93600000     -8.21100000
O     -1.85600000      8.42200000     -1.42000000
H     -2.23300000      9.01000000     -0.76600000
H     -2.60200000      7.91900000     -1.74700000
O     -2.96100000      8.73700000     13.67300000
H     -3.55600000      9.05800000     12.99400000
H     -3.39100000      8.96600000     14.49600000
O      9.98700000     -3.35900000     -0.10700000
H      9.84000000     -3.39000000      0.83800000
H     10.36500000     -4.21200000     -0.31900000
O     -0.28600000     -4.32500000     12.68100000
H     -0.78300000     -4.91500000     12.11500000
H     -0.94100000     -3.72200000     13.03200000
O     -3.80100000     -4.93700000      8.72500000
H     -3.32700000     -4.24600000      8.26300000
H     -3.85700000     -4.62600000      9.62900000
O     -2.03100000    -14.48100000     10.77000000
H     -2.61200000    -13.72100000     10.80300000
H     -1.27000000    -14.22200000     11.29000000
O     -3.28500000     -7.79100000      8.38800000
H     -3.43100000     -6.84500000      8.39100000
H     -4.08900000     -8.15900000      8.75500000
O      4.97200000      7.34900000    -11.53300000
H      5.72500000      7.93500000    -11.45100000
H      4.32400000      7.85900000    -12.02000000
O    -10.71400000    -10.36800000      9.24100000
H    -10.14300000    -11.02000000      8.83500000
H    -10.49100000     -9.54800000      8.80100000
O      5.09400000      9.51900000      9.80300000
H      4.99000000     10.47000000      9.76500000
H      5.96500000      9.38800000     10.17600000
O     -0.74000000      7.09200000      0.98400000
H     -0.83600000      7.79600000      1.62500000
H     -0.77000000      7.53500000      0.13600000
O     -7.94200000    -10.60100000    -12.49500000
H     -7.69200000     -9.78400000    -12.92700000
H     -7.13000000    -10.92200000    -12.10100000
O      5.76800000     -2.81900000     -9.88100000
H      6.39600000     -3.38800000    -10.32500000
H      4.91300000     -3.19400000    -10.09400000
O      9.60800000      9.56800000     -5.42500000
H      9.07700000      9.92700000     -4.71400000
H      9.30700000     10.03100000     -6.20700000
O     -3.12100000     -6.73200000      4.45900000
H     -2.20100000     -6.89300000      4.25000000
H     -3.36700000     -5.99200000      3.90300000
O     -7.29900000    -15.19800000     -0.85900000
H     -6.46200000    -14.93100000     -1.23800000
H     -7.06800000    -15.57400000     -0.00900000
O      6.90300000     -3.29000000     12.83900000
H      6.10500000     -3.73600000     13.12300000
H      6.60800000     -2.67600000     12.16600000
O      2.84900000    -18.31400000      2.05400000
H      2.60800000    -17.72700000      1.33700000
H      2.35400000    -17.98800000      2.80600000
O     10.04300000      4.45600000     13.24700000
H     10.03700000      3.92400000     14.04300000
H     10.97100000      4.57400000     13.04500000
O      3.82300000     15.53300000     -0.34400000
H      4.50200000     15.27000000     -0.96600000
H      3.96300000     14.96800000      0.41600000
O     -3.11300000      9.84000000    -10.89400000
H     -3.59500000     10.57700000    -10.51900000
H     -2.32700000     10.23500000    -11.27100000
O     -0.62000000     14.59000000     -2.54600000
H     -0.07600000     15.37700000     -2.55500000
H     -0.12100000     13.94800000     -3.05100000
O      5.67600000     -2.11300000      0.88400000
H      5.04800000     -1.47800000      1.22800000
H      5.30100000     -2.39200000      0.04800000
O    -12.62700000     -8.32900000     -5.62500000
H    -12.29400000     -8.81800000     -6.37800000
H    -12.72500000     -7.43200000     -5.94600000
O     -7.45600000      7.59500000     -6.56100000
H     -8.08600000      6.96700000     -6.91500000
H     -6.80000000      7.69200000     -7.25000000
O     -4.99400000     -1.25300000    -12.31100000
H     -4.17400000     -1.68100000    -12.06600000
H     -4.73300000     -0.37700000    -12.59500000
O      3.14500000    -13.70800000      8.76200000
H      3.46700000    -13.54300000      7.87600000
H      2.39300000    -13.12300000      8.85700000
O     -8.20700000      1.16300000     -3.42100000
H     -7.60100000      0.47300000     -3.14800000
H     -9.05000000      0.71900000     -3.51300000
O    -10.35200000      4.52800000      6.23000000
H    -10.52900000      4.37900000      5.30100000
H    -11.20600000      4.74900000      6.60400000
O      5.49100000     14.93400000     -8.13900000
H      5.18500000     15.83900000     -8.07500000
H      6.44400000     14.99900000     -8.06600000
O    -10.43900000      3.74600000     -5.03100000
H    -11.32200000      3.58200000     -5.36200000
H    -10.13500000      2.89200000     -4.72300000
O      0.78100000     -8.56500000     13.56300000
H      0.81500000     -9.13600000     12.79600000
H      0.60100000     -7.69500000     13.20600000
O     -8.44700000     13.26500000      7.80000000
H     -8.55800000     14.20800000      7.92700000
H     -8.32000000     13.16400000      6.85600000
O     10.70400000    -14.05900000     -2.30500000
H     10.47300000    -13.95600000     -1.38200000
H     11.42900000    -13.44800000     -2.44000000
O     -2.06300000      2.42900000      8.28300000
H     -2.52500000      3.26500000      8.21800000
H     -1.42500000      2.45200000      7.57000000
O    -13.22800000      7.57400000     -0.05300000
H    -12.97300000      8.40300000     -0.45800000
H    -13.60200000      7.06300000     -0.77100000
O      7.96300000    -12.28800000      3.07700000
H      7.55400000    -11.74800000      3.75400000
H      8.66300000    -11.73900000      2.72400000
O      4.56400000     13.70400000    -10.41600000
H      3.95100000     14.43900000    -10.39700000
H      5.35400000     14.03900000     -9.99200000
O    -11.90100000      1.34000000      1.91500000
H    -11.07800000      0.85900000      2.00400000
H    -12.57500000      0.71500000      2.18200000
O     12.66300000      2.23300000      9.58000000
H     11.76600000      2.11100000      9.26700000
H     12.77900000      3.18200000      9.61200000
O      8.75900000    -11.40100000     -4.93100000
H      8.17100000    -10.82000000     -4.44900000
H      8.20800000    -11.78900000     -5.61100000
O      4.73700000     14.39000000     -2.72600000
H      5.19600000     13.82600000     -3.34900000
H      5.40200000     15.01300000     -2.43200000
O     -1.68800000     -6.57900000     10.92100000
H     -2.45100000     -6.19200000     10.49200000
H     -0.95400000     -6.36300000     10.34600000
O     13.61300000      6.54200000     -8.73200000
H     12.89100000      6.74800000     -9.32700000
H     14.06700000      5.81100000     -9.15100000
O    -12.84200000     -0.61600000    -11.39600000
H    -13.29000000     -1.11800000    -10.71500000
H    -12.34700000      0.04800000    -10.91800000
O      6.79700000     -0.80500000     -8.43700000
H      6.31600000     -1.48100000     -8.91400000
H      7.71800000     -1.04200000     -8.54900000
O     -7.04500000    -10.59200000     -0.93900000
H     -7.36900000    -11.21200000     -1.59300000
H     -7.27700000    -10.98700000     -0.09900000
O      9.39300000      5.35700000     -9.18100000
H      9.40700000      5.35200000    -10.13900000
H      8.85700000      6.11600000     -8.95300000
O     -5.95600000     10.57100000     11.78100000
H     -5.75400000     11.48000000     12.00400000
H     -6.04200000     10.57200000     10.82800000
O    -11.70900000      2.37500000      7.71300000
H    -11.63600000      3.23800000      8.12100000
H    -12.49600000      1.99300000      8.10300000
O     11.30800000    -11.02000000      6.16600000
H     10.41400000    -11.34000000      6.28800000
H     11.86200000    -11.77000000      6.38100000
O      4.00200000     -7.78100000      8.62200000
H      3.05900000     -7.94000000      8.64100000
H      4.28200000     -8.10200000      7.76400000
O     12.50400000     10.16100000     -5.64600000
H     11.63900000      9.76300000     -5.54600000
H     12.87100000      9.74500000     -6.42600000
O      0.68000000     -2.68700000     -8.95700000
H     -0.05000000     -3.27800000     -9.13800000
H      0.34300000     -1.81700000     -9.17200000
O      5.04500000      2.44900000      6.45100000
H      4.43500000      1.77900000      6.14100000
H      5.21900000      2.21100000      7.36100000
O      5.89700000    -11.63300000     -9.28800000
H      6.43800000    -10.84300000     -9.31300000
H      6.52600000    -12.35400000     -9.31800000
O     -0.71600000    -12.74800000     -7.35800000
H     -0.02000000    -13.15300000     -6.84100000
H     -0.71300000    -13.23100000     -8.18400000
O      3.41800000      5.09900000    -11.35600000
H      3.67900000      4.65900000    -10.54800000
H      3.91700000      5.91600000    -11.35600000
O      3.98300000     -9.08100000     -7.38800000
H      4.58900000     -9.62600000     -7.89000000
H      3.36900000     -9.70200000     -6.99800000
O      0.16300000    -10.67600000    -11.74200000
H      0.79000000    -10.00600000    -12.01600000
H      0.40200000    -10.87200000    -10.83600000
O     -6.96000000     -9.47100000     -9.63600000
H     -6.44600000    -10.13500000    -10.09700000
H     -6.49000000     -9.33300000     -8.81400000
O     -8.63300000      5.81900000    -13.16500000
H     -7.93700000      5.19600000    -12.95800000
H     -8.24900000      6.39600000    -13.82600000
O    -14.73900000     10.89600000      1.34700000
H    -13.83200000     11.16300000      1.49800000
H    -14.85900000     10.12800000      1.90500000
O      1.43100000     -2.91900000     -3.73300000
H      0.97900000     -3.37900000     -3.02600000
H      0.98300000     -3.20300000     -4.53000000
O      5.75300000    -15.24600000      8.44900000
H      5.20100000    -14.98500000      9.18600000
H      5.18100000    -15.17500000      7.68500000
O      1.03800000     11.80700000     11.23600000
H      0.22100000     11.54300000     11.65900000
H      0.91400000     11.58100000     10.31400000
O      0.21700000     -4.99700000    -12.18600000
H      0.32000000     -5.45500000    -13.02000000
H      0.96100000     -4.39600000    -12.14800000
O      4.13300000    -12.39200000      6.54600000
H      4.19400000    -13.12900000      5.93700000
H      5.03200000    -12.24900000      6.84000000
O      9.96400000    -10.39600000      2.28900000
H     10.37000000    -10.63800000      3.12200000
H      9.55900000     -9.54500000      2.45800000
O     -2.90900000     14.79800000      7.01900000
H     -2.37600000     14.25300000      7.59800000
H     -3.73500000     14.32200000      6.93600000
O     12.10600000      7.40900000     10.87400000
H     11.84500000      8.04100000     10.20400000
H     11.53000000      6.65800000     10.73300000
O     13.62600000     -5.33500000     -2.24700000
H     14.21000000     -4.62400000     -1.98300000
H     14.14200000     -5.85000000     -2.86700000
O      1.69600000      4.94300000      2.13900000
H      1.63000000      4.43800000      1.32800000
H      2.55400000      4.71300000      2.49500000
O     -5.55600000     -8.36000000     -2.59100000
H     -5.88700000     -9.07700000     -3.13200000
H     -6.17900000     -7.64700000     -2.73100000
O    -12.62900000     -9.94500000      6.79800000
H    -13.22400000    -10.41200000      6.21100000
H    -12.08800000    -10.63300000      7.18600000
O     -2.78100000     -0.20000000     -8.46300000
H     -3.51100000      0.36100000     -8.72500000
H     -3.17800000     -1.05900000     -8.31900000
O     -3.32400000      0.97800000    -11.77200000
H     -3.41100000      1.91400000    -11.95200000
H     -2.73700000      0.65500000    -12.45600000
O    -14.57900000     -3.21100000      4.31700000
H    -15.49700000     -2.96700000      4.43500000
H    -14.14600000     -2.90900000      5.11500000
O      1.65900000      5.20200000      7.21400000
H      2.36800000      5.19000000      6.57100000
H      1.85100000      4.46700000      7.79600000
O    -11.70400000     10.21800000      8.85400000
H    -11.42400000      9.32200000      9.04000000
H    -11.15600000     10.49300000      8.11900000
O      7.56500000      3.41500000      5.92800000
H      6.64800000      3.14100000      5.91400000
H      8.06100000      2.59800000      5.89100000
O     10.13100000    -10.44600000     -0.79600000
H     11.05400000    -10.47500000     -1.04900000
H     10.14000000    -10.56300000      0.15400000
O      3.61400000     -1.98000000     14.75700000
H      3.77900000     -2.83200000     15.15900000
H      2.86000000     -2.12700000     14.18600000
O     -9.72300000      7.74100000     -1.43500000
H     -9.63300000      7.49500000     -2.35600000
H    -10.34400000      7.10600000     -1.07700000
O     -8.81700000      0.12200000      8.59400000
H     -8.92300000      0.88000000      8.02000000
H     -9.01800000      0.45400000      9.46900000
O     15.69500000     -7.99100000     -1.60200000
H     15.87900000     -8.43800000     -2.42800000
H     16.38200000     -8.29400000     -1.00800000
O    -12.27800000     -5.09400000      9.35700000
H    -11.62600000     -5.40000000      8.72600000
H    -13.06300000     -4.93600000      8.83300000
O      1.06800000    -11.00400000     -8.89900000
H      1.25800000    -10.11000000     -8.61200000
H      0.40400000    -11.31700000     -8.28400000
O     -6.75200000     11.61400000     -1.12700000
H     -7.14000000     11.69300000     -1.99800000
H     -6.15100000     12.35700000     -1.06400000
O     -4.72000000    -15.85400000     -1.55200000
H     -4.81000000    -16.61800000     -2.12200000
H     -3.78700000    -15.64300000     -1.58100000
O      4.65400000     -5.15600000     12.67000000
H      4.10000000     -5.04500000     13.44300000
H      5.47200000     -5.51800000     13.01100000
O      6.76400000      5.90900000     15.26400000
H      6.63900000      4.96800000     15.13800000
H      7.23000000      6.19500000     14.47900000
O      1.28300000     -3.40300000     17.16700000
H      0.41200000     -3.79900000     17.17000000
H      1.74900000     -3.85400000     16.46200000
O    -10.13100000     13.84800000     -3.08300000
H    -10.94400000     13.41700000     -3.34600000
H     -9.43900000     13.25400000     -3.37300000
O      7.17400000      4.42600000     -7.15500000
H      7.07000000      4.95400000     -6.36300000
H      6.99300000      5.03300000     -7.87300000
O      1.34100000     -8.76400000     16.33700000
H      2.21900000     -8.55700000     16.65600000
H      1.41600000     -8.71900000     15.38300000
O     -5.53000000    -10.76000000      9.47900000
H     -5.26700000    -11.23800000      8.69300000
H     -5.94900000     -9.96600000      9.14800000
O      2.58000000      1.38300000    -14.48900000
H      3.36000000      1.72300000    -14.92700000
H      2.72300000      1.57500000    -13.56200000
O     -7.26100000      3.84400000     10.25600000
H     -7.04200000      2.91900000     10.14000000
H     -7.87100000      3.85500000     10.99400000
O      7.17000000      0.44300000     -3.01400000
H      6.71700000      0.20700000     -3.82300000
H      7.94100000      0.93000000     -3.30400000
O     -0.25100000     -1.37600000     11.41800000
H     -0.07000000     -0.44000000     11.33000000
H      0.43800000     -1.69900000     11.99900000
O     -7.60000000      4.95700000     -2.52400000
H     -7.76100000      5.82700000     -2.88700000
H     -7.14500000      5.12200000     -1.69800000
O     10.57800000     12.12400000     -0.29700000
H      9.84700000     12.67900000     -0.02500000
H     10.65500000     12.27400000     -1.23900000
O     -5.32900000      0.43000000     -6.11500000
H     -5.42200000      1.16400000     -5.50600000
H     -4.55100000     -0.03600000     -5.81000000
O     -4.41900000      7.10200000     -3.35800000
H     -4.89800000      7.74700000     -2.83700000
H     -4.19800000      7.56500000     -4.16600000
O     -3.35800000    -14.90700000      1.45900000
H     -3.02100000    -14.78700000      0.57200000
H     -2.88800000    -14.26000000      1.98500000
O     -3.80700000      8.22700000      4.05700000
H     -3.44700000      9.11300000      4.02000000
H     -4.51600000      8.22900000      3.41400000
O     -9.40600000    -12.13800000      3.72400000
H     -9.79900000    -12.46700000      4.53200000
H     -8.50500000    -11.92300000      3.96600000
O    -10.54100000     -0.08800000     -3.57200000
H    -10.65000000     -0.26400000     -2.63800000
H    -11.43500000     -0.02800000     -3.91000000
O     -8.23400000      2.51200000    -10.46900000
H     -7.74800000      2.08600000     -9.76300000
H     -7.58400000      2.65000000    -11.15800000
O      1.92800000      1.41100000     12.44600000
H      2.39600000      2.01900000     11.87300000
H      1.11700000      1.86700000     12.66800000
O      3.84100000    -15.01600000      5.39500000
H      3.96200000    -15.23100000      4.47000000
H      3.05200000    -15.49400000      5.65100000
O     11.71400000     -6.04400000      1.56500000
H     11.88300000     -5.66600000      0.70200000
H     12.33600000     -6.76800000      1.63600000
O     -7.19000000     -5.58300000     -9.88500000
H     -7.32200000     -4.82400000     -9.31700000
H     -6.40300000     -5.37200000    -10.38800000
O     -3.88300000     -4.46000000     11.44100000
H     -3.21000000     -3.83600000     11.71600000
H     -4.70100000     -4.09000000     11.77200000
O     -4.19200000     -4.51500000     16.33900000
H     -4.15100000     -3.56200000     16.41600000
H     -5.09100000     -4.69500000     16.06500000
O     -3.22900000     -0.32100000      8.33400000
H     -3.80200000     -0.50500000      9.07900000
H     -2.71800000      0.44100000      8.60800000
O      3.46900000      0.52100000      5.62100000
H      3.69200000     -0.40800000      5.67700000
H      2.68300000      0.61200000      6.16000000
O      7.55400000     -8.52800000     13.28100000
H      7.49300000     -7.58300000     13.42400000
H      6.68100000     -8.85900000     13.49300000
O     11.37500000     -7.39300000    -10.28200000
H     10.93800000     -6.84900000     -9.62700000
H     11.58300000     -8.20400000     -9.81800000
O     -8.91900000    -11.73200000      7.82800000
H     -8.00900000    -11.45800000      7.71100000
H     -9.03700000    -12.44300000      7.19800000
O      5.42700000      2.64100000     -4.71600000
H      4.61400000      2.72000000     -4.21700000
H      5.14300000      2.55500000     -5.62600000
O      1.01800000      0.70600000      6.86300000
H      0.90300000      1.19800000      7.67600000
H      0.61200000     -0.14300000      7.03800000
O     17.60900000     -3.31700000      2.01900000
H     18.20700000     -3.98100000      2.36100000
H     16.73800000     -3.69700000      2.13200000
O      8.14900000      2.02400000     -7.12400000
H      7.80500000      2.91500000     -7.05900000
H      7.46700000      1.47500000     -6.73800000
O     -0.40700000    -17.83000000     -3.74700000
H     -0.47200000    -16.95000000     -4.11900000
H      0.53300000    -18.00900000     -3.71800000
O     10.77000000      3.99600000      8.00800000
H      9.85400000      3.75800000      8.15300000
H     11.10100000      3.32400000      7.41200000
O      2.69200000    -13.33500000     -3.94300000
H      2.19900000    -12.63700000     -3.51000000
H      3.18500000    -13.75300000     -3.23700000
O      0.51000000      9.38500000    -14.15200000
H     -0.39400000      9.27000000    -14.44600000
H      0.83200000     10.13200000    -14.65800000
O      7.80100000      9.46100000     10.50000000
H      8.21600000      9.68200000     11.33400000
H      8.49600000      9.56900000      9.85000000
O     13.86700000     -7.92700000     -8.51000000
H     14.72100000     -7.71700000     -8.13300000
H     13.27600000     -7.26700000     -8.14900000
O     -1.96600000      8.49800000     -5.44400000
H     -1.53300000      8.29000000     -6.27200000
H     -1.24700000      8.65900000     -4.83200000
O     14.48400000      9.88000000     -0.45500000
H     13.73900000      9.37100000     -0.77400000
H     14.22000000     10.79200000     -0.57500000
O    -10.59500000     -1.11900000      6.79200000
H    -10.16200000     -0.68300000      7.52600000
H     -9.89700000     -1.61600000      6.36400000
O     16.35100000      1.74700000     -6.63200000
H     15.52200000      1.30400000     -6.81600000
H     16.24500000      2.61900000     -7.01100000
O     12.37400000     -1.93200000     -4.48000000
H     13.03200000     -1.36500000     -4.07800000
H     12.65600000     -2.02000000     -5.39000000
O     -0.03500000     -1.06800000    -13.42800000
H     -0.39200000     -0.22900000    -13.13700000
H      0.63100000     -1.28400000    -12.77400000
O      8.39400000     -7.07200000    -12.08100000
H      8.51700000     -7.65100000    -12.83400000
H      9.21700000     -7.13100000    -11.59600000
O      7.20000000      1.08900000      7.83200000
H      7.71700000      1.09800000      7.02700000
H      6.61000000      0.34200000      7.72800000
O      3.10900000      3.57700000     10.91000000
H      3.16200000      3.94500000     11.79200000
H      3.65800000      4.15200000     10.37600000
O      8.38200000     -7.24200000     -2.70400000
H      7.64400000     -7.63800000     -3.16700000
H      8.98800000     -6.98100000     -3.39700000
O      6.29800000      6.17400000     -9.05200000
H      5.65000000      6.83300000     -8.80400000
H      6.25600000      6.14400000    -10.00800000
O     -6.07800000     -4.36100000     -6.58500000
H     -6.16700000     -4.27200000     -7.53300000
H     -6.30900000     -5.27200000     -6.40700000
O     12.59700000     10.24400000      5.19700000
H     12.73000000      9.61200000      5.90400000
H     12.93900000      9.80700000      4.41800000
O     -5.61000000     -5.06500000    -11.86900000
H     -5.23300000     -4.35000000    -12.38200000
H     -6.39500000     -5.31900000    -12.35400000
O     -2.85500000    -10.91600000    -11.30200000
H     -2.81100000    -10.22700000    -11.96500000
H     -1.94900000    -11.20400000    -11.19500000
O      0.53000000      8.48900000     10.74500000
H      0.07600000      9.23400000     10.35100000
H      1.11800000      8.88000000     11.39100000
O    -12.93800000     -4.58600000     -7.76900000
H    -12.63800000     -4.46600000     -6.86800000
H    -13.86100000     -4.33300000     -7.74900000
O     -6.71500000      3.67600000    -12.71500000
H     -6.36400000      2.99400000    -13.28700000
H     -5.94300000      4.15200000    -12.40700000
O      8.57300000      1.65900000    -15.48600000
H      7.88500000      1.50200000    -16.13200000
H      8.83300000      0.78400000    -15.19500000
O     11.30800000     -3.99300000    -10.85800000
H     10.68800000     -4.48000000    -10.31500000
H     10.85900000     -3.17100000    -11.05600000
O    -12.29500000    -10.12500000     -7.59000000
H    -13.18800000     -9.85500000     -7.37600000
H    -12.13500000     -9.75700000     -8.45900000
O     -0.91400000     10.82300000     12.89200000
H     -1.26000000      9.93600000     12.98500000
H     -1.07100000     11.23200000     13.74300000
O     10.92100000     -0.31600000    -11.77600000
H     10.48300000      0.49400000    -12.04000000
H     11.75400000     -0.30200000    -12.24600000
O      6.16500000      8.23400000     -5.99700000
H      6.04200000      7.47500000     -5.42700000
H      6.96200000      8.03800000     -6.48900000
O     14.65500000     -6.52400000      0.70600000
H     14.89000000     -6.42200000     -0.21600000
H     14.69400000     -7.46800000      0.85900000
O     -5.83000000     -6.60400000     12.68100000
H     -6.66600000     -6.94900000     12.99300000
H     -5.84400000     -5.68000000     12.93000000
O      9.53800000     -5.07200000     -9.19200000
H      8.59200000     -5.20300000     -9.25400000
H      9.68500000     -4.80600000     -8.28400000
O     -7.69100000     10.56700000     -8.58000000
H     -7.64400000     11.52100000     -8.52200000
H     -8.35700000     10.40100000     -9.24700000
O      0.57200000     -8.52400000      4.62900000
H      0.81500000     -7.73900000      4.13900000
H      0.14400000     -8.19100000      5.41800000
O    -13.22400000      0.30800000     -6.59500000
H    -13.27400000      0.20900000     -7.54600000
H    -13.33000000     -0.58000000     -6.25600000
O      6.30400000     -4.33200000     -5.96700000
H      6.25700000     -3.37600000     -5.95100000
H      5.66700000     -4.61400000     -5.31000000
O    -11.99300000     -1.74700000    -13.77400000
H    -12.08500000     -1.39400000    -12.88900000
H    -12.51800000     -1.16300000    -14.32100000
O      0.07900000      2.18400000    -10.53800000
H     -0.62700000      1.93700000    -11.13600000
H      0.25100000      3.10400000    -10.73800000
O     -3.18800000     10.17800000      0.33500000
H     -2.42900000     10.32200000      0.90000000
H     -3.21000000     10.94500000     -0.23700000
O     -4.29300000     15.24300000     -4.05000000
H     -4.01300000     15.85200000     -4.73400000
H     -3.74900000     15.46500000     -3.29500000
O     13.19300000     -1.60800000      1.50500000
H     12.81600000     -1.06900000      2.20000000
H     14.01300000     -1.16800000      1.28000000
O     -3.58300000     13.20600000      3.19600000
H     -3.69800000     14.15700000      3.20400000
H     -2.99300000     13.04200000      2.46000000
O      1.67600000    -14.37000000      2.21300000
H      1.71600000    -13.67900000      1.55200000
H      2.52400000    -14.81000000      2.15100000
O     -1.75700000     -9.01700000      1.34100000
H     -1.32600000     -8.40700000      1.93900000
H     -2.47700000     -8.51300000      0.96200000
O      8.26300000     -1.22300000      0.72700000
H      8.34500000     -1.66900000     -0.11600000
H      7.32200000     -1.20800000      0.90000000
O    -15.50100000     -3.82400000     -7.37100000
H    -16.20500000     -4.31000000     -7.80100000
H    -15.82200000     -3.67500000     -6.48200000
O     -3.88700000      1.23400000      5.77700000
H     -3.00500000      1.59300000      5.88000000
H     -3.86600000      0.40600000      6.25700000
O     -0.28800000     -8.20900000     -7.83900000
H     -0.01400000     -7.29200000     -7.86200000
H     -0.94000000     -8.28200000     -8.53600000
O      9.41400000     -4.37800000     -6.42400000
H      8.51800000     -4.14000000     -6.18600000
H      9.96000000     -3.73100000     -5.97800000
O     -5.63400000     -4.21300000     -2.44400000
H     -4.77800000     -4.40400000     -2.82600000
H     -6.24400000     -4.27700000     -3.17800000
O     -1.92600000     17.06800000      6.04200000
H     -2.67600000     17.57400000      5.73100000
H     -2.30800000     16.39300000      6.60200000
O    -11.40200000     -2.43400000      3.84500000
H    -11.07000000     -2.97200000      4.56300000
H    -12.18200000     -2.01100000      4.20400000
O     -6.74200000     -0.08400000     13.79700000
H     -7.49600000      0.31100000     14.23400000
H     -7.05200000     -0.27600000     12.91200000
O     -5.84800000     -9.74700000      2.33200000
H     -5.90500000     -8.79400000      2.39900000
H     -6.64200000    -10.00200000      1.86300000
O     -0.06700000     16.77200000     -0.08200000
H      0.43000000     16.74200000     -0.89900000
H      0.59500000     16.67900000      0.60400000
O     -4.57100000     -3.75200000    -14.48200000
H     -4.21000000     -3.49100000    -15.32900000
H     -5.28900000     -3.13900000    -14.32800000
O      7.51400000      3.43900000     11.79900000
H      7.75900000      4.10500000     12.44100000
H      7.74900000      2.60800000     12.21300000
O    -14.43800000     -1.89200000     -9.38300000
H    -13.67500000     -2.17900000     -8.88100000
H    -15.18600000     -2.10600000     -8.82500000
O      4.16000000      1.96100000      3.31400000
H      3.99300000      1.40300000      2.55400000
H      4.09300000      1.37000000      4.06400000
O     -0.03800000      6.52700000    -13.37100000
H     -0.48200000      6.20100000    -14.15300000
H      0.10500000      7.45700000    -13.54700000
O     -4.25300000     12.01600000     -9.56500000
H     -4.97200000     12.38200000    -10.08000000
H     -4.56000000     12.06200000     -8.65900000
O    -11.88900000    -10.45000000     -3.73200000
H    -12.08400000     -9.67400000     -4.25700000
H    -12.55000000    -11.09000000     -3.99500000
O     -9.16000000      3.70700000     12.51900000
H     -8.51400000      4.37800000     12.74000000
H    -10.00500000      4.12400000     12.68800000
O     10.02200000     -1.29500000     -2.11100000
H     10.14900000     -1.88200000     -1.36600000
H     10.15200000     -1.85100000     -2.87900000
O     -1.95400000    -12.17500000     -1.30700000
H     -2.63400000    -11.79100000     -0.75300000
H     -1.48500000    -11.42100000     -1.66600000
O      5.09600000     11.06100000    -12.34100000
H      5.70900000     10.32600000    -12.35800000
H      5.26100000     11.49100000    -11.50200000
O    -17.15000000     -2.63700000      0.40700000
H    -17.70700000     -2.41600000      1.15300000
H    -16.30500000     -2.86100000      0.79700000
O     -3.58500000     -9.24000000      5.55300000
H     -3.56900000     -9.65600000      4.69100000
H     -3.52300000     -8.30300000      5.36700000
O     -2.50200000     -0.64500000     -5.66400000
H     -1.61800000     -0.31000000     -5.51200000
H     -2.58000000     -0.69200000     -6.61700000
O    -10.12300000     -3.06800000      9.21500000
H    -10.37300000     -3.26300000      8.31200000
H    -10.83200000     -2.51800000      9.54700000
O     -3.83600000     -5.01100000      2.20100000
H     -3.21400000     -4.28600000      2.14100000
H     -4.48000000     -4.83100000      1.51600000
O      7.39200000     12.12900000      3.28600000
H      7.34600000     12.36800000      4.21100000
H      8.32200000     11.96500000      3.12700000
O     -7.63000000     -1.53200000      1.47400000
H     -8.18900000     -1.63000000      0.70300000
H     -6.74800000     -1.42400000      1.11800000
O    -16.81200000     -4.04300000     -5.05300000
H    -17.76700000     -4.06400000     -5.00000000
H    -16.53100000     -4.85700000     -4.63500000
O     -2.18700000    -15.05600000     -1.40400000
H     -1.35800000    -15.36700000     -1.76900000
H     -2.13800000    -14.10300000     -1.47600000
O     13.54800000      2.75300000      1.14300000
H     13.41400000      3.02600000      0.23500000
H     12.66500000      2.60400000      1.48100000
O    -11.28300000     -2.72200000     -1.60500000
H    -11.36300000     -3.65100000     -1.82500000
H    -11.11500000     -2.71300000     -0.66300000
O     -8.59800000     11.51200000     -3.17500000
H     -8.50000000     10.99400000     -3.97400000
H     -9.03500000     10.92200000     -2.56000000
O    -13.30600000     -2.07300000      6.38300000
H    -12.43900000     -1.68100000      6.48500000
H    -13.91200000     -1.40400000      6.70000000
O     14.39500000      3.81600000     -6.04900000
H     15.06500000      4.29100000     -6.54000000
H     13.78300000      4.49300000     -5.76200000
O     -2.41500000      8.04700000      8.60900000
H     -1.68700000      7.42600000      8.59900000
H     -2.96700000      7.78200000      7.87400000
O    -15.51000000     -1.83400000      9.79200000
H    -15.37200000     -1.34900000      8.97800000
H    -16.12200000     -1.29500000     10.29200000
O      4.57700000     11.53700000     -1.39100000
H      4.04800000     11.46400000     -2.18500000
H      4.57300000     12.47100000     -1.18500000
O     -9.45900000     -1.14600000    -10.47600000
H     -9.53700000     -0.98600000    -11.41700000
H     -8.53900000     -0.97400000    -10.27900000
O      1.06600000      4.52100000     -3.55000000
H      0.13000000      4.65000000     -3.70400000
H      1.49500000      5.04600000     -4.22500000
O     -9.32700000     -7.39100000    -11.24500000
H     -8.61500000     -6.86000000    -10.89000000
H     -9.06800000     -8.29400000    -11.06000000
O    -15.12900000     -3.27300000      1.76800000
H    -14.89000000     -3.48500000      2.67100000
H    -14.60500000     -3.87000000      1.23500000
O      7.04600000      9.09800000    -11.28500000
H      6.72400000      9.22500000    -10.39300000
H      7.95700000      9.39200000    -11.25600000
O      3.66900000     16.61400000      6.41100000
H      3.14700000     16.19000000      5.73000000
H      3.76300000     15.94800000      7.09200000
O     11.90100000      3.68500000     -8.53000000
H     11.23400000      4.35500000     -8.67900000
H     12.47200000      3.74000000     -9.29600000
O     13.31800000     12.41300000      3.40900000
H     13.12900000     11.51300000      3.67300000
H     14.17800000     12.36400000      2.99000000
O      8.00500000      6.69200000     12.98400000
H      8.59000000      6.22600000     12.38600000
H      7.12600000      6.49800000     12.65800000
O    -11.15000000     -4.28500000     13.00500000
H    -11.46400000     -5.08200000     12.57800000
H    -10.76200000     -3.77100000     12.29700000
O      8.10200000     -8.27700000     -0.04600000
H      8.98500000     -8.62500000     -0.17200000
H      7.99000000     -7.64600000     -0.75700000
O      3.18800000     -3.90200000     -9.50300000
H      2.30800000     -3.53200000     -9.43400000
H      3.06400000     -4.84300000     -9.37900000
O    -10.84300000     10.79600000      5.78800000
H    -10.49800000     10.09000000      5.24100000
H    -11.65900000     10.44600000      6.14500000
O     -5.40700000    -12.92200000      1.53000000
H     -4.76200000    -13.63000000      1.55900000
H     -4.94500000    -12.19500000      1.11400000
O     -5.98500000      2.92800000      5.70900000
H     -5.14900000      2.46700000      5.64500000
H     -6.08200000      3.36800000      4.86400000
O     -5.98400000     12.46600000     -6.87700000
H     -6.50100000     11.66200000     -6.92500000
H     -5.52300000     12.40500000     -6.04000000
O     -0.89400000     -2.14300000     15.75400000
H     -1.76900000     -2.48300000     15.94000000
H     -0.77000000     -1.44000000     16.39200000
O     -6.16700000     -6.88600000     -7.74300000
H     -6.69100000     -6.39700000     -8.37700000
H     -5.49800000     -7.32200000     -8.27000000
O      9.11100000      1.88000000    -12.11300000
H      8.61800000      2.24400000    -11.37700000
H      8.44200000      1.51300000    -12.69100000
O     14.15600000     -6.28200000     -5.45500000
H     13.39900000     -6.69300000     -5.03900000
H     13.79000000     -5.79900000     -6.19600000
O      3.52300000      4.74300000     13.42200000
H      2.89300000      5.13700000     14.02600000
H      4.17200000      4.32700000     13.99000000
O     -2.09000000     -9.11200000     11.87000000
H     -2.95500000     -9.47700000     11.68200000
H     -2.14600000     -8.20200000     11.58000000
O      2.11100000      9.52400000     12.87900000
H      2.14900000     10.48100000     12.86000000
H      2.95100000      9.25800000     13.25200000
O     -0.90700000      6.50800000     12.03700000
H     -0.53700000      7.18800000     11.47400000
H     -1.44000000      6.98700000     12.67200000
O     -5.16900000      4.36000000     -8.83700000
H     -4.76900000      3.61600000     -9.28700000
H     -4.58200000      4.53900000     -8.10200000
O     -0.87800000      1.50500000     10.86900000
H     -1.41100000      1.84800000     11.58700000
H     -1.18000000      1.98400000     10.09700000
O     -6.21200000     -9.88600000      6.63000000
H     -5.98400000    -10.81300000      6.55700000
H     -5.38700000     -9.42400000      6.48600000
O     15.81800000     -3.41600000     -2.26800000
H     16.09800000     -3.12300000     -3.13600000
H     16.37000000     -2.92500000     -1.66000000
O      0.05000000    -14.82000000     -2.85100000
H      0.41400000    -14.32900000     -2.11500000
H      0.07700000    -14.20700000     -3.58500000
O      3.88800000    -11.48900000    -11.24700000
H      4.49000000    -11.64300000    -10.51900000
H      4.45800000    -11.34100000    -12.00200000
O    -12.15700000      2.53600000     -7.89700000
H    -12.77500000      2.09000000     -7.31900000
H    -12.53300000      3.40700000     -8.02300000
O      2.28200000     14.99800000      4.76600000
H      1.38500000     14.83800000      5.05900000
H      2.39100000     14.42600000      4.00600000
O     -4.92500000     16.88600000      5.41200000
H     -4.91400000     16.30500000      4.65100000
H     -4.81100000     16.30200000      6.16200000
O     -1.61400000     13.55300000      9.09800000
H     -1.72800000     13.59400000     10.04800000
H     -0.69900000     13.79400000      8.95600000
O     -7.27400000     12.68200000     10.24400000
H     -6.43300000     13.13900000     10.25500000
H     -7.61800000     12.83500000      9.36400000
O     -9.61900000     -2.67700000     -5.81400000
H     -8.98700000     -2.27800000     -6.41100000
H     -9.08300000     -3.08000000     -5.13100000
O      8.25300000      7.32200000      1.10100000
H      7.58700000      7.82900000      1.56600000
H      8.45100000      6.59200000      1.68700000
O      7.22200000      5.45300000    -13.03300000
H      7.59700000      5.17400000    -13.86800000
H      7.67700000      6.26900000    -12.82600000
O      3.10600000     -2.00200000      7.87700000
H      2.52700000     -2.65800000      8.26400000
H      3.10500000     -1.28100000      8.50700000
O      7.57000000    -11.09800000     -1.72200000
H      8.47800000    -10.90500000     -1.48800000
H      7.32100000    -11.81800000     -1.14300000
O     -5.42100000      8.05500000     12.49900000
H     -5.05500000      7.43600000     11.86700000
H     -5.86100000      8.71300000     11.96100000
O     -8.21000000      0.18700000      4.97600000
H     -9.12500000      0.37100000      4.76500000
H     -7.71500000      0.57800000      4.25600000
O    -16.92700000     -0.62500000     -1.98500000
H    -17.38100000      0.17900000     -1.73300000
H    -17.25300000     -1.28600000     -1.37400000
O     -7.48200000     -0.94600000     -6.60900000
H     -6.61300000     -0.56200000     -6.49700000
H     -8.08700000     -0.24000000     -6.38100000
O     -4.62900000     -2.09500000      5.83400000
H     -4.90800000     -2.83000000      6.37900000
H     -5.18700000     -1.36700000      6.10900000
O    -14.75300000      5.57000000      2.24700000
H    -14.95800000      6.30100000      1.66400000
H    -14.03100000      5.11300000      1.81500000
O     13.13300000     -5.44300000     -7.85400000
H     12.45200000     -4.77900000     -7.75400000
H     13.59600000     -5.19200000     -8.65400000
O     -4.54100000     15.76700000      2.70000000
H     -5.34800000     16.20400000      2.42700000
H     -3.85400000     16.18700000      2.18300000
O     -9.92100000     -0.30600000      2.74400000
H    -10.17300000     -0.99300000      3.36000000
H     -9.01100000     -0.50300000      2.52400000
O    -11.71100000     -1.60400000     -8.38100000
H    -10.87700000     -1.18300000     -8.59000000
H    -11.50200000     -2.20900000     -7.66900000
O     -4.36100000      4.25300000    -11.71600000
H     -3.55900000      4.32100000    -11.19800000
H     -4.82700000      5.07200000    -11.54500000
O     -8.94000000     -8.56600000      0.11700000
H     -9.43200000     -9.37200000      0.27500000
H     -8.11200000     -8.86100000     -0.26100000
O      0.17300000     14.71600000     -7.68200000
H     -0.58800000     14.96800000     -7.15900000
H      0.78800000     15.44200000     -7.57500000
O     -4.74600000     12.59400000     -4.52100000
H     -4.60800000     13.51500000     -4.74300000
H     -4.65800000     12.56200000     -3.56900000
O     -6.43200000      3.19000000     -4.31500000
H     -6.66200000      3.89900000     -3.71400000
H     -7.04900000      2.48900000     -4.10600000
O    -13.74200000      5.37800000      4.85500000
H    -14.10300000      4.50900000      5.03000000
H    -14.13700000      5.63800000      4.02200000
O      2.24600000     -0.41300000    -11.46000000
H      2.70400000      0.24100000    -11.98900000
H      2.17700000     -0.01400000    -10.59300000
O    -11.03900000     10.87100000     -7.16900000
H    -11.77900000     11.45300000     -7.34400000
H    -11.34600000     10.00600000     -7.43900000
O     10.84700000     -0.85300000      3.55600000
H     10.08200000     -1.28200000      3.93900000
H     11.52800000     -0.93800000      4.22300000
O     10.55100000      1.15800000     -8.13700000
H     10.80900000      1.87600000     -8.71500000
H      9.76400000      1.47700000     -7.69600000
O      0.84500000     -6.66900000    -14.63400000
H      0.15000000     -7.25900000    -14.92600000
H      0.90400000     -6.00800000    -15.32400000
O      6.48700000      6.46000000      4.18300000
H      6.64900000      7.39800000      4.08500000
H      6.54200000      6.30400000      5.12600000
O     10.72800000      0.33600000      0.63300000
H     10.36300000     -0.50000000      0.92400000
H     10.87300000      0.82800000      1.44200000
O     -6.70100000      3.86300000    -16.11200000
H     -7.58100000      3.60800000    -16.39000000
H     -6.38700000      3.11800000    -15.59900000
O     13.17200000      6.39600000     -5.95900000
H     12.22200000      6.31900000     -5.86200000
H     13.29600000      6.71500000     -6.85300000
O     12.02100000     -2.64500000     -7.54100000
H     12.69400000     -2.05500000     -7.87900000
H     11.19600000     -2.18800000     -7.70800000
O      2.64800000      2.55700000    -12.12700000
H      2.78400000      3.48000000    -12.34200000
H      1.97400000      2.56700000    -11.44600000
O    -13.23200000     -8.05400000      8.92400000
H    -12.62300000     -7.45400000      8.49200000
H    -13.32000000     -8.78600000      8.31300000
O      2.15400000      6.01800000    -15.53500000
H      1.84200000      6.33400000    -14.68700000
H      3.10800000      6.07300000    -15.47500000
O    -15.52100000      3.45000000     -6.67400000
H    -15.99100000      2.98700000     -7.36800000
H    -15.96500000      4.29500000     -6.60600000
O     -6.80800000     -2.68700000      9.83400000
H     -6.99500000     -2.65100000      8.89700000
H     -6.30100000     -1.89400000     10.00800000
O     10.86000000     -5.81600000     -1.06200000
H     11.68700000     -5.84400000     -1.54300000
H     10.18700000     -5.81300000     -1.74200000
O     -7.99700000     15.06300000     -6.12800000
H     -8.89900000     15.38400000     -6.13100000
H     -8.06500000     14.15700000     -6.42800000
O     -0.50000000     14.12500000      2.12600000
H     -0.11600000     13.96200000      2.98800000
H      0.00700000     13.57400000      1.53000000
