# Supplementary material for: Integrated Multiscale Multilevel Approach to Open Shell Molecular Systems
Source: J Chem Theory Comput. 2023 Feb 13;19(5):1446–56. doi: 10.1021/acs.jctc.2c00805 (PMC10018740; doi:10.1021/acs.jctc.2c00805)
Supplement: Supplementary file 2 — ct2c00805_si_002.zip [file ct2c00805_si_002.zip › structures/PROXYL/frame156.xyz]

2549

C     -1.71100000      0.73800000     -0.78800000
H     -2.49300000      0.06000000     -0.44800000
H     -2.09500000      1.38600000     -1.57700000
C     -0.48900000     -0.09400000     -1.26700000
C     -0.82400000     -1.46600000     -1.90800000
H      0.11900000     -1.98500000     -2.08200000
H     -1.18300000     -1.24200000     -2.91200000
H     -1.53600000     -1.93800000     -1.23100000
C      0.40300000      0.70600000     -2.22600000
H      1.29900000      0.21000000     -2.59800000
H     -0.10800000      0.92700000     -3.16300000
H      0.67800000      1.68800000     -1.84000000
N      0.12400000     -0.35700000      0.05700000
O      1.13000000     -1.10100000      0.15600000
C     -0.25100000      0.70600000      1.09900000
C     -0.85500000      0.20700000      2.43700000
H     -0.83100000      0.96700000      3.21700000
H     -1.88900000     -0.08300000      2.25500000
H     -0.39600000     -0.72200000      2.77700000
C      1.06500000      1.49300000      1.31300000
H      1.42500000      1.83000000      0.34100000
H      1.80800000      0.88700000      1.83200000
H      0.73000000      2.34500000      1.90500000
C     -1.23600000      1.65300000      0.31500000
H     -2.02400000      1.92600000      1.01600000
H     -0.69800000      2.54200000     -0.01400000
O      0.20600000    -11.06900000      2.49600000
H     -0.49400000    -10.42500000      2.39300000
H      0.64800000    -10.81400000      3.30600000
O     12.79000000     -3.87200000      2.28900000
H     12.77400000     -2.91500000      2.26600000
H     11.89800000     -4.13200000      2.05900000
O      1.97700000     11.11000000     -7.48200000
H      1.53100000     11.58000000     -6.77800000
H      2.80900000     11.57200000     -7.58900000
O      8.16500000     13.11100000      8.19100000
H      7.20900000     13.16900000      8.19200000
H      8.45900000     14.00100000      8.38400000
O     -1.13600000     -1.84500000     -8.38200000
H     -0.28600000     -1.42500000     -8.51700000
H     -0.92800000     -2.67300000     -7.95000000
O     13.30100000      4.61900000     -6.84100000
H     12.97000000      4.77800000     -5.95700000
H     12.52000000      4.62800000     -7.39400000
O     -6.56600000     -7.18600000      8.87200000
H     -7.00000000     -6.39100000      9.18400000
H     -6.66800000     -7.81200000      9.58900000
O      4.98200000     -3.93700000      6.41700000
H      4.11500000     -4.12100000      6.05700000
H      4.82900000     -3.26400000      7.08000000
O     11.16300000      4.90700000     -8.43800000
H     10.89400000      4.13800000     -8.94000000
H     11.25000000      5.60100000     -9.09100000
O      6.40600000     -0.88300000     14.50100000
H      6.86000000     -1.41000000     13.84400000
H      6.81600000     -1.13000000     15.33000000
O    -10.10600000      1.04400000     -7.47300000
H     -9.22600000      0.67100000     -7.42100000
H    -10.27200000      1.13600000     -8.41100000
O      7.49100000    -10.42000000    -10.24300000
H      6.59300000    -10.63100000    -10.50100000
H      7.97800000    -10.39600000    -11.06700000
O     -7.46000000     -4.52900000      2.64500000
H     -7.33400000     -3.88100000      1.95200000
H     -7.58800000     -5.35500000      2.17900000
O      0.94700000     10.83000000    -12.31000000
H      1.89700000     10.94600000    -12.32100000
H      0.67700000     11.15100000    -11.45000000
O      1.72900000      3.82400000     17.62000000
H      2.18900000      4.14000000     18.39800000
H      1.85500000      4.51500000     16.97000000
O      5.99300000    -10.35300000     12.00800000
H      6.39500000    -10.17400000     12.85800000
H      6.44600000     -9.76800000     11.40000000
O     -8.63000000      1.62000000    -12.16800000
H     -9.33700000      1.22500000    -12.67800000
H     -7.84500000      1.48100000    -12.69800000
O      6.19400000      5.50800000      1.56600000
H      5.96400000      4.70000000      2.02400000
H      7.10200000      5.67600000      1.82000000
O    -14.62900000      1.55800000      2.53600000
H    -14.38100000      1.18800000      3.38300000
H    -14.32100000      2.46400000      2.57100000
O      6.78400000     13.26500000      2.14000000
H      6.21700000     13.04800000      2.88000000
H      7.56400000     12.72500000      2.26900000
O     -7.08900000      9.98100000     12.40800000
H     -6.65700000     10.51100000     11.73800000
H     -8.00900000      9.96300000     12.14500000
O      3.54200000     16.27000000      6.61400000
H      3.51200000     17.08600000      7.11200000
H      2.62400000     16.02200000      6.50500000
O      8.28200000      8.22700000      4.92200000
H      7.65600000      8.61800000      4.31400000
H      8.55300000      8.95100000      5.48600000
O     -3.93200000      2.62600000    -15.52800000
H     -4.67500000      2.91100000    -14.99600000
H     -3.72100000      3.38500000    -16.07100000
O      3.13100000      2.79100000      5.74300000
H      3.72700000      3.49600000      5.49200000
H      2.27400000      3.07500000      5.42400000
O      2.72200000     -7.83800000    -12.02700000
H      3.49800000     -7.37200000    -11.71400000
H      2.99900000     -8.75200000    -12.08200000
O     -9.22600000    -11.97000000      7.36600000
H     -8.46900000    -12.05000000      6.78500000
H     -9.11100000    -11.12200000      7.79400000
O      5.54700000      5.37000000      9.87100000
H      5.81000000      6.27400000      9.69700000
H      4.63100000      5.43500000     10.14100000
O     -5.87300000      1.34100000    -10.08600000
H     -6.06700000      2.27800000    -10.06000000
H     -4.91700000      1.29300000    -10.05800000
O     13.69400000     -9.61300000     -4.28600000
H     13.86600000     -9.51500000     -5.22300000
H     12.79100000     -9.31600000     -4.17600000
O      4.31700000     -2.23700000      8.42800000
H      4.30300000     -1.28300000      8.51200000
H      3.44400000     -2.51400000      8.70600000
O    -17.20400000     -4.04700000     -2.09500000
H    -18.04900000     -3.74700000     -1.76100000
H    -16.56900000     -3.43600000     -1.72200000
O     -6.83300000      9.20200000     -4.78600000
H     -6.71200000      8.29400000     -5.06300000
H     -6.00100000      9.44100000     -4.37900000
O      7.15100000      7.91800000    -14.07700000
H      7.30100000      7.82700000    -13.13600000
H      7.48000000      8.79100000    -14.28900000
O      9.50800000      2.75400000    -12.36900000
H      8.84600000      3.40500000    -12.60400000
H      9.17100000      1.93100000    -12.72300000
O     -4.95400000    -14.32700000      3.23300000
H     -5.03700000    -13.39300000      3.42600000
H     -4.40200000    -14.66800000      3.93700000
O     -6.94200000      1.67000000      0.65700000
H     -6.36500000      1.38300000     -0.05000000
H     -7.58800000      0.96900000      0.74000000
O    -15.64300000      8.82300000     -3.11400000
H    -14.81500000      9.14200000     -2.75600000
H    -15.93900000      8.16600000     -2.48400000
O     -4.52600000     -2.82900000     -2.96300000
H     -4.71500000     -2.12200000     -2.34600000
H     -4.99300000     -2.58200000     -3.76100000
O    -10.51700000     -1.42400000      2.19700000
H    -10.70500000     -0.70900000      1.58800000
H    -10.49800000     -2.20800000      1.64800000
O     11.08400000     -2.54700000     12.87600000
H     11.13900000     -3.49800000     12.77600000
H     10.70800000     -2.42000000     13.74700000
O     -6.50500000    -12.93000000     10.13000000
H     -7.20200000    -13.49100000      9.78900000
H     -6.01200000    -12.66300000      9.35400000
O      0.78300000      5.57100000     -1.72300000
H      1.72700000      5.62700000     -1.57300000
H      0.70000000      5.36400000     -2.65300000
O     -5.23800000      3.88600000      6.52400000
H     -6.11600000      3.81300000      6.15100000
H     -4.89100000      4.70200000      6.16300000
O     -7.87300000     -4.43300000      6.74000000
H     -8.40600000     -3.76200000      6.31500000
H     -7.11400000     -4.53500000      6.16600000
O     -9.01300000    -13.91600000     -1.43700000
H     -9.31000000    -13.61400000     -2.29600000
H     -8.27400000    -13.34500000     -1.22500000
O     -1.43400000     -9.92500000      9.74900000
H     -1.88700000    -10.73900000      9.97000000
H     -1.60500000     -9.34600000     10.49200000
O     -3.47600000      3.59400000      3.42400000
H     -4.30400000      3.56400000      2.94400000
H     -2.84500000      3.94000000      2.79300000
O     -7.35000000      6.94500000      2.68800000
H     -6.45500000      7.26900000      2.58000000
H     -7.55200000      7.10100000      3.61000000
O     -6.60600000     -6.33900000     11.59100000
H     -6.40100000     -6.10300000     12.49500000
H     -6.66600000     -5.50100000     11.13200000
O     -8.41300000     13.74200000     -2.11100000
H     -8.92600000     13.37700000     -2.83200000
H     -8.48000000     14.69000000     -2.22500000
O      8.56500000     10.61200000      6.12700000
H      8.65300000     11.28200000      6.80500000
H      9.11100000     10.92700000      5.40700000
O    -12.55600000      4.13300000    -12.00100000
H    -13.41900000      3.71800000    -12.01200000
H    -12.74000000      5.06300000    -11.87100000
O      0.16800000     -8.71600000     -5.57400000
H     -0.35200000     -9.05800000     -4.84600000
H      0.72500000     -9.44900000     -5.83500000
O     -8.30400000     14.84000000      6.43200000
H     -8.03300000     14.10100000      6.97600000
H     -7.68100000     14.84500000      5.70500000
O      6.76100000     -5.74900000     12.46000000
H      6.28600000     -6.28500000     13.09500000
H      6.07500000     -5.32100000     11.94800000
O      4.67200000     -4.24500000      3.35000000
H      4.20000000     -3.63700000      2.78000000
H      4.34600000     -4.05300000      4.22900000
O    -10.13700000     11.99400000     -4.26100000
H    -10.64100000     12.72600000     -4.61900000
H     -9.45700000     11.83000000     -4.91400000
O      4.05000000    -17.27200000      4.55400000
H      4.11900000    -18.09300000      4.06600000
H      3.57600000    -16.68400000      3.96600000
O      6.79300000     -3.05800000     10.12800000
H      5.86600000     -3.11800000      9.89500000
H      7.25100000     -3.05700000      9.28800000
O     -4.86300000     -6.93300000     -7.02100000
H     -5.08400000     -7.82400000     -6.74900000
H     -4.42000000     -7.04300000     -7.86300000
O      5.05200000     13.78500000      0.03100000
H      5.80200000     13.53000000      0.56900000
H      5.44100000     14.16700000     -0.75600000
O      7.93300000      9.18600000     -0.23700000
H      7.25900000      9.17700000     -0.91600000
H      8.74700000      9.35800000     -0.71000000
O     10.17800000      6.76500000      6.78400000
H     10.38800000      7.67400000      6.99800000
H      9.84600000      6.39700000      7.60300000
O      1.37300000     -0.52500000     -8.18000000
H      1.89800000     -0.89500000     -8.88900000
H      0.96200000      0.24900000     -8.56500000
O     12.82500000      5.57200000      0.94700000
H     12.73100000      6.15200000      1.70300000
H     13.76800000      5.41800000      0.88000000
O      4.32000000      9.77000000      2.79900000
H      4.21900000     10.39400000      2.08000000
H      3.54600000      9.90800000      3.34600000
O     10.72600000      7.98100000    -10.80100000
H     11.52400000      7.45600000    -10.85900000
H     10.79400000      8.60200000    -11.52600000
O      7.20700000     -2.17100000     -1.56900000
H      7.29400000     -1.70600000     -2.40100000
H      7.98500000     -1.92000000     -1.07200000
O      6.85800000      6.52400000     15.59100000
H      7.30400000      6.10400000     14.85600000
H      6.85500000      5.86100000     16.28100000
O     -8.12500000      2.25700000     -4.99000000
H     -8.06400000      1.62500000     -4.27400000
H     -8.46200000      1.74900000     -5.72900000
O     -5.64300000    -11.08500000      7.81400000
H     -4.90800000    -11.60700000      7.49200000
H     -5.96200000    -10.61800000      7.04200000
O    -11.32000000    -13.58300000     -3.66100000
H    -10.54800000    -13.73400000     -4.20700000
H    -11.69200000    -12.76600000     -3.99100000
O      1.32200000      0.29100000    -16.61200000
H      1.30700000     -0.26500000    -17.39100000
H      1.32500000      1.18500000    -16.95600000
O      0.07600000     16.33700000      2.44500000
H      0.13100000     16.98800000      3.14400000
H     -0.19500000     15.53300000      2.88800000
O    -10.37200000     -5.82900000     11.38600000
H    -10.16700000     -6.76100000     11.46100000
H     -9.86000000     -5.53100000     10.63400000
O     -6.49800000    -15.29300000     -6.05000000
H     -6.62800000    -15.98200000     -6.70100000
H     -5.93100000    -15.69100000     -5.39000000
O    -13.36500000     -3.40800000     -4.68800000
H    -14.00600000     -2.75200000     -4.96100000
H    -12.71100000     -3.40900000     -5.38700000
O     -6.56200000     -9.79500000      4.51400000
H     -6.60700000     -9.60800000      3.57600000
H     -6.64700000     -8.93800000      4.93300000
O      3.25500000     -7.41400000     -2.36500000
H      4.17200000     -7.59900000     -2.16300000
H      2.96700000     -6.83300000     -1.66100000
O    -11.11400000    -13.88600000      3.66000000
H    -10.25100000    -13.82100000      3.25100000
H    -11.35600000    -14.80700000      3.56300000
O     15.51100000      5.78300000     -8.12200000
H     14.73500000      5.22700000     -8.19900000
H     16.08100000      5.31500000     -7.51200000
O     10.89200000      5.83100000      4.19000000
H     11.63000000      6.33800000      3.85200000
H     10.64800000      6.27500000      5.00200000
O     13.24500000     -6.95600000      5.15400000
H     13.87300000     -7.67700000      5.20500000
H     12.78800000     -7.09500000      4.32500000
O    -10.76800000     -5.28000000    -10.53100000
H    -10.53500000     -5.67600000    -11.37000000
H    -10.19800000     -5.71200000     -9.89500000
O     -5.74900000      0.10700000     11.33600000
H     -6.38800000      0.81300000     11.43700000
H     -5.87600000     -0.20500000     10.44000000
O     -7.97900000     -2.73300000     13.64400000
H     -8.85100000     -2.57700000     14.00700000
H     -7.38100000     -2.34900000     14.28500000
O     -8.81500000     10.70000000     -6.88900000
H     -8.24400000     10.11100000     -6.39500000
H     -8.31500000     10.91400000     -7.67600000
O     -6.24500000      0.84500000      8.05500000
H     -6.47100000      0.00300000      7.65900000
H     -5.35300000      1.01800000      7.75700000
O     -5.40400000      6.98800000     -6.45100000
H     -4.88600000      7.01000000     -5.64600000
H     -4.82300000      6.58700000     -7.09800000
O      4.20500000     -2.15900000    -16.95000000
H      4.09700000     -2.82500000    -16.27100000
H      5.05900000     -2.35000000    -17.33800000
O     -5.91200000     -7.07700000     -2.32600000
H     -5.32900000     -7.78000000     -2.03800000
H     -5.42200000     -6.62700000     -3.01500000
O     -1.80100000      4.96200000     -0.92300000
H     -0.96200000      5.25100000     -1.28000000
H     -2.30800000      4.69400000     -1.68900000
O    -14.05500000     -7.01700000     -4.04800000
H    -13.32700000     -7.57200000     -4.32700000
H    -14.00600000     -7.02100000     -3.09200000
O     -3.87700000      2.38600000     -3.35900000
H     -3.24300000      3.07300000     -3.56500000
H     -3.72900000      1.71600000     -4.02800000
O     -5.91800000     -1.46100000     -7.92500000
H     -6.26100000     -2.03100000     -8.61300000
H     -5.25400000     -0.93000000     -8.36500000
O      5.43100000     -3.72500000      0.19500000
H      4.67900000     -3.14700000      0.32800000
H      5.94100000     -3.29900000     -0.49400000
O     -9.93600000      1.23100000      0.71000000
H     -9.83000000      1.44800000     -0.21600000
H    -10.22800000      2.04800000      1.11500000
O    -13.88700000     10.28600000     -1.43300000
H    -14.29300000      9.89400000     -0.65900000
H    -13.85300000     11.22200000     -1.23600000
O     -2.90200000    -11.51000000     -2.80000000
H     -2.84400000    -11.57300000     -3.75400000
H     -2.23100000    -10.87000000     -2.56100000
O     -8.82900000    -14.42300000     -4.90800000
H     -7.93300000    -14.32000000     -5.22800000
H     -9.17700000    -15.16400000     -5.40400000
O     10.17300000     -9.95300000     -7.64100000
H     10.78500000    -10.54100000     -8.08500000
H      9.43700000    -10.51400000     -7.39800000
O    -10.55800000     -1.31100000     -2.81200000
H    -10.13700000     -2.11100000     -3.12800000
H    -10.97100000     -0.93500000     -3.58900000
O    -13.05600000     -7.05200000      8.99900000
H    -13.69200000     -6.54300000      9.50200000
H    -12.65700000     -7.63800000      9.64200000
O     -7.35300000     13.58300000      9.71400000
H     -7.67000000     12.83300000      9.21000000
H     -8.11000000     14.16600000      9.77500000
O    -12.69600000      1.29100000     -1.41900000
H    -12.85600000      2.01900000     -2.02100000
H    -12.06000000      0.73900000     -1.87500000
O    -11.15000000     -1.48300000      9.19800000
H    -10.37900000     -1.21600000      9.69900000
H    -10.79800000     -2.00800000      8.47800000
O      6.70900000     -1.41200000    -14.97100000
H      6.63200000     -2.21300000    -15.48800000
H      6.11200000     -0.79500000    -15.39400000
O     -1.77300000     13.60600000      3.05900000
H     -2.25300000     13.26500000      3.81400000
H     -1.00100000     13.04400000      2.99200000
O      8.91400000      9.77600000     11.02300000
H      8.78600000      8.85900000     10.78200000
H      8.76600000      9.79800000     11.96900000
O    -16.93700000      0.25800000      3.29200000
H    -16.12700000      0.71600000      3.07200000
H    -16.67200000     -0.40600000      3.92800000
O      2.59900000      8.08400000     -1.21800000
H      2.73600000      7.55900000     -2.00600000
H      3.07200000      7.61400000     -0.53100000
O      2.34300000    -14.19200000      4.85600000
H      1.90900000    -13.90400000      4.05200000
H      3.25000000    -13.90300000      4.75400000
O      7.80400000     -9.19100000      5.11800000
H      8.40700000     -9.93500000      5.10900000
H      7.85700000     -8.82900000      4.23400000
O     17.91600000      5.35300000      1.09000000
H     17.08100000      5.43400000      1.55000000
H     18.53700000      5.83800000      1.63400000
O     -3.25500000      3.37500000     15.55800000
H     -2.92300000      2.95700000     14.76300000
H     -2.48000000      3.76300000     15.96500000
O     -9.66400000     -2.29500000     -9.19800000
H    -10.40300000     -1.87100000     -9.63500000
H     -8.90600000     -1.76500000     -9.44500000
O      8.83700000     14.20600000     -3.76600000
H      8.75800000     15.00000000     -4.29500000
H      8.09700000     13.66300000     -4.03700000
O      0.39600000     10.38200000      8.87100000
H      0.01300000      9.90700000      9.60800000
H     -0.34100000     10.54600000      8.28300000
O     -5.79600000     -4.98100000      4.87900000
H     -6.29600000     -4.77500000      4.08900000
H     -4.95600000     -5.30500000      4.55300000
O     10.65500000      1.22400000      2.02900000
H     10.60000000      1.30500000      1.07700000
H     11.11600000      2.01400000      2.31100000
O      7.82500000      8.13900000    -11.36300000
H      8.74400000      8.16200000    -11.09300000
H      7.46300000      7.37400000    -10.91700000
O     10.31700000    -14.15800000     -4.94000000
H      9.37800000    -13.97500000     -4.91100000
H     10.55900000    -14.02200000     -5.85700000
O    -13.95600000     -9.05900000      7.36700000
H    -13.37600000     -8.53700000      7.92200000
H    -14.13400000     -9.84700000      7.88000000
O    -11.95900000      5.41800000     -7.42900000
H    -12.48700000      5.38000000     -8.22700000
H    -11.99300000      4.52900000     -7.07700000
O      5.78900000      8.55300000     -1.99100000
H      5.30500000      9.32600000     -2.28200000
H      5.29500000      8.23100000     -1.23700000
O      2.79200000     -9.99900000     -7.98800000
H      3.33600000    -10.75000000     -8.22800000
H      2.03500000    -10.38300000     -7.54600000
O      2.94200000      1.66600000     -9.95700000
H      2.93900000      0.71500000    -10.07000000
H      2.17100000      1.96600000    -10.43800000
O      7.86300000     -0.60800000     -3.93400000
H      7.05000000     -0.30300000     -4.33700000
H      8.39600000      0.18200000     -3.84300000
O     -9.45200000      1.06400000      7.28200000
H     -8.72400000      0.44300000      7.27300000
H     -9.86100000      0.96700000      6.42200000
O    -11.19500000     12.68100000      3.30100000
H    -11.91500000     12.81300000      2.68400000
H    -10.40600000     12.86400000      2.79000000
O     17.51600000     -1.02800000      3.97200000
H     18.05800000     -1.77800000      4.21700000
H     16.61700000     -1.33500000      4.08500000
O     -7.55800000     -4.99200000     -8.89300000
H     -8.36100000     -4.48000000     -8.80600000
H     -7.23800000     -5.09000000     -7.99600000
O    -15.47800000     -8.82500000     -5.66400000
H    -14.78400000     -8.16700000     -5.71100000
H    -15.86100000     -8.70800000     -4.79500000
O     15.26600000     -3.06600000      4.56300000
H     15.71900000     -2.90500000      5.39100000
H     14.43200000     -3.45900000      4.81900000
O      6.16900000      1.81500000     14.15700000
H      7.04300000      2.16700000     13.99100000
H      6.31400000      0.88600000     14.33600000
O      4.41400000      3.35000000     -8.29600000
H      3.83900000      2.76600000     -8.79100000
H      5.01200000      2.76200000     -7.83400000
O     -4.02500000     -2.63600000    -15.59000000
H     -4.78200000     -2.23900000    -15.16000000
H     -4.15300000     -2.45000000    -16.52100000
O      9.19200000     12.39600000     -0.45500000
H      8.98100000     13.30500000     -0.24100000
H      8.71700000     12.22500000     -1.26800000
O     -3.69900000      5.64700000      5.09100000
H     -3.48200000      4.84000000      4.62400000
H     -4.03800000      6.23200000      4.41300000
O     -2.46500000      1.53700000    -13.46600000
H     -2.99600000      1.97700000    -14.13000000
H     -1.89400000      0.95300000    -13.96500000
O     -2.54400000     -6.66800000     -0.13900000
H     -3.40100000     -6.24700000     -0.21400000
H     -2.28700000     -6.85100000     -1.04200000
O     14.00800000     -7.72500000     -2.20800000
H     14.08100000     -8.32600000     -2.95000000
H     13.15600000     -7.92600000     -1.82100000
O      4.18800000     -1.09300000     12.67300000
H      4.92700000     -0.90100000     13.25000000
H      4.07200000     -0.29500000     12.15800000
O    -11.81500000      5.59900000     10.90700000
H    -11.81000000      6.44500000     11.35400000
H    -11.20600000      5.05900000     11.41100000
O     -7.24500000     -8.86600000     -4.39600000
H     -6.56100000     -9.26100000     -4.93600000
H     -6.92800000     -8.96400000     -3.49800000
O     10.91900000     -0.72800000     -5.06100000
H     10.81700000      0.01700000     -4.46800000
H     10.76600000     -1.49500000     -4.50900000
O     -7.33900000      0.91500000     -7.20900000
H     -6.92500000      1.26300000     -7.99900000
H     -6.81800000      0.14300000     -6.98600000
O     -7.81400000      5.66500000    -15.36800000
H     -8.76000000      5.78500000    -15.44600000
H     -7.67800000      5.42500000    -14.45200000
O     -6.80400000     -1.35300000    -15.24700000
H     -7.39300000     -1.70900000    -14.58300000
H     -7.37900000     -0.88500000    -15.85200000
O     -8.43700000      1.86400000      3.39600000
H     -7.84000000      1.11700000      3.44500000
H     -8.49200000      2.06500000      2.46100000
O      2.63700000     15.16900000      0.02300000
H      3.46000000     14.71800000     -0.16600000
H      2.49100000     15.01900000      0.95700000
O      3.12100000     -1.40200000      3.31600000
H      2.96700000     -1.24500000      4.24700000
H      3.82400000     -0.79400000      3.08400000
O     13.10100000    -10.35300000      6.55100000
H     12.48000000    -10.23600000      5.83200000
H     13.88800000     -9.88800000      6.26500000
O     -1.58700000    -11.68400000     -7.41700000
H     -0.76900000    -11.95200000     -7.83700000
H     -1.51200000    -12.00800000     -6.51900000
O     -9.01700000      5.12500000     -9.37600000
H     -9.48500000      5.33100000     -8.56700000
H     -9.44900000      4.33800000     -9.70800000
O     -4.55800000     12.14100000     -3.80000000
H     -4.61300000     12.15000000     -2.84500000
H     -4.05800000     12.92700000     -4.01900000
O      8.46500000    -14.98400000      1.69500000
H      8.84200000    -14.13100000      1.48200000
H      9.21800000    -15.57200000      1.74800000
O     14.88900000      6.90900000     -3.04700000
H     15.66300000      6.49900000     -3.43300000
H     15.23900000      7.59000000     -2.47300000
O      8.65100000      6.23700000      2.55500000
H      9.54900000      6.00000000      2.78800000
H      8.58500000      7.16700000      2.77300000
O    -12.34600000     11.04800000      7.71100000
H    -11.72000000     11.04300000      6.98700000
H    -12.01900000     11.72300000      8.30600000
O     -1.06300000     -2.72400000     11.55100000
H     -0.38300000     -2.19800000     11.13000000
H     -0.72600000     -3.61900000     11.52200000
O     11.41700000     -1.95500000      8.51600000
H     11.95200000     -2.71500000      8.28800000
H     10.93800000     -1.74900000      7.71200000
O      1.84400000     -2.08300000     14.99100000
H      2.14000000     -1.59200000     14.22400000
H      1.68700000     -2.96800000     14.66300000
O      5.62300000    -12.25000000    -10.94000000
H      6.45000000    -12.73300000    -10.93100000
H      5.18000000    -12.54800000    -11.73400000
O      1.35800000     10.50900000     -0.44400000
H      2.24600000     10.76800000     -0.19700000
H      1.41500000      9.56500000     -0.58900000
O    -13.75100000    -10.08900000      2.20500000
H    -13.47500000     -9.30500000      1.73100000
H    -14.51900000     -9.81100000      2.70300000
O      4.49700000      1.37000000     16.91000000
H      3.56000000      1.34200000     16.72000000
H      4.91500000      1.06600000     16.10500000
O      1.72800000      1.40400000     16.43000000
H      1.71500000      2.30000000     16.76500000
H      1.00900000      1.37400000     15.79900000
O     -9.76800000     -3.76200000     -3.92600000
H     -9.56400000     -3.85900000     -4.85600000
H     -9.66100000     -4.64200000     -3.56400000
O      4.61800000      5.62700000     -3.90900000
H      4.22900000      6.38600000     -4.34300000
H      4.18400000      4.87400000     -4.30900000
O    -11.49000000    -13.22800000      6.21600000
H    -11.37500000    -12.98500000      5.29800000
H    -10.76700000    -12.79700000      6.67100000
O      7.39500000      5.54100000     -3.79000000
H      7.49000000      5.79000000     -2.87000000
H      6.47100000      5.69400000     -3.98500000
O    -13.57800000     -0.00900000      8.08700000
H    -12.86500000     -0.58300000      8.36700000
H    -13.77600000     -0.29000000      7.19400000
O     -5.93000000     15.16300000     -1.04400000
H     -6.49300000     14.92500000     -1.78100000
H     -5.80500000     16.10800000     -1.13500000
O     -0.87700000     16.63700000     -5.25900000
H     -1.12800000     16.37600000     -6.14500000
H      0.06300000     16.45900000     -5.21400000
O     11.81600000      0.04000000     -9.55900000
H     11.22600000     -0.31400000    -10.22400000
H     11.57500000      0.96400000     -9.49200000
O      5.45000000     13.25100000      8.38300000
H      4.87200000     13.48300000      9.10900000
H      5.37500000     12.30000000      8.31100000
O    -13.96300000      9.76700000      3.53700000
H    -14.04700000     10.70500000      3.71300000
H    -13.06100000      9.66100000      3.23400000
O      4.09800000     -7.46200000     -7.95800000
H      4.41900000     -7.34000000     -8.85100000
H      3.88900000     -8.39400000     -7.90300000
O    -17.56800000     -2.41000000      1.42600000
H    -16.87200000     -2.49200000      0.77300000
H    -17.33200000     -1.63000000      1.92900000
O     -1.35300000     -0.33700000      7.45400000
H     -0.40400000     -0.44900000      7.39200000
H     -1.54700000     -0.45300000      8.38500000
O     -6.03400000      5.60800000     -1.43200000
H     -6.97900000      5.76000000     -1.42000000
H     -5.85500000      5.28000000     -2.31300000
O     -0.01700000    -10.06800000     13.21300000
H     -0.22500000    -10.16100000     14.14200000
H      0.92500000    -10.23400000     13.16000000
O      4.03800000      3.98800000     14.09900000
H      4.53800000      4.63700000     14.59400000
H      4.66600000      3.28900000     13.91700000
O     -9.92100000     -5.25500000     14.21900000
H    -10.56800000     -5.49300000     13.55500000
H     -9.09500000     -5.19600000     13.73900000
O      8.64300000      1.97600000      5.67800000
H      9.59400000      1.91300000      5.58100000
H      8.48000000      2.90600000      5.83300000
O      3.83800000    -10.87500000     -4.65900000
H      4.35600000    -10.13400000     -4.97400000
H      3.16100000    -10.47700000     -4.11100000
O      1.18900000    -10.73100000      5.52600000
H      1.31300000     -9.82600000      5.81100000
H      0.92300000    -11.19800000      6.31800000
O     -4.88300000     -9.75600000     -1.96700000
H     -4.78500000     -9.63100000     -1.02300000
H     -4.71900000    -10.68900000     -2.10400000
O     12.69400000      7.55900000     -4.57700000
H     13.59900000      7.41500000     -4.30000000
H     12.54700000      8.49500000     -4.44100000
O      3.65200000     -4.11100000     -2.08900000
H      4.06800000     -4.30800000     -1.25000000
H      3.06400000     -3.38000000     -1.90000000
O     -4.62400000     -2.55900000      8.23000000
H     -5.02400000     -3.25700000      8.74800000
H     -3.92500000     -2.99500000      7.74100000
O     -4.10800000    -11.91000000     -9.02400000
H     -3.34500000    -12.03100000     -8.45800000
H     -4.32000000    -10.98000000     -8.94400000
O     -9.27000000     -3.36700000      4.20000000
H     -9.39600000     -2.45300000      3.94400000
H     -8.53400000     -3.66600000      3.66600000
O     -3.51800000      1.23700000      8.03300000
H     -3.00300000      0.70200000      7.42900000
H     -3.34000000      0.86400000      8.89600000
O     -7.10900000     -9.38700000     -7.90200000
H     -7.74700000     -9.95200000     -8.33800000
H     -6.54900000     -9.99000000     -7.41400000
O     -7.52400000     13.72800000     -4.83800000
H     -6.88400000     13.32200000     -4.25400000
H     -7.44200000     14.66700000     -4.66800000
O      2.26600000     10.60300000      4.31200000
H      1.87400000     11.35000000      3.85800000
H      2.51800000     10.94900000      5.16800000
O     -5.61700000     10.72400000      7.94700000
H     -5.48300000      9.79600000      8.13600000
H     -5.02800000     10.90600000      7.21400000
O     14.92500000      0.64700000      2.87200000
H     14.38200000     -0.11600000      2.67300000
H     15.77400000      0.44500000      2.47900000
O     -4.53700000    -15.05000000     -1.65500000
H     -4.92600000    -14.40500000     -2.24700000
H     -5.22300000    -15.70700000     -1.53300000
O      6.69900000     -5.93100000     -5.61600000
H      7.18200000     -5.25400000     -5.14300000
H      5.80600000     -5.87000000     -5.27600000
O     15.48600000      3.72100000      7.10500000
H     15.01100000      3.24200000      6.42600000
H     14.97300000      4.51800000      7.23800000
O      2.70600000     -4.46100000    -16.18200000
H      1.84200000     -4.73600000    -16.48900000
H      3.30400000     -4.72200000    -16.88300000
O     -2.15200000    -16.50800000     -2.21100000
H     -1.59800000    -15.75500000     -2.41500000
H     -2.96900000    -16.12500000     -1.89200000
O     -7.60900000      7.64500000     13.76900000
H     -7.33600000      8.40700000     13.25800000
H     -7.23500000      6.89700000     13.30300000
O      7.97700000     15.58200000      5.02700000
H      7.32200000     14.90000000      4.87900000
H      8.71500000     15.33000000      4.47200000
O     13.99200000     -4.19400000     -1.49300000
H     14.25000000     -4.52600000     -2.35400000
H     14.11200000     -3.24700000     -1.55600000
O     -0.05100000     -6.86000000     14.05600000
H      0.59800000     -7.55600000     13.94900000
H     -0.83200000     -7.30900000     14.38000000
O      3.69700000      0.68000000      9.75700000
H      3.60700000      1.59900000      9.50400000
H      4.61800000      0.58700000      9.99900000
O     11.80200000      3.74600000     -0.66600000
H     12.01500000      4.42200000     -0.02200000
H     12.52000000      3.78100000     -1.29800000
O      1.72800000      4.99000000     13.47500000
H      2.00300000      5.90300000     13.39700000
H      2.53900000      4.50800000     13.63400000
O      1.28900000     15.14600000     -6.60600000
H      0.54000000     15.67700000     -6.87500000
H      1.74800000     14.94700000     -7.42200000
O      3.83900000     15.17700000     -5.59500000
H      2.89600000     15.01500000     -5.61400000
H      3.91800000     16.11000000     -5.39500000
O     -8.05200000     10.10900000      4.51800000
H     -7.12100000      9.94900000      4.67500000
H     -8.18900000      9.85500000      3.60500000
O     -3.04000000    -15.97400000     -5.03400000
H     -2.64600000    -16.22700000     -4.19900000
H     -3.90400000    -16.38700000     -5.02600000
O     18.02700000      2.70900000     -3.09600000
H     17.32700000      3.22900000     -3.49100000
H     18.19000000      3.12800000     -2.25100000
O     -2.59700000    -15.63000000     -7.60900000
H     -2.86200000    -15.55600000     -6.69200000
H     -3.39900000    -15.86900000     -8.07200000
O    -16.86700000      2.46200000     -0.59100000
H    -17.78200000      2.28700000     -0.37300000
H    -16.39000000      1.70900000     -0.24200000
O     -2.74400000     17.85800000     -3.04400000
H     -2.16700000     17.09700000     -3.11000000
H     -2.84700000     18.15900000     -3.94700000
O    -15.39800000     -4.20900000      2.80500000
H    -16.19600000     -4.12600000      2.28300000
H    -15.39400000     -3.43000000      3.36200000
O      1.00100000     15.68300000      5.91100000
H      0.23800000     15.29200000      6.33800000
H      0.66700000     16.48600000      5.51100000
O      1.67500000    -16.61700000      6.08000000
H      2.43800000    -17.12000000      5.79500000
H      1.87100000    -15.71700000      5.82200000
O     14.61700000     -3.37400000     -7.90100000
H     14.48800000     -4.31200000     -7.76000000
H     14.99600000     -3.31300000     -8.77800000
O      1.74200000     -3.42300000     10.36400000
H      2.55100000     -3.56200000     10.85600000
H      1.05700000     -3.79400000     10.91900000
O      5.05100000     10.73400000      5.33100000
H      4.79500000     10.41500000      4.46600000
H      4.86500000     10.00400000      5.92100000
O     -5.86400000      6.84100000      7.77900000
H     -4.98000000      6.55200000      8.00500000
H     -6.43100000      6.38900000      8.40300000
O     -9.65900000      4.48200000     -4.49800000
H     -9.01700000      5.07300000     -4.89200000
H     -9.25700000      3.61600000     -4.55900000
O     -8.00100000     -0.30500000     -9.99900000
H     -7.12900000      0.08900000    -10.00200000
H     -8.54400000      0.31100000    -10.48900000
O     -7.14000000     -1.06300000      3.90000000
H     -7.30200000     -1.56100000      3.09800000
H     -6.18900000     -0.96000000      3.93000000
O      7.29800000    -11.36900000     -6.43200000
H      6.79800000    -10.78500000     -7.00300000
H      7.69700000    -10.78700000     -5.78500000
O    -12.25100000      2.81300000     -6.44700000
H    -12.77000000      2.37600000     -5.77100000
H    -11.64000000      2.14200000     -6.75000000
O     -6.17000000      0.66700000    -13.49300000
H     -5.73600000      0.16300000    -12.80500000
H     -6.16300000      0.08800000    -14.25500000
O     -8.98900000     -5.47000000      9.02400000
H     -9.74900000     -5.97200000      8.72900000
H     -8.59500000     -5.13600000      8.21900000
O     -3.27000000      6.06900000     -7.93900000
H     -2.68000000      6.76300000     -8.23500000
H     -2.69600000      5.43000000     -7.51600000
O     10.42800000     -7.32000000      3.69400000
H     10.52500000     -6.40200000      3.94700000
H      9.57200000     -7.36300000      3.26800000
O      0.21900000     12.60000000      0.59600000
H     -0.36100000     12.97600000     -0.06600000
H      0.38800000     11.71000000      0.28900000
O      3.94800000     11.37300000      0.38700000
H      4.19300000     12.29800000      0.42000000
H      4.03100000     11.13700000     -0.53700000
O     -4.32400000     12.94500000     -0.95300000
H     -4.27100000     12.37800000     -0.18300000
H     -5.06400000     13.52400000     -0.77400000
O      3.79500000     -6.81900000    -14.67900000
H      3.32000000     -6.15800000    -15.18300000
H      3.44500000     -6.74000000    -13.79100000
O     -3.87100000     13.13600000      4.89200000
H     -4.04500000     12.19500000      4.89000000
H     -3.78900000     13.36300000      5.81800000
O      1.55700000     -1.25000000      7.14300000
H      1.49300000     -0.64300000      7.88000000
H      2.35200000     -0.98400000      6.68200000
O      2.91200000    -10.47800000     11.22500000
H      3.84800000    -10.32000000     11.10400000
H      2.57200000    -10.59600000     10.33800000
O      0.85300000      0.50200000      9.27800000
H      1.76800000      0.63000000      9.52600000
H      0.36100000      0.66900000     10.08300000
O      4.34400000     -6.09900000     11.03300000
H      3.60700000     -6.64300000     11.30900000
H      3.98700000     -5.21200000     10.99600000
O    -13.24500000      3.52800000      0.45000000
H    -13.03200000      2.59600000      0.47800000
H    -13.64600000      3.65700000     -0.41000000
O    -10.98800000      2.58100000      9.87200000
H    -11.64100000      2.66800000      9.17800000
H    -10.31900000      3.23100000      9.65500000
O      3.34700000     -6.56900000      4.90700000
H      3.37000000     -7.06100000      4.08600000
H      4.09600000     -6.89700000      5.40300000
O     12.63900000     -8.58900000     -7.01800000
H     11.77000000     -8.93700000     -6.81900000
H     12.48500000     -7.67000000     -7.23700000
O    -10.10000000     -8.18000000      3.52900000
H     -9.73200000     -7.94900000      4.38200000
H    -10.86900000     -7.61800000      3.44000000
O     -6.77900000     10.08300000     -0.37200000
H     -7.47600000      9.51900000     -0.03700000
H     -7.22500000     10.69000000     -0.96200000
O     -8.80700000     -7.34900000     -8.94000000
H     -8.20800000     -8.09300000     -8.87800000
H     -8.25600000     -6.62200000     -9.22900000
O     -2.51700000     13.78700000    -11.83300000
H     -3.03700000     14.31400000    -12.43900000
H     -2.84200000     12.89500000    -11.95000000
O      6.44400000     10.90600000    -11.38100000
H      7.11100000     10.22200000    -11.32600000
H      6.43000000     11.29800000    -10.50700000
O    -12.23200000     -4.86000000     -7.43000000
H    -12.58500000     -4.61300000     -8.28400000
H    -12.26300000     -5.81600000     -7.42400000
O      6.87400000    -16.46000000      4.43700000
H      5.93500000    -16.38600000      4.26400000
H      7.28800000    -16.28700000      3.59100000
O      5.90900000     -3.92800000    -15.52800000
H      5.46900000     -4.53700000    -14.93500000
H      6.80000000     -4.27000000    -15.60400000
O      9.34600000     12.22300000      2.12900000
H      9.17400000     11.29200000      2.27000000
H      9.48100000     12.30100000      1.18500000
O     15.97400000     -3.13800000     -4.88700000
H     15.56200000     -3.99200000     -4.75200000
H     15.41900000     -2.70500000     -5.53500000
O     -4.45800000      1.85200000     17.86200000
H     -4.21300000      2.06800000     16.96200000
H     -4.14200000      0.95700000     17.98900000
O      2.82200000    -10.35100000      8.39600000
H      2.41600000     -9.61100000      7.94300000
H      2.47500000    -11.12300000      7.95000000
O      5.62200000     10.39300000     -5.92400000
H      5.12300000      9.80300000     -5.35900000
H      4.98900000     11.05800000     -6.19400000
O    -11.49000000      2.39000000    -10.14100000
H    -11.77800000      3.07600000    -10.74300000
H    -12.18200000      2.34500000     -9.48100000
O      7.64200000     -1.74600000      4.68800000
H      8.15400000     -1.51500000      3.91200000
H      7.49400000     -2.68800000      4.60600000
O     -3.43800000     17.16800000     -0.41400000
H     -3.18000000     17.07400000     -1.33100000
H     -2.90300000     16.52600000      0.05200000
O    -15.29900000     -1.71300000     -5.72000000
H    -15.77000000     -2.10700000     -6.45400000
H    -15.61200000     -0.80800000     -5.69200000
O      3.32900000    -12.51800000     -9.38900000
H      4.16500000    -12.39100000     -9.83800000
H      3.45600000    -13.30900000     -8.86600000
O      6.50800000     -8.22700000      0.02600000
H      5.92400000     -7.61000000      0.46600000
H      6.14000000     -8.32100000     -0.85300000
O    -12.33500000      8.54700000      1.78100000
H    -11.56800000      8.59400000      2.35200000
H    -12.30000000      7.66800000      1.40400000
O    -10.41900000      3.59100000      2.06500000
H    -11.32600000      3.79400000      2.29200000
H     -9.96500000      4.43200000      2.11800000
O     10.41700000      1.71200000     -0.93800000
H     11.06600000      2.39900000     -0.78800000
H     10.18900000      1.79400000     -1.86300000
O    -10.61000000     -7.33000000     -1.76100000
H    -10.99300000     -8.20000000     -1.64800000
H    -11.24900000     -6.73400000     -1.37100000
O     -0.53000000      0.92500000     11.67400000
H     -0.65300000      1.07500000     12.61200000
H     -0.64700000      1.78700000     11.27700000
O      4.16300000      0.50000000    -12.97600000
H      3.37000000      0.82800000    -12.55200000
H      4.01400000      0.64700000    -13.91000000
O      5.64900000     -8.80800000     -2.49800000
H      6.14200000     -9.58000000     -2.22100000
H      5.64700000     -8.85400000     -3.45400000
O     11.80500000      3.51900000      2.85100000
H     11.52200000      4.11800000      3.54300000
H     12.01600000      4.09000000      2.11200000
O      6.86300000    -16.11700000     -4.02500000
H      7.33600000    -15.48000000     -4.56100000
H      6.25100000    -15.59000000     -3.51100000
O     16.59200000      5.36100000      3.76100000
H     15.97400000      4.75300000      3.35400000
H     16.90800000      4.89800000      4.53700000
O      4.27300000     13.40100000     -9.55700000
H      4.55500000     13.76500000    -10.39700000
H      3.35100000     13.64700000     -9.48700000
O     -6.21400000     12.74500000     -7.07700000
H     -6.88800000     13.04300000     -6.46700000
H     -5.67200000     12.14700000     -6.56200000
O     11.11300000      6.68000000     -1.05700000
H     11.70300000      6.36700000     -0.37100000
H     11.06300000      5.95500000     -1.67900000
O      9.36900000     -0.94700000     -0.45300000
H     10.13900000     -1.43100000     -0.75200000
H      9.56100000     -0.03400000     -0.67000000
O      1.73300000      8.26500000      9.97300000
H      1.39500000      7.76900000      9.22800000
H      1.51300000      9.17500000      9.77500000
O      4.22700000     -8.59300000      2.92600000
H      3.82100000     -9.20600000      3.53900000
H      4.53500000     -9.14200000      2.20600000
O      8.23400000     -1.71900000    -10.28600000
H      9.02000000     -1.60000000    -10.82000000
H      7.51400000     -1.45300000    -10.85800000
O     -8.08900000     -2.03500000    -12.38700000
H     -8.09500000     -1.08400000    -12.27800000
H     -7.42300000     -2.34300000    -11.77200000
O      6.27300000     -0.18500000     10.84500000
H      6.39700000     -1.11900000     10.67800000
H      7.15600000      0.18400000     10.81100000
O      8.49600000     -6.70800000      6.16400000
H      9.31400000     -6.57400000      6.64300000
H      8.56800000     -7.59600000      5.81300000
O      1.89500000     13.40000000      9.19200000
H      2.75100000     13.18400000      9.56100000
H      1.59500000     14.15000000      9.70500000
O     -4.21700000     -3.93400000     -7.22900000
H     -4.71000000     -4.60300000     -7.70300000
H     -4.79500000     -3.17100000     -7.22000000
O     -5.67400000     -2.63100000     12.29500000
H     -5.71100000     -1.69600000     12.09300000
H     -6.52800000     -2.82600000     12.68100000
O     -1.99300000     10.08700000      3.14700000
H     -1.12600000      9.73900000      2.93700000
H     -2.04100000     10.04800000      4.10200000
O     -8.47800000     -5.83100000     -2.31700000
H     -9.01300000     -6.61600000     -2.20400000
H     -7.61700000     -6.16200000     -2.57300000
O      7.58700000      7.60500000      9.92000000
H      8.18000000      6.91800000      9.61500000
H      7.57800000      8.24700000      9.21100000
O     11.18700000     -6.54000000      7.15500000
H     11.77200000     -6.78400000      7.87300000
H     11.77400000     -6.30400000      6.43700000
O      8.67000000    -12.07300000      0.18800000
H      9.42300000    -12.13100000      0.77600000
H      8.79700000    -12.78800000     -0.43600000
O    -11.81000000     -1.20800000     13.10700000
H    -11.51700000     -0.74600000     12.32200000
H    -12.63700000     -0.78700000     13.33900000
O     -1.12300000     13.41400000     -8.86500000
H     -1.43700000     13.75200000     -8.02700000
H     -1.86500000     13.52200000     -9.46000000
O      9.86300000     -1.44600000      6.39500000
H      9.44200000     -0.96400000      7.10700000
H      9.18700000     -1.51800000      5.72200000
O     -9.89500000     11.77700000      0.17600000
H    -10.29600000     12.24700000     -0.55500000
H     -9.61000000     12.46600000      0.77600000
O      3.44700000     14.66000000      3.27000000
H      4.22800000     14.86700000      2.75600000
H      3.73100000     13.96700000      3.86700000
O      7.61500000    -13.86400000     -5.50600000
H      7.60500000    -12.94200000     -5.76500000
H      7.31700000    -14.33400000     -6.28500000
O     -9.78600000      4.07000000    -12.01500000
H    -10.71300000      3.93500000    -11.82100000
H     -9.41400000      3.18800000    -12.03200000
O     -2.08000000     -1.24300000    -14.10600000
H     -1.41100000     -1.82300000    -13.74200000
H     -2.61600000     -1.81300000    -14.65800000
O      1.24200000     -5.90200000     16.42900000
H      0.54400000     -6.21600000     15.85400000
H      0.92300000     -5.06000000     16.75500000
O     -6.79800000     -7.39800000      5.88000000
H     -6.49300000     -6.93600000      6.66100000
H     -6.50200000     -6.85500000      5.15000000
O     15.68900000     -1.89600000     -1.99900000
H     16.06700000     -1.03000000     -2.15300000
H     15.94800000     -2.41000000     -2.76400000
O     -5.41300000    -12.81400000     -6.35600000
H     -4.98300000    -12.74100000     -7.20900000
H     -5.92700000    -13.61900000     -6.41500000
O    -15.64600000     -5.08400000      7.95300000
H    -15.63500000     -4.74200000      8.84700000
H    -14.75900000     -5.41200000      7.81100000
O     -3.23300000    -12.78600000      9.90700000
H     -3.49200000    -13.62400000     10.29200000
H     -2.54500000    -13.01200000      9.28100000
O     -6.39000000     16.10100000     -3.93000000
H     -6.97900000     16.79500000     -3.63100000
H     -5.66100000     16.56600000     -4.34000000
O    -14.50000000     -1.53800000    -10.61500000
H    -14.11400000     -1.53900000    -11.49100000
H    -14.00000000     -0.87900000    -10.13400000
O     -4.79100000     12.34400000      9.98000000
H     -4.73000000     11.52700000      9.48500000
H     -5.61900000     12.73400000      9.69800000
O     -5.61800000      4.92900000     15.41100000
H     -4.91200000      4.39000000     15.76700000
H     -6.08700000      5.24900000     16.18100000
O     -2.04800000      4.77500000     -3.75500000
H     -1.18300000      4.63500000     -4.14000000
H     -2.47600000      5.39500000     -4.34700000
O     -3.21600000     -8.61400000     14.61600000
H     -3.47600000     -7.88200000     14.05600000
H     -4.02000000     -9.11800000     14.74000000
O      8.76400000    -12.66600000     -9.03600000
H      8.69100000    -12.22200000     -9.88100000
H      7.86700000    -12.92100000     -8.82100000
O     -6.41700000     14.52000000      4.51400000
H     -5.47900000     14.43300000      4.68400000
H     -6.47800000     14.65200000      3.56800000
O     -5.26800000    -10.08900000     -5.92400000
H     -4.40800000     -9.82600000     -6.25200000
H     -5.18700000    -11.03000000     -5.76800000
O      5.26100000      5.90800000     -8.10700000
H      4.93900000      5.01000000     -8.03300000
H      6.04700000      5.92700000     -7.56000000
O      1.08300000     -0.54600000     -5.33200000
H      1.93400000     -0.93100000     -5.12400000
H      1.02500000     -0.59300000     -6.28600000
O      2.68100000     -7.81800000     12.11800000
H      2.73800000     -8.72400000     11.81600000
H      2.03900000     -7.41200000     11.53600000
O      3.03300000      5.59900000     10.74900000
H      2.87200000      6.53400000     10.62800000
H      2.37400000      5.32200000     11.38500000
O      2.08800000      8.99300000    -10.09400000
H      1.57300000      9.54800000     -9.50900000
H      2.63500000      9.60500000    -10.58600000
O      4.38800000      8.62500000      7.02300000
H      4.27000000      7.72700000      6.71200000
H      3.49800000      8.94500000      7.17200000
O     -2.53000000      6.26400000    -11.00700000
H     -2.98900000      5.61200000    -11.53600000
H     -2.47900000      7.03600000    -11.57000000
O      1.51900000     11.96300000     12.97200000
H      2.23900000     11.41400000     12.66100000
H      1.94600000     12.65200000     13.48000000
O     -4.98100000      3.47200000      9.30100000
H     -4.93800000      3.95800000      8.47800000
H     -4.56800000      2.63100000      9.10400000
O      2.82700000    -17.56500000     -2.62500000
H      2.45100000    -18.44500000     -2.60300000
H      3.31800000    -17.53400000     -3.44600000
O      4.81700000     -4.61700000     -7.71300000
H      4.77600000     -5.54700000     -7.93800000
H      5.03500000     -4.60600000     -6.78100000
O     -5.67200000      3.66700000      1.83400000
H     -5.87900000      4.35400000      1.20000000
H     -6.03900000      2.87000000      1.45100000
O     -2.88200000     -6.33800000     13.11800000
H     -3.06300000     -5.86500000     12.30600000
H     -3.35500000     -5.84800000     13.79200000
O      5.81200000      3.71100000      5.44900000
H      6.61900000      4.21500000      5.54900000
H      5.72300000      3.23500000      6.27500000
O      1.17300000      4.12800000      4.64100000
H      1.08600000      4.98800000      5.05300000
H      1.67300000      4.29300000      3.84200000
O    -12.37400000      8.48800000     -9.93900000
H    -12.10200000      8.62100000     -9.03100000
H    -12.09300000      9.28300000    -10.39200000
O     -3.33500000     -0.43700000     18.28000000
H     -3.21700000     -1.02000000     19.03000000
H     -2.48500000     -0.43900000     17.83900000
O     -3.48500000     -1.88800000      1.32800000
H     -2.88200000     -2.62900000      1.28300000
H     -3.62000000     -1.74600000      2.26500000
O    -11.62200000      8.74600000     -1.32500000
H    -12.29400000      9.39000000     -1.10300000
H    -11.86400000      7.96500000     -0.82600000
O     -3.77000000     11.45500000    -12.93500000
H     -4.46100000     11.39500000    -13.59600000
H     -4.23900000     11.56800000    -12.10900000
O      7.74600000     -3.05400000     12.90100000
H      7.87500000     -2.71700000     12.01500000
H      7.41500000     -3.94300000     12.77400000
O     11.70600000     10.33500000     -3.61900000
H     12.28800000     11.09500000     -3.60500000
H     10.98600000     10.59600000     -4.19400000
O      9.28200000     10.87600000     -8.25400000
H      9.93200000     11.08600000     -7.58200000
H      8.65000000     10.31200000     -7.80700000
O     -5.89100000     -9.39300000     14.93300000
H     -5.99900000     -8.60300000     15.46300000
H     -6.29600000     -9.17600000     14.09400000
O     -3.31500000     -3.52500000     15.15600000
H     -3.00200000     -2.82700000     14.57900000
H     -4.13200000     -3.18500000     15.52100000
O     -6.61300000      5.82500000     12.08000000
H     -5.66200000      5.80800000     12.19200000
H     -6.74200000      5.90000000     11.13500000
O    -13.23100000     -4.65800000      1.20500000
H    -14.07100000     -4.36100000      1.55600000
H    -12.75100000     -4.97600000      1.97000000
O     -2.09800000     -2.03100000      5.24500000
H     -2.48800000     -2.42400000      6.02600000
H     -1.52600000     -1.34300000      5.58300000
O     -7.06900000    -13.24600000     -9.26800000
H     -7.22000000    -12.59800000     -8.58100000
H     -7.85200000    -13.19900000     -9.81800000
O     -9.08700000      3.59600000      7.56900000
H     -8.83800000      3.89000000      6.69200000
H     -9.45900000      2.72500000      7.43200000
O     -0.28400000    -14.04000000     -0.72400000
H     -0.09700000    -13.10200000     -0.74600000
H      0.26700000    -14.41100000     -1.41300000
O     -1.20200000     -8.19100000      1.81400000
H     -0.67100000     -7.56200000      2.30300000
H     -1.75300000     -7.65000000      1.24800000
O      9.21300000     15.07300000      0.33000000
H     10.01200000     15.13200000      0.85300000
H      8.56400000     15.57300000      0.82700000
O     -0.98100000     -0.51300000     17.02200000
H     -0.26000000     -0.49300000     17.65100000
H     -0.58800000     -0.22000000     16.19900000
O      2.30400000     -4.21900000      5.29400000
H      1.62700000     -4.65700000      5.81000000
H      2.78000000     -4.93300000      4.86900000
O     10.91500000      0.46100000     13.36000000
H     11.04900000     -0.04600000     12.55900000
H     10.38900000     -0.11100000     13.91900000
O      4.91000000     -7.15600000     14.04100000
H      4.14200000     -7.36600000     13.51000000
H      5.11800000     -7.97400000     14.49300000
O     11.04200000     -4.59900000     -5.29100000
H     11.06200000     -5.44500000     -5.73800000
H     10.60300000     -4.01300000     -5.90700000
O    -15.64900000     -2.42400000     -0.61000000
H    -15.33000000     -1.58800000     -0.26900000
H    -14.87100000     -2.84800000     -0.97000000
O      5.35100000      2.48000000      3.00600000
H      5.09300000      2.85600000      3.84800000
H      6.29700000      2.35200000      3.08000000
O      7.50100000     -4.42800000      5.20600000
H      6.61300000     -4.37700000      5.56000000
H      7.85600000     -5.24000000      5.56600000
O      9.57100000    -11.23800000      4.27000000
H     10.36900000    -10.74100000      4.09100000
H      9.88300000    -12.09900000      4.54900000
O     -1.15300000    -13.55500000      4.49800000
H     -1.62100000    -14.10800000      3.87300000
H     -0.72500000    -12.89100000      3.95800000
O      2.27500000      6.71900000    -14.18100000
H      2.44500000      6.30600000    -15.02800000
H      3.09400000      6.61900000    -13.69600000
O      4.55400000     12.84400000     -6.76900000
H      4.97300000     13.03300000     -7.60900000
H      4.20600000     13.68800000     -6.48000000
O     11.00100000      9.36800000      7.44100000
H     10.55200000     10.04500000      7.94700000
H     11.89900000      9.68900000      7.35500000
O     13.72200000    -11.66400000     -2.56900000
H     13.02400000    -11.55000000     -1.92400000
H     13.75000000    -10.83100000     -3.04000000
O     -6.10500000      7.15200000    -11.30800000
H     -6.68600000      7.91100000    -11.25400000
H     -5.30000000      7.49500000    -11.69600000
O      5.37700000     13.45100000      5.47800000
H      5.26900000     12.52400000      5.69000000
H      5.57000000     13.86900000      6.31700000
O     -5.16500000    -10.02000000    -10.90100000
H     -5.63400000     -9.69800000    -11.67100000
H     -4.31400000     -9.58200000    -10.93800000
O     11.60100000      3.85000000      7.76900000
H     10.95200000      3.32200000      8.23400000
H     11.68400000      3.42800000      6.91400000
O     12.39300000     -3.17600000     -3.55100000
H     12.89000000     -2.42900000     -3.88400000
H     12.03900000     -3.59700000     -4.33500000
O      8.80400000     -3.75400000      7.89400000
H      9.36300000     -2.97700000      7.91700000
H      8.54600000     -3.83500000      6.97500000
O      1.60100000     -6.84800000      9.73700000
H      0.73300000     -6.81800000      9.33400000
H      2.20900000     -6.80400000      8.99900000
O     -2.77500000     13.11400000     -6.68800000
H     -3.34400000     12.38400000     -6.44200000
H     -3.34700000     13.71100000     -7.17100000
O      8.96700000    -13.82900000     -2.34900000
H      8.87700000    -14.65500000     -1.87500000
H      9.38300000    -14.07100000     -3.17600000
O     -9.35000000     -9.04800000    -11.56200000
H     -8.67000000     -9.05900000    -10.88700000
H     -9.04500000     -9.67400000    -12.21900000
O     -2.57900000     -4.26400000      7.55000000
H     -1.67900000     -4.13400000      7.85000000
H     -2.50600000     -4.90900000      6.84600000
O    -12.59500000      0.73800000     10.93900000
H    -13.01600000      0.49500000     10.11500000
H    -11.90300000      1.34800000     10.68400000
O      4.01900000    -13.70100000     -4.91700000
H      4.45000000    -14.05800000     -4.14000000
H      4.06500000    -12.75200000     -4.80200000
O     -7.13700000     -8.80700000     12.52300000
H     -7.07100000     -9.53700000     11.90700000
H     -6.75400000     -8.06400000     12.05600000
O      8.18500000     -7.92400000      2.55000000
H      8.06200000     -8.42100000      1.74200000
H      7.41900000     -7.35300000      2.59900000
O    -11.62900000     -5.43400000      3.61900000
H    -11.69000000     -5.32900000      4.56900000
H    -10.96700000     -4.79700000      3.35000000
O     -8.97900000      9.78600000      1.83600000
H     -9.32700000      9.03000000      1.36400000
H     -9.10200000     10.52100000      1.23400000
O     -3.69400000     11.80100000      1.56100000
H     -3.63100000     10.85500000      1.69500000
H     -2.84700000     12.14000000      1.84900000
O     -2.75400000     -3.88400000    -10.10000000
H     -2.03400000     -3.25700000    -10.02600000
H     -3.03900000     -4.02900000     -9.19700000
O    -13.51100000     10.93600000     -5.22700000
H    -12.85100000     10.41000000     -4.77600000
H    -13.41300000     10.70400000     -6.15000000
O      2.07500000     17.25600000     -3.79200000
H      1.75300000     17.74600000     -3.03600000
H      2.72200000     17.83600000     -4.19500000
O     -1.94200000     12.91300000      9.84200000
H     -1.74000000     12.64600000     10.73900000
H     -2.88500000     12.77100000      9.75700000
O      0.71400000    -14.87500000    -10.82500000
H      0.68900000    -15.64700000    -10.25800000
H      0.83900000    -14.14100000    -10.22400000
O     -6.92400000      7.62900000      5.44000000
H     -6.43600000      7.39900000      6.23100000
H     -7.80900000      7.82000000      5.75100000
O    -13.29600000    -12.60600000      2.15700000
H    -13.49600000    -11.67100000      2.20100000
H    -12.45700000    -12.69300000      2.60900000
O     -8.82400000     -9.84200000      9.06900000
H     -9.09100000    -10.27700000      9.87900000
H     -8.04100000     -9.34700000      9.31000000
O      7.36800000    -15.56700000     -0.67800000
H      7.65100000    -15.49900000      0.23300000
H      7.38700000    -16.50500000     -0.86600000
O     -2.64000000     -9.28500000     -6.88800000
H     -2.00200000     -8.61700000     -6.63700000
H     -2.12500000    -10.08700000     -6.97500000
O     -4.85500000     -5.78900000     -4.50100000
H     -4.84200000     -6.17500000     -5.37600000
H     -5.18600000     -4.90100000     -4.63500000
O     -1.33900000      6.49600000    -15.23100000
H     -2.14800000      6.42700000    -14.72400000
H     -0.77800000      7.07000000    -14.70900000
O     -3.82900000      5.54500000     13.03400000
H     -3.53300000      4.69400000     12.71000000
H     -4.42800000      5.33400000     13.75000000
O     -6.14700000     14.86900000      1.71400000
H     -5.94600000     13.99000000      1.39300000
H     -5.95700000     15.44500000      0.97400000
O     11.88700000     -9.78000000      3.90500000
H     11.36200000     -9.00900000      3.68700000
H     12.73900000     -9.61100000      3.50200000
O      1.48100000     -4.38900000     13.56400000
H      0.84300000     -5.08700000     13.71700000
H      2.25200000     -4.65600000     14.06500000
O     -0.49800000      8.26200000    -12.70200000
H      0.03300000      9.05600000    -12.74600000
H      0.13900000      7.54800000    -12.67800000
O     13.43200000      4.45500000     -3.03200000
H     14.11600000      5.08800000     -3.24900000
H     12.61800000      4.87900000     -3.30700000
O     -1.53300000     10.71500000    -14.35300000
H     -2.36300000     10.97900000    -13.95700000
H     -0.87200000     11.23200000    -13.89200000
O     10.28900000      7.43500000     -6.41700000
H      9.58400000      8.07000000     -6.54400000
H     11.02700000      7.79500000     -6.90800000
O     -1.46600000     -3.81000000      0.92800000
H     -1.28800000     -4.66900000      0.54500000
H     -0.65500000     -3.57600000      1.38000000
O      3.39800000     -2.16100000     -6.09000000
H      3.38600000     -2.00200000     -7.03400000
H      3.71200000     -3.06100000     -6.00300000
O      5.95200000     -6.65300000      2.95900000
H      5.22000000     -7.26500000      3.03500000
H      5.59300000     -5.81300000      3.24600000
O     -8.06700000     -6.48700000      0.63700000
H     -8.82700000     -6.57100000      0.06000000
H     -7.41400000     -6.02900000      0.10700000
O    -15.28600000     -6.24800000     -0.96000000
H    -15.70400000     -5.89100000     -1.74400000
H    -15.89000000     -6.03400000     -0.24900000
O    -10.69100000     -3.35900000      0.39100000
H    -10.33400000     -3.28000000     -0.49300000
H    -11.55500000     -3.75100000      0.26700000
O     -2.24300000     -4.11200000     -3.20400000
H     -3.05400000     -3.60400000     -3.20900000
H     -1.56900000     -3.48600000     -2.94200000
O     -0.91300000      9.24400000     10.81700000
H     -1.72700000      8.77300000     10.63900000
H     -0.49200000      8.74100000     11.51400000
O    -15.63600000      4.69300000      5.07400000
H    -15.07500000      4.70700000      5.84900000
H    -15.40600000      5.48900000      4.59600000
O      9.34100000     -6.57700000     11.81200000
H      8.57200000     -6.00700000     11.83300000
H      9.85800000     -6.25500000     11.07400000
O    -12.42300000     -1.98100000     -7.26800000
H    -13.05000000     -1.31100000     -7.54000000
H    -12.83600000     -2.80900000     -7.51400000
O     -9.24200000    -10.45600000     -1.12300000
H    -10.12900000    -10.16300000     -0.91400000
H     -8.84800000    -10.65000000     -0.27200000
O      5.21500000    -14.36300000     -2.52600000
H      5.85800000    -13.70800000     -2.25400000
H      4.85600000    -14.70100000     -1.70500000
O     12.90500000     -2.52100000    -12.27700000
H     13.02400000     -2.61700000    -13.22200000
H     13.22500000     -3.34400000    -11.91000000
O     -7.52900000      5.11100000    -12.58500000
H     -8.41200000      4.96500000    -12.24500000
H     -7.16400000      5.78900000    -12.01600000
O      3.86800000      6.08700000      6.59700000
H      3.11100000      5.94000000      7.16400000
H      4.59300000      5.65700000      7.05000000
O      4.65100000      3.45400000    -14.38200000
H      4.76200000      3.37200000    -13.43500000
H      4.58600000      4.39700000    -14.53400000
O      6.45300000     -9.17800000     -8.01100000
H      7.03600000     -9.46700000     -8.71300000
H      6.79400000     -8.32000000     -7.75500000
O     -6.57800000      4.00600000     -3.88400000
H     -7.28400000      3.42600000     -4.17000000
H     -6.04100000      4.13500000     -4.66600000
O     -7.09600000     -4.86900000    -15.70600000
H     -6.52900000     -4.99700000    -14.94500000
H     -7.91900000     -4.54600000    -15.34000000
O      1.17700000      1.15200000    -14.04800000
H      1.27500000      0.60200000    -14.82500000
H      0.90000000      2.00200000    -14.38900000
O      4.91700000      3.44900000    -11.18600000
H      5.21900000      2.54500000    -11.09400000
H      4.14200000      3.50200000    -10.62700000
O     -3.35900000      8.49900000    -12.78500000
H     -3.65000000      9.23900000    -13.31800000
H     -2.42100000      8.64800000    -12.66000000
O     -2.03000000      9.09500000     -6.08000000
H     -1.94500000      8.74800000     -6.96800000
H     -1.13200000      9.28900000     -5.81100000
O     -3.39000000      1.04300000     13.88400000
H     -4.33000000      1.09900000     14.05900000
H     -3.25600000      0.14500000     13.58200000
O     -0.13100000      1.53800000     -8.81500000
H      0.33300000      2.17100000     -8.26800000
H     -0.82300000      2.04800000     -9.23700000
O     -9.98000000    -10.12300000     -3.86000000
H     -9.19600000     -9.64500000     -4.13000000
H     -9.87000000    -10.25100000     -2.91700000
O      5.44700000      3.23200000      8.09700000
H      5.72300000      3.81100000      8.80800000
H      4.53900000      3.01200000      8.30600000
O    -14.24300000      0.11200000     -8.40000000
H    -15.13200000     -0.05000000     -8.08500000
H    -14.15000000      1.06400000     -8.37800000
O     10.13400000      3.76600000     -6.19300000
H     10.26900000      4.27200000     -6.99400000
H     10.22200000      2.85400000     -6.46900000
O     -0.64400000     11.80600000      5.54000000
H     -0.44700000     12.54200000      6.11900000
H     -0.58300000     12.17100000      4.65800000
O     11.67000000     11.33800000      0.29200000
H     11.46400000     10.60600000      0.87300000
H     11.02400000     11.27500000     -0.41200000
O     -0.21100000     -4.74300000    -16.39900000
H     -0.61300000     -4.13400000    -17.01800000
H     -0.63600000     -5.58200000    -16.57900000
O      0.21300000    -15.80500000     -7.83400000
H     -0.69400000    -15.51400000     -7.73600000
H      0.67100000    -15.41500000     -7.09000000
O     -6.20800000    -15.81600000      1.44200000
H     -5.99500000    -15.77000000      0.51000000
H     -5.63200000    -15.16900000      1.85100000
O     -3.85800000     -6.94600000      8.40600000
H     -3.99600000     -6.03500000      8.14400000
H     -4.73800000     -7.27900000      8.58400000
O     11.92600000      3.82600000    -12.72600000
H     12.22300000      3.67200000    -11.82900000
H     10.98900000      3.62800000    -12.70500000
O     12.83100000    -11.20700000      0.10200000
H     12.79500000    -10.96500000      1.02700000
H     12.36500000    -10.50300000     -0.34800000
O     11.15100000     -8.84900000     -3.87300000
H     10.47800000     -9.52000000     -3.99100000
H     10.67500000     -8.02000000     -3.92300000
O    -13.62800000     -7.81300000      0.72800000
H    -13.95400000     -7.42200000     -0.08200000
H    -14.08500000     -7.33900000      1.42300000
O    -10.72800000     -2.97900000      6.73600000
H    -10.09900000     -2.80300000      6.03600000
H    -10.85700000     -3.92700000      6.70900000
O      0.00700000     12.75700000     -6.22400000
H      0.44900000     13.59400000     -6.08100000
H     -0.91800000     12.94400000     -6.06600000
O     -0.52900000      5.90500000     11.50000000
H     -0.80400000      5.90000000     12.41600000
H     -0.01700000      6.70800000     11.40800000
O     -3.85300000      9.64000000     -8.71200000
H     -3.39600000      8.80300000     -8.63100000
H     -4.24100000      9.78500000     -7.84900000
O     -5.24000000     -2.46800000    -10.58100000
H     -4.84200000     -1.83400000    -11.17800000
H     -4.50200000     -2.97800000    -10.24700000
O      7.42600000     -3.67800000      2.15900000
H      6.58000000     -3.63200000      1.71400000
H      7.27400000     -4.26000000      2.90400000
O      6.85800000      4.07300000     16.94700000
H      6.77900000      3.38900000     16.28200000
H      7.75800000      3.99800000     17.26300000
O      1.66700000     14.41000000     -2.43300000
H      1.88500000     14.69500000     -1.54500000
H      2.01000000     15.10200000     -2.99800000
O      5.49200000    -10.17300000      8.85600000
H      5.79300000     -9.49200000      9.45800000
H      4.54600000    -10.04300000      8.80100000
O     -1.93200000    -14.85300000      1.99300000
H     -2.37700000    -14.18300000      1.47500000
H     -1.70600000    -15.53500000      1.36100000
O      8.57400000      4.85300000      5.62100000
H      9.03800000      4.99600000      4.79600000
H      8.88500000      5.55200000      6.19500000
O     -1.20600000     -2.79400000    -17.77800000
H     -1.49300000     -1.94100000    -17.45100000
H     -1.98300000     -3.16400000    -18.19700000
O      8.15300000      3.94300000     -8.49600000
H      7.51800000      4.65400000     -8.40500000
H      7.94400000      3.34300000     -7.78100000
O     -2.12900000    -12.00100000      6.42700000
H     -1.98000000    -12.60100000      5.69500000
H     -1.52400000    -12.29800000      7.10600000
O      2.49500000     13.41000000      5.99800000
H      1.70200000     13.93600000      5.89000000
H      3.18600000     14.05000000      6.16300000
O     14.27400000      1.62000000     -2.81500000
H     15.22200000      1.53000000     -2.90700000
H     14.08000000      2.48800000     -3.16800000
O      4.89100000      7.41400000      0.42500000
H      5.10000000      8.27600000      0.78300000
H      5.51500000      6.82200000      0.84400000
O     -0.02200000     -3.24900000      3.30100000
H     -0.74400000     -2.95000000      3.85300000
H      0.76400000     -2.91700000      3.73400000
O     -3.66500000      3.40800000     -9.44800000
H     -3.11800000      3.80300000     -8.76900000
H     -4.47900000      3.91000000     -9.42100000
O      6.32800000      5.70300000    -10.88100000
H      6.35800000      4.75600000    -11.02100000
H      5.47900000      5.85800000    -10.46800000
O      8.23000000     -7.66200000     14.22100000
H      8.25100000     -7.31800000     13.32800000
H      7.71000000     -8.46300000     14.15700000
O      7.94800000     -6.60100000      8.75900000
H      8.30600000     -5.81200000      9.16600000
H      7.58700000     -6.29800000      7.92600000
O      4.48800000     17.17500000      4.06900000
H      4.41600000     17.08200000      5.01900000
H      3.96500000     16.45500000      3.71700000
O     -2.13800000      4.72700000    -17.07000000
H     -2.26300000      5.29600000    -17.83000000
H     -1.60600000      5.24600000    -16.46700000
O      7.38300000     -7.09800000    -11.74200000
H      8.28400000     -6.81500000    -11.89900000
H      7.29900000     -7.91300000    -12.23600000
O     -0.27400000      4.31600000     15.36000000
H     -0.39400000      5.14200000     15.83000000
H      0.32100000      4.53300000     14.64200000
O    -13.71000000      2.87500000     -8.65300000
H    -14.01400000      3.78300000     -8.64500000
H    -13.27800000      2.76000000     -7.80700000
O     -1.18100000      3.47600000      5.84300000
H     -1.95600000      3.49500000      5.28100000
H     -0.44800000      3.37900000      5.23500000
O     -6.03600000      4.60700000     -9.48600000
H     -5.59400000      5.43200000     -9.68900000
H     -6.96200000      4.78500000     -9.64800000
O     -2.44900000     14.68200000      0.54800000
H     -2.26400000     14.45200000      1.45900000
H     -3.15900000     14.09300000      0.29200000
O     -0.12200000    -16.91200000      4.02100000
H     -0.65300000    -16.25000000      4.46500000
H      0.68700000    -16.95200000      4.53000000
O     -0.36600000      3.31200000     10.63900000
H      0.08900000      3.52100000      9.82300000
H     -0.51900000      4.16200000     11.05200000
O     12.98100000     -1.23000000      1.93400000
H     12.27400000     -1.05800000      2.55500000
H     12.93700000     -0.50200000      1.31300000
O      2.00500000     -3.72500000      1.20900000
H      2.31700000     -2.91200000      0.81300000
H      1.72700000     -3.47100000      2.08900000
O    -13.24900000      1.51400000      5.13100000
H    -12.32100000      1.71400000      5.00800000
H    -13.25800000      0.61200000      5.45100000
O      8.83300000      0.95900000     11.45500000
H      9.27800000      1.53500000     12.07800000
H      9.42300000      0.21100000     11.35800000
O      0.10200000    -12.43900000     10.70400000
H      0.15800000    -11.52600000     10.98500000
H      0.82500000    -12.87400000     11.15700000
O     -8.42700000    -11.50000000     11.49600000
H     -7.64500000    -11.63100000     10.96000000
H     -8.28700000    -12.05300000     12.26500000
O      0.96000000     -4.64600000     -8.68100000
H      1.11700000     -5.38000000     -9.27500000
H      0.42400000     -5.01500000     -7.98000000
O      1.82900000    -14.62600000      9.39800000
H      2.06400000    -14.28400000     10.26100000
H      1.88700000    -15.57600000      9.49300000
O      1.27800000     13.10200000      3.07600000
H      1.14000000     13.02300000      2.13300000
H      1.99100000     13.73400000      3.16200000
O    -16.63900000      0.98300000     -5.31000000
H    -16.95200000      0.80000000     -6.19600000
H    -17.20400000      0.45800000     -4.74300000
O     -3.28200000      7.16900000     -4.61200000
H     -3.60600000      7.69500000     -3.88100000
H     -2.92800000      7.80900000     -5.22900000
O     -6.52900000     -8.46500000    -13.30600000
H     -6.12700000     -8.32600000    -14.16300000
H     -6.35100000     -7.65800000    -12.82300000
O      7.58000000     -3.95100000     -8.91500000
H      6.64700000     -3.95700000     -9.13000000
H      7.94900000     -3.26300000     -9.46900000
O      5.37400000      8.18500000     11.66500000
H      5.80000000      8.85300000     12.20100000
H      6.04500000      7.91500000     11.03900000
O    -16.00100000      7.27300000     -1.08300000
H    -15.41600000      7.27400000     -0.32600000
H    -16.57300000      6.51900000     -0.94400000
O     10.61100000    -13.21700000      1.90500000
H     10.49300000    -13.36200000      2.84300000
H     11.56000000    -13.16800000      1.78800000
O      1.90900000      2.80100000    -16.88100000
H      1.70000000      2.81400000    -17.81500000
H      2.29600000      3.66000000    -16.71100000
O     14.47600000      1.98700000      5.05200000
H     14.75700000      1.41700000      4.33500000
H     14.30700000      1.38900000      5.78000000
O    -13.76000000      1.35500000     -4.74400000
H    -13.26600000      0.61000000     -5.08600000
H    -14.66300000      1.18600000     -5.01300000
O     -4.39600000     -1.11100000      3.85000000
H     -3.67600000     -1.53000000      4.32200000
H     -4.50800000     -0.26600000      4.28500000
O      4.41400000    -15.38000000      0.11000000
H      3.56400000    -15.79700000      0.25000000
H      5.04100000    -16.10300000      0.11700000
O      5.11400000     -6.31600000    -10.32500000
H      5.94000000     -6.47300000    -10.78200000
H      4.93400000     -5.38700000    -10.46800000
O     -8.87900000     13.48000000      2.05500000
H     -8.01600000     13.07100000      1.98900000
H     -8.69400000     14.40500000      2.21400000
O      5.45700000     -0.61200000     -5.21700000
H      6.10900000     -0.58700000     -5.91800000
H      4.75000000     -1.15400000     -5.56600000
O      3.02300000    -14.28200000     -7.32100000
H      2.89400000    -15.23000000     -7.30100000
H      3.45800000    -14.08200000     -6.49100000
O     -0.15200000    -11.20100000    -11.47300000
H     -0.78600000    -11.87100000    -11.72800000
H     -0.48600000    -10.39400000    -11.86400000
O      4.60600000     -4.34400000     14.59600000
H      4.73100000     -5.25700000     14.85500000
H      5.38300000     -3.89300000     14.92800000
O    -11.34500000     -7.55400000     -7.85000000
H    -10.46500000     -7.53100000     -8.22500000
H    -11.62100000     -8.46600000     -7.94200000
O     14.12200000     -9.17800000      2.56700000
H     14.32100000     -8.81400000      1.70500000
H     14.87200000     -9.73600000      2.77000000
O     10.60700000      9.10300000      1.85500000
H     10.37900000      9.44200000      2.72000000
H      9.77200000      9.05600000      1.38900000
O      6.31500000      3.92200000    -16.59300000
H      6.20100000      3.16600000    -17.16900000
H      5.99300000      3.62500000    -15.74100000
O      7.47700000     10.01800000      2.21000000
H      6.52800000     10.03500000      2.33100000
H      7.59900000      9.69400000      1.31700000
O    -10.49800000     10.91700000     10.08800000
H     -9.57800000     11.02100000      9.84600000
H    -10.48200000     10.33500000     10.84700000
O     15.14400000     -5.77300000     -3.63000000
H     14.83200000     -6.56900000     -3.20000000
H     15.97100000     -6.03000000     -4.03700000
O     11.94400000      6.71000000      9.80900000
H     12.17100000      7.58900000     10.11500000
H     12.41700000      6.61500000      8.98300000
O      7.88700000      2.32500000      1.91100000
H      8.43100000      1.53700000      1.90500000
H      7.63400000      2.44800000      0.99600000
O      4.33500000     -5.19800000     -4.52500000
H      4.29100000     -4.92400000     -3.60900000
H      3.48400000     -5.60000000     -4.69600000
O     -9.83400000      5.16900000     12.99100000
H     -8.96500000      5.55200000     12.87500000
H     -9.72100000      4.52600000     13.69000000
O     -8.25900000     11.76900000      7.84300000
H     -7.39100000     11.39400000      7.69700000
H     -8.74600000     11.56700000      7.04400000
O     13.17900000     -4.04300000      8.14900000
H     13.17000000     -4.00200000      7.19300000
H     14.06700000     -3.78300000      8.39200000
O     -9.92500000     -8.48900000     12.05600000
H     -9.12700000     -8.84800000     12.44400000
H    -10.43900000     -8.18500000     12.80500000
O      9.97900000     11.35900000      9.20500000
H      9.41300000     12.04500000      8.85100000
H      9.40800000     10.84800000      9.77700000
O      2.27000000    -12.70200000      7.30700000
H      2.47800000    -13.19100000      6.51100000
H      2.04700000    -13.37500000      7.95000000
O      0.21600000      8.04000000     13.13500000
H      0.93100000      8.48000000     13.59500000
H     -0.43400000      7.86300000     13.81600000
O      0.52500000      8.91700000      2.83700000
H      0.80700000      8.12900000      2.37200000
H      1.32500000      9.25900000      3.23500000
O     17.76800000     -4.52600000     -1.39000000
H     17.80000000     -4.51400000     -2.34600000
H     16.89900000     -4.18900000     -1.17400000
O      5.38600000     -8.74000000     -5.45000000
H      4.99100000     -7.86800000     -5.44800000
H      5.55400000     -8.92500000     -6.37400000
O      6.08400000     -7.95800000     10.09300000
H      5.41800000     -7.37500000     10.45900000
H      6.75200000     -7.36800000      9.74300000
O    -13.24400000     -4.11900000     -9.74800000
H    -13.52700000     -3.36600000    -10.26600000
H    -12.36700000     -4.31900000    -10.07500000
O     -3.48200000      5.56800000    -13.83300000
H     -4.22500000      6.17000000    -13.88500000
H     -3.85400000      4.71000000    -14.03500000
O     -1.37200000     -6.73300000     -8.35700000
H     -0.53600000     -7.00100000     -8.73900000
H     -1.14600000     -6.01300000     -7.76800000
O     10.40600000     -4.40900000      4.28300000
H     10.19600000     -4.45100000      3.35100000
H      9.73300000     -3.83800000      4.65500000
O      0.28500000      5.91700000     -7.76300000
H      0.59700000      6.81800000     -7.67400000
H      0.30700000      5.74800000     -8.70500000
O      3.74100000    -10.62900000      5.17600000
H      4.13200000    -11.50000000      5.10600000
H      2.84800000    -10.79100000      5.48000000
O    -11.34700000     -5.79300000      6.94000000
H    -10.78400000     -6.55300000      6.79400000
H    -12.00900000     -6.10000000      7.55900000
O     -4.24400000     -5.52800000    -16.45000000
H     -4.31000000     -5.08400000    -17.29500000
H     -4.07500000     -4.82400000    -15.82300000
O      7.80400000      6.07700000     -6.59000000
H      7.60400000      5.85900000     -5.68000000
H      8.75400000      6.20100000     -6.60400000
O     18.67100000      0.20900000     -0.62100000
H     19.03100000      0.82900000      0.01300000
H     17.73200000      0.39900000     -0.63500000
O     10.01300000     13.97200000      4.22000000
H     10.60500000     13.78400000      4.94900000
H      9.81800000     13.11500000      3.84300000
O     -2.17800000     -8.66400000     12.01800000
H     -1.39300000     -8.96900000     12.47400000
H     -2.37400000     -7.81800000     12.42000000
O     14.11600000     -5.70700000      0.67700000
H     14.05700000     -5.20200000     -0.13400000
H     13.63700000     -5.18400000      1.32000000
O     10.04600000     -4.36300000      1.61700000
H      9.16200000     -4.01800000      1.49000000
H     10.06600000     -5.16700000      1.09600000
O     -2.72500000     -0.16500000     10.40200000
H     -3.26100000     -0.86200000     10.78100000
H     -2.08600000      0.04300000     11.08300000
O     14.45700000      2.46600000     10.62000000
H     14.13400000      2.07900000      9.80700000
H     15.36900000      2.17900000     10.67600000
O     15.74100000     -5.55000000      2.84100000
H     15.21700000     -4.92800000      3.34400000
H     15.37400000     -5.51400000      1.95700000
O     -3.23100000      3.14600000     12.15100000
H     -3.60400000      2.32600000     12.47500000
H     -2.93100000      2.93900000     11.26600000
O     -3.91900000     14.05800000      7.46700000
H     -4.51700000     14.61400000      7.96800000
H     -3.09900000     14.08400000      7.96000000
O     -0.44700000     10.50100000     -9.46400000
H     -1.28800000     10.06100000     -9.33700000
H     -0.52000000     11.30900000     -8.95500000
O     -2.03000000    -12.81100000     -5.09000000
H     -2.88400000    -13.06800000     -4.74200000
H     -1.48400000    -13.59000000     -4.98400000
O     14.32700000     -6.15900000     -7.60400000
H     14.46500000     -7.04100000     -7.94800000
H     13.37800000     -6.09000000     -7.49400000
O     -0.70500000    -13.31700000      8.46500000
H     -0.32600000    -14.19400000      8.40800000
H     -0.52900000    -13.03800000      9.36300000
O     -4.54500000    -11.48400000      1.89600000
H     -4.33100000    -12.26200000      1.38000000
H     -3.76800000    -11.33400000      2.43500000
O     -3.31100000      5.62200000      9.13900000
H     -3.09500000      6.04200000      9.97200000
H     -3.67100000      4.77100000      9.38700000
O      0.04700000     -8.44900000     -0.65200000
H      0.65900000     -7.72500000     -0.51600000
H     -0.35300000     -8.58900000      0.20700000
O     -5.01500000    -13.57500000      6.10800000
H     -5.38400000    -14.43100000      6.32600000
H     -4.09900000    -13.63400000      6.37800000
O    -14.84900000     -5.48200000     -5.96900000
H    -14.14700000     -4.83500000     -5.91100000
H    -14.63400000     -6.13000000     -5.29800000
O     -4.36400000      9.28700000      1.32700000
H     -3.83500000      8.67900000      0.81100000
H     -5.05300000      9.57400000      0.72800000
O     10.83200000     10.32100000      4.29900000
H     11.10200000      9.61100000      4.88200000
H     11.61400000     10.86600000      4.20700000
O     -1.61400000      6.22700000      7.04800000
H     -2.03100000      6.15600000      7.90700000
H     -2.29800000      5.97800000      6.42800000
O     -7.29800000    -12.21300000      5.27700000
H     -7.07600000    -11.30500000      5.07000000
H     -6.45800000    -12.62700000      5.47300000
O      1.22500000    -13.72600000      2.26200000
H      0.48200000    -14.00000000      1.72500000
H      1.25000000    -12.77400000      2.16900000
O     -9.51800000     -3.80900000     -7.02100000
H     -9.50000000     -3.09900000     -7.66200000
H    -10.43300000     -4.09000000     -7.00000000
O     -3.78500000    -16.68300000      4.80900000
H     -3.99200000    -17.43300000      5.36600000
H     -3.96200000    -16.99000000      3.91900000
O     -5.02000000     -1.39800000     -0.78400000
H     -5.13600000     -0.45200000     -0.69400000
H     -4.41500000     -1.63300000     -0.08000000
O    -14.50100000      3.72300000      9.77300000
H    -14.10400000      4.54500000     10.06200000
H    -13.89100000      3.37900000      9.12100000
O     -8.54300000     -3.14100000     -1.47200000
H     -8.83300000     -4.03900000     -1.31200000
H     -8.52200000     -3.06200000     -2.42500000
O    -11.41500000     -0.66200000    -10.45000000
H    -11.62900000     -0.77800000    -11.37500000
H    -11.68900000      0.23300000    -10.25100000
O      9.17400000     -3.48100000    -13.68100000
H      9.98000000     -3.92700000    -13.42000000
H      9.22100000     -2.62900000    -13.24900000
O      5.11200000      6.02400000    -13.84800000
H      4.72400000      6.27200000    -13.00900000
H      5.76100000      6.70600000    -14.02200000
O     -6.39900000     -2.33100000     -5.17900000
H     -6.71300000     -3.14800000     -5.56600000
H     -6.74300000     -1.64600000     -5.75300000
O      6.97000000    -12.59400000      9.55200000
H      6.35100000    -11.88500000      9.37900000
H      6.73300000    -12.91100000     10.42400000
O     -8.29300000      6.12600000     -6.09600000
H     -8.52700000      6.89500000     -6.61400000
H     -7.33500000      6.11800000     -6.09700000
O     -1.46200000      3.21100000    -11.23300000
H     -2.17100000      3.66800000    -10.78000000
H     -1.90200000      2.69000000    -11.90400000
O      8.53300000      5.16700000     13.52600000
H      9.00200000      4.59700000     14.13600000
H      8.12300000      4.56600000     12.90400000
O     -7.71700000     -8.80800000      1.83800000
H     -8.54200000     -8.95300000      2.30100000
H     -7.81200000     -7.94000000      1.44600000
O    -11.37000000     -0.45200000     -5.11000000
H    -11.50600000     -1.24700000     -5.62500000
H    -10.90800000      0.14100000     -5.70300000
O     -1.19200000     -7.10900000      9.24200000
H     -2.00500000     -6.89100000      8.78700000
H     -1.16300000     -8.06600000      9.23600000
O      7.83900000     13.51300000     -8.96400000
H      8.55100000     13.92000000     -8.47100000
H      7.74700000     12.64200000     -8.57700000
O      1.17000000     -2.10700000    -14.72600000
H      1.20400000     -2.50000000    -15.59800000
H      0.94000000     -1.19100000    -14.88400000
O     -2.99900000     -9.11900000      6.03400000
H     -2.64200000    -10.00500000      5.96500000
H     -3.23900000     -9.02800000      6.95600000
O     11.25000000      5.39200000     -4.20800000
H     10.75300000      5.05700000     -4.95400000
H     11.41700000      6.30900000     -4.42400000
O    -10.85400000      2.44700000      4.93000000
H    -10.82900000      3.32300000      5.31500000
H    -10.21200000      2.47800000      4.22100000
O      7.61600000      6.00900000     -1.14600000
H      6.98900000      6.71500000     -0.98700000
H      8.28200000      6.12300000     -0.46800000
O     -4.64600000      8.90600000     -2.84700000
H     -5.02700000      9.69100000     -2.45500000
H     -4.36900000      8.37500000     -2.10000000
O     -1.73000000      1.66300000     -5.31700000
H     -0.81700000      1.79800000     -5.56800000
H     -1.90200000      0.74400000     -5.52000000
O     -8.90800000      6.36300000     -2.40400000
H     -8.75100000      5.59400000     -2.95200000
H     -9.62700000      6.82300000     -2.83800000
O     -2.14700000    -15.03300000      6.33200000
H     -2.57800000    -15.59000000      5.68400000
H     -1.59500000    -14.44700000      5.81500000
O      4.96700000      1.35200000     -1.81600000
H      4.80000000      2.02500000     -1.15500000
H      5.69000000      0.83800000     -1.45600000
O      0.50100000      6.32500000      1.06400000
H      0.56600000      5.92500000      0.19700000
H      1.28800000      6.03200000      1.52300000
O      8.06400000     -6.67000000     -7.91400000
H      8.02400000     -5.91400000     -8.50000000
H      7.51400000     -6.42500000     -7.17000000
O    -12.60700000      4.91600000      2.93300000
H    -13.14000000      5.41500000      3.55200000
H    -13.17600000      4.79000000      2.17400000
O     -7.25800000     -5.08000000     -6.11000000
H     -7.20200000     -5.89100000     -5.60400000
H     -8.19700000     -4.92700000     -6.21300000
O     -6.31200000     -6.00600000     14.59900000
H     -6.48600000     -5.16400000     15.02100000
H     -6.33900000     -6.64200000     15.31300000
O      6.73400000      1.08700000    -11.92800000
H      5.93500000      1.06600000    -12.45600000
H      7.44400000      1.07500000    -12.57000000
O      2.01000000     -8.30500000      6.61400000
H      1.39200000     -7.58000000      6.52400000
H      2.79800000     -8.00700000      6.15900000
O     -7.31500000      5.03300000      9.15200000
H     -6.72100000      4.30700000      9.34500000
H     -8.05700000      4.62200000      8.70800000
O     10.27700000    -13.67500000      4.85900000
H      9.59600000    -14.09200000      5.38700000
H     11.09200000    -14.07900000      5.15800000
O     -3.66300000     -6.32200000      2.94000000
H     -3.52200000     -5.53600000      2.41200000
H     -3.52000000     -7.04700000      2.33200000
O      0.34000000     10.17700000     -5.19400000
H      0.38600000     10.49000000     -4.29100000
H      0.36000000     10.97200000     -5.72600000
O     13.22300000      8.06500000      5.46800000
H     14.13900000      7.79200000      5.42200000
H     12.99900000      7.99500000      6.39600000
O    -13.18800000      2.49200000      7.70400000
H    -13.25000000      1.55200000      7.87400000
H    -13.13800000      2.56100000      6.75100000
O      9.44000000      5.61800000      9.41300000
H      9.37100000      4.67900000      9.58100000
H     10.27400000      5.87200000      9.80800000
O     -2.52800000    -10.16700000      3.28400000
H     -2.31700000     -9.49600000      2.63500000
H     -2.63400000     -9.68300000      4.10300000
O     11.29700000     -0.76800000     10.88700000
H     11.21100000     -1.09900000      9.99300000
H     11.21600000     -1.54600000     11.43900000
O     -1.17100000     -9.20400000     -3.15600000
H     -1.97400000     -8.68500000     -3.12500000
H     -0.63400000     -8.85700000     -2.44300000
O      6.77800000      0.01500000      6.25200000
H      6.87400000     -0.68700000      5.60800000
H      7.46900000      0.64000000      6.03000000
O      8.28300000     -5.36500000     -0.83800000
H      7.49000000     -4.92100000     -1.13800000
H      8.98400000     -4.99100000     -1.37200000
O      4.76100000    -13.10700000      4.64300000
H      5.14600000    -13.39900000      3.81600000
H      5.49300000    -13.10700000      5.26000000
O      7.50900000      3.27500000     -1.04600000
H      8.43700000      3.40000000     -0.85100000
H      7.17800000      4.15700000     -1.21400000
O      0.58500000     -4.09200000     -4.89800000
H      1.10000000     -4.88600000     -4.75100000
H      1.22200000     -3.38000000     -4.84500000
O     -1.10300000     15.63500000     -1.98300000
H     -0.19700000     15.33900000     -2.07900000
H     -1.33600000     15.40400000     -1.08400000
O     10.17500000     -7.50700000    -12.57600000
H     10.35200000     -7.82700000    -11.69200000
H     10.30500000     -8.27100000    -13.13800000
O     13.11100000     -4.45000000      5.29100000
H     12.25500000     -4.30800000      4.88600000
H     13.29500000     -5.37800000      5.14200000
O     10.28800000      1.11100000     -6.86300000
H     10.50100000      0.34400000     -6.33200000
H     10.22600000      0.77400000     -7.75700000
O      7.34700000      3.49300000     11.31800000
H      6.84100000      4.03900000     10.71600000
H      6.99800000      2.61100000     11.19200000
O     -9.79000000      2.61300000     -1.76000000
H    -10.66600000      2.67200000     -2.14100000
H     -9.40800000      3.47900000     -1.90300000
O     10.51100000     -1.24700000    -11.67000000
H     11.34300000     -1.71800000    -11.73000000
H     10.64400000     -0.45900000    -12.19700000
O     -4.72100000    -12.66800000     12.98600000
H     -4.79100000    -11.78400000     12.62400000
H     -5.47900000    -13.13300000     12.63100000
O      9.55200000     -3.70300000     -7.20400000
H      8.75200000     -3.79100000     -7.72200000
H     10.08400000     -3.07300000     -7.69000000
O    -10.80600000    -10.25800000      2.04500000
H    -10.38800000     -9.79200000      2.76900000
H    -11.73700000    -10.05600000      2.13600000
O     -1.69500000      6.41000000     14.80100000
H     -1.86100000      7.01700000     15.52300000
H     -2.55800000      6.25300000     14.41700000
O      0.90700000     17.38000000      0.05100000
H      1.61600000     16.75500000     -0.09700000
H      0.48300000     17.07700000      0.85500000
O     13.12100000      1.03800000      8.44800000
H     13.18300000      0.49400000      7.66300000
H     12.24500000      0.86200000      8.79300000
O    -17.42300000      2.63900000     -3.31800000
H    -17.00800000      2.30300000     -2.52300000
H    -16.93800000      2.22800000     -4.03300000
O     10.24400000     12.06000000     -5.46200000
H      9.86900000     12.65300000     -6.11300000
H     10.21600000     12.55600000     -4.64300000
O      2.48600000     10.91000000      7.08200000
H      2.52200000     11.82800000      6.81100000
H      2.02800000     10.92700000      7.92200000
O     -7.45900000      9.42900000    -11.99100000
H     -7.99200000      8.95900000    -12.63100000
H     -7.05100000     10.13600000    -12.49200000
O      0.89000000      2.38200000     -6.00700000
H      1.18800000      1.51200000     -5.74400000
H      1.69200000      2.89800000     -6.08400000
O     15.50200000      8.69700000     -0.84300000
H     15.14400000      9.43500000     -1.33700000
H     14.94700000      8.63700000     -0.06500000
O     -3.65600000     -6.52400000     -9.53500000
H     -3.41300000     -5.82400000    -10.14200000
H     -2.82200000     -6.83500000     -9.18200000
O     13.19500000      0.64100000     -0.29900000
H     12.30300000      0.98700000     -0.33000000
H     13.51400000      0.72000000     -1.19800000
O     -3.40500000     -0.10400000     -8.84600000
H     -3.09300000      0.78400000     -9.02300000
H     -2.60700000     -0.62300000     -8.74700000
O     -9.14900000      8.11800000     -0.49200000
H     -8.93000000      7.51700000     -1.20400000
H     -9.97500000      8.51900000     -0.76300000
O      9.81800000     -1.18400000     15.11300000
H     10.30300000     -0.77600000     15.83000000
H      8.94900000     -1.35200000     15.47700000
O      1.81100000    -17.84500000      0.10500000
H      2.18100000    -17.69800000     -0.76500000
H      2.52100000    -18.25200000      0.60100000
O    -12.38200000      8.48200000      6.48000000
H    -12.31900000      9.25600000      7.04000000
H    -12.40000000      7.74600000      7.09200000
O     -0.96300000     11.67900000     12.06900000
H     -0.86900000     10.85500000     11.59100000
H     -0.17700000     11.73100000     12.61400000
O     -3.80200000      7.17700000     -0.89300000
H     -4.53500000      6.56200000     -0.88400000
H     -3.02600000      6.62400000     -0.98200000
O      6.62500000     12.56600000     -4.75100000
H      6.59800000     11.80900000     -5.33600000
H      5.80700000     13.03200000     -4.92500000
O      7.12700000      2.93700000     -4.04500000
H      6.83500000      2.85700000     -3.13700000
H      7.64600000      3.74100000     -4.06000000
O     -7.51100000    -11.40600000      1.03000000
H     -7.39600000    -10.52000000      1.37200000
H     -8.06000000    -11.84400000      1.68100000
O      1.93300000    -14.90900000     -3.12600000
H      2.18500000    -15.80900000     -2.92000000
H      2.73900000    -14.50000000     -3.44000000
O    -12.00500000    -12.86400000     -0.55600000
H    -12.30900000    -12.90800000      0.35000000
H    -11.10800000    -13.19600000     -0.52500000
O    -17.63800000      4.93800000     -1.18100000
H    -17.87500000      4.95400000     -2.10900000
H    -17.33000000      4.04500000     -1.02800000
O      7.78600000      9.16600000     -7.10100000
H      7.49800000      8.25300000     -7.12200000
H      7.04100000      9.64300000     -6.73600000
O      3.69600000     -1.76000000      0.13800000
H      4.19800000     -1.04600000      0.53000000
H      2.79100000     -1.44900000      0.14400000
O     -3.97800000      1.54800000    -18.03000000
H     -4.17600000      1.85600000    -17.14600000
H     -3.04600000      1.33000000    -18.00400000
O    -12.75600000     -4.07600000     10.94400000
H    -11.90900000     -4.47500000     11.14100000
H    -12.55200000     -3.15900000     10.75900000
O     -5.10500000     11.08500000    -10.55400000
H     -4.48000000     10.60900000    -10.00600000
H     -5.86100000     10.50100000    -10.61600000
O      9.96800000     -7.76000000     -9.82700000
H      9.08500000     -7.49600000     -9.57000000
H     10.15700000     -8.52600000     -9.28500000
O    -11.99400000      3.54200000     -3.33700000
H    -11.32300000      4.14000000     -3.66700000
H    -12.71100000      3.61600000     -3.96800000
O    -10.83300000      0.69200000    -13.57800000
H    -11.51600000      1.32900000    -13.78500000
H    -11.25900000     -0.15900000    -13.68100000
O     16.83700000      0.32200000     -3.42000000
H     17.27700000     -0.00700000     -4.20400000
H     17.38800000      1.04600000     -3.12300000
O      1.33500000      6.18700000      7.92600000
H      0.62700000      6.67300000      7.50300000
H      0.90600000      5.41800000      8.30300000
O     -5.16600000     -1.55500000     16.02900000
H     -4.91400000     -1.35800000     16.93100000
H     -5.21100000     -0.70000000     15.60100000
O     -8.58700000      0.57600000     -3.04900000
H     -9.00200000      1.33400000     -2.63800000
H     -9.21700000     -0.13500000     -2.93200000
O    -13.43200000    -10.99100000     -6.33400000
H    -14.11200000    -11.42000000     -5.81300000
H    -13.24400000    -10.18000000     -5.86200000
O      0.89300000     11.90200000     -2.91400000
H      1.00800000     11.51500000     -2.04600000
H      1.05400000     12.83600000     -2.78400000
O      6.88600000    -10.70900000      2.72700000
H      7.83600000    -10.62600000      2.63900000
H      6.75700000    -11.04900000      3.61200000
O     -5.88200000      1.14700000     -1.77000000
H     -6.64000000      1.08700000     -2.35100000
H     -5.25800000      1.69500000     -2.24600000
O     -5.00600000     -5.24800000     -0.46600000
H     -5.46000000     -5.99300000     -0.86100000
H     -4.79500000     -4.67700000     -1.20500000
O     -5.15400000     -9.13900000      0.62300000
H     -6.09500000     -9.19300000      0.79100000
H     -4.80500000     -9.97000000      0.94600000
O    -10.21800000      8.07000000      4.83300000
H    -10.82700000      8.55200000      5.39200000
H     -9.72300000      8.75000000      4.37500000
O     -3.20200000     -1.64700000     13.13500000
H     -2.43100000     -2.15800000     12.89000000
H     -3.94100000     -2.15300000     12.79900000
O      3.12300000      3.87100000     -5.50900000
H      3.33300000      3.03200000     -5.09900000
H      3.58000000      3.84900000     -6.34900000
O     -7.90800000      1.74900000     10.07800000
H     -7.16800000      1.75300000      9.47000000
H     -8.63600000      1.39700000      9.56600000
O     -4.02700000     -0.66500000    -12.11700000
H     -3.76200000      0.05700000    -11.54700000
H     -3.38200000     -0.65900000    -12.82600000
O     -6.80000000    -11.99300000     -1.63700000
H     -6.69500000    -11.89300000     -0.69100000
H     -7.25500000    -11.19700000     -1.91200000
O    -15.06200000      7.20500000      1.45400000
H    -15.68700000      7.62800000      2.04300000
H    -14.25400000      7.70700000      1.56300000
O     -9.62200000    -11.82700000     -5.94400000
H     -9.05500000    -12.47100000     -5.51900000
H     -9.82600000    -11.19500000     -5.25500000
O     10.90200000      3.20600000     12.86000000
H     11.76900000      3.58500000     13.00300000
H     10.88400000      2.43100000     13.42100000
O    -12.21200000     -8.90600000     -4.90400000
H    -11.61100000     -9.37500000     -4.32400000
H    -11.66900000     -8.23700000     -5.32100000
O     -6.42600000     -4.12500000      9.98000000
H     -6.14900000     -3.33900000     10.45000000
H     -7.22500000     -3.86200000      9.52400000
O     10.82800000     -4.89500000      9.91200000
H     10.19700000     -4.77900000      9.20100000
H     11.65000000     -4.55400000      9.56100000
O      3.97900000      1.15800000    -15.88200000
H      3.10300000      0.92400000    -16.18800000
H      3.95800000      2.11200000    -15.80400000
O    -13.22500000     -2.45600000     -1.97400000
H    -12.70200000     -1.69500000     -2.22600000
H    -13.33000000     -2.95400000     -2.78500000
O     -5.19400000    -13.33200000     -3.46800000
H     -5.28500000    -12.95900000     -4.34500000
H     -5.75400000    -12.78600000     -2.91700000
O    -10.38000000     -6.77200000    -13.00800000
H    -10.77000000     -7.19500000    -13.77300000
H    -10.17300000     -7.49500000    -12.41500000
O     -6.34800000     12.17900000      1.54800000
H     -5.44900000     12.07900000      1.86200000
H     -6.49800000     11.40700000      1.00200000
O      3.46700000      7.06300000     -5.97900000
H      2.82600000      7.60400000     -6.44100000
H      3.96900000      6.64000000     -6.67600000
O    -13.77300000     -7.12900000      5.50400000
H    -12.94400000     -6.72300000      5.75300000
H    -13.94800000     -7.76400000      6.19900000
O     -0.83300000    -17.23200000      0.17900000
H     -0.95700000    -16.98300000     -0.73700000
H     -0.06500000    -17.80300000      0.16900000
O      3.74200000     -0.06000000      6.17500000
H      4.62400000     -0.32100000      6.43900000
H      3.76400000      0.89700000      6.17900000
O     13.10000000     -0.33900000      5.74900000
H     13.90900000     -0.59000000      6.19400000
H     12.81100000     -1.13700000      5.30700000
O     11.80100000     -8.94500000     -1.10100000
H     11.15900000     -8.53900000     -0.51800000
H     11.34400000     -9.02800000     -1.93800000
O      1.64800000      8.15100000     -7.56800000
H      2.13100000      8.10500000     -8.39300000
H      1.57100000      9.08800000     -7.38700000
O      8.21300000     -0.94100000      1.96600000
H      8.62000000     -0.93100000      1.10000000
H      8.07700000     -1.86900000      2.15600000
O    -12.41100000     -5.28600000     -1.20200000
H    -12.57000000     -5.19600000     -0.26200000
H    -12.85300000     -4.53200000     -1.59300000
O      3.01300000      9.06800000    -15.40200000
H      2.92700000      8.25700000    -14.90100000
H      2.13300000      9.23700000    -15.73700000
O    -10.67100000      9.83300000    -11.57300000
H     -9.99800000      9.64300000    -10.91900000
H    -10.24800000      9.65200000    -12.41200000
O     -1.93500000     -5.85300000    -12.56000000
H     -1.51000000     -5.17500000    -13.08400000
H     -2.68400000     -5.41300000    -12.15900000
O    -11.28000000      9.32700000     -4.11400000
H    -11.25800000      8.97300000     -3.22500000
H    -10.91400000     10.20700000     -4.03000000
O      0.84300000    -12.01900000     -8.72400000
H      0.44200000    -11.90200000     -9.58500000
H      1.73000000    -12.32600000     -8.91300000
O      9.60300000      1.74400000     -4.03100000
H      8.74800000      2.13400000     -3.85100000
H      9.94000000      2.23900000     -4.77800000
O      6.48900000     15.12100000     -1.79400000
H      6.43100000     15.56300000     -2.64200000
H      7.41700000     14.90800000     -1.69800000
O      0.51400000      3.36600000      8.02900000
H     -0.18600000      3.60200000      7.42000000
H      0.48800000      2.40900000      8.06400000
O      5.40200000      0.06400000      1.76900000
H      5.48600000      0.92800000      2.17300000
H      6.30400000     -0.21800000      1.61700000
O     -1.49500000      8.03300000     -8.93800000
H     -1.62800000      7.34000000     -9.58500000
H     -0.62400000      8.37800000     -9.13200000
O      3.05700000    -10.47200000    -12.12500000
H      2.28800000    -10.74200000    -11.62300000
H      3.63900000    -11.23200000    -12.09700000
O     14.77500000      3.54000000      2.15200000
H     13.98500000      3.84900000      2.59600000
H     14.97200000      2.70200000      2.57000000
O      3.65200000      1.44100000     -4.23400000
H      3.81800000      1.25100000     -3.31100000
H      4.12400000      0.75600000     -4.70800000
O      6.20200000     -1.67800000    -12.23000000
H      5.35600000     -1.24000000    -12.13500000
H      6.41800000     -1.58200000    -13.15700000
O     -0.89300000     -3.80500000    -13.89200000
H     -0.64300000     -4.53100000    -14.46300000
H     -0.16200000     -3.19100000    -13.95000000
O      2.36500000      6.50600000      3.22000000
H      3.13700000      6.93600000      3.58800000
H      1.70500000      6.56700000      3.91000000
O      2.53300000    -13.37800000     11.73300000
H      3.36400000    -13.82300000     11.56900000
H      2.75000000    -12.44600000     11.71000000
O      0.56400000     -6.24300000      2.55400000
H      0.97800000     -6.22500000      1.69100000
H      0.41500000     -5.32100000      2.76700000
O     -3.34900000    -13.39500000      0.23500000
H     -2.54900000    -13.10000000     -0.20100000
H     -3.82300000    -13.88300000     -0.43800000
O     10.50500000     -5.05100000     -2.33000000
H     10.27200000     -4.42200000     -3.01300000
H     11.30600000     -5.46500000     -2.65000000
O     -1.87000000      4.01100000     -6.90300000
H     -1.90800000      3.30000000     -6.26400000
H     -1.05200000      4.46700000     -6.70600000
O    -10.34800000     11.30800000      5.53800000
H    -10.71900000     11.83300000      4.83000000
H     -9.54700000     10.93800000      5.16800000
O      3.01500000     -2.89100000     -8.75300000
H      3.74700000     -3.50700000     -8.79200000
H      2.23700000     -3.44600000     -8.70600000
O      6.35300000     10.95000000     10.44300000
H      7.08900000     11.56300000     10.43400000
H      6.46800000     10.42600000      9.65100000
O     -7.17600000     -2.16300000      1.04700000
H     -7.90300000     -2.07400000      0.43100000
H     -6.40100000     -2.24500000      0.49200000
O     -6.33000000     -6.35500000    -11.37400000
H     -5.54400000     -6.79400000    -11.04900000
H     -6.66400000     -5.87100000    -10.61900000
O    -10.44600000     -0.26400000      4.85000000
H    -10.32600000     -0.60400000      3.96300000
H    -10.52200000      0.68300000      4.73500000
O     -4.16000000    -10.52200000     11.56600000
H     -3.82400000    -11.38500000     11.32400000
H     -3.39600000    -10.05300000     11.90100000
O    -10.59600000     12.62800000     -7.96700000
H    -11.15700000     12.14900000     -8.57700000
H    -10.10800000     11.94600000     -7.50500000
O      1.66400000     -6.08200000      0.10700000
H      2.51800000     -6.27400000      0.49500000
H      1.65500000     -5.13000000      0.00700000
O      2.30700000    -16.31800000      2.71100000
H      1.89000000    -15.47800000      2.90100000
H      1.72600000    -16.73700000      2.07700000
O     15.91300000     -2.11300000      1.06600000
H     15.15900000     -2.60700000      1.38800000
H     15.82400000     -2.13500000      0.11300000
O      0.21400000      5.14900000    -10.43500000
H      1.01900000      4.64000000    -10.53700000
H     -0.38200000      4.79000000    -11.09200000
O      0.00100000    -11.34800000     -1.39900000
H     -0.21900000    -11.08800000     -2.29400000
H     -0.11600000    -10.55100000     -0.88300000
O      5.69500000     -0.28300000     -9.69700000
H      6.16500000      0.05100000    -10.46100000
H      4.78100000     -0.04500000     -9.85400000
O      9.30400000      7.84900000     13.76000000
H      8.41400000      8.11600000     13.53400000
H      9.41400000      6.99700000     13.33900000
O      7.18800000      9.15000000      7.87900000
H      7.61200000      9.69300000      7.21500000
H      6.38800000      8.83600000      7.45700000
O     -0.49700000     -5.57600000     11.30500000
H     -0.39500000     -6.16300000     12.05400000
H     -0.62100000     -6.16200000     10.55800000
O    -14.49100000      3.76500000     -2.01400000
H    -15.26000000      3.62400000     -2.56500000
H    -13.86400000      4.20600000     -2.58600000
O     -2.66000000     -6.74600000     -3.15800000
H     -3.50900000     -6.69700000     -3.59900000
H     -2.35800000     -5.83900000     -3.11800000
O      8.34000000     -0.51600000      8.41000000
H      8.55500000      0.24600000      8.94800000
H      7.59000000     -0.23500000      7.88700000
O     -9.54200000     -7.73700000      6.76100000
H     -8.72600000     -7.26900000      6.58100000
H     -9.28700000     -8.44200000      7.35600000
O      0.45500000      6.62000000      5.26400000
H     -0.35200000      6.21500000      5.58200000
H      0.26100000      7.55700000      5.24200000
O     13.03300000      4.71600000     11.69100000
H     13.57200000      3.98500000     11.38700000
H     12.46400000      4.91900000     10.94900000
O      0.39100000      5.07300000     -4.92000000
H      0.25400000      5.70700000     -5.62400000
H      1.22600000      4.65600000     -5.13200000
O    -12.02400000     -9.67200000     -0.84200000
H    -12.80100000     -9.14900000     -0.64400000
H    -12.30400000    -10.57700000     -0.70500000
O    -15.60000000     -2.00800000      4.72000000
H    -16.04300000     -2.22600000      5.54000000
H    -14.68100000     -1.90300000      4.96400000
O     13.83500000      8.59700000     -6.84600000
H     14.49300000      7.90800000     -6.75700000
H     13.20600000      8.42000000     -6.14700000
O      4.37200000      2.82200000      0.41000000
H      4.62900000      2.96500000      1.32100000
H      3.86900000      2.00800000      0.42800000
O     -1.20700000     -3.83200000     16.81700000
H     -0.99000000     -2.93200000     17.05900000
H     -2.01900000     -3.75700000     16.31600000
O      9.23600000     -7.90000000     -0.11500000
H      8.90500000     -7.01100000     -0.24600000
H      8.47000000     -8.46100000     -0.23800000
O     -4.31600000     10.87500000     -5.95500000
H     -4.43000000     11.40600000     -5.16700000
H     -3.63400000     10.24500000     -5.72300000
O      5.54500000    -13.80700000      2.28100000
H      5.02600000    -14.39900000      1.73700000
H      6.41500000    -13.81600000      1.88300000
O     -0.30400000    -14.91300000     -4.77000000
H      0.51800000    -14.73600000     -4.31400000
H     -0.35000000    -15.86800000     -4.81900000
O     15.11200000     -0.80900000      7.50500000
H     14.74100000     -0.63200000      8.36900000
H     15.98000000     -0.40600000      7.53000000
O     11.50200000     -2.33100000     -1.18000000
H     12.23600000     -2.40900000     -0.57000000
H     11.81400000     -2.74300000     -1.98500000
O     14.78100000     -0.78800000     10.59200000
H     13.85100000     -0.57000000     10.53500000
H     14.79700000     -1.71200000     10.84200000
O      0.30400000     -3.90300000      8.03400000
H      0.63500000     -3.76400000      8.92200000
H      0.84600000     -3.33600000      7.48600000
O    -12.90200000     -1.21000000      5.61900000
H    -12.42800000     -1.78900000      6.21500000
H    -12.30700000     -1.08700000      4.87900000
O     -3.80900000     17.77600000      3.76400000
H     -2.90600000     17.70300000      3.45500000
H     -4.25700000     17.02500000      3.37600000
O     -2.36200000     -6.57100000      5.63700000
H     -2.79800000     -7.31900000      6.04600000
H     -2.69700000     -6.56000000      4.74000000
O     -2.42100000      8.85600000      6.43600000
H     -2.33300000      7.95000000      6.73100000
H     -1.52100000      9.15400000      6.30500000
O     -6.91600000      2.35500000     12.87000000
H     -6.55800000      3.23600000     12.76300000
H     -7.61700000      2.30100000     12.22000000
O     -6.54200000      0.33000000     14.56900000
H     -6.63600000      0.97200000     13.86500000
H     -7.05000000      0.69400000     15.29400000
O      3.35700000      7.09000000     13.61200000
H      3.56800000      7.99400000     13.84700000
H      3.94300000      6.88900000     12.88200000
O    -10.92400000      8.01900000     -6.85400000
H    -10.92200000      8.56300000     -6.06700000
H    -11.46500000      7.26400000     -6.62200000
O     -9.17300000     -3.99900000    -14.20700000
H     -9.48700000     -4.76200000    -13.72100000
H     -8.83400000     -3.40900000    -13.53400000
O      1.02300000     -7.70000000     -9.75800000
H      1.66100000     -8.21000000     -9.25900000
H      1.44800000     -7.54200000    -10.60100000
O     10.26900000     -7.04500000     -6.49900000
H      9.86000000     -7.77000000     -6.02700000
H      9.60100000     -6.75800000     -7.12300000
O      4.15800000     -3.51800000     11.83900000
H      4.24300000     -3.93700000     12.69500000
H      4.17700000     -2.58000000     12.02800000
O      2.87400000     -0.94000000    -10.65800000
H      3.04900000     -1.56300000     -9.95300000
H      2.72000000     -1.48700000    -11.42900000
O    -12.99600000      5.78100000      8.03800000
H    -12.45500000      5.52500000      8.78500000
H    -12.61400000      5.31500000      7.29500000
O      1.63700000     13.76200000     -9.31300000
H      1.29000000     14.46300000     -9.86500000
H      0.87800000     13.21200000     -9.11800000
O      1.85000000     -1.01900000     17.38700000
H      1.88000000     -0.08600000     17.17500000
H      1.95200000     -1.46000000     16.54300000
O     13.58600000     -0.70100000     -4.29500000
H     12.78800000     -0.43800000     -4.75300000
H     13.85400000      0.08200000     -3.81400000
O     10.21400000      2.41000000     -9.57600000
H      9.45900000      2.70900000     -9.07000000
H      9.95700000      2.54000000    -10.48900000
O     -7.20800000     -1.51400000      6.75300000
H     -7.24300000     -1.78800000      5.83600000
H     -6.38800000     -1.88400000      7.08200000
O    -15.04100000     -6.79000000      3.10700000
H    -15.14300000     -5.84000000      3.16600000
H    -14.58900000     -7.03300000      3.91500000
O    -15.19300000      0.25200000      0.33300000
H    -14.57100000      0.63700000     -0.28500000
H    -14.93000000      0.59900000      1.18500000
O     -9.17400000     -7.01600000     -5.60800000
H     -8.57100000     -7.58100000     -5.12500000
H     -9.43600000     -7.53900000     -6.36600000
O      3.12400000     -2.85200000    -12.88400000
H      2.26900000     -2.69500000    -13.28600000
H      3.75300000     -2.65400000    -13.57800000
O      1.15000000      2.38800000    -11.58900000
H      1.10800000      1.95300000    -12.44100000
H      0.24100000      2.42100000    -11.29200000
O      3.87800000      7.35200000    -11.50900000
H      3.19700000      7.60700000    -10.88700000
H      4.48000000      8.09600000    -11.52300000
O     -3.06900000     14.63800000     -3.96200000
H     -2.44700000     15.27800000     -4.30700000
H     -2.71600000     14.39800000     -3.10500000
O      4.92100000     -3.92600000    -11.17300000
H      5.40300000     -3.11200000    -11.31900000
H      4.04400000     -3.74900000    -11.51400000
O    -16.02300000      0.31100000      9.88800000
H    -15.13800000      0.19600000      9.54100000
H    -15.88900000      0.63800000     10.77800000
O      3.15900000      5.42500000     -0.21700000
H      3.70800000      4.64300000     -0.16100000
H      3.61700000      6.07700000      0.31400000
O     -7.30900000      4.20200000      4.81300000
H     -7.41800000      4.78900000      4.06400000
H     -7.67900000      3.36900000      4.52000000
O     -6.24600000     -9.79800000     10.08700000
H     -5.44600000    -10.00900000     10.56900000
H     -6.13000000    -10.21900000      9.23500000
O     -9.59400000    -10.61300000     -8.44200000
H     -9.92100000    -11.23000000     -7.78800000
H    -10.26600000     -9.93300000     -8.48700000
O     11.74600000     -5.42400000     -8.82100000
H     11.04700000     -5.82700000     -9.33600000
H     11.30200000     -5.07100000     -8.05000000
O      6.50400000      2.28200000     -6.56600000
H      6.71500000      1.35800000     -6.69900000
H      6.73200000      2.45000000     -5.65100000
O     15.99800000      0.34200000      0.04800000
H     15.13000000      0.74500000      0.05600000
H     15.87900000     -0.49100000      0.50500000
O     -1.16100000     -4.60200000     -6.77800000
H     -2.05300000     -4.65400000     -6.43400000
H     -0.62800000     -4.34600000     -6.02500000
O    -11.83600000      6.16300000     -0.07900000
H    -10.95600000      6.02400000      0.26900000
H    -12.21200000      5.28500000     -0.14000000
O      8.62300000    -10.60700000     -3.88400000
H      8.25600000    -11.20100000     -3.22800000
H      8.32700000     -9.73800000     -3.61300000
O     13.59400000     -5.08900000    -10.78300000
H     13.12400000     -5.70800000    -11.34200000
H     13.12600000     -5.11800000     -9.94800000
O      8.49300000      0.16000000    -13.74800000
H      7.89200000     -0.35600000    -14.28400000
H      9.07900000      0.57800000    -14.37900000
O      0.77200000     -9.38200000    -13.98900000
H      1.65600000     -9.35800000    -13.62200000
H      0.27200000     -8.76900000    -13.45000000
O     -8.27800000    -13.88200000      2.88400000
H     -7.61900000    -14.35900000      2.38000000
H     -7.80600000    -13.56400000      3.65400000
O    -15.19100000      5.03800000     -7.27200000
H    -14.89800000      5.43900000     -8.09000000
H    -15.42900000      5.77900000     -6.71400000
O      3.64900000     10.48400000     11.91500000
H      3.62700000      9.60400000     11.53800000
H      4.51000000     10.82600000     11.67400000
O     11.21000000    -11.15100000      8.16900000
H     10.61300000    -10.43800000      8.39500000
H     11.76000000    -10.79100000      7.47200000
O      9.44000000     -9.48400000      9.65400000
H      9.70600000     -9.18400000     10.52300000
H      8.72200000     -8.90100000      9.40800000
O      7.17100000     -0.67900000     -7.50000000
H      6.64200000     -0.40300000     -8.24800000
H      7.65700000     -1.44000000     -7.81700000
O     -3.37000000      7.89000000     11.00400000
H     -3.84800000      8.68700000     11.23500000
H     -3.40300000      7.35300000     11.79600000
O      7.49100000     11.20600000     -2.36700000
H      7.22000000     11.62000000     -3.18700000
H      7.25200000     10.28500000     -2.47400000
O     11.61000000      1.92300000      5.50500000
H     12.04500000      1.08400000      5.65700000
H     11.91900000      2.20100000      4.64300000
O      5.20400000     -7.95800000      6.11800000
H      5.57200000     -8.60900000      5.52100000
H      5.46700000     -8.25600000      6.98900000
O     -1.99600000    -16.04400000      9.18100000
H     -1.26500000    -16.65400000      9.08500000
H     -2.03500000    -15.58400000      8.34200000
O     -0.31400000     13.70900000      7.68600000
H     -0.87200000     13.48900000      8.43200000
H      0.56900000     13.46900000      7.96700000
O      8.81200000     -7.50700000     -4.09500000
H      8.46600000     -7.36500000     -3.21400000
H      8.37200000     -6.85000000     -4.63400000
O      2.11900000     -9.78000000     -2.96800000
H      2.69500000     -9.09500000     -2.62800000
H      1.64500000    -10.09700000     -2.19900000
O     -4.75100000      1.39500000      5.06000000
H     -4.78000000      1.74500000      5.95000000
H     -4.73700000      2.17000000      4.49800000
O     -5.23900000    -12.62900000    -11.81900000
H     -5.14100000    -11.82100000    -11.31600000
H     -5.61300000    -13.25500000    -11.19800000
O     -8.60900000     -1.56900000     10.92800000
H     -7.97700000     -0.85400000     11.00000000
H     -8.56700000     -2.01300000     11.77500000
O      6.27300000    -11.86000000      6.80100000
H      7.14500000    -11.47500000      6.88900000
H      5.70300000    -11.28000000      7.30800000
O    -16.73000000      4.48000000      1.53200000
H    -16.13400000      5.20400000      1.34000000
H    -16.58500000      3.85600000      0.82000000
O     -1.15900000     -8.37600000    -12.27500000
H     -1.33200000     -7.46600000    -12.51600000
H     -1.01100000     -8.34900000    -11.33000000
O      7.52900000     -3.94900000     -4.03200000
H      7.62600000     -3.80600000     -3.09000000
H      7.19400000     -3.11800000     -4.36700000
O     10.42300000      9.16200000     -1.36300000
H     11.02000000      9.50500000     -2.02800000
H     10.66400000      8.23900000     -1.27900000
O      4.71000000    -10.72400000      1.30400000
H      4.09500000    -11.30700000      1.74800000
H      5.52600000    -10.81700000      1.79500000
O     11.24700000     -5.27100000     13.06000000
H     11.79600000     -5.57800000     12.33800000
H     10.49900000     -5.86800000     13.06400000
O     13.46300000      5.86300000      7.69400000
H     12.86700000      5.13700000      7.87900000
H     14.12900000      5.80600000      8.37900000
O     14.70200000     -0.63500000     -9.26000000
H     14.52100000     -1.06200000     -8.42300000
H     14.11700000      0.12200000     -9.27500000
O      6.00100000    -14.84000000      7.57600000
H      6.16300000    -15.25700000      6.72900000
H      6.22900000    -13.92100000      7.43700000
O     10.52300000      2.69800000     10.05400000
H     10.73900000      2.86200000     10.97300000
H     10.08700000      1.84600000     10.05900000
O      3.93400000     10.35500000     -2.13700000
H      3.51900000      9.53000000     -1.88400000
H      3.47300000     10.61900000     -2.93300000
O     -2.40400000     -0.99900000     -5.64800000
H     -1.75000000     -1.57900000     -5.25800000
H     -3.16800000     -1.55900000     -5.78700000
O     12.23600000     14.07400000      0.15400000
H     12.07100000     13.14000000      0.28300000
H     12.01600000     14.47500000      0.99500000
O      3.63500000     10.58300000    -12.29400000
H      3.52200000     10.66800000    -13.24100000
H      4.54600000     10.83200000    -12.13800000
O    -13.85300000      5.18500000     -4.98100000
H    -14.52100000      5.86200000     -5.09000000
H    -13.85500000      4.71100000     -5.81300000
O    -10.75000000      5.37000000      4.95000000
H    -10.65500000      6.30800000      5.11400000
H    -11.31600000      5.31800000      4.17900000
O      1.61500000     -6.58600000     -4.63300000
H      1.02100000     -7.24100000     -4.99900000
H      2.06200000     -7.04200000     -3.91900000
O    -13.84800000      6.99900000      4.67200000
H    -14.28500000      7.66800000      4.14500000
H    -13.33400000      7.49400000      5.31000000
O      4.30100000     -6.66800000      0.50400000
H      4.59800000     -7.10600000      1.30200000
H      4.96800000     -6.00200000      0.33400000
O     -9.40300000      8.88500000     -9.06300000
H    -10.02100000      8.85300000     -8.33300000
H     -9.02700000      8.00500000     -9.09800000
O     12.47500000      7.46600000      3.01900000
H     12.84100000      7.88200000      3.80000000
H     11.88500000      8.12400000      2.65100000
O     -3.84500000     10.18200000     12.51600000
H     -2.99500000     10.58000000     12.70200000
H     -4.47400000     10.89300000     12.63300000
O     10.89400000     -0.76800000      3.69300000
H     11.08400000     -0.52200000      4.59900000
H     10.73400000      0.06500000      3.24800000
O      0.21800000      9.21400000      5.92000000
H     -0.03900000      9.79800000      5.20600000
H      0.91000000      9.68800000      6.38100000
O     -4.01400000      7.57100000      3.31800000
H     -4.18000000      8.29100000      2.71000000
H     -3.06600000      7.44200000      3.28300000
O      3.07100000      9.49200000     -4.75100000
H      3.12800000      8.57500000     -5.02100000
H      2.18300000      9.75700000     -4.99300000
O     -5.60000000      3.51800000    -13.80600000
H     -6.25700000      3.99600000    -13.30000000
H     -5.86600000      2.60100000    -13.73800000
O      7.98200000      4.69800000    -13.20900000
H      7.55300000      4.92800000    -14.03300000
H      7.59700000      5.29200000    -12.56500000
O     11.68600000     -1.94300000     -7.67800000
H     11.92600000     -1.36600000     -8.40300000
H     11.80200000     -1.40500000     -6.89500000
O     -6.33000000     13.52500000     -9.70400000
H     -5.84200000     12.89400000    -10.23300000
H     -6.30400000     13.16500000     -8.81800000
O      3.04400000      3.20300000      9.08500000
H      2.95500000      3.95100000      9.67600000
H      2.36100000      3.33400000      8.42800000
O    -10.61700000      5.89800000    -13.81100000
H    -10.22000000      5.32200000    -13.15700000
H    -11.12400000      5.31000000    -14.37100000
O      0.26300000     -6.35300000      6.50200000
H      0.03800000     -5.84400000      7.28100000
H     -0.56500000     -6.44800000      6.03100000
O     -0.51600000      1.34200000     14.72900000
H     -0.45400000      2.29600000     14.67700000
H     -1.38700000      1.13900000     14.38700000
O      6.77100000    -11.19600000     -1.85700000
H      7.41600000    -11.81500000     -1.51500000
H      6.15400000    -11.06900000     -1.13500000
O     -9.30900000      6.03300000      1.11700000
H     -9.22800000      6.82000000      0.57800000
H     -8.50700000      6.01600000      1.63900000
O     15.44200000     -8.42500000      0.21600000
H     14.80800000     -7.94600000     -0.31800000
H     15.67800000     -9.18400000     -0.31700000
O     -1.88000000      5.30300000      1.85300000
H     -1.00000000      5.63600000      1.67900000
H     -2.25100000      5.14300000      0.98500000
O     -4.25900000     10.45500000      5.37800000
H     -4.59700000     10.00400000      4.60300000
H     -3.62200000      9.84600000      5.75000000
