# Supplementary material for: Integrated Multiscale Multilevel Approach to Open Shell Molecular Systems
Source: J Chem Theory Comput. 2023 Feb 13;19(5):1446–56. doi: 10.1021/acs.jctc.2c00805 (PMC10018740; doi:10.1021/acs.jctc.2c00805)
Supplement: Supplementary file 2 — ct2c00805_si_002.zip [file ct2c00805_si_002.zip › structures/PROXYL/frame97.xyz]

2564

C      1.92900000      0.06800000     -0.45600000
H      2.52400000      0.27600000     -1.34500000
H      2.52500000     -0.27400000      0.39000000
C      0.77500000     -0.85800000     -0.73500000
C      0.35700000     -0.80300000     -2.22100000
H     -0.57100000     -1.34400000     -2.40700000
H      1.10000000     -1.19000000     -2.91900000
H      0.08800000      0.20600000     -2.53500000
C      1.08100000     -2.24700000     -0.18700000
H      2.12100000     -2.45100000     -0.44200000
H      0.97400000     -2.25800000      0.89800000
H      0.50300000     -3.02400000     -0.68600000
N     -0.38400000     -0.21400000      0.04900000
O     -1.53600000     -0.66700000      0.12800000
C      0.02900000      0.94800000      0.83600000
C     -0.97800000      2.14600000      0.83200000
H     -1.23900000      2.43800000     -0.18600000
H     -1.94100000      1.94800000      1.30200000
H     -0.59600000      3.00800000      1.38000000
C      0.39100000      0.50300000      2.30600000
H      0.94700000     -0.42500000      2.17200000
H     -0.49600000      0.32600000      2.91400000
H      0.99200000      1.17800000      2.91600000
C      1.27800000      1.39700000     -0.02200000
H      0.80500000      1.96000000     -0.82600000
H      2.02900000      2.01600000      0.47000000
O    -12.99700000    -11.80500000      1.39700000
H    -13.76900000    -11.95700000      0.85200000
H    -13.02200000    -12.50500000      2.04900000
O      4.94500000     -0.03100000      6.30900000
H      4.87700000      0.01500000      7.26200000
H      4.06400000     -0.26800000      6.01700000
O      9.32900000      9.52600000      2.91700000
H      9.88800000      8.86300000      3.32300000
H      8.54900000      9.04500000      2.64100000
O     -1.15200000      1.89000000     14.53700000
H     -1.29000000      2.71300000     14.06800000
H     -1.72500000      1.95000000     15.30100000
O     -5.66600000      7.88100000      6.28300000
H     -5.45300000      7.34700000      5.51800000
H     -6.34100000      7.38300000      6.74300000
O     -3.79900000    -12.98000000    -10.94300000
H     -3.69800000    -12.83200000    -10.00200000
H     -3.42900000    -13.85000000    -11.08900000
O     -4.85500000      6.63900000     -0.56900000
H     -5.60800000      6.73300000      0.01500000
H     -4.11600000      6.47500000      0.01600000
O     -0.10500000      4.09700000      4.75600000
H     -0.97500000      4.49500000      4.71100000
H      0.22400000      4.14000000      3.85800000
O      2.10300000     -7.75400000      6.81900000
H      2.00000000     -6.94600000      6.31600000
H      1.72600000     -7.55200000      7.67600000
O    -10.98500000      1.51200000     -5.08600000
H    -11.22500000      0.58600000     -5.06000000
H    -11.28500000      1.81300000     -5.94400000
O      0.16800000      6.27700000    -13.29300000
H      0.34800000      5.34200000    -13.19900000
H     -0.75700000      6.36800000    -13.06300000
O     -4.80000000      0.29600000    -13.08100000
H     -4.24300000      0.28600000    -13.85900000
H     -4.58600000     -0.51700000    -12.62200000
O      1.15600000     -8.10700000     -9.51100000
H      1.25800000     -9.00900000     -9.81300000
H      1.97400000     -7.91400000     -9.05200000
O     -1.19600000     12.78300000     -6.98800000
H     -0.50400000     12.83100000     -6.32900000
H     -1.25300000     13.67200000     -7.34000000
O      2.49000000      6.50700000      8.25500000
H      3.12100000      6.48800000      7.53500000
H      3.00300000      6.78200000      9.01500000
O      8.21800000      6.83300000      5.69100000
H      7.83000000      6.93400000      6.56100000
H      9.03200000      7.33500000      5.73200000
O      4.35900000    -14.66300000      0.59000000
H      4.10800000    -15.06600000     -0.24200000
H      5.19800000    -14.23900000      0.40700000
O      7.82200000     -1.25600000     -1.48800000
H      7.22500000     -0.99200000     -0.78900000
H      7.68300000     -0.60800000     -2.17900000
O     16.04800000      4.22000000      3.75800000
H     15.34200000      3.97500000      3.16000000
H     16.38200000      3.38600000      4.08800000
O      1.08500000     -1.97000000     18.39900000
H      0.53900000     -1.55900000     17.72800000
H      0.48000000     -2.16600000     19.11400000
O    -12.77100000     -2.57900000    -10.31700000
H    -12.79500000     -3.43900000     -9.89700000
H    -12.34500000     -2.01100000     -9.67500000
O      8.48800000     10.81300000     -5.14000000
H      8.12300000     10.24200000     -4.46400000
H      9.15600000     10.27900000     -5.57000000
O     -5.79500000     -3.11900000    -11.53100000
H     -4.87000000     -3.35400000    -11.61200000
H     -6.12200000     -3.12000000    -12.43000000
O     -9.05600000     14.28800000      2.16200000
H     -9.98200000     14.10400000      2.00300000
H     -8.66100000     14.29900000      1.29000000
O    -10.57700000     12.35400000     -7.12900000
H    -10.49400000     12.99100000     -7.83900000
H     -9.67600000     12.18400000     -6.85300000
O      4.55000000      3.33600000     -9.22500000
H      5.42000000      3.44100000     -9.60900000
H      4.18100000      4.22000000     -9.22300000
O     -1.79900000     -0.48200000     10.21000000
H     -1.20400000     -1.21200000     10.37900000
H     -2.14600000     -0.25200000     11.07200000
O     -6.44400000     -3.10200000     -5.55900000
H     -6.75000000     -2.34800000     -5.05600000
H     -7.22300000     -3.41900000     -6.01500000
O      2.94400000      1.04900000     12.14300000
H      2.76100000      0.20300000     12.55200000
H      2.91700000      0.87200000     11.20300000
O      8.99600000     -8.98300000     12.32900000
H      8.67800000     -9.15000000     13.21600000
H      9.83500000     -8.54000000     12.45500000
O     -2.03300000      5.96800000      4.70800000
H     -1.54600000      6.65000000      4.24600000
H     -2.09900000      6.28900000      5.60700000
O    -11.80300000     -3.27900000     11.68300000
H    -12.59000000     -3.70100000     12.02800000
H    -11.66200000     -2.52900000     12.26100000
O     -3.17700000     -4.46200000    -11.60200000
H     -3.14100000     -5.41700000    -11.63900000
H     -2.72300000     -4.23700000    -10.79000000
O    -15.11700000     -7.89500000      5.88600000
H    -14.41200000     -8.28300000      5.36700000
H    -15.74500000     -7.57600000      5.23800000
O      1.18700000     12.86400000     -5.20000000
H      1.40700000     12.36500000     -4.41300000
H      1.98900000     13.34200000     -5.41200000
O     -4.83800000    -10.26600000      7.75000000
H     -5.39900000     -9.49200000      7.80500000
H     -4.93400000    -10.69200000      8.60200000
O     -3.70300000      2.29700000      3.39600000
H     -3.80300000      1.53500000      2.82600000
H     -3.37200000      1.93800000      4.22000000
O    -14.46100000     -7.37400000     -6.44300000
H    -14.67100000     -6.47600000     -6.18700000
H    -15.31200000     -7.79400000     -6.56300000
O     -2.14900000    -14.33600000      6.41700000
H     -2.62700000    -13.51700000      6.28500000
H     -2.30900000    -14.83700000      5.61700000
O     10.88900000      7.59200000     -4.25400000
H     11.12900000      7.03900000     -3.51000000
H     11.24800000      7.13800000     -5.01600000
O     -3.23300000      7.41800000    -16.35200000
H     -4.12300000      7.09000000    -16.48300000
H     -3.31400000      8.05000000    -15.63700000
O     -2.25900000    -14.27900000     -3.42200000
H     -2.94900000    -14.82200000     -3.80500000
H     -1.62900000    -14.90700000     -3.07000000
O     -2.55800000      6.63500000    -12.27400000
H     -3.24800000      6.84800000    -12.90200000
H     -2.64700000      5.69300000    -12.12900000
O      0.27200000     -7.66700000    -13.90400000
H      0.41600000     -8.51900000    -13.49200000
H      0.24500000     -7.85600000    -14.84200000
O     -2.17500000    -13.89000000      9.07500000
H     -1.42100000    -13.48900000      9.50700000
H     -1.95900000    -13.86500000      8.14300000
O    -10.80900000     -6.52900000      4.66800000
H    -10.40800000     -5.67800000      4.48700000
H    -11.51100000     -6.33500000      5.28900000
O      4.46200000      3.67800000     12.44700000
H      3.76800000      3.01900000     12.42900000
H      4.95900000      3.48100000     13.24000000
O    -13.14300000     -0.63400000      6.44700000
H    -12.25600000     -0.81400000      6.75800000
H    -13.71300000     -0.98600000      7.13100000
O     -3.07200000      1.44800000     16.65900000
H     -2.88100000      0.67300000     17.18800000
H     -4.01400000      1.40200000     16.49800000
O     11.06800000    -13.10700000      3.12200000
H     10.65400000    -13.41800000      2.31700000
H     10.45400000    -12.46200000      3.47400000
O      3.65200000    -16.45800000      5.77400000
H      3.67100000    -16.04800000      4.90900000
H      4.30100000    -17.16000000      5.72100000
O     -8.05900000     -6.09500000    -10.54800000
H     -7.38500000     -5.61700000    -10.06500000
H     -7.57300000     -6.60600000    -11.19500000
O     -7.90800000      7.13600000     12.51900000
H     -8.67200000      7.65900000     12.76100000
H     -7.78500000      7.30800000     11.58600000
O      5.74800000    -12.50000000      1.91900000
H      6.07200000    -11.84200000      2.53500000
H      6.52600000    -12.99900000      1.67100000
O     -5.35900000     -0.92200000     -8.58400000
H     -5.50800000     -0.09500000     -8.12500000
H     -4.59000000     -0.75700000     -9.13000000
O     14.81900000     -3.98400000     -2.89200000
H     14.49200000     -4.72100000     -2.37500000
H     15.72200000     -4.22200000     -3.10400000
O     11.86400000      7.87700000      3.40900000
H     11.55800000      7.57100000      2.55600000
H     12.65700000      7.36900000      3.57600000
O    -11.52300000      3.63100000      1.61800000
H    -12.44600000      3.87300000      1.69000000
H    -11.53500000      2.69100000      1.43800000
O     -4.07200000      9.16200000     15.82600000
H     -3.43200000      9.01000000     15.13100000
H     -4.00000000      8.39200000     16.39000000
O    -10.92200000      1.11500000      3.92900000
H    -10.69900000      0.68600000      4.75500000
H    -11.38000000      1.91500000      4.19000000
O     12.65200000      9.93800000      1.05500000
H     11.86100000     10.05400000      1.58200000
H     12.38100000      9.36200000      0.34000000
O     -5.85700000    -11.50100000      0.39000000
H     -6.75000000    -11.36500000      0.70700000
H     -5.95100000    -12.12000000     -0.33400000
O      1.64900000     -0.21700000      6.98900000
H      1.54900000      0.71400000      6.78900000
H      0.75400000     -0.53400000      7.10400000
O     10.39100000     -7.43300000      5.75100000
H     11.30500000     -7.58600000      5.99000000
H     10.17600000     -8.15100000      5.15600000
O    -10.76100000     -1.94000000     -4.74200000
H    -10.32700000     -2.74300000     -4.45300000
H    -11.65700000     -2.21000000     -4.94200000
O      5.48900000    -12.26700000     -5.31400000
H      5.44500000    -11.33500000     -5.52700000
H      5.99600000    -12.30400000     -4.50300000
O      7.45900000     14.00000000     -2.43000000
H      7.91700000     14.77600000     -2.10900000
H      7.29900000     13.47500000     -1.64500000
O     -4.87100000      4.13300000     15.41800000
H     -4.44200000      4.09900000     14.56300000
H     -5.44000000      3.36300000     15.43200000
O     10.33800000    -10.32400000     -6.24700000
H     10.22300000    -10.72700000     -7.10700000
H     10.58100000     -9.41800000     -6.43800000
O     14.98300000      0.79700000     -1.87900000
H     14.15200000      0.79400000     -2.35400000
H     15.18500000     -0.12900000     -1.74500000
O     10.70400000      9.74300000     -6.26900000
H     10.75700000      9.26100000     -7.09400000
H     10.71600000      9.06500000     -5.59400000
O      3.37000000     -8.07800000     -7.88000000
H      4.30600000     -7.87900000     -7.91200000
H      3.04000000     -7.55900000     -7.14600000
O     12.10700000      3.37300000     -1.33800000
H     11.70200000      2.81700000     -0.67300000
H     12.95300000      2.96200000     -1.51200000
O      0.55300000     -3.09800000      7.39300000
H      1.33800000     -3.31400000      6.89000000
H     -0.14900000     -3.07200000      6.74300000
O     -0.15900000      6.71100000     17.37900000
H      0.74100000      6.50900000     17.63100000
H     -0.17500000      6.58900000     16.43000000
O     -2.53500000      3.89800000    -12.78700000
H     -2.02900000      3.32100000    -12.21500000
H     -2.24000000      3.67800000    -13.67000000
O     13.65000000     -6.54500000      0.32700000
H     14.32100000     -5.86500000      0.27300000
H     12.86700000     -6.08500000      0.63100000
O      8.37500000     13.05200000      0.70100000
H      8.53100000     13.99400000      0.63100000
H      8.82200000     12.79500000      1.50700000
O     11.16100000     -1.27500000      3.35000000
H     10.24700000     -1.40900000      3.10000000
H     11.27100000     -0.32500000      3.36000000
O      0.51500000      8.10700000     -2.53600000
H      0.02500000      7.36900000     -2.17300000
H      1.02700000      7.72700000     -3.25000000
O      9.48000000     -5.41500000      7.70700000
H      9.60900000     -6.25700000      7.26900000
H      8.64700000     -5.09200000      7.36400000
O      1.09400000    -14.91100000      6.12100000
H      1.93800000    -15.33300000      5.96300000
H      1.02800000    -14.24300000      5.43900000
O     -6.26100000     -4.48200000    -14.16300000
H     -6.98200000     -4.53100000    -14.79000000
H     -6.48200000     -5.12900000    -13.49300000
O    -14.11800000      7.64400000      0.33100000
H    -14.37100000      7.68100000     -0.59100000
H    -14.77000000      8.18200000      0.78000000
O      1.27400000     -5.67000000     -0.29300000
H      0.34700000     -5.77200000     -0.51000000
H      1.69700000     -5.48300000     -1.13100000
O      5.16200000      6.23900000    -16.46500000
H      4.79700000      5.95200000    -15.62700000
H      4.62900000      6.99400000    -16.71200000
O     -8.46400000     -3.92300000    -15.47300000
H     -8.95600000     -3.11000000    -15.36000000
H     -7.92500000     -3.77100000    -16.25000000
O     -2.04900000     -3.22000000      6.29500000
H     -2.25700000     -3.60300000      7.14800000
H     -2.73600000     -3.54500000      5.71300000
O      7.07800000      1.43000000     -8.66300000
H      6.35400000      2.03200000     -8.48900000
H      6.76400000      0.87800000     -9.37900000
O      7.51700000     10.05400000     -8.01800000
H      6.84900000     10.73200000     -8.12200000
H      7.88600000     10.21300000     -7.14900000
O      4.44000000      9.60900000     -2.90600000
H      3.58900000     10.03900000     -2.81300000
H      5.07800000     10.30300000     -2.74200000
O     13.49700000     -1.55300000     -6.16100000
H     13.53300000     -2.50700000     -6.08500000
H     13.00300000     -1.39500000     -6.96600000
O      2.30200000      8.01600000      3.53100000
H      2.51000000      8.45100000      2.70500000
H      1.42200000      8.32300000      3.74900000
O     12.28900000     -3.95100000      3.62000000
H     11.44300000     -4.36600000      3.45100000
H     12.10400000     -3.01200000      3.59500000
O    -11.49900000     -7.03700000     -6.50700000
H    -12.45400000     -6.98100000     -6.49900000
H    -11.24900000     -7.00400000     -5.58400000
O     -8.06000000    -10.66600000      1.97400000
H     -8.12800000    -10.00800000      2.66600000
H     -8.52200000    -10.28000000      1.23000000
O     10.65200000     -8.38700000     -3.88100000
H     11.28900000     -9.07500000     -3.68900000
H     10.00700000     -8.45500000     -3.17700000
O    -13.22800000     -8.66100000     -8.99700000
H    -13.50500000     -9.07600000     -8.18000000
H    -12.44700000     -8.16200000     -8.75900000
O      7.04300000     -6.10500000     -0.83000000
H      7.10600000     -6.42100000     -1.73100000
H      7.91700000     -5.77100000     -0.63100000
O    -13.71400000     -0.15200000     -6.11100000
H    -14.32600000     -0.83600000     -6.38400000
H    -14.20400000      0.36800000     -5.47400000
O    -14.04400000     -9.94000000     -3.49800000
H    -14.78300000     -9.42500000     -3.17400000
H    -14.44600000    -10.62900000     -4.02700000
O     -6.24100000      9.75600000     -1.37000000
H     -7.06600000     10.07700000     -1.00600000
H     -6.47600000      9.41900000     -2.23500000
O      6.01800000      8.55500000     10.81300000
H      5.99000000      8.48800000      9.85900000
H      6.35200000      9.43700000     10.98200000
O     -6.97300000      7.88100000      9.87600000
H     -6.34800000      8.48700000      9.47800000
H     -7.53800000      7.61100000      9.15200000
O      6.27200000    -14.89900000     -2.24500000
H      5.55600000    -15.40500000     -2.63000000
H      6.77000000    -15.53900000     -1.73600000
O      6.18800000    -10.53100000    -13.34400000
H      6.52000000    -11.42700000    -13.39400000
H      6.74200000    -10.10700000    -12.68800000
O     -9.01100000      4.81900000      2.34700000
H     -9.35300000      4.95400000      3.23100000
H     -9.75800000      4.49000000      1.84800000
O     -2.42500000      9.62200000     -0.06000000
H     -3.20400000     10.17000000      0.03700000
H     -2.69700000      8.76100000      0.25800000
O      9.92900000     -2.38600000     11.35700000
H      9.15900000     -2.22000000     10.81300000
H     10.39600000     -3.08800000     10.90400000
O     -8.16900000     -9.04800000      7.64600000
H     -9.03400000     -8.63800000      7.63200000
H     -8.34400000     -9.98000000      7.51700000
O     13.71000000      5.33400000     -4.84100000
H     14.38600000      6.00500000     -4.93700000
H     12.94200000      5.70500000     -5.27500000
O      2.98400000      7.29500000    -14.51500000
H      3.61900000      6.95800000    -13.88300000
H      2.58400000      6.51100000    -14.89200000
O     -9.94800000    -12.57100000     -3.22800000
H     -9.62600000    -12.29600000     -4.08600000
H     -9.95100000    -11.77000000     -2.70400000
O    -14.35500000     11.90900000     -2.42500000
H    -14.13900000     12.83200000     -2.56100000
H    -13.57500000     11.54000000     -2.01100000
O     10.04100000      4.96100000    -12.27500000
H     10.68800000      4.35700000    -12.63800000
H     10.37700000      5.17900000    -11.40600000
O     -9.66000000      0.65000000     -9.82300000
H     -8.92800000      1.14700000    -10.18700000
H     -9.32900000     -0.24500000     -9.74800000
O    -12.87900000      4.87100000      5.03600000
H    -13.39800000      5.26100000      4.33300000
H    -13.28900000      5.18900000      5.84100000
O      5.93300000     -5.74800000      9.03700000
H      5.11800000     -6.20200000      8.82400000
H      6.37700000     -6.32900000      9.65500000
O      2.04400000     10.09300000      8.30900000
H      1.37100000     10.17900000      7.63500000
H      2.83500000      9.84700000      7.82900000
O      5.01900000     -3.25400000     -6.81700000
H      5.70200000     -3.85900000     -6.52700000
H      5.09800000     -2.50400000     -6.22800000
O    -15.55800000      1.82000000     -4.60500000
H    -15.80600000      1.49300000     -3.74000000
H    -16.36200000      2.20100000     -4.95600000
O     -3.89400000     13.02400000     -6.14200000
H     -4.01300000     13.96400000     -6.27500000
H     -3.08100000     12.81700000     -6.60200000
O      3.57300000     -9.91800000      2.21100000
H      3.06000000    -10.72400000      2.16000000
H      3.97200000     -9.94200000      3.08000000
O      2.45000000     -1.43300000      4.84400000
H      1.97300000     -0.92800000      5.50200000
H      1.87700000     -2.17400000      4.64800000
O     12.60600000     -1.58300000      9.55500000
H     11.78000000     -1.10000000      9.51800000
H     12.34600000     -2.49100000      9.70800000
O     -0.65200000     17.16500000      5.23600000
H     -0.34400000     16.62100000      4.51000000
H     -1.38700000     17.65700000      4.87100000
O     -6.90000000      6.54000000      1.11900000
H     -7.30000000      6.01900000      1.81500000
H     -7.63500000      7.00100000      0.71400000
O    -11.00000000      6.29200000      8.41900000
H    -10.07400000      6.52300000      8.48500000
H    -11.43500000      6.86200000      9.05300000
O     -2.95700000      9.24400000      3.72400000
H     -2.96800000     10.13000000      4.08400000
H     -3.86600000      9.07600000      3.47400000
O     -0.78700000      3.03500000     -3.51400000
H     -0.30700000      3.70500000     -3.02600000
H     -1.65800000      3.41100000     -3.64400000
O      6.62500000     11.07200000     -2.78200000
H      6.96300000     11.17700000     -1.89300000
H      6.77200000     11.92200000     -3.19700000
O      8.73600000      2.60800000     -2.36800000
H      9.22700000      2.81500000     -3.16300000
H      8.09600000      3.31500000     -2.29100000
O      6.12500000     12.37400000     -0.30900000
H      6.92900000     12.55700000      0.17700000
H      5.43800000     12.37400000      0.35700000
O     -3.88600000      8.31100000     -2.58100000
H     -3.97000000      8.77100000     -1.74600000
H     -4.09300000      7.39900000     -2.37500000
O      3.38700000     14.55600000     -5.66000000
H      3.54500000     14.45400000     -6.59900000
H      4.25900000     14.52800000     -5.26600000
O      4.84900000      9.82400000      7.68300000
H      4.46700000      9.26100000      7.01000000
H      5.54700000     10.29800000      7.23000000
O     -4.41300000     16.87400000      4.40900000
H     -3.82900000     17.62800000      4.34200000
H     -5.29300000     17.24500000      4.33900000
O    -10.43000000      6.60100000    -10.70800000
H     -9.87600000      7.38100000    -10.67500000
H     -9.81900000      5.86900000    -10.63000000
O     11.81000000     -1.64100000     -8.36100000
H     11.55600000     -1.27500000     -9.20800000
H     10.98900000     -1.70700000     -7.87200000
O      3.87800000     -5.57300000    -11.72500000
H      3.09100000     -6.10800000    -11.62300000
H      4.59000000     -6.13400000    -11.41700000
O      4.71400000     -5.07100000     -0.31500000
H      5.51900000     -5.57900000     -0.21600000
H      4.08700000     -5.68800000     -0.69500000
O      3.42400000     -3.44600000    -10.22900000
H      3.65900000     -4.26900000    -10.65900000
H      2.50700000     -3.30600000    -10.46500000
O      7.62700000     10.02900000      6.39300000
H      8.13000000      9.43600000      5.83500000
H      7.86900000      9.78100000      7.28600000
O     -8.18300000      5.08500000    -10.11600000
H     -7.34400000      5.24000000     -9.68200000
H     -8.16500000      4.15700000    -10.34800000
O     -5.47000000     -6.74600000      6.11200000
H     -5.76700000     -7.36000000      5.44100000
H     -6.21300000     -6.15800000      6.24500000
O      5.66400000      9.60200000    -12.53300000
H      6.36300000      9.02800000    -12.21900000
H      5.87600000      9.75600000    -13.45300000
O      0.85700000    -10.12100000    -12.63800000
H      0.33700000    -10.59100000    -11.98600000
H      0.66800000    -10.56700000    -13.46300000
O      6.81100000      6.01400000     -5.30100000
H      6.32300000      5.61200000     -6.02000000
H      6.36700000      6.84800000     -5.14700000
O    -12.67900000     -2.77700000      4.44600000
H    -12.71000000     -2.33400000      5.29400000
H    -11.81900000     -3.19600000      4.42500000
O    -10.26900000      7.77400000     -4.41400000
H    -10.16300000      7.64700000     -5.35700000
H    -10.25100000      6.89000000     -4.04900000
O    -12.52400000     10.62500000     -8.18300000
H    -13.33700000     11.11900000     -8.28600000
H    -12.02400000     11.12100000     -7.53400000
O      7.89600000     -3.71000000     -2.98200000
H      7.61600000     -2.90000000     -2.55500000
H      7.08800000     -4.20600000     -3.11000000
O    -14.69100000      2.61100000     -7.82300000
H    -14.96000000      2.08600000     -7.06900000
H    -15.50300000      2.77300000     -8.30400000
O    -10.76400000      3.96700000      6.88500000
H    -11.47200000      4.14700000      6.26700000
H    -10.91300000      4.57900000      7.60500000
O      5.66500000     -0.47400000     -0.09800000
H      5.30400000     -0.52200000      0.78700000
H      5.02100000      0.03500000     -0.59100000
O     15.27900000     -8.93900000     -5.64200000
H     15.84800000     -8.23100000     -5.34300000
H     14.43700000     -8.51500000     -5.81100000
O     17.92200000     -0.03900000      1.06000000
H     17.49400000     -0.63600000      0.44600000
H     18.50100000     -0.60000000      1.57500000
O      7.54500000     -3.48200000     -9.02100000
H      7.90400000     -2.81200000     -9.60300000
H      8.27100000     -3.71000000     -8.44000000
O     11.89200000     -4.31300000     -2.27700000
H     11.68200000     -4.69600000     -3.12900000
H     12.07300000     -3.39200000     -2.46600000
O      4.51800000     -7.06300000     12.81400000
H      4.74500000     -7.29700000     11.91400000
H      5.22300000     -6.48000000     13.09500000
O     15.17600000     -1.86200000     -1.26500000
H     15.73100000     -2.31700000     -0.63100000
H     15.06200000     -2.49100000     -1.97800000
O      3.39400000      0.42200000    -17.84700000
H      3.34600000     -0.48500000    -17.54300000
H      2.69600000      0.49300000    -18.49800000
O     -4.92300000     -2.40800000      1.38400000
H     -4.63600000     -3.20500000      1.83000000
H     -5.86900000     -2.51400000      1.28700000
O     -1.58400000      0.84300000    -17.45600000
H     -0.99000000      1.58900000    -17.36800000
H     -1.01700000      0.07500000    -17.38200000
O     -1.96500000     -4.58400000     -0.22800000
H     -1.93400000     -5.52100000     -0.03600000
H     -1.74100000     -4.16200000      0.60100000
O     -9.65600000     -2.31600000    -12.96700000
H     -8.95200000     -1.69200000    -12.78700000
H     -9.74800000     -2.81400000    -12.15500000
O      9.50500000      3.93600000      9.76300000
H      8.65900000      3.50000000      9.66200000
H      9.99100000      3.37900000     10.37200000
O     -1.53800000     -2.37000000      2.77100000
H     -2.20500000     -3.04200000      2.91400000
H     -1.82700000     -1.91000000      1.98300000
O    -10.14200000      4.90800000     -5.10000000
H     -9.62100000      4.90800000     -4.29700000
H     -9.86100000      4.12200000     -5.56800000
O     -2.72500000     17.17700000     -1.30600000
H     -2.61400000     16.24700000     -1.50400000
H     -2.18400000     17.62700000     -1.95500000
O     -7.94700000     -5.75700000      6.65800000
H     -8.17400000     -6.12500000      5.80400000
H     -8.78100000     -5.45600000      7.01900000
O    -12.36900000      4.91900000     -0.84400000
H    -12.11900000      4.41400000     -1.61700000
H    -12.06300000      4.39300000     -0.10500000
O      8.73200000     -1.85100000    -10.95500000
H      9.29600000     -1.44800000    -10.29500000
H      9.20800000     -1.74000000    -11.77700000
O     -0.52900000      9.32200000      6.86500000
H     -0.77100000     10.18300000      6.52300000
H     -1.35100000      8.83200000      6.88200000
O     -4.81600000     11.95500000    -12.47100000
H     -4.24500000     11.47500000    -11.87100000
H     -5.69300000     11.61800000    -12.28800000
O      4.16300000     -8.12600000     -0.45400000
H      4.19700000     -9.05000000     -0.20800000
H      4.16400000     -8.13200000     -1.41100000
O      3.16200000     -4.62800000      8.96800000
H      3.59300000     -4.30800000      8.17600000
H      2.48100000     -5.22000000      8.64700000
O      1.63200000      0.14500000     -8.09200000
H      1.79500000     -0.79000000     -7.97000000
H      2.49800000      0.54900000     -8.03400000
O    -12.95400000     -3.41600000     -3.05400000
H    -12.95500000     -2.54900000     -2.64700000
H    -13.52500000     -3.94300000     -2.49400000
O      6.26900000      2.13600000    -11.86600000
H      7.02800000      2.29700000    -12.42600000
H      6.37400000      1.22900000    -11.57600000
O     -5.90800000    -12.88000000     -2.29000000
H     -6.04200000    -13.59400000     -2.91300000
H     -5.92700000    -12.08700000     -2.82700000
O     -4.95600000      2.51700000    -11.38100000
H     -4.34400000      3.25100000    -11.32400000
H     -4.66400000      2.02000000    -12.14400000
O      4.06200000      8.29100000      5.68900000
H      4.33700000      7.46900000      6.09400000
H      3.72500000      8.03500000      4.83000000
O     -3.78000000      0.93600000     -5.45500000
H     -3.19600000      0.18800000     -5.33600000
H     -3.19700000      1.69500000     -5.47800000
O     -7.25900000     -1.02100000      7.41000000
H     -6.33200000     -1.25800000      7.37500000
H     -7.37400000     -0.62800000      8.27500000
O    -12.27200000      3.36800000     -3.19700000
H    -11.78200000      2.77000000     -3.76100000
H    -12.48900000      4.10800000     -3.76400000
O      8.85200000      5.21100000     12.54600000
H      8.84600000      5.15500000     11.59000000
H      8.86500000      4.30100000     12.84000000
O     -0.20700000      2.16400000    -11.50300000
H      0.61200000      2.65800000    -11.54800000
H     -0.03000000      1.36200000    -11.99700000
O      6.25300000    -12.03500000     -2.12900000
H      7.11700000    -11.98300000     -2.53800000
H      6.06800000    -12.97300000     -2.07800000
O     -9.80300000      1.80300000    -12.68600000
H     -9.14400000      2.44400000    -12.95500000
H     -9.35100000      0.96100000    -12.73300000
O    -16.49400000     -4.96800000     -3.00600000
H    -15.75100000     -4.95400000     -2.40300000
H    -17.14200000     -5.52300000     -2.57300000
O      0.80400000    -12.78200000     -6.24100000
H      1.56700000    -12.30400000     -6.56700000
H      1.16300000    -13.40900000     -5.61400000
O     -8.04200000    -13.52900000      2.98100000
H     -8.19500000    -12.81200000      2.36500000
H     -8.73200000    -14.16300000      2.78700000
O      0.90000000      8.95600000    -11.78500000
H      0.75100000      8.29600000    -12.46200000
H      0.08700000      8.97000000    -11.28000000
O     -8.42500000      4.43600000     13.08800000
H     -7.88700000      5.22200000     12.99100000
H     -8.94500000      4.59900000     13.87500000
O      9.51000000     -5.92800000     -6.91500000
H     10.08700000     -5.74300000     -6.17400000
H      9.90200000     -6.69100000     -7.33900000
O    -15.34600000      4.85600000     -0.54500000
H    -14.56900000      5.40900000     -0.62600000
H    -15.12600000      4.06100000     -1.03100000
O      2.01300000     11.13700000     -7.53200000
H      1.79700000     11.05100000     -6.60300000
H      1.82500000     12.05200000     -7.73900000
O     -8.49500000      8.52000000      4.03900000
H     -8.87700000      7.67800000      3.79300000
H     -8.66300000      9.08800000      3.28700000
O      0.70800000      3.95600000     16.08200000
H      1.27000000      3.46400000     15.48300000
H      0.30300000      3.28700000     16.63400000
O     -4.36500000     -3.50500000     -7.90800000
H     -4.61000000     -2.58000000     -7.89600000
H     -4.20300000     -3.72200000     -6.99000000
O     -7.20000000    -11.82700000     11.44000000
H     -6.37700000    -11.81100000     10.95000000
H     -7.62100000    -10.99400000     11.22900000
O      2.49700000      7.90300000     14.86100000
H      3.01900000      7.13000000     15.07800000
H      1.59000000      7.60300000     14.91800000
O     -2.15500000     -3.91500000     17.22600000
H     -1.27100000     -4.03600000     17.57200000
H     -2.59100000     -4.75200000     17.38600000
O     -2.80600000      0.56100000    -14.85700000
H     -2.27500000      0.23600000    -14.12900000
H     -2.17800000      0.99100000    -15.43800000
O     -1.61500000     -4.22600000    -14.04600000
H     -2.25300000     -3.79600000    -14.61500000
H     -2.08500000     -4.37200000    -13.22500000
O     13.31300000     -4.80100000     -6.40900000
H     12.88300000     -4.43500000     -7.18200000
H     14.21800000     -4.49600000     -6.47200000
O     -3.83600000     11.93900000     -1.92900000
H     -4.59700000     11.94000000     -2.51000000
H     -4.18400000     11.67300000     -1.07800000
O     -4.53100000     -8.64400000    -13.86500000
H     -4.57800000     -9.17300000    -14.66100000
H     -4.38400000     -9.27900000    -13.16400000
O      1.33200000     -8.89500000      0.52400000
H      1.37300000     -8.60500000     -0.38700000
H      2.22500000     -8.78900000      0.85000000
O     -8.35400000     -0.75100000      2.78900000
H     -9.23400000     -0.47900000      2.53000000
H     -8.40300000     -0.85100000      3.73900000
O      6.26600000    -12.06600000      6.59400000
H      5.40600000    -11.69800000      6.79800000
H      6.11500000    -12.61400000      5.82400000
O      4.83100000      1.69200000     -5.24300000
H      4.06100000      1.45800000     -4.72400000
H      4.55200000      1.57400000     -6.15100000
O    -10.43100000     -6.64700000      7.96100000
H    -10.60100000     -7.54900000      8.23200000
H    -11.27500000     -6.33200000      7.63700000
O      0.13400000     16.84100000      2.56500000
H      0.76200000     17.45700000      2.18900000
H     -0.57200000     16.79300000      1.92100000
O    -10.77600000      0.86100000      9.60200000
H    -10.63000000      0.67400000     10.53000000
H    -10.17900000      1.58200000      9.40600000
O      9.35900000    -12.82500000     -1.97900000
H     10.16600000    -13.06300000     -1.52100000
H      8.89300000    -13.65300000     -2.09000000
O    -10.97400000      7.25600000     11.25600000
H    -10.53600000      7.72900000     11.96400000
H    -11.64800000      7.86000000     10.94600000
O     -4.68800000      5.75700000      4.74000000
H     -5.25800000      5.04600000      4.44800000
H     -3.80500000      5.46700000      4.51000000
O      7.21100000    -10.67200000     -8.94100000
H      6.35400000    -10.29700000     -9.14500000
H      7.01300000    -11.51600000     -8.53500000
O    -13.97500000     -4.32100000     -8.30000000
H    -14.80200000     -4.24000000     -8.77500000
H    -14.16900000     -4.92100000     -7.58000000
O     -5.91800000      9.55500000     -9.80600000
H     -5.71500000     10.47500000     -9.63900000
H     -5.45100000      9.07800000     -9.11900000
O      2.78200000     13.40200000     -0.05900000
H      2.74400000     13.66100000      0.86200000
H      2.82100000     12.44600000     -0.03700000
O      0.41100000      2.70900000     -5.83100000
H      0.94500000      3.47800000     -6.02900000
H      0.17500000      2.81200000     -4.90900000
O      4.74500000      2.31100000      8.49600000
H      3.98100000      2.77000000      8.84600000
H      4.66900000      2.40800000      7.54700000
O      3.31100000      4.06700000     -0.74200000
H      2.61600000      4.50100000     -0.24700000
H      2.89100000      3.79600000     -1.55900000
O      3.14300000     -5.73300000     15.00100000
H      3.05700000     -6.13800000     14.13800000
H      4.08600000     -5.62000000     15.11900000
O     15.59000000      2.12800000     -7.42300000
H     16.23900000      2.67400000     -6.98000000
H     15.23800000      1.56600000     -6.73300000
O      8.89000000      2.72000000    -15.94400000
H      8.15900000      3.14400000    -16.39500000
H      8.49400000      1.96900000    -15.50100000
O      4.97000000     15.90900000      1.61200000
H      4.49300000     16.61200000      1.17100000
H      4.48300000     15.11500000      1.39300000
O     15.57300000      3.86000000      7.31400000
H     16.29100000      3.27900000      7.06200000
H     15.04300000      3.33900000      7.91600000
O      7.17400000      0.41300000     11.73800000
H      7.84500000     -0.19300000     12.05100000
H      6.55100000     -0.14100000     11.26800000
O     -3.21200000      9.55300000    -14.32300000
H     -3.84200000      9.93300000    -13.71100000
H     -2.36800000      9.91900000    -14.05800000
O     11.71200000    -13.04800000     -0.77200000
H     11.29300000    -12.35200000     -0.26600000
H     12.56400000    -12.68700000     -1.01700000
O    -11.97600000      2.07700000     -7.66700000
H    -12.04200000      2.48200000     -8.53200000
H    -12.84200000      2.20000000     -7.27800000
O     14.89700000     -0.03000000      2.54200000
H     14.31500000      0.66500000      2.23500000
H     14.59000000     -0.81700000      2.09000000
O      5.04100000     -7.05700000      1.83100000
H      4.41500000     -7.44100000      2.44500000
H      4.68500000     -7.26000000      0.96600000
O      3.73500000    -15.33400000      3.43500000
H      4.13800000    -15.17000000      2.58300000
H      3.08000000    -16.01200000      3.26400000
O     -4.78300000      8.94100000     -5.30000000
H     -4.94900000      8.66300000     -4.39900000
H     -3.88300000      9.26500000     -5.28900000
O     -8.87600000     12.64800000      7.02200000
H     -8.40400000     11.81800000      6.96100000
H     -9.28600000     12.62700000      7.88700000
O     -3.84300000     -2.92100000     -5.19000000
H     -4.79400000     -2.92700000     -5.30000000
H     -3.70900000     -3.10200000     -4.26000000
O      4.22100000     14.05300000     -2.24500000
H      5.01900000     13.56600000     -2.45000000
H      4.16800000     14.03700000     -1.29000000
O     10.56800000      0.38400000     -9.77300000
H     10.29500000      0.66000000    -10.64800000
H     10.64000000      1.19900000     -9.27600000
O     12.87300000     -9.78500000      6.63900000
H     13.77100000     -9.85700000      6.31700000
H     12.96700000     -9.65400000      7.58300000
O     -0.51800000    -12.72800000    -13.08400000
H     -0.08900000    -13.04200000    -12.28800000
H     -0.17600000    -13.29100000    -13.77800000
O      4.78500000     -8.08100000      7.49500000
H      3.88900000     -7.94300000      7.18800000
H      4.70500000     -8.74900000      8.17500000
O     17.09600000      1.56600000      3.18500000
H     16.22600000      1.20800000      3.00900000
H     17.68800000      1.02600000      2.66100000
O     -3.82200000    -14.91100000     -0.62500000
H     -3.72200000    -14.07500000     -1.07900000
H     -3.60000000    -15.56900000     -1.28400000
O      5.28800000    -13.05500000     -8.83100000
H      5.83200000    -13.82800000     -8.98300000
H      4.82400000    -12.92300000     -9.65800000
O      2.34200000      2.92900000     -3.04400000
H      2.19500000      2.20100000     -3.64800000
H      1.96800000      3.68900000     -3.49000000
O     -5.11200000     -0.81100000    -16.37400000
H     -4.52500000     -0.07100000    -16.53100000
H     -5.98600000     -0.42200000    -16.34600000
O     -1.84300000     -1.05400000    -12.47500000
H     -1.54000000     -1.78600000    -13.01200000
H     -1.11200000     -0.43600000    -12.47900000
O      9.78200000      0.36200000     -4.34000000
H      8.91000000      0.43600000     -3.95400000
H      9.81700000     -0.53000000     -4.68600000
O      2.50200000      3.74100000      9.17300000
H      1.90900000      3.57700000      9.90600000
H      2.69600000      4.67700000      9.22700000
O     -4.18900000      4.31400000      1.70600000
H     -5.07300000      4.51300000      2.01500000
H     -3.85400000      3.67600000      2.33600000
O      4.28300000      7.46300000     -7.86800000
H      4.41300000      7.60300000     -6.93100000
H      4.39300000      8.33000000     -8.25800000
O    -10.12400000      5.86300000      4.90500000
H    -10.97700000      5.91000000      4.47400000
H    -10.30500000      5.45500000      5.75200000
O     -8.52500000      7.87800000      7.73400000
H     -8.09000000      8.56700000      7.23100000
H     -9.44200000      7.92700000      7.46300000
O     -2.21400000    -12.29800000     -6.01300000
H     -1.40100000    -12.75800000     -5.80700000
H     -2.78000000    -12.46100000     -5.25800000
O      2.26200000      9.33500000      0.74400000
H      2.05800000      9.70400000     -0.11500000
H      3.18500000      9.54700000      0.88300000
O      2.29000000     -1.52400000     13.74000000
H      1.52600000     -2.06900000     13.92800000
H      2.92300000     -2.12500000     13.34800000
O     -5.54600000    -10.83400000     -6.41400000
H     -5.11400000    -10.18000000     -5.86600000
H     -6.25500000    -11.17500000     -5.86800000
O     -0.41300000    -16.13200000      1.26100000
H     -0.11100000    -16.67800000      0.53400000
H     -1.36000000    -16.26600000      1.28300000
O     -1.44500000      3.32600000    -15.21500000
H     -0.65100000      2.80900000    -15.35800000
H     -1.30800000      4.12100000    -15.73000000
O     -6.69500000      2.90100000     -3.41000000
H     -7.17700000      3.26300000     -2.66600000
H     -5.80100000      2.79300000     -3.08700000
O    -10.73600000     -1.34700000      7.65600000
H    -10.77800000     -0.72200000      8.38000000
H    -10.61600000     -2.19700000      8.07900000
O     -0.27800000     -4.30200000     -7.65400000
H     -0.47500000     -4.13000000     -8.57500000
H      0.06700000     -3.47200000     -7.32500000
O      1.67400000     10.77600000      5.64000000
H      2.16900000     11.16100000      4.91700000
H      2.05700000      9.90600000      5.75600000
O     -2.83500000      4.85600000     -3.01700000
H     -3.47000000      5.02100000     -3.71500000
H     -3.35100000      4.46700000     -2.31200000
O    -10.26000000     -1.86900000    -15.52900000
H    -11.02900000     -1.31300000    -15.65100000
H    -10.13300000     -1.89800000    -14.58000000
O     -8.83900000    -15.11400000     -2.61300000
H     -9.38600000    -14.35900000     -2.39800000
H     -9.35100000    -15.60600000     -3.25500000
O      6.59600000     11.44000000     12.19600000
H      7.41000000     11.94300000     12.15500000
H      6.39400000     11.38700000     13.13100000
O      4.81100000      1.72000000      2.72400000
H      4.42500000      0.84900000      2.82100000
H      5.67600000      1.64500000      3.12600000
O     13.23700000     -5.20100000    -11.36900000
H     12.84200000     -5.87800000    -10.81800000
H     13.21600000     -4.41100000    -10.83000000
O    -10.33000000     -4.17400000     -2.52500000
H    -10.11400000     -3.67100000     -1.74000000
H    -11.27200000     -4.04700000     -2.64000000
O     -4.98000000      4.44400000      7.69600000
H     -4.13300000      4.35800000      8.13300000
H     -4.76800000      4.45300000      6.76300000
O     -7.00900000      1.89500000     16.49800000
H     -7.05300000      1.27300000     17.22500000
H     -7.19400000      1.36900000     15.72100000
O      6.61300000     -7.87500000     -3.58900000
H      6.15300000     -8.34600000     -4.28300000
H      7.41800000     -8.37500000     -3.45200000
O    -13.47000000      1.22800000      1.62000000
H    -13.88000000      0.76200000      2.34900000
H    -14.03700000      1.98600000      1.47200000
O      1.09700000    -16.69900000     -6.12500000
H      1.71000000    -17.37100000     -5.82700000
H      0.88200000    -16.20300000     -5.33500000
O      1.93300000      9.79900000     -4.59400000
H      1.03500000      9.82500000     -4.26300000
H      2.41200000     10.40900000     -4.03400000
O      2.48500000      0.23600000     -4.62500000
H      1.63100000      0.17500000     -5.05400000
H      2.97100000     -0.52100000     -4.95200000
O     -1.32500000      4.01400000     12.68800000
H     -2.27300000      4.14800000     12.65700000
H     -0.95600000      4.87700000     12.50000000
O     16.57000000     -7.38300000     -0.56800000
H     17.21100000     -6.83600000     -1.02500000
H     15.78100000     -7.32800000     -1.10700000
O      3.26500000     -5.72800000      4.96700000
H      4.13000000     -5.55600000      4.59500000
H      2.68900000     -5.80800000      4.20600000
O     -3.82000000      6.37700000     16.60200000
H     -3.55100000      5.93900000     17.41000000
H     -4.05200000      5.66200000     16.00900000
O      2.14600000     10.44600000     14.20900000
H      2.56200000      9.61300000     14.43300000
H      1.30700000     10.19800000     13.82100000
O     10.41500000    -10.99400000      1.00700000
H     11.19000000    -10.45300000      1.15700000
H      9.70900000    -10.36600000      0.85900000
O     -6.56700000     -8.15600000     -5.75900000
H     -7.15200000     -7.40000000     -5.81400000
H     -5.68700000     -7.77900000     -5.76600000
O      3.89300000     -9.92500000      9.60700000
H      3.45700000    -10.26500000      8.82600000
H      3.46300000    -10.37300000     10.33600000
O     15.64100000     -3.97400000     -7.57800000
H     16.22600000     -3.24400000     -7.37800000
H     16.22300000     -4.66900000     -7.88700000
O    -11.58600000      4.00000000     10.54800000
H    -10.94000000      4.26500000     11.20200000
H    -11.70100000      4.77400000      9.99700000
O      4.66600000     -0.88300000     15.27300000
H      5.17500000     -1.19000000     14.52300000
H      3.75700000     -1.06600000     15.03700000
O     -9.04100000     -7.40200000     -7.42700000
H     -9.95800000     -7.22500000     -7.21700000
H     -8.96700000     -7.20300000     -8.36100000
O      0.08400000     -5.66900000      5.52000000
H      0.35400000     -4.88800000      5.03800000
H     -0.87200000     -5.62300000      5.53400000
O      5.83200000      5.12300000      9.20800000
H      5.09400000      5.50100000      9.68600000
H      5.97400000      4.27100000      9.62100000
O     -1.07400000     -0.79100000      5.64700000
H     -1.34800000     -1.61300000      6.05400000
H     -0.81300000     -1.04000000      4.76000000
O     12.56400000      1.52500000      4.23700000
H     12.11700000      2.36500000      4.34300000
H     13.35500000      1.73600000      3.74100000
O      0.10300000    -10.90900000     12.44000000
H      0.68900000    -10.53900000     13.10000000
H      0.22800000    -11.85600000     12.51300000
O      7.78100000      3.98300000    -13.53700000
H      8.35800000      4.53800000    -13.01400000
H      8.20600000      3.93500000    -14.39300000
O    -14.44700000      0.02900000      4.09900000
H    -14.95000000      0.74100000      4.49400000
H    -13.83000000     -0.23600000      4.78100000
O     -7.02600000    -15.45100000     -0.51800000
H     -6.41900000    -14.72600000     -0.67300000
H     -7.69100000    -15.35500000     -1.20000000
O      8.27400000      2.11000000      7.12400000
H      8.73600000      2.87200000      6.77200000
H      7.90900000      2.41400000      7.95500000
O      6.25800000      6.32400000      0.14900000
H      6.18800000      6.55500000     -0.77700000
H      6.28900000      5.36700000      0.15600000
O     13.34100000      2.71500000     -4.15000000
H     12.75800000      2.92200000     -3.41900000
H     13.49800000      3.55600000     -4.57800000
O     -2.89600000    -11.77400000     -3.17800000
H     -2.66500000    -12.69800000     -3.27800000
H     -2.24400000    -11.42900000     -2.56900000
O      6.31500000      1.93100000      5.18100000
H      5.92800000      1.12200000      5.51600000
H      7.12100000      2.03900000      5.68500000
O     -5.62500000      5.65500000    -12.19100000
H     -6.12800000      5.08300000    -11.61100000
H     -5.47500000      5.12900000    -12.97600000
O    -12.99500000     -5.77000000      6.45300000
H    -13.29900000     -5.02400000      6.96900000
H    -13.79600000     -6.22800000      6.19800000
O     -5.00600000    -13.94800000      8.85600000
H     -5.24200000    -14.02900000      9.78000000
H     -4.05300000    -14.03900000      8.84300000
O     -2.77500000     14.68000000      6.32100000
H     -3.47500000     14.46300000      6.93600000
H     -3.09100000     15.45800000      5.86200000
O      0.63600000    -12.17500000      8.58300000
H      0.09800000    -11.46700000      8.23000000
H      0.76000000    -12.77200000      7.84500000
O    -12.73900000     -7.47500000     -3.65500000
H    -13.28500000     -8.22300000     -3.89800000
H    -13.28000000     -6.97100000     -3.04800000
O    -16.73800000      3.75500000      3.24200000
H    -17.44000000      4.34100000      3.52400000
H    -17.10000000      3.29400000      2.48600000
O     11.27100000      1.86700000     11.04700000
H     10.65500000      1.84100000     11.77900000
H     10.84800000      1.35100000     10.36000000
O     -6.59100000      0.52200000     14.00100000
H     -6.00300000      0.02500000     13.43200000
H     -7.20800000      0.94100000     13.40200000
O      1.99400000     -6.23700000    -17.00700000
H      2.61200000     -6.84600000    -16.60300000
H      1.43900000     -5.94300000    -16.28500000
O      6.62300000     -0.19800000    -10.81000000
H      5.92400000     -0.54000000    -10.25400000
H      7.25700000     -0.91300000    -10.86600000
O     -2.84900000      7.93100000      6.94500000
H     -2.81900000      7.88900000      7.90100000
H     -3.78300000      7.90200000      6.73400000
O     14.79900000      6.51800000      6.88200000
H     15.58600000      7.05600000      6.97200000
H     15.09700000      5.62600000      7.06200000
O     -4.18400000      4.46300000     12.73800000
H     -4.69200000      4.09400000     12.01500000
H     -4.66500000      5.25200000     12.99000000
O     13.01800000     -7.80700000     -6.46400000
H     12.99300000     -6.85700000     -6.57500000
H     12.37400000     -8.13900000     -7.09000000
O     16.39000000      6.98300000      1.64700000
H     16.25300000      6.30200000      0.98800000
H     16.65700000      6.50600000      2.43300000
O    -11.29400000      4.24600000    -14.25500000
H    -12.21200000      4.43700000    -14.44500000
H    -11.32500000      3.60500000    -13.54400000
O     -1.23100000     13.09800000      7.88400000
H     -1.21000000     12.68700000      7.02000000
H     -1.69000000     13.92600000      7.74400000
O      5.26700000      1.81200000    -15.40700000
H      4.43200000      2.18100000    -15.69400000
H      5.76000000      2.56400000    -15.07800000
O    -13.29500000      2.14500000      9.73400000
H    -12.65200000      2.82800000      9.92800000
H    -12.76900000      1.38200000      9.49400000
O     15.01200000      0.63200000     -5.33200000
H     14.46300000      1.22800000     -4.82200000
H     14.51600000     -0.18700000     -5.35800000
O      0.85900000     -3.40000000      3.92100000
H      1.46800000     -3.49100000      3.18800000
H     -0.00400000     -3.34000000      3.51000000
O    -16.20800000     -0.63400000      2.11100000
H    -15.66800000     -0.53000000      2.89400000
H    -16.94400000     -1.17500000      2.39800000
O     10.39800000     -2.62100000     -4.30700000
H     10.82800000     -3.45200000     -4.50700000
H      9.65300000     -2.86200000     -3.75700000
O      0.40400000     -4.08800000     12.85200000
H      1.36000000     -4.05600000     12.82000000
H      0.15300000     -4.54700000     12.05100000
O      9.39600000     -2.06700000     -7.03100000
H      8.60900000     -1.53000000     -7.12300000
H      9.24100000     -2.58400000     -6.24000000
O     -4.40000000     11.91600000      3.16900000
H     -4.81700000     11.12500000      3.51200000
H     -5.05500000     12.60300000      3.28800000
O      0.86100000      2.10900000    -16.13400000
H      1.21500000      2.68900000    -16.80800000
H      1.31900000      2.36400000    -15.33400000
O      8.70900000    -14.20100000      6.44100000
H      8.88200000    -14.33500000      7.37300000
H      7.93000000    -13.64400000      6.42100000
O    -11.53500000      2.28500000    -10.51100000
H    -11.59800000      2.42300000    -11.45600000
H    -10.77100000      1.72000000    -10.40100000
O     10.80300000     -7.35100000    -11.21800000
H     10.51900000     -7.70100000    -12.06200000
H     11.60100000     -7.83800000    -11.01300000
O     -6.57400000     -6.62900000     11.19300000
H     -6.82900000     -5.71200000     11.09100000
H     -6.91000000     -7.06100000     10.40800000
O     -0.64400000      9.93500000     14.10200000
H     -1.09500000      9.17800000     13.73000000
H     -0.77200000     10.63100000     13.45700000
O    -13.21100000     -0.87400000    -12.38500000
H    -12.33300000     -0.49900000    -12.45600000
H    -13.14200000     -1.51300000    -11.67500000
O     10.96600000     -4.93800000    -13.26700000
H     11.72100000     -5.45100000    -12.98100000
H     10.24500000     -5.56700000    -13.29300000
O     14.08600000      6.23000000      4.01600000
H     14.10100000      6.53300000      4.92400000
H     14.90800000      5.75300000      3.91000000
O     15.09400000     -1.50400000     10.93600000
H     14.51400000     -1.49200000     10.17500000
H     15.63900000     -0.72300000     10.83400000
O     16.79300000     -3.18100000      0.26500000
H     17.61600000     -3.56600000      0.56400000
H     16.14700000     -3.46500000      0.91200000
O      0.05400000     -0.47600000     15.89800000
H      0.77300000     -0.46600000     15.26600000
H     -0.70600000     -0.17300000     15.40200000
O    -12.55500000      8.96400000      9.80400000
H    -13.28300000      9.38600000     10.26000000
H    -12.93100000      8.66500000      8.97600000
O     14.99600000     -4.03400000      4.85700000
H     14.26300000     -3.46800000      5.10000000
H     14.78100000     -4.88400000      5.24200000
O      6.61200000    -16.35600000      6.30700000
H      6.14300000    -15.64900000      5.86400000
H      7.16600000    -15.91100000      6.94800000
O      2.75000000     -7.98700000     -4.82500000
H      3.09500000     -7.43200000     -4.12700000
H      1.97600000     -7.52100000     -5.14200000
O      9.35800000      5.67200000     -6.30600000
H      8.56500000      6.01000000     -5.88900000
H      9.04400000      5.22600000     -7.09200000
O     -8.21700000     11.49900000      3.45900000
H     -9.04500000     11.42900000      3.93300000
H     -8.16800000     12.41700000      3.19500000
O    -11.58300000     -5.40500000      0.72200000
H    -11.55700000     -6.07500000      0.03800000
H    -10.66500000     -5.25600000      0.94700000
O     -7.28700000     -7.29200000    -12.96600000
H     -8.11600000     -7.68800000    -13.23300000
H     -6.62300000     -7.75900000    -13.47400000
O     -7.17400000      2.29000000     -9.94100000
H     -6.40200000      2.44700000    -10.48500000
H     -6.82200000      1.93800000     -9.12300000
O      6.82000000      5.73400000      3.68400000
H      6.20000000      5.10600000      4.05500000
H      7.04000000      6.31300000      4.41300000
O      3.62200000     -9.04900000    -13.56400000
H      3.13800000     -9.12900000    -12.74200000
H      4.44500000     -9.51100000    -13.40300000
O      4.46800000    -13.26100000      9.00100000
H      3.92400000    -13.02100000      9.75100000
H      4.27500000    -12.59400000      8.34200000
O      8.42000000    -11.24600000     -4.29200000
H      8.94400000    -10.91600000     -5.02200000
H      9.02900000    -11.78100000     -3.78200000
O     -1.91700000      4.17400000      7.27600000
H     -1.25500000      4.85900000      7.18000000
H     -1.57000000      3.60000000      7.95800000
O     -9.85200000     -4.51500000     13.57900000
H    -10.39700000     -4.46200000     12.79300000
H    -10.47400000     -4.46900000     14.30500000
O     10.36100000      7.60200000      0.93200000
H      9.70600000      8.15900000      1.35400000
H     10.03900000      7.48900000      0.03800000
O      3.35500000     -0.94300000    -12.89700000
H      3.28900000     -1.89800000    -12.91600000
H      4.06700000     -0.74100000    -13.50400000
O     11.20100000     -5.65900000     -4.64500000
H     11.05100000     -6.60300000     -4.59100000
H     12.14000000     -5.57500000     -4.81100000
O     -0.11100000     -8.32000000     -2.36600000
H     -0.25800000     -8.89600000     -3.11700000
H      0.06500000     -7.46200000     -2.75300000
O     -6.21600000     -1.21100000     16.26900000
H     -6.18400000     -0.82700000     15.39300000
H     -6.05700000     -2.14500000     16.12800000
O      0.85700000     -0.20900000    -12.18500000
H      0.74700000     -1.10100000    -11.85700000
H      1.79100000     -0.14000000    -12.38300000
O     -5.96100000     12.52400000     -9.50900000
H     -6.18600000     13.17400000    -10.17400000
H     -5.07000000     12.75200000     -9.24300000
O      8.28000000      7.76900000    -11.65300000
H      9.02800000      7.23400000    -11.92100000
H      8.14700000      7.55000000    -10.73100000
O     -1.42100000     15.06900000     -8.41600000
H     -1.36600000     15.83800000     -7.85000000
H     -0.76500000     15.22500000     -9.09600000
O      9.97700000     10.10400000    -12.52200000
H      9.53600000      9.74300000    -11.75400000
H      9.57500000      9.65300000    -13.26400000
O    -16.19400000      1.72000000      5.19400000
H    -16.94200000      1.15800000      5.39300000
H    -16.57100000      2.46500000      4.72600000
O     -2.68600000      8.37100000     12.66600000
H     -3.12500000      8.82700000     11.94700000
H     -3.35600000      7.78900000     13.02400000
O     -5.01300000     11.46600000     12.17600000
H     -4.90800000     10.89900000     11.41200000
H     -5.90700000     11.30100000     12.47500000
O     -5.21500000     -8.41200000     13.10900000
H     -5.50400000     -7.77400000     12.45700000
H     -5.81700000     -9.14900000     13.00500000
O    -15.55500000      2.63500000      8.39200000
H    -15.51100000      1.96000000      7.71400000
H    -14.65100000      2.73000000      8.69400000
O      3.75000000    -16.04500000      8.69500000
H      3.58800000    -16.23900000      7.77100000
H      3.67800000    -15.09200000      8.75600000
O     -7.19600000     -0.27600000     10.28300000
H     -7.99700000     -0.05200000     10.75700000
H     -6.49500000     -0.14900000     10.92200000
O     -5.46900000     14.71300000     -1.44300000
H     -5.57300000     15.58000000     -1.05100000
H     -4.64800000     14.38200000     -1.07800000
O     -3.13400000      4.01600000     -9.41400000
H     -3.69400000      3.24200000     -9.47100000
H     -2.64600000      3.89900000     -8.59900000
O     -3.10700000    -11.58800000      1.94600000
H     -2.62500000    -12.37400000      1.68900000
H     -3.94500000    -11.66100000      1.49000000
O     10.14700000     -7.10800000      0.01800000
H     10.21800000     -7.59600000     -0.80300000
H      9.94500000     -6.21300000     -0.25300000
O      8.34500000      2.26100000      1.32600000
H      7.96300000      2.60200000      0.51700000
H      8.49100000      3.03700000      1.86700000
O     -0.47000000     11.23300000     -9.25700000
H      0.18700000     10.60400000     -8.95800000
H     -0.59300000     11.82300000     -8.51300000
O     -0.00300000      3.49600000     10.26500000
H     -0.37000000      3.62200000     11.14000000
H     -0.62000000      2.90900000      9.82900000
O     17.73200000      1.14300000     -2.50300000
H     16.80400000      1.06900000     -2.28000000
H     18.12200000      0.33100000     -2.17800000
O    -13.30500000     -3.77900000      1.64000000
H    -13.16200000     -3.70200000      2.58300000
H    -12.65300000     -4.41800000      1.35000000
O      3.31600000      6.21200000     -2.63700000
H      3.64700000      5.52800000     -2.05400000
H      3.79600000      6.99900000     -2.37900000
O     -0.62500000     -9.97200000     -7.48200000
H     -0.48100000    -10.06000000     -8.42400000
H     -1.37600000    -10.53600000     -7.30100000
O     -3.36000000     -2.73300000    -15.81300000
H     -4.06900000     -2.09200000    -15.86700000
H     -3.39300000     -3.19700000    -16.65000000
O    -11.16600000     -3.61100000      9.00100000
H    -11.30800000     -3.45700000      9.93500000
H    -12.04600000     -3.71100000      8.63800000
O     -6.81800000      6.81300000     -6.10200000
H     -6.58700000      6.05000000     -6.63200000
H     -7.74700000      6.95700000     -6.28400000
O    -10.82700000     11.12400000      8.80800000
H    -11.52900000     10.60000000      9.19300000
H    -10.05400000     10.91000000      9.33000000
O     -4.10300000     14.73600000      2.26600000
H     -4.20900000     15.33900000      3.00200000
H     -4.78900000     14.08100000      2.39300000
O     -8.89300000     -6.22000000      1.25700000
H     -8.35800000     -6.36600000      0.47600000
H     -8.26000000     -6.02200000      1.94700000
O      0.29300000      1.65200000     17.89500000
H     -0.00500000      0.93000000     17.34200000
H      0.21700000      1.31600000     18.78800000
O      4.76900000     12.17800000     10.08600000
H      5.27500000     11.85000000     10.82900000
H      4.73100000     11.44000000      9.47700000
O     -6.51700000    -15.89000000      2.57800000
H     -6.96900000    -15.96400000      1.73800000
H     -6.61300000    -14.96900000      2.82100000
O     11.56400000     12.61000000     -1.06800000
H     12.50900000     12.45400000     -1.08200000
H     11.46300000     13.42500000     -0.57700000
O     -0.73400000     17.57600000     -3.18500000
H     -0.23600000     18.37000000     -3.37900000
H     -0.15300000     17.05800000     -2.62800000
O      6.45300000     -1.66300000      4.39000000
H      7.24700000     -1.23200000      4.07200000
H      6.34100000     -1.33100000      5.28000000
O      9.49400000     -4.68300000     -1.02900000
H      8.87200000     -4.29600000     -1.64500000
H     10.34400000     -4.59400000     -1.46000000
O     10.34400000     -1.28100000     -1.15600000
H     10.63600000     -2.06200000     -0.68600000
H      9.41200000     -1.43200000     -1.31600000
O     -2.10800000     -5.58800000      8.02900000
H     -2.59900000     -6.31100000      7.63800000
H     -2.27900000     -5.66200000      8.96800000
O      4.84100000      6.07400000      6.71600000
H      5.37900000      5.92500000      7.49400000
H      5.22200000      5.50500000      6.04800000
O      8.18100000     -9.90800000    -11.51400000
H      9.05500000    -10.29900000    -11.50300000
H      7.82200000    -10.09900000    -10.64800000
O    -15.65800000     -2.80200000      0.62500000
H    -15.79800000     -1.93500000      1.00600000
H    -14.83600000     -3.10400000      1.01100000
O     -8.75100000     10.20000000     10.69000000
H     -9.15100000      9.88000000     11.49900000
H     -8.37000000      9.42000000     10.28700000
O     -9.37600000      3.32200000     -7.43300000
H     -9.36000000      3.55100000     -8.36300000
H     -9.90500000      2.52500000     -7.39100000
O      3.37800000      5.79100000     -9.86900000
H      3.56600000      6.42900000    -10.55700000
H      3.54900000      6.26100000     -9.05300000
O      9.75700000    -10.33200000     -8.87700000
H      8.81000000    -10.44500000     -8.95800000
H     10.12700000    -10.96000000     -9.49700000
O     -8.22300000      1.77000000     12.14500000
H     -8.29200000      2.66100000     12.48800000
H     -9.13000000      1.48300000     12.04100000
O     -4.53500000     -8.71700000     -0.42700000
H     -5.11100000     -8.25200000     -1.03400000
H     -4.88700000     -9.60700000     -0.39800000
O     -4.24300000     -7.17500000      2.21200000
H     -4.33400000     -7.21600000      1.26000000
H     -4.54600000     -8.03000000      2.51900000
O     -5.73100000      9.35000000      3.06900000
H     -6.30000000      8.73600000      3.53300000
H     -5.81900000      9.10900000      2.14700000
O     -7.54100000     -3.15800000      1.49900000
H     -7.50500000     -3.90100000      2.10200000
H     -7.66700000     -2.39600000      2.06500000
O     -7.85600000     14.09500000     -0.31800000
H     -6.95000000     14.31100000     -0.54000000
H     -8.38100000     14.59000000     -0.94700000
O      5.21800000     13.20000000     -9.65500000
H      6.03200000     13.48900000    -10.06800000
H      5.23500000     13.60200000     -8.78700000
O     -6.78400000      3.57500000     -6.23800000
H     -7.71600000      3.45000000     -6.41800000
H     -6.65200000      3.18600000     -5.37400000
O      9.07100000      4.12000000     -8.36100000
H      9.23300000      3.31600000     -7.86700000
H      9.91400000      4.32800000     -8.76300000
O     -6.68100000      1.60400000      2.55900000
H     -5.99300000      1.25600000      1.99300000
H     -7.39200000      0.96600000      2.49200000
O     -8.34900000     11.13500000     -0.05700000
H     -9.12000000     11.00500000      0.49700000
H     -8.36300000     12.06700000     -0.27100000
O     10.48400000      8.53500000      5.87300000
H     11.01300000      8.20000000      6.59700000
H     11.08900000      8.57700000      5.13300000
O     14.58700000      9.27400000     -2.99400000
H     14.16000000      8.96500000     -3.79300000
H     14.03200000      8.95000000     -2.28500000
O      7.10600000      4.13000000    -10.14100000
H      7.89300000      4.28700000     -9.61900000
H      7.42500000      3.69500000    -10.93100000
O     -7.76800000     12.54400000     -7.17300000
H     -7.12300000     12.45300000     -6.47100000
H     -7.25300000     12.49500000     -7.97800000
O     -6.61900000     -9.87300000    -10.96800000
H     -6.77100000     -9.63000000    -10.05500000
H     -7.07500000     -9.20100000    -11.47400000
O    -15.80400000     -3.01600000      4.54000000
H    -14.89500000     -3.29100000      4.65900000
H    -15.86400000     -2.18200000      5.00600000
O     -0.32700000    -13.30800000     -8.72200000
H      0.41800000    -13.62000000     -9.23500000
H      0.05700000    -13.01700000     -7.89400000
O    -11.48900000     13.94500000     -0.69200000
H    -10.68700000     14.23300000     -1.12700000
H    -12.18800000     14.16100000     -1.31000000
O     11.89000000      6.38100000     11.96800000
H     10.96700000      6.12700000     11.96900000
H     12.05500000      6.68600000     12.86100000
O     -3.71900000    -12.14200000     -8.23600000
H     -3.99600000    -11.32600000     -7.82000000
H     -3.08600000    -12.52000000     -7.62500000
O      8.45700000      6.12300000      8.63000000
H      8.93600000      5.35600000      8.94500000
H      7.53800000      5.91900000      8.80100000
O     12.88300000     -1.44100000     -0.10200000
H     13.54400000     -1.41300000     -0.79400000
H     12.21000000     -0.82400000     -0.38800000
O     -6.97200000     10.62400000      6.01900000
H     -7.09100000     10.58200000      5.07000000
H     -6.39500000      9.88700000      6.22100000
O     -8.63400000    -13.77000000     -6.69900000
H     -9.49600000    -14.02600000     -6.37100000
H     -8.35900000    -14.50700000     -7.24500000
O     -9.57800000    -13.12500000      0.30600000
H     -9.08400000    -12.55300000     -0.28200000
H    -10.45600000    -12.74500000      0.32900000
O     13.57800000      2.47100000      1.67800000
H     13.45900000      3.42000000      1.71800000
H     12.77200000      2.14500000      1.27800000
O     14.62700000     -7.49300000     -2.61600000
H     13.95900000     -8.14600000     -2.82500000
H     14.95600000     -7.20600000     -3.46800000
O     -1.65200000     13.52500000      3.72900000
H     -1.53200000     13.85200000      2.83800000
H     -2.57600000     13.28000000      3.77300000
O      6.58100000     11.66200000      3.74400000
H      7.02700000     11.36100000      4.53500000
H      5.79600000     12.10600000      4.06600000
O    -16.83200000      0.91100000     -2.55000000
H    -17.54500000      1.54800000     -2.51800000
H    -16.36800000      1.02800000     -1.72100000
O      8.29500000     14.78400000      4.59900000
H      8.12400000     14.07600000      3.97800000
H      8.43500000     14.34000000      5.43500000
O     -3.17000000    -16.27500000      1.56100000
H     -3.62400000    -15.70700000      0.93900000
H     -3.59100000    -17.12800000      1.45800000
O     -2.02800000    -10.35200000     11.21700000
H     -1.28600000    -10.61500000     11.76100000
H     -1.68000000    -10.34500000     10.32500000
O      1.88700000    -12.57800000      4.97100000
H      2.16600000    -12.46500000      4.06200000
H      1.56500000    -11.71500000      5.23200000
O      2.30100000     12.93700000     12.93100000
H      2.01800000     12.71700000     12.04400000
H      2.56700000     12.10000000     13.31200000
O     -3.71300000      9.86900000     10.29600000
H     -3.82900000     10.47800000      9.56700000
H     -3.32600000      9.09000000      9.89800000
O    -10.58100000      0.23200000     12.29700000
H    -10.99200000      0.70200000     13.02300000
H    -10.07400000     -0.46200000     12.71700000
O    -11.81100000     11.22700000     -1.31600000
H    -11.69100000     12.15900000     -1.13100000
H    -11.51200000     10.78500000     -0.52200000
O     -1.82400000     -7.29100000     -0.56000000
H     -2.72400000     -7.52100000     -0.79000000
H     -1.28600000     -7.75200000     -1.20500000
O      0.41900000     -6.12700000    -11.56100000
H      0.07400000     -6.57000000    -12.33700000
H      0.58600000     -6.83300000    -10.93700000
O     -4.02300000    -10.48000000    -11.97500000
H     -4.81400000    -10.28900000    -11.47200000
H     -3.79700000    -11.37900000    -11.73500000
O      6.30900000      7.46600000     -2.49300000
H      7.20500000      7.79900000     -2.54200000
H      5.76300000      8.25100000     -2.45600000
O     -5.49500000    -13.94800000      6.19700000
H     -4.90400000    -13.26400000      5.88100000
H     -5.49000000    -13.84800000      7.14900000
O      1.22200000      5.01900000      1.06200000
H      1.95900000      5.16800000      1.65500000
H      0.68900000      5.81000000      1.14100000
O     13.07300000      4.95100000      1.82300000
H     13.00800000      5.37300000      2.68000000
H     13.18700000      5.67500000      1.20700000
O      1.80300000     16.33100000     -7.45100000
H      2.18800000     16.57800000     -6.61000000
H      1.69000000     15.38200000     -7.39300000
O     -3.38800000    -11.87100000      6.15800000
H     -3.07100000    -11.37400000      5.40300000
H     -3.89900000    -11.23800000      6.66300000
O      9.77500000      1.94400000    -12.25200000
H      9.07800000      1.45000000    -12.68500000
H     10.56600000      1.72400000    -12.74400000
O     -5.22900000      7.04700000     13.05200000
H     -5.45500000      7.45900000     13.88700000
H     -6.05600000      7.01000000     12.57200000
O     -8.53900000      8.77500000    -10.40900000
H     -8.83700000      9.68100000    -10.33600000
H     -7.67500000      8.77300000     -9.99600000
O      4.37100000     11.68500000      1.49100000
H      3.52200000     11.62400000      1.92900000
H      5.01100000     11.64900000      2.20300000
O    -11.85400000     -1.21800000      1.60800000
H    -11.87800000     -0.49500000      2.23500000
H    -12.52600000     -1.82600000      1.91800000
O     -8.49100000    -10.71500000     -1.02000000
H     -7.95200000    -10.56700000     -1.79700000
H     -9.30500000    -10.24600000     -1.20000000
O      2.21200000    -15.54100000     -8.53400000
H      1.71300000    -16.04500000     -7.89200000
H      2.89400000    -15.10700000     -8.02100000
O      0.43100000    -16.85100000      8.20700000
H     -0.52700000    -16.85500000      8.19900000
H      0.67300000    -16.14900000      7.60300000
O     -9.59300000    -11.58000000      7.82100000
H     -9.30300000    -12.15400000      7.11200000
H     -9.43900000    -12.08700000      8.61800000
O     -0.32900000     -2.10900000    -15.78700000
H     -1.23400000     -2.09500000    -16.09700000
H     -0.31900000     -2.78500000    -15.10900000
O      2.01400000     14.78700000      2.55500000
H      1.25600000     15.32000000      2.31400000
H      2.27700000     15.11900000      3.41300000
O    -12.84800000      5.26400000     -5.35400000
H    -13.13100000      5.36100000     -6.26300000
H    -11.93800000      5.56200000     -5.35300000
O      0.64800000     -5.76200000      8.27900000
H      0.19000000     -5.80500000      7.44000000
H      0.03500000     -5.31900000      8.86500000
O      6.90700000     -9.13600000      0.06100000
H      6.16300000     -9.72900000      0.17000000
H      6.51000000     -8.28400000     -0.11700000
O     -2.49900000    -16.84500000      7.63700000
H     -2.46300000    -15.90700000      7.45400000
H     -2.81300000    -17.23700000      6.82200000
O      8.97000000     13.95900000      7.19500000
H      9.47000000     13.26500000      7.62500000
H      8.42500000     14.32700000      7.89000000
O     -7.74200000     -0.11000000    -12.58500000
H     -7.60100000     -0.50100000    -11.72300000
H     -6.88100000      0.21700000    -12.84400000
O     15.62600000     -1.00700000      7.27500000
H     15.63300000     -1.29400000      6.36200000
H     14.69800000     -0.97200000      7.50800000
O    -18.36100000     -1.33400000     -2.79600000
H    -17.73200000     -0.65100000     -2.56300000
H    -17.89400000     -2.15400000     -2.63800000
O      7.32500000    -10.45100000      2.64400000
H      7.51800000    -10.10100000      1.77400000
H      7.48100000     -9.71700000      3.23800000
O      9.89800000      3.41900000     -4.69200000
H      9.83500000      4.21400000     -5.22000000
H      9.60500000      2.71900000     -5.27500000
O      3.57300000      5.19200000     15.89700000
H      4.41000000      5.05600000     16.34100000
H      3.17900000      4.32100000     15.85500000
O      2.95400000      2.91200000    -14.08100000
H      2.43500000      3.51300000    -13.54600000
H      3.28100000      2.26100000    -13.46100000
O     -5.91500000     -6.36100000     15.04900000
H     -5.13600000     -6.34500000     15.60400000
H     -5.68400000     -6.94800000     14.32900000
O     -6.62600000     -7.79600000      3.98600000
H     -6.02000000     -8.41900000      3.58500000
H     -7.43000000     -8.29800000      4.12300000
O      0.46000000    -12.52500000     -2.24600000
H      0.62800000    -12.23200000     -1.35000000
H      0.49000000    -11.72400000     -2.76900000
O      7.50600000     -6.35800000      3.11500000
H      6.67600000     -6.37600000      2.63900000
H      8.05000000     -7.00900000      2.67200000
O     -5.05100000     -0.63800000      4.78300000
H     -5.65600000      0.06200000      5.02700000
H     -4.24000000     -0.18400000      4.55400000
O     -8.38400000     13.06400000     -3.59600000
H     -9.23000000     12.64100000     -3.44700000
H     -7.86100000     12.40000000     -4.04500000
O     -1.24400000    -10.67200000    -10.41000000
H     -1.17800000    -11.52200000     -9.97400000
H     -2.13400000    -10.65200000    -10.76200000
O     -0.21600000      6.58400000     12.14900000
H     -0.85100000      7.22200000     11.82200000
H      0.63100000      6.91500000     11.85000000
O     11.81500000      6.33900000     -6.64000000
H     12.01100000      6.87700000     -7.40700000
H     10.94400000      5.98200000     -6.81500000
O      4.25800000      7.57800000     -5.11300000
H      4.08900000      7.08600000     -4.31000000
H      4.24100000      8.49500000     -4.84100000
O     12.30800000     -6.16900000     11.14200000
H     12.86000000     -5.92400000     11.88500000
H     11.76900000     -6.88800000     11.47100000
O      4.64300000     13.02500000      4.90600000
H      4.56000000     13.16800000      5.84900000
H      4.06100000     13.67500000      4.51300000
O      9.11000000      2.63700000     12.86600000
H      8.40400000      2.07400000     12.54800000
H      9.51300000      2.13600000     13.57600000
O    -10.03500000     -3.62600000      5.01800000
H     -9.58400000     -2.78200000      5.03400000
H     -9.87000000     -4.00200000      5.88200000
O     -9.66300000     -6.04000000     10.67700000
H    -10.07100000     -6.31500000      9.85600000
H     -9.02800000     -5.37200000     10.41800000
O     -1.21100000      8.06900000    -10.26500000
H     -1.05800000      7.92100000     -9.33200000
H     -1.80700000      7.36700000    -10.52500000
O    -10.66500000     -3.36500000     -7.74100000
H    -11.55100000     -3.71800000     -7.66800000
H    -10.74700000     -2.45100000     -7.46800000
O     -2.76700000      1.40300000      5.64100000
H     -2.11500000      0.70700000      5.72500000
H     -2.35400000      2.16800000      6.03900000
O      6.88800000    -14.19500000      9.43200000
H      6.08300000    -13.91700000      8.99600000
H      7.51300000    -13.49300000      9.25200000
O    -10.86900000      8.81400000      5.79700000
H    -10.23400000      8.68300000      5.09200000
H    -10.98000000      9.76400000      5.84600000
O     -3.85900000     -2.42100000     15.32500000
H     -3.45200000     -3.17400000     15.75400000
H     -3.54500000     -1.66500000     15.82100000
O     11.72300000     -3.79800000     13.13200000
H     11.15100000     -4.47200000     13.49900000
H     11.13200000     -3.21900000     12.65000000
O      1.87300000     11.86900000      3.05700000
H      1.68400000     12.79900000      2.93200000
H      1.19200000     11.41700000      2.55800000
O      9.64300000     -8.37500000      2.63700000
H      9.93700000     -8.00700000      1.80400000
H     10.27300000     -9.06900000      2.82900000
O     -6.57200000     14.17300000      3.39800000
H     -7.31300000     14.20400000      2.79300000
H     -6.94400000     14.42000000      4.24500000
O     -0.54400000      8.35300000      4.28000000
H     -0.31300000      8.46600000      5.20200000
H     -1.34300000      8.87000000      4.16800000
O    -13.30500000      6.73800000      2.87900000
H    -14.07500000      7.28100000      3.04700000
H    -13.31200000      6.59900000      1.93200000
O      4.79700000     -3.10300000     13.40300000
H      4.55300000     -3.84800000     12.85600000
H      5.22900000     -3.49400000     14.16300000
O    -14.34200000     -4.82400000     -1.31200000
H    -14.60400000     -4.23900000     -0.60100000
H    -14.05800000     -5.62500000     -0.87200000
O      7.21900000      0.56100000     -3.43400000
H      7.74500000      1.24500000     -3.01900000
H      6.34200000      0.93800000     -3.49600000
O     -9.90500000     -3.93500000    -10.81000000
H     -9.37200000     -4.72900000    -10.83700000
H     -9.95500000     -3.71100000     -9.88100000
O     -5.34000000     13.95700000      7.91100000
H     -6.10800000     13.83000000      7.35400000
H     -5.64800000     14.52600000      8.61700000
O      5.63300000    -14.23800000      4.96100000
H      6.25800000    -14.03600000      4.26600000
H      4.80300000    -14.37800000      4.50500000
O     -0.70100000      1.04300000     -8.76100000
H     -0.63100000      1.76800000     -9.38200000
H      0.18900000      0.69800000     -8.69500000
O    -11.73200000     13.57200000      1.94600000
H    -12.49200000     13.89900000      2.42800000
H    -11.94500000     13.73300000      1.02600000
O      4.04800000    -16.48500000     -3.88600000
H      3.74000000    -17.38300000     -4.00600000
H      4.28500000    -16.19400000     -4.76700000
O      4.19000000     -9.25800000     15.01800000
H      4.46600000     -9.00100000     14.13900000
H      4.74000000    -10.01200000     15.23100000
O     -1.89800000     13.74400000      0.89400000
H     -2.74600000     14.09300000      1.17100000
H     -1.64600000     14.29100000      0.15000000
O     -3.71800000     -5.43100000     10.39400000
H     -4.21600000     -4.65000000     10.15000000
H     -4.37600000     -6.03400000     10.74000000
O      9.43200000     11.21000000     -1.02300000
H      9.02600000     11.93600000     -0.55000000
H     10.32700000     11.50500000     -1.19300000
O     -6.08200000    -10.21200000     -2.89400000
H     -6.77300000     -9.58200000     -3.09700000
H     -5.31100000     -9.87800000     -3.35100000
O     -2.12800000     10.08500000     -6.64300000
H     -2.08400000     10.99300000     -6.94100000
H     -2.29100000     10.14900000     -5.70200000
O     -4.55400000    -15.73800000     -3.73000000
H     -4.49000000    -16.61900000     -4.09900000
H     -5.40500000    -15.41500000     -4.02700000
O      0.98400000      5.20900000     -4.07000000
H      1.56300000      5.63300000     -3.43700000
H      0.73300000      5.91000000     -4.67200000
O     13.63100000      3.60200000     -8.77300000
H     12.89600000      3.43400000     -8.18300000
H     14.36000000      3.11200000     -8.39300000
O     -5.50000000      5.87400000     -8.86700000
H     -4.71900000      5.38500000     -9.12600000
H     -5.16400000      6.71300000     -8.55200000
O    -12.04700000     -4.63700000    -12.64300000
H    -11.31900000     -4.29200000    -12.12600000
H    -12.83000000     -4.29000000    -12.21600000
O      1.24700000     11.99800000    -12.07300000
H      0.86600000     11.12000000    -12.05800000
H      2.19200000     11.84900000    -12.06500000
O      0.30400000     -4.62600000     -3.68400000
H     -0.62300000     -4.56100000     -3.45500000
H      0.46400000     -3.87400000     -4.25400000
O     -5.17600000      1.69500000     -7.64400000
H     -5.47000000      2.52700000     -7.27300000
H     -4.42100000      1.44800000     -7.11000000
O      8.46100000     -6.74100000     -9.59400000
H      8.68100000     -5.97800000     -9.05900000
H      9.25600000     -6.91900000    -10.09600000
O     -8.98000000     -9.03800000      3.97800000
H     -9.67400000     -8.61300000      3.47400000
H     -9.36300000     -9.17600000      4.84400000
O     -4.60100000     -5.60400000     -0.38900000
H     -4.14600000     -4.77700000     -0.55000000
H     -5.51400000     -5.42300000     -0.60900000
O      3.56300000     -9.41600000      5.06900000
H      2.74100000     -8.96200000      5.25900000
H      4.23800000     -8.75000000      5.19500000
O     -4.93100000     -9.69300000      2.92600000
H     -4.15700000    -10.04500000      2.48700000
H     -5.59400000    -10.37600000      2.82500000
O    -10.55600000      1.92200000     -0.41500000
H    -10.03000000      2.12200000     -1.18900000
H    -10.64000000      0.96900000     -0.42300000
O     11.69700000    -11.33600000     -3.95300000
H     11.60500000    -11.06000000     -4.86500000
H     11.38700000    -12.24200000     -3.94500000
O      9.27400000    -11.42200000      4.09800000
H      9.22300000    -10.87100000      4.87900000
H      8.51800000    -11.16200000      3.57200000
O     -2.62100000     -9.18100000     13.63200000
H     -3.53200000     -8.88900000     13.65400000
H     -2.45100000     -9.36700000     12.70900000
O      0.81700000     12.62400000      9.72300000
H      0.02300000     12.77600000      9.21000000
H      1.17000000     11.80300000      9.38000000
O      3.02500000     -4.54400000     11.64500000
H      3.35900000     -5.43500000     11.74600000
H      2.92500000     -4.43100000     10.70000000
O     15.79400000     -6.35000000     -4.87600000
H     16.48000000     -6.06000000     -5.47800000
H     15.18200000     -5.61500000     -4.84000000
O     -7.14500000     -3.85400000     13.94200000
H     -6.66400000     -4.62500000     14.24300000
H     -8.00600000     -4.19100000     13.69400000
O     -4.26900000      1.55600000      8.01000000
H     -5.07200000      2.07600000      7.97200000
H     -4.03700000      1.40500000      7.09400000
O    -16.32100000     -1.38100000      6.67400000
H    -16.95100000     -0.87100000      7.18300000
H    -16.16400000     -2.16400000      7.20100000
O     -6.37700000     -9.35800000     -8.42900000
H     -6.02700000    -10.15300000     -8.02600000
H     -6.85200000     -8.92100000     -7.72200000
O     11.38300000     -4.21600000      9.50000000
H     10.69400000     -4.47400000      8.88800000
H     11.42700000     -4.93600000     10.12900000
O     -8.95200000      1.77600000      6.28900000
H     -9.61500000      2.42100000      6.53400000
H     -8.54300000      1.52600000      7.11700000
O     -0.63200000     -7.58800000      2.12600000
H     -1.27700000     -7.53000000      1.42000000
H      0.14400000     -7.96400000      1.71000000
O     -0.12600000      5.84200000      8.36100000
H      0.73000000      6.19500000      8.11700000
H      0.03000000      5.38300000      9.18600000
O      7.17900000      2.40900000      9.65500000
H      7.28500000      1.76500000     10.35500000
H      6.29800000      2.25200000      9.31600000
O     -7.38000000     14.68900000      6.04500000
H     -7.81100000     13.85600000      6.23700000
H     -7.72200000     15.29200000      6.70500000
O      3.35200000     -3.38500000      6.45300000
H      3.32500000     -4.12700000      5.84800000
H      3.29700000     -2.61400000      5.88800000
O     -0.94900000    -13.44900000      1.88500000
H     -0.54900000    -14.19800000      1.44300000
H     -0.88200000    -13.65600000      2.81700000
O    -10.25800000     -6.39300000     -4.13900000
H    -10.73100000     -7.13100000     -3.75500000
H    -10.43500000     -5.66200000     -3.54700000
O     10.69400000    -13.22600000     -7.47300000
H     10.54700000    -14.14900000     -7.67800000
H      9.85200000    -12.91800000     -7.13800000
O     10.76400000      5.71900000     -1.97000000
H     10.08200000      5.25900000     -2.46000000
H     11.11300000      5.06100000     -1.36900000
O      4.59200000     17.34900000     -0.53200000
H      3.85100000     17.95500000     -0.52400000
H      5.06200000     17.55600000     -1.34000000
O      0.97900000     -2.03700000    -18.19500000
H      0.68100000     -2.89100000    -18.50800000
H      0.91300000     -2.09400000    -17.24200000
O     -6.14600000     15.29700000     -4.52100000
H     -7.02400000     14.92500000     -4.61200000
H     -5.90000000     15.11100000     -3.61500000
O     -0.48600000    -16.68500000     -2.38600000
H     -0.06300000    -16.07100000     -2.98700000
H      0.24000000    -17.11400000     -1.93300000
O     -2.08400000     -3.20300000     -9.44600000
H     -2.20500000     -2.26300000     -9.57900000
H     -2.74300000     -3.44000000     -8.79400000
O      2.18400000     -2.69500000     -7.80000000
H      2.86400000     -2.93700000     -7.17100000
H      2.33500000     -3.27300000     -8.54800000
O      7.53000000      7.84400000      1.97200000
H      7.01900000      7.26500000      1.40600000
H      7.39800000      7.49400000      2.85300000
O      8.77100000      9.04300000     -2.62500000
H      9.02000000      9.80100000     -2.09700000
H      9.56300000      8.82200000     -3.11500000
O    -15.09300000      4.70100000     -3.74500000
H    -15.13600000      3.74700000     -3.81900000
H    -14.36900000      4.95300000     -4.31800000
O     -2.04600000    -10.51800000      4.21800000
H     -2.15600000     -9.57900000      4.07100000
H     -2.27800000    -10.92000000      3.38100000
O    -10.67200000      0.60300000     15.22000000
H    -10.09900000     -0.06200000     14.83900000
H    -10.56000000      0.50300000     16.16500000
O      0.78500000    -11.91000000      0.31800000
H      0.25500000    -12.18900000      1.06400000
H      0.95000000    -10.98000000      0.47500000
O     -8.17600000      3.85800000    -14.29400000
H     -8.19700000      3.35400000    -15.10700000
H     -9.03800000      4.27200000    -14.24700000
O      2.98000000      2.30100000     17.87100000
H      3.02500000      1.98600000     16.96800000
H      2.08800000      2.09900000     18.15100000
O      7.54900000     16.73300000      2.93300000
H      7.83400000     16.19700000      3.67300000
H      6.66300000     16.42400000      2.74100000
O      9.23500000      9.55800000     11.53000000
H      8.33000000      9.29000000     11.69100000
H      9.54900000      9.86300000     12.38100000
O      5.50400000     -4.99200000     -9.05200000
H      4.89100000     -4.58200000     -8.44300000
H      6.24400000     -4.38600000     -9.09100000
O      3.59900000    -11.20500000      7.09700000
H      2.92300000    -11.82800000      6.82900000
H      3.68400000    -10.60900000      6.35200000
O      7.36100000    -14.79600000      1.06100000
H      7.89800000    -14.85200000      0.27100000
H      7.16100000    -15.70600000      1.28000000
O      5.00800000     -1.27000000     10.60400000
H      4.76700000     -2.18300000     10.76100000
H      4.17800000     -0.83300000     10.41700000
O     -3.97200000     13.77100000     11.33400000
H     -3.20500000     14.06100000     11.82800000
H     -4.14100000     12.88500000     11.65300000
O     12.52500000     -3.77400000      0.73600000
H     12.61800000     -2.89000000      0.38000000
H     12.20600000     -3.64000000      1.62900000
O    -14.41700000     -4.47600000     -5.60400000
H    -15.21700000     -3.95100000     -5.57300000
H    -13.98800000     -4.30800000     -4.76600000
O     -1.05300000     11.59300000      5.50200000
H     -1.33600000     12.21200000      4.82900000
H     -0.10700000     11.72500000      5.56600000
O     -2.97000000     -8.18900000      6.72600000
H     -3.86400000     -7.86100000      6.63400000
H     -2.54700000     -7.96600000      5.89600000
O     -8.17400000      7.69600000    -13.56200000
H     -7.87600000      7.05900000    -14.21100000
H     -7.53700000      7.63000000    -12.85100000
O     -9.76800000      7.14900000     -6.99500000
H     -9.46900000      6.28100000     -7.26500000
H     -9.95700000      7.60300000     -7.81700000
O    -17.74600000      1.21400000      0.10500000
H    -18.13300000      1.87300000      0.68100000
H    -17.31700000      0.59800000      0.69900000
O    -12.98600000      8.22700000    -10.62200000
H    -12.39900000      7.47200000    -10.66300000
H    -12.41000000      8.96700000    -10.42700000
O      3.57200000      1.69000000    -11.59800000
H      4.47800000      1.99400000    -11.65700000
H      3.64500000      0.77000000    -11.34300000
O     -4.96700000     -2.68900000     -1.52000000
H     -4.79300000     -2.52200000     -0.59400000
H     -4.41000000     -2.06400000     -1.98500000
O     11.92200000     11.67200000     -7.46300000
H     12.30800000     11.09400000     -8.12100000
H     11.34100000     11.10400000     -6.95700000
O     -9.08200000      1.53500000     -3.06000000
H     -9.77700000      1.49900000     -3.71700000
H     -8.35700000      1.97800000     -3.50000000
O      9.75800000     -9.24200000      8.21200000
H     10.57100000     -9.73400000      8.09100000
H      9.71300000     -9.08300000      9.15400000
O    -13.54900000      9.19400000     -5.13400000
H    -12.77900000      9.66100000     -4.81000000
H    -13.37400000      9.06300000     -6.06600000
O     -6.23600000     11.79800000     -5.03000000
H     -6.00100000     10.89900000     -4.79900000
H     -5.50500000     12.10700000     -5.56400000
O    -12.30100000     -9.28200000      0.78000000
H    -12.63500000    -10.12200000      1.09500000
H    -11.89600000     -8.88200000      1.55000000
O     -3.69100000     -4.37200000      2.57100000
H     -3.78700000     -4.67100000      3.47600000
H     -3.63700000     -5.17700000      2.05700000
O      6.70300000     -7.74500000     11.28300000
H      7.44000000     -7.83400000     11.88700000
H      6.26300000     -8.59400000     11.31400000
O     -9.79800000     -9.33700000     -5.64100000
H    -10.54800000     -9.55000000     -6.19600000
H     -9.25800000     -8.75800000     -6.17900000
O     -6.44200000      1.69700000      5.35400000
H     -6.38800000      2.12200000      4.49900000
H     -7.37600000      1.69800000      5.56400000
O    -12.16100000     12.80000000     -4.84100000
H    -12.20100000     11.94400000     -4.41300000
H    -11.71900000     12.63100000     -5.67300000
O    -13.50900000     -0.18100000     -0.97400000
H    -12.75900000     -0.38900000     -1.53100000
H    -13.12400000      0.22300000     -0.19600000
O      7.20500000     -4.88200000     -6.13500000
H      7.78200000     -4.55000000     -5.44700000
H      7.73500000     -5.52900000     -6.60100000
O    -15.48500000      8.36700000      3.35900000
H    -15.15500000      9.21900000      3.64600000
H    -15.64800000      7.88700000      4.17100000
O     -3.85200000     -9.46100000     -4.60300000
H     -3.22700000     -9.12100000     -5.24300000
H     -3.43400000    -10.24900000     -4.25500000
O     11.18200000      5.34700000     -9.87700000
H     11.86100000      4.67700000     -9.95900000
H     11.61200000      6.15900000    -10.14400000
O     -0.19200000     -2.58900000      9.91300000
H     -0.50700000     -3.47100000     10.10700000
H      0.20100000     -2.66100000      9.04200000
O      9.50100000      1.37000000     -7.26400000
H      9.41400000      0.72900000     -6.55800000
H      8.82400000      1.12400000     -7.89500000
O     -0.28600000     -2.33900000     -5.53700000
H     -1.13200000     -2.71200000     -5.29100000
H     -0.47200000     -1.41600000     -5.71100000
O    -14.41400000      3.85200000      1.88800000
H    -15.26300000      3.86000000      2.33000000
H    -14.58700000      4.23700000      1.02900000
O      3.32400000      8.04200000     12.33300000
H      3.13800000      8.09600000     13.27000000
H      4.26400000      8.20700000     12.26500000
O     -2.20500000     -7.62100000      4.34900000
H     -1.42800000     -7.64100000      3.79000000
H     -2.90500000     -7.30900000      3.77600000
O     -9.05700000      2.80200000      8.94600000
H     -9.79100000      3.35300000      8.67400000
H     -8.40000000      3.41900000      9.26700000
O     -9.52200000      4.99800000     -2.29900000
H     -8.84500000      4.79000000     -1.65500000
H    -10.15800000      5.52400000     -1.81500000
O      2.40800000     -0.39200000      9.68300000
H      1.79300000     -1.08900000      9.91200000
H      2.31300000     -0.29000000      8.73600000
O      4.83700000     -2.70500000     -1.66200000
H      5.08300000     -2.09200000     -0.96900000
H      4.83300000     -3.56200000     -1.23400000
O     -2.56400000     -0.02900000     12.93200000
H     -2.22100000      0.51800000     13.63800000
H     -2.19900000     -0.89800000     13.10200000
O      0.81000000     -5.19500000    -14.77600000
H      0.87600000     -5.96000000    -14.20400000
H     -0.09100000     -4.89200000    -14.66900000
O     11.95000000      2.85600000     -6.80800000
H     11.74100000      1.93000000     -6.68600000
H     11.82800000      3.24500000     -5.94200000
O      8.27800000     -9.49400000      5.79700000
H      8.70100000     -9.27300000      6.62600000
H      7.48400000     -9.96400000      6.05000000
O    -11.10900000     -9.25300000      8.36000000
H    -11.91500000     -9.58800000      8.75100000
H    -10.67900000    -10.02700000      7.99500000
O    -11.76900000    -11.02000000     -6.92900000
H    -11.83700000    -11.94000000     -6.67300000
H    -11.62700000    -11.04500000     -7.87500000
O      0.48500000     14.92600000     -1.57600000
H      0.92400000     15.36000000     -2.30800000
H      1.19600000     14.66700000     -0.99000000
O      2.22700000     15.75100000     -3.42200000
H      2.53900000     15.73000000     -4.32700000
H      2.73000000     15.06800000     -2.97900000
O     -8.97900000      7.79900000     -0.04000000
H     -8.67100000      8.67000000     -0.29000000
H     -9.86700000      7.74800000     -0.39400000
O     -2.51400000     10.13600000     -3.93700000
H     -2.56600000      9.29200000     -3.48900000
H     -2.50700000     10.78200000     -3.23000000
O      1.42700000    -14.17500000    -10.78000000
H      2.18300000    -13.59100000    -10.85000000
H      1.59800000    -14.69500000     -9.99500000
O      2.71200000     -3.47200000    -13.52900000
H      3.19900000     -4.07000000    -12.96200000
H      2.01600000     -4.01100000    -13.90500000
O      7.42700000      7.60700000     13.19100000
H      7.98100000      6.86800000     12.94100000
H      6.83100000      7.72100000     12.45000000
O    -17.18200000     -4.64300000      2.06700000
H    -16.38800000     -4.20600000      1.75800000
H    -17.88700000     -4.02600000      1.87100000
O      7.90200000     -1.60600000      9.53400000
H      8.04300000     -1.64900000      8.58800000
H      6.96600000     -1.42900000      9.62900000
O      8.37800000     -1.54500000     13.57500000
H      9.00500000     -2.11700000     13.13100000
H      8.90700000     -0.82100000     13.90700000
O    -17.89900000      4.36100000     -1.34300000
H    -16.97700000      4.60500000     -1.43000000
H    -18.16600000      4.11500000     -2.22900000
O     -6.91400000    -14.68000000     -4.53800000
H     -7.67000000    -14.99200000     -4.04000000
H     -7.29200000    -14.16000000     -5.24600000
O     -5.74100000     -5.23600000     -9.60800000
H     -5.27900000     -4.73000000     -8.94000000
H     -5.86000000     -4.62400000    -10.33400000
O     15.53700000      9.48000000      1.75000000
H     15.85300000      8.57700000      1.71400000
H     14.70000000      9.45900000      1.28600000
O     -1.67200000      7.84000000      9.51800000
H     -0.90600000      8.36100000      9.75800000
H     -1.30900000      7.05600000      9.10500000
O     -0.79000000     -5.45800000     14.78800000
H     -0.28000000     -4.97400000     14.13900000
H     -0.25300000     -6.22400000     14.99100000
O     -2.28900000     -4.13900000     -2.84900000
H     -2.35700000     -4.17900000     -1.89500000
H     -2.21700000     -5.05400000     -3.12200000
O      5.87400000     -6.24100000    -14.36500000
H      6.12900000     -5.33000000    -14.21800000
H      5.64300000     -6.56900000    -13.49600000
O     10.56700000     -3.10000000      6.07500000
H     10.69800000     -3.71200000      6.80000000
H     10.35000000     -3.65700000      5.32800000
O     10.79900000      1.43400000      0.11800000
H     10.34900000      0.77400000     -0.41100000
H     10.10000000      1.85800000      0.61600000
O      4.73900000    -10.80800000     -0.39900000
H      4.81800000    -11.32100000      0.40500000
H      5.21000000    -11.31800000     -1.05700000
O     16.49500000     -0.49200000     -8.48900000
H     15.71900000     -0.01600000     -8.19600000
H     17.06900000     -0.50900000     -7.72300000
O     -2.65700000      7.05400000      1.01900000
H     -1.75600000      7.33000000      0.85200000
H     -2.57000000      6.23500000      1.50600000
O      1.66100000    -16.93700000      2.91200000
H      1.04200000    -17.04300000      3.63400000
H      1.13100000    -16.59800000      2.19100000
O     -7.56500000     -1.33300000    -10.11800000
H     -7.04200000     -1.19200000     -9.32900000
H     -7.37000000     -2.23300000    -10.37700000
O     -3.23700000     -6.62700000     15.48400000
H     -3.15200000     -7.49400000     15.08700000
H     -2.35900000     -6.25000000     15.42800000
O    -10.34100000     -7.86500000     12.71300000
H     -9.73400000     -7.87800000     13.45200000
H    -10.08200000     -7.09900000     12.20200000
O     13.82700000      2.54000000     11.01100000
H     12.90000000      2.31400000     11.08600000
H     13.90100000      3.39200000     11.44100000
O     -2.12800000     13.70200000    -12.08400000
H     -2.88900000     14.01100000    -11.59200000
H     -2.30900000     12.77600000    -12.24800000
O      1.93700000     -6.28200000      2.25400000
H      1.87500000     -6.00100000      1.34100000
H      1.04100000     -6.52200000      2.49200000
O      0.15300000      6.37800000     14.84500000
H     -0.12800000      6.46600000     13.93400000
H      0.07600000      5.44100000     15.02900000
O     -0.98600000     -5.41300000     10.88100000
H     -1.93100000     -5.26500000     10.84000000
H     -0.89600000     -6.27100000     11.29600000
O     10.84000000     -7.89700000     -8.12900000
H     10.33500000     -8.61800000     -8.50600000
H     11.40700000     -7.60400000     -8.84200000
O     -3.21500000     -7.02100000    -11.32400000
H     -3.25900000     -7.19100000    -10.38300000
H     -3.14000000     -7.88900000    -11.72100000
O      2.52500000     11.82200000     -2.80800000
H      2.93800000     12.59200000     -2.41700000
H      1.99900000     11.44900000     -2.10200000
O      1.46700000      2.47000000      6.43200000
H      1.80500000      2.85700000      7.24000000
H      1.00900000      3.18900000      5.99600000
O      5.54900000     -1.93300000     -4.33800000
H      5.77000000     -1.02800000     -4.11700000
H      5.23400000     -2.31000000     -3.51700000
O     -4.40700000      5.15800000     -5.32800000
H     -4.84000000      4.44100000     -5.79200000
H     -5.12000000      5.74800000     -5.08200000
O      6.93800000     15.05600000     -5.52300000
H      6.43600000     15.65400000     -6.07700000
H      7.72400000     15.55000000     -5.28900000
O      7.17400000     -0.38600000     -6.43700000
H      6.65800000     -0.47100000     -5.63600000
H      6.86300000      0.42600000     -6.83700000
O      0.03700000      7.36300000      1.60500000
H      0.39300000      8.16400000      1.22000000
H     -0.26500000      7.62900000      2.47400000
O     14.22700000      6.16100000     -2.23700000
H     14.09900000      5.56100000     -2.97200000
H     14.97400000      6.70000000     -2.49600000
O     -6.51500000     -2.84100000      5.25200000
H     -6.96400000     -2.63000000      6.07100000
H     -5.99300000     -2.06200000      5.05800000
O     -1.93600000      2.04600000      9.11300000
H     -2.74000000      1.98300000      8.59600000
H     -1.89600000      1.21800000      9.59300000
O     -4.30300000     -6.17800000    -15.49700000
H     -4.67300000     -5.46400000    -14.97800000
H     -4.41900000     -6.95600000    -14.95200000
O      8.26400000      7.58900000     -9.02400000
H      7.68000000      6.96000000     -8.60000000
H      7.86500000      8.44100000     -8.85000000
O      3.32000000      5.53600000      2.67000000
H      3.01400000      6.34500000      3.08000000
H      4.15300000      5.77300000      2.26300000
O    -15.95100000     -1.68300000     -4.72700000
H    -15.89200000     -0.72700000     -4.71200000
H    -15.69700000     -1.95200000     -3.84500000
O      5.87800000     -5.66200000     15.12700000
H      6.03600000     -5.89800000     16.04100000
H      6.65000000     -5.15600000     14.87400000
O     -0.68200000      5.98300000     -1.37800000
H     -0.51300000      5.34500000     -0.68500000
H     -1.26500000      5.52800000     -1.98500000
O      1.76000000    -10.57700000     14.52100000
H      2.17000000    -11.29500000     15.00300000
H      2.29800000     -9.81200000     14.72500000
O     -5.35300000     -1.95000000     12.90100000
H     -6.01800000     -2.57400000     13.19100000
H     -4.57800000     -2.16800000     13.42000000
O      0.66600000     10.62300000     -1.33800000
H     -0.00500000     10.90600000     -0.71800000
H      0.38400000      9.75100000     -1.61500000
O     -0.72500000     11.41500000      1.32200000
H     -1.01300000     12.31600000      1.17900000
H     -1.40700000     10.87800000      0.91600000
O      5.08800000      4.19100000      4.65800000
H      4.43800000      4.19000000      3.95500000
H      5.29500000      3.26600000      4.79400000
O      1.09800000      7.33200000     -5.88000000
H      1.64500000      6.61100000     -6.19300000
H      1.71000000      8.05400000     -5.74000000
O     -5.57500000      8.59100000    -12.44600000
H     -5.74800000      8.73700000    -11.51500000
H     -5.40100000      7.65200000    -12.51300000
O      4.80800000      1.94900000     -2.08600000
H      3.95500000      2.23200000     -2.41600000
H      5.08000000      2.64800000     -1.49200000
O    -11.19200000      8.54400000      2.65100000
H    -10.56800000      7.99800000      2.17200000
H    -11.84500000      7.92700000      2.98200000
O      6.71700000      4.77400000     -2.84400000
H      5.99900000      4.42100000     -3.36900000
H      6.91400000      5.62000000     -3.24500000
O      1.96200000      4.11300000    -11.84300000
H      1.90900000      4.96700000    -11.41400000
H      2.64300000      3.64500000    -11.36100000
O    -11.30700000     10.30100000     -3.75500000
H    -10.89900000      9.43700000     -3.80000000
H    -11.36300000     10.49100000     -2.81900000
O     17.06000000     -1.87300000     -5.74500000
H     18.00300000     -1.71300000     -5.77300000
H     16.69500000     -1.08000000     -5.35000000
O     -2.26500000      2.88800000     -7.05000000
H     -2.12000000      3.77300000     -6.71500000
H     -1.39100000      2.49700000     -7.08100000
O      2.74500000     -5.37700000     -2.62500000
H      1.95700000     -5.14400000     -3.11700000
H      3.36900000     -4.68100000     -2.82900000
O     13.48900000     -8.05500000      3.68500000
H     12.65800000     -8.52600000      3.75300000
H     14.14900000     -8.69400000      3.95400000
O     12.47400000     -9.11900000      0.95800000
H     12.84500000     -8.37300000      0.48800000
H     12.95600000     -9.14500000      1.78500000
O    -12.51300000      4.79800000    -10.40800000
H    -11.82000000      5.45200000    -10.49500000
H    -12.05100000      3.98300000    -10.21400000
O     15.39900000     -6.24400000      7.21600000
H     14.58700000     -6.24000000      6.70900000
H     15.18100000     -6.72600000      8.01300000
O    -15.49100000     -2.07100000     -2.07200000
H    -14.96700000     -1.28400000     -1.92300000
H    -15.92300000     -2.23500000     -1.23300000
O      8.36200000      8.78000000      8.67700000
H      9.12400000      8.97900000      9.22000000
H      8.33600000      7.82400000      8.64200000
O      2.77600000     16.14500000      8.05600000
H      1.84900000     15.91000000      8.10700000
H      3.16300000     15.76800000      8.84600000
O    -14.36100000      5.34200000     -7.66600000
H    -14.26900000      4.39100000     -7.60600000
H    -14.52900000      5.50700000     -8.59400000
O      3.40500000      8.22400000    -11.55200000
H      3.89400000      8.74200000    -12.19200000
H      2.56700000      8.67800000    -11.46500000
O      0.66800000     -3.33000000    -10.49700000
H      0.61800000     -4.22000000    -10.84500000
H     -0.20900000     -3.15700000    -10.15400000
O      0.98500000     -6.65300000     -6.67300000
H      0.57100000     -5.87500000     -7.04900000
H      0.83700000     -7.34000000     -7.32300000
O     16.50800000     -1.80600000      4.60600000
H     15.77200000     -1.27500000      4.30300000
H     16.25900000     -2.70500000      4.39200000
O     10.61000000      3.51900000      3.71200000
H     10.12600000      3.74200000      4.50700000
H     10.17900000      4.02300000      3.02100000
O      0.92300000      8.74600000     10.52900000
H      1.58900000      9.03800000     11.15300000
H      1.22400000      9.08000000      9.68400000
O      2.82900000      4.62100000    -16.98500000
H      2.65300000      4.91700000    -17.87800000
H      3.75900000      4.80400000    -16.85100000
O      5.41800000      5.43500000    -13.51500000
H      5.83600000      4.68200000    -13.93300000
H      5.97100000      5.62700000    -12.75800000
O      0.81100000     -7.42000000     15.60400000
H      1.06400000     -8.34300000     15.62900000
H      1.63700000     -6.94400000     15.68700000
O     12.56400000      0.16300000     -2.83000000
H     12.50300000      0.67000000     -3.63900000
H     11.65500000      0.02000000     -2.56700000
O     -9.50100000     14.87400000     -2.20300000
H     -9.45200000     15.69100000     -2.70000000
H     -8.92700000     14.27200000     -2.67600000
O    -10.56800000     11.77700000      5.17900000
H    -11.25200000     12.44600000      5.20200000
H     -9.92200000     12.07300000      5.82000000
O    -11.14800000    -12.94000000      4.44400000
H    -10.45500000    -12.90300000      5.10300000
H    -11.26900000    -13.87500000      4.27600000
O     -2.57200000    -11.51400000    -14.15800000
H     -1.76500000    -11.99700000    -13.97900000
H     -2.86400000    -11.21100000    -13.29800000
O      8.36700000     -0.40900000      2.56500000
H      7.70100000     -0.89600000      2.08000000
H      8.39800000      0.44600000      2.13500000
O     -7.25900000     -6.82800000     -1.05000000
H     -7.65600000     -7.41900000     -1.69000000
H     -6.99900000     -6.06200000     -1.56200000
O     -2.07200000     10.69100000    -11.27200000
H     -2.26000000      9.75400000    -11.33500000
H     -1.50500000     10.77000000    -10.50600000
O      9.30000000     13.62900000     -4.99200000
H      9.31900000     12.74900000     -5.36700000
H      8.81500000     13.52900000     -4.17200000
O     11.50800000     -9.73800000      4.07800000
H     11.58600000     -9.82300000      5.02900000
H     11.25700000    -10.61200000      3.78000000
O      4.10700000      1.04100000     -7.71400000
H      4.69800000      0.36100000     -8.03700000
H      4.03200000      1.65800000     -8.44200000
O     12.61300000      7.97300000     -0.94700000
H     11.89900000      7.40700000     -1.24100000
H     13.40800000      7.47700000     -1.14400000
O     -7.47000000     -4.75700000     -3.02600000
H     -7.42500000     -3.80800000     -3.14000000
H     -8.33000000     -5.00000000     -3.37000000
O      1.91900000     13.65300000     -8.39500000
H      1.24700000     14.11300000     -8.89800000
H      2.59000000     13.42900000     -9.04000000
O      5.52100000      3.31700000      0.60400000
H      4.69200000      3.70500000      0.32400000
H      5.27400000      2.68600000      1.28100000
O     15.01400000     -4.08800000      2.11600000
H     15.15100000     -4.43000000      2.99900000
H     14.06500000     -4.11100000      1.99400000
O     -3.68000000     11.77100000      8.50900000
H     -4.28500000     12.47200000      8.26700000
H     -2.81800000     12.18600000      8.50200000
O     -1.76200000      5.32000000     -6.43700000
H     -2.62900000      5.53800000     -6.09300000
H     -1.40900000      6.15600000     -6.74200000
O     -9.62200000     -2.57000000     -0.28600000
H    -10.16200000     -2.30900000      0.46000000
H     -8.93300000     -3.11300000      0.09600000
O     -6.06700000     -7.91400000      8.86000000
H     -6.86000000     -8.35000000      8.54900000
H     -6.05300000     -7.07900000      8.39200000
O      0.12700000     14.48900000      5.58300000
H     -0.18600000     15.27200000      6.03600000
H     -0.61800000     14.20500000      5.05300000
O     -7.79900000     -4.21800000      9.26800000
H     -7.44600000     -4.28000000      8.38000000
H     -7.67900000     -3.30000000      9.51000000
O      6.68700000     -3.30000000    -14.24600000
H      7.57200000     -3.01400000    -14.02000000
H      6.49000000     -2.84400000    -15.06500000
O      8.51100000      0.27200000    -14.47000000
H      7.71200000     -0.25400000    -14.44600000
H      9.20700000     -0.35800000    -14.65700000
O      3.66700000      5.88400000     10.75300000
H      3.35600000      6.55200000     11.36400000
H      3.56200000      5.05900000     11.22600000
O     -4.17700000     -0.96200000      8.92600000
H     -4.49700000     -0.12000000      8.60000000
H     -3.22600000     -0.85700000      8.96600000
O     -4.58400000     11.05500000      0.59000000
H     -4.27800000     11.32500000      1.45600000
H     -5.53800000     11.04700000      0.66500000
O     -5.14100000     -5.73600000     -4.32600000
H     -5.76000000     -5.23700000     -3.79300000
H     -4.52800000     -5.08000000     -4.65800000
O     -5.40300000     -2.95700000     10.30200000
H     -4.84300000     -2.41000000      9.75100000
H     -5.41400000     -2.51200000     11.14900000
O    -11.03400000     -9.69100000     -1.67900000
H    -11.65900000     -9.43900000     -2.36000000
H    -11.46300000     -9.44700000     -0.85900000
O     13.13700000     -6.18400000      5.74400000
H     12.77500000     -5.40100000      5.32800000
H     13.20100000     -6.82400000      5.03500000
O     -4.34600000     16.07400000     -6.29800000
H     -3.94200000     16.84200000     -5.89500000
H     -5.02200000     15.80500000     -5.67700000
O     10.69500000     11.40700000      6.79100000
H     10.43500000     10.49100000      6.68800000
H     11.56300000     11.45600000      6.39200000
O     -3.76600000      3.40500000    -16.45900000
H     -3.16400000      2.79700000    -16.03000000
H     -4.41400000      3.61500000    -15.78600000
O    -11.21900000     -0.85200000     -2.13800000
H    -10.81600000     -1.44600000     -1.50500000
H    -10.76800000     -1.03800000     -2.96200000
O      6.19400000     -7.94100000     -8.34300000
H      5.92700000     -7.27200000     -8.97300000
H      7.13500000     -7.80200000     -8.23000000
O      2.65900000     15.60100000      5.34000000
H      2.89400000     15.92200000      6.21100000
H      1.86200000     15.09000000      5.48100000
O    -10.80000000     -7.86400000      2.46600000
H    -10.32000000     -7.31900000      1.84300000
H    -10.89700000     -7.31100000      3.24200000
O      3.57400000    -13.81000000     -7.01700000
H      4.09000000    -13.40700000     -7.71500000
H      3.88200000    -13.38600000     -6.21600000
O     -2.55600000    -15.72000000      4.11200000
H     -3.03700000    -15.63900000      3.28800000
H     -2.02300000    -16.50700000      4.00100000
O      5.61700000     -4.20000000      4.27100000
H      5.89000000     -3.28300000      4.28800000
H      6.40700000     -4.68000000      4.01900000
O     -5.38200000    -14.18000000     -8.01100000
H     -5.00700000    -13.53100000     -8.60700000
H     -4.99800000    -13.97300000     -7.15900000
O      6.25300000     -7.42700000    -11.66600000
H      6.91900000     -7.04800000    -11.09400000
H      6.64400000     -8.24200000    -11.98200000
O      0.79300000    -10.19300000     -4.56000000
H      0.61500000    -10.37400000     -5.48300000
H      1.54500000     -9.60200000     -4.57200000
O      2.77100000    -12.60900000      1.96900000
H      2.30200000    -12.56100000      1.13600000
H      3.64200000    -12.92900000      1.73600000
O    -10.72300000     10.89400000      1.49100000
H    -10.96700000     10.02200000      1.80400000
H    -11.30100000     11.48900000      1.96800000
O      5.07500000      9.50900000      0.40000000
H      5.81100000      9.04400000      0.80000000
H      5.11000000     10.38600000      0.78200000
O     10.81800000      8.13700000     -8.77400000
H      9.87800000      8.15400000     -8.95300000
H     11.22100000      8.45800000     -9.58000000
O      3.29600000    -15.74000000     -1.51600000
H      2.90500000    -16.47600000     -1.04400000
H      3.55300000    -16.10800000     -2.36100000
O    -11.40300000      7.88100000     -1.40400000
H    -12.09900000      8.24600000     -1.95100000
H    -11.69600000      6.99100000     -1.20600000
O     -0.32200000     -7.71400000     12.49200000
H     -0.79300000     -8.31400000     13.07000000
H      0.29500000     -8.27200000     12.01800000
O     -4.30300000     -7.16900000     -8.40200000
H     -4.64900000     -6.40800000     -8.86700000
H     -5.00500000     -7.81800000     -8.44900000
O      6.50200000      5.84700000     -8.14200000
H      5.58700000      6.12200000     -8.19900000
H      6.59400000      5.18000000     -8.82200000
O     10.10200000     12.42000000      3.08900000
H      9.77300000     12.35300000      3.98500000
H      9.99600000     11.53900000      2.72900000
O      7.61900000     -3.55900000     15.17400000
H      7.55300000     -3.14400000     16.03400000
H      7.73600000     -2.83000000     14.56500000
O      5.03200000      1.92900000     14.69300000
H      5.19500000      2.10700000     15.61900000
H      5.28900000      1.01400000     14.57700000
O     -9.53700000     -1.54900000     14.01300000
H    -10.16100000     -2.15000000     14.41900000
H     -8.77000000     -2.09000000     13.82600000
O      8.49400000    -12.27700000      8.80300000
H      8.21700000    -11.45000000      8.40800000
H      8.73000000    -12.04600000      9.70200000
O     -0.96400000      7.74600000     -7.41700000
H     -1.31900000      8.61100000     -7.21400000
H     -0.14100000      7.70400000     -6.93000000
O     13.14800000     -2.07600000      6.58200000
H     12.93700000     -2.25400000      7.49800000
H     12.30500000     -1.87200000      6.17700000
O      2.37300000      2.43200000     14.63700000
H      1.99200000      2.01600000     13.86400000
H      3.31800000      2.32100000     14.52800000
O      6.82900000     -4.09300000      7.01600000
H      6.48500000     -4.71000000      7.66200000
H      6.21800000     -4.14900000      6.28100000
O     -2.76100000     -0.70300000     -9.60400000
H     -2.74700000     -0.62300000    -10.55700000
H     -2.01900000     -0.17600000     -9.30800000
O     -6.87600000      8.29300000     -3.62900000
H     -7.77800000      8.01000000     -3.77800000
H     -6.36900000      7.84800000     -4.30900000
O    -11.63100000     -0.65600000     -8.47000000
H    -11.07400000     -0.07300000     -8.98600000
H    -12.01300000     -0.09000000     -7.79900000
O     16.21800000     -8.19300000      2.03600000
H     15.64000000     -7.45800000      2.23900000
H     16.46100000     -8.06000000      1.11900000
O     -7.09100000      4.60900000      9.62600000
H     -6.46400000      4.72900000      8.91200000
H     -6.65900000      4.00100000     10.22500000
O    -14.38100000      2.46300000     -1.72100000
H    -14.20800000      1.56900000     -1.42300000
H    -13.57900000      2.72300000     -2.17400000
O     -0.76800000      5.98600000    -16.33800000
H     -1.62300000      6.41700000    -16.34600000
H     -0.17000000      6.64800000    -15.99100000
O     -2.19500000     -8.04100000     -6.35500000
H     -2.75300000     -7.78000000     -7.08800000
H     -1.46300000     -8.50300000     -6.76400000
O      4.53900000     -1.02000000      2.47200000
H      3.76200000     -1.55400000      2.63500000
H      5.09300000     -1.16300000      3.24000000
O    -14.80500000      7.87100000     -3.17900000
H    -14.28500000      8.31600000     -3.84700000
H    -14.94600000      6.99200000     -3.53000000
O      2.98500000     -3.46600000      2.22600000
H      3.13200000     -4.38100000      2.46400000
H      3.58300000     -3.30900000      1.49600000
O      4.78600000     -1.13800000     -9.16000000
H      5.10400000     -1.60200000     -8.38600000
H      4.34800000     -1.81200000     -9.68000000
O     -2.27200000     14.35000000     -1.77900000
H     -1.43500000     14.33800000     -2.24400000
H     -2.70200000     13.53400000     -2.03800000
O      4.10700000     11.90500000    -12.21400000
H      4.52800000     11.06100000    -12.37500000
H      4.61400000     12.29200000    -11.50000000
O     -4.65800000    -11.59400000     10.50600000
H     -3.77400000    -11.23700000     10.58600000
H     -4.61800000    -12.43700000     10.95800000
O     -8.59700000    -12.89200000      5.79800000
H     -8.25900000    -13.25900000      4.98100000
H     -8.11000000    -13.34700000      6.48500000
O     -3.15700000     -0.83100000     -2.32100000
H     -3.40800000      0.08500000     -2.43400000
H     -2.46400000     -0.81100000     -1.66100000
O    -16.31800000      6.40500000     -5.74700000
H    -15.66500000      6.21100000     -6.42000000
H    -16.23800000      5.68500000     -5.12200000
O      5.77400000     -5.29300000     -3.46400000
H      5.78700000     -5.17400000     -4.41400000
H      6.00200000     -6.21300000     -3.33400000
O     -8.03600000    -11.72000000     -5.15800000
H     -8.15600000    -12.22000000     -5.96500000
H     -8.57900000    -10.94000000     -5.27500000
O     10.33700000      0.23900000      8.96200000
H      9.42800000      0.23300000      8.66200000
H     10.84300000      0.48100000      8.18600000
O      0.40700000    -13.58300000     10.91100000
H      0.71300000    -13.23000000     10.07600000
H      1.20300000    -13.69300000     11.43100000
O      5.76700000     -7.80300000      4.78500000
H      6.68100000     -7.63000000      4.55900000
H      5.75200000     -7.79900000      5.74200000
O     -8.14700000     -8.33900000     -3.12600000
H     -7.64000000     -8.12300000     -3.90900000
H     -9.04800000     -8.42000000     -3.43800000
O      2.27900000      4.81100000     -7.05700000
H      1.98200000      5.01700000     -7.94300000
H      2.90400000      4.09500000     -7.17500000
O      0.64300000    -10.18400000      5.73100000
H      0.68800000     -9.31400000      6.12900000
H     -0.20100000    -10.19800000      5.28000000
O    -14.00000000      5.75700000      7.36600000
H    -13.61500000      6.63000000      7.29700000
H    -14.57600000      5.80800000      8.12900000
O     -3.26300000     13.00300000     -9.48700000
H     -2.52900000     13.36900000     -8.99400000
H     -2.94000000     12.16100000     -9.80800000
O      7.79900000    -13.14600000     -6.47400000
H      6.97300000    -12.73800000     -6.21200000
H      8.22900000    -13.36700000     -5.64700000
O     -9.23900000     -1.08700000      5.37300000
H     -8.41100000     -0.93000000      5.82800000
H     -9.91100000     -0.88100000      6.02300000
O     -4.58200000      3.90000000     -1.03700000
H     -4.44600000      3.67300000     -0.11700000
H     -4.90900000      4.79900000     -1.01600000
O     -5.51900000      4.76200000    -14.79400000
H     -6.39700000      4.40800000    -14.93200000
H     -5.45400000      5.49000000    -15.41200000
O     13.66400000      8.49400000     -5.44500000
H     12.92500000      7.88900000     -5.37700000
H     13.79200000      8.61000000     -6.38600000
O     -3.80300000      0.36000000      1.73800000
H     -4.12100000     -0.54000000      1.80400000
H     -3.17800000      0.34200000      1.01300000
O     -8.83600000     -4.66100000     -6.07700000
H     -9.29900000     -5.14400000     -5.39300000
H     -9.52600000     -4.36900000     -6.67300000
O      5.44100000     -9.22500000     -5.61900000
H      4.55000000     -8.93500000     -5.42600000
H      5.63400000     -8.85300000     -6.47900000
O    -13.32300000     -7.36100000     -1.01100000
H    -14.01200000     -7.78600000     -1.52100000
H    -13.15000000     -7.96600000     -0.29000000
O     -4.18800000     -4.46200000      5.22400000
H     -4.76200000     -3.70000000      5.30100000
H     -4.54400000     -5.09500000      5.84800000
O     14.50700000      2.01100000      8.55200000
H     14.28800000      2.17300000      9.47000000
H     14.05700000      1.19400000      8.33900000
O     15.84500000      4.02900000      0.45200000
H     15.03000000      3.53100000      0.38100000
H     16.53200000      3.39000000      0.26500000
O     -1.44900000     11.41200000     12.11200000
H     -0.70600000     11.91700000     11.78300000
H     -1.80500000     10.97700000     11.33700000
O     13.46900000     -3.54600000     -9.19500000
H     14.31500000     -3.44200000     -8.75900000
H     12.93000000     -2.83800000     -8.84200000
O      5.46800000    -10.01200000     11.84900000
H      4.93300000    -10.60000000     11.31600000
H      6.00500000    -10.59600000     12.38400000
O    -15.87900000      6.86200000      5.52900000
H    -16.41000000      6.10300000      5.28500000
H    -15.35200000      6.55800000      6.26800000
O     12.17900000      7.01700000      7.41700000
H     13.04700000      6.76800000      7.10000000
H     12.32300000      7.27900000      8.32700000
O     -7.23700000     -4.90700000      3.45900000
H     -7.08600000     -4.29100000      4.17600000
H     -6.86800000     -5.73300000      3.77100000
O      8.91400000     -8.83500000     -1.88200000
H      9.40600000     -9.58100000     -1.53700000
H      8.07900000     -8.86200000     -1.41400000
O    -13.14600000      8.46600000      7.16700000
H    -13.57500000      9.28300000      6.91200000
H    -12.29300000      8.49900000      6.73500000
O    -14.15500000     -3.62600000      8.01100000
H    -15.06400000     -3.92600000      8.03200000
H    -14.18400000     -2.74800000      8.39100000
O      1.17700000    -14.55000000     -3.94000000
H      1.92300000    -14.67500000     -3.35300000
H      0.59000000    -13.96500000     -3.46000000
O    -14.49300000     -1.14700000      9.12000000
H    -14.77400000     -1.24300000     10.03000000
H    -15.16500000     -0.59700000      8.71900000
O      3.40500000      9.69700000    -15.46900000
H      3.99400000     10.05200000    -14.80300000
H      3.25200000      8.79200000    -15.19700000
O      4.12800000     -7.52800000    -15.87800000
H      3.79400000     -8.18900000    -15.27200000
H      4.75200000     -7.02100000    -15.35800000
O      9.50800000      4.44900000      6.26100000
H      8.97000000      5.24100000      6.24300000
H     10.38200000      4.75900000      6.50200000
O     10.11300000     -2.22900000    -13.22200000
H     10.55000000     -3.08000000    -13.22900000
H     10.52500000     -1.74200000    -13.93600000
O      8.45800000     -1.55900000      6.96000000
H      8.11400000     -2.38800000      6.62500000
H      9.31400000     -1.78400000      7.32400000
O     12.77500000     -9.48500000     -2.12200000
H     12.35100000    -10.31900000     -2.32300000
H     12.65100000     -9.37500000     -1.17900000
O      5.40500000     13.29700000      7.73600000
H      6.06500000     13.95100000      7.96700000
H      5.15100000     12.90800000      8.57300000
O     -4.29500000      8.22200000     -7.94300000
H     -4.66100000      8.33000000     -7.06500000
H     -3.37000000      8.44800000     -7.84600000
O      6.09400000     -0.25900000    -16.70000000
H      5.73000000      0.53400000    -16.30600000
H      5.46300000     -0.94600000    -16.48200000
O      4.43200000     10.27000000     -8.24600000
H      4.71400000     11.04600000     -8.72900000
H      3.57300000     10.50400000     -7.89500000
O     -5.62800000    -16.38900000      5.42700000
H     -5.40400000    -15.70000000      6.05300000
H     -5.85600000    -15.92000000      4.62500000
O     -6.45600000      4.07900000      3.49800000
H     -7.27500000      4.55000000      3.65200000
H     -6.72900000      3.23300000      3.14200000
O      4.08400000     -1.99900000    -15.92500000
H      3.60500000     -2.22100000    -15.12600000
H      4.34500000     -2.84500000    -16.29000000
O     -1.37800000     -2.35700000     13.67700000
H     -1.86700000     -2.92600000     14.27100000
H     -0.70300000     -2.92400000     13.30300000
O      5.64900000     12.84400000     -6.13900000
H      6.37500000     12.32200000     -5.79900000
H      5.92600000     13.75100000     -6.01300000
O     -7.22200000     -1.82300000     -3.05600000
H     -6.50300000     -1.96500000     -2.44000000
H     -7.93700000     -1.48600000     -2.51600000
O      8.88200000      4.97200000      2.03900000
H      8.11100000      5.03300000      2.60400000
H      9.00700000      5.86200000      1.70800000
O     11.44100000      0.34800000      6.38200000
H     10.51300000      0.49600000      6.20100000
H     11.88900000      0.63900000      5.58800000
O      9.87800000     -5.05200000      4.14300000
H     10.05100000     -5.89500000      4.56300000
H      9.10600000     -5.21000000      3.59900000
O      4.43800000     14.89000000     10.38400000
H      3.95000000     15.13800000     11.16800000
H      4.41600000     13.93300000     10.38100000
O     -2.46900000     -6.73800000     -3.74600000
H     -2.45600000     -6.98600000     -4.67000000
H     -3.39200000     -6.79300000     -3.49700000
O     -7.09400000     10.74900000    -13.16800000
H     -7.97300000     10.50400000    -13.45700000
H     -6.65700000      9.91400000    -12.99700000
O     -1.48300000    -10.10900000      7.92800000
H     -1.95500000     -9.30800000      7.70000000
H     -2.06700000    -10.81700000      7.65500000
O     -4.75600000      0.18700000     11.27900000
H     -4.62600000     -0.48700000     10.61100000
H     -3.99900000      0.10000000     11.85700000
O     -8.02000000      3.55700000     -0.42300000
H     -8.69500000      2.90200000     -0.24400000
H     -7.50300000      3.59500000      0.38100000
O     -0.80300000      0.32100000     -6.11700000
H     -0.93400000      0.35700000     -7.06400000
H     -0.18000000      1.02400000     -5.93400000
O    -12.98100000     -9.66500000      4.84100000
H    -13.21900000    -10.10700000      5.65600000
H    -12.48000000    -10.31800000      4.35200000
O     -5.67000000      2.78600000     11.07100000
H     -5.22300000      1.98100000     10.80700000
H     -6.47100000      2.48600000     11.50000000
O      4.24800000    -13.07800000    -11.29300000
H      4.18500000    -12.68500000    -12.16400000
H      4.49900000    -13.98700000    -11.45800000
