# Supplementary material for: Integrated Multiscale Multilevel Approach to Open Shell Molecular Systems
Source: J Chem Theory Comput. 2023 Feb 13;19(5):1446–56. doi: 10.1021/acs.jctc.2c00805 (PMC10018740; doi:10.1021/acs.jctc.2c00805)
Supplement: Supplementary file 2 — ct2c00805_si_002.zip [file ct2c00805_si_002.zip › structures/PROXYL/frame83.xyz]

2594

C      0.29700000      0.88300000      1.76300000
H      0.39500000      0.56900000      2.80300000
H      0.12900000      1.95800000      1.71200000
C     -0.85600000      0.17400000      1.14500000
C     -1.34200000     -1.02100000      2.02000000
H     -2.10500000     -1.61400000      1.51700000
H     -1.89000000     -0.61000000      2.86800000
H     -0.54400000     -1.69500000      2.33100000
C     -2.13700000      1.07000000      0.94000000
H     -1.94500000      1.82300000      0.17500000
H     -3.01100000      0.49300000      0.63700000
H     -2.37000000      1.64500000      1.83600000
N     -0.34800000     -0.20100000     -0.20900000
O     -1.07900000     -0.36900000     -1.21300000
C      1.09000000      0.23500000     -0.39600000
C      1.90100000     -0.89200000     -0.96500000
H      2.01600000     -1.76400000     -0.32100000
H      1.38200000     -1.28400000     -1.84000000
H      2.86500000     -0.50300000     -1.29400000
C      1.22200000      1.49300000     -1.28900000
H      0.64000000      2.36200000     -0.98000000
H      0.90000000      1.20600000     -2.29000000
H      2.26300000      1.81300000     -1.25700000
C      1.53300000      0.37900000      1.04600000
H      1.85800000     -0.55400000      1.50600000
H      2.31900000      1.12700000      1.15300000
O      7.60400000      0.20800000      2.53900000
H      7.96400000      1.09500000      2.54200000
H      6.85100000      0.25700000      1.95000000
O      4.93400000      5.94300000      8.81000000
H      5.34500000      5.12000000      8.54500000
H      5.39800000      6.61500000      8.31100000
O      0.24400000    -13.53000000      0.44000000
H     -0.42100000    -12.84400000      0.49500000
H     -0.19600000    -14.31700000      0.76000000
O     12.65300000      7.79200000      1.02800000
H     12.07700000      7.19900000      0.54600000
H     13.53700000      7.52800000      0.77300000
O      8.64300000    -15.67700000      0.00800000
H      8.78600000    -15.03100000     -0.68300000
H      8.99100000    -15.26400000      0.79800000
O     -1.09800000     -3.53800000    -16.64100000
H     -1.41700000     -2.75800000    -16.18800000
H     -1.88900000     -3.96200000    -16.97500000
O     -3.93800000      4.27400000      6.13000000
H     -3.57000000      3.41000000      5.94300000
H     -3.20000000      4.87600000      6.02700000
O      2.27800000      3.42500000      7.15300000
H      1.96400000      2.65400000      7.62600000
H      1.82700000      4.16000000      7.56900000
O      5.02100000      7.59700000    -10.93800000
H      5.53600000      7.40200000    -11.72100000
H      5.15800000      6.84100000    -10.36700000
O    -11.69200000    -12.47600000      3.42500000
H    -11.60800000    -11.84200000      4.13700000
H    -10.80100000    -12.79600000      3.28200000
O    -10.82300000     -2.47300000      7.91600000
H    -11.05000000     -2.67800000      7.00900000
H    -10.96300000     -3.29300000      8.38900000
O     -7.87400000     10.53600000      8.65600000
H     -7.36800000      9.74200000      8.82900000
H     -7.46400000     11.20500000      9.20400000
O      3.93300000      0.55200000     -9.34500000
H      4.34400000      0.45400000     -8.48600000
H      3.59400000     -0.31900000     -9.54900000
O     -7.53800000     -0.12000000     12.73100000
H     -6.59900000     -0.22400000     12.57800000
H     -7.94100000     -0.83800000     12.24300000
O    -14.27900000     -3.70700000     -7.12800000
H    -14.83400000     -4.03300000     -7.83500000
H    -13.41100000     -4.05900000     -7.32200000
O      4.64500000      4.22900000     15.83700000
H      4.98700000      3.86800000     16.65400000
H      5.40200000      4.64600000     15.42400000
O    -13.07700000      6.61800000      1.18000000
H    -13.93700000      6.87700000      0.85000000
H    -12.46700000      7.22700000      0.76300000
O    -13.25300000      2.83500000     -7.91200000
H    -12.83600000      2.97700000     -7.06200000
H    -13.26900000      3.70100000     -8.31800000
O     -0.43600000     -4.62600000      9.22600000
H      0.14700000     -5.33200000      9.50800000
H     -0.20600000     -4.47800000      8.30800000
O     11.72300000     -5.23600000      9.90400000
H     12.04800000     -5.42900000     10.78400000
H     12.51300000     -5.11300000      9.37800000
O      4.31000000     -8.29900000      1.81400000
H      4.17500000     -8.94700000      1.12100000
H      4.96400000     -7.69900000      1.45700000
O     -3.88200000      7.13500000    -11.96000000
H     -4.36700000      6.37500000    -12.28200000
H     -3.08900000      6.76600000    -11.57300000
O      6.45800000     12.09800000      5.41100000
H      6.68000000     11.21100000      5.12900000
H      5.54300000     12.21000000      5.15100000
O    -10.98400000      1.24000000      2.71100000
H    -10.19000000      0.81200000      3.03000000
H    -10.77100000      1.50400000      1.81600000
O      0.73300000     -7.29200000      9.41400000
H      1.14300000     -8.11400000      9.68300000
H      0.18000000     -7.53100000      8.67000000
O     12.54500000      4.50400000      2.86900000
H     12.83300000      4.91500000      3.68400000
H     13.24600000      4.69100000      2.24500000
O     -3.40500000     -7.80000000    -10.19100000
H     -2.62500000     -8.32900000    -10.02100000
H     -3.83800000     -8.24000000    -10.92200000
O     12.26900000      1.26500000      0.18000000
H     12.01800000      0.53000000     -0.37900000
H     13.17200000      1.45900000     -0.07000000
O     -7.58400000    -14.79100000      0.94100000
H     -8.16600000    -15.34300000      0.41900000
H     -7.26600000    -14.12900000      0.32700000
O      6.86500000      5.48400000     14.57200000
H      6.86800000      5.85600000     13.68900000
H      7.04300000      6.22900000     15.14600000
O     -7.71900000    -14.25200000     -7.77500000
H     -8.23600000    -14.92400000     -7.33100000
H     -8.29800000    -13.49200000     -7.81700000
O      0.49100000      6.52800000      0.69500000
H      0.77000000      6.09400000     -0.11100000
H     -0.32600000      6.96900000      0.46000000
O     -4.35500000     14.58200000     -7.43900000
H     -4.40600000     13.92800000     -8.13600000
H     -4.72000000     14.14200000     -6.67100000
O      7.40200000      2.17200000    -16.33300000
H      7.29000000      2.05300000    -17.27600000
H      8.33000000      1.99700000    -16.17800000
O      7.94200000      6.57900000     -6.48100000
H      8.45300000      7.29300000     -6.86100000
H      8.07000000      6.66800000     -5.53700000
O     -9.52100000    -10.15500000    -11.47800000
H     -8.76800000    -10.16500000    -10.88700000
H     -9.70300000    -11.08000000    -11.64800000
O     -2.71500000     16.94700000      2.42400000
H     -2.08200000     17.66400000      2.37000000
H     -3.01700000     16.82700000      1.52400000
O     12.52300000      1.07400000     -7.12600000
H     11.96300000      0.58000000     -7.72400000
H     13.11300000      0.41800000     -6.75300000
O      4.10700000     -1.03000000     12.70500000
H      3.94100000     -1.88100000     13.11000000
H      3.25900000     -0.76300000     12.35200000
O      8.24900000     -0.42600000     12.01500000
H      8.41200000     -0.51900000     12.95300000
H      8.65500000     -1.19900000     11.62300000
O     -8.40400000    -11.78700000     -4.02000000
H     -8.57800000    -12.68500000     -4.30200000
H     -7.47900000    -11.78800000     -3.77400000
O     -5.00400000     -5.41500000     10.78300000
H     -4.43300000     -6.18300000     10.76900000
H     -4.77400000     -4.93200000      9.98900000
O    -11.33200000      1.64100000     12.32400000
H    -11.18500000      0.96000000     11.66900000
H    -10.68000000      2.31200000     12.12400000
O     -5.26900000      5.95000000     -9.29200000
H     -4.76200000      5.53600000     -9.99000000
H     -6.17800000      5.72800000     -9.49200000
O      1.37800000     -0.90800000     16.39900000
H      1.73400000     -0.21100000     15.84900000
H      0.52300000     -0.58100000     16.67800000
O      3.32800000    -13.73900000     -9.33200000
H      3.73000000    -14.59900000     -9.21300000
H      2.73800000    -13.64400000     -8.58400000
O     -4.74400000    -13.77500000    -10.49800000
H     -3.85400000    -14.03100000    -10.74100000
H     -4.75200000    -12.82200000    -10.58700000
O      0.19300000     12.48500000    -11.15500000
H     -0.61700000     11.99000000    -11.27500000
H      0.88700000     11.83000000    -11.23000000
O      2.31300000     -2.94800000    -14.01900000
H      2.85600000     -3.73400000    -14.07400000
H      2.63900000     -2.38200000    -14.71900000
O    -11.93600000      3.36200000      3.96200000
H    -12.54200000      2.95000000      4.57800000
H    -11.81100000      2.70600000      3.27500000
O      9.63100000     -4.51200000    -13.10000000
H     10.29400000     -5.04400000    -12.66000000
H      9.01600000     -4.27500000    -12.40600000
O     -9.03900000     -8.00300000     12.50500000
H     -8.78300000     -7.28800000     13.08800000
H     -9.03300000     -8.78000000     13.06400000
O     11.82900000     -8.21300000     -1.25700000
H     12.69800000     -8.51200000     -1.52700000
H     11.87900000     -8.16400000     -0.30200000
O     -7.05800000      4.52800000      9.96400000
H     -6.22200000      4.82100000      9.60100000
H     -6.84400000      4.22700000     10.84700000
O     -2.22600000     -6.23900000     14.32200000
H     -2.87500000     -5.68100000     14.75000000
H     -1.93100000     -5.72800000     13.56800000
O     13.79600000     -0.20300000      7.26900000
H     14.35400000     -0.61900000      7.92600000
H     13.07000000      0.16600000      7.77100000
O    -12.37200000     -3.45100000      2.26500000
H    -13.04700000     -3.84100000      1.70900000
H    -12.38100000     -2.52100000      2.03500000
O     10.89800000     -0.49600000     -8.83300000
H      9.98900000     -0.29900000     -8.60600000
H     10.87700000     -1.40500000     -9.13200000
O     -2.97400000      9.07700000      3.40900000
H     -3.08300000      8.31800000      2.83700000
H     -3.15000000      8.74200000      4.28800000
O    -12.61400000     10.20600000     -4.31900000
H    -13.44500000     10.68100000     -4.29400000
H    -12.17200000     10.45300000     -3.50700000
O     -2.48400000    -10.36100000      9.88300000
H     -2.58500000    -11.14500000      9.34400000
H     -2.10900000     -9.71000000      9.29100000
O     -8.69900000     13.10900000     -6.11000000
H     -8.67300000     14.06400000     -6.06200000
H     -8.32600000     12.90200000     -6.96800000
O     -7.40100000     -5.08300000     11.89600000
H     -6.49900000     -5.06600000     11.57600000
H     -7.31700000     -5.20100000     12.84300000
O      0.23600000      5.70000000     -1.88200000
H      0.24000000      5.93100000     -2.81000000
H     -0.69000000      5.70700000     -1.63800000
O     -3.59900000      4.38800000     -4.09200000
H     -3.00900000      4.45200000     -4.84300000
H     -3.53300000      5.24100000     -3.66200000
O      0.45000000      6.63800000    -16.65500000
H      0.23700000      7.06300000    -17.48500000
H      1.28400000      6.19700000    -16.81900000
O     -4.85500000      2.35100000     -5.44600000
H     -5.62900000      2.15700000     -4.91800000
H     -4.39900000      3.03800000     -4.96000000
O      0.15700000     -4.54400000    -14.37100000
H     -0.36800000     -4.06100000    -15.00900000
H      0.82800000     -3.92100000    -14.09300000
O      5.67300000     -1.30500000     10.50200000
H      5.12600000     -1.57300000     11.24000000
H      6.46400000     -0.94900000     10.90700000
O     -2.21800000      7.55700000     -5.42700000
H     -1.67000000      7.85300000     -6.15400000
H     -3.09700000      7.49400000     -5.80000000
O    -13.48100000     -1.70800000      5.89700000
H    -14.07900000     -2.35900000      5.53000000
H    -14.01400000     -0.91800000      5.98900000
O     -1.01600000     -3.81000000     -9.15200000
H     -1.85300000     -3.88300000     -9.61100000
H     -0.93000000     -2.87700000     -8.95700000
O    -10.40400000     -4.36700000     -3.13600000
H    -10.27200000     -5.20500000     -3.58000000
H     -9.53300000     -4.12000000     -2.82700000
O      2.12600000     -7.48300000     16.17700000
H      2.57400000     -7.20900000     16.97700000
H      1.77200000     -6.67200000     15.81100000
O     14.77700000     -6.38800000     -5.66200000
H     14.15600000     -6.22200000     -4.95300000
H     15.42700000     -6.97600000     -5.27800000
O      2.58500000     10.47600000    -10.81500000
H      2.87100000     10.83200000     -9.97400000
H      2.42400000      9.54900000    -10.64200000
O     -0.86000000     16.74200000     -2.55500000
H     -0.81200000     17.64100000     -2.88000000
H     -1.60300000     16.74500000     -1.95200000
O      7.92500000      1.94300000     10.80400000
H      8.34500000      1.77000000      9.96200000
H      7.94700000      1.10200000     11.26100000
O     10.90400000     -3.43900000      3.70100000
H     10.64500000     -3.55400000      2.78700000
H     10.98800000     -2.49200000      3.80900000
O      1.38000000    -17.31100000     -1.79200000
H      1.59000000    -17.87400000     -2.53600000
H      1.95100000    -16.55000000     -1.89900000
O    -13.20600000     -5.75100000      4.21200000
H    -14.13100000     -5.60700000      4.01500000
H    -12.75300000     -5.02400000      3.78500000
O      5.81500000     -1.22500000     -0.59400000
H      5.29000000     -1.23800000     -1.39400000
H      5.99600000     -2.14600000     -0.41100000
O     -7.10900000     -8.53900000     -7.71700000
H     -6.22100000     -8.62000000     -7.36900000
H     -7.62700000     -8.21700000     -6.98000000
O     14.22800000      6.75400000      8.56300000
H     14.45100000      7.37400000      7.86900000
H     15.00800000      6.72300000      9.11600000
O     -9.20400000     -6.13000000      0.22000000
H     -9.44900000     -5.56100000      0.95000000
H     -8.33800000     -5.81900000     -0.04500000
O      2.26600000     16.48300000      0.74300000
H      2.18700000     17.42700000      0.88300000
H      2.14300000     16.10100000      1.61200000
O    -13.07100000     -8.76400000      4.35500000
H    -14.02600000     -8.78900000      4.41200000
H    -12.86500000     -7.84400000      4.18900000
O     -8.68300000      3.13100000      4.23600000
H     -9.43900000      2.73600000      3.80200000
H     -8.87600000      3.05500000      5.17000000
O      2.98800000     11.95900000     -8.49900000
H      2.41500000     12.71700000     -8.61600000
H      3.08500000     11.87700000     -7.55000000
O     -9.70100000    -12.59100000     -9.13600000
H     -9.17900000    -11.79600000     -9.02900000
H     -9.56700000    -12.84400000    -10.05000000
O      6.64600000     -6.65200000      4.50800000
H      6.25300000     -7.52400000      4.46400000
H      6.28200000     -6.18700000      3.75400000
O     -9.86500000      3.61600000     -6.57200000
H     -9.52900000      4.42800000     -6.19100000
H     -9.08400000      3.15500000     -6.87900000
O     13.34200000     -6.99700000      4.81000000
H     13.85900000     -6.45000000      5.40100000
H     13.87200000     -7.78500000      4.68600000
O      5.51800000      2.07200000     -1.32000000
H      6.46800000      2.11800000     -1.42500000
H      5.35900000      1.20000000     -0.95700000
O     -0.49300000      3.37100000    -11.93500000
H     -0.99500000      2.95300000    -12.63500000
H     -0.73600000      2.88800000    -11.14500000
O     14.02500000      5.70600000     -7.19600000
H     14.01900000      4.76600000     -7.37500000
H     13.13000000      5.99000000     -7.38000000
O      3.06500000     15.89400000     -7.54000000
H      2.78800000     15.88700000     -6.62400000
H      2.68000000     15.10200000     -7.91400000
O     -1.63400000      5.70000000      5.82400000
H     -1.00300000      5.96400000      5.15300000
H     -1.09400000      5.42800000      6.56600000
O     -4.46900000      6.96500000     -6.51300000
H     -5.37200000      7.25700000     -6.63300000
H     -4.28200000      6.43900000     -7.29000000
O      8.84100000     -6.66200000      1.31900000
H      8.79800000     -6.60600000      2.27400000
H      8.23400000     -7.36600000      1.09300000
O      9.46300000     -6.06300000     -7.10900000
H     10.26800000     -5.55200000     -7.02600000
H      9.67200000     -6.90600000     -6.70700000
O     -9.27000000    -13.44100000      2.69300000
H     -9.03900000    -12.65200000      2.20400000
H     -8.87400000    -14.15600000      2.19400000
O     14.08700000      3.36300000     -3.86400000
H     15.02000000      3.27800000     -4.05800000
H     13.65800000      3.29800000     -4.71700000
O      3.94800000    -11.25900000      0.21200000
H      4.82200000    -11.45500000      0.55100000
H      3.51200000    -12.10900000      0.17000000
O     -4.14600000     10.97800000    -11.65000000
H     -3.35500000     10.44600000    -11.56600000
H     -4.32200000     10.99900000    -12.59100000
O      2.04400000    -10.09900000     12.92900000
H      2.80000000    -10.30700000     12.37900000
H      1.62100000     -9.36400000     12.48500000
O     -7.19000000      7.39000000     -6.52700000
H     -7.52300000      6.81700000     -7.21800000
H     -7.47200000      6.97200000     -5.71300000
O    -12.50300000      4.13000000     -2.85800000
H    -13.18700000      4.18800000     -2.19100000
H    -11.98700000      3.36400000     -2.60700000
O     -8.89900000      5.82500000     -4.70700000
H     -8.44700000      4.99200000     -4.57100000
H     -9.80800000      5.64500000     -4.46700000
O     -8.51100000      6.12300000      8.12100000
H     -8.27100000      5.31600000      8.57600000
H     -9.02900000      5.83100000      7.37100000
O    -10.92600000    -10.37200000      5.02300000
H    -10.86200000     -9.97900000      5.89300000
H    -11.65300000     -9.91200000      4.60500000
O      2.49000000    -16.86500000      7.10900000
H      3.09500000    -16.12500000      7.15400000
H      2.27300000    -17.05300000      8.02200000
O     -2.59100000     -2.95700000    -13.61500000
H     -2.53100000     -2.82400000    -12.66800000
H     -2.24800000     -2.14700000    -13.99200000
O    -12.54000000     -6.71400000      6.61600000
H    -13.47500000     -6.81700000      6.79500000
H    -12.50600000     -6.32300000      5.74300000
O      4.96300000     -8.79100000      4.36500000
H      4.71200000     -8.56200000      3.47000000
H      5.06900000     -9.74200000      4.34800000
O     -6.61800000    -11.19500000      9.77600000
H     -6.08100000    -11.98700000      9.74400000
H     -7.30900000    -11.34800000      9.13200000
O      9.19300000     13.44100000     -5.39700000
H      9.15600000     14.13600000     -6.05400000
H     10.11800000     13.38700000     -5.15600000
O     -0.17200000    -10.12100000     -6.77300000
H      0.62200000     -9.62200000     -6.57900000
H     -0.66600000    -10.11300000     -5.95400000
O      7.31000000     13.16100000     -9.10500000
H      7.59900000     13.73700000     -9.81300000
H      7.06900000     13.75600000     -8.39500000
O     -4.67100000     16.48900000     -4.92200000
H     -3.91200000     16.21800000     -5.43800000
H     -5.11000000     17.14300000     -5.46600000
O     -0.90300000      1.34700000     -9.79900000
H     -1.43400000      2.04200000     -9.41100000
H     -0.09600000      1.34600000     -9.28500000
O     15.65200000      9.05600000     -2.92200000
H     16.34800000      9.71300000     -2.93000000
H     14.92200000      9.47400000     -3.37800000
O     -3.21900000     11.95800000     -2.81900000
H     -3.33800000     12.01200000     -3.76700000
H     -2.48300000     12.54200000     -2.63700000
O     -8.22500000     -0.07900000      5.77600000
H     -7.95700000      0.75200000      6.16800000
H     -9.12200000      0.07500000      5.47900000
O     -9.49500000     -6.57400000      6.34300000
H    -10.14400000     -6.00900000      6.76200000
H     -9.48000000     -7.36400000      6.88400000
O    -15.42800000      4.99900000     -0.49100000
H    -15.49600000      5.81200000      0.00900000
H    -15.80500000      4.33200000      0.08200000
O     -4.45800000     -2.31000000     -6.66600000
H     -5.19300000     -2.28600000     -7.27800000
H     -4.33800000     -3.23900000     -6.47100000
O     -0.24300000      1.78000000     11.95500000
H     -0.57900000      1.46600000     12.79500000
H     -0.21400000      2.73200000     12.05000000
O      9.15800000      2.60500000      8.33700000
H      8.39500000      3.17900000      8.41600000
H      9.65400000      2.96600000      7.60200000
O      1.43000000     -1.82100000     -6.86900000
H      0.87200000     -1.08800000     -6.60900000
H      0.91300000     -2.29800000     -7.51800000
O    -11.17800000     12.84900000     -3.57700000
H    -10.46800000     12.99900000     -4.20100000
H    -11.90900000     13.36500000     -3.91700000
O     -2.07800000      1.42500000    -13.70900000
H     -3.01400000      1.60800000    -13.63100000
H     -2.00900000      0.47700000    -13.59800000
O      5.40100000     -8.61500000     13.19700000
H      5.32100000     -8.00900000     12.46100000
H      4.71300000     -9.26400000     13.04900000
O      3.77500000     11.51300000      7.56500000
H      3.93800000     12.16900000      6.88600000
H      3.34900000     10.79100000      7.10200000
O     -3.69700000    -16.79000000      2.52900000
H     -4.55900000    -16.39900000      2.38800000
H     -3.88200000    -17.64200000      2.92400000
O    -13.45700000      1.31300000      8.25100000
H    -12.85300000      0.64400000      8.57000000
H    -13.27800000      2.07800000      8.79800000
O     12.32000000      2.88200000      6.29100000
H     12.27800000      2.33800000      7.07800000
H     11.53000000      2.65500000      5.80100000
O      1.69500000     13.64400000      0.92200000
H      1.86100000     14.56000000      0.69700000
H      0.93000000     13.67400000      1.49700000
O     -8.49600000      6.06900000      1.37100000
H     -8.54000000      6.19300000      0.42300000
H     -9.39700000      5.87600000      1.63000000
O      8.60900000     -8.21700000      9.28600000
H      8.43100000     -7.81000000      8.43800000
H      7.85900000     -8.79300000      9.43700000
O     -0.35000000    -16.57300000      6.40700000
H      0.39000000    -17.17900000      6.36600000
H     -0.30200000    -16.08100000      5.58800000
O      8.46700000     15.72300000     -3.39400000
H      7.99800000     16.46800000     -3.77100000
H      8.39100000     15.03400000     -4.05400000
O      2.69900000      1.97900000    -11.40900000
H      3.28700000      1.67600000    -10.71700000
H      2.13900000      1.22600000    -11.59500000
O      0.18600000      6.22100000     -4.53000000
H     -0.64200000      6.63000000     -4.78100000
H      0.84000000      6.90800000     -4.65000000
O      1.28500000     -9.77100000     -0.37600000
H      0.75900000    -10.23600000      0.27400000
H      2.12600000    -10.22900000     -0.37500000
O    -16.78400000     -4.55900000     -2.51800000
H    -15.96100000     -4.10100000     -2.35100000
H    -17.44000000     -4.05500000     -2.03600000
O      0.14600000    -14.38500000      8.89600000
H     -0.52700000    -13.95700000      8.36700000
H      0.24200000    -13.82100000      9.66400000
O      1.87900000     16.04100000      3.63200000
H      1.00200000     15.99600000      4.01300000
H      2.19000000     16.91900000      3.84900000
O     -5.38300000     -9.36600000     -3.63100000
H     -4.66200000     -8.78600000     -3.87400000
H     -5.43600000     -9.99600000     -4.35000000
O     -9.17600000     -9.75400000     -1.90300000
H     -8.37000000     -9.39700000     -1.53000000
H     -8.89300000    -10.20400000     -2.69900000
O     -4.25800000     -4.56200000      8.32600000
H     -4.52800000     -5.45100000      8.09700000
H     -4.82600000     -3.99700000      7.80200000
O     -8.65700000     -2.88600000      5.66700000
H     -9.56600000     -2.81800000      5.37600000
H     -8.43300000     -2.00400000      5.96200000
O    -14.46200000     -0.67800000     -8.94300000
H    -15.32800000     -1.08000000     -9.00500000
H    -14.63900000      0.25400000     -8.81700000
O     10.02600000     11.43500000      7.43500000
H     10.23000000     10.72800000      8.04700000
H      9.79600000     10.98800000      6.62000000
O      1.91300000     15.92200000     -2.34700000
H      1.71500000     16.32500000     -1.50100000
H      1.10300000     16.00900000     -2.84900000
O      5.81700000     -5.27700000      2.08200000
H      5.01600000     -5.29400000      1.55800000
H      5.95000000     -4.35100000      2.28600000
O     -4.69300000     -3.88200000    -15.28100000
H     -4.46500000     -3.14700000    -15.85000000
H     -4.18200000     -3.73700000    -14.48500000
O      2.46100000     -1.24100000      4.64800000
H      2.86200000     -0.39300000      4.45500000
H      3.18200000     -1.86700000      4.58000000
O      0.22400000     -9.28700000     15.18800000
H      0.41000000     -9.42000000     14.25800000
H      0.95500000     -8.75600000     15.50400000
O     12.75200000      3.87300000    -10.23700000
H     13.07400000      3.63900000     -9.36700000
H     13.08600000      3.18300000    -10.81000000
O     -3.58700000    -14.22000000      3.36500000
H     -4.48500000    -14.41100000      3.09700000
H     -3.10200000    -15.02100000      3.16900000
O      2.63900000     10.76600000     11.37500000
H      3.54700000     10.99200000     11.17300000
H      2.28800000     11.54500000     11.80600000
O     -6.54100000      5.60600000     14.15400000
H     -5.82900000      5.36400000     14.74700000
H     -6.29500000      6.47200000     13.82600000
O    -12.51300000     -3.16000000     -1.87700000
H    -12.88400000     -3.04800000     -2.75200000
H    -11.69500000     -3.63500000     -2.02300000
O     10.94300000      3.96400000    -13.64800000
H     10.70400000      4.82500000    -13.98900000
H     10.12500000      3.60900000    -13.30000000
O     -3.89700000      0.80700000      7.07900000
H     -4.22200000      1.52300000      6.53400000
H     -4.67500000      0.48100000      7.53300000
O      6.50200000     -5.83700000     -5.34000000
H      6.38400000     -6.74900000     -5.60700000
H      5.61400000     -5.48300000     -5.29800000
O      6.64300000     15.19500000     -7.16500000
H      6.20300000     14.85900000     -6.38400000
H      6.24600000     16.05300000     -7.31400000
O      4.85700000    -16.26500000     -5.74600000
H      5.17300000    -15.84100000     -6.54400000
H      3.91200000    -16.34600000     -5.87600000
O     15.46300000      4.58900000      7.81500000
H     14.68800000      5.12400000      7.98900000
H     15.41100000      4.38800000      6.88100000
O    -17.69900000     -2.25200000      2.53800000
H    -17.10000000     -1.70100000      2.03500000
H    -17.72400000     -3.08000000      2.05700000
O      9.42600000     -0.06500000     -2.84200000
H      8.98800000      0.12900000     -3.67000000
H      9.09800000     -0.92900000     -2.59400000
O      0.74600000     -0.28400000    -17.08900000
H      0.47900000     -0.74500000    -17.88400000
H      1.37500000     -0.87300000    -16.67000000
O      3.56300000     -5.02600000      0.34200000
H      2.72500000     -5.42400000      0.57800000
H      3.56700000     -5.02500000     -0.61500000
O      3.13700000     -5.28400000     -8.97500000
H      2.34800000     -5.15900000     -9.50300000
H      2.85100000     -5.83000000     -8.24300000
O     -8.72000000     -0.94000000      8.92800000
H     -8.16100000     -0.72200000      8.18200000
H     -9.28200000     -1.64400000      8.60800000
O     -6.39800000      7.83000000      8.02200000
H     -6.48700000      8.17100000      7.13300000
H     -6.99300000      7.08100000      8.05200000
O     -5.65800000      0.25600000      1.17800000
H     -6.00300000      0.77500000      0.45200000
H     -5.32900000      0.90500000      1.80100000
O     -6.80400000     -9.10800000      5.37600000
H     -7.21900000     -8.76300000      4.58600000
H     -7.36800000     -8.81400000      6.09100000
O     -4.65300000     -7.27700000    -14.33200000
H     -5.04200000     -6.97000000    -13.51300000
H     -4.96400000     -6.65600000    -14.99200000
O     -8.52600000      8.57000000     -3.59600000
H     -9.36900000      8.78400000     -3.99600000
H     -8.39700000      7.64200000     -3.79200000
O      0.87700000     -5.89800000      0.71300000
H      0.49200000     -5.98300000     -0.15900000
H      0.34600000     -6.47200000      1.26600000
O      8.28700000      8.48000000     -0.33000000
H      8.83700000      9.19400000     -0.00900000
H      8.76600000      8.12800000     -1.08000000
O      2.18900000      7.27400000      8.40800000
H      3.08600000      6.97200000      8.54800000
H      1.83800000      7.40000000      9.28900000
O     -3.42600000      3.39700000    -10.73500000
H     -4.21000000      2.85000000    -10.77100000
H     -3.11200000      3.30800000     -9.83500000
O     16.28700000     -3.22600000      4.95900000
H     16.79700000     -3.62900000      4.25600000
H     16.94400000     -2.88700000      5.56700000
O     10.05000000     -0.66700000      3.67300000
H     10.52200000     -0.09300000      3.07000000
H      9.13900000     -0.62400000      3.38200000
O      8.40700000      5.78700000     -9.98400000
H      8.72000000      4.95800000     -9.62200000
H      7.77900000      6.10800000     -9.33700000
O      5.20100000     12.36700000    -10.64600000
H      4.79900000     12.08600000     -9.82400000
H      6.09800000     12.60100000    -10.40600000
O    -12.48800000      2.17600000    -11.24100000
H    -12.78900000      2.84000000    -11.86100000
H    -13.28600000      1.87700000    -10.80400000
O     10.59700000     -6.20500000      4.34200000
H     11.39500000     -6.31600000      4.85900000
H     10.66300000     -5.31900000      3.98700000
O     11.51700000     -2.67400000    -10.21500000
H     11.85300000     -3.21200000     -9.49900000
H     11.28000000     -3.30200000    -10.89700000
O      6.08100000    -12.90300000      7.88100000
H      6.84900000    -12.83600000      8.44800000
H      6.24900000    -13.67600000      7.34100000
O     10.70300000      0.66800000    -12.26200000
H     10.22300000      0.13300000    -11.63100000
H     10.21400000      1.49000000    -12.30100000
O    -13.51100000     -3.26600000     -4.59900000
H    -13.24100000     -2.34800000     -4.64100000
H    -13.66300000     -3.51300000     -5.51100000
O     -4.76300000      2.27600000    -13.41000000
H     -4.98500000      2.16600000    -12.48600000
H     -5.53100000      1.95200000    -13.88100000
O      4.67300000     -7.93300000     -3.69500000
H      5.02700000     -8.50500000     -3.01400000
H      5.20300000     -8.12500000     -4.46900000
O      7.46400000     -7.67600000     14.53800000
H      6.77800000     -7.98000000     13.94400000
H      8.21800000     -7.51400000     13.97100000
O     -8.23600000     14.83600000      6.63500000
H     -7.52400000     14.64500000      6.02500000
H     -8.46200000     15.75000000      6.46000000
O     -5.10000000    -14.25800000     -4.80200000
H     -4.91900000    -14.38600000     -5.73400000
H     -4.99300000    -15.12700000     -4.41500000
O     14.87200000      1.50100000     -0.14800000
H     15.57500000      1.08800000     -0.64900000
H     15.09700000      1.33000000      0.76700000
O     -7.91200000     -3.52500000     -2.45500000
H     -7.40100000     -3.21900000     -3.20500000
H     -7.26500000     -3.91300000     -1.86700000
O    -12.22800000      8.34900000      3.81900000
H    -11.38200000      8.79100000      3.89700000
H    -12.22800000      7.98700000      2.93400000
O    -15.61500000      1.51500000      1.55800000
H    -15.72400000      1.45600000      0.60900000
H    -15.10500000      0.74000000      1.79000000
O     -2.30000000    -12.70200000    -11.60600000
H     -2.06100000    -11.87100000    -12.01800000
H     -1.64000000    -12.82900000    -10.92400000
O      4.88600000     -0.98800000    -13.03600000
H      5.50000000     -0.92100000    -13.76700000
H      4.56500000     -0.09500000    -12.91100000
O     -9.40000000      8.15500000      4.16500000
H     -9.01200000      7.74000000      3.39400000
H     -8.74600000      8.79400000      4.44700000
O     -4.91400000      2.12300000    -16.78300000
H     -4.08800000      1.72800000    -16.50400000
H     -4.65700000      2.79500000    -17.41500000
O     -5.34000000     -9.26000000      8.39600000
H     -5.86500000     -9.54800000      7.64900000
H     -5.59800000     -9.84400000      9.10900000
O      8.61400000     -1.97800000     -0.74400000
H      8.14700000     -2.81100000     -0.80700000
H      7.99400000     -1.38700000     -0.31600000
O      8.37000000      8.73700000      6.99200000
H      8.80800000      9.31000000      7.62200000
H      8.24800000      9.28300000      6.21600000
O     -0.51200000     11.84400000     -8.42000000
H      0.01600000     12.58300000     -8.72200000
H     -0.96600000     11.53800000     -9.20400000
O     -5.68500000      6.37300000     -4.16900000
H     -5.18900000      6.22300000     -4.97400000
H     -5.42200000      7.24900000     -3.88600000
O    -11.97100000     11.42600000     -1.28300000
H    -11.72800000     12.03000000     -1.98500000
H    -11.79800000     11.91100000     -0.47700000
O     15.22400000      7.50700000     -0.73100000
H     15.48200000      7.70600000     -1.63100000
H     15.54100000      8.25300000     -0.22000000
O     12.84100000      7.92900000     -5.85700000
H     12.29700000      7.65500000     -6.59500000
H     13.50800000      7.24600000     -5.78400000
O      9.41900000      7.05400000     -2.36400000
H      8.59000000      6.75000000     -2.73400000
H      9.74500000      7.69200000     -2.99900000
O     -4.84300000     10.46600000    -14.25700000
H     -4.21400000     10.26600000    -14.95000000
H     -5.31800000      9.64600000    -14.12200000
O      5.73600000     -6.38300000      7.30100000
H      5.06900000     -7.07000000      7.31800000
H      6.11100000     -6.43500000      6.42200000
O      7.85500000      8.95800000     10.82100000
H      7.55300000      8.09100000     11.09500000
H      7.15100000      9.55100000     11.08500000
O      9.89900000      9.29400000      9.08500000
H      9.15100000      9.10100000      9.65000000
H     10.65600000      8.96800000      9.57100000
O     -1.63500000      3.63800000     -8.45300000
H     -1.11500000      4.43900000     -8.50600000
H     -1.68900000      3.44900000     -7.51600000
O     -1.22400000     -4.51000000      2.31300000
H     -0.90900000     -4.25100000      1.44700000
H     -0.47400000     -4.37000000      2.89200000
O      4.47400000     10.50100000    -12.91300000
H      4.00200000     10.71400000    -12.10800000
H      5.22800000     11.09000000    -12.91200000
O     -6.07400000    -12.57800000     -2.59600000
H     -5.88700000    -13.08900000     -3.38400000
H     -5.29600000    -12.68800000     -2.05000000
O      3.39700000     -1.60800000    -16.19300000
H      4.02900000     -1.01200000    -15.79200000
H      3.47600000     -1.44400000    -17.13300000
O    -13.25000000      1.96000000     -1.40500000
H    -12.95300000      1.09300000     -1.68000000
H    -14.19700000      1.94400000     -1.54600000
O     -4.53100000      7.45500000      0.68000000
H     -4.80900000      8.36500000      0.78600000
H     -3.65600000      7.51500000      0.29700000
O      3.78400000     12.90200000      5.04600000
H      2.98700000     12.43200000      4.80100000
H      3.47600000     13.75800000      5.34400000
O      4.98400000    -15.01200000     -1.88700000
H      5.48500000    -14.34500000     -2.35600000
H      5.27600000    -14.93600000     -0.97800000
O      2.06800000    -13.77800000      4.68300000
H      2.37600000    -14.66300000      4.48700000
H      1.22600000    -13.71300000      4.23100000
O     -5.80000000     -0.43300000      4.29100000
H     -6.45000000     -0.43900000      4.99400000
H     -5.60600000      0.49400000      4.15200000
O     -8.56600000      8.67700000     12.43300000
H     -7.75600000      8.45600000     11.97400000
H     -8.94400000      7.83100000     12.67200000
O     -3.42600000     12.16800000     -5.43700000
H     -3.65200000     11.60800000     -6.18000000
H     -4.26100000     12.54400000     -5.15900000
O      1.29900000      1.79300000     -8.26900000
H      2.01400000      1.31900000     -8.69300000
H      1.63700000      2.68100000     -8.15200000
O     -0.67000000     -3.59800000      6.43200000
H     -1.21300000     -3.40300000      5.66900000
H     -1.15000000     -3.22200000      7.17000000
O      4.42800000      3.61200000     -3.41100000
H      3.83100000      4.20600000     -2.95600000
H      4.83400000      3.09900000     -2.71200000
O      6.63300000      5.26800000      2.56400000
H      6.27800000      4.98100000      1.72400000
H      7.58200000      5.20300000      2.45800000
O     11.00300000     -3.36100000     -1.17700000
H     10.27100000     -2.95500000     -0.71200000
H     11.31500000     -4.04400000     -0.58300000
O      1.40800000      1.72800000      8.96500000
H      0.56100000      1.33700000      9.18000000
H      1.95700000      0.98700000      8.71100000
O      6.62700000      3.76600000      8.02400000
H      6.13000000      3.41300000      7.28600000
H      6.73900000      4.69300000      7.81500000
O     12.13300000     -5.12500000     -6.72700000
H     11.91300000     -6.00300000     -6.41300000
H     12.87900000     -5.26000000     -7.31200000
O      5.87500000     -9.64200000     -9.15400000
H      5.66700000    -10.43900000     -9.64200000
H      5.58000000     -8.93000000     -9.72200000
O      1.15000000      3.64400000     -4.84500000
H      1.06700000      4.58300000     -4.68300000
H      2.07600000      3.45500000     -4.69100000
O      6.62100000     11.05300000     12.14500000
H      5.81500000     11.46400000     12.45700000
H      7.29200000     11.34300000     12.76200000
O    -11.04600000     -8.95100000      7.38000000
H    -11.55600000     -8.16300000      7.19200000
H    -11.66600000     -9.54200000      7.80500000
O     -4.28400000     -4.11100000     15.30000000
H     -4.76400000     -3.31400000     15.07200000
H     -4.20200000     -4.07700000     16.25300000
O    -14.80800000     -0.06400000     -4.27900000
H    -13.96500000     -0.19300000     -4.71400000
H    -15.09200000      0.80600000     -4.56000000
O      4.16800000    -11.53300000    -12.74500000
H      4.08000000    -10.69900000    -12.28400000
H      4.39400000    -11.28800000    -13.64300000
O      6.53500000    -10.08100000     10.23400000
H      7.07800000    -10.85300000     10.39400000
H      5.66300000    -10.33500000     10.54000000
O     -7.30000000     10.92200000     -5.25600000
H     -7.71700000     11.76900000     -5.41600000
H     -7.85200000     10.29200000     -5.71900000
O    -10.82500000      5.56500000      2.46100000
H    -10.96500000      4.75500000      2.95200000
H    -11.54300000      5.58900000      1.82800000
O     -4.89200000     -6.87300000      7.02900000
H     -4.51400000     -7.43600000      6.35300000
H     -4.93900000     -7.43000000      7.80600000
O     -1.03200000      0.14700000     17.23500000
H     -1.74200000     -0.49300000     17.18600000
H     -1.37900000      0.84900000     17.78500000
O      0.00500000     16.58100000     -7.85900000
H     -0.55300000     16.41000000     -7.10000000
H      0.42200000     17.42100000     -7.66500000
O    -11.26000000     -2.92100000      4.73400000
H    -11.92000000     -2.26000000      4.94400000
H    -11.53700000     -3.27500000      3.88900000
O      1.47900000     -8.73300000      3.67500000
H      2.01800000     -7.94600000      3.76000000
H      1.97000000     -9.29700000      3.07800000
O     -3.34500000      9.12600000     -1.71900000
H     -4.08700000      8.83700000     -2.25000000
H     -3.09700000      9.97100000     -2.09300000
O     -8.77600000     -7.05000000    -12.64500000
H     -8.60300000     -7.02900000    -13.58600000
H     -9.00100000     -7.96200000    -12.46300000
O    -12.93200000      5.32800000     -9.06300000
H    -13.22400000      5.81300000     -9.83500000
H    -12.67000000      6.00500000     -8.43900000
O     -9.98600000     -4.33100000     12.61300000
H     -9.97100000     -4.78400000     13.45600000
H     -9.13800000     -4.53300000     12.21700000
O     -2.15500000      6.02200000    -10.29400000
H     -1.38900000      5.87000000     -9.74100000
H     -2.26300000      5.20600000    -10.78300000
O     -4.59400000      9.88900000     -7.14500000
H     -5.21700000      9.26400000     -6.77600000
H     -4.07600000      9.37300000     -7.76300000
O      3.38000000     16.03800000     -4.90400000
H      2.75300000     15.77300000     -4.23200000
H      4.08100000     15.38800000     -4.84700000
O     -1.47500000     -8.68400000      8.08000000
H     -0.80500000     -9.02600000      7.48700000
H     -2.02000000     -8.12300000      7.52800000
O     -2.92900000      3.43200000     12.72600000
H     -3.08100000      2.84900000     11.98200000
H     -2.81800000      4.29800000     12.33300000
O     -1.20700000      1.35700000     14.38200000
H     -2.16000000      1.43800000     14.34200000
H     -1.04400000      0.83300000     15.16600000
O     -0.70700000     -4.05400000     -4.61100000
H     -0.73800000     -3.13500000     -4.87800000
H     -0.40300000     -4.03000000     -3.70300000
O     -3.68200000    -16.14100000     -1.11000000
H     -4.43300000    -15.54900000     -1.07600000
H     -4.03200000    -16.98700000     -0.83200000
O     13.85600000      7.54100000      3.74600000
H     13.46200000      7.01300000      4.44100000
H     13.17100000      7.61000000      3.08100000
O     -7.61200000     -3.98600000      0.26000000
H     -6.82800000     -3.48500000      0.03700000
H     -7.44000000     -4.32100000      1.14000000
O      5.37600000     -9.73400000     -1.78700000
H      4.59900000     -9.94000000     -1.26600000
H      5.50000000    -10.50200000     -2.34500000
O    -11.60200000      8.79400000     -0.58800000
H    -11.94300000      9.61000000     -0.95400000
H    -10.74500000      9.03000000     -0.23300000
O      3.29200000      4.20700000     13.38700000
H      3.96800000      4.25900000     14.06300000
H      3.55400000      3.46400000     12.84300000
O     -6.61600000     -4.48900000      2.86100000
H     -6.97500000     -4.86100000      3.66700000
H     -6.12100000     -3.72300000      3.15100000
O      7.59200000     -2.59600000     -7.96600000
H      8.03100000     -2.99000000     -7.21200000
H      6.79300000     -3.11200000     -8.07500000
O      1.25800000     13.89400000     -8.91900000
H      0.67800000     13.60600000     -9.62400000
H      0.94500000     14.77000000     -8.69300000
O      6.89100000      3.77700000    -14.12300000
H      6.02700000      3.46700000    -13.85400000
H      7.11700000      3.23300000    -14.87800000
O    -11.76900000     -5.04300000      9.01500000
H    -11.83900000     -5.33900000      8.10800000
H    -11.44600000     -5.80700000      9.49300000
O     14.35300000     -0.40600000     -5.88900000
H     14.11300000     -0.06600000     -5.02700000
H     14.70600000     -1.27800000     -5.71300000
O    -15.22700000      8.19800000      0.26900000
H    -14.87500000      9.05400000      0.51300000
H    -15.59100000      8.33000000     -0.60700000
O     11.43500000      4.46600000     13.49600000
H     10.62500000      4.36000000     12.99600000
H     11.63100000      5.40100000     13.43800000
O     -6.57300000     13.26600000     -1.54800000
H     -7.24400000     12.60300000     -1.38400000
H     -7.06100000     14.03000000     -1.85300000
O      1.28700000     -8.34300000     -9.72100000
H      0.61600000     -7.66100000     -9.74900000
H      1.68200000     -8.32600000    -10.59300000
O     -7.77200000     12.46300000     -8.61000000
H     -8.21800000     12.35100000     -9.45000000
H     -6.85200000     12.58400000     -8.84200000
O     -1.13000000     -4.07200000     -0.57200000
H     -0.31200000     -4.07700000     -1.07000000
H     -1.55700000     -3.25300000     -0.82200000
O     -8.19700000     10.94600000     -1.71100000
H     -8.95600000     10.57100000     -1.26400000
H     -8.28000000     10.64800000     -2.61700000
O    -14.44400000     -8.22600000     -2.44000000
H    -14.82000000     -9.06700000     -2.70000000
H    -13.50400000     -8.39300000     -2.37400000
O     -5.79800000     10.20400000      1.38300000
H     -5.23900000     10.92500000      1.09400000
H     -6.66200000     10.60000000      1.49500000
O      5.18700000     -6.41700000    -10.22500000
H      5.64100000     -6.32200000     -9.38700000
H      4.40300000     -5.87500000    -10.13500000
O     -7.00600000     -5.85100000      5.04800000
H     -6.49500000     -6.24300000      5.75600000
H     -7.90900000     -5.87100000      5.36400000
O     16.55000000     -2.13300000     -7.89000000
H     16.19300000     -2.62500000     -7.15100000
H     16.41400000     -2.70400000     -8.64600000
O      2.36500000      8.63900000     -8.38000000
H      2.56700000      8.31100000     -9.25700000
H      3.13300000      8.41000000     -7.85600000
O      4.44700000     -3.17200000    -11.59800000
H      4.45500000     -3.81500000    -12.30800000
H      4.62900000     -2.33700000    -12.03000000
O    -13.70800000      1.71400000      5.44500000
H    -13.64200000      1.28600000      6.29800000
H    -14.61200000      1.56500000      5.17000000
O      0.27500000     -2.17700000     13.55600000
H     -0.53200000     -2.48800000     13.96600000
H      0.43000000     -1.31900000     13.95300000
O     -5.02500000     10.47200000      9.70500000
H     -4.78700000     10.35800000      8.78500000
H     -4.45100000     11.17300000     10.01600000
O    -11.43700000     -7.30200000     -8.06100000
H    -10.56200000     -7.17000000     -8.42400000
H    -11.45800000     -6.75000000     -7.27800000
O     -4.59000000    -13.19600000     10.59200000
H     -4.76000000    -13.68000000      9.78300000
H     -4.56000000    -13.86800000     11.27200000
O      7.23600000     10.74800000     -7.89100000
H      7.07700000     11.56500000     -8.36300000
H      7.45500000     10.11500000     -8.57500000
O     -2.71800000      7.04500000    -14.62400000
H     -1.82700000      6.86100000    -14.32400000
H     -3.09100000      7.59900000    -13.93800000
O     -0.47700000    -14.66800000      3.94100000
H     -0.62200000    -15.59100000      3.73400000
H     -1.35300000    -14.28200000      3.93900000
O      8.46000000    -11.52700000      8.71800000
H      8.43300000    -10.95800000      7.94900000
H      9.05600000    -11.08500000      9.32300000
O     10.45200000     -9.88700000      1.25000000
H     10.50200000     -9.41100000      2.07800000
H     11.36400000    -10.01500000      0.99100000
O      6.63700000     -1.42300000     -4.62200000
H      7.07300000     -0.57900000     -4.74300000
H      7.33300000     -2.07000000     -4.73200000
O     -8.16400000      2.72100000    -10.23100000
H     -7.29700000      2.73600000    -10.63800000
H     -8.51800000      3.59600000    -10.39000000
O      2.53600000    -16.42200000      3.89700000
H      2.48400000    -16.85700000      4.74800000
H      1.77800000    -16.75000000      3.41300000
O     -9.17300000     -3.32300000    -13.78800000
H     -8.69300000     -3.94200000    -14.33900000
H     -8.49700000     -2.90300000    -13.25500000
O     -1.78900000      8.16800000      0.50800000
H     -1.02600000      8.68600000      0.76300000
H     -1.96600000      8.43000000     -0.39600000
O      9.31500000      3.24600000     -3.84100000
H     10.15300000      3.43700000     -4.26200000
H      9.04700000      2.40500000     -4.21200000
O     -5.09300000     -0.18300000     11.73600000
H     -4.98200000      0.61800000     11.22400000
H     -4.20100000     -0.48800000     11.90000000
O    -12.29000000     -0.65500000     -0.98500000
H    -12.67200000     -1.52900000     -1.05700000
H    -11.37000000     -0.77500000     -1.22300000
O      4.69200000     12.01300000     10.22600000
H      5.58400000     12.34700000     10.12800000
H      4.38100000     11.89300000      9.32900000
O    -13.86500000     -9.30800000      1.04700000
H    -14.68600000     -9.78500000      0.92500000
H    -14.13200000     -8.39600000      1.15800000
O     13.33400000    -10.80600000      0.42300000
H     13.48100000    -11.26500000     -0.40500000
H     14.21200000    -10.65400000      0.77100000
O     11.10000000      1.62900000     12.89800000
H     10.26600000      1.77200000     12.44900000
H     11.53300000      2.48200000     12.87700000
O      4.32300000      8.52300000     14.40500000
H      4.05500000      8.01300000     13.64000000
H      4.15000000      9.43200000     14.15900000
O     -8.96300000    -12.48400000      5.19900000
H     -8.68100000    -12.91200000      4.39100000
H     -9.56100000    -11.79500000      4.90900000
O     11.49200000    -13.06600000      1.26400000
H     11.73800000    -13.00300000      2.18700000
H     11.93800000    -12.32900000      0.84700000
O      3.57200000     10.03000000      4.62800000
H      2.96100000     10.75000000      4.47400000
H      3.07800000      9.40600000      5.16000000
O      3.74500000     -3.00600000      8.92800000
H      3.48300000     -2.29500000      9.51400000
H      3.40400000     -3.79700000      9.34500000
O     11.23500000    -12.04600000     -2.93600000
H     10.85000000    -12.86700000     -2.62700000
H     10.58200000    -11.38000000     -2.72100000
O      9.90300000     -5.03900000     -3.17200000
H     10.44700000     -5.81600000     -3.04500000
H     10.30600000     -4.37000000     -2.61900000
O      1.21800000      8.16600000     14.02800000
H      1.56000000      8.12700000     13.13500000
H      0.26600000      8.17100000     13.92000000
O     -7.61600000     15.44300000     -3.14500000
H     -7.87300000     15.98700000     -2.40000000
H     -8.27600000     15.62500000     -3.81400000
O      6.78500000      6.03800000     11.99400000
H      7.05400000      5.17000000     11.69400000
H      5.90900000      6.15700000     11.62600000
O      6.01400000      6.49200000    -13.37600000
H      5.98300000      5.59900000    -13.72200000
H      5.66700000      7.03500000    -14.08400000
O      8.78200000     -7.44900000     11.90500000
H      8.66700000     -7.85100000     11.04400000
H      9.10400000     -6.56800000     11.71700000
O      8.18400000      1.69100000     -0.68600000
H      8.40900000      1.08900000     -1.39500000
H      8.80700000      2.41300000     -0.77700000
O     -1.75900000     -9.07600000     -4.15600000
H     -1.39800000     -8.22700000     -4.41300000
H     -1.91500000     -8.99500000     -3.21500000
O      9.39400000      7.50300000     13.16700000
H      8.85500000      8.09400000     13.69300000
H      8.78500000      7.12400000     12.53300000
O     10.77900000     -2.24400000     10.37500000
H     10.08500000     -2.89300000     10.48700000
H     11.57800000     -2.69800000     10.64300000
O    -14.00800000     -8.46600000     -8.27900000
H    -13.09400000     -8.18600000     -8.23600000
H    -13.96200000     -9.40900000     -8.43400000
O     -5.52600000     11.86400000      5.18800000
H     -4.65700000     11.92800000      4.79400000
H     -5.98300000     12.65100000      4.89000000
O     13.86300000      3.20800000     -7.99900000
H     14.68900000      2.77900000     -8.22500000
H     13.34700000      2.52300000     -7.57400000
O      3.22100000      7.33600000     -0.79200000
H      4.16900000      7.46800000     -0.80000000
H      3.10100000      6.44400000     -1.11700000
O      8.62600000     10.68200000     -5.65700000
H      7.86400000     10.55100000     -6.22300000
H      8.70000000     11.63200000     -5.57300000
O     -4.55500000     15.65800000     -2.38700000
H     -4.98100000     14.81200000     -2.25100000
H     -4.63500000     15.81900000     -3.32700000
O      9.27400000    -15.46200000     -4.52700000
H      9.34100000    -16.34900000     -4.88000000
H      8.33800000    -15.33400000     -4.37500000
O    -10.93100000      9.72600000     -9.75900000
H    -10.71600000      9.46800000    -10.65500000
H    -10.08700000      9.75300000     -9.30800000
O     -0.63500000      8.11300000    -11.81000000
H      0.21600000      8.20500000    -11.38300000
H     -0.51600000      7.39300000    -12.43000000
O      5.24000000     13.26800000     -5.04600000
H      5.28400000     12.92300000     -4.15400000
H      5.07600000     12.50000000     -5.59300000
O     -0.96200000     -0.32300000    -11.93500000
H     -1.05400000      0.45100000    -11.37900000
H     -0.02600000     -0.52400000    -11.91300000
O     10.35300000     -8.85800000     -3.46600000
H      9.55400000     -8.43800000     -3.14900000
H     10.99500000     -8.70300000     -2.77300000
O    -16.46700000      5.27400000      4.06600000
H    -15.65200000      5.71200000      4.31400000
H    -16.63500000      5.57000000      3.17100000
O     -9.25000000     -8.72700000      0.73400000
H     -9.63300000     -9.13700000     -0.04200000
H     -9.43600000     -7.79400000      0.62800000
O     14.04100000     -5.37400000     -8.83200000
H     14.79200000     -4.78500000     -8.76300000
H     13.92600000     -5.50700000     -9.77300000
O    -10.44600000      2.32200000      7.90500000
H    -10.63500000      1.65300000      7.24700000
H    -11.27400000      2.78700000      8.02000000
O    -10.82000000    -12.58600000     -1.72800000
H     -9.88000000    -12.40200000     -1.74200000
H    -11.13000000    -12.18400000     -0.91600000
O     -0.95900000    -15.79100000     -5.23000000
H     -1.02200000    -16.42700000     -5.94300000
H     -0.95600000    -16.32400000     -4.43500000
O      3.03100000    -13.61900000      0.57900000
H      2.17400000    -14.04400000      0.62400000
H      3.63000000    -14.24600000      0.98500000
O    -15.58600000     -1.75300000     -2.25600000
H    -16.53700000     -1.68300000     -2.34300000
H    -15.24100000     -1.24000000     -2.98700000
O      7.28600000      9.26800000    -12.97200000
H      6.93800000      8.37600000    -13.00800000
H      6.67500000      9.78400000    -13.49800000
O     -9.62100000    -11.81500000      8.60500000
H    -10.05600000    -12.58100000      8.97900000
H    -10.19500000    -11.53800000      7.89200000
O     15.82600000      0.11700000    -10.21900000
H     14.88300000      0.05900000    -10.06200000
H     16.20200000      0.28900000     -9.35600000
O      8.65900000     14.21900000      1.16000000
H      7.84100000     13.74900000      1.00200000
H      8.97600000     14.44800000      0.28600000
O    -16.88300000     -5.08300000     -5.33500000
H    -16.15100000     -5.67300000     -5.51500000
H    -16.61300000     -4.59800000     -4.55500000
O     -7.42400000     -4.50800000    -15.69400000
H     -7.06000000     -4.99500000    -16.43400000
H     -6.66600000     -4.30500000    -15.14600000
O     18.11700000     -3.87000000     -0.63400000
H     17.18400000     -3.65900000     -0.59200000
H     18.53400000     -3.22300000     -0.06600000
O      8.46100000      2.65300000      2.17900000
H      7.83900000      3.37800000      2.11900000
H      9.06900000      2.79800000      1.45400000
O      4.26900000      0.78200000      4.06900000
H      4.70100000      0.62400000      3.23000000
H      4.77100000      0.26200000      4.69800000
O      1.04700000     -4.72700000     -2.27800000
H      2.00000000     -4.80100000     -2.22500000
H      0.73600000     -5.63200000     -2.29000000
O     11.41200000      1.97900000      2.74700000
H     11.76600000      1.54500000      1.97100000
H     11.87700000      2.81500000      2.78700000
O     10.13100000     -7.50500000    -10.40200000
H     11.04400000     -7.70600000    -10.19600000
H      9.62900000     -7.94500000     -9.71700000
O     -7.21000000     14.31400000      1.21900000
H     -7.92100000     14.77900000      0.77800000
H     -7.46900000     13.39300000      1.18600000
O    -15.98400000     -1.40600000     -6.38300000
H    -15.64300000     -1.11500000     -5.53700000
H    -15.34600000     -2.05000000     -6.69000000
O     -4.91100000     16.07900000      6.25300000
H     -4.64500000     16.71300000      6.91900000
H     -4.88700000     15.23500000      6.70200000
O     -8.25100000     11.50500000      2.29500000
H     -8.90300000     12.20500000      2.27400000
H     -8.28800000     11.17000000      3.19100000
O     -1.22600000    -10.21300000     -9.70700000
H     -0.42600000    -10.08900000     -9.19700000
H     -0.98900000     -9.94000000    -10.59300000
O    -11.26400000     -1.67000000    -12.44500000
H    -10.68500000     -2.16300000    -13.02600000
H    -11.08100000     -0.75300000    -12.64700000
O     -7.52700000     -7.51800000     -5.33900000
H     -8.38400000     -7.36700000     -4.94000000
H     -7.05100000     -8.04100000     -4.69400000
O     -8.65300000    -10.69500000      2.64000000
H     -8.78800000    -10.05300000      3.33800000
H     -8.62200000    -10.17400000      1.83800000
O     -9.62200000      5.61400000     12.13400000
H     -9.41800000      4.75400000     11.76700000
H    -10.28800000      5.97200000     11.54800000
O      7.18600000     16.37600000      4.27900000
H      7.21600000     15.52400000      4.71500000
H      6.51800000     16.27500000      3.60100000
O    -10.44500000     -7.20300000     10.23900000
H     -9.62100000     -6.97700000      9.80700000
H    -10.17900000     -7.63000000     11.05400000
O    -13.69400000     -6.39700000    -10.56300000
H    -12.93000000     -6.61800000    -11.09600000
H    -13.37700000     -6.44200000     -9.66100000
O     -4.96500000      5.57600000      8.50100000
H     -4.55500000      5.08500000      7.79000000
H     -5.25000000      6.39400000      8.09400000
O      5.93200000    -12.47400000     -2.67200000
H      6.23100000    -12.81000000     -3.51700000
H      4.99200000    -12.33500000     -2.78900000
O     15.08200000      2.50700000     10.06300000
H     14.63700000      1.66000000     10.03900000
H     15.12200000      2.78300000      9.14800000
O     -6.04300000      5.04200000     -1.81400000
H     -5.37700000      5.63200000     -1.46200000
H     -5.96300000      5.12900000     -2.76400000
O     -9.14900000      3.03700000     -3.53900000
H     -8.22000000      2.83500000     -3.42600000
H     -9.50300000      2.28000000     -4.00700000
O      3.18400000    -11.63300000      8.93700000
H      3.06300000    -12.56400000      8.75300000
H      3.59900000    -11.28500000      8.14800000
O     17.07300000      5.64000000     -4.39500000
H     17.30100000      5.82100000     -5.30700000
H     16.47200000      4.89700000     -4.44200000
O      0.35900000    -11.48900000    -11.97500000
H      0.98800000    -10.78100000    -12.11600000
H      0.70800000    -12.22300000    -12.48100000
O     -7.26100000     -5.45300000     -7.07100000
H     -7.19800000     -6.14000000     -6.40800000
H     -7.84400000     -5.81600000     -7.73700000
O    -11.07300000      8.31200000     -5.27000000
H    -11.70200000      8.89700000     -4.84700000
H    -11.25000000      7.45300000     -4.88800000
O     -5.51400000     10.79500000     13.17400000
H     -4.79500000     11.27800000     12.76600000
H     -6.29400000     11.31000000     12.97000000
O     -8.83400000     -2.17100000      2.98500000
H     -9.18600000     -2.85100000      2.41100000
H     -8.55200000     -2.64100000      3.77000000
O      0.85100000     -9.65900000      6.54900000
H      1.57600000    -10.26000000      6.37600000
H      0.88600000     -9.02900000      5.82900000
O     -0.01200000    -10.80400000      1.82600000
H      0.04300000    -11.74000000      2.01500000
H     -0.26500000    -10.40500000      2.65800000
O     18.26000000      2.04000000     -1.94500000
H     17.87100000      2.44200000     -1.16900000
H     19.06800000      1.63700000     -1.62700000
O    -14.06900000     -4.00000000      0.25400000
H    -13.64400000     -3.65400000     -0.53100000
H    -14.43200000     -4.84200000     -0.02200000
O     10.41300000     -5.97600000      7.50300000
H      9.65900000     -5.45800000      7.78600000
H     11.06600000     -5.84500000      8.19100000
O      4.87700000     -4.79900000     12.19900000
H      4.00300000     -4.61500000     11.85400000
H      5.36700000     -5.13000000     11.44600000
O     15.62100000      0.97600000      2.61200000
H     15.48500000      1.53200000      3.37900000
H     15.46400000      0.08700000      2.92900000
O      5.36900000      9.97400000      2.61300000
H      5.02800000     10.50200000      1.89100000
H      4.69300000     10.02600000      3.28800000
O     -0.69000000      4.17700000     14.28300000
H     -1.53800000      3.88500000     13.94700000
H     -0.24200000      4.54100000     13.52000000
O      8.15900000     -0.35600000     -9.38900000
H      7.71900000     -1.06100000     -8.91400000
H      7.59700000     -0.19000000    -10.14600000
O     -2.19900000      3.47500000     16.81900000
H     -2.67000000      3.22000000     16.02500000
H     -1.32700000      3.72200000     16.51000000
O     11.76300000     12.40800000     -5.10100000
H     11.52500000     11.50100000     -4.91000000
H     12.40500000     12.63400000     -4.42800000
O    -13.02500000      6.10700000      7.19700000
H    -13.75900000      6.69100000      7.38800000
H    -13.20600000      5.77300000      6.31900000
O     15.12700000     -1.63400000      2.30600000
H     14.69800000     -2.01200000      3.07400000
H     15.69400000     -2.33400000      1.98000000
O     -3.16000000     -5.25100000    -10.80000000
H     -3.30500000     -6.09700000    -10.37600000
H     -3.96600000     -4.76100000    -10.63800000
O     12.97300000      5.86300000      5.53400000
H     12.50200000      6.47700000      6.09800000
H     12.92500000      5.02700000      5.99800000
O      3.73400000      0.10400000      8.46400000
H      4.06800000     -0.63800000      8.96900000
H      4.42000000      0.28400000      7.82100000
O     11.88900000     -0.10300000    -14.82400000
H     12.31800000     -0.95800000    -14.78900000
H     11.56100000      0.03700000    -13.93500000
O      8.34700000     -9.47600000     -5.42300000
H      9.15300000     -9.57500000     -4.91600000
H      8.24700000    -10.31100000     -5.88000000
O     -2.09900000    -13.08900000      8.19200000
H     -2.54500000    -12.51400000      7.57000000
H     -2.77100000    -13.31600000      8.83400000
O    -14.79200000     -6.79400000     -0.24900000
H    -14.69200000     -7.41100000     -0.97400000
H    -15.45900000     -7.18900000      0.31200000
O     -1.21900000     -9.10700000     -1.54300000
H     -1.34700000     -8.36500000     -0.95200000
H     -0.96100000     -9.82800000     -0.96900000
O     -0.52500000    -13.84000000     -2.91100000
H     -0.58600000    -14.62300000     -3.45800000
H      0.35100000    -13.49400000     -3.08500000
O    -11.29700000      1.01000000    -13.57700000
H    -11.54400000      1.48800000    -12.78500000
H    -12.11900000      0.64300000    -13.90200000
O     -0.65900000     -1.97400000     10.26200000
H     -0.42700000     -2.89700000     10.15900000
H     -0.96600000     -1.70600000      9.39600000
O     14.26100000      0.30100000     -3.07900000
H     14.16300000      1.25200000     -3.03000000
H     13.51300000     -0.04200000     -2.59100000
O     -1.91500000     14.03100000      0.11100000
H     -2.70400000     13.54900000     -0.13600000
H     -2.22100000     14.92400000      0.27400000
O      6.02200000    -14.26300000      4.83900000
H      6.36100000    -14.95000000      5.41200000
H      5.70000000    -14.73100000      4.06900000
O     -5.00500000     -1.55000000     15.10100000
H     -5.82200000     -1.09900000     15.31500000
H     -4.55700000     -0.95900000     14.49500000
O    -10.67500000      8.01500000      8.43200000
H     -9.80200000      7.63200000      8.52200000
H    -11.02900000      7.62000000      7.63600000
O    -10.30000000      1.83400000     15.20500000
H    -10.25800000      2.09300000     14.28400000
H    -10.50100000      2.64500000     15.67200000
O    -15.31300000      3.53200000      7.57500000
H    -14.63300000      3.02500000      7.13200000
H    -15.03800000      3.55300000      8.49200000
O      9.05700000      1.12200000     15.91600000
H      8.38100000      1.46500000     15.33200000
H      8.57300000      0.77600000     16.66600000
O     -5.79000000      8.64400000    -10.19400000
H     -5.07400000      9.06100000    -10.67300000
H     -5.46900000      7.76200000    -10.00300000
O     -0.18500000      6.49400000    -13.78800000
H      0.09200000      6.46900000    -14.70400000
H      0.44800000      5.94100000    -13.33100000
O      4.88500000     -0.93400000     15.83100000
H      4.38000000     -0.12200000     15.82200000
H      4.51000000     -1.45800000     15.12300000
O     -7.26100000     -0.77500000     -4.94600000
H     -7.28200000     -0.76700000     -5.90300000
H     -6.89300000     -1.63000000     -4.72200000
O    -12.03200000     -1.44100000     -9.93900000
H    -11.85600000     -1.40900000    -10.87900000
H    -12.98100000     -1.33600000     -9.86900000
O      4.30700000     -3.23400000      5.20000000
H      5.22800000     -3.22400000      4.93900000
H      4.33000000     -3.26700000      6.15600000
O     -9.31500000      5.44200000     14.81800000
H     -9.64000000      5.51300000     13.92100000
H     -8.38300000      5.24300000     14.72000000
O     -3.34200000      6.27600000     13.77600000
H     -3.48100000      5.83000000     14.61200000
H     -4.10800000      6.84200000     13.67700000
O     -3.15900000     16.43500000     -0.25100000
H     -3.71000000     16.08100000     -0.94900000
H     -3.24800000     17.38400000     -0.33300000
O    -11.52500000     -0.27000000     10.04800000
H    -12.02900000     -1.08200000     10.10900000
H    -10.64000000     -0.55500000      9.81800000
O      8.59400000      2.40300000     -7.41400000
H      8.84400000      2.60000000     -8.31600000
H      7.84300000      2.97200000     -7.24400000
O      7.84900000      0.45000000      6.35300000
H      8.37100000      0.75800000      5.61200000
H      8.35600000      0.70400000      7.12400000
O    -11.17700000      6.59300000     -2.97900000
H    -11.39700000      7.18400000     -2.26000000
H    -11.88900000      5.95300000     -2.99000000
O     -5.91000000    -14.54100000      5.57400000
H     -5.25900000    -13.88600000      5.32100000
H     -6.12500000    -14.99300000      4.75900000
O      3.50000000      1.38200000     15.90700000
H      2.70600000      1.88500000     15.72800000
H      3.85000000      1.76600000     16.71100000
O     -4.60700000     -0.48600000     -2.95900000
H     -4.15200000      0.20100000     -2.47200000
H     -5.14000000     -0.01300000     -3.59800000
O     -6.04300000     -7.49200000      0.35800000
H     -5.96500000     -6.98800000     -0.45200000
H     -5.42700000     -7.07500000      0.96000000
O      5.88100000    -12.43000000     -7.17600000
H      6.53200000    -11.78900000     -6.89000000
H      5.81200000    -12.29600000     -8.12100000
O    -16.45500000      2.02900000      4.19700000
H    -16.37300000      2.93800000      3.90700000
H    -16.56400000      1.52900000      3.38800000
O     -4.18200000     10.31100000      7.12800000
H     -3.80400000      9.62700000      6.57500000
H     -4.49000000     10.97500000      6.51000000
O      3.52400000     -5.53900000     -2.79600000
H      3.97400000     -6.38100000     -2.86500000
H      3.60200000     -5.15400000     -3.66900000
O     -9.26000000     -2.17400000     14.71600000
H     -9.15500000     -1.88600000     13.80900000
H     -9.99800000     -2.78200000     14.69100000
O     -0.37400000     13.68900000     -5.47500000
H     -0.80900000     13.64800000     -4.62400000
H     -0.22100000     12.77300000     -5.71100000
O     16.03400000     -5.28300000      2.72900000
H     15.15300000     -4.96200000      2.92300000
H     15.92500000     -5.82000000      1.94400000
O      6.66900000      4.07700000     -6.70300000
H      7.32500000      4.75300000     -6.53200000
H      5.87800000      4.39500000     -6.26700000
O      1.04300000      2.96000000     16.32100000
H      0.56400000      3.51200000     15.70300000
H      1.21600000      3.53200000     17.06900000
O     12.63100000     10.32500000     -3.13000000
H     13.03100000     10.34500000     -2.26100000
H     11.81800000      9.83400000     -3.00800000
O     16.15700000      6.68800000      5.32300000
H     15.51600000      6.92000000      4.65200000
H     16.58100000      5.89800000      4.98700000
O     -7.97400000      1.90700000     -7.64300000
H     -8.45400000      1.11300000     -7.40600000
H     -8.28700000      2.12400000     -8.52100000
O      7.72800000      5.07700000     -2.06800000
H      7.86700000      4.36200000     -2.69000000
H      8.60400000      5.28800000     -1.74600000
O     11.21900000      5.93000000     -0.68200000
H     10.81200000      6.62800000     -1.19500000
H     11.84600000      5.52600000     -1.28200000
O     -3.98100000      1.73700000     14.63400000
H     -4.45300000      2.07300000     15.39600000
H     -3.73100000      2.52000000     14.14300000
O     12.18300000      1.58700000      8.81400000
H     12.68400000      1.08400000      9.45600000
H     11.91700000      2.37700000      9.28400000
O      1.60300000     -0.91000000    -12.05100000
H      1.91400000     -1.30300000    -12.86700000
H      2.10700000     -1.35000000    -11.36600000
O     10.65000000     12.08500000     -2.03700000
H     10.64800000     12.89300000     -1.52400000
H     11.44600000     12.14000000     -2.56600000
O     16.26500000     -1.05200000     -0.54800000
H     15.60800000     -1.10000000      0.14600000
H     17.10300000     -1.12300000     -0.09000000
O      6.73300000     -3.88000000     -0.32900000
H      6.96400000     -4.26300000      0.51800000
H      6.70500000     -4.62500000     -0.92900000
O     -5.92800000      6.59500000      5.08900000
H     -5.66900000      5.80200000      4.62000000
H     -6.23900000      7.18700000      4.40500000
O     -6.33700000      8.38500000     10.77700000
H     -5.98800000      9.23800000     10.51900000
H     -6.49400000      7.93000000      9.94900000
O     -3.14700000    -17.32400000      6.27800000
H     -2.73800000    -18.17000000      6.45500000
H     -2.41700000    -16.74600000      6.05400000
O     13.96600000      0.06100000     10.41500000
H     14.07700000     -0.79300000      9.99700000
H     14.12100000     -0.10600000     11.34500000
O      0.79600000      4.76700000     12.00400000
H      1.31000000      4.69300000     12.80800000
H      1.44100000      4.96500000     11.32500000
O     -9.80500000      0.82200000    -10.72500000
H    -10.57200000      1.31100000    -10.42600000
H     -9.07800000      1.43800000    -10.63000000
O     12.07600000      6.89300000    -10.05300000
H     11.50000000      7.46100000     -9.54100000
H     12.05000000      6.05200000     -9.59800000
O      2.38700000      4.11100000      1.06800000
H      3.05700000      4.12600000      1.75100000
H      1.64000000      4.56900000      1.45400000
O     -8.84900000     -6.02100000     14.49100000
H     -9.35200000     -5.88300000     15.29300000
H     -7.95700000     -5.76100000     14.72000000
O     -0.83500000      7.28600000     10.13100000
H     -1.26100000      7.89100000      9.52400000
H     -1.52200000      6.66500000     10.37200000
O    -15.58300000     -3.28300000      4.53800000
H    -16.18000000     -2.80800000      3.96000000
H    -15.86100000     -4.19700000      4.47300000
O     -7.01200000      1.37400000     -3.46200000
H     -7.22100000      0.53600000     -3.87500000
H     -7.35600000      1.29400000     -2.57200000
O     -0.51600000      9.76900000      3.99900000
H     -1.42300000      9.70000000      3.70100000
H     -0.15100000      8.89600000      3.86000000
O     -0.88900000     10.68200000     -6.00100000
H     -0.70600000     11.10800000     -6.83800000
H     -1.73200000     11.04400000     -5.72700000
O      2.47700000     -5.17500000     10.22800000
H      2.03600000     -5.91200000      9.80600000
H      1.85000000     -4.86200000     10.88000000
O      1.18000000     -3.81100000      3.73900000
H      1.20500000     -2.99300000      4.23600000
H      1.55800000     -4.46200000      4.33000000
O    -11.00500000     -4.76900000    -11.86800000
H    -10.99400000     -5.56500000    -12.40100000
H    -10.16800000     -4.34400000    -12.05500000
O      1.46400000      5.12400000    -11.99200000
H      2.25700000      4.59300000    -12.07200000
H      0.77100000      4.49200000    -11.80000000
O      1.07500000     -7.52600000     -2.20300000
H      0.65800000     -8.34900000     -1.94700000
H      1.85900000     -7.47500000     -1.65600000
O    -10.12200000      6.15700000      6.04700000
H    -11.07300000      6.12900000      5.93800000
H     -9.82900000      6.81700000      5.41800000
O      6.25200000    -14.14600000     -4.89000000
H      6.37000000    -13.75600000     -5.75600000
H      5.67200000    -14.89300000     -5.04100000
O      0.76500000      2.95300000      4.76000000
H      1.51800000      3.26500000      4.25800000
H      1.13300000      2.68900000      5.60300000
O    -10.43700000     12.99300000      2.68200000
H    -10.19200000     13.52400000      3.44000000
H    -11.34600000     12.74200000      2.85000000
O     -3.68700000     -4.71800000    -17.67000000
H     -4.03100000     -4.21700000    -16.93000000
H     -4.42700000     -5.24900000    -17.96400000
O      7.15800000      7.51200000     -4.08300000
H      6.55200000      7.15000000     -3.43600000
H      6.96600000      8.44900000     -4.09400000
O     -4.29700000    -14.33400000     -7.49200000
H     -3.41300000    -14.31700000     -7.85700000
H     -4.86500000    -14.48400000     -8.24800000
O     16.39400000     -3.59300000     -5.63600000
H     16.56000000     -3.38200000     -4.71700000
H     15.70500000     -4.25700000     -5.60800000
O      2.06400000     -3.52200000     16.81100000
H      1.25700000     -4.00900000     16.98000000
H      1.80900000     -2.60200000     16.88800000
O      3.59000000      3.48200000      3.36900000
H      4.38500000      3.52400000      3.90200000
H      3.44300000      2.54600000      3.23300000
O      3.65900000    -11.19800000     -5.67200000
H      4.33600000    -11.65600000     -6.17100000
H      3.09700000    -10.80300000     -6.33800000
O     11.42200000      7.52800000      6.82200000
H     10.56400000      7.66700000      6.42100000
H     11.33000000      7.87600000      7.70900000
O     -6.11500000     -5.66400000     14.33900000
H     -5.51600000     -4.94300000     14.53300000
H     -5.66300000     -6.44400000     14.65900000
O     -1.92400000      2.45700000      4.38200000
H     -1.83500000      1.56400000      4.71600000
H     -1.02300000      2.76600000      4.28300000
O     -5.41700000      8.05300000     13.29700000
H     -5.21900000      8.94700000     13.57400000
H     -5.68500000      8.13900000     12.38200000
O      9.46900000    -12.53300000     -8.96400000
H      8.94500000    -13.31300000     -9.14800000
H     10.28700000    -12.87300000     -8.60200000
O    -11.38400000     -3.94400000     -9.09400000
H    -11.33100000     -4.29000000     -9.98400000
H    -11.69300000     -3.04400000     -9.20500000
O      5.40200000      5.78500000     -8.89400000
H      5.10200000      6.42200000     -8.24500000
H      5.76900000      5.06900000     -8.37400000
O      9.38700000      7.14800000    -12.02400000
H      8.81900000      6.80800000    -11.33300000
H      9.36800000      6.47300000    -12.70300000
O     -8.56100000      2.57900000     12.44400000
H     -7.65400000      2.88600000     12.44800000
H     -8.49300000      1.62800000     12.52400000
O     14.30700000     -2.56600000     -3.54000000
H     14.78100000     -1.91500000     -3.02200000
H     14.68300000     -3.40400000     -3.27100000
O      4.72100000      7.55500000     -6.67500000
H      5.58500000      7.49700000     -6.26600000
H      4.10700000      7.38500000     -5.96100000
O     -6.14800000    -15.82700000      2.84300000
H     -6.61700000    -15.52600000      2.06500000
H     -6.76900000    -16.40000000      3.29100000
O    -11.31000000    -10.77800000      0.25900000
H    -11.05100000    -10.89600000      1.17300000
H    -12.01500000    -10.13000000      0.29200000
O      2.46100000    -15.25800000     -3.38700000
H      3.22100000    -15.10600000     -2.82600000
H      2.34300000    -14.43200000     -3.85800000
O     16.74700000     -1.51300000     -3.06900000
H     16.63800000     -1.31000000     -2.14000000
H     16.40600000     -0.74200000     -3.52400000
O      2.41200000      4.50900000     -8.24700000
H      2.32700000      4.52000000     -7.29400000
H      3.22600000      4.98200000     -8.42000000
O     -4.34200000     -5.81400000      1.56900000
H     -3.77000000     -5.05200000      1.47400000
H     -5.09800000     -5.48600000      2.05600000
O      2.83900000     -2.04700000     -9.61700000
H      3.04400000     -2.14200000     -8.68700000
H      3.33200000     -2.74900000    -10.04400000
O     -2.45800000     -2.10100000      8.09600000
H     -2.95000000     -2.91400000      8.21700000
H     -2.98600000     -1.59100000      7.48100000
O     -3.26000000    -12.99600000     -1.47200000
H     -3.06600000    -12.58300000     -0.63000000
H     -2.44200000    -13.42700000     -1.72100000
O     -4.68700000    -14.71500000      8.17300000
H     -4.74700000    -14.98700000      7.25700000
H     -4.30400000    -15.46800000      8.62200000
O      5.90400000      7.21700000     -0.77100000
H      6.77800000      7.55500000     -0.57600000
H      5.88100000      6.35700000     -0.35200000
O     10.44100000     -8.96300000      3.86600000
H     10.77200000     -9.35500000      4.67500000
H     10.39700000     -8.02600000      4.05500000
O     -7.93300000      6.06200000     -8.90700000
H     -8.72200000      5.57100000     -9.13700000
H     -7.79800000      6.65700000     -9.64400000
O     -1.45200000      1.24400000      7.58000000
H     -0.86600000      0.66400000      7.09400000
H     -2.33100000      0.94800000      7.34600000
O      1.44600000    -12.77900000     -4.80400000
H      0.88000000    -12.46700000     -5.51000000
H      2.29000000    -12.35900000     -4.97000000
O     -3.10900000      0.15700000     -6.79700000
H     -3.14800000      0.79000000     -6.08100000
H     -3.61500000     -0.59200000     -6.48300000
O      6.84300000      6.42100000      6.78900000
H      6.59500000      6.71500000      5.91300000
H      7.47700000      7.07200000      7.08900000
O     -1.53000000      3.71900000     -5.62000000
H     -1.41800000      3.40300000     -4.72300000
H     -0.88100000      4.41700000     -5.71100000
O      3.79000000     14.02900000     -0.86700000
H      3.03400000     13.62600000     -0.44000000
H      3.41100000     14.61800000     -1.51900000
O      9.66000000      3.26000000     -9.78300000
H     10.46700000      3.75600000     -9.92100000
H      9.49200000      2.83700000    -10.62500000
O    -14.53800000     10.07500000      4.85300000
H    -14.17900000     10.33800000      5.70100000
H    -13.80800000      9.64600000      4.40700000
O     14.41400000      5.48800000      1.04600000
H     14.44700000      5.84700000      0.15900000
H     15.31900000      5.53400000      1.35600000
O     -0.16100000      6.49600000      3.39900000
H      0.43100000      6.54100000      2.64800000
H     -0.96500000      6.11400000      3.04700000
O      8.82200000     -3.34000000    -10.68700000
H      9.45700000     -2.81400000    -10.20000000
H      8.09600000     -3.46500000    -10.07600000
O     -0.09000000     -5.77600000     -7.40800000
H     -0.43500000     -5.21300000     -8.10100000
H     -0.44800000     -5.40900000     -6.60000000
O      5.80400000      3.80200000     11.09700000
H      4.92500000      3.43900000     10.98500000
H      6.38800000      3.05300000     10.98400000
O    -15.96000000     -1.65500000      0.73900000
H    -15.16600000     -2.18800000      0.78700000
H    -16.04200000     -1.43100000     -0.18800000
O      1.73900000      8.24300000      5.95000000
H      1.82000000      7.90900000      6.84300000
H      2.11000000      7.55300000      5.40100000
O     12.18400000    -10.63300000      5.80000000
H     11.95700000    -11.50800000      6.11500000
H     11.90300000    -10.04500000      6.50100000
O     -7.74900000    -12.41300000     -0.57300000
H     -7.62600000    -11.56900000     -0.13800000
H     -7.22500000    -12.34900000     -1.37100000
O     12.32200000     -2.60500000     -5.81300000
H     12.92400000     -2.72900000     -5.07900000
H     12.24600000     -3.47200000     -6.21000000
O     14.39800000     -9.50700000      5.07100000
H     14.89700000    -10.28300000      5.32800000
H     13.48300000     -9.77300000      5.15500000
O    -10.17800000     -7.17300000      3.86900000
H     -9.83100000     -6.99500000      4.74400000
H     -9.43700000     -7.54100000      3.38800000
O     16.80400000      2.80000000     -4.32700000
H     17.20200000      2.28800000     -5.03200000
H     17.22500000      2.47700000     -3.53000000
O      0.41900000    -14.31400000    -10.60800000
H      0.49400000    -14.13700000     -9.67000000
H      1.01700000    -13.68900000    -11.01800000
O     -0.70300000     11.53400000     10.21900000
H     -0.99400000     10.72100000      9.80500000
H     -0.06600000     11.90000000      9.60600000
O     -9.46300000     -0.30600000     -6.77600000
H     -9.53900000     -1.25800000     -6.71500000
H    -10.27700000     -0.02700000     -7.19500000
O     14.94700000     -2.22000000      8.79200000
H     15.88100000     -2.42300000      8.72700000
H     14.50800000     -3.04600000      8.58800000
O      9.87300000     14.53200000     -1.24600000
H      9.09600000     14.46500000     -1.80200000
H     10.47800000     15.07800000     -1.74700000
O     -0.45600000     13.54400000      2.63200000
H     -0.98500000     13.52100000      1.83500000
H     -1.06100000     13.84100000      3.31300000
O     12.52300000    -12.20100000      3.69800000
H     12.56700000    -11.54800000      4.39700000
H     13.14700000    -12.87800000      3.96300000
O     13.27500000      3.81300000     -1.07000000
H     13.86700000      3.26300000     -0.55800000
H     13.56800000      3.70500000     -1.97400000
O     -3.15300000    -12.24700000      1.25800000
H     -3.96600000    -11.77400000      1.07800000
H     -3.08200000    -12.24500000      2.21200000
O     17.59900000      2.50000000      0.80700000
H     18.25500000      1.88300000      1.13200000
H     16.79600000      2.26300000      1.27000000
O     14.06500000     -2.02300000    -11.86200000
H     13.65600000     -1.57600000    -11.12100000
H     13.35700000     -2.53500000    -12.25300000
O     -1.15800000     -1.31400000     -4.57500000
H     -1.55200000     -0.91400000     -3.80000000
H     -1.11900000     -0.60500000     -5.21700000
O    -10.28800000      4.71400000     -9.93200000
H    -10.76900000      4.26400000     -9.23700000
H    -10.84400000      4.62300000    -10.70600000
O    -11.55800000      0.67600000     -8.13500000
H    -12.14800000      0.30900000     -8.79300000
H    -11.83100000      1.59000000     -8.05200000
O      0.51400000     -7.79600000     12.62900000
H     -0.28100000     -7.32400000     12.87600000
H      1.17100000     -7.11000000     12.50600000
O    -13.07100000     -2.88100000     10.61200000
H    -12.61500000     -3.64800000     10.26500000
H    -13.99400000     -3.04400000     10.42100000
O     11.51600000     -5.54400000      0.43300000
H     12.24000000     -6.14900000      0.59400000
H     10.72900000     -6.07100000      0.57100000
O      5.37500000     15.98400000      0.10000000
H      5.31600000     15.04900000     -0.09400000
H      4.50300000     16.21800000      0.41700000
O      3.65600000      8.27900000    -15.82600000
H      3.46300000      8.63500000    -16.69300000
H      3.05800000      8.74200000    -15.23900000
O      1.62100000     12.60100000      9.05500000
H      1.91700000     11.92200000      8.44800000
H      2.13000000     12.44900000      9.85100000
O     -1.05100000     -1.06000000    -14.64800000
H     -0.61900000     -0.96500000    -13.80000000
H     -0.68400000     -0.35600000    -15.18400000
O     -8.68900000      9.64900000     -7.79900000
H     -7.94100000      9.06700000     -7.66300000
H     -8.39800000     10.26100000     -8.47400000
O      0.27000000     -5.54800000     15.18500000
H     -0.43000000     -6.13400000     14.89900000
H     -0.01300000     -5.23600000     16.04400000
O      8.31900000      5.98900000    -14.97900000
H      7.94800000      5.16500000    -14.66100000
H      7.59500000      6.41600000    -15.43700000
O      5.89400000      7.37300000      4.20700000
H      6.20000000      6.65700000      3.65000000
H      5.98900000      8.15600000      3.66400000
O     -3.00400000     -2.34800000     -1.91900000
H     -2.31800000     -1.68000000     -1.93600000
H     -3.75900000     -1.92700000     -2.33100000
O      2.82000000      4.70600000      9.92200000
H      3.04600000      3.84800000     10.28000000
H      3.65600000      5.07400000      9.63600000
O      5.17100000      0.44800000    -15.68900000
H      5.80800000      1.16200000    -15.73200000
H      4.42400000      0.76400000    -16.19800000
O      7.36700000     -0.10500000    -12.15300000
H      6.50700000     -0.49300000    -11.98900000
H      7.57000000     -0.34600000    -13.05700000
O     -1.48300000      1.75200000     -3.44700000
H     -0.98900000      1.17400000     -2.86500000
H     -2.35500000      1.79700000     -3.05500000
O     -6.81500000      4.21000000      2.32200000
H     -7.32500000      4.90500000      1.90800000
H     -7.44000000      3.76100000      2.89200000
O     -4.81700000     -2.64000000      3.22800000
H     -4.66900000     -2.34900000      2.32800000
H     -5.12100000     -1.85600000      3.68600000
O     -2.56400000      5.19300000     -1.15300000
H     -2.41800000      4.28400000     -1.41600000
H     -3.01000000      5.12900000     -0.30800000
O     -0.43300000      9.58700000    -15.26600000
H     -0.26700000      8.83100000    -14.70300000
H      0.32400000     10.15700000    -15.13000000
O     -9.70600000     -2.01400000     -0.77300000
H     -9.89100000     -2.71100000     -0.14300000
H     -9.01100000     -2.37000000     -1.32600000
O     -1.25700000      7.70100000     13.21100000
H     -1.98300000      7.14000000     13.48500000
H     -1.17400000      7.54200000     12.27000000
O      5.38000000     -0.46800000      6.32600000
H      5.71600000     -1.28600000      6.69400000
H      6.14400000      0.10600000      6.28200000
O    -15.86300000     -6.14800000      3.20800000
H    -16.33700000     -6.91700000      3.52500000
H    -16.04700000     -6.12400000      2.26900000
O      6.28700000     -6.59700000    -13.91800000
H      6.60400000     -6.62100000    -13.01500000
H      7.08200000     -6.57300000    -14.45100000
O      3.35100000      6.94200000      3.65300000
H      4.13500000      7.42500000      3.91400000
H      3.51400000      6.04500000      3.94700000
O      3.69200000      1.56800000    -17.54400000
H      3.34300000      0.82300000    -18.03300000
H      2.94600000      2.16000000    -17.44400000
O     -2.21800000     -3.07200000      4.43700000
H     -1.83200000     -3.47100000      3.65700000
H     -3.05000000     -2.70900000      4.13400000
O     -8.06300000      0.41500000    -13.00800000
H     -7.99300000      1.13500000    -13.63400000
H     -8.88600000      0.57800000    -12.54700000
O      8.66000000     -7.84300000      6.21700000
H      9.20600000     -7.17700000      6.63500000
H      8.02900000     -7.34300000      5.69900000
O      4.21800000      3.03400000    -13.30200000
H      3.68900000      2.83100000    -12.53000000
H      3.59800000      3.41800000    -13.92200000
O     14.75700000     -8.36100000     -1.78100000
H     15.20600000     -9.17900000     -1.56700000
H     14.44200000     -8.48900000     -2.67600000
O     -4.82700000    -10.89400000    -10.38800000
H     -4.20600000    -10.72200000    -11.09500000
H     -4.28800000    -10.92100000     -9.59700000
O      9.01500000     14.06500000      3.93600000
H      8.69200000     14.56700000      3.18800000
H      8.94100000     13.15100000      3.66200000
O     15.27300000     -9.48300000      1.84000000
H     15.51400000    -10.07600000      2.55300000
H     15.37000000     -8.60800000      2.21500000
O     11.58300000     -5.43400000    -11.63100000
H     11.07100000     -6.20600000    -11.39000000
H     12.49400000     -5.71700000    -11.55200000
O     -9.98200000     -6.75600000     -4.62000000
H    -10.38800000     -7.31900000     -3.96000000
H    -10.71500000     -6.43900000     -5.14800000
O    -15.75100000      2.35900000     -5.33200000
H    -16.53100000      2.45300000     -4.78600000
H    -15.93700000      2.88700000     -6.10800000
O     -8.47000000    -11.66100000     11.88500000
H     -8.02100000    -12.48900000     12.05500000
H     -8.08400000    -11.34300000     11.06800000
O     15.40000000     -5.58500000      6.13700000
H     16.18300000     -5.85400000      5.65700000
H     15.25400000     -4.67800000      5.86800000
O      3.11100000     14.87400000      6.62500000
H      3.67300000     14.92900000      7.39700000
H      2.47000000     15.57500000      6.74500000
O      2.03200000     -6.09100000    -12.61300000
H      1.49800000     -5.74100000    -11.89900000
H      1.50000000     -5.95800000    -13.39700000
O      9.68300000     -2.13600000      6.56300000
H      9.63100000     -1.60100000      5.77200000
H      9.71600000     -1.50300000      7.28000000
O     11.40300000     13.56100000      1.34400000
H     12.03500000     14.19600000      1.00500000
H     10.55500000     13.87700000      1.03100000
O      9.79900000     -1.32200000     -5.75900000
H     10.67700000     -1.51800000     -6.08700000
H      9.41700000     -2.18000000     -5.57300000
O      5.98600000     -8.45700000     -6.09200000
H      6.75200000     -8.92800000     -5.76400000
H      5.99900000     -8.60800000     -7.03700000
O     -5.31600000    -10.76000000      1.75900000
H     -5.78300000    -10.61900000      0.93600000
H     -5.94200000    -10.50200000      2.43600000
O     11.24900000      6.06300000     -7.15800000
H     11.06700000      5.14300000     -6.96900000
H     10.40500000      6.42500000     -7.42600000
O      2.68100000     -0.70600000     -4.38600000
H      2.66400000     -1.24500000     -5.17600000
H      1.99300000     -0.05500000     -4.52500000
O    -15.96400000      3.81800000     -7.61700000
H    -16.52900000      3.49800000     -8.32000000
H    -15.12400000      3.38600000     -7.77000000
O      4.69700000      1.57900000     13.38500000
H      4.70700000      0.65600000     13.12900000
H      4.19500000      1.59600000     14.20000000
O     13.02600000     10.06200000      4.45600000
H     13.47300000     10.50500000      3.73400000
H     13.28100000      9.14400000      4.36800000
O     10.24400000     -0.35900000      8.31400000
H     10.75300000      0.44600000      8.40800000
H     10.27100000     -0.76200000      9.18100000
O     -4.69600000     -6.43100000     -4.26800000
H     -3.81900000     -6.52500000     -3.89700000
H     -4.59600000     -6.68400000     -5.18600000
O     13.48800000     -8.87100000     -4.20900000
H     13.27500000     -8.21000000     -4.86800000
H     13.28800000     -9.70500000     -4.63400000
O     -9.68400000      3.83600000     -1.10500000
H     -9.52300000      4.76600000     -1.26300000
H     -9.53300000      3.41900000     -1.95300000
O     -5.49100000    -11.22200000     -6.00300000
H     -5.09800000    -11.46000000     -6.84200000
H     -5.03400000    -11.76700000     -5.36200000
O     -3.02100000    -11.38700000     12.52800000
H     -2.86200000    -10.70300000     13.17900000
H     -2.97800000    -10.93100000     11.68700000
O     -0.45000000     -6.72400000      5.45000000
H     -1.13100000     -6.47600000      4.82500000
H     -0.22000000     -5.90700000      5.89100000
O     -7.98200000      7.34300000    -11.37900000
H     -7.31100000      8.01800000    -11.28000000
H     -8.81000000      7.82000000    -11.33600000
O     -1.26000000     14.05200000     -2.79500000
H     -1.16800000     14.97500000     -3.03100000
H     -1.33700000     14.05500000     -1.84100000
O      3.69700000      7.22800000     12.22100000
H      3.38200000      6.35000000     12.43600000
H      2.97300000      7.63100000     11.74300000
O      2.01400000    -17.04200000     -5.36400000
H      2.19000000    -16.42300000     -4.65600000
H      1.85300000    -17.87400000     -4.91900000
O     -0.26800000    -17.37300000      3.54600000
H     -1.08700000    -17.81800000      3.33000000
H      0.33300000    -18.07900000      3.78400000
O      7.11300000      9.51000000    -10.28500000
H      6.29800000      9.04100000    -10.10800000
H      7.13100000      9.60900000    -11.23700000
O      1.18700000      2.60400000    -16.97400000
H      0.51200000      3.16000000    -17.36200000
H      0.83200000      1.71700000    -17.03400000
O      8.08800000    -10.42100000      6.12700000
H      8.33000000     -9.49700000      6.18900000
H      7.14500000    -10.43300000      6.29400000
O     10.16400000    -11.91400000     -5.85500000
H     10.55400000    -12.04700000     -4.99100000
H     10.41000000    -12.69500000     -6.35100000
O     -4.75100000     13.50900000      1.91600000
H     -4.27800000     13.63900000      1.09400000
H     -5.62100000     13.87400000      1.75200000
O     -5.93500000    -11.60700000      5.20400000
H     -6.46500000    -10.81000000      5.19000000
H     -6.53800000    -12.29100000      5.49600000
O     -6.65400000     -2.09200000     -8.21000000
H     -6.46600000     -2.84800000     -8.76600000
H     -7.60900000     -2.03700000     -8.19400000
O     12.17900000     -3.86200000      6.26800000
H     11.70000000     -3.48500000      5.53000000
H     11.54700000     -3.86400000      6.98700000
O    -11.05300000      1.95500000      0.14000000
H    -11.94200000      2.04800000     -0.20200000
H    -10.62200000      2.77900000     -0.08500000
O     10.82600000     11.51800000      2.79000000
H     10.99700000     12.16200000      2.10300000
H     11.13700000     10.68900000      2.42500000
O     -9.12500000     -1.50200000    -10.01900000
H     -9.42800000     -0.61500000    -10.21300000
H     -9.92800000     -2.01400000     -9.92300000
O     -7.43300000    -10.23500000     -9.82900000
H     -6.61300000    -10.66900000    -10.06600000
H     -7.31200000     -9.97700000     -8.91500000
O      8.07000000    -10.41200000      2.84800000
H      8.32000000    -10.01400000      3.68200000
H      8.90000000    -10.67600000      2.45000000
O     15.19900000     -6.82500000      0.62400000
H     15.15200000     -7.24400000     -0.23500000
H     14.35900000     -7.02800000      1.03600000
O      0.45000000      9.63300000      0.98600000
H      0.39400000     10.18600000      1.76600000
H      1.32700000      9.25000000      1.02700000
O     -1.76400000     -6.61500000     -0.26300000
H     -2.58400000     -6.79400000      0.19600000
H     -1.77700000     -5.67000000     -0.41600000
O     13.55700000     10.39100000     -0.45600000
H     13.40100000      9.46300000     -0.28100000
H     14.26000000     10.63400000      0.14700000
O      0.38300000      4.95700000      8.52900000
H      1.03300000      4.54300000      9.09600000
H      0.50100000      5.89600000      8.67400000
O     -6.30300000     -9.95600000     -0.78900000
H     -6.34100000     -9.13300000     -0.30100000
H     -6.02100000     -9.70000000     -1.66800000
O      7.71400000     -8.52700000     -1.91000000
H      6.89100000     -8.95000000     -2.15500000
H      7.47700000     -7.61200000     -1.75500000
O      8.50700000    -13.37800000     -1.91900000
H      8.72500000    -12.44900000     -1.84900000
H      7.56400000    -13.39200000     -2.08400000
O     -1.66400000    -16.41700000      0.68200000
H     -2.16200000    -16.58000000      1.48300000
H     -2.32900000    -16.33300000     -0.00100000
O     -2.91600000     -8.73300000      2.64200000
H     -2.29800000     -9.40200000      2.93700000
H     -3.47500000     -9.18600000      2.01000000
O     -1.69100000    -10.65300000    -13.95100000
H     -1.00400000    -10.52300000    -13.29700000
H     -1.26200000    -11.14000000    -14.65500000
O      9.16800000      8.72700000      3.01300000
H      9.33500000      7.78500000      2.98700000
H      8.92000000      8.95100000      2.11600000
O     -6.52100000      5.64700000    -14.60400000
H     -7.45600000      5.65600000    -14.80700000
H     -6.09900000      5.39600000    -15.42600000
O    -11.08200000    -11.55800000     -4.76500000
H    -10.20800000    -11.89600000     -4.57000000
H    -10.93700000    -10.88800000     -5.43300000
O    -11.83500000     -9.61200000     -2.66800000
H    -11.29700000     -9.78900000     -1.89700000
H    -11.59700000    -10.29900000     -3.29000000
O     -1.53200000     -5.56300000     11.54600000
H     -1.89900000     -6.26700000     11.01100000
H     -1.38000000     -4.84700000     10.92900000
O     11.13300000      3.22900000     -6.27000000
H     11.76800000      2.67300000     -6.72000000
H     10.29800000      2.77200000     -6.37400000
O      9.11700000      3.87800000     12.52600000
H      8.47700000      4.14800000     13.18500000
H      8.64000000      3.26700000     11.96500000
O      3.30900000      7.60600000     -4.41900000
H      2.55700000      8.19500000     -4.35400000
H      3.85300000      7.83000000     -3.66400000
O     -9.35300000      5.13100000    -13.14400000
H     -8.97600000      5.95400000    -12.83200000
H    -10.19800000      5.07100000    -12.69900000
O     -8.24700000     -8.90600000      7.60400000
H     -7.94700000     -8.55200000      8.44100000
H     -8.99400000     -9.45800000      7.83100000
O     -1.25000000     16.24900000      4.78900000
H     -1.87100000     15.79900000      5.36000000
H     -1.78300000     16.57300000      4.06200000
O     -5.05600000      2.01800000      3.29200000
H     -5.69600000      2.70500000      3.10600000
H     -4.31200000      2.48100000      3.67600000
O     -1.75900000     -2.77600000     15.23500000
H     -2.62100000     -2.96100000     14.86300000
H     -1.94500000     -2.34200000     16.06700000
O      7.76500000     -3.56300000      5.13000000
H      8.06800000     -2.72300000      5.47300000
H      8.55500000     -4.10100000      5.08100000
O      7.23500000     -6.70800000     -8.49300000
H      7.14000000     -5.76100000     -8.39200000
H      8.09700000     -6.90300000     -8.12600000
O      4.82200000     10.61600000     -6.08900000
H      4.82700000      9.85700000     -5.50600000
H      5.39900000     10.36600000     -6.81100000
O      8.05000000     -5.02900000      8.17800000
H      7.30600000     -5.62500000      8.07900000
H      7.71000000     -4.17600000      7.90900000
O     -8.79700000      0.79400000     -1.01600000
H     -9.46700000      1.32700000     -0.58900000
H     -9.07200000     -0.10900000     -0.85800000
O     -1.89900000     -6.29100000     -3.78600000
H     -1.26500000     -6.30200000     -3.06900000
H     -1.83100000     -5.40900000     -4.15300000
O      7.02000000     -8.55600000      1.08700000
H      7.06900000     -9.05200000      0.26900000
H      7.01700000     -9.22400000      1.77200000
O     -7.97500000     10.07700000      5.67900000
H     -7.98600000     10.80100000      6.30500000
H     -7.08400000     10.07500000      5.33000000
O      3.59000000      4.96000000     -5.53900000
H      3.70200000      5.80600000     -5.10500000
H      4.00400000      4.33100000     -4.94800000
O     -0.16700000      8.39000000     -7.46500000
H      0.59400000      8.62000000     -7.99800000
H     -0.45800000      9.22300000     -7.09300000
O    -13.88500000    -11.41700000     -5.66400000
H    -14.40300000    -11.04200000     -6.37700000
H    -13.19000000    -10.77700000     -5.51100000
O     -9.05600000     -1.77800000     11.46900000
H     -8.64700000     -1.52000000     10.64300000
H     -9.22500000     -2.71500000     11.37000000
O      5.87800000      4.51600000     -0.14900000
H      6.33700000      4.53700000     -0.98800000
H      5.41200000      3.67900000     -0.15100000
O     -6.06500000      3.41100000     12.59600000
H     -6.11800000      4.22100000     13.10200000
H     -5.15300000      3.36700000     12.30800000
O    -12.36500000     -0.62800000     -5.22900000
H    -11.89000000      0.08400000     -4.80100000
H    -12.30200000     -0.43000000     -6.16400000
O     -3.72600000     -8.58100000      5.43800000
H     -4.59400000     -8.43900000      5.05900000
H     -3.12900000     -8.53700000      4.69200000
O      8.69200000      2.49000000    -12.31400000
H      8.13700000      1.76600000    -12.02300000
H      8.08500000      3.10700000    -12.72300000
O      1.27000000    -10.02800000      9.86900000
H      0.35700000    -10.29800000      9.77400000
H      1.76100000    -10.65300000      9.33600000
O     -8.20600000    -14.40100000     -4.71700000
H     -8.82500000    -15.05500000     -5.04200000
H     -7.35100000    -14.71300000     -5.01400000
O     -7.22400000     11.09100000    -11.31000000
H     -7.46800000     10.44300000    -11.97100000
H     -6.27100000     11.02300000    -11.24900000
O     12.40500000     -8.22000000     -9.44900000
H     13.31600000     -8.09600000     -9.18400000
H     12.03200000     -8.78000000     -8.76800000
O      2.16900000      7.52100000    -10.98500000
H      2.01500000      6.71300000    -11.47500000
H      3.07900000      7.74800000    -11.17900000
O    -11.00000000      0.43600000      5.78900000
H    -11.23100000     -0.39000000      6.21400000
H    -11.54500000      0.46100000      5.00300000
O     -4.69300000     -0.58600000     -9.23400000
H     -5.48000000     -0.85200000     -8.75700000
H     -4.36200000      0.16800000     -8.74600000
O      5.07800000      0.10600000      1.56500000
H      4.15100000     -0.11100000      1.66600000
H      5.35500000     -0.38100000      0.78900000
O      3.84800000     -4.57600000     -5.42700000
H      3.20000000     -3.88600000     -5.28500000
H      3.33000000     -5.35500000     -5.62800000
O     -6.23900000      0.25000000      8.54300000
H     -6.41000000     -0.23300000      9.35100000
H     -6.57500000      1.13000000      8.71400000
O     -1.31200000     -1.06100000     -8.39100000
H     -1.82300000     -0.70400000     -7.66500000
H     -1.30200000     -0.36200000     -9.04500000
O      3.60600000     11.91300000      1.81600000
H      3.19200000     12.77100000      1.73100000
H      2.92700000     11.29200000      1.55300000
O     13.93800000     -4.59900000      8.29700000
H     14.61200000     -5.17100000      7.92900000
H     13.35700000     -4.41000000      7.56000000
O      9.84800000      2.63700000      4.99500000
H     10.34100000      2.26900000      4.26200000
H      9.16700000      3.16900000      4.58300000
O      6.32300000     -2.58500000      8.16600000
H      6.81400000     -2.16700000      8.87300000
H      5.58500000     -3.00900000      8.60500000
O     11.26300000     -7.82800000     -5.85700000
H     11.56300000     -8.49200000     -6.47800000
H     10.97800000     -8.32800000     -5.09200000
O      5.38200000      9.37700000     -3.19000000
H      5.33300000      8.99600000     -2.31300000
H      5.61800000     10.29200000     -3.04100000
O     10.21400000     -8.61200000    -13.03200000
H     10.37800000     -9.54900000    -12.93500000
H     10.02700000     -8.30700000    -12.14400000
O      7.56000000     -1.19000000    -14.67500000
H      7.20000000     -0.59400000    -15.33200000
H      7.29000000     -2.06000000    -14.96800000
O      7.94100000     13.29400000      7.34800000
H      8.65900000     12.67900000      7.49800000
H      7.46700000     12.93000000      6.60000000
O     -5.79700000      9.19800000     -3.39100000
H     -5.40400000     10.05800000     -3.53900000
H     -6.69900000      9.29100000     -3.70000000
O     -6.47200000     14.33000000      4.14500000
H     -7.14200000     14.39200000      3.46400000
H     -5.78700000     14.93700000      3.86300000
O     11.61500000    -10.16400000     -7.28600000
H     12.10200000    -10.75200000     -6.70800000
H     10.69600000    -10.32900000     -7.07600000
O     -3.18700000     12.58000000      3.83300000
H     -2.72100000     11.83100000      3.46200000
H     -3.65300000     12.96400000      3.09000000
O      0.26000000      0.89200000     -5.69800000
H      0.15000000      1.67300000     -5.15500000
H      0.26800000      1.22400000     -6.59600000
O      9.40400000     -4.10000000    -15.65500000
H      9.39900000     -4.08000000    -14.69800000
H      8.58000000     -3.68500000    -15.90800000
O      4.85300000     14.96500000      3.07100000
H      4.01900000     15.26400000      3.43400000
H      4.90800000     14.04400000      3.32500000
O     -5.25400000     -2.39900000     -0.02700000
H     -4.33500000     -2.33600000     -0.28700000
H     -5.51300000     -1.49700000      0.16200000
O     -1.92500000      9.34100000      8.83100000
H     -2.60800000      9.99900000      8.70100000
H     -1.38000000      9.40500000      8.04700000
O      1.93800000     -8.99200000     -4.91700000
H      2.10000000     -8.50700000     -4.10800000
H      2.52800000     -9.74300000     -4.86900000
O    -12.73100000      8.79900000      9.82400000
H    -11.95400000      8.55100000      9.32300000
H    -13.42800000      8.24300000      9.47600000
O      6.60800000     -4.94000000     14.39100000
H      6.28900000     -4.79900000     13.49900000
H      6.67800000     -5.89200000     14.47200000
O     -3.54800000     -7.58700000     10.54700000
H     -3.89900000     -8.21200000     11.18100000
H     -3.45500000     -8.09300000      9.73900000
O     -6.01300000      8.24800000    -13.37300000
H     -6.19800000      7.55400000    -14.00600000
H     -5.49700000      7.81700000    -12.69000000
O     -5.28500000      4.80000000    -12.18400000
H     -4.78200000      4.04400000    -12.48700000
H     -5.85400000      5.02200000    -12.92100000
O     10.90400000     -9.53400000      8.32100000
H     11.73100000     -9.29100000      8.73600000
H     10.26700000     -8.91300000      8.67600000
O     -5.46400000     -5.82000000     -1.80000000
H     -5.36100000     -6.21800000     -2.66400000
H     -4.84800000     -5.08700000     -1.79900000
O     -2.35700000     -9.39800000     14.60300000
H     -2.57600000     -8.47100000     14.69600000
H     -1.42900000     -9.44900000     14.82900000
O    -10.20300000      0.48700000     -4.05900000
H     -9.54800000      0.18600000     -4.69000000
H    -10.26100000     -0.22100000     -3.41800000
O      5.38000000    -12.12800000    -10.07700000
H      5.50800000    -12.49000000    -10.95300000
H      4.50400000    -12.41800000     -9.82300000
O     -4.32500000      4.88700000      1.38300000
H     -5.19000000      4.53300000      1.58900000
H     -4.49800000      5.76900000      1.05600000
O      4.29900000     -4.83200000    -13.68500000
H      4.75200000     -5.60700000    -14.01800000
H      3.75400000     -5.16200000    -12.97000000
O     -6.92500000      7.74700000      2.90200000
H     -7.39500000      7.06600000      2.42200000
H     -6.54000000      8.29800000      2.22000000
O     -1.31500000    -10.27500000      4.33500000
H     -0.48400000     -9.94900000      4.68000000
H     -1.91100000    -10.25100000      5.08400000
O     13.76400000    -12.31100000     -1.90700000
H     12.91500000    -12.04900000     -2.26100000
H     13.93200000    -13.16800000     -2.29800000
O    -13.53900000      6.41900000     -5.76400000
H    -13.72700000      5.48400000     -5.83600000
H    -12.75700000      6.54900000     -6.30000000
O      7.36200000     -2.68000000      2.22100000
H      7.63400000     -1.76300000      2.17800000
H      7.05600000     -2.79600000      3.12100000
O     -1.70700000     10.20400000    -10.63200000
H     -2.03800000      9.65300000     -9.92300000
H     -1.38300000      9.58300000    -11.28600000
O     -4.10100000     12.69600000     -0.64400000
H     -5.01300000     12.79900000     -0.91700000
H     -3.67900000     12.25400000     -1.38000000
O     12.91700000      0.44500000    -10.43400000
H     12.35400000     -0.03400000     -9.82500000
H     12.34000000      0.67500000    -11.16200000
O      9.82800000      8.52000000     -7.51500000
H     10.12100000      8.77000000     -8.39200000
H      9.43000000      9.31500000     -7.16000000
O     -2.98700000      5.35200000     10.67000000
H     -3.64900000      5.73200000     10.09300000
H     -2.72000000      4.54600000     10.22900000
O     -3.16100000    -10.91500000     -8.03800000
H     -2.92300000    -11.33200000     -7.21000000
H     -2.32600000    -10.65100000     -8.42300000
O     -1.83700000     -6.31700000    -12.81400000
H     -2.63900000     -6.22500000    -12.30100000
H     -1.96400000     -5.73700000    -13.56500000
O     12.50000000     -7.85700000      1.97300000
H     11.95100000     -7.89500000      2.75600000
H     13.02800000     -8.65400000      2.01200000
O     -6.58100000     -3.33800000     -4.81100000
H     -5.65300000     -3.15500000     -4.95800000
H     -6.73700000     -4.16500000     -5.26600000
O      9.21200000     -9.69700000     -8.75300000
H      9.24700000    -10.64700000     -8.86700000
H      8.38500000     -9.54100000     -8.29600000
O     -0.58800000     -8.88800000    -12.10600000
H     -0.98500000     -8.10100000    -12.47900000
H      0.31800000     -8.86700000    -12.41300000
O     -7.68500000     -7.39200000     10.06700000
H     -6.92400000     -6.82500000     10.19100000
H     -7.92600000     -7.66600000     10.95200000
O      5.17500000    -11.58800000      4.29400000
H      5.46500000    -11.64000000      3.38300000
H      5.42100000    -12.43200000      4.67300000
O     -1.53300000    -16.81400000     -2.79200000
H     -0.62500000    -16.84000000     -2.48900000
H     -2.03100000    -16.51800000     -2.03000000
O     13.90600000     -1.71100000      4.67000000
H     14.51700000     -2.28700000      5.13000000
H     13.79300000     -0.96400000      5.25700000
O    -16.72800000      0.11700000      5.78900000
H    -16.69200000      1.05400000      5.59700000
H    -17.34400000     -0.23500000      5.14700000
O     -2.60400000     -0.90000000     12.24400000
H     -2.10500000     -1.33900000     11.55500000
H     -2.11700000     -1.08400000     13.04700000
O     -6.25300000     -6.21100000    -12.42400000
H     -5.98700000     -5.40100000    -11.99000000
H     -7.16400000     -6.33800000    -12.15700000
O     13.60500000     -5.82600000     -3.31900000
H     12.90300000     -5.33300000     -2.89300000
H     14.11500000     -6.19100000     -2.59500000
O      5.10900000      3.03700000      5.90800000
H      4.22600000      3.36500000      6.07900000
H      4.97900000      2.13000000      5.63300000
O      4.42700000     -8.80400000    -13.73900000
H      5.12800000     -8.18100000    -13.93400000
H      3.96600000     -8.91400000    -14.57100000
O     -3.17200000    -11.13600000      6.60500000
H     -3.82800000    -11.46000000      5.98800000
H     -3.34600000    -10.19600000      6.66800000
O     10.30800000      3.47900000      0.05100000
H     10.70000000      4.28900000     -0.27600000
H     11.05500000      2.91700000      0.25500000
O     -5.55200000     -2.96900000      6.33400000
H     -6.39400000     -3.16000000      5.92000000
H     -4.90200000     -3.19800000      5.67100000
O    -16.01800000      1.36300000     -1.47400000
H    -16.14500000      0.69900000     -2.15100000
H    -16.89400000      1.71700000     -1.32000000
O     17.90100000      1.32100000      5.44600000
H     16.94600000      1.39200000      5.45300000
H     18.07700000      0.48600000      5.01300000
O     -5.14400000      2.21200000     -8.34200000
H     -6.05000000      2.11700000     -8.04800000
H     -4.72400000      2.73400000     -7.65900000
O      1.60500000      6.98400000     16.48200000
H      1.30000000      7.58800000     15.80500000
H      2.44900000      7.34100000     16.75800000
O      2.41500000     10.42100000    -14.74700000
H      2.17400000     11.34100000    -14.85700000
H      3.27200000     10.44700000    -14.32300000
O     -4.12800000      2.21700000     -2.54100000
H     -4.85600000      2.32300000     -1.92900000
H     -3.90400000      3.10900000     -2.80400000
O      1.47600000     -0.24400000     11.51900000
H      0.82700000      0.43900000     11.69200000
H      0.96300000     -0.98400000     11.19300000
O     -3.68000000     12.52500000     10.63900000
H     -2.75200000     12.67300000     10.81700000
H     -4.03700000     13.40000000     10.48500000
O    -12.42600000      3.70800000     -5.56900000
H    -12.32300000      3.82600000     -4.62500000
H    -11.53600000      3.56400000     -5.89100000
O     11.87600000      7.95900000     10.05900000
H     12.17300000      7.73400000     10.94100000
H     12.53200000      7.57000000      9.48000000
O    -12.48500000      9.57900000     -7.39700000
H    -12.00300000      9.31800000     -6.61300000
H    -11.80500000      9.75400000     -8.04800000
O      2.48700000     -6.80300000     -6.40400000
H      2.47700000     -7.52400000     -5.77400000
H      1.62700000     -6.84100000     -6.82300000
O     -2.94000000      8.24200000     -8.89900000
H     -2.12300000      7.94700000     -8.49800000
H     -3.23300000      7.49500000     -9.42200000
O     -6.21700000      2.35900000      6.20400000
H     -5.96100000      3.21700000      5.86500000
H     -6.61800000      2.54700000      7.05200000
O      1.44600000     11.64900000      4.00100000
H      0.80500000     12.34700000      3.86300000
H      0.97700000     10.84500000      3.78000000
O     -5.25200000     -3.56600000    -11.15100000
H     -4.58300000     -2.91600000    -10.93500000
H     -5.88000000     -3.09200000    -11.69500000
O      8.56000000    -12.91900000      4.49300000
H      7.68200000    -13.29400000      4.42300000
H      8.43700000    -12.11000000      4.98900000
O     -5.28900000      1.33800000    -11.05500000
H     -4.74900000      0.67900000    -10.61900000
H     -6.18600000      1.01900000    -10.95100000
O     -7.40600000     -1.97700000    -12.09600000
H     -7.96800000     -1.91600000    -11.32300000
H     -7.51500000     -1.13400000    -12.53800000
O     -3.73300000      1.98000000     10.43400000
H     -3.61000000      2.42400000      9.59500000
H     -3.03600000      1.32500000     10.46300000
O      0.14000000     -0.49900000      6.10400000
H     -0.31800000     -0.93600000      5.38700000
H      1.00800000     -0.90200000      6.11500000
O      5.57800000     -6.07900000     10.06700000
H      5.56800000     -6.05000000      9.11000000
H      4.78700000     -6.56600000     10.29900000
O     -2.92500000      8.96300000     15.12400000
H     -3.53300000      9.66600000     14.89700000
H     -2.33500000      8.90500000     14.37300000
O      3.32200000     -2.55400000      1.85400000
H      3.40200000     -3.45300000      1.53700000
H      2.60500000     -2.58700000      2.48800000
O      9.81400000      9.49300000    -10.02400000
H      9.98200000      8.93600000    -10.78400000
H      8.92000000      9.81000000    -10.15200000
O     -3.08000000     -2.09800000    -10.83000000
H     -3.51400000     -1.94100000     -9.99100000
H     -2.40400000     -1.42200000    -10.88000000
O      5.60800000     -0.17700000     -7.22500000
H      6.49000000     -0.35500000     -6.89800000
H      5.20700000      0.37000000     -6.55000000
O      6.06700000    -14.67800000      0.75700000
H      5.94900000    -15.17700000      1.56600000
H      7.00600000    -14.73400000      0.57700000
O      9.10800000     -4.81900000     10.87900000
H      8.58200000     -4.81600000     10.08000000
H     10.01200000     -4.87400000     10.57000000
O     14.93300000      1.72700000      5.54200000
H     14.47600000      1.05100000      6.04200000
H     14.24600000      2.34700000      5.29500000
O      9.41400000    -10.80100000     -1.39400000
H      9.95900000    -10.33500000     -0.75900000
H      8.70100000    -10.19300000     -1.58900000
O     -8.35700000      0.42900000      2.47500000
H     -8.66600000     -0.46000000      2.64900000
H     -7.40300000      0.36300000      2.51500000
O      7.58100000     11.94600000     -1.45300000
H      7.53200000     11.49700000     -0.60900000
H      8.49700000     11.85700000     -1.71900000
O      4.40600000     -1.83500000     -2.81400000
H      3.70200000     -1.40800000     -3.30200000
H      5.14400000     -1.85100000     -3.42400000
O     -1.65800000    -13.64300000     -6.57700000
H     -1.68400000    -14.44700000     -6.05900000
H     -2.05800000    -12.98100000     -6.01300000
O      7.09600000      2.34200000     13.93600000
H      6.88600000      3.11400000     14.46100000
H      6.26200000      2.08500000     13.54300000
O      0.12300000     -5.46300000    -10.99900000
H     -0.54400000     -5.53700000    -11.68100000
H     -0.19300000     -4.76200000    -10.42900000
O      1.42300000      7.98100000     11.13000000
H      1.42000000      8.93800000     11.17000000
H      0.55300000      7.75300000     10.80100000
O    -12.61900000     -0.72800000      1.69500000
H    -12.27000000      0.10100000      2.02200000
H    -12.37900000     -0.74100000      0.76900000
O     -0.00800000      5.72000000     -8.37000000
H      0.22600000      6.57900000     -8.01800000
H      0.82700000      5.33200000     -8.62900000
O      2.13200000     -5.28000000      5.84300000
H      2.85800000     -4.71300000      6.10200000
H      2.39500000     -6.15300000      6.13100000
O      2.77800000     -9.93800000     -8.17000000
H      3.58800000    -10.03700000     -8.66900000
H      2.25100000     -9.32800000     -8.68700000
O      8.42500000     -3.74800000     -5.20800000
H      8.22000000     -4.52900000     -5.72200000
H      8.69900000     -4.08700000     -4.35600000
O      4.08500000    -10.72300000     11.37500000
H      4.58200000    -11.35400000     11.89600000
H      3.67400000    -11.24900000     10.69000000
O      9.67100000      5.91100000      2.63700000
H     10.15100000      5.76100000      3.45200000
H     10.34800000      5.93700000      1.96200000
O     -3.45200000      7.76300000      5.54900000
H     -2.79800000      7.06400000      5.55400000
H     -4.29100000      7.30600000      5.49300000
O    -12.48800000     -5.79500000     -5.52800000
H    -12.93900000     -4.98200000     -5.30100000
H    -13.17400000     -6.46300000     -5.50700000
O      5.60100000    -10.35500000      7.43900000
H      6.17200000     -9.96700000      8.10300000
H      5.63600000    -11.29500000      7.61200000
O      2.52300000      4.55300000     -1.59600000
H      2.57300000      4.09600000     -0.75600000
H      1.61300000      4.84300000     -1.65700000
O      3.09300000      3.86500000    -15.52700000
H      2.32700000      3.33800000    -15.75500000
H      3.21200000      4.45100000    -16.27500000
O     16.82600000      5.89000000      2.34100000
H     16.60900000      6.82200000      2.35200000
H     17.62300000      5.83600000      1.81400000
O    -11.08100000      7.08500000     -7.77500000
H    -11.04400000      7.82300000     -7.16700000
H    -10.30500000      7.18800000     -8.32500000
O      2.85100000      8.88700000      1.55500000
H      3.01100000      8.47900000      0.70300000
H      3.15100000      8.23700000      2.19100000
O    -14.79700000     -7.10700000     -5.07900000
H    -14.87800000     -7.44000000     -4.18500000
H    -15.27700000     -7.73900000     -5.61500000
O    -13.06800000      3.63000000      9.60700000
H    -12.78900000      3.96600000     10.45800000
H    -12.96900000      4.37300000      9.01200000
O     -9.63100000     -3.09400000     -7.21900000
H    -10.09400000     -3.51300000     -7.94500000
H     -8.84200000     -3.62400000     -7.10100000
O      2.97800000    -11.39400000      5.95000000
H      3.75200000    -11.57900000      5.41800000
H      2.44200000    -12.18400000      5.87700000
O     -5.67100000     13.12900000     -4.47700000
H     -6.16400000     12.32900000     -4.29800000
H     -6.20500000     13.82900000     -4.10000000
O     -2.50000000      0.81500000    -16.37800000
H     -2.23400000      1.27100000    -15.57900000
H     -2.69100000     -0.07800000    -16.09200000
O      3.64000000     -2.95200000     14.37200000
H      3.77700000     -3.80800000     13.96700000
H      2.95600000     -3.10300000     15.02500000
O    -10.72900000     10.64100000      8.18400000
H    -10.73400000      9.68400000      8.20400000
H     -9.81500000     10.87900000      8.33900000
O     11.95900000     -0.73500000     -2.00400000
H     11.08400000     -0.48700000     -2.30400000
H     11.86800000     -1.64900000     -1.73200000
O      8.20200000      0.77100000     -5.22300000
H      7.92200000      1.19300000     -6.03600000
H      8.86400000      0.13700000     -5.49800000
O     -8.25400000      6.67800000     -1.29800000
H     -8.22200000      7.48700000     -1.80800000
H     -7.44900000      6.21600000     -1.52900000
O      5.01100000     12.08400000     -2.46700000
H      4.52600000     12.65700000     -1.87300000
H      5.88700000     12.03100000     -2.08700000
O    -16.48800000      5.46600000     -3.21500000
H    -16.21300000      5.32300000     -2.30900000
H    -16.88300000      6.33800000     -3.21000000
O      2.02600000     -8.81100000    -12.60600000
H      2.71200000     -9.31400000    -13.04600000
H      2.32500000     -7.90300000    -12.65600000
O     -2.24800000     15.54200000     -5.92000000
H     -1.35700000     15.20700000     -5.82000000
H     -2.68200000     14.90200000     -6.48400000
O     -2.04900000      4.81100000      2.59900000
H     -2.16400000      4.12900000      3.26100000
H     -2.92600000      4.94300000      2.23700000
O     10.34100000      9.07800000     -3.83300000
H     10.95500000      8.69400000     -4.46000000
H      9.71800000      9.56100000     -4.37500000
O     -0.47700000     14.48900000      8.89100000
H     -0.12600000     14.80500000      8.05800000
H      0.17500000     13.86100000      9.20200000
O      0.93000000      8.99700000     -4.38400000
H      0.79900000      9.06400000     -3.43800000
H      0.52900000      9.79000000     -4.73800000
O     -4.56700000     -4.96900000     -6.73100000
H     -4.04000000     -5.59600000     -7.22600000
H     -5.46800000     -5.14800000     -7.00100000
O     -0.23400000      9.76200000      6.78300000
H     -0.60000000     10.15400000      5.99100000
H      0.57100000      9.33400000      6.48900000
O     -9.28400000      9.54700000      0.53600000
H     -8.56200000      8.92900000      0.42500000
H     -8.88300000     10.31200000      0.95000000
O      3.50900000     -8.13700000     10.13500000
H      3.28600000     -8.65600000      9.36200000
H      3.62000000     -8.78300000     10.83300000
O     -8.90800000     -7.03300000     -9.07800000
H     -8.74900000     -6.82400000     -9.99800000
H     -8.38100000     -7.81500000     -8.91500000
O     13.56700000     -4.35800000      3.28100000
H     13.63200000     -3.43200000      3.51400000
H     12.63300000     -4.55600000      3.34600000
O    -13.30800000      5.69300000      4.22000000
H    -12.84900000      4.89600000      3.95200000
H    -12.86300000      6.39600000      3.74600000
O      0.62200000    -12.92200000     -8.05200000
H     -0.09400000    -12.98900000     -7.42100000
H      0.61000000    -12.00700000     -8.33200000
O      3.89500000     -8.26400000      7.05200000
H      4.21000000     -9.16700000      7.08300000
H      3.41000000     -8.20800000      6.22800000
O      6.80300000     12.00600000      1.18000000
H      5.89900000     12.31500000      1.12600000
H      6.74500000     11.17900000      1.65900000
O      0.80800000     -6.94200000    -16.13700000
H      0.82700000     -6.18400000    -15.55300000
H     -0.05600000     -6.90600000    -16.54800000
O      2.72800000    -14.27600000      7.85400000
H      2.59700000    -13.90200000      6.98300000
H      1.84300000    -14.41100000      8.19300000
O     -4.94600000     12.21100000     -8.79200000
H     -4.83600000     11.41000000     -8.28000000
H     -4.50600000     12.02700000     -9.62200000
O      1.32500000     -4.62800000     12.92800000
H      1.02800000     -3.71800000     12.94800000
H      0.91200000     -5.03100000     13.69200000
O     -6.44000000      2.19600000     -0.68600000
H     -7.34100000      1.87500000     -0.65400000
H     -6.52700000      3.13800000     -0.83100000
O     -3.61800000     -9.33700000    -12.69500000
H     -2.92400000     -9.88000000    -13.06900000
H     -3.70700000     -8.60700000    -13.30700000
O      3.38900000      2.38700000     11.10100000
H      2.96000000      2.01300000     10.33100000
H      3.51000000      1.64400000     11.69200000
O     -4.46700000      5.26600000     16.05500000
H     -4.39600000      6.16900000     16.36600000
H     -4.49300000      4.73900000     16.85400000
O     -9.92900000     -4.84800000      2.40600000
H    -10.75000000     -4.35800000      2.41700000
H    -10.13500000     -5.67100000      2.85000000
O     14.50900000     10.12600000     -5.23200000
H     13.95100000     10.48600000     -4.54300000
H     14.03300000      9.35900000     -5.54900000
O      7.35900000     -5.81100000     -2.58100000
H      8.29500000     -5.65900000     -2.71800000
H      6.97300000     -5.72500000     -3.45300000
O    -17.56400000     -4.75600000      1.30300000
H    -16.96300000     -4.79500000      0.55800000
H    -18.15600000     -5.49600000      1.17000000
O      7.65000000     -6.51600000    -11.62800000
H      6.86300000     -6.19600000    -11.18700000
H      8.29700000     -6.60500000    -10.92900000
O      3.08600000    -12.60100000     -2.44000000
H      3.14300000    -13.04800000     -1.59600000
H      2.15500000    -12.61900000     -2.65900000
O    -10.86700000     -9.49400000     -6.61700000
H    -11.27600000    -10.12400000     -7.21000000
H    -10.93700000     -8.65500000     -7.07300000
O     -2.29600000    -11.83500000     -4.59300000
H     -2.45300000    -10.93400000     -4.31200000
H     -1.73500000    -12.20400000     -3.91100000
O      4.04500000      1.95200000     -5.66400000
H      3.25300000      1.71700000     -5.18200000
H      4.73200000      1.97800000     -4.99800000
O     -7.40300000      0.88200000     15.88100000
H     -7.82400000      0.75200000     15.03100000
H     -7.97500000      1.49800000     16.33900000
O     11.21000000     -1.09500000     13.37900000
H     11.08000000     -0.14600000     13.37500000
H     11.72500000     -1.26900000     12.59200000
O     -2.85000000      5.65400000    -17.24900000
H     -2.82600000      4.73900000    -16.96800000
H     -2.52500000      6.14500000    -16.49400000
O     12.84000000     10.61800000      7.07900000
H     12.88800000     10.26200000      6.19200000
H     12.10400000     11.23000000      7.05200000
O      5.04400000    -16.11200000      2.91600000
H      4.32000000    -16.44200000      3.44900000
H      5.37500000    -16.88400000      2.45800000
O      0.13700000    -12.39200000     10.96800000
H     -0.58200000    -11.77400000     10.83700000
H      0.69800000    -11.97100000     11.62000000
O     -2.45300000     -6.29800000      3.82600000
H     -2.79000000     -6.92900000      3.19000000
H     -2.24100000     -5.52300000      3.30600000
O     -1.12100000     12.32200000     13.00900000
H     -1.25300000     11.96100000     12.13200000
H     -1.98400000     12.64600000     13.26700000
O     10.43500000     10.02700000     -0.07900000
H     11.36700000      9.97600000      0.13400000
H     10.40200000     10.54700000     -0.88300000
O     -4.07900000     -8.37100000     -7.23200000
H     -3.61200000     -8.42600000     -8.06500000
H     -3.58400000     -8.94100000     -6.64200000
O     -4.23400000     -1.67300000    -16.57300000
H     -3.99900000     -1.69500000    -17.50000000
H     -5.09300000     -1.25200000    -16.55300000
O     -7.74400000      2.43800000      8.57000000
H     -8.67300000      2.38400000      8.34700000
H     -7.68400000      3.18200000      9.16900000
O      5.51800000     -4.34300000     -7.81600000
H      5.19300000     -4.45900000     -6.92300000
H      4.83000000     -4.70900000     -8.37100000
O      9.38300000     10.45300000      5.03400000
H      9.33600000      9.76700000      4.36700000
H      9.87200000     11.16100000      4.61500000
O      9.21500000    -14.35600000      2.22400000
H      8.96500000    -13.85800000      3.00300000
H      9.96600000    -13.88200000      1.86700000
O     -7.01100000      1.86600000    -15.03900000
H     -7.72100000      2.40900000    -15.38100000
H     -6.33900000      1.89400000    -15.71900000
O     -1.97600000      3.63000000      8.75600000
H     -1.25900000      4.26300000      8.75100000
H     -1.66600000      2.91300000      8.20200000
O      0.79200000      9.04800000     -1.74600000
H      0.67400000      9.26700000     -0.82100000
H      1.47000000      8.37300000     -1.74800000
O     -2.39900000     14.28400000      6.07200000
H     -2.93400000     13.56500000      5.73700000
H     -1.86300000     13.88400000      6.75600000
O      6.18400000    -11.85900000      1.41700000
H      6.93200000    -11.33900000      1.71100000
H      6.53500000    -12.74200000      1.30700000
O     -7.70200000     -7.83300000      3.04200000
H     -7.53800000     -6.89700000      3.15900000
H     -7.61700000     -7.97500000      2.09900000
