# Supplementary material for: Integrated Multiscale Multilevel Approach to Open Shell Molecular Systems
Source: J Chem Theory Comput. 2023 Feb 13;19(5):1446–56. doi: 10.1021/acs.jctc.2c00805 (PMC10018740; doi:10.1021/acs.jctc.2c00805)
Supplement: Supplementary file 2 — ct2c00805_si_002.zip [file ct2c00805_si_002.zip › structures/PROXYL/frame181.xyz]

2588

C      1.52200000     -1.09700000      0.51000000
H      1.54000000     -1.39500000      1.55800000
H      2.48300000     -1.25400000      0.02000000
C      1.32100000      0.42600000      0.26600000
C      1.75500000      1.11000000      1.60000000
H      1.29300000      0.70000000      2.49800000
H      1.60300000      2.18700000      1.52600000
H      2.80600000      0.88100000      1.77900000
C      1.99200000      0.96900000     -0.99500000
H      1.60600000      0.39000000     -1.83400000
H      1.88000000      2.03800000     -1.17900000
H      3.06800000      0.79500000     -1.02300000
N     -0.12600000      0.49300000      0.12300000
O     -0.86800000      1.56300000      0.19000000
C     -0.79400000     -0.85000000     -0.00200000
C     -1.47400000     -1.13900000      1.33300000
H     -1.66100000     -2.21200000      1.39000000
H     -0.88600000     -0.84700000      2.20300000
H     -2.40700000     -0.58300000      1.42900000
C     -1.79900000     -0.95000000     -1.18000000
H     -1.33000000     -0.83800000     -2.15800000
H     -2.73000000     -0.38800000     -1.12000000
H     -2.16600000     -1.97700000     -1.18200000
C      0.42900000     -1.68400000     -0.28800000
H      0.33900000     -2.70300000      0.08600000
H      0.69900000     -1.68500000     -1.34400000
O      4.52000000      6.60800000     12.26300000
H      5.18700000      7.13600000     12.70200000
H      4.69000000      6.73500000     11.32900000
O     12.37900000     -1.08900000     -0.57500000
H     12.56200000     -1.11900000     -1.51400000
H     13.15400000     -0.68000000     -0.19200000
O      8.79600000     -5.90700000     -4.04500000
H      8.18100000     -6.44800000     -3.54900000
H      8.65700000     -5.02000000     -3.71300000
O     13.00100000     -9.10300000     -2.10900000
H     13.02500000     -9.33700000     -1.18100000
H     12.88800000     -8.15300000     -2.11400000
O      7.98200000      3.97200000      9.19600000
H      8.52800000      4.60500000      9.66300000
H      8.60400000      3.43700000      8.70200000
O     -5.56900000    -12.65900000      9.17300000
H     -4.89700000    -11.97700000      9.15900000
H     -6.17800000    -12.40900000      8.47800000
O     12.90200000      1.27600000    -10.23700000
H     13.61700000      1.72000000     -9.78200000
H     12.80600000      1.75700000    -11.05900000
O     -0.68000000    -11.26400000      9.86400000
H     -1.57200000    -11.52900000     10.08800000
H     -0.12500000    -11.74900000     10.47400000
O    -11.32400000    -12.99500000      2.24300000
H    -11.80300000    -12.20900000      1.98000000
H    -11.03700000    -12.81100000      3.13800000
O     15.82200000     -7.70600000     -2.20400000
H     15.25600000     -7.83500000     -2.96500000
H     15.91000000     -6.75600000     -2.12900000
O     15.26000000     -7.31400000      2.98600000
H     14.58000000     -6.64000000      2.99100000
H     15.11700000     -7.79100000      2.16900000
O      4.64500000     -6.96700000    -11.91600000
H      4.25000000     -6.37700000    -12.55800000
H      5.12900000     -7.60400000    -12.44100000
O     17.48800000      2.30300000      2.93800000
H     16.64500000      2.67500000      2.67900000
H     18.13700000      2.89900000      2.56400000
O      3.40800000     -2.71800000      8.10400000
H      2.76000000     -2.08000000      7.80400000
H      3.85000000     -3.00400000      7.30500000
O      7.74800000     -8.62200000     14.15000000
H      8.03100000     -9.19600000     13.43700000
H      8.03900000     -7.75000000     13.88500000
O     10.51200000     12.39500000      4.87600000
H     10.57000000     13.08300000      4.21300000
H     10.84500000     12.80300000      5.67500000
O    -10.57800000     -8.02300000      6.54200000
H    -10.75000000     -7.10300000      6.34300000
H     -9.96200000     -8.30300000      5.86500000
O    -13.32600000     -0.96000000     -2.09400000
H    -13.65400000     -0.56000000     -2.89900000
H    -13.09800000     -1.85500000     -2.34700000
O      1.04200000      7.62400000      7.82200000
H      0.70700000      8.32600000      8.37900000
H      0.98900000      7.97700000      6.93400000
O     11.35000000      9.70700000      8.20600000
H     11.97300000     10.38300000      8.47300000
H     11.77400000      9.26800000      7.46800000
O     -4.29500000     12.52100000      4.02500000
H     -3.52800000     13.08500000      3.93100000
H     -4.15900000     11.82200000      3.38600000
O     13.61400000     -0.77700000    -12.78700000
H     12.88300000     -1.15800000    -12.29900000
H     14.38100000     -0.94600000    -12.23900000
O     -6.99600000     13.75000000     -3.92700000
H     -7.74800000     13.74300000     -4.51900000
H     -7.24000000     14.36700000     -3.23700000
O      2.30400000    -14.14300000     -1.39700000
H      2.64200000    -14.01600000     -0.51000000
H      2.33000000    -15.09000000     -1.53000000
O      5.93200000    -10.38700000     -2.20400000
H      6.25100000    -10.73500000     -3.03700000
H      6.59800000    -10.64300000     -1.56700000
O     -9.98400000      2.54400000     -9.13900000
H     -9.13800000      2.09700000     -9.15400000
H     -9.94500000      3.10700000     -8.36500000
O     -4.72500000      4.18400000     -0.80700000
H     -4.97200000      4.89500000     -1.39800000
H     -5.55500000      3.76700000     -0.57400000
O    -11.96000000      3.60700000    -12.14600000
H    -11.43900000      3.74300000    -11.35500000
H    -12.86200000      3.76700000    -11.86900000
O     -5.98400000     -8.72200000     -7.90000000
H     -5.13200000     -8.44300000     -8.23500000
H     -6.47600000     -8.97700000     -8.68100000
O     15.31600000      3.61000000      8.48100000
H     14.73900000      3.70200000      9.23900000
H     15.41900000      4.50200000      8.14900000
O     -3.50800000     -1.87100000      3.78700000
H     -3.54300000     -2.23200000      2.90200000
H     -4.13700000     -1.14900000      3.77600000
O     -2.26600000     -0.88400000     10.07700000
H     -2.51000000     -0.62400000     10.96500000
H     -3.08500000     -0.85000000      9.58300000
O     -5.42800000     -2.52000000      6.20400000
H     -5.07100000     -3.16600000      5.59500000
H     -6.27200000     -2.88400000      6.47200000
O      0.21600000     12.88200000     -8.80900000
H      0.47100000     12.28600000     -9.51300000
H      0.22600000     13.74900000     -9.21500000
O     -9.99600000      7.66000000     11.38400000
H     -9.14200000      8.05600000     11.55600000
H    -10.11300000      7.74300000     10.43800000
O     -6.42300000      3.71600000      6.91500000
H     -6.04000000      4.57500000      7.09100000
H     -7.34400000      3.89700000      6.72700000
O     -6.57300000      7.24300000      9.24500000
H     -6.92300000      7.46000000     10.10800000
H     -5.66800000      7.55500000      9.26800000
O     14.38700000     -2.15500000      9.93000000
H     14.82100000     -2.28000000     10.77400000
H     15.03100000     -2.44500000      9.28400000
O      8.91300000      3.19400000    -13.18300000
H      8.38500000      3.99200000    -13.16800000
H      8.63400000      2.70900000    -12.40600000
O    -10.52900000      8.49400000      1.18800000
H    -11.38600000      8.45700000      0.76300000
H    -10.71900000      8.75200000      2.09000000
O     -3.20600000      6.52300000     13.39700000
H     -2.34600000      6.15100000     13.20000000
H     -3.79400000      6.11600000     12.76100000
O    -10.88900000      8.92200000    -10.31600000
H    -10.08100000      8.67600000    -10.76600000
H    -11.14700000      8.13300000     -9.84000000
O      3.99000000      2.59300000    -17.36900000
H      4.91700000      2.67900000    -17.14800000
H      3.70000000      3.49000000    -17.53600000
O      1.46000000      9.44900000     -6.26200000
H      1.37300000      8.84700000     -5.52400000
H      1.20300000      8.93200000     -7.02500000
O      7.04200000     -1.13500000     -6.73400000
H      6.71100000     -0.93400000     -7.60900000
H      6.28400000     -1.02400000     -6.16000000
O     -4.00200000    -17.69100000     -3.30100000
H     -3.85400000    -16.87600000     -2.82100000
H     -3.29800000    -18.27100000     -3.01000000
O      1.19000000     -2.01600000      5.82900000
H      0.99600000     -2.94400000      5.95700000
H      0.35700000     -1.63300000      5.55100000
O      7.86300000     -2.27900000      2.89800000
H      8.38000000     -2.89100000      2.37500000
H      8.45300000     -1.54100000      3.05600000
O      5.30400000     10.27500000     12.64300000
H      6.21400000     10.17300000     12.36300000
H      4.95000000     10.95200000     12.06600000
O     -5.36200000     -5.15400000     -9.02100000
H     -4.50800000     -5.47300000     -8.73000000
H     -5.92200000     -5.93000000     -9.01500000
O      2.84300000      3.20900000      6.42300000
H      3.19900000      4.03800000      6.74500000
H      3.09200000      3.18500000      5.49900000
O      3.44300000      0.36000000      7.55500000
H      2.58700000      0.38900000      7.12800000
H      4.07200000      0.41100000      6.83500000
O     -3.25200000     -7.30100000      3.90900000
H     -3.44700000     -7.58400000      4.80200000
H     -3.68400000     -7.95000000      3.35300000
O     -6.92300000    -11.94500000     -3.43100000
H     -6.93400000    -11.16300000     -3.98300000
H     -7.38100000    -11.68000000     -2.63300000
O     -3.08900000      5.38700000     16.05300000
H     -3.60600000      4.59700000     15.89600000
H     -3.03100000      5.80900000     15.19600000
O      3.32900000    -11.82300000      9.54700000
H      3.81400000    -11.11300000      9.96800000
H      2.88200000    -12.26800000     10.26800000
O      7.36400000      3.19800000     -6.08900000
H      6.67700000      3.39000000     -6.72800000
H      6.92900000      3.27200000     -5.24000000
O      0.85900000      6.20600000     -2.72400000
H      0.89200000      5.61200000     -1.97400000
H      1.27000000      7.01200000     -2.41000000
O      2.48700000    -16.95000000      4.70300000
H      1.81100000    -16.28700000      4.84200000
H      2.50500000    -17.07800000      3.75400000
O      0.08900000     13.63700000      0.19900000
H      0.67400000     13.21400000     -0.43000000
H      0.65900000     14.22000000      0.70100000
O     -7.75000000    -14.07500000     -8.41900000
H     -7.17800000    -13.31300000     -8.32700000
H     -7.26300000    -14.67300000     -8.98600000
O     10.68800000     -4.72000000     -7.41900000
H     10.55700000     -5.53500000     -6.93400000
H     10.20200000     -4.06300000     -6.91900000
O      8.44800000      2.20500000     12.85600000
H      7.79800000      2.18200000     12.15300000
H      9.24100000      1.84500000     12.46000000
O      9.11800000     -2.79500000     -5.69300000
H      8.48500000     -2.16900000     -6.04300000
H      9.57000000     -2.31600000     -4.99900000
O      8.48700000     -6.10600000     12.95100000
H      8.51800000     -6.22900000     12.00200000
H      8.34100000     -5.16700000     13.06700000
O      8.50800000      0.94600000     -7.99800000
H      8.49800000     -0.00400000     -7.87600000
H      8.12800000      1.29500000     -7.19200000
O     -2.38700000    -10.21700000     15.21000000
H     -2.00100000    -10.15900000     16.08400000
H     -1.99200000     -9.49300000     14.72500000
O     16.00800000     -2.76400000      1.80300000
H     16.37700000     -2.10600000      1.21400000
H     16.63800000     -3.48400000      1.78300000
O      9.02900000     -0.25600000     15.31700000
H      8.87900000      0.56000000     15.79500000
H      9.46900000      0.01500000     14.51200000
O     10.59800000     -2.98500000    -14.66400000
H     10.01400000     -3.03100000    -15.42100000
H     10.01100000     -2.93100000    -13.91100000
O      8.07500000    -14.29600000     -8.08800000
H      7.26100000    -13.81000000     -7.95900000
H      8.75000000    -13.73900000     -7.70000000
O    -16.04400000     -7.18000000     -3.74800000
H    -16.75200000     -6.58100000     -3.98200000
H    -16.27900000     -8.00600000     -4.17000000
O      1.31700000      8.37600000     15.10300000
H      2.21000000      8.68900000     15.25100000
H      1.34800000      7.44700000     15.33400000
O     -4.92300000     -4.79100000      4.95200000
H     -4.63700000     -5.66000000      4.66900000
H     -5.47500000     -4.47600000      4.23600000
O      8.48500000     -4.02300000      9.16000000
H      8.67300000     -4.34500000      8.27900000
H      8.09400000     -4.77200000      9.61100000
O     -4.76600000     13.46500000      8.41200000
H     -4.44600000     13.78600000      7.57000000
H     -4.20000000     13.88600000      9.06000000
O      7.64100000     -7.91000000    -15.17600000
H      8.49000000     -7.51700000    -15.37900000
H      7.67000000     -8.06600000    -14.23200000
O     14.56300000     -7.21100000      6.98800000
H     14.34700000     -6.30300000      6.77500000
H     13.78800000     -7.54000000      7.44400000
O     -7.54700000      3.10600000      0.05000000
H     -7.33800000      3.67300000      0.79100000
H     -8.26500000      2.55600000      0.36500000
O     -5.45800000     -4.14600000     -1.69600000
H     -5.03200000     -3.99900000     -0.85200000
H     -5.21700000     -3.38300000     -2.22200000
O      5.16000000    -10.73200000     -7.32500000
H      4.76000000    -10.33000000     -6.55400000
H      5.25100000    -10.01200000     -7.95000000
O     -5.02300000      8.56600000    -11.54400000
H     -4.89100000      7.81900000    -12.12800000
H     -4.75100000      9.32500000    -12.06100000
O      4.45700000      6.28000000      6.83400000
H      5.40900000      6.18200000      6.81600000
H      4.29700000      7.13400000      6.43200000
O     -0.67300000    -10.48800000     -1.39700000
H      0.05900000    -10.56700000     -0.78500000
H     -1.30300000     -9.92800000     -0.94500000
O     -3.52600000     10.27400000     -1.80800000
H     -3.01600000      9.52400000     -1.50200000
H     -4.41700000      9.93800000     -1.90000000
O      0.05700000    -15.32800000      9.25300000
H      0.11700000    -14.60300000      8.63000000
H     -0.82800000    -15.67300000      9.13500000
O     -6.87200000     -0.26500000    -12.67800000
H     -7.15200000     -0.29000000    -13.59300000
H     -7.21100000      0.56600000    -12.34600000
O     -8.60000000      4.63200000      3.20400000
H     -8.51400000      5.41800000      3.74400000
H     -9.52500000      4.60800000      2.96200000
O     -9.22900000     -9.01900000     -8.43300000
H    -10.17000000     -8.87100000     -8.52300000
H     -9.15700000     -9.70400000     -7.76900000
O      9.73900000      9.39100000     -9.01800000
H      9.49100000      8.51900000     -8.71100000
H      9.14200000      9.56700000     -9.74600000
O     11.00500000    -10.70400000      8.98600000
H     11.01200000    -11.08300000      8.10700000
H     10.13100000    -10.89800000      9.32400000
O      6.86800000     -7.60900000      5.20700000
H      7.01700000     -7.23800000      4.33700000
H      7.73100000     -7.59900000      5.62200000
O     10.73600000     -1.73400000     -3.38700000
H      9.81300000     -1.51000000     -3.27000000
H     10.88000000     -2.47300000     -2.79600000
O      6.70100000     14.32700000     -1.54200000
H      5.92800000     14.82300000     -1.27200000
H      6.81400000     14.54500000     -2.46700000
O      3.87000000    -11.71300000    -11.33500000
H      3.89800000    -12.66000000    -11.47000000
H      4.65200000    -11.38400000    -11.77900000
O     -7.70500000     -5.23000000     -3.75600000
H     -7.29500000     -5.14200000     -2.89600000
H     -7.02300000     -4.96900000     -4.37400000
O     -0.33900000     -9.67900000     -4.34300000
H     -0.81800000    -10.34100000     -4.84300000
H     -0.88800000     -9.51400000     -3.57700000
O     -0.10200000     -1.46300000     -5.25200000
H     -0.22300000     -2.15200000     -4.59700000
H     -0.92300000     -1.45400000     -5.74300000
O      9.96400000     -1.14900000      7.69100000
H      9.36300000     -1.24900000      8.42900000
H     10.49400000     -1.94600000      7.70400000
O      5.02700000      1.45400000     15.56300000
H      4.44200000      0.74700000     15.29000000
H      4.71200000      2.22200000     15.08700000
O     15.13700000      3.24300000      2.26800000
H     14.89200000      3.99200000      1.72400000
H     14.48000000      3.22700000      2.96400000
O     -0.55200000      5.45900000     12.70400000
H     -0.33500000      4.54200000     12.87000000
H      0.29100000      5.87700000     12.53000000
O     -5.32800000    -15.59500000      9.06200000
H     -4.43200000    -15.82500000      8.81700000
H     -5.39300000    -14.65700000      8.88100000
O    -15.64200000      5.41100000      7.72600000
H    -14.97500000      5.83400000      7.18500000
H    -16.19900000      6.12900000      8.02500000
O     -9.70700000     -7.19400000     -3.16000000
H     -8.79700000     -7.49000000     -3.16100000
H     -9.65600000     -6.26100000     -3.36700000
O      0.19600000      4.83000000     -0.08500000
H     -0.45000000      4.66900000      0.60300000
H      0.99000000      5.08200000      0.38700000
O     11.33500000      8.18100000     -2.71200000
H     12.01500000      8.79300000     -2.99300000
H     10.77500000      8.69500000     -2.13100000
O     12.43900000     -8.58100000      3.82500000
H     11.86100000     -8.07600000      4.39600000
H     13.08800000     -8.96200000      4.41700000
O      8.28100000     11.02500000      5.55200000
H      9.17700000     10.96800000      5.88500000
H      8.38000000     11.04600000      4.60000000
O    -12.21300000      3.05200000     -4.41700000
H    -11.75000000      3.61100000     -3.79400000
H    -13.13500000      3.28600000     -4.30900000
O      3.47400000     -1.70800000      4.13700000
H      2.58000000     -1.62100000      4.46900000
H      3.96000000     -1.00600000      4.56900000
O      0.55000000     13.70400000      7.74900000
H      0.81700000     12.94900000      8.27400000
H      1.32300000     13.91900000      7.22700000
O      7.88900000     10.58300000      9.21700000
H      8.44300000     11.36200000      9.16900000
H      7.00600000     10.90600000      9.03700000
O    -15.98400000      7.87800000     -0.11800000
H    -16.49100000      7.16200000      0.26500000
H    -15.27400000      7.44300000     -0.59000000
O      0.27300000      7.53200000    -10.49000000
H      0.51800000      6.61300000    -10.59200000
H      0.72400000      7.98100000    -11.20500000
O     -6.98000000    -16.33500000     -0.36900000
H     -6.53100000    -17.18100000     -0.37400000
H     -7.61400000    -16.39500000     -1.08300000
O     -9.94100000     -0.87600000    -13.30000000
H     -9.29600000     -0.84600000    -14.00700000
H    -10.58200000     -0.20500000    -13.53100000
O     -1.45500000     13.26300000      4.06500000
H     -1.15700000     12.49700000      3.57500000
H     -0.65100000     13.65900000      4.40200000
O     15.34500000     -3.95200000      4.38400000
H     15.46300000     -3.33500000      3.66200000
H     16.17400000     -4.42900000      4.42900000
O    -15.70300000      5.21800000      2.39600000
H    -16.26200000      4.45100000      2.26300000
H    -16.30600000      5.96100000      2.36400000
O     -1.94900000      4.60600000    -11.84700000
H     -1.89500000      4.72100000    -12.79600000
H     -2.17400000      3.68300000    -11.73000000
O      3.36400000      3.76500000      3.52200000
H      2.43400000      3.55800000      3.62500000
H      3.50200000      3.78200000      2.57500000
O      0.55500000    -18.37000000     -0.48700000
H      0.37500000    -17.50000000     -0.13100000
H      1.26700000    -18.23100000     -1.11100000
O     -5.35400000     13.50100000      1.20100000
H     -5.62300000     12.77500000      0.63800000
H     -4.46400000     13.70800000      0.91600000
O     15.30200000      6.04900000      4.33700000
H     15.74300000      6.82000000      4.69300000
H     15.68900000      5.31200000      4.81000000
O     -1.30200000     -8.53400000    -13.37900000
H     -1.70300000     -7.75500000    -13.76300000
H     -0.42800000     -8.24900000    -13.11300000
O      3.24800000     -3.91300000      0.11500000
H      2.98800000     -3.95000000      1.03500000
H      4.09700000     -3.47100000      0.12300000
O     10.24800000      2.63500000      8.52000000
H     11.07800000      2.18100000      8.37300000
H      9.85500000      2.18000000      9.26500000
O      5.04700000      2.78700000     -4.19500000
H      5.08900000      3.71800000     -4.41500000
H      4.11800000      2.56700000     -4.26000000
O      0.89500000      0.46200000     -9.16300000
H      1.04500000      1.39800000     -9.29700000
H      0.60300000      0.39500000     -8.25300000
O     -0.42300000     -8.70300000     -9.66300000
H     -1.01000000     -9.22200000    -10.21200000
H      0.45500000     -8.99800000     -9.90500000
O     -6.20800000    -13.91900000     -1.44000000
H     -6.57900000    -14.80100000     -1.39600000
H     -6.62900000    -13.52000000     -2.20100000
O      8.75500000      7.39500000      2.58300000
H      8.51400000      8.31700000      2.49000000
H      8.47900000      7.16400000      3.47000000
O     -8.69400000      1.08100000      3.15800000
H     -9.05200000      1.64600000      2.47300000
H     -8.36100000      0.31600000      2.68800000
O      9.06900000    -10.26000000      2.98800000
H      9.47800000    -10.98000000      2.50800000
H      8.89600000    -10.61900000      3.85800000
O     -3.42700000     11.14100000      1.53900000
H     -3.59900000     11.75900000      0.82800000
H     -2.51900000     10.87100000      1.40700000
O    -14.61400000     -1.90100000    -11.60800000
H    -14.18700000     -2.62900000    -12.05900000
H    -14.04600000     -1.71700000    -10.85900000
O      5.63900000     12.27100000     -8.33100000
H      4.88400000     12.00800000     -7.80400000
H      6.32700000     12.45300000     -7.69100000
O     11.36300000      4.39100000     -1.11800000
H     12.10400000      4.96400000     -1.31700000
H     10.75300000      4.94700000     -0.63500000
O      8.98500000    -12.13000000      4.88900000
H      9.17200000    -12.44300000      5.77400000
H      9.22600000    -12.86200000      4.32100000
O    -11.52700000     -2.61100000     -4.95300000
H    -12.02800000     -2.91500000     -4.19600000
H    -11.74300000     -1.68100000     -5.02500000
O      9.76700000    -12.26300000     -7.03300000
H      9.62900000    -12.28600000     -6.08600000
H     10.71900000    -12.28300000     -7.13700000
O    -10.07300000      9.72800000      7.03800000
H    -10.70900000     10.44000000      7.10800000
H     -9.27500000     10.14900000      6.71800000
O     -2.30700000     -7.05400000    -16.22600000
H     -2.42400000     -6.14100000    -15.96300000
H     -1.36800000     -7.21200000    -16.13500000
O     -6.35600000      9.37700000      7.33300000
H     -6.70100000      8.82800000      8.03700000
H     -6.88300000     10.17500000      7.37100000
O    -10.02500000     -4.92300000      3.35000000
H    -10.95400000     -5.10700000      3.20900000
H     -9.59000000     -5.28300000      2.57700000
O      4.45900000     -8.13900000      3.25600000
H      5.14200000     -8.48300000      3.83300000
H      3.95700000     -8.91000000      2.99400000
O     -6.07200000      0.38500000      5.40600000
H     -6.16800000      0.33600000      4.45500000
H     -5.93000000     -0.52100000      5.68000000
O      2.10400000    -11.64600000     -4.42900000
H      2.22100000    -11.80500000     -3.49300000
H      1.71300000    -10.77300000     -4.47600000
O     17.11200000     -1.62900000      6.37600000
H     17.97100000     -1.44400000      5.99600000
H     16.57900000     -0.86700000      6.14600000
O    -10.56400000     -2.89300000      6.47900000
H    -10.23600000     -2.06400000      6.13100000
H    -11.51200000     -2.84500000      6.35600000
O    -10.19400000      3.30400000     -2.06800000
H     -9.45600000      3.64300000     -2.57400000
H    -10.41100000      4.01000000     -1.45900000
O      7.23300000      7.70200000     -3.61400000
H      8.15300000      7.95100000     -3.53000000
H      6.77100000      8.53000000     -3.74200000
O      1.44300000      8.03100000      4.81100000
H      1.01700000      8.80300000      5.18200000
H      2.38000000      8.21400000      4.88700000
O     14.78700000    -10.07200000      4.43500000
H     14.45700000     -9.87900000      3.55700000
H     15.63700000     -9.63300000      4.47300000
O     -4.62900000      5.31600000     10.82700000
H     -5.57100000      5.15800000     10.88400000
H     -4.55200000      6.12300000     10.31800000
O      8.42500000     -8.30000000     -0.79900000
H      9.01500000     -8.74800000     -1.40500000
H      7.55700000     -8.40000000     -1.19000000
O      2.90100000     11.07100000     -8.25000000
H      2.27300000     11.34200000     -8.92000000
H      2.35900000     10.73600000     -7.53500000
O      6.93900000     -8.67100000     -5.12500000
H      7.00300000     -8.47900000     -6.06100000
H      6.89700000     -9.62600000     -5.07800000
O     -5.10800000     -2.04400000      9.20100000
H     -5.12200000     -2.10800000      8.24600000
H     -4.81700000     -2.90700000      9.49500000
O     -9.44600000     -1.62200000    -10.80600000
H     -8.59700000     -1.30200000    -10.49900000
H     -9.45700000     -1.41300000    -11.74000000
O     -0.29800000      8.26300000    -13.77600000
H     -1.03500000      8.53200000    -13.22800000
H     -0.08900000      9.04000000    -14.29500000
O      6.98600000     -4.86700000    -14.84600000
H      7.08500000     -4.37800000    -15.66300000
H      7.01800000     -5.78600000    -15.11200000
O      0.45300000      9.04700000     12.61600000
H      0.79900000      8.75500000     13.45900000
H      1.10800000      8.76300000     11.97800000
O     11.44600000     -9.27500000     -4.79300000
H     12.16300000     -8.81100000     -4.36100000
H     11.87100000    -10.00100000     -5.25000000
O     -5.50100000      7.11200000     -6.47900000
H     -5.17700000      7.39700000     -7.33300000
H     -4.80900000      7.35800000     -5.86500000
O      9.15300000      1.35400000     -4.45200000
H      9.21000000      2.06600000     -3.81400000
H      8.27500000      0.99200000     -4.32800000
O      8.34600000      1.10700000      1.98300000
H      7.94200000      1.73500000      2.58100000
H      8.47000000      1.59600000      1.16900000
O     11.39800000      6.62300000      5.18700000
H     10.44200000      6.62900000      5.22700000
H     11.66500000      6.07900000      5.92800000
O     -5.58100000      3.97800000     -8.21600000
H     -5.17100000      4.67700000     -8.72500000
H     -4.89400000      3.31800000     -8.11800000
O      2.35300000    -16.80300000     -2.30400000
H      2.43100000    -16.38200000     -3.16000000
H      2.87600000    -17.60100000     -2.38100000
O     13.86000000     -6.58700000     -6.82400000
H     14.77000000     -6.80000000     -7.02900000
H     13.85500000     -5.63600000     -6.71800000
O     -0.78400000    -17.12700000      4.46100000
H     -1.34200000    -16.75200000      3.77900000
H     -0.66800000    -18.04100000      4.19900000
O      1.29100000      5.47200000    -13.68400000
H      0.59400000      6.12800000    -13.67500000
H      1.92900000      5.80900000    -14.31300000
O     -8.23800000     -6.37300000     -9.16800000
H     -8.66400000     -7.22500000     -9.07400000
H     -8.46600000     -6.08800000    -10.05400000
O      7.96600000     -3.52700000     13.19600000
H      7.59600000     -2.78800000     12.71300000
H      8.70500000     -3.15400000     13.67600000
O      1.98000000     -8.47500000     -1.35700000
H      2.15900000     -9.41200000     -1.27400000
H      1.74600000     -8.19600000     -0.47200000
O     -9.49200000      4.67100000     13.58800000
H    -10.06800000      4.05600000     13.13400000
H     -8.66000000      4.20500000     13.66800000
O      0.86200000     -8.71800000      2.48800000
H      1.28100000     -7.96400000      2.07300000
H      0.78300000     -8.47200000      3.40900000
O    -15.51100000     -1.70200000     -4.05300000
H    -15.18700000     -2.59000000     -4.20700000
H    -15.52900000     -1.29900000     -4.92100000
O     -4.21200000      8.09000000      9.76500000
H     -3.48200000      8.05000000     10.38300000
H     -4.41600000      9.02300000      9.69500000
O     -6.56200000      4.63200000    -13.11000000
H     -6.62600000      3.98100000    -12.41000000
H     -7.45500000      4.95600000    -13.21800000
O     -8.38200000     -0.59900000    -15.65700000
H     -8.94000000     -1.13200000    -16.22400000
H     -8.59600000      0.30400000    -15.89000000
O     -0.90200000    -12.24800000    -11.38200000
H      0.04700000    -12.20900000    -11.50500000
H     -1.20200000    -11.35600000    -11.55600000
O      8.77900000      5.64900000      5.34400000
H      8.21400000      5.46900000      6.09500000
H      8.59100000      4.94100000      4.72700000
O    -12.92800000      1.71200000     -0.12800000
H    -13.17800000      0.97000000      0.42300000
H    -13.75100000      2.16700000     -0.30500000
O     -9.17300000     -2.14500000     10.40800000
H     -8.47800000     -2.79300000     10.29500000
H     -9.33000000     -1.80500000      9.52700000
O      7.15500000      4.69200000     13.33600000
H      6.67100000      4.29800000     12.61000000
H      7.79100000      4.02400000     13.59100000
O      5.20700000    -11.12700000      1.81100000
H      5.81100000    -10.93000000      2.52800000
H      4.34900000    -10.85900000      2.14000000
O     -6.65300000     -2.99400000     -8.08700000
H     -6.46600000     -3.69700000     -8.70800000
H     -7.36700000     -3.33400000     -7.54800000
O     -2.38100000     16.89000000     -3.96400000
H     -3.27700000     16.81100000     -4.29000000
H     -2.45000000     17.47900000     -3.21300000
O      4.61900000     14.24500000     -5.97300000
H      4.41400000     13.36800000     -5.64900000
H      5.07700000     14.09400000     -6.80000000
O    -10.39000000     12.55900000      1.07700000
H    -10.21100000     11.84400000      0.46600000
H    -11.23100000     12.91500000      0.79100000
O     -5.50300000      6.34700000      6.78200000
H     -4.69100000      6.81300000      6.57900000
H     -5.77400000      6.69900000      7.63000000
O      3.93000000      8.82800000      5.78900000
H      4.06700000      9.52000000      5.14200000
H      4.02100000      9.27000000      6.63400000
O      2.02600000      8.85400000    -12.21800000
H      2.84900000      8.37500000    -12.30800000
H      1.57700000      8.71900000    -13.05200000
O     -5.98000000     -8.64900000     -3.42200000
H     -6.68400000     -8.41300000     -4.02700000
H     -5.51300000     -7.82800000     -3.26600000
O      4.38700000     -0.79300000     -5.42600000
H      4.05600000     -1.29100000     -4.68000000
H      3.95800000     -1.18500000     -6.18600000
O    -12.43300000      8.31800000     -5.34800000
H    -12.88600000      9.15900000     -5.29500000
H    -12.37300000      8.13700000     -6.28600000
O    -15.08400000     -4.36300000      0.06000000
H    -15.54600000     -5.19400000      0.17300000
H    -15.62200000     -3.87400000     -0.56300000
O      0.79500000     -1.84800000    -10.75000000
H      1.48200000     -1.57300000    -11.35800000
H      0.59200000     -1.06000000    -10.24600000
O     -4.32300000     12.65500000     -6.81100000
H     -4.38700000     13.60200000     -6.93800000
H     -4.75000000     12.49700000     -5.96900000
O      6.43800000      4.83500000    -11.66100000
H      6.46700000      5.21900000    -12.53700000
H      6.96700000      5.42400000    -11.12300000
O     12.69900000     -3.56400000      0.80200000
H     13.50000000     -3.78700000      0.32700000
H     12.51000000     -2.66200000      0.54100000
O    -10.34800000     -7.91600000     10.90100000
H     -9.62900000     -7.72200000     11.50300000
H    -10.48000000     -7.10200000     10.41600000
O     -1.98300000    -10.24200000      7.21500000
H     -1.50500000     -9.43600000      7.01700000
H     -1.53800000    -10.60100000      7.98200000
O     -6.88500000    -10.83900000      3.39400000
H     -6.66900000    -11.24800000      4.23100000
H     -6.55100000    -11.44800000      2.73600000
O    -11.42400000      4.43500000      3.25100000
H    -11.79500000      5.18900000      2.79300000
H    -12.00100000      4.30500000      4.00500000
O      5.52100000    -14.90400000     -5.44200000
H      5.18100000    -14.71900000     -4.56600000
H      5.99900000    -15.72800000     -5.34400000
O     -0.78700000      1.54700000    -13.19100000
H     -1.23200000      1.51900000    -12.34400000
H     -1.33900000      2.11000000    -13.73300000
O    -10.84200000      8.62200000      3.99400000
H    -10.95500000      8.99600000      4.86800000
H    -10.86900000      7.67600000      4.13400000
O     -8.28000000     -1.18900000     -6.48700000
H     -9.05300000     -0.62500000     -6.52300000
H     -8.32400000     -1.70700000     -7.29000000
O      2.48400000    -15.88000000     -4.95700000
H      2.38800000    -15.04600000     -5.41800000
H      3.14000000    -16.35900000     -5.46300000
O      3.84800000      7.94600000     -5.26600000
H      3.05400000      7.43700000     -5.43100000
H      4.07800000      8.31400000     -6.12000000
O     12.35900000     -6.53500000     -0.84000000
H     13.04800000     -5.96500000     -0.49900000
H     12.27800000     -7.23000000     -0.18700000
O     14.80800000    -10.68300000     -3.67300000
H     14.11900000    -10.22600000     -3.19000000
H     15.13200000    -10.03400000     -4.29800000
O      1.28900000     -7.64800000     -5.95500000
H      0.79000000     -8.30900000     -5.47500000
H      1.78400000     -8.14700000     -6.60500000
O     -4.15300000     -3.07300000      1.03300000
H     -4.51800000     -2.21100000      0.83100000
H     -4.84500000     -3.51700000      1.52300000
O     -8.41300000     -5.74400000      1.35300000
H     -8.77400000     -6.52100000      0.92500000
H     -8.67300000     -5.01700000      0.78800000
O      4.86100000     -9.38700000      9.80300000
H      5.54700000     -9.19000000      9.16400000
H      4.28800000     -8.62000000      9.78200000
O     -2.01400000    -10.63800000     -6.21800000
H     -2.34200000    -10.83500000     -7.09500000
H     -2.64900000    -11.04500000     -5.62800000
O     12.04600000      3.22800000    -12.33300000
H     11.15200000      2.95400000    -12.13000000
H     11.98300000      4.17300000    -12.46600000
O     -4.57200000     -2.08700000     -6.31400000
H     -5.18100000     -2.50600000     -6.92200000
H     -3.73200000     -2.09400000     -6.77400000
O     12.81600000    -10.92800000      0.54500000
H     12.90900000    -11.58400000     -0.14600000
H     13.70900000    -10.78100000      0.85800000
O     13.52500000     -3.58800000     -3.53400000
H     13.45000000     -2.67000000     -3.27300000
H     12.91600000     -4.05100000     -2.96000000
O     -6.34900000      6.04100000     -2.90700000
H     -6.87700000      5.40100000     -3.38500000
H     -6.89200000      6.82900000     -2.88300000
O     -0.02200000    -15.27500000     -3.11800000
H      0.49900000    -16.03300000     -3.38200000
H      0.62500000    -14.60600000     -2.89500000
O     -5.02200000      0.33100000     15.01600000
H     -4.87900000      0.99700000     14.34400000
H     -5.92600000      0.04500000     14.88200000
O     12.22300000     -3.21700000    -10.14700000
H     11.74000000     -2.41400000     -9.94800000
H     11.55500000     -3.90200000    -10.15700000
O     14.90400000      0.05300000     -0.19500000
H     15.72900000     -0.30200000     -0.52500000
H     15.16500000      0.66400000      0.49400000
O     13.25200000      6.27400000     -6.00200000
H     12.71300000      6.85200000     -6.54300000
H     12.62100000      5.73400000     -5.52600000
O     -7.94700000     -5.08400000    -12.82700000
H     -7.12000000     -4.60600000    -12.75800000
H     -8.59300000     -4.41400000    -13.05000000
O      4.32000000     16.90500000     -5.29400000
H      3.77000000     16.76300000     -4.52400000
H      4.53000000     16.02400000     -5.60400000
O      8.14500000    -12.05000000    -11.37900000
H      7.40200000    -11.64400000    -11.82500000
H      7.92800000    -11.99100000    -10.44900000
O     -8.61400000    -16.23900000     -2.72800000
H     -8.24300000    -15.59300000     -3.32900000
H     -8.44200000    -17.08200000     -3.14700000
O    -14.04200000     -0.30900000      4.65200000
H    -14.32700000     -0.92000000      3.97200000
H    -13.42700000      0.27400000      4.20700000
O     -2.17200000      2.77900000     -4.94800000
H     -3.06100000      2.60000000     -4.64000000
H     -1.62600000      2.68800000     -4.16700000
O      2.28800000     -2.80700000     -3.12000000
H      1.44900000     -3.07300000     -3.49500000
H      2.59000000     -3.57700000     -2.63800000
O    -11.92200000      1.39300000      3.79100000
H    -11.45100000      0.81300000      3.19300000
H    -11.69600000      2.27600000      3.49600000
O     -8.05500000      7.77200000    -14.41300000
H     -8.37500000      8.24100000    -13.64200000
H     -7.16000000      8.08900000    -14.53100000
O    -15.63200000      1.47100000      7.33400000
H    -16.02600000      1.81800000      6.53300000
H    -14.92600000      2.08400000      7.53800000
O     -1.95900000      3.71400000    -14.96200000
H     -1.39600000      3.24600000    -15.57800000
H     -2.26900000      4.47600000    -15.45100000
O      8.96900000     -5.11500000      6.23100000
H      8.23900000     -4.49600000      6.20000000
H      9.40200000     -5.01800000      5.38300000
O      6.94300000     -0.98400000    -11.80500000
H      6.94800000     -0.07500000    -11.50500000
H      7.67100000     -1.39400000    -11.34000000
O     -1.03800000     -7.56600000      6.83200000
H     -0.90800000     -6.83900000      7.44100000
H     -0.18300000     -7.68900000      6.42000000
O     -0.70700000      3.78500000     15.98800000
H     -0.60700000      3.24200000     16.76900000
H     -1.63800000      4.00800000     15.96900000
O    -13.29600000     -4.97400000     11.03400000
H    -12.70100000     -5.55000000     10.55400000
H    -13.95500000     -4.71800000     10.38900000
O     11.96900000      7.95200000     -7.87400000
H     11.04400000      7.81000000     -7.67100000
H     11.98000000      8.75800000     -8.39000000
O    -10.20900000      7.76700000      8.69400000
H     -9.98400000      8.34600000      7.96600000
H    -11.16600000      7.74900000      8.70000000
O    -11.38800000     -6.44600000      8.82000000
H    -11.11700000     -7.10300000      8.18000000
H    -11.58800000     -5.67000000      8.29700000
O    -10.03800000      1.80300000      0.92700000
H    -10.03900000      0.93900000      0.51500000
H    -10.86700000      2.19800000      0.65600000
O     -2.12100000      5.10700000     -1.39800000
H     -2.81700000      4.54700000     -1.05300000
H     -1.33800000      4.83800000     -0.91800000
O     -4.54600000     11.01200000      9.61200000
H     -4.29700000     11.76500000      9.07600000
H     -4.13200000     11.17500000     10.46000000
O      8.05100000     -1.55600000     -2.69600000
H      7.62400000     -2.40600000     -2.80100000
H      7.49500000     -0.94600000     -3.18000000
O      0.88500000     17.38100000      0.21900000
H      0.49500000     16.85700000     -0.48000000
H      1.12500000     16.74300000      0.89100000
O     -3.76600000    -17.82400000      0.25100000
H     -3.81200000    -17.34500000     -0.57600000
H     -3.23700000    -18.59600000      0.05100000
O      9.15000000      5.87800000      0.31900000
H      8.23300000      5.81300000      0.05000000
H      9.14100000      6.49000000      1.05400000
O     -3.36200000     -0.60800000     12.61100000
H     -3.26200000     -1.37300000     13.17700000
H     -4.30200000     -0.55800000     12.43900000
O     12.52800000      1.84900000      7.43700000
H     13.18100000      1.53800000      8.06400000
H     12.43400000      1.12900000      6.81300000
O     -1.68200000     -5.93500000    -10.44900000
H     -1.88800000     -5.72800000    -11.36100000
H     -1.00200000     -6.60700000    -10.50400000
O     -9.43400000     -0.77700000      5.18700000
H     -9.21200000     -0.32000000      5.99900000
H     -9.50200000     -0.08200000      4.53300000
O     14.14300000     -1.29600000     -2.64400000
H     14.51000000     -1.15900000     -1.77100000
H     14.57400000     -0.63900000     -3.19100000
O     10.34900000     -7.11900000     -6.17000000
H     10.56100000     -7.93700000     -5.71900000
H      9.90000000     -6.59200000     -5.51000000
O      3.28200000     -0.87900000     14.88800000
H      3.35900000     -1.75500000     14.51100000
H      3.14700000     -0.30400000     14.13400000
O     -5.02500000     -2.13200000     -3.61200000
H     -4.88600000     -2.01400000     -4.55200000
H     -4.73600000     -1.30600000     -3.22300000
O     -7.16100000     10.81600000     -0.47200000
H     -6.77000000     10.40500000     -1.24300000
H     -6.73500000     10.38700000      0.27000000
O      6.31700000      2.67600000     10.77500000
H      6.86300000      3.06300000     10.09000000
H      5.42200000      2.77500000     10.45200000
O     -6.39000000    -14.81700000      6.37600000
H     -7.25100000    -15.14200000      6.11500000
H     -6.39300000    -14.87200000      7.33200000
O     -2.18700000     15.93300000      3.66800000
H     -1.77700000     15.08100000      3.81500000
H     -2.21500000     16.33900000      4.53400000
O      5.96400000      5.23900000     15.92600000
H      6.56300000      4.77900000     15.33800000
H      6.53500000      5.65700000     16.57000000
O     -6.30600000     -5.45400000     10.44300000
H     -6.23200000     -5.55500000      9.49400000
H     -5.42200000     -5.22600000     10.72900000
O    -11.36300000     -2.52100000     -7.60100000
H    -11.61200000     -2.53800000     -6.67700000
H    -11.25600000     -1.59200000     -7.80400000
O    -14.09600000     -8.95400000      3.41500000
H    -14.22500000     -9.21000000      4.32800000
H    -13.23600000     -9.30500000      3.18600000
O     -4.97000000     -5.59000000      7.86900000
H     -5.84600000     -5.71600000      7.50500000
H     -4.54800000     -4.97400000      7.26900000
O      5.17000000     -0.85900000      9.69900000
H      5.49100000     -0.12600000      9.17400000
H      4.48300000     -1.25500000      9.16300000
O      0.15200000     13.25200000     -3.37400000
H     -0.78400000     13.05500000     -3.33000000
H      0.45300000     12.80800000     -4.16700000
O      4.73400000     -0.82600000    -16.90700000
H      5.14700000     -0.32900000    -16.20100000
H      3.81100000     -0.57600000    -16.86700000
O     -5.32100000      8.09400000      0.14800000
H     -6.22700000      7.82600000     -0.00600000
H     -5.33800000      8.51000000      1.01000000
O      4.17000000     12.74700000     -0.93100000
H      4.81700000     12.30100000     -0.38400000
H      4.39400000     13.67500000     -0.85700000
O      1.49300000      6.58100000     -5.41700000
H      1.14500000      6.41700000     -4.54100000
H      0.82100000      6.24200000     -6.00900000
O     -2.60100000    -12.50800000      5.56000000
H     -2.60600000    -11.75100000      6.14600000
H     -2.46600000    -12.13400000      4.68900000
O      5.92300000     10.13100000     -9.65300000
H      5.69500000     10.24800000    -10.57500000
H      5.89800000     11.01400000     -9.28500000
O     -8.78000000    -10.97500000     -1.54900000
H     -8.95600000    -11.33200000     -0.67800000
H     -8.38400000    -10.12000000     -1.38200000
O     -2.72400000     13.61500000     -0.07400000
H     -2.74100000     13.34700000     -0.99300000
H     -1.80700000     13.52300000      0.18600000
O     -4.96100000     -9.53000000      0.38800000
H     -4.22000000     -8.94500000      0.22900000
H     -4.63600000    -10.39900000      0.15400000
O     14.22300000      9.86300000      3.10000000
H     13.67400000      9.08700000      3.20700000
H     14.68600000      9.94700000      3.93300000
O      8.69100000     -3.53100000    -12.70500000
H      7.79800000     -3.79500000    -12.92400000
H      8.74900000     -3.64300000    -11.75600000
O     -7.45300000     -7.91400000     -5.33900000
H     -7.82500000     -7.06900000     -5.59300000
H     -7.13500000     -8.29100000     -6.15900000
O     -4.77000000      0.87100000     -3.01400000
H     -4.56100000      1.69900000     -3.44700000
H     -5.61400000      1.02800000     -2.59200000
O      8.69200000     10.45100000     -6.52600000
H      9.42000000     10.93000000     -6.13200000
H      8.63500000     10.79300000     -7.41800000
O     11.74900000      8.69800000      1.39900000
H     11.42600000      8.36700000      2.23700000
H     12.39200000      8.04800000      1.11600000
O    -14.90800000      4.01900000     -4.08900000
H    -14.68000000      4.74200000     -4.67300000
H    -15.55900000      3.51300000     -4.57800000
O      5.71300000      1.11900000      0.78900000
H      6.59400000      1.11400000      1.16200000
H      5.60800000      0.24700000      0.40800000
O      3.49500000     -4.51100000     16.21100000
H      3.23600000     -4.07400000     15.40000000
H      3.74100000     -5.39500000     15.93800000
O     -9.27300000    -12.04600000      0.78900000
H    -10.02600000    -12.36500000      1.28500000
H     -8.54100000    -12.58500000      1.09000000
O      2.15300000    -18.09400000      2.27600000
H      1.69500000    -17.36200000      1.86200000
H      1.79800000    -18.87300000      1.84700000
O      9.85600000      7.42600000    -11.90200000
H      9.49500000      6.66100000    -11.45400000
H      9.29400000      8.15200000    -11.62900000
O      4.69800000     -4.63100000    -13.39800000
H      4.84700000     -4.01500000    -12.68100000
H      5.53100000     -4.65900000    -13.86700000
O      1.04100000     -6.92900000    -13.21300000
H      1.22400000     -6.31400000    -12.50200000
H      1.83800000     -6.92600000    -13.74300000
O     -7.34500000     -7.53600000    -12.46900000
H     -6.43800000     -7.33900000    -12.70100000
H     -7.82700000     -6.73800000    -12.68600000
O      0.73700000      3.05900000     13.62300000
H      0.82500000      2.11600000     13.48000000
H      0.30000000      3.13200000     14.47100000
O    -15.47600000     -5.55200000      5.68800000
H    -15.92100000     -4.75900000      5.98700000
H    -15.89300000     -5.75900000      4.85100000
O    -10.43100000      8.70900000     -3.01400000
H    -11.06000000      8.74000000     -3.73500000
H    -10.54700000      9.54300000     -2.56000000
O      5.82300000      0.15900000     -9.00200000
H      5.75000000      1.03800000     -9.37400000
H      4.94800000     -0.21600000     -9.10100000
O    -12.27600000      7.00300000     -8.03300000
H    -12.96000000      6.40600000     -7.73000000
H    -11.50900000      6.44500000     -8.15800000
O     11.75500000      0.45100000      1.88200000
H     11.57900000      0.10300000      1.00800000
H     12.49900000     -0.06100000      2.19800000
O    -13.29700000      1.97600000     -8.97300000
H    -12.34800000      2.08400000     -8.91800000
H    -13.41900000      1.12600000     -9.39500000
O    -16.74700000     -3.12000000     -1.92600000
H    -17.60100000     -3.12700000     -2.35800000
H    -16.18300000     -2.62300000     -2.51800000
O      7.89600000    -10.87600000     -8.36700000
H      8.49800000    -11.45700000     -7.90100000
H      7.09500000    -10.89000000     -7.84300000
O    -12.31400000    -10.62300000      1.10900000
H    -11.83900000     -9.79800000      1.01100000
H    -12.84100000    -10.69200000      0.31300000
O    -11.68400000    -10.82100000      7.32600000
H    -12.37700000    -11.05500000      7.94300000
H    -11.50200000     -9.89900000      7.50800000
O    -14.47800000      3.80600000    -10.68100000
H    -14.19700000      3.36400000     -9.88000000
H    -15.13000000      3.21800000    -11.06300000
O      0.48500000    -15.03900000      5.46400000
H     -0.08800000    -15.77300000      5.24500000
H     -0.04600000    -14.48200000      6.03300000
O      6.45300000      6.33500000     -8.36200000
H      6.86300000      7.07300000     -7.91100000
H      6.28400000      6.66000000     -9.24700000
O      8.17100000     -0.24100000      6.12200000
H      8.89500000     -0.64300000      6.60200000
H      8.46100000      0.65700000      5.96000000
O      6.39400000      8.75800000      7.76500000
H      7.16600000      9.20100000      8.11700000
H      6.70500000      7.88200000      7.53600000
O    -10.56400000      6.31800000     -4.15000000
H    -10.36700000      6.80600000     -3.35100000
H    -11.40000000      6.67400000     -4.44900000
O     12.00300000    -11.70100000      6.42200000
H     12.31800000    -12.57500000      6.65200000
H     11.84400000    -11.74400000      5.47900000
O    -10.99100000     -0.99900000      2.33500000
H    -11.30500000     -1.70000000      2.90700000
H    -11.75900000     -0.74400000      1.82400000
O     -1.82800000      9.62500000     -6.51100000
H     -2.36500000     10.04200000     -7.18500000
H     -1.26300000      9.02200000     -6.99300000
O      0.40000000      0.89400000     -6.54300000
H      0.24200000      0.04800000     -6.12400000
H     -0.24400000      1.48100000     -6.14900000
O     -7.75300000     -0.53300000     14.79900000
H     -7.97100000     -0.50200000     13.86800000
H     -8.39900000     -1.13100000     15.17600000
O    -10.78200000      0.60500000     -2.53700000
H    -11.55100000      0.36100000     -2.02100000
H    -10.65200000      1.53400000     -2.34800000
O     -0.93300000      5.48000000     -6.10300000
H     -1.35400000      5.76200000     -5.29100000
H     -1.23800000      4.58200000     -6.23200000
O      8.62200000      4.28200000      2.85500000
H      8.68300000      5.05700000      2.29700000
H      9.35700000      3.73200000      2.58400000
O     -7.85900000     -3.74700000      7.36300000
H     -7.80900000     -4.67700000      7.13900000
H     -8.62700000     -3.42800000      6.88900000
O      6.75900000     -0.67000000     17.34500000
H      6.61100000     -1.03700000     16.47300000
H      6.25400000      0.14300000     17.35100000
O     -9.91600000     10.48500000     -0.62100000
H    -10.14400000      9.57500000     -0.43100000
H     -8.98400000     10.54700000     -0.41100000
O     -2.21400000    -11.24700000     -8.83300000
H     -2.95600000    -11.85100000     -8.81200000
H     -2.11300000    -11.02200000     -9.75800000
O      1.16200000     -9.18800000      5.27000000
H      1.41100000     -9.93300000      5.81600000
H      1.72000000     -8.47200000      5.57300000
O     -2.37300000     -4.55900000    -13.01600000
H     -1.65200000     -4.16400000    -13.50600000
H     -3.13600000     -4.45000000    -13.58400000
O      8.77800000     -3.96000000      0.94200000
H      9.28400000     -3.19200000      0.67600000
H      8.98700000     -4.62400000      0.28500000
O      6.92000000     -5.99900000    -10.99200000
H      7.41500000     -6.78900000    -11.20800000
H      6.03000000     -6.18300000    -11.29400000
O    -12.03500000     -5.53900000     -6.46000000
H    -12.27400000     -5.67400000     -5.54300000
H    -11.44100000     -4.78800000     -6.44400000
O     -1.55900000     -1.17000000      5.81900000
H     -2.17600000     -1.49000000      5.16100000
H     -1.78600000     -0.24700000      5.93100000
O     -3.85800000     -2.81200000     -9.47500000
H     -4.59200000     -3.40400000     -9.31000000
H     -3.10500000     -3.24600000     -9.07400000
O     -1.91500000     -1.25600000     -7.15500000
H     -1.41200000     -1.80100000     -7.76100000
H     -2.58400000     -0.84500000     -7.70200000
O      0.17000000      3.05400000     10.88300000
H      0.61300000      2.35100000     10.40700000
H      0.32700000      2.85300000     11.80600000
O      8.37100000      8.85100000     11.33300000
H      8.18000000      9.56200000     10.72000000
H      8.87700000      9.26600000     12.03100000
O     -1.55300000     -7.86900000     -7.41900000
H     -1.39700000     -8.32000000     -8.24800000
H     -1.21700000     -8.46900000     -6.75300000
O      0.89000000     10.38200000    -14.82500000
H      1.62900000     10.45700000    -14.22200000
H      1.12600000     10.94200000    -15.56400000
O     -1.49900000    -15.60900000     -7.55900000
H     -2.11800000    -16.04700000     -8.14300000
H     -1.07700000    -14.94900000     -8.10900000
O      2.81200000      1.50100000     -4.75600000
H      2.19600000      1.31700000     -5.46500000
H      3.49200000      0.83400000     -4.85000000
O    -12.75200000     -2.78500000      3.59600000
H    -12.99400000     -2.67900000      4.51700000
H    -13.56800000     -3.03300000      3.16200000
O     -0.15500000     15.94300000     -2.58700000
H     -0.04200000     15.03400000     -2.86400000
H     -1.04900000     16.16400000     -2.84800000
O      5.41900000      5.41800000     -4.94500000
H      5.06100000      6.23800000     -4.60600000
H      5.73400000      5.63800000     -5.82200000
O     16.82200000      1.26700000     -5.02300000
H     15.87600000      1.26200000     -4.87700000
H     16.99200000      2.09800000     -5.46600000
O      2.16900000      0.81600000     10.14300000
H      2.93100000      1.39500000     10.14500000
H      1.85000000      0.84300000      9.24100000
O    -11.88500000     -7.57700000     -8.15800000
H    -11.68500000     -6.81200000     -7.62000000
H    -11.51700000     -7.37000000     -9.01700000
O      2.50000000      5.45300000      8.62600000
H      3.14100000      5.61200000      7.93300000
H      1.87800000      6.17600000      8.54700000
O     -7.87500000      7.08400000      0.60600000
H     -8.60600000      7.67700000      0.78000000
H     -8.04500000      6.32400000      1.16200000
O     -2.51800000     -4.08200000     15.04700000
H     -3.37500000     -3.71000000     14.83700000
H     -2.71500000     -4.94300000     15.41700000
O      2.70600000      6.87800000      2.79600000
H      2.02600000      7.31400000      3.31000000
H      2.87200000      6.05900000      3.26400000
O     -7.68800000     -1.36700000     -3.81000000
H     -7.87800000     -1.52200000     -4.73500000
H     -6.86500000     -1.83100000     -3.65300000
O    -10.68300000     -3.79400000    -13.58800000
H    -10.46800000     -2.86600000    -13.68000000
H    -11.59000000     -3.80200000    -13.28400000
O     12.63400000     12.19400000      2.97900000
H     13.24200000     11.55200000      2.61100000
H     12.14600000     11.70800000      3.64400000
O      9.92400000     -9.86100000     -2.30600000
H     10.60600000     -9.58100000     -2.91700000
H     10.08800000    -10.79500000     -2.17700000
O     -3.03600000     16.57100000      0.46800000
H     -2.87700000     15.83100000     -0.11700000
H     -2.73000000     16.27000000      1.32400000
O     10.39400000     -5.78200000    -13.34200000
H     10.40900000     -5.79500000    -14.29900000
H      9.91100000     -4.98600000    -13.12100000
O      5.72300000     -5.04400000     14.25500000
H      5.21400000     -4.25200000     14.08000000
H      6.62900000     -4.79000000     14.07900000
O     -1.41400000      9.36500000      8.49900000
H     -1.52100000     10.24000000      8.12600000
H     -1.76900000      8.77500000      7.83400000
O     -7.41100000      8.45700000     11.71900000
H     -7.04500000      9.31200000     11.94300000
H     -7.00800000      7.85300000     12.34300000
O     11.20300000      5.83700000     10.96300000
H     11.51800000      6.73900000     10.91300000
H     10.42500000      5.82300000     10.40500000
O     -0.44100000    -13.25100000      7.42200000
H     -0.03200000    -12.38900000      7.50200000
H     -1.32500000    -13.06700000      7.10400000
O     -1.76400000      1.53000000      6.01800000
H     -2.14800000      2.18200000      5.43100000
H     -1.71800000      1.96900000      6.86700000
O     -7.14000000      4.94100000     -6.28700000
H     -6.65600000      4.50600000     -6.98900000
H     -6.69000000      5.77800000     -6.16900000
O     -6.69200000    -13.00300000      1.33100000
H     -6.66800000    -13.95500000      1.43300000
H     -6.09700000    -12.82500000      0.60300000
O     -8.74200000     -0.12000000     12.14600000
H     -9.61300000      0.23900000     11.97500000
H     -8.71500000     -0.93300000     11.64100000
O     -3.73400000     -0.22900000     17.33600000
H     -3.87000000      0.54100000     17.88800000
H     -3.95900000      0.06600000     16.45300000
O     11.59400000     -2.87700000      5.31600000
H     10.84300000     -2.70600000      4.74800000
H     12.17300000     -3.42800000      4.78800000
O     -9.39600000      0.73500000     -4.86600000
H     -9.89400000      0.75800000     -4.04900000
H     -8.65500000      0.15900000     -4.67900000
O      3.61400000      4.10000000     15.70800000
H      3.50000000      4.31800000     14.78300000
H      4.47500000      4.45200000     15.93300000
O     -8.88100000    -15.34700000     -6.32600000
H     -8.49900000    -15.05700000     -7.15400000
H     -8.23400000    -15.10200000     -5.66500000
O      0.58500000      4.73900000    -10.96600000
H     -0.37100000      4.78500000    -10.96600000
H      0.82200000      4.69100000    -11.89200000
O     -7.98500000      6.70700000      4.91100000
H     -7.10400000      6.73800000      5.28300000
H     -8.08200000      7.54300000      4.45400000
O      7.81100000     -5.70200000      2.69400000
H      8.15600000     -6.49000000      2.27200000
H      8.21100000     -4.97800000      2.21200000
O     -7.81400000     11.04600000      5.22900000
H     -8.30000000     11.53500000      4.56400000
H     -7.82800000     11.61300000      6.00000000
O      9.34900000      7.64600000      8.08800000
H      9.78500000      8.03700000      7.33200000
H      9.47800000      8.28000000      8.79400000
O      1.79100000     11.90400000     -1.65700000
H      1.52000000     12.35400000     -2.45800000
H      2.62600000     12.31000000     -1.42500000
O      1.37000000     -8.09200000     12.28700000
H      2.26700000     -8.41100000     12.38000000
H      0.89700000     -8.49100000     13.01700000
O      4.99700000    -13.29700000     -2.73300000
H      4.14200000    -13.64900000     -2.48500000
H      4.97200000    -12.38300000     -2.44900000
O     -3.42400000     11.58300000     12.09700000
H     -2.94100000     10.91600000     12.58500000
H     -3.12200000     12.41400000     12.46300000
O     -4.72100000     -8.17600000    -13.04300000
H     -4.98200000     -9.08900000    -12.92300000
H     -4.37000000     -8.14300000    -13.93300000
O      1.11900000    -13.15200000      3.20400000
H      0.33400000    -12.60500000      3.24300000
H      0.86800000    -13.96300000      3.64700000
O     -6.83500000    -14.59000000     -4.42700000
H     -6.80700000    -13.77000000     -3.93300000
H     -5.91600000    -14.79800000     -4.59700000
O      5.49100000      3.88100000     -7.88300000
H      4.56100000      4.10800000     -7.88700000
H      5.90900000      4.57300000     -8.39500000
O     -3.68300000      8.40100000     -4.99200000
H     -3.05600000      7.91400000     -4.45600000
H     -3.14000000      8.94900000     -5.55800000
O     -0.46500000     -3.44500000     -3.31700000
H     -1.02000000     -3.54900000     -2.54300000
H     -0.67200000     -4.20300000     -3.86400000
O    -11.32600000    -12.55200000      5.27400000
H    -11.89300000    -13.23600000      5.63100000
H    -11.33400000    -11.86400000      5.93900000
O     12.40400000     -8.39600000      8.29800000
H     11.68300000     -9.00400000      8.46200000
H     12.10800000     -7.56700000      8.67400000
O      7.00800000     -5.02500000     -6.22500000
H      6.16100000     -4.59400000     -6.34400000
H      7.47200000     -4.47200000     -5.59700000
O      1.43600000     15.51800000      2.05800000
H      2.09400000     14.96500000      2.48100000
H      1.44600000     16.33100000      2.56300000
O     12.08900000    -10.35500000     -8.79600000
H     11.84200000     -9.48100000     -8.49400000
H     12.62100000    -10.71300000     -8.08400000
O      5.27200000     -2.11700000      2.06400000
H      6.01300000     -2.24400000      2.65600000
H      4.50800000     -2.07900000      2.64000000
O      8.77300000      5.58500000    -10.22100000
H      9.17500000      4.73200000    -10.38200000
H      9.08800000      5.83800000     -9.35300000
O     -3.13400000     -6.83500000     15.34300000
H     -2.75400000     -6.66300000     16.20400000
H     -2.47300000     -7.35900000     14.89000000
O     -4.30900000      3.03000000     15.79100000
H     -4.54400000      2.56800000     16.59600000
H     -4.11300000      2.33400000     15.16400000
O     -7.30800000     -8.64700000     -1.03400000
H     -6.75800000     -8.63200000     -1.81800000
H     -6.73400000     -8.98200000     -0.34500000
O     -3.69100000      6.26600000    -10.22900000
H     -4.24200000      6.53200000    -10.96500000
H     -3.05500000      5.66200000    -10.61200000
O      6.76600000     10.67800000      2.72500000
H      7.45400000     10.53800000      2.07400000
H      6.74600000     11.62600000      2.85300000
O    -11.91600000    -10.14900000     -7.41700000
H    -11.82200000     -9.19700000     -7.46200000
H    -12.72800000    -10.28600000     -6.92800000
O     -3.57400000    -13.68600000    -11.07600000
H     -2.61800000    -13.65900000    -11.11600000
H     -3.84100000    -13.98200000    -11.94700000
O    -17.61100000     -5.35500000     -1.18500000
H    -17.88300000     -5.80200000     -1.98700000
H    -17.13700000     -4.58200000     -1.49100000
O      4.01000000     -6.97300000     15.02000000
H      4.66400000     -6.34500000     14.71300000
H      3.91100000     -7.59000000     14.29500000
O     11.91900000      0.78400000     -2.96300000
H     11.43000000     -0.01000000     -3.18100000
H     11.34800000      1.25700000     -2.35700000
O      3.71300000     13.11100000    -10.19400000
H      4.48200000     13.24100000     -9.63800000
H      3.63300000     12.16100000    -10.27400000
O     -5.50400000     -0.71600000    -17.22400000
H     -6.43200000     -0.72500000    -16.98900000
H     -5.04500000     -0.68900000    -16.38400000
O     -1.59200000      8.84400000      1.34800000
H     -2.46000000      8.59100000      1.03100000
H     -1.03600000      8.81800000      0.56900000
O     -5.99000000     10.17600000      1.83100000
H     -6.14500000      9.75600000      2.67700000
H     -5.11900000     10.56400000      1.91200000
O     13.77200000      0.91100000      9.73000000
H     14.65200000      0.58800000      9.53400000
H     13.88600000      1.46300000     10.50400000
O      8.07400000      6.16300000     10.73200000
H      7.99100000      5.98000000     11.66800000
H      7.85900000      7.09200000     10.64900000
O     -2.06600000     14.41100000      7.73500000
H     -1.18400000     14.19300000      7.43500000
H     -2.01100000     14.37000000      8.69000000
O      2.25800000     -2.03400000     -6.60800000
H      1.70000000     -1.65000000     -5.93200000
H      1.66200000     -2.55800000     -7.14300000
O      2.20100000     10.37300000      0.72400000
H      3.14100000     10.21200000      0.64700000
H      1.98600000     10.91200000     -0.03700000
O     15.70300000      9.21300000      0.96800000
H     15.35700000      8.91700000      0.12600000
H     14.94000000      9.23600000      1.54600000
O      8.78600000     -1.65700000     -9.62500000
H      9.70500000     -1.43900000     -9.47100000
H      8.77600000     -2.61100000     -9.70000000
O      3.18000000     -5.92300000    -15.06600000
H      2.57300000     -5.22200000    -15.30400000
H      3.85700000     -5.48700000    -14.54800000
O     -1.46000000     -7.88400000     13.53200000
H     -2.03300000     -8.22000000     12.84300000
H     -1.27500000     -6.98200000     13.27000000
O    -10.96400000     -6.76100000    -10.50300000
H    -10.69800000     -7.08700000    -11.36300000
H    -10.81200000     -5.81700000    -10.54700000
O      1.13500000    -17.09900000     -7.53300000
H      1.00500000    -17.39200000     -8.43500000
H      0.39500000    -16.51600000     -7.36200000
O    -16.51100000      2.66700000      4.86400000
H    -15.95600000      3.23600000      4.33000000
H    -17.15200000      3.25900000      5.25700000
O     -4.20600000    -11.99300000     -0.96100000
H     -3.58000000    -12.13600000     -1.67100000
H     -4.79700000    -12.74500000     -1.00800000
O     12.32200000     -3.59500000      8.20600000
H     13.06900000     -3.09800000      8.53700000
H     12.18100000     -3.25500000      7.32200000
O      9.80600000    -14.57000000      0.59800000
H      9.06700000    -15.08900000      0.28300000
H      9.63100000    -14.44500000      1.53100000
O     -7.27300000      3.25500000     15.03900000
H     -7.41600000      3.82200000     15.79700000
H     -6.33200000      3.30700000     14.87400000
O     -1.95000000     15.06100000     -8.80900000
H     -1.54000000     15.31000000     -7.98100000
H     -1.24700000     15.13200000     -9.45500000
O      0.31500000     -0.57300000    -14.65200000
H      1.16600000     -0.24100000    -14.94000000
H     -0.05200000      0.13500000    -14.12400000
O      8.70600000     14.63300000     -4.63400000
H      9.14400000     15.46900000     -4.79000000
H      9.33800000     14.12000000     -4.13100000
O     13.85000000      4.25600000     -9.80300000
H     13.12200000      3.63900000     -9.72700000
H     13.69000000      4.71400000    -10.62800000
O      4.88200000     -4.11800000      6.23200000
H      4.99300000     -4.64000000      5.43800000
H      5.63200000     -3.52300000      6.23400000
O      1.16300000     -5.59200000     17.34500000
H      1.61600000     -6.41600000     17.52500000
H      1.84200000     -5.01800000     16.99000000
O    -11.53700000      4.65300000     -0.23200000
H    -11.40400000      5.41400000      0.33400000
H    -12.48100000      4.49800000     -0.20600000
O      2.56000000    -10.77800000      3.05300000
H      2.02200000    -11.56900000      3.06500000
H      1.93200000    -10.05800000      3.11500000
O     -1.90200000      8.89500000    -11.66000000
H     -1.55400000      8.16800000    -11.14400000
H     -2.55800000      9.29900000    -11.09400000
O      3.43600000      0.98500000     12.78300000
H      2.80600000      0.69600000     12.12300000
H      3.67900000      1.87000000     12.51100000
O     -2.37600000      7.88400000      3.73400000
H     -1.92700000      8.33100000      3.01700000
H     -2.03400000      6.99000000      3.71100000
O      5.46700000    -13.38000000     -8.00500000
H      5.26300000    -12.48500000     -7.73300000
H      5.23800000    -13.91900000     -7.24800000
O    -14.23600000     -7.54500000     -1.71100000
H    -15.08100000     -7.41400000     -2.14100000
H    -14.33900000     -7.13700000     -0.85100000
O      5.74500000      2.67500000      3.98700000
H      4.86800000      3.00600000      3.79500000
H      6.33300000      3.26500000      3.51400000
O      3.11900000     11.77900000    -13.75400000
H      3.80900000     11.18900000    -13.45100000
H      3.55600000     12.35600000    -14.38200000
O     10.33900000     12.21800000     -4.62500000
H     10.89900000     12.95300000     -4.37400000
H     10.94800000     11.49700000     -4.78400000
O    -14.34800000      8.13500000      3.88800000
H    -14.96900000      7.94100000      4.58900000
H    -13.90200000      7.30400000      3.72600000
O     -9.56300000     13.70800000     -5.11300000
H     -9.87600000     14.61200000     -5.08800000
H     -9.73300000     13.42000000     -6.01000000
O      6.95900000     -8.66200000      8.31000000
H      7.71000000     -8.69700000      7.71800000
H      6.37600000     -8.01300000      7.91900000
O     -1.24500000    -13.18500000      1.15600000
H     -2.09200000    -12.76300000      1.30100000
H     -1.25400000    -13.42900000      0.23000000
O      4.02100000      3.39600000      0.86300000
H      4.17800000      3.91900000      0.07800000
H      4.65600000      2.68200000      0.80700000
O     15.88200000     -4.93500000     -3.03100000
H     16.68700000     -4.46900000     -3.25600000
H     15.18400000     -4.30000000     -3.19100000
O     -8.59400000     14.53600000      0.42100000
H     -8.96200000     13.70500000      0.72100000
H     -7.68700000     14.52100000      0.72600000
O     15.87300000      0.36500000      4.22300000
H     15.82200000      0.87500000      5.03100000
H     16.43300000      0.88600000      3.64600000
O    -12.87900000      8.55600000     -0.11900000
H    -13.05500000      9.48800000     -0.24600000
H    -12.91300000      8.18300000     -1.00000000
O     -4.82200000    -15.51000000     -7.25700000
H     -4.31900000    -15.74600000     -6.47800000
H     -4.35000000    -15.92200000     -7.98100000
O     -7.30500000      2.16200000     -2.39200000
H     -7.71800000      2.79100000     -2.98500000
H     -7.36100000      2.57400000     -1.53000000
O      3.50400000     13.93800000      5.97400000
H      4.13500000     13.22200000      5.90100000
H      3.20700000     14.08800000      5.07700000
O      7.69500000      2.61100000     15.80500000
H      7.94400000      2.45500000     14.89400000
H      6.80400000      2.26800000     15.87100000
O      3.70000000     13.76300000      3.07900000
H      4.64400000     13.60700000      3.11300000
H      3.30900000     12.91300000      3.28000000
O      4.51600000     -1.46500000     -2.57000000
H      4.67100000     -1.48200000     -1.62600000
H      3.61800000     -1.78200000     -2.67100000
O     -1.61700000      0.07800000    -16.97200000
H     -2.48900000      0.28600000    -17.30700000
H     -1.77700000     -0.30700000    -16.11000000
O     -1.48000000     -3.96000000     12.41600000
H     -0.52700000     -3.98600000     12.32800000
H     -1.64200000     -4.17000000     13.33600000
O      1.79100000    -11.22100000      7.05800000
H      2.34700000    -11.69300000      6.43900000
H      2.28700000    -11.22600000      7.87700000
O      4.51700000      8.48500000    -15.21600000
H      4.92900000      9.34800000    -15.24100000
H      3.98300000      8.45200000    -16.01000000
O      1.76500000      2.50200000    -13.53800000
H      0.85800000      2.30000000    -13.30800000
H      1.78200000      3.45400000    -13.63300000
O      9.72100000    -13.01000000     -4.49300000
H     10.35300000    -13.68400000     -4.24200000
H      9.02900000    -13.07400000     -3.83400000
O      4.03600000      2.71500000      9.27900000
H      3.97500000      2.19700000      8.47700000
H      3.55800000      3.52100000      9.08000000
O      3.30500000     -0.88700000     -9.50900000
H      3.13700000     -1.75700000     -9.14600000
H      2.55900000     -0.36000000     -9.22400000
O     -7.86700000     -4.02500000     13.68800000
H     -7.50000000     -4.07700000     14.57000000
H     -8.57000000     -3.37900000     13.75800000
O     13.31800000      2.53600000      4.69500000
H     13.43900000      2.88800000      5.57700000
H     13.17400000      1.59900000      4.82900000
O    -10.67900000     -4.03200000    -10.19400000
H    -10.95100000     -3.64300000     -9.36300000
H    -10.11800000     -3.36900000    -10.59700000
O    -14.48300000      6.47800000     -5.46900000
H    -13.68400000      6.97400000     -5.28900000
H    -15.14800000      6.88600000     -4.91400000
O      5.25100000     -1.00500000     12.60400000
H      5.17800000     -0.84700000     11.66300000
H      5.00500000     -0.17100000     13.00600000
O    -12.82500000     -3.58000000     -2.76200000
H    -12.77600000     -3.89000000     -1.85800000
H    -13.39900000     -4.20800000     -3.20000000
O     -0.15900000    -15.94800000      0.93800000
H     -0.11900000    -14.99800000      1.05200000
H     -0.88700000    -16.22500000      1.49500000
O      7.60500000      7.93100000     -6.23000000
H      8.26600000      8.62400000     -6.21800000
H      7.21100000      7.96100000     -5.35800000
O     -8.55700000    -10.73300000     -6.60700000
H     -8.98300000    -10.78500000     -5.75100000
H     -7.67400000    -11.07000000     -6.45600000
O     -4.24800000    -14.06100000     -4.00400000
H     -4.25200000    -13.10800000     -3.91600000
H     -3.41100000    -14.26000000     -4.42300000
O      7.91700000     13.46200000     -6.82000000
H      7.85400000     13.84100000     -5.94300000
H      8.85400000     13.31700000     -6.95100000
O      0.57900000      2.94800000      4.46900000
H     -0.18800000      2.57100000      4.03700000
H      0.22500000      3.65200000      5.01300000
O     -0.98800000    -11.08500000      3.63200000
H     -0.25400000    -10.68800000      4.10200000
H     -1.16700000    -10.48000000      2.91200000
O     16.87100000      2.85600000     -1.26000000
H     15.93600000      2.87600000     -1.46800000
H     17.13900000      3.77400000     -1.27100000
O      5.33800000     10.80400000    -12.35100000
H      5.52400000     10.44100000    -13.21700000
H      5.94300000     11.54000000    -12.26400000
O    -13.43000000     11.40200000      0.72300000
H    -14.21800000     10.90700000      0.94900000
H    -13.75900000     12.23400000      0.38400000
O      3.87600000     -3.19300000     13.02800000
H      2.96300000     -2.90900000     12.97300000
H      4.38400000     -2.40100000     12.85400000
O      4.73400000     -3.40500000     -5.86400000
H      3.79600000     -3.29200000     -5.70700000
H      5.13900000     -2.63700000     -5.46200000
O     16.19800000      1.02500000     -7.91400000
H     16.47900000      0.11300000     -7.84600000
H     15.54400000      1.12600000     -7.22200000
O      9.19900000      2.04200000      5.58100000
H      9.45000000      2.26300000      6.47800000
H      9.80500000      2.54000000      5.03300000
O     12.12300000    -11.66400000     -5.69400000
H     12.95900000    -11.87100000     -5.27800000
H     11.46500000    -12.06000000     -5.12200000
O     -6.21900000      9.06800000      4.49300000
H     -6.71900000      9.82500000      4.79800000
H     -5.93100000      8.63200000      5.29500000
O      3.99700000    -15.04300000      6.76600000
H      3.27600000    -15.53600000      6.37300000
H      3.99900000    -14.20900000      6.29700000
O      6.91700000     -7.22200000     -3.01500000
H      7.00700000     -7.89300000     -3.69200000
H      6.05500000     -7.38300000     -2.63100000
O      7.76400000     13.48500000      6.84700000
H      8.64600000     13.75800000      7.09900000
H      7.88300000     12.61500000      6.46500000
O    -13.29200000     -0.84300000      0.48300000
H    -13.65400000     -1.69700000      0.71600000
H    -13.32700000     -0.82000000     -0.47300000
O      4.86300000     -2.90800000    -11.48800000
H      5.63300000     -2.34000000    -11.46700000
H      4.63300000     -3.03400000    -10.56700000
O    -14.12600000     -2.51200000      9.57100000
H    -14.22400000     -2.11400000     10.43600000
H    -13.68600000     -1.84200000      9.04800000
O    -16.02200000     -0.92900000     -6.79900000
H    -15.57800000     -0.09200000     -6.66000000
H    -15.57700000     -1.31400000     -7.55400000
O    -15.21700000      5.74900000     -7.92400000
H    -15.73500000      6.54200000     -8.06300000
H    -15.18200000      5.65000000     -6.97200000
O      7.97200000     -8.64200000     -9.85600000
H      7.73500000     -9.51200000     -9.53400000
H      7.75400000     -8.05200000     -9.13400000
O     -1.35000000      5.07200000      9.62100000
H     -1.28100000      6.00200000      9.83900000
H     -0.70300000      4.64600000     10.18400000
O     17.06400000     -5.24400000      1.78100000
H     17.91000000     -5.59300000      1.50000000
H     16.74500000     -5.87700000      2.42400000
O     -3.47600000    -15.60100000     -1.56800000
H     -2.96700000    -14.89700000     -1.16300000
H     -4.02900000    -15.15700000     -2.21000000
O     -5.66700000    -11.36400000     -6.60200000
H     -5.62400000    -10.50300000     -7.01900000
H     -5.15500000    -11.93400000     -7.17600000
O      7.97000000     -7.06400000     -7.49800000
H      7.60600000     -6.27600000     -7.09500000
H      8.77300000     -7.23600000     -7.00800000
O     -7.09500000     -0.85300000     -9.63500000
H     -6.91500000     -1.70000000     -9.22600000
H     -6.33900000     -0.69500000    -10.20000000
O     -4.28400000    -14.28900000      3.66300000
H     -3.82700000    -14.03300000      4.46400000
H     -5.18600000    -14.00000000      3.80000000
O      0.76200000      1.48000000      7.69700000
H      1.03900000      2.12500000      7.04500000
H      0.02200000      1.03100000      7.28900000
O      3.87000000     -9.13600000     -5.52400000
H      3.54200000     -9.66000000     -4.79400000
H      3.93000000     -8.24700000     -5.17400000
O      8.46000000     12.32800000     -9.96900000
H      8.80300000     12.37500000     -9.07600000
H      7.89200000     13.09400000    -10.04700000
O     -3.00900000     -8.41700000     11.38200000
H     -2.72600000     -7.99600000     10.57000000
H     -3.96400000     -8.35100000     11.36600000
O      2.70000000     -8.41600000    -16.07300000
H      3.61500000     -8.61700000    -16.27000000
H      2.73000000     -7.56200000    -15.64100000
O      4.63300000      9.25900000      1.89300000
H      4.45200000      8.47300000      2.40900000
H      5.34500000      9.69400000      2.36100000
O     -8.01400000      8.19400000     -2.46700000
H     -8.89100000      8.45300000     -2.75100000
H     -8.14800000      7.80300000     -1.60300000
O     -4.77700000     12.04900000     -4.21900000
H     -4.87500000     11.22600000     -3.74200000
H     -5.55900000     12.55200000     -3.99200000
O      0.80900000     -5.79200000     10.66500000
H      1.46800000     -5.11900000     10.83400000
H      1.03300000     -6.50200000     11.26600000
O      9.44200000    -12.47400000     -1.55900000
H      9.69900000    -13.18400000     -0.97000000
H      8.66600000    -12.09200000     -1.14900000
O    -13.14500000     -4.24300000    -12.28300000
H    -13.45300000     -5.09000000    -12.60600000
H    -12.79700000     -4.43100000    -11.41200000
O      5.20500000     -5.61300000      3.86700000
H      6.03700000     -5.32600000      3.49000000
H      5.06600000     -6.48700000      3.50200000
O     -4.35400000      1.93800000      3.05300000
H     -5.02100000      2.56100000      2.76500000
H     -4.79100000      1.08700000      3.01800000
O     -8.00000000     -3.23900000      3.96500000
H     -8.37500000     -2.36700000      4.08500000
H     -8.73100000     -3.83700000      4.11500000
O     -4.03200000    -10.91200000     -4.45000000
H     -4.66400000    -11.01500000     -5.16200000
H     -4.37200000    -10.18300000     -3.93200000
O     11.50500000     -0.76700000     -8.83300000
H     11.71400000     -0.00500000     -9.37500000
H     11.56200000     -0.44300000     -7.93400000
O      5.37300000     11.67600000      5.69400000
H      5.72800000     12.22900000      4.99800000
H      6.09300000     11.08900000      5.92400000
O     -4.02000000     -7.76700000     -9.71800000
H     -4.43400000     -7.94400000    -10.56300000
H     -3.24100000     -7.25400000     -9.93600000
O     -6.09800000     -8.27900000      5.20600000
H     -5.38000000     -8.90800000      5.12800000
H     -6.24500000     -7.97100000      4.31100000
O    -13.44700000      6.99300000    -10.58700000
H    -13.01100000      7.03500000     -9.73600000
H    -13.90200000      6.15200000    -10.58200000
O     -6.43800000      1.17000000      9.12100000
H     -5.58500000      0.85900000      8.81700000
H     -6.57900000      1.98800000      8.64500000
O     15.36000000      4.39800000     -5.99600000
H     14.53100000      4.83500000     -6.19000000
H     15.40500000      4.38300000     -5.04000000
O     -9.01900000     -0.34600000      8.26000000
H     -9.45700000      0.49500000      8.13300000
H     -8.08700000     -0.14600000      8.17600000
O      5.34100000      2.48600000    -10.54800000
H      4.69600000      2.69200000     -9.87100000
H      5.55500000      3.33200000    -10.94000000
O      3.93500000    -14.99800000      2.93200000
H      3.91500000    -15.57000000      3.69900000
H      4.80500000    -15.13000000      2.55700000
O     -4.36700000      8.19000000     -8.68300000
H     -4.03500000      7.40500000     -9.11700000
H     -4.65200000      8.75800000     -9.40000000
O     -4.66200000     10.60200000    -13.84500000
H     -4.58300000     11.53000000    -14.06600000
H     -3.86800000     10.20300000    -14.20200000
O      9.01000000     -7.85100000      2.02600000
H      9.02200000     -8.68700000      2.49200000
H      8.98800000     -8.09400000      1.10000000
O    -14.57500000     -4.63800000     -4.40900000
H    -14.62000000     -4.87100000     -5.33700000
H    -15.17300000     -5.25000000     -3.98000000
O    -10.82700000      3.76800000      6.84100000
H    -10.49500000      3.67100000      7.73300000
H    -10.56200000      2.96200000      6.39800000
O      9.03100000     10.38100000    -11.79300000
H      8.59900000     11.01100000    -11.21700000
H      9.92900000     10.33300000    -11.46600000
O     14.59700000     -4.99100000     -0.47100000
H     15.08700000     -4.82300000      0.33400000
H     15.24700000     -4.90300000     -1.16900000
O      8.03800000     11.76100000     -2.43100000
H      7.71500000     12.52300000     -1.95000000
H      8.57900000     12.13000000     -3.12900000
O      2.94900000     -4.04700000      2.84800000
H      3.72100000     -4.46000000      3.23500000
H      2.96100000     -3.15200000      3.18600000
O      0.43000000     -4.70200000      2.14600000
H     -0.25800000     -4.55800000      2.79500000
H      1.24500000     -4.53800000      2.62100000
O     -5.48100000     -4.79600000     -5.67800000
H     -4.98800000     -5.17300000     -6.40600000
H     -5.07500000     -3.94200000     -5.53000000
O     -7.04400000     -9.43300000    -10.38100000
H     -7.78900000     -9.79800000     -9.90400000
H     -7.43700000     -8.84500000    -11.02700000
O    -12.47400000     -9.49300000     -3.17900000
H    -12.81700000     -9.03300000     -2.41300000
H    -12.64900000     -8.90200000     -3.91200000
O     16.56100000     -4.02200000     -5.80600000
H     16.63300000     -4.77500000     -6.39200000
H     15.63400000     -3.98700000     -5.57300000
O      4.26700000     -8.02000000     -9.42400000
H      4.25700000     -7.33600000     -8.75500000
H      4.43600000     -7.55300000    -10.24200000
O     13.48500000     -6.96600000     -4.13600000
H     13.55000000     -6.07500000     -3.79300000
H     13.43400000     -6.85400000     -5.08500000
O      5.44000000     -5.02200000     11.28000000
H      5.78200000     -5.07400000     12.17300000
H      4.84100000     -4.27500000     11.29600000
O    -12.76600000     -0.03700000     -4.85700000
H    -12.49100000      0.54600000     -4.14900000
H    -13.34900000      0.49900000     -5.39500000
O      0.66900000     11.67200000     11.17800000
H      0.34300000     12.22800000     11.88600000
H      0.70100000     10.79400000     11.55900000
O     10.09200000      0.27600000    -15.27600000
H     10.83700000     -0.32400000    -15.31500000
H      9.82000000      0.26000000    -14.35800000
O      7.83100000     -8.78300000    -12.54000000
H      8.68300000     -8.96200000    -12.93800000
H      7.98900000     -8.84800000    -11.59800000
O     -2.82700000      6.32800000    -16.08000000
H     -3.17100000      6.88200000    -16.78100000
H     -1.90600000      6.57900000    -16.00700000
O      4.91000000      7.11800000      9.64900000
H      5.60200000      7.03200000      8.99400000
H      4.10200000      6.93800000      9.16900000
O      0.26400000      0.29900000     13.16900000
H     -0.59100000      0.63200000     12.89800000
H      0.06400000     -0.46900000     13.70500000
O    -15.24900000     -7.41000000      1.51300000
H    -14.98600000     -7.99700000      2.22200000
H    -16.17500000     -7.23100000      1.68100000
O     -1.88200000     11.45900000      6.60400000
H     -1.90200000     12.35500000      6.26900000
H     -2.73700000     11.09700000      6.37200000
O    -11.58800000      0.98000000      6.48500000
H    -12.16100000      0.22900000      6.64200000
H    -11.68000000      1.16000000      5.54900000
O     -2.64400000     16.99900000      6.37900000
H     -2.38800000     16.10800000      6.61900000
H     -2.80900000     17.43400000      7.21500000
O    -14.32500000     -2.78300000     -8.15900000
H    -13.39300000     -2.75400000     -7.94400000
H    -14.46800000     -3.67100000     -8.48600000
O      4.26000000     12.17200000     11.01900000
H      4.17600000     12.84000000     11.70000000
H      4.66300000     12.63200000     10.28200000
O    -10.42700000     -6.66300000     -0.55600000
H    -10.15800000     -6.92300000     -1.43700000
H    -10.85600000     -5.81600000     -0.67700000
O     17.95000000      0.98200000      0.58900000
H     17.75300000      1.16800000      1.50700000
H     17.60800000      1.73900000      0.11300000
O     -5.61900000      7.71400000     13.86300000
H     -5.86300000      7.66100000     14.78700000
H     -4.70100000      7.44200000     13.84200000
O     11.19000000      0.85200000     -6.45800000
H     11.05000000      1.64700000     -6.97100000
H     10.55000000      0.90900000     -5.74800000
O      7.16900000      6.02500000      7.70900000
H      7.22900000      5.14300000      8.07500000
H      7.99700000      6.44100000      7.95000000
O      6.84700000     10.29400000     -4.27100000
H      7.46100000     10.51400000     -4.97100000
H      7.20400000     10.72500000     -3.49400000
O    -10.02100000      5.76000000     -7.54400000
H     -9.25000000      6.23200000     -7.22900000
H     -9.99800000      4.92400000     -7.07800000
O     -7.60600000     -6.56700000      6.88900000
H     -8.55000000     -6.71200000      6.82200000
H     -7.22100000     -7.23200000      6.31900000
O     -9.90600000    -10.59100000     -4.19600000
H     -9.78500000    -10.37800000     -3.27000000
H    -10.80400000    -10.31900000     -4.38800000
O     12.78500000     -0.19100000      5.55500000
H     13.15600000     -0.46200000      4.71500000
H     12.22400000     -0.92100000      5.81600000
O     -4.52900000      6.57000000    -13.36700000
H     -5.17500000      5.86300000    -13.37700000
H     -3.99600000      6.41700000    -14.14700000
O    -12.50200000     -5.97800000      2.29400000
H    -13.24600000     -5.96500000      2.89600000
H    -12.39300000     -6.90200000      2.06800000
O     12.46900000     -1.49600000     -5.70200000
H     12.22600000     -1.35500000     -4.78700000
H     11.74500000     -1.11900000     -6.20300000
O     -4.78800000      3.53100000     -3.83200000
H     -4.66700000      4.41100000     -3.47600000
H     -5.73700000      3.41500000     -3.86600000
O      4.23400000      1.51600000    -12.88300000
H      3.45300000      2.05500000    -13.00600000
H      4.27200000      1.36100000    -11.93900000
O      1.51800000     -4.54600000    -11.49600000
H      1.08000000     -3.77400000    -11.13600000
H      2.36700000     -4.22100000    -11.79600000
O     -9.03300000     -9.73500000      2.24000000
H     -8.21200000    -10.04100000      2.62600000
H     -9.27200000    -10.41600000      1.61200000
O     -4.94500000      1.78800000     12.82000000
H     -4.39900000      2.25100000     12.18400000
H     -5.83900000      2.05600000     12.60900000
O     -9.49900000      5.43800000    -14.49600000
H    -10.01800000      5.89500000    -13.83500000
H     -8.85300000      6.08300000    -14.78200000
O    -12.93800000     -9.24900000      9.38600000
H    -13.86200000     -9.00100000      9.41200000
H    -12.47500000     -8.49100000      9.74300000
O     -1.75600000     -4.41200000    -16.33500000
H     -1.22500000     -4.37200000    -17.13100000
H     -1.18300000     -4.07200000    -15.64800000
O      2.19900000     -3.37800000     10.40600000
H      2.53900000     -3.44200000      9.51300000
H      1.53900000     -2.68600000     10.36200000
O     -8.61500000      5.61900000      8.20000000
H     -8.07700000      5.56400000      8.99000000
H     -9.04800000      6.47000000      8.26500000
O     -1.46800000      7.79800000     10.43800000
H     -1.31700000      8.35800000      9.67700000
H     -1.04400000      8.25800000     11.16200000
O      1.90900000     -5.36900000     -1.90600000
H      2.19600000     -4.94300000     -1.09800000
H      2.27000000     -6.25400000     -1.85100000
O      0.15800000      2.07400000     -3.30300000
H      1.09800000      2.06200000     -3.48500000
H      0.06400000      1.57000000     -2.49500000
O     10.15000000      3.40100000    -10.36500000
H      9.78400000      2.52300000    -10.46600000
H     10.77600000      3.31800000     -9.64600000
O     -1.99300000     -4.42200000      4.05700000
H     -2.53200000     -3.68300000      4.33700000
H     -2.61500000     -5.13900000      3.93200000
O    -10.93400000    -13.62800000     -6.46500000
H    -10.56900000    -12.74900000     -6.35700000
H    -10.21100000    -14.21500000     -6.24500000
O     -8.56000000     -6.04300000     11.80700000
H     -7.79600000     -5.82700000     11.27200000
H     -8.37800000     -5.64200000     12.65700000
O      9.91700000     -5.80300000     -0.67300000
H     10.83500000     -6.07400000     -0.67500000
H      9.42500000     -6.62400000     -0.65200000
O     -4.38200000     10.95400000      6.28900000
H     -4.63400000     11.64500000      5.67600000
H     -5.05600000     10.97900000      6.96800000
O     -7.92400000     15.88900000      4.94700000
H     -7.14100000     16.44000000      4.96100000
H     -7.62200000     15.05400000      4.58800000
O     11.27800000     -3.78100000     -1.80800000
H     10.67400000     -4.51300000     -1.93300000
H     11.58900000     -3.87800000     -0.90800000
O     -0.76000000     -5.78700000     -4.66800000
H     -0.14400000     -6.33600000     -5.15200000
H     -1.27100000     -6.40400000     -4.14400000
O     10.32400000     -2.87600000     14.67900000
H      9.49300000     -2.74800000     15.13700000
H     10.47300000     -2.05000000     14.21900000
O      2.31500000    -10.30900000     -9.49300000
H      2.69300000    -10.82900000    -10.20300000
H      2.92400000     -9.57800000     -9.38300000
O     -2.96600000     -7.40900000     -0.23500000
H     -3.56000000     -7.18100000     -0.95100000
H     -2.56700000     -6.57700000      0.01900000
O    -11.51600000     -0.33500000     -9.72600000
H    -10.94500000      0.10700000     -9.09800000
H    -10.93100000     -0.91400000    -10.21500000
O     -5.41800000      8.69000000    -15.39300000
H     -5.29200000      9.40800000    -14.77300000
H     -4.64700000      8.13500000    -15.27700000
O      2.71400000     -1.15700000    -12.45500000
H      2.91400000     -0.38400000    -12.98200000
H      3.51200000     -1.31600000    -11.95100000
O      3.34300000      5.73200000    -15.46100000
H      4.04600000      5.15900000    -15.15500000
H      3.61100000      5.98900000    -16.34400000
O     -7.33500000      2.22300000     -9.08900000
H     -6.82600000      2.96200000     -8.75800000
H     -7.00000000      1.46600000     -8.60800000
O     -2.49300000    -16.50500000      2.39200000
H     -3.09500000    -15.90400000      2.83100000
H     -3.00200000    -16.86800000      1.66800000
O     -5.75300000    -12.25000000      5.32500000
H     -5.57200000    -13.11000000      5.70400000
H     -5.34200000    -11.63100000      5.92900000
O     -3.13100000      8.49700000      6.45200000
H     -3.64100000      9.30700000      6.42800000
H     -2.69600000      8.46400000      5.60000000
O     -2.91800000      7.68800000     -0.90900000
H     -2.70900000      6.76100000     -1.02000000
H     -3.77100000      7.69100000     -0.47600000
O     -0.92600000     16.26000000     -6.33600000
H     -1.32100000     16.34300000     -5.46800000
H     -0.08600000     15.83100000     -6.17600000
O     -6.28800000      0.55400000     -6.95100000
H     -6.86500000     -0.18500000     -6.75800000
H     -5.77700000      0.67400000     -6.15000000
O     -4.09400000      3.26800000      5.68600000
H     -4.99800000      3.34700000      5.99000000
H     -4.17200000      2.98600000      4.77400000
O      5.73000000      7.45100000    -10.53700000
H      5.18900000      7.28300000    -11.30900000
H      5.85300000      8.40000000    -10.53300000
O    -10.91100000      2.45300000     12.72800000
H    -11.12700000      1.75100000     12.11400000
H    -10.73200000      2.00200000     13.55400000
O     -5.82000000      9.79900000     -3.20500000
H     -5.26500000      9.29200000     -3.79800000
H     -6.62500000      9.28700000     -3.13500000
O     -6.75900000     13.72800000      3.79400000
H     -6.76900000     13.54900000      2.85400000
H     -5.98200000     13.27100000      4.11600000
O      7.90400000      0.42200000    -16.96900000
H      7.35800000     -0.15800000    -16.43800000
H      8.71100000      0.52100000    -16.46200000
O     -3.51100000     -4.29500000     10.60800000
H     -3.40300000     -3.97200000     11.50300000
H     -2.68800000     -4.07200000     10.17300000
O     -4.88800000    -10.66300000      7.19500000
H     -5.20100000     -9.84600000      7.58300000
H     -3.93500000    -10.61700000      7.27600000
O      0.04100000     -4.43800000      6.42500000
H     -0.37600000     -4.51300000      7.28400000
H     -0.66700000     -4.59700000      5.80100000
O      1.56500000     15.01800000     -6.32500000
H      2.51000000     14.97300000     -6.46800000
H      1.29000000     14.10300000     -6.25700000
O     -4.68800000     15.47300000     -8.37700000
H     -4.50000000     16.41000000     -8.31700000
H     -3.82800000     15.05400000     -8.34300000
O     -2.30900000     12.49600000     -2.86500000
H     -3.13900000     12.61700000     -3.32600000
H     -2.38700000     11.63500000     -2.45300000
O    -15.15100000     -3.38400000      2.59300000
H    -15.89500000     -3.79500000      3.03300000
H    -15.19600000     -3.70600000      1.69300000
O     13.98100000      0.92300000     -4.50800000
H     13.61500000      0.20600000     -5.02600000
H     13.30300000      1.12300000     -3.86300000
O     11.62700000      8.30600000     10.46600000
H     12.21300000      8.99400000     10.78100000
H     11.26200000      8.65600000      9.65300000
O    -12.04700000    -12.48700000     -3.26800000
H    -11.38900000    -11.91400000     -3.66100000
H    -12.44000000    -11.95800000     -2.57300000
O      4.27000000      6.93200000    -13.05600000
H      4.34200000      6.01600000    -13.32300000
H      4.26100000      7.42200000    -13.87900000
O      4.24700000     -8.05000000     -2.74300000
H      3.38200000     -8.12800000     -2.34100000
H      4.67300000     -8.88700000     -2.56000000
O      8.00300000     -1.42900000      9.94200000
H      8.13400000     -2.30100000      9.56900000
H      7.06100000     -1.37600000     10.10000000
O     10.10200000    -12.16000000      1.56100000
H     10.09500000    -13.00000000      1.10200000
H     10.83900000    -11.68400000      1.17900000
O     -8.85900000     -9.57300000    -13.31300000
H     -8.52100000     -9.86100000    -14.16100000
H     -8.19800000     -8.96200000    -12.98600000
O     -5.83300000     -7.77200000     11.57800000
H     -6.08300000     -7.65800000     12.49500000
H     -6.26000000     -7.04600000     11.12200000
O    -14.28100000     -7.93000000     -6.29400000
H    -13.36700000     -7.64900000     -6.34000000
H    -14.78500000     -7.13500000     -6.46900000
O     -1.40700000      4.40500000      1.90000000
H     -1.72300000      3.51100000      2.03100000
H     -1.37200000      4.77800000      2.78100000
O     -4.35200000     -4.22500000    -15.15300000
H     -5.14100000     -4.21800000    -15.69500000
H     -3.64600000     -4.44600000    -15.75900000
O      7.30800000     -2.83900000      5.82700000
H      7.91800000     -2.14100000      6.06600000
H      7.27100000     -2.80800000      4.87100000
O     -7.88200000     -0.11300000     -0.99200000
H     -8.28300000     -0.92800000     -1.29300000
H     -8.02700000      0.50500000     -1.70800000
O     -8.33000000     -1.44900000      1.79900000
H     -9.25300000     -1.19600000      1.82700000
H     -8.33700000     -2.39600000      1.94200000
O     -5.61900000     -8.32500000     14.53400000
H     -4.87600000     -7.78100000     14.79500000
H     -5.50400000     -9.14000000     15.02300000
O     10.06700000      4.60200000     -6.00100000
H      9.39500000      3.93100000     -5.88500000
H     10.26400000      4.90000000     -5.11300000
O    -10.73400000      6.32400000      5.99500000
H     -9.89700000      6.18700000      5.55100000
H    -10.78900000      5.60900000      6.62900000
O      9.42200000      6.71100000     -7.72300000
H      9.65000000      5.83400000     -7.41400000
H      8.69800000      6.98200000     -7.15900000
O     -0.25300000     -3.27700000    -14.31100000
H     -0.38000000     -2.33300000    -14.41100000
H      0.62000000     -3.36100000    -13.92700000
O     -9.48600000     -3.48200000      0.17300000
H     -9.17900000     -2.68100000     -0.25300000
H    -10.43800000     -3.45100000      0.08100000
O      9.49200000      0.79800000     10.63000000
H     10.25200000      0.21700000     10.58700000
H      8.75100000      0.24100000     10.39200000
O    -16.08400000      2.72200000     -0.10000000
H    -16.60600000      1.93500000     -0.25200000
H    -16.63200000      3.26800000      0.46500000
O     14.29700000      8.82800000     -1.54300000
H     13.61400000      9.49300000     -1.63300000
H     14.61100000      8.68400000     -2.43600000
O      6.01900000    -10.86400000    -12.60500000
H      5.63200000    -11.00600000    -13.46800000
H      6.58500000    -10.10100000    -12.71900000
O    -10.92000000      3.49900000     10.07300000
H    -10.49500000      4.35600000     10.10500000
H    -10.83000000      3.15500000     10.96200000
O      2.05600000     -6.73900000      0.98400000
H      2.84100000     -6.19600000      0.92200000
H      1.33600000     -6.11300000      1.06100000
O      5.77800000    -10.68600000      5.05800000
H      6.59100000    -11.19200000      5.06300000
H      5.98600000     -9.89500000      5.55600000
O      2.34700000      3.05500000     -9.31600000
H      2.29400000      3.64800000     -8.56700000
H      1.98000000      3.55500000    -10.04500000
O    -14.33000000      1.43400000     -6.38600000
H    -13.74600000      1.69800000     -7.09700000
H    -15.03800000      2.07700000     -6.40700000
O      5.24500000      0.23400000      5.42100000
H      5.33400000      0.88000000      4.72000000
H      6.14400000      0.05600000      5.69800000
O      2.41200000     11.23700000      3.93200000
H      2.05400000     10.90900000      3.10700000
H      1.72900000     11.05800000      4.57800000
O    -14.90700000      2.58800000     10.70700000
H    -15.81600000      2.39500000     10.47800000
H    -14.46100000      2.67600000      9.86400000
O     12.84500000      8.77100000      6.28200000
H     12.45500000      8.15400000      5.66300000
H     13.77600000      8.54800000      6.28900000
O     12.23800000      5.84500000    -12.14700000
H     11.41700000      6.33700000    -12.15000000
H     12.89900000      6.48100000    -12.42100000
O     12.09000000     10.69400000     -6.36800000
H     13.04500000     10.71600000     -6.43000000
H     11.79500000     10.53500000     -7.26400000
O     14.13700000      2.58300000     -1.21300000
H     13.43200000      2.96800000     -0.69200000
H     14.09900000      1.64800000     -1.01400000
O    -11.33100000      0.12800000     11.19500000
H    -11.13700000     -0.78200000     10.97300000
H    -12.24300000      0.11600000     11.48300000
O     -4.20900000    -13.12800000     -8.47900000
H     -4.09800000    -13.39200000     -9.39200000
H     -4.57700000    -13.90000000     -8.05000000
O    -15.87200000     -3.07900000      6.73400000
H    -16.64100000     -2.79800000      6.24000000
H    -15.72500000     -2.37800000      7.36900000
O      4.42500000     15.52900000     -1.09200000
H      4.47100000     16.09100000     -0.31800000
H      3.83400000     15.98900000     -1.68700000
O      6.33200000      0.50000000     -3.42200000
H      5.88200000      1.25600000     -3.80000000
H      5.62900000     -0.09900000     -3.17400000
O     12.42200000     -5.76000000      9.58400000
H     12.19400000     -4.91300000      9.20000000
H     12.12900000     -5.69700000     10.49300000
O     10.63200000     -6.10000000      4.09500000
H     11.38100000     -5.85900000      3.54900000
H     10.15000000     -6.74000000      3.57200000
O      5.25000000     -5.96100000      8.24900000
H      4.89600000     -5.34400000      7.60800000
H      5.15700000     -5.51300000      9.09000000
O     10.30400000      4.13400000    -15.20900000
H      9.80200000      3.60900000    -14.58600000
H     10.32800000      3.60400000    -16.00500000
O     -2.37100000     12.02300000     -8.83100000
H     -3.10900000     12.17300000     -8.24000000
H     -1.73100000     12.69300000     -8.59000000
O      6.34200000     -1.38700000     -0.26700000
H      7.19200000     -1.80500000     -0.40700000
H      6.12800000     -1.57900000      0.64600000
O     15.26200000     -2.94900000    -10.44300000
H     14.56400000     -2.90800000     -9.79000000
H     15.97200000     -2.42700000    -10.06900000
O     14.72000000      5.91800000      7.41800000
H     15.39700000      6.36000000      6.90600000
H     14.69800000      6.39300000      8.24800000
O     -0.40600000      9.52800000     -4.01400000
H     -0.77400000     10.01000000     -4.75400000
H     -0.99700000      8.78400000     -3.89400000
O     13.89900000      2.26500000     -6.87800000
H     14.45600000      3.04300000     -6.88300000
H     13.77800000      2.06300000     -5.95000000
O    -11.61900000     12.73800000     -2.92900000
H    -11.16700000     12.61000000     -3.76300000
H    -10.96400000     13.14400000     -2.36200000
O      2.58900000    -13.36500000     -6.33800000
H      2.08800000    -12.87700000     -6.99100000
H      2.52000000    -12.83900000     -5.54100000
O     -5.87000000     10.27700000     12.97000000
H     -5.66100000      9.66700000     13.67800000
H     -5.02300000     10.63500000     12.70400000
O      0.38500000     -1.48400000     10.47500000
H      0.74400000     -0.69300000     10.07200000
H     -0.54900000     -1.29800000     10.57800000
O      2.72100000      0.83600000    -15.60100000
H      2.53800000      1.35300000    -14.81600000
H      3.01600000      1.47900000    -16.24700000
O     -8.13100000     10.86300000     -9.69700000
H     -7.19000000     10.84900000     -9.51800000
H     -8.53100000     11.09200000     -8.85800000
O      1.46400000      5.62600000     15.73200000
H      0.75000000      5.01600000     15.55100000
H      2.25500000      5.08900000     15.68900000
O     -4.94600000    -10.78700000    -11.85300000
H     -5.51800000    -10.26700000    -11.28800000
H     -5.45000000    -11.57800000    -12.04200000
O    -12.86900000      6.20600000      1.71200000
H    -13.76900000      5.88000000      1.70000000
H    -12.93800000      7.11300000      1.41200000
O     -2.03000000      5.24000000      4.48200000
H     -2.66500000      4.57300000      4.74200000
H     -1.84500000      5.72200000      5.28900000
O     -2.35700000    -10.07600000    -11.30500000
H     -3.27400000    -10.29900000    -11.46200000
H     -2.10000000     -9.56300000    -12.07100000
O     12.95900000     10.89400000     -2.33100000
H     12.86900000     11.64000000     -1.73800000
H     12.78500000     11.25600000     -3.20000000
O     -1.81600000      7.41100000     -3.18900000
H     -2.45700000      7.65300000     -2.52100000
H     -1.34900000      6.66400000     -2.81400000
O     -0.93400000     -2.78800000     -8.99500000
H     -0.76100000     -3.72800000     -8.92900000
H     -0.19100000     -2.44300000     -9.49000000
O     -0.80800000     -1.96200000     14.85000000
H     -1.45800000     -2.63200000     14.63600000
H     -0.92000000     -1.81300000     15.78900000
O     13.66200000     -3.99800000     -6.41300000
H     12.84800000     -3.79400000     -6.87400000
H     13.58100000     -3.54600000     -5.57300000
O     -2.69000000     -5.05400000     -8.11400000
H     -2.24100000     -5.40700000     -8.88300000
H     -2.26300000     -5.48000000     -7.37100000
O      6.43900000     13.66200000      3.31200000
H      6.67200000     14.37800000      3.90400000
H      7.04100000     13.75500000      2.57400000
O      7.46700000     -6.58200000     10.03500000
H      6.74900000     -6.12000000     10.46800000
H      7.05100000     -7.04100000      9.30600000
O      4.40900000    -14.53400000      9.30100000
H      4.38800000    -14.88100000      8.40900000
H      3.96400000    -13.68800000      9.23900000
O     -8.57400000      1.79300000      6.07100000
H     -7.61800000      1.81700000      6.10300000
H     -8.78000000      1.69000000      5.14100000
O     -2.75400000      3.02500000     -7.79300000
H     -2.65900000      2.96600000     -6.84200000
H     -2.91000000      2.12300000     -8.07400000
O    -10.23900000     10.54800000     10.70100000
H    -10.34700000      9.98400000      9.93500000
H     -9.94700000      9.95600000     11.39400000
O     -2.09000000      1.44100000     13.53300000
H     -2.47300000      2.13100000     12.99100000
H     -2.69100000      0.70200000     13.44000000
O    -17.68800000      3.56400000      1.83700000
H    -18.62400000      3.74200000      1.74800000
H    -17.64700000      2.71600000      2.27900000
O     -0.81100000      5.65500000      6.83000000
H     -0.09300000      6.28700000      6.86400000
H     -0.84200000      5.28100000      7.71100000
O     -7.44700000      2.28700000     11.69900000
H     -7.67300000      2.02900000     10.80600000
H     -7.83200000      1.60600000     12.25000000
O    -11.64000000      1.17000000    -13.51500000
H    -12.47600000      0.72000000    -13.63900000
H    -11.85300000      1.92100000    -12.96100000
O     -3.23900000     -1.29500000    -14.85600000
H     -3.46700000     -2.20900000    -15.02500000
H     -2.89500000     -1.29500000    -13.96300000
O      3.96300000     -3.64400000     -8.97400000
H      3.13700000     -4.05700000     -8.72300000
H      4.46100000     -3.58900000     -8.15900000
O      3.07400000      4.92800000     -7.60000000
H      3.23000000      4.82900000     -6.66100000
H      2.71800000      5.81200000     -7.69200000
O      7.41300000      4.19900000     -3.17300000
H      7.55500000      4.68900000     -2.36400000
H      6.97500000      4.81900000     -3.75600000
O     -2.54400000      3.08000000      8.23000000
H     -3.07100000      3.48800000      7.54300000
H     -2.20800000      3.81500000      8.74300000
O    -10.89000000      0.25400000     -6.98500000
H    -10.21500000      0.41100000     -6.32400000
H    -11.71200000      0.25600000     -6.49300000
O     12.08500000     -7.54400000     -8.66500000
H     11.23900000     -7.13800000     -8.47500000
H     12.65100000     -7.26700000     -7.94400000
O     13.19300000     -5.31100000      3.21900000
H     13.82800000     -4.86400000      3.77900000
H     13.17300000     -4.79000000      2.41700000
O    -13.78400000     -0.55200000      7.29100000
H    -14.54500000     -0.09400000      7.64700000
H    -13.88900000     -0.49100000      6.34200000
O     14.55400000      4.67700000     -3.55200000
H     14.38100000      3.94800000     -2.95600000
H     14.19300000      5.44300000     -3.10600000
O      8.41800000     14.33400000      1.15000000
H      9.23000000     13.87300000      0.93800000
H      8.02100000     14.52200000      0.29900000
O     14.70900000      7.68200000     -8.51700000
H     14.76100000      7.28500000     -9.38700000
H     13.97300000      7.24000000     -8.09500000
O      9.36500000     -7.84600000      6.28000000
H     10.17600000     -8.07700000      6.73400000
H      9.32000000     -6.89100000      6.34300000
O     10.92700000      5.73000000     -3.77700000
H     10.98800000      5.16600000     -3.00600000
H     11.00800000      6.61800000     -3.43100000
O      2.53100000     -3.69900000    -17.09700000
H      2.65100000     -3.14600000    -16.32600000
H      1.99100000     -3.17400000    -17.68700000
O      3.73400000      9.72300000      9.69000000
H      4.49900000      9.14800000      9.67500000
H      3.96100000     10.40800000     10.31900000
O      5.96800000     -0.26900000    -14.30800000
H      5.32300000      0.38700000    -14.04300000
H      6.29400000     -0.63000000    -13.48300000
O     -0.30400000    -14.52100000    -10.00300000
H     -0.70400000    -13.91000000    -10.62200000
H      0.39200000    -14.01500000     -9.58300000
O      1.74400000      0.67700000     16.76800000
H      2.24900000     -0.06500000     16.43600000
H      0.83800000      0.47500000     16.53400000
O    -13.60700000      5.49800000     10.07000000
H    -13.86800000      4.97800000      9.31000000
H    -14.10300000      5.12400000     10.79800000
O     -7.52100000      2.25000000    -11.83400000
H     -7.46600000      2.20200000    -10.87900000
H     -8.44900000      2.40300000    -12.01300000
O     10.87400000     -3.51600000     11.29700000
H     10.34200000     -3.72800000     10.53000000
H     11.11000000     -4.36600000     11.66700000
O     -3.99400000     -8.18900000      8.55100000
H     -3.37400000     -8.28100000      7.82800000
H     -4.25400000     -7.26700000      8.52800000
O      1.32800000     -4.72000000     -8.59300000
H      1.11200000     -5.51100000     -8.09900000
H      1.43500000     -5.02300000     -9.49500000
O    -13.35200000      6.48100000      6.38900000
H    -12.47400000      6.39000000      6.02000000
H    -13.24100000      7.08100000      7.12700000
O      4.45500000      9.38800000     -2.07900000
H      3.60000000      9.01400000     -2.29100000
H      4.81600000      9.65400000     -2.92400000
O     -2.25900000      9.24000000     13.21100000
H     -1.30800000      9.14900000     13.16400000
H     -2.58500000      8.34000000     13.23500000
O      3.67900000      3.75400000     13.04000000
H      4.00100000      4.63500000     12.85300000
H      2.74000000      3.79800000     12.86000000
O     -0.97700000      0.59500000     16.76600000
H     -1.65500000      0.64500000     16.09100000
H     -1.45600000      0.66000000     17.59200000
O     -2.43900000      1.84600000    -10.80500000
H     -3.20000000      1.35000000    -10.50400000
H     -1.85300000      1.86900000    -10.04800000
O    -11.11300000     -5.54400000      6.02200000
H    -10.78300000     -5.49200000      5.12500000
H    -10.96000000     -4.67100000      6.38500000
O     11.69000000     -0.25400000     13.40300000
H     11.85100000     -0.49700000     12.49100000
H     11.89600000      0.68000000     13.44200000
O      2.47400000     -5.53300000     -4.77500000
H      2.06400000     -5.52100000     -3.91000000
H      2.08200000     -6.28600000     -5.21600000
O      4.23400000      8.48100000     -7.98700000
H      4.02900000      9.35600000     -8.31600000
H      4.97100000      8.19000000     -8.52300000
O     -1.59400000    -13.49000000     -1.68100000
H     -1.24400000    -14.25400000     -2.14000000
H     -0.93500000    -12.80900000     -1.81400000
O      2.96400000     16.97200000     -2.82800000
H      2.03200000     16.91400000     -2.61900000
H      3.22200000     17.84600000     -2.53600000
O     -8.86800000    -11.38300000      9.37900000
H     -8.76800000    -11.79800000      8.52200000
H     -9.38300000    -10.59500000      9.20500000
O      9.07400000    -14.55600000      3.40900000
H      9.97300000    -14.75300000      3.67100000
H      8.54000000    -15.18200000      3.89900000
O     -7.19200000    -15.45700000      2.83400000
H     -7.64700000    -16.00400000      2.19400000
H     -7.89300000    -15.05100000      3.34500000
O      3.12200000    -14.67200000     -9.11900000
H      2.67000000    -15.11900000     -8.40300000
H      3.59800000    -13.95900000     -8.69400000
O     17.28600000     -1.36200000     -0.70500000
H     18.02900000     -1.96600000     -0.72200000
H     17.68300000     -0.49300000     -0.76100000
O      1.22700000    -10.91400000    -12.69300000
H      2.12300000    -10.73500000    -12.40900000
H      1.30700000    -11.66600000    -13.28000000
O     12.17500000      4.92400000      7.56000000
H     13.09400000      5.11200000      7.36800000
H     12.15800000      3.98600000      7.75100000
O      0.84700000     12.20600000     -5.71200000
H      1.16300000     11.31400000     -5.57000000
H      0.47500000     12.19200000     -6.59400000
O      0.60600000     10.09600000      6.47000000
H      0.93900000     10.63100000      7.19000000
H     -0.25300000     10.46900000      6.27200000
O     -6.07400000      4.37800000      2.36800000
H     -5.63500000      5.16200000      2.69700000
H     -6.99900000      4.51900000      2.57000000
O      0.83700000    -12.16500000     -7.95200000
H      1.19500000    -11.59500000     -8.63200000
H      0.05900000    -11.70500000     -7.63800000
O    -13.22200000     -3.39800000      6.14600000
H    -13.45500000     -4.32500000      6.17700000
H    -14.02600000     -2.94000000      6.38900000
O     -4.70900000     -6.36200000     -3.43400000
H     -4.97300000     -6.00300000     -4.28100000
H     -4.72600000     -5.61200000     -2.84000000
O      1.12000000    -11.91000000      0.37500000
H      1.90700000    -12.37500000      0.65700000
H      0.42300000    -12.26000000      0.93000000
O    -13.37900000      3.79800000      5.49700000
H    -12.53300000      3.59000000      5.89100000
H    -13.71000000      4.53300000      6.01300000
O     -4.98200000     -3.15000000     13.63100000
H     -5.62800000     -3.46500000     12.99900000
H     -5.50200000     -2.73200000     14.31700000
O     -2.24500000     -4.93800000      0.63800000
H     -2.84100000     -4.19900000      0.76300000
H     -1.41500000     -4.64300000      1.01300000
O      5.52800000     13.02000000      8.72700000
H      6.29400000     13.52000000      8.44600000
H      5.16300000     12.66500000      7.91500000
O     -4.03600000      0.69200000      8.17400000
H     -3.18300000      1.09700000      8.33000000
H     -4.08400000      0.59100000      7.22400000
O     10.24700000      1.64500000     -0.66400000
H     10.52000000      2.55500000     -0.55000000
H      9.38900000      1.70300000     -1.08500000
O      6.82700000    -14.99500000      1.75100000
H      7.10600000    -15.84800000      1.41700000
H      7.42800000    -14.81200000      2.47300000
O     -5.28700000      6.86400000      3.25200000
H     -4.37500000      6.84900000      3.54000000
H     -5.61700000      7.71300000      3.54500000
O     -3.17300000      3.08200000     11.42100000
H     -3.64100000      3.79200000     10.98100000
H     -2.38000000      2.96000000     10.89900000
O    -11.11600000     -8.16300000      1.51300000
H    -10.24600000     -8.49100000      1.74300000
H    -11.01500000     -7.81900000      0.62600000
O    -11.68400000     10.70900000     -8.32600000
H    -11.29000000      9.91500000     -8.68700000
H    -10.94400000     11.30000000     -8.18200000
O     -3.06600000     -2.00400000    -11.88400000
H     -3.03100000     -2.10700000    -10.93300000
H     -2.70600000     -2.82200000    -12.22700000
O     -6.21900000     -7.83400000      2.42600000
H     -5.95500000     -8.57200000      1.87800000
H     -6.79600000     -7.31400000      1.86600000
O     -3.84100000      0.43400000     -8.44600000
H     -4.02700000     -0.03000000     -9.26200000
H     -4.70300000      0.63600000     -8.08300000
O      1.45400000     11.27100000    -10.81500000
H      1.28300000     10.39100000    -11.15200000
H      1.75500000     11.76500000    -11.57700000
O     -1.61100000     -9.23800000      1.21300000
H     -0.71200000     -9.03500000      1.47100000
H     -1.94000000     -8.42500000      0.83000000
O     13.21200000      6.29300000     -1.84100000
H     13.87800000      6.81800000     -1.39600000
H     12.66000000      6.93500000     -2.28800000
O    -10.07400000     11.45100000      3.56500000
H    -10.47900000     10.58300000      3.57200000
H    -10.20100000     11.76700000      2.67100000
O      1.86800000      6.88900000     11.33800000
H      2.71500000      7.19400000     11.66200000
H      2.08500000      6.20000000     10.71100000
O     -7.13700000     12.24000000     10.65900000
H     -6.81800000     13.13100000     10.80200000
H     -6.36500000     11.68700000     10.77900000
O      8.02000000      1.84600000     -1.90500000
H      7.52200000      2.61100000     -2.19200000
H      7.64000000      1.11600000     -2.39200000
O      7.07500000     -4.06900000     -2.91800000
H      6.46700000     -4.53700000     -3.48900000
H      7.47300000     -4.75400000     -2.38000000
O     -2.64500000      9.65000000    -15.25600000
H     -2.45500000      9.72300000    -16.19200000
H     -1.92000000      9.13500000    -14.90400000
O     -0.13300000     11.42800000      2.10600000
H      0.36800000     10.84500000      1.53500000
H     -0.24100000     12.23000000      1.59400000
O     -1.67200000     -2.91900000      8.25800000
H     -1.69600000     -2.34500000      7.49300000
H     -1.83600000     -2.33700000      9.00000000
O      1.18600000     -2.59300000     13.28600000
H      0.48500000     -2.37500000     13.90100000
H      0.91100000     -2.19500000     12.46000000
O      3.94100000     -9.08800000     12.87700000
H      4.07600000     -9.94100000     13.29000000
H      4.56400000     -9.07300000     12.15000000
O    -14.16000000      6.97300000     -2.18500000
H    -14.87100000      6.94600000     -2.82500000
H    -14.11100000      6.08100000     -1.84200000
O      8.19700000    -11.29500000     10.08000000
H      7.63500000    -10.58300000      9.77400000
H      7.98600000    -11.38500000     11.00900000
O      6.60200000      9.16200000     -0.18300000
H      5.91700000      9.06000000     -0.84400000
H      6.13800000      9.11400000      0.65300000
O     -6.05900000     -4.43600000      2.25800000
H     -6.38700000     -5.32400000      2.11600000
H     -6.80500000     -3.96100000      2.62400000
O      4.10700000      8.78400000     14.65700000
H      4.03300000      9.15700000     13.77900000
H      4.13900000      9.54500000     15.23800000
O     10.68300000     12.69900000      0.85500000
H     11.25000000     12.56000000      1.61300000
H     11.28800000     12.81900000      0.12300000
O    -17.13800000     -0.54800000      5.18100000
H    -17.55400000      0.03000000      5.81900000
H    -16.27300000     -0.16400000      5.03800000
O    -13.28800000     11.12100000      4.08900000
H    -12.92700000     11.36000000      3.23500000
H    -13.25500000     10.16500000      4.10400000
O     12.46800000     -8.35500000      1.06700000
H     12.27000000     -8.16700000      1.98500000
H     12.32600000     -9.29800000      0.97900000
O      1.77600000     11.53100000      8.59400000
H      1.54000000     11.63200000      9.51600000
H      2.47000000     10.87100000      8.59500000
O     16.37400000     -1.68000000     -7.56200000
H     16.61300000     -1.97100000     -6.68200000
H     15.53200000     -2.10200000     -7.73300000
O     -4.32300000    -10.03500000      3.85700000
H     -3.57200000    -10.18700000      3.28300000
H     -4.93600000    -10.73600000      3.64000000
O     -9.97300000      3.22700000     -6.31500000
H    -10.78400000      3.35200000     -5.82100000
H     -9.52200000      2.51800000     -5.85800000
O      9.45800000     10.10300000      1.26500000
H     10.22100000      9.56600000      1.04900000
H      9.73200000     10.99800000      1.06600000
O      8.89300000    -12.97400000      7.86300000
H      8.76100000    -12.56300000      8.71700000
H      8.14800000    -13.56600000      7.76300000
O     -7.31800000     12.17800000      7.68500000
H     -7.57600000     13.07900000      7.49200000
H     -6.92200000     12.22300000      8.55600000
O      2.99500000     16.41200000      6.78800000
H      3.31200000     15.53300000      6.57900000
H      3.72000000     16.99000000      6.55300000
O     -5.40100000     -0.45300000     -0.08800000
H     -5.07000000      0.32900000     -0.52900000
H     -6.33400000     -0.47100000     -0.30100000
O     -5.98700000     -0.65300000     11.65900000
H     -5.85000000     -1.28500000     10.95300000
H     -6.40000000      0.09800000     11.23100000
O    -13.68700000    -11.47000000     -1.02300000
H    -13.38000000    -12.36900000     -0.90100000
H    -14.64000000    -11.53300000     -0.96500000
O     -5.09000000    -16.77200000      5.07500000
H     -5.09600000    -16.61200000      4.13100000
H     -5.59300000    -16.04600000      5.44400000
O     -8.63500000    -12.38300000      6.89000000
H     -9.14300000    -13.18000000      6.73500000
H     -8.34400000    -12.11100000      6.01900000
O      9.98400000     -0.90200000      3.59400000
H      9.83500000     -0.38100000      4.38300000
H     10.51200000     -0.33700000      3.03000000
O    -10.28800000     15.27000000     -1.46200000
H     -9.65300000     15.65500000     -2.06500000
H     -9.75400000     14.84100000     -0.79300000
O     11.25300000      3.31400000      2.31700000
H     11.16400000      2.46800000      1.87700000
H     11.70000000      3.11100000      3.13800000
O      3.45200000    -13.17200000      0.90300000
H      4.26900000    -12.74300000      1.15700000
H      3.17600000    -13.64600000      1.68700000
O     -8.73100000     -9.08600000      4.97000000
H     -8.78300000     -9.23100000      4.02500000
H     -7.81900000     -8.83900000      5.12400000
O      8.99100000     -4.53900000     -9.85900000
H      9.45600000     -4.98100000     -9.14900000
H      8.27200000     -5.13200000    -10.07900000
O      8.03100000      1.35100000    -10.89500000
H      8.24300000      0.87400000    -10.09200000
H      7.19600000      1.77700000    -10.70600000
O     -1.85500000    -14.66600000     -5.05600000
H     -1.05600000    -14.91800000     -4.59200000
H     -1.69300000    -14.91500000     -5.96600000
O    -12.25200000     -6.67800000     -3.79200000
H    -11.48000000     -7.18800000     -3.54500000
H    -12.87700000     -6.83100000     -3.08300000
O    -11.04300000     -3.56200000     12.36300000
H    -11.87400000     -3.78900000     11.94500000
H    -10.48900000     -3.25500000     11.64500000
O     -1.48300000      1.65900000      3.18500000
H     -2.42400000      1.54400000      3.32100000
H     -1.30500000      1.21400000      2.35600000
O     11.52900000      3.19300000     -7.89300000
H     12.40300000      2.85100000     -7.70500000
H     11.30700000      3.71800000     -7.12400000
O    -12.51000000     -4.30700000     -0.07700000
H    -13.46000000     -4.21000000     -0.01700000
H    -12.27900000     -4.86400000      0.66700000
O      6.51700000      7.77700000     14.05200000
H      5.77400000      8.21600000     14.46700000
H      6.42400000      6.85800000     14.30600000
O     -5.83800000     10.83200000     -8.15800000
H     -5.81400000     10.01500000     -7.66000000
H     -5.17600000     11.38500000     -7.74200000
O      6.56900000      5.98200000     -0.95200000
H      6.58400000      6.85400000     -1.34400000
H      5.71100000      5.92200000     -0.53000000
O      7.37200000    -11.21600000     -0.09800000
H      8.08600000    -11.03200000      0.51300000
H      6.59900000    -11.30500000      0.45900000
O    -12.98000000      7.93400000      8.80100000
H    -13.17600000      8.86800000      8.86600000
H    -13.42300000      7.54300000      9.55500000
O      1.51200000     -6.63100000      6.43200000
H      1.11400000     -5.76700000      6.53000000
H      2.45400000     -6.46700000      6.47900000
O     -3.64600000     13.15200000    -11.17800000
H     -3.21400000     12.47700000    -10.65500000
H     -3.34800000     13.97800000    -10.79800000
O      3.90400000    -12.76500000      5.50300000
H      4.54200000    -12.08500000      5.28600000
H      3.52800000    -13.01800000      4.66000000
O     13.06600000      7.58800000      3.40300000
H     12.56100000      7.08800000      4.04400000
H     13.90000000      7.12400000      3.34000000
O     -4.57700000     -0.15900000    -10.88700000
H     -3.89700000     -0.77000000    -11.17100000
H     -5.12800000     -0.03800000    -11.66100000
O      1.59900000      8.92100000     -2.26800000
H      1.77800000      9.84200000     -2.08000000
H      0.93900000      8.94200000     -2.96100000
O     -9.18900000    -14.06800000      4.20700000
H     -9.53400000    -13.23200000      4.52000000
H     -9.78200000    -14.72400000      4.57400000
O     -9.76700000     -1.95600000     -1.94100000
H     -9.08200000     -2.34200000     -2.48800000
H     -9.97700000     -1.12700000     -2.37000000
O    -14.21900000      4.44100000     -1.31000000
H    -14.76400000      3.89600000     -0.74300000
H    -14.45800000      4.17600000     -2.19800000
O     -0.25500000      2.44200000    -16.57400000
H     -0.37500000      1.56600000    -16.94100000
H      0.41500000      2.84300000    -17.12700000
O     -8.13900000      9.10200000    -11.82700000
H     -8.42500000      9.75100000    -11.18500000
H     -7.30500000      8.77800000    -11.48500000
O      0.16700000     15.15800000      4.88700000
H      0.39700000     15.78300000      4.19900000
H      0.68800000     15.43200000      5.64200000
O      9.02600000      9.19900000     -1.69300000
H      8.86400000     10.06900000     -2.05600000
H      8.47000000      9.15600000     -0.91500000
O     -7.36100000      5.06300000     11.63200000
H     -8.01900000      5.54700000     12.13100000
H     -7.61300000      4.14500000     11.73000000
O      5.57700000      4.17900000    -14.26600000
H      5.46900000      3.30100000    -13.89900000
H      5.77600000      4.02900000    -15.19000000
O     -1.03700000     -5.84700000      8.84300000
H     -1.51400000     -5.07000000      9.13500000
H     -0.39900000     -6.01100000      9.53700000
O     16.32700000      2.06200000      6.49900000
H     15.82400000      2.47200000      7.20300000
H     16.77700000      2.79000000      6.07100000
O      2.70100000     -3.16700000    -14.41900000
H      3.32600000     -3.55900000    -13.80900000
H      2.54900000     -2.28700000    -14.07400000
O     11.62300000     -1.07200000     10.90600000
H     11.64000000     -1.95200000     11.28200000
H     12.50000000     -0.94800000     10.54500000
O     -3.17400000    -11.28900000     10.80400000
H     -3.05900000    -10.34600000     10.91800000
H     -3.84900000    -11.52600000     11.44000000
O      9.47300000     -1.17800000      0.32400000
H      9.05000000     -0.42900000      0.74500000
H     10.20500000     -0.79800000     -0.16200000
O      6.55200000    -11.99900000     -4.67400000
H      6.76600000    -12.56200000     -5.41800000
H      6.12700000    -12.58200000     -4.04600000
O     -8.28600000      4.55300000     -3.93400000
H     -8.14500000      4.27100000     -4.83800000
H     -8.78000000      5.36900000     -4.01300000
O     -5.71500000      3.24400000    -15.99000000
H     -6.49000000      3.05000000    -15.46300000
H     -5.04900000      3.49700000    -15.35200000
O     -8.73800000     -4.43700000     -7.11200000
H     -9.54500000     -4.68600000     -6.66200000
H     -8.48600000     -5.22000000     -7.60200000
O      4.06000000     11.26000000     -5.57900000
H      3.38300000     10.59700000     -5.71900000
H      4.67400000     10.84900000     -4.97000000
O      3.66100000     -6.33500000     -7.27400000
H      4.39200000     -6.78800000     -6.85400000
H      3.23400000     -5.85700000     -6.56200000
O      2.80000000    -11.43000000     -1.81900000
H      2.21900000    -12.03400000     -1.35700000
H      3.51800000    -11.27300000     -1.20600000
O    -14.17400000     -5.25300000     -9.29600000
H    -13.95100000     -5.76400000     -8.51800000
H    -14.93400000     -5.70000000     -9.66600000
O     13.56600000      4.71200000     10.45200000
H     12.71400000      5.14700000     10.45600000
H     13.47500000      4.00000000     11.08600000
O     14.11800000     -0.83200000      2.70800000
H     14.75100000     -0.60700000      3.39000000
H     14.44600000     -1.65100000      2.33700000
O      3.57400000      6.63700000      0.17000000
H      3.30300000      7.52100000     -0.07500000
H      3.10100000      6.45800000      0.98300000
O     -1.08300000     -2.15000000    -18.54300000
H     -0.13000000     -2.20800000    -18.48300000
H     -1.33800000     -1.60200000    -17.80100000
O     15.09000000      8.40200000     -4.34600000
H     14.83200000      7.49000000     -4.48300000
H     15.93100000      8.48300000     -4.79500000
O     -5.81100000     -0.34400000      2.54000000
H     -6.52200000     -0.98100000      2.60200000
H     -5.79500000     -0.09200000      1.61700000
O     -0.18500000      7.77200000     -7.89000000
H     -0.25500000      7.61400000     -8.83200000
H     -0.46200000      6.94900000     -7.48800000
O      4.20600000    -16.71100000      0.22800000
H      3.38500000    -16.28300000      0.47500000
H      4.66300000    -16.06100000     -0.30500000
O    -12.99300000      2.49900000      8.45900000
H    -12.28400000      3.05900000      8.77800000
H    -12.55500000      1.84700000      7.91200000
