# Supplementary material for: Integrated Multiscale Multilevel Approach to Open Shell Molecular Systems
Source: J Chem Theory Comput. 2023 Feb 13;19(5):1446–56. doi: 10.1021/acs.jctc.2c00805 (PMC10018740; doi:10.1021/acs.jctc.2c00805)
Supplement: Supplementary file 2 — ct2c00805_si_002.zip [file ct2c00805_si_002.zip › structures/PROXYL/frame195.xyz]

2555

C     -0.41400000      1.55000000      1.30400000
H     -0.59800000      1.79500000      2.35000000
H     -0.81900000      2.24300000      0.56600000
C     -1.02200000      0.14600000      0.90300000
C     -0.96400000     -1.01300000      1.92200000
H     -1.27000000     -0.88900000      2.96100000
H      0.08700000     -1.29700000      1.86800000
H     -1.64100000     -1.75800000      1.50500000
C     -2.40600000      0.32300000      0.27100000
H     -3.17800000      0.73500000      0.92200000
H     -2.33900000      1.01800000     -0.56600000
H     -2.84600000     -0.60500000     -0.09400000
N     -0.04000000     -0.22300000     -0.11500000
O     -0.30100000     -1.21600000     -0.88400000
C      1.18500000      0.57400000     -0.18600000
C      2.46500000     -0.29000000     -0.31400000
H      3.38100000      0.28900000     -0.43300000
H      2.50300000     -0.92100000      0.57300000
H      2.46300000     -0.94800000     -1.18300000
C      1.13800000      1.41500000     -1.50700000
H      0.18800000      1.93900000     -1.60700000
H      1.09100000      0.68700000     -2.31700000
H      1.97100000      2.10800000     -1.62400000
C      1.11700000      1.39900000      1.08100000
H      1.53500000      0.83600000      1.91600000
H      1.49200000      2.41300000      0.93700000
O      7.94400000    -11.90500000     -8.20300000
H      8.35900000    -12.26300000     -7.41800000
H      7.37000000    -11.21200000     -7.87700000
O     -5.00000000    -11.09400000     -8.50600000
H     -5.35700000    -10.69000000     -9.29600000
H     -5.03500000    -12.03500000     -8.68100000
O      0.49200000     -3.08100000    -13.15500000
H      0.60600000     -3.12200000    -12.20500000
H     -0.25900000     -2.50000000    -13.28100000
O      9.96500000     11.22200000     -6.39800000
H     10.16800000     10.30700000     -6.59100000
H     10.81100000     11.61700000     -6.18700000
O      6.72600000     14.80800000      0.70500000
H      6.14100000     14.57000000      1.42500000
H      7.47600000     15.22000000      1.13300000
O      7.20500000     10.01300000     -5.03100000
H      6.66700000      9.36900000     -4.57000000
H      6.62100000     10.76000000     -5.16400000
O      8.66400000     13.27000000     -5.26100000
H      9.04100000     12.64000000     -5.87500000
H      7.73300000     13.29200000     -5.48200000
O      8.19300000     -2.93900000      9.36200000
H      8.46800000     -2.78500000     10.26600000
H      8.72200000     -2.33200000      8.84500000
O      3.29500000     -4.83800000      0.04700000
H      2.41300000     -5.20800000      0.00400000
H      3.42400000     -4.63600000      0.97400000
O    -10.29400000    -11.05700000      2.34200000
H    -10.54800000    -10.17700000      2.62000000
H    -11.03000000    -11.36200000      1.81000000
O     -4.13900000     -4.88500000     -6.08400000
H     -4.85900000     -5.48000000     -5.87400000
H     -4.20500000     -4.75400000     -7.03000000
O      2.36200000      0.35100000     12.45100000
H      2.11100000      1.26300000     12.30600000
H      3.20800000      0.40300000     12.89600000
O    -13.89800000      1.81300000      1.48300000
H    -13.73500000      2.30500000      2.28800000
H    -13.05000000      1.79400000      1.03900000
O      8.99700000     -3.12200000      2.48100000
H      9.86500000     -3.15200000      2.88300000
H      9.14200000     -3.39500000      1.57500000
O    -13.13900000     -2.21800000     -8.94400000
H    -14.02300000     -1.98200000     -8.66300000
H    -12.81800000     -1.44100000     -9.40100000
O     -5.11900000     -7.73800000      1.64300000
H     -4.57100000     -7.83200000      2.42300000
H     -5.44200000     -6.83800000      1.68500000
O      9.70700000     -9.07100000    -11.82600000
H     10.63500000     -9.06100000    -12.06300000
H      9.37600000     -9.89300000    -12.18800000
O     14.08700000      1.59000000     -5.36300000
H     13.18200000      1.89600000     -5.30600000
H     14.16900000      0.95100000     -4.65500000
O     -8.37000000     12.83200000      7.92200000
H     -9.17600000     13.30500000      8.12800000
H     -8.44900000     12.61600000      6.99300000
O      1.30900000      5.07600000    -12.08400000
H      1.61000000      4.46100000    -12.75300000
H      0.57100000      5.53000000    -12.49100000
O    -10.95000000     -0.48200000      8.33000000
H    -11.63900000      0.07500000      7.96800000
H    -10.44100000      0.10200000      8.89300000
O     -6.29400000      2.97500000     -9.90400000
H     -5.87500000      3.70100000    -10.36700000
H     -7.14700000      3.32100000     -9.63900000
O     -2.44600000     -0.20000000     16.73700000
H     -3.05200000      0.37500000     17.20400000
H     -1.61800000     -0.10800000     17.20700000
O     -5.48900000     -8.56600000     14.33700000
H     -4.98000000     -7.93700000     14.84900000
H     -5.24500000     -9.41900000     14.69400000
O     -7.07100000      9.40800000      9.58200000
H     -7.89400000      9.68900000      9.98300000
H     -6.40800000      9.97700000      9.97300000
O      8.71200000     -2.12800000     11.79000000
H      8.91000000     -1.21900000     12.01500000
H      8.06300000     -2.39900000     12.44000000
O      8.20000000      2.63100000     13.26700000
H      7.30700000      2.91700000     13.46000000
H      8.53000000      2.29700000     14.10100000
O      4.26400000      0.87000000      7.37200000
H      5.01400000      0.90300000      6.77800000
H      4.30600000      1.69300000      7.85800000
O     12.15100000     -0.43700000     10.39800000
H     11.38700000     -0.36000000      9.82600000
H     11.98100000     -1.22300000     10.91800000
O      8.00200000      3.60400000    -10.04300000
H      7.92700000      2.71300000     -9.70000000
H      8.87500000      3.63600000    -10.43500000
O     -0.89500000    -17.62200000      3.40700000
H     -1.36200000    -16.79300000      3.30100000
H     -0.03700000    -17.46500000      3.01200000
O      3.78200000      1.21400000     -8.83700000
H      4.52700000      1.81000000     -8.74900000
H      3.11300000      1.73100000     -9.28600000
O    -10.27200000     10.66500000     10.00500000
H    -10.57300000     10.61500000      9.09700000
H    -10.52900000     11.54100000     10.29400000
O    -13.48400000      9.17900000      2.54600000
H    -13.95800000      8.71100000      1.85900000
H    -13.81900000     10.07500000      2.50100000
O     -5.55500000      9.96100000    -11.03900000
H     -6.46000000     10.26200000    -10.95400000
H     -5.04700000     10.57700000    -10.51100000
O      8.22800000     -2.41800000     -6.05300000
H      7.78600000     -2.20000000     -5.23200000
H      7.54000000     -2.78800000     -6.60500000
O     -8.61300000    -12.11100000     -2.64100000
H     -8.14000000    -12.40200000     -1.86100000
H     -8.12900000    -11.34100000     -2.94100000
O     -3.75600000     16.27500000     -1.89500000
H     -4.63800000     16.04900000     -1.60100000
H     -3.17700000     15.75100000     -1.34100000
O     -1.63500000      8.36400000     -2.00000000
H     -2.56400000      8.56200000     -2.11800000
H     -1.18100000      9.14400000     -2.31700000
O      4.59900000     16.84600000      0.76600000
H      5.15500000     16.33100000      0.18100000
H      3.80400000     16.32300000      0.86300000
O     11.16500000     -6.92200000     12.40300000
H     11.38100000     -7.06300000     11.48100000
H     11.83300000     -7.41100000     12.88300000
O     -7.68800000      1.17100000    -13.48100000
H     -6.74400000      1.01600000    -13.43900000
H     -7.77300000      2.00600000    -13.94300000
O     11.97100000      3.61600000      8.31500000
H     12.34900000      2.79000000      8.01300000
H     11.78800000      4.10400000      7.51200000
O     -6.56500000      4.80700000     13.84500000
H     -5.98800000      5.24000000     13.21600000
H     -7.44800000      4.98200000     13.52100000
O     -5.67000000      7.34000000     -0.69400000
H     -6.62400000      7.39700000     -0.74900000
H     -5.50800000      6.69400000     -0.00600000
O      1.50200000      4.34200000     -3.68500000
H      2.07500000      4.36800000     -2.91900000
H      1.45600000      5.25100000     -3.98100000
O      1.74800000      5.35700000     -0.27800000
H      0.95600000      4.95300000      0.07700000
H      1.50900000      6.27400000     -0.41200000
O      0.59300000      0.99000000     -6.60900000
H      0.79900000      0.35300000     -7.29300000
H      1.20400000      0.78800000     -5.90100000
O    -10.35400000     -7.16200000      7.43200000
H     -9.91900000     -6.52400000      7.99700000
H    -10.69000000     -7.82600000      8.03400000
O      4.09100000      9.56000000     12.01500000
H      4.49800000     10.34700000     11.65400000
H      3.91500000      9.77900000     12.93000000
O     13.89600000     -7.51800000      3.24000000
H     14.78300000     -7.47600000      2.88200000
H     13.73300000     -6.63800000      3.58100000
O    -16.70800000     -3.23400000     -1.55200000
H    -16.19600000     -3.26100000     -2.36100000
H    -17.33000000     -2.52000000     -1.68600000
O      7.12600000     -1.91500000     -3.44600000
H      7.95000000     -2.31500000     -3.17000000
H      6.67300000     -1.71000000     -2.62800000
O      5.47100000      7.43800000     10.95000000
H      5.41200000      7.28600000     10.00700000
H      4.99600000      8.25700000     11.09100000
O     10.43300000      3.07700000    -11.09600000
H     10.39100000      2.18800000    -11.44900000
H     11.15400000      3.05200000    -10.46700000
O    -11.55900000      2.37700000     11.04100000
H    -12.42700000      2.00000000     11.18300000
H    -11.40800000      2.92700000     11.80900000
O     -9.64100000      1.13700000     13.34600000
H     -9.68400000      2.07300000     13.54100000
H     -8.71900000      0.97700000     13.14300000
O     11.22900000     12.45300000      4.19100000
H     11.25800000     12.65700000      5.12500000
H     10.29600000     12.39900000      3.98600000
O     -2.64800000     12.10300000     -4.35500000
H     -1.89300000     12.25000000     -4.92600000
H     -3.40100000     12.11900000     -4.94500000
O      9.44800000      4.49500000     -0.93600000
H      8.94800000      4.87600000     -0.21500000
H     10.33600000      4.83300000     -0.81800000
O     15.87700000      5.24800000      3.05400000
H     15.77500000      5.58900000      2.16600000
H     15.52100000      5.93500000      3.61800000
O      1.16000000     -0.92800000     14.95200000
H      1.64200000     -0.65700000     14.17000000
H      1.79100000     -0.83400000     15.66600000
O     -1.02000000     -4.55800000    -17.87300000
H     -0.74600000     -3.64100000    -17.89100000
H     -0.59000000     -4.92200000    -17.09900000
O      2.59100000     10.29700000    -10.36400000
H      3.36300000     10.60900000     -9.89200000
H      2.02300000      9.93600000     -9.68300000
O    -13.48400000    -12.58100000     -1.99400000
H    -12.59300000    -12.28300000     -2.17900000
H    -13.94600000    -11.79300000     -1.71100000
O     -2.41000000     -3.29400000    -11.92000000
H     -2.19600000     -2.50600000    -11.42100000
H     -2.10500000     -4.01600000    -11.37100000
O     -6.29200000     -6.60900000      8.94400000
H     -5.44500000     -6.19800000      8.77400000
H     -6.23100000     -6.91900000      9.84800000
O      8.34300000     -3.89900000     13.82400000
H      8.64500000     -4.53700000     14.47000000
H      8.05400000     -3.14900000     14.34500000
O      5.70200000     -2.42000000     16.85900000
H      5.43800000     -3.10400000     17.47500000
H      5.36100000     -2.71300000     16.01400000
O      1.10900000    -14.61600000     -2.27800000
H      0.64800000    -13.94700000     -2.78300000
H      0.57000000    -14.73800000     -1.49500000
O      1.29600000     10.81000000     -7.68900000
H      1.02800000      9.89500000     -7.61200000
H      0.69400000     11.28600000     -7.11800000
O    -11.73800000     10.74000000     -9.09100000
H    -12.51300000     10.17900000     -9.08800000
H    -11.23600000     10.45900000     -8.32600000
O     -7.23000000      0.01300000    -17.04100000
H     -6.56300000      0.49200000    -17.53300000
H     -6.73300000     -0.53500000    -16.43400000
O    -13.00000000      3.43200000      3.83000000
H    -12.46000000      4.20900000      3.68600000
H    -13.88600000      3.77600000      3.94800000
O    -15.68200000     -4.09700000     -3.84700000
H    -16.45200000     -3.77000000     -4.31400000
H    -15.29400000     -4.73600000     -4.44500000
O      6.77000000     -3.22200000      6.85000000
H      7.14000000     -2.83200000      7.64300000
H      5.95300000     -3.62700000      7.14100000
O     14.29000000     -3.32500000     11.20700000
H     14.06500000     -3.81300000     11.99900000
H     13.78000000     -3.74500000     10.51400000
O      1.45900000     -1.84200000     11.03300000
H      1.96400000     -1.63600000     10.24600000
H      1.72800000     -1.17900000     11.67000000
O    -15.62600000      0.69800000      4.40800000
H    -15.82400000     -0.22900000      4.54300000
H    -14.69600000      0.77700000      4.62300000
O      8.23800000     -0.51200000      2.57200000
H      7.52100000     -0.62200000      3.19600000
H      8.55200000     -1.40200000      2.40800000
O    -10.06900000     -4.45100000     13.49100000
H    -10.62000000     -5.02000000     14.02900000
H     -9.58200000     -5.05300000     12.92700000
O     11.85000000     12.74200000     -2.25700000
H     10.91900000     12.90000000     -2.10000000
H     12.22800000     13.61600000     -2.35700000
O     -8.14900000     10.64200000     -4.78200000
H     -8.14300000      9.71900000     -4.52900000
H     -7.49100000     11.04900000     -4.21700000
O     -3.68300000     -6.86800000     -9.38300000
H     -4.58500000     -6.80400000     -9.69800000
H     -3.73200000     -7.46700000     -8.63800000
O     11.22700000      9.07900000     -7.10600000
H     11.91700000      9.09600000     -7.76900000
H     11.27700000      8.20100000     -6.73000000
O     -4.02400000      9.28500000     -1.25100000
H     -4.69000000      8.59900000     -1.22300000
H     -3.80400000      9.44400000     -0.33300000
O    -10.87900000    -11.80900000      8.43100000
H    -10.45600000    -11.68700000      7.58100000
H    -10.47800000    -11.14700000      8.99500000
O     12.30300000    -12.72100000     -0.71600000
H     11.57900000    -13.29500000     -0.96700000
H     11.98100000    -11.83800000     -0.89200000
O      9.72800000    -13.83900000     -1.06300000
H      9.36600000    -14.43500000     -1.71800000
H      9.45000000    -14.20600000     -0.22400000
O      4.67600000     11.21100000      5.75300000
H      5.20400000     12.00700000      5.82500000
H      3.92900000     11.36600000      6.33100000
O     -1.72300000     -5.15500000     10.60000000
H     -2.10000000     -5.99900000     10.84900000
H     -1.66600000     -4.66600000     11.42100000
O     -0.85300000      6.11300000     16.59700000
H     -0.85200000      5.24900000     17.00900000
H     -1.64100000      6.53800000     16.93500000
O      0.24200000    -15.40700000     -5.35100000
H     -0.10500000    -14.55000000     -5.10300000
H      1.09400000    -15.21700000     -5.74300000
O     -7.01700000     -8.34400000     -9.35600000
H     -6.44300000     -8.64500000    -10.06000000
H     -6.90200000     -7.39400000     -9.34300000
O      5.78800000    -10.22800000     -7.62900000
H      4.93900000    -10.66800000     -7.66700000
H      5.84600000     -9.89400000     -6.73400000
O     -4.66200000      6.04200000      1.59800000
H     -3.79200000      6.44000000      1.61700000
H     -4.54200000      5.22600000      1.11200000
O     -1.45300000     -8.68300000     -4.26300000
H     -0.89100000     -8.78600000     -3.49600000
H     -1.04100000     -9.22600000     -4.93600000
O      9.15300000      8.02600000    -11.65000000
H      9.67800000      8.53200000    -12.27000000
H      8.28000000      8.00000000    -12.04200000
O     -7.13100000     -8.44100000     -0.19800000
H     -7.48200000     -9.30700000      0.01200000
H     -6.44900000     -8.29300000      0.45700000
O     -8.97900000     -8.68800000      5.17800000
H     -9.21500000     -8.45100000      4.28100000
H     -9.32100000     -7.97000000      5.71300000
O      5.61700000      8.18100000     -3.48700000
H      5.96400000      7.31500000     -3.27200000
H      5.07400000      8.03600000     -4.26200000
O      0.57700000    -14.91800000      3.86100000
H      0.42500000    -14.50600000      4.71100000
H     -0.27700000    -14.89800000      3.42900000
O     14.71200000     -3.92700000     -6.70600000
H     14.82900000     -4.80200000     -7.07500000
H     14.30300000     -4.07900000     -5.85400000
O     12.34200000     -5.99900000     -1.50200000
H     11.44500000     -5.73000000     -1.30400000
H     12.24800000     -6.66900000     -2.17900000
O      1.86800000     14.63600000      7.09700000
H      1.79400000     14.62800000      6.14300000
H      2.61100000     15.21400000      7.27400000
O      3.68600000      9.90500000      8.36900000
H      2.82200000      9.57900000      8.11800000
H      3.65900000     10.84000000      8.16300000
O     12.21600000      2.73000000      1.69300000
H     11.47700000      2.33300000      2.15300000
H     12.20600000      2.32300000      0.82700000
O    -15.44700000      4.03400000     -0.11300000
H    -15.27100000      3.26300000      0.42600000
H    -14.60900000      4.23000000     -0.53300000
O     -7.75600000      3.79400000      4.42200000
H     -7.65400000      3.35800000      5.26900000
H     -7.59800000      3.10400000      3.77800000
O    -10.76000000     10.33700000      6.99900000
H    -10.21100000      9.56000000      6.89100000
H    -10.32500000     11.01200000      6.47800000
O     16.65700000     -7.20700000      2.69300000
H     17.40700000     -6.69400000      2.99300000
H     16.36600000     -6.76400000      1.89600000
O     -5.03400000      6.31800000     12.05200000
H     -4.22200000      6.76900000     12.28200000
H     -5.28600000      6.69400000     11.20800000
O      4.85200000    -11.65800000      9.65900000
H      4.78500000    -12.61100000      9.71200000
H      4.48700000    -11.44000000      8.80100000
O     -9.89300000      6.19200000     -1.56600000
H    -10.64000000      5.95800000     -2.11600000
H     -9.13500000      5.82700000     -2.02400000
O      5.65000000     -1.10000000     13.04600000
H      6.21200000     -0.72800000     12.36700000
H      5.53200000     -2.01400000     12.78500000
O      0.96700000     15.76800000     -5.05800000
H      0.23200000     16.18500000     -4.60800000
H      0.63000000     15.56600000     -5.93100000
O     -5.87000000     -7.18100000    -16.34400000
H     -5.87100000     -6.67300000    -15.53300000
H     -5.48200000     -6.59500000    -16.99400000
O     -8.13300000     -1.94200000      1.67200000
H     -8.13300000     -1.19300000      2.26800000
H     -9.02400000     -1.97000000      1.32300000
O     -7.78800000     -5.36600000     -6.86300000
H     -7.18400000     -6.08100000     -6.66600000
H     -7.31300000     -4.57500000     -6.60900000
O     -6.67100000      8.14200000     13.98700000
H     -6.99700000      7.31900000     13.62200000
H     -7.21600000      8.81600000     13.58200000
O      7.34800000    -11.79900000     12.43100000
H      7.45600000    -12.58700000     11.89800000
H      6.52400000    -11.41700000     12.12800000
O      6.08300000     13.53300000      5.36500000
H      6.25600000     14.46000000      5.53200000
H      5.85300000     13.49600000      4.43700000
O     -1.90900000     13.65200000    -10.20400000
H     -1.58000000     13.80100000    -11.09100000
H     -1.79200000     14.49300000     -9.76200000
O      2.44600000      0.65000000    -15.66500000
H      3.15200000      0.00800000    -15.73800000
H      2.47900000      1.13800000    -16.48800000
O      4.87700000     17.11300000     -3.38400000
H      4.30600000     16.34900000     -3.46500000
H      5.23900000     17.23600000     -4.26100000
O     -0.77700000     -9.02500000     -8.52800000
H     -0.99300000     -9.40600000     -9.37900000
H     -1.62500000     -8.88300000     -8.10700000
O    -12.15500000     -2.95400000     13.21900000
H    -11.40400000     -3.51900000     13.39900000
H    -11.86300000     -2.07900000     13.47500000
O     -2.06600000     -6.10500000     -4.90600000
H     -2.88100000     -5.91800000     -5.37200000
H     -1.91100000     -7.03700000     -5.05900000
O    -13.62600000     -4.78000000      4.43300000
H    -12.74800000     -5.08800000      4.65900000
H    -14.09200000     -4.75300000      5.26900000
O      7.29900000    -10.98800000     -4.59500000
H      8.04200000    -11.20800000     -5.15800000
H      7.68100000    -10.88500000     -3.72400000
O     -4.43600000      7.45500000     -9.58200000
H     -4.82300000      8.24400000     -9.96100000
H     -3.56300000      7.72800000     -9.30100000
O      2.45000000    -12.48200000      5.04200000
H      1.60100000    -12.51900000      4.60100000
H      2.89300000    -11.73100000      4.64800000
O      3.94800000     -5.44600000     10.79900000
H      4.56800000     -4.76600000     11.06300000
H      3.30900000     -5.47800000     11.51200000
O     -5.08400000    -17.41500000     -1.86400000
H     -4.60700000    -16.63600000     -2.14800000
H     -4.46700000    -18.13500000     -1.99600000
O     -5.84900000     -7.04500000     -5.42900000
H     -5.89200000     -7.10200000     -4.47500000
H     -6.10900000     -7.91500000     -5.73300000
O      2.65600000      4.24600000     17.34300000
H      3.12900000      4.79400000     16.71800000
H      2.56500000      3.40200000     16.90100000
O     15.73200000     -6.99100000      6.12000000
H     14.85400000     -7.10700000      6.48400000
H     15.75500000     -7.57200000      5.36000000
O     -2.27200000     -2.89300000     15.92200000
H     -2.53000000     -1.97400000     15.99300000
H     -1.49500000     -2.96700000     16.47600000
O      1.34500000    -12.75700000      2.05900000
H      1.82000000    -12.72700000      1.22800000
H      1.33700000    -13.68400000      2.29700000
O     -9.96100000     10.29500000      0.66600000
H    -10.29500000      9.93500000      1.48800000
H     -9.16800000     10.77000000      0.91700000
O    -15.23200000      5.78200000      6.13000000
H    -15.37100000      6.63700000      6.53800000
H    -14.89500000      5.23100000      6.83700000
O     13.62100000     -2.73600000      4.94200000
H     12.71800000     -2.50200000      4.72800000
H     13.90800000     -2.05400000      5.55000000
O      8.75400000     -6.63900000     -4.41200000
H      8.80900000     -5.92100000     -5.04300000
H      7.82000000     -6.83800000     -4.35500000
O    -14.36600000     -0.23400000     -2.63800000
H    -15.20700000     -0.16700000     -3.09000000
H    -14.56300000     -0.01100000     -1.72900000
O     -7.78300000      3.19200000     -5.67100000
H     -7.56200000      3.90400000     -6.27100000
H     -7.01100000      3.10200000     -5.11200000
O     -3.88000000    -10.66000000     -4.60000000
H     -3.45900000    -10.08100000     -3.96500000
H     -4.78500000    -10.72900000     -4.29800000
O     -2.78900000     -0.12300000     10.88400000
H     -3.24900000      0.71200000     10.80200000
H     -2.21300000     -0.00600000     11.64000000
O      3.55100000     10.67200000     -6.12500000
H      2.69900000     10.58200000     -6.55200000
H      3.61400000      9.90800000     -5.55200000
O     -0.99700000      7.01300000    -13.11300000
H     -1.54500000      7.78500000    -12.96800000
H     -0.11600000      7.29600000    -12.86900000
O      4.08100000     13.44300000    -11.58900000
H      4.66500000     12.72300000    -11.35200000
H      4.66500000     14.13200000    -11.90300000
O      5.57300000      4.55500000      4.19600000
H      5.20100000      5.43700000      4.18900000
H      6.50800000      4.69100000      4.35200000
O    -11.08000000    -11.31600000     -2.81100000
H    -10.27300000    -11.81300000     -2.67400000
H    -10.78600000    -10.41900000     -2.96800000
O      1.64000000    -16.17400000     -7.50400000
H      0.83200000    -16.65400000     -7.32300000
H      2.20600000    -16.81100000     -7.94000000
O     -9.30100000      8.75900000    -11.32800000
H     -8.81400000      9.25600000    -10.67100000
H     -9.64300000      8.00300000    -10.85100000
O      3.09600000     13.40700000     -8.31000000
H      2.58900000     12.63900000     -8.04600000
H      3.00800000     13.43700000     -9.26200000
O     -2.25400000      9.98200000     -6.57500000
H     -3.05700000      9.87800000     -6.06500000
H     -2.33700000     10.84600000     -6.97900000
O      4.08300000    -11.75600000     -2.42800000
H      4.44100000    -12.64100000     -2.49600000
H      3.66700000    -11.60000000     -3.27600000
O    -11.27100000      1.34700000     -5.32200000
H    -11.92400000      0.65300000     -5.23000000
H    -10.69200000      1.04000000     -6.02000000
O      6.80200000     -7.30900000     11.74400000
H      6.19000000     -7.35000000     11.00900000
H      7.36700000     -6.56300000     11.54400000
O     -9.12000000      5.17600000      1.14000000
H     -9.96900000      4.93600000      1.51300000
H     -9.23400000      5.06900000      0.19600000
O     -1.09500000      7.19000000    -16.18000000
H     -0.96000000      7.25400000    -15.23400000
H     -0.29500000      6.78200000    -16.50900000
O     -6.21700000     -3.18000000      0.04000000
H     -7.03300000     -2.69100000      0.15000000
H     -6.44800000     -3.90200000     -0.54500000
O      0.72200000     16.48600000      5.23600000
H      1.32200000     16.90600000      4.62000000
H      1.16600000     16.54500000      6.08200000
O     -3.41300000    -11.46300000    -12.68300000
H     -2.71400000    -11.01300000    -13.15700000
H     -4.16200000    -11.43600000    -13.27900000
O      9.97200000     -4.56900000     -5.82000000
H      9.38700000     -3.81300000     -5.88000000
H     10.20700000     -4.76300000     -6.72700000
O      3.97500000      6.05800000      1.85000000
H      4.67800000      5.41300000      1.78000000
H      3.32700000      5.77800000      1.20300000
O      5.26700000      3.86500000     -9.31300000
H      4.62400000      4.25300000     -9.90600000
H      5.95300000      3.52900000     -9.88900000
O      4.51400000      5.88800000     15.54900000
H      5.21500000      6.51900000     15.38400000
H      4.20100000      5.64600000     14.67700000
O      5.36100000      1.08400000    -12.04200000
H      4.65100000      1.32100000    -11.44500000
H      5.64600000      0.22000000    -11.74400000
O      3.51600000     -1.79400000     -6.19100000
H      2.77800000     -1.72700000     -5.58400000
H      4.18500000     -1.22100000     -5.81900000
O      8.87500000     -7.48600000      3.01800000
H      9.79900000     -7.72200000      2.93200000
H      8.71900000     -7.47200000      3.96300000
O      9.51500000     -9.35400000      0.17000000
H      9.45400000    -10.18600000      0.63900000
H     10.00200000     -8.78100000      0.76200000
O      8.26300000     -8.50200000     13.64000000
H      7.78300000     -8.27000000     12.84500000
H      9.18500000     -8.44400000     13.38900000
O     16.05500000      5.39100000     -1.02100000
H     15.54600000      5.01700000     -0.30300000
H     16.87000000      5.68100000     -0.61200000
O     -6.27000000     -7.70700000     -2.73400000
H     -6.41800000     -6.80300000     -2.45600000
H     -6.43200000     -8.22800000     -1.94700000
O      3.96400000     -4.54000000      7.40200000
H      3.31300000     -4.84200000      6.76800000
H      3.45700000     -4.05700000      8.05400000
O     17.08800000      1.08100000      4.33300000
H     16.90400000      0.24700000      4.76600000
H     16.22900000      1.48600000      4.21900000
O      1.00200000     -3.10500000     -3.19000000
H      0.65700000     -3.75100000     -3.80600000
H      1.95100000     -3.13700000     -3.31500000
O    -13.74800000    -10.08400000      3.24100000
H    -13.37800000    -10.21900000      4.11300000
H    -13.67600000    -10.93900000      2.81500000
O      6.84700000      5.66200000     -3.06300000
H      7.78300000      5.78600000     -3.21900000
H      6.73400000      5.84600000     -2.13000000
O    -15.01100000     -5.67200000     -1.52200000
H    -15.28900000     -4.90400000     -1.02300000
H    -15.56100000     -5.66100000     -2.30500000
O     -1.07600000     -0.26800000    -13.02700000
H     -1.74800000      0.39700000    -12.87500000
H     -0.78800000     -0.52200000    -12.15000000
O      1.15700000      6.88600000     -4.59500000
H      1.26700000      7.70600000     -5.07800000
H      0.21300000      6.72800000     -4.60600000
O      6.82300000      0.67100000      6.13800000
H      6.77500000     -0.09200000      5.56300000
H      7.67100000      0.58800000      6.57500000
O      1.96700000      2.99000000    -14.11600000
H      2.40600000      3.54200000    -14.76300000
H      2.16700000      2.09400000    -14.38900000
O    -15.95500000      7.15800000      3.85000000
H    -15.56600000      6.70900000      4.60100000
H    -16.18400000      8.02600000      4.18300000
O     -2.64300000     12.35900000     -7.60700000
H     -2.85900000     12.24700000     -8.53300000
H     -3.29200000     12.98300000     -7.28300000
O     14.73600000      0.86200000      9.94200000
H     13.79900000      0.66700000      9.95800000
H     15.04700000      0.61000000     10.81200000
O      4.73300000      2.40500000      1.16000000
H      5.15700000      3.23300000      0.93400000
H      5.03300000      2.21800000      2.05000000
O    -10.14800000    -10.31600000     11.14600000
H     -9.19200000    -10.32500000     11.09800000
H    -10.37500000    -11.14500000     11.56700000
O     -6.82800000    -10.32500000     -3.52900000
H     -6.43800000     -9.61400000     -3.02000000
H     -7.32700000     -9.88300000     -4.21600000
O     -6.51400000      1.49500000      2.20900000
H     -6.57000000      1.21600000      1.29500000
H     -7.01100000      0.83600000      2.69200000
O      9.59100000     -3.08300000     -3.14500000
H      9.72000000     -3.91100000     -3.60700000
H     10.32300000     -2.53500000     -3.42700000
O    -14.32700000     -9.13300000     -7.26100000
H    -13.57300000     -8.54300000     -7.26900000
H    -15.06800000     -8.57700000     -7.49900000
O     -1.39500000    -11.51000000      6.86000000
H     -1.50500000    -12.10700000      7.60000000
H     -2.12300000    -10.89300000      6.94000000
O     13.29100000      2.89200000     -2.39800000
H     12.87100000      2.74500000     -3.24500000
H     14.22500000      2.93800000     -2.59800000
O      8.97500000      2.55600000     -3.25500000
H      8.73300000      3.03700000     -2.46400000
H      8.30800000      2.80000000     -3.89700000
O      5.67100000    -10.70500000      6.84500000
H      6.39200000    -10.14000000      7.12300000
H      5.26500000    -10.23400000      6.11700000
O     12.65800000     -3.04400000     -8.52500000
H     13.26600000     -3.24100000     -7.81300000
H     11.80200000     -2.99100000     -8.10000000
O    -13.26100000     -8.37400000     -3.28700000
H    -13.91300000     -9.03800000     -3.06500000
H    -12.63900000     -8.82900000     -3.85500000
O    -12.90900000    -12.00700000      1.33300000
H    -13.27200000    -11.97200000      0.44700000
H    -13.26100000    -12.81500000      1.70500000
O      5.74000000      1.94600000      3.62800000
H      5.66900000      2.85500000      3.92100000
H      6.48500000      1.59500000      4.11500000
O     12.67400000     -7.34600000     -4.08200000
H     11.89600000     -7.08500000     -4.57500000
H     13.18500000     -7.86900000     -4.70000000
O    -10.72100000     -8.37700000      3.09700000
H    -10.61800000     -7.82700000      2.32000000
H    -11.27900000     -7.86400000      3.68100000
O     -2.70700000     -9.62700000     -1.68900000
H     -2.02800000     -9.52900000     -1.02200000
H     -3.50300000     -9.29800000     -1.27100000
O     -2.21400000     10.23800000      0.60300000
H     -2.43300000     10.87600000      1.28200000
H     -1.27100000     10.34100000      0.47400000
O     -6.26400000     -3.62300000    -12.03300000
H     -5.67500000     -2.96400000    -11.66600000
H     -7.13000000     -3.37900000    -11.70500000
O     -2.69100000     -7.94700000      0.52700000
H     -3.59400000     -8.12600000      0.78800000
H     -2.68500000     -7.01500000      0.30900000
O      3.29100000    -15.20600000     -3.89800000
H      3.07500000    -16.10900000     -4.13100000
H      2.52300000    -14.89200000     -3.42100000
O    -10.89300000     -3.99200000     -9.09300000
H    -11.68600000     -3.48200000     -9.25400000
H    -10.35900000     -3.43400000     -8.52900000
O      6.34700000    -14.27800000     -6.37200000
H      6.44500000    -15.16500000     -6.02600000
H      6.09300000    -14.40400000     -7.28600000
O      6.96000000     -7.33700000     -7.11400000
H      6.58400000     -7.50300000     -6.25000000
H      6.65900000     -8.06900000     -7.65200000
O    -15.78700000      3.43700000      3.61200000
H    -15.51100000      2.54700000      3.39400000
H    -16.32200000      3.33700000      4.39900000
O     -9.90500000    -14.01600000     -4.17400000
H    -10.29200000    -14.53900000     -3.47100000
H     -9.49100000    -13.28000000     -3.72400000
O     -4.93000000      8.60200000    -13.62200000
H     -5.01700000      9.01300000    -14.48200000
H     -5.61400000      9.01100000    -13.09100000
O     -7.30500000     -3.37700000    -15.17100000
H     -6.91900000     -3.98200000    -14.53700000
H     -8.07200000     -3.84000000    -15.50800000
O     -2.80700000      4.53900000     -1.41400000
H     -2.47400000      4.40700000     -0.52600000
H     -2.21300000      4.03600000     -1.97000000
O     -5.20400000     17.74300000      3.12200000
H     -5.60100000     18.00400000      3.95200000
H     -5.45000000     16.82400000      3.01700000
O      0.35500000     11.51900000      3.05400000
H      1.30300000     11.65400000      3.04200000
H      0.02700000     12.06300000      2.33700000
O      6.12300000      8.05500000     13.84700000
H      5.42600000      8.50200000     14.32800000
H      5.77800000      7.95700000     12.96000000
O      5.88300000      5.11300000    -12.52900000
H      5.96800000      4.24700000    -12.92800000
H      6.56900000      5.63500000    -12.94300000
O     10.79200000      5.65100000     -8.23500000
H     10.87500000      5.21800000     -9.08500000
H     10.48700000      6.53400000     -8.44500000
O     16.77000000     -1.28800000      5.59900000
H     16.51100000     -2.19300000      5.77500000
H     16.72100000     -0.85600000      6.45100000
O      3.48700000     -3.36500000     -2.06300000
H      4.40000000     -3.50900000     -2.31200000
H      3.38900000     -3.82800000     -1.23100000
O    -13.24400000      1.54300000    -12.12700000
H    -12.72500000      1.83900000    -12.87500000
H    -13.69700000      2.33000000    -11.82400000
O     -8.77100000     -5.61700000      9.06400000
H     -8.89200000     -5.01700000      8.32900000
H     -7.84900000     -5.86800000      9.02000000
O     10.75000000     -5.03900000     -8.53600000
H     11.25100000     -4.43700000     -9.08500000
H     10.91300000     -5.90300000     -8.91500000
O    -10.35200000      2.82100000      3.15200000
H    -11.02000000      2.82300000      3.83700000
H     -9.64400000      3.35900000      3.50600000
O     -6.39900000     -3.57100000     -3.28400000
H     -6.92900000     -4.14600000     -2.73300000
H     -5.55900000     -4.02300000     -3.36400000
O     -7.01200000      4.09500000    -14.47600000
H     -7.12800000      4.45700000    -15.35400000
H     -7.28100000      4.80100000    -13.88800000
O     10.79100000      5.23400000    -13.01200000
H     11.50900000      4.82400000    -13.49300000
H     10.63900000      4.65300000    -12.26700000
O     -0.16500000     -0.97000000    -15.39800000
H      0.72600000     -0.63000000    -15.31400000
H     -0.64900000     -0.55200000    -14.68600000
O     -4.34200000      5.69900000    -13.72400000
H     -4.59400000      6.61400000    -13.60300000
H     -4.97800000      5.35600000    -14.35200000
O     -8.07100000    -10.40900000    -12.85600000
H     -8.26100000     -9.48400000    -12.70300000
H     -8.00900000    -10.78900000    -11.97900000
O      9.08300000    -12.86000000     -5.80500000
H      8.43900000    -13.56500000     -5.74100000
H      9.54700000    -12.88300000     -4.96900000
O      3.88100000     -8.07600000    -14.03700000
H      3.95200000     -7.44800000    -14.75600000
H      4.76000000     -8.44600000    -13.95500000
O     -0.30500000     -4.29200000      3.99500000
H      0.36000000     -4.97900000      3.96000000
H      0.00100000     -3.69800000      4.68100000
O     -5.84100000     -0.06900000     -5.95400000
H     -5.31200000      0.69800000     -5.73200000
H     -5.22600000     -0.80100000     -5.92300000
O     -1.54900000     -4.36100000     13.56100000
H     -0.64000000     -4.47000000     13.84000000
H     -1.90700000     -3.70700000     14.16100000
O     -1.62400000     -5.53000000    -10.60400000
H     -0.96000000     -6.20800000    -10.72700000
H     -2.27700000     -5.93400000    -10.03400000
O      0.53200000     10.98400000     -0.33000000
H      0.15700000     11.76900000      0.07000000
H      1.44000000     10.97200000     -0.02900000
O     12.87300000     11.33500000     -0.25400000
H     12.65600000     12.04100000      0.35500000
H     12.54900000     11.64100000     -1.10100000
O     12.29600000    -12.17300000     -5.35000000
H     11.58400000    -11.98400000     -4.73900000
H     13.03300000    -12.41900000     -4.79100000
O      5.08600000     10.10000000     -8.52100000
H      4.47700000     10.29800000     -7.81000000
H      5.48800000      9.26900000     -8.26700000
O     -0.68100000    -13.39300000     11.19100000
H     -0.23200000    -12.55400000     11.29300000
H     -0.74700000    -13.74000000     12.08000000
O      4.07900000     -3.89100000     14.98500000
H      3.29900000     -4.30900000     15.34900000
H      4.46400000     -4.55700000     14.41500000
O     -0.41800000     17.96000000     -1.43100000
H     -0.87500000     17.28600000     -1.93500000
H     -0.21800000     18.64300000     -2.07100000
O     -0.16000000     -9.50900000    -12.45400000
H      0.30300000    -10.11800000    -13.03000000
H     -0.90900000     -9.21300000    -12.97100000
O     -9.50500000      0.61900000     -7.95400000
H     -9.82900000      0.75500000     -8.84500000
H     -8.84400000      1.30000000     -7.83300000
O      8.37800000    -10.39500000     -1.98800000
H      8.98600000     -9.89300000     -1.44400000
H      7.51800000    -10.02400000     -1.79100000
O      2.52400000    -17.37300000      3.55200000
H      3.46600000    -17.40600000      3.71900000
H      2.29500000    -16.45000000      3.65900000
O      6.97100000      2.42100000    -14.14000000
H      6.59200000      1.82800000    -13.49100000
H      7.89800000      2.47200000    -13.90700000
O     13.35300000     -0.17700000     -3.08500000
H     13.69100000      0.15600000     -2.25400000
H     12.42200000      0.04600000     -3.07100000
O     -4.97300000     10.80300000     -5.28800000
H     -4.97300000      9.87000000     -5.07100000
H     -5.89400000     11.01200000     -5.44500000
O     -4.08300000     -2.19700000     -5.04500000
H     -4.02900000     -3.13900000     -5.20800000
H     -3.60800000     -2.06800000     -4.22400000
O     -0.54700000     -5.04200000    -14.97700000
H     -0.24700000     -5.95100000    -14.99000000
H      0.01400000     -4.61400000    -14.32900000
O      5.33900000     14.38400000      9.06400000
H      6.29300000     14.34800000      8.99700000
H      5.10400000     15.22300000      8.66700000
O     -0.58200000     15.56600000      2.57000000
H     -0.68300000     15.83400000      3.48300000
H     -0.87100000     16.32500000      2.06400000
O      6.38100000     -1.93100000     -0.65600000
H      6.23800000     -2.80400000     -0.29000000
H      6.20300000     -1.33500000      0.07100000
O      7.19300000    -13.21100000      8.27800000
H      6.83200000    -12.61200000      7.62500000
H      7.93100000    -12.73400000      8.65900000
O     15.29300000     -6.28000000     -7.87300000
H     14.66300000     -5.98200000     -8.52900000
H     16.07100000     -6.51500000     -8.37800000
O      4.63000000    -16.39800000      6.36400000
H      5.56200000    -16.55500000      6.21600000
H      4.31100000    -16.04700000      5.53200000
O     -2.52900000    -10.66800000      2.04900000
H     -3.26300000    -10.59700000      1.43800000
H     -2.25800000     -9.76300000      2.20200000
O     -7.30600000      5.26900000     -7.31500000
H     -8.14800000      5.59600000     -6.99800000
H     -7.44300000      5.12300000     -8.25100000
O     -0.88300000      3.27600000    -15.94900000
H     -0.42800000      3.08500000    -16.76900000
H     -0.35500000      2.84800000    -15.27600000
O     -3.07700000      4.61500000     -5.50500000
H     -3.60500000      5.06000000     -6.16800000
H     -3.61300000      3.87100000     -5.23200000
O      5.88400000      7.08400000      5.30900000
H      4.94400000      7.24400000      5.38700000
H      6.21800000      7.84400000      4.83300000
O     -0.59400000    -13.07600000     -3.68300000
H     -0.34100000    -12.73200000     -4.54000000
H     -1.55100000    -13.09600000     -3.70600000
O     -4.30100000      3.05100000     13.53900000
H     -4.72400000      3.90000000     13.67000000
H     -5.02400000      2.42400000     13.51300000
O     -3.21000000     -9.70100000      7.36400000
H     -4.12500000     -9.43300000      7.45400000
H     -2.95700000     -9.98600000      8.24200000
O     14.73300000      3.61600000      0.81000000
H     14.01600000      3.25500000      1.33100000
H     15.43500000      3.77200000      1.44300000
O     -2.91900000     -1.99300000    -14.95700000
H     -1.98500000     -2.00600000    -15.16400000
H     -3.08400000     -2.83900000    -14.54100000
O      2.20900000     -0.76600000     -4.13700000
H      2.43900000      0.16200000     -4.09900000
H      2.41800000     -1.10100000     -3.26500000
O      4.22900000     -0.10300000     15.09200000
H      4.91700000     -0.41500000     14.50500000
H      4.63900000     -0.09100000     15.95700000
O     11.80000000     -2.89600000      2.68200000
H     12.02100000     -2.58900000      1.80300000
H     12.40100000     -3.62400000      2.84000000
O     -8.03900000    -10.99400000      0.52300000
H     -7.68000000    -11.85500000      0.31200000
H     -8.67300000    -11.16300000      1.22000000
O    -15.60100000     -0.03800000     -0.09900000
H    -14.96200000      0.56400000      0.28200000
H    -15.73400000     -0.70500000      0.57500000
O     12.94800000      8.64200000     -9.24800000
H     12.78000000      7.90000000     -9.82900000
H     13.85100000      8.51800000     -8.95600000
O     10.91900000     11.83600000      8.80300000
H     11.00600000     10.90300000      8.60700000
H      9.98500000     11.95700000      8.97700000
O     -7.86200000      5.16900000     -2.69000000
H     -7.02000000      4.73000000     -2.57200000
H     -7.69300000      5.83600000     -3.35600000
O     -1.89700000     -7.32500000      6.39500000
H     -2.28000000     -8.18500000      6.56700000
H     -1.18700000     -7.49700000      5.77700000
O      3.65500000    -14.44700000      9.89100000
H      3.82800000    -15.18500000      9.30700000
H      3.00300000    -13.92200000      9.42600000
O      9.21100000     -3.23300000    -14.13800000
H      8.85200000     -4.01500000    -13.71900000
H      9.89100000     -2.93000000    -13.53600000
O      5.46300000     -0.66300000      1.57200000
H      5.46600000      0.29400000      1.57300000
H      4.76900000     -0.90100000      2.18700000
O     -6.57600000    -11.45400000      3.64300000
H     -6.49200000    -10.50500000      3.55800000
H     -7.08500000    -11.57900000      4.44400000
O      5.10800000     15.03900000     -7.60500000
H      5.77700000     14.39400000     -7.83700000
H      4.29600000     14.68100000     -7.96400000
O     -0.74500000     13.81200000      5.50000000
H     -0.75600000     14.40500000      6.25100000
H      0.15200000     13.86000000      5.16900000
O     -1.92900000      2.73100000      9.31100000
H     -1.99200000      2.81200000     10.26300000
H     -2.42500000      3.47600000      8.97300000
O     -0.75700000      4.46700000      3.84000000
H      0.14300000      4.78800000      3.90200000
H     -0.72700000      3.59300000      4.22900000
O      9.04900000      8.20200000      4.86000000
H      8.27300000      8.76100000      4.89000000
H      9.10400000      7.91700000      3.94800000
O      7.47600000      5.69600000     -8.32100000
H      7.59500000      4.93700000     -8.89300000
H      8.24300000      6.24400000     -8.48700000
O     -6.45400000     -2.08100000     -9.12400000
H     -5.74100000     -1.45800000     -9.26400000
H     -6.56000000     -2.11500000     -8.17400000
O     13.49400000     -8.62100000      6.98700000
H     12.71300000     -8.63000000      6.43300000
H     13.40500000     -9.39800000      7.53800000
O      3.07100000     -7.50900000    -11.52800000
H      3.72900000     -7.02200000    -11.03200000
H      3.49600000     -7.70500000    -12.36300000
O     -0.78800000      1.88800000      4.86000000
H     -1.18600000      1.02900000      4.71600000
H     -0.58100000      1.90200000      5.79400000
O      9.90700000      0.85300000    -13.85200000
H     10.28100000      0.55500000    -13.02300000
H      9.01000000      0.51800000    -13.84300000
O     -4.77000000     -3.25900000     17.67100000
H     -5.36900000     -3.69200000     17.06200000
H     -3.97800000     -3.10200000     17.15700000
O     -5.45200000      8.44400000      6.54000000
H     -5.72200000      7.87200000      5.82100000
H     -5.13000000      9.23500000      6.10900000
O     -6.94300000      0.48300000      5.92400000
H     -7.63100000     -0.17200000      5.80800000
H     -7.00200000      0.73100000      6.84700000
O     11.09600000     -8.02200000      5.07100000
H     11.62200000     -7.22300000      5.05900000
H     10.33100000     -7.79900000      5.60000000
O    -15.47400000      7.00000000     -2.71100000
H    -14.91300000      6.54100000     -2.08600000
H    -16.21000000      7.31600000     -2.18500000
O      0.23600000      2.32700000      7.98700000
H     -0.58100000      2.49200000      8.45900000
H      0.60900000      1.55800000      8.41800000
O     -8.71600000     -3.04600000    -10.75400000
H     -9.62900000     -3.23500000    -10.53700000
H     -8.29100000     -2.91700000     -9.90600000
O    -16.07800000     -8.59300000      4.27500000
H    -16.50600000     -8.90800000      5.07100000
H    -15.22100000     -8.28500000      4.57100000
O     -7.31700000     -2.53100000     -5.86300000
H     -7.22200000     -1.59900000     -5.66900000
H     -7.06900000     -2.97100000     -5.05000000
O     10.97800000     -1.14700000      4.45200000
H     10.33200000     -1.73200000      4.84800000
H     11.20200000     -1.56500000      3.62000000
O      3.50100000    -10.71000000    -14.90700000
H      3.62900000     -9.78100000    -14.71700000
H      3.67100000    -10.78800000    -15.84600000
O      5.19800000     13.81700000     -2.85400000
H      5.43400000     13.35700000     -3.66000000
H      4.33100000     14.18300000     -3.03300000
O      5.20500000     -5.07300000    -13.06700000
H      4.33200000     -4.76300000    -12.82500000
H      5.76200000     -4.29800000    -12.99700000
O     -2.23900000     -9.97600000     10.09600000
H     -1.60900000    -10.41800000     10.66500000
H     -2.47100000     -9.17800000     10.57000000
O      8.04000000      9.87000000     -7.73300000
H      8.61000000     10.59200000     -7.47000000
H      7.80300000      9.44000000     -6.91100000
O      9.03000000      7.68700000     -9.03500000
H      9.26800000      7.52800000     -9.94800000
H      8.67800000      8.57700000     -9.03100000
O     -4.91200000      2.22400000     10.58300000
H     -5.20200000      1.73800000      9.81000000
H     -4.81700000      3.12600000     10.27700000
O      2.58500000    -12.77400000      7.69800000
H      2.64000000    -12.63500000      6.75200000
H      1.92500000    -12.14700000      7.99400000
O      7.17600000     -8.86900000      8.32800000
H      7.72500000     -8.09900000      8.17700000
H      6.45100000     -8.54500000      8.86200000
O     -0.76100000    -17.03100000      6.50400000
H     -0.76800000    -16.47600000      5.72500000
H     -1.07600000    -16.46200000      7.20700000
O    -15.40800000     10.01200000     -0.19100000
H    -14.83300000      9.28800000     -0.44000000
H    -16.29000000      9.64100000     -0.22900000
O      5.68500000      2.99700000     14.01500000
H      5.41100000      3.75500000     13.49800000
H      4.91700000      2.77600000     14.54100000
O      2.08000000     -8.39700000      7.91900000
H      2.97700000     -8.25300000      7.61600000
H      1.89100000     -7.64300000      8.47700000
O     -2.52100000     -1.56800000     -2.63700000
H     -1.63800000     -1.65600000     -2.99600000
H     -2.38500000     -1.38100000     -1.70800000
O      0.74900000    -10.09700000      2.19500000
H      0.76200000    -11.04700000      2.07500000
H      0.61300000     -9.74600000      1.31500000
O     -9.32600000     -9.08900000     -8.14900000
H     -8.51400000     -9.06200000     -8.65400000
H     -9.63100000     -8.18200000     -8.13700000
O     -7.59600000      7.73900000     -4.01300000
H     -7.78800000      8.15200000     -3.17100000
H     -6.65400000      7.85900000     -4.12900000
O      2.58500000     -1.16600000      8.43600000
H      1.85700000     -0.55400000      8.55000000
H      3.32700000     -0.61200000      8.19400000
O     -0.71800000     11.31400000    -13.43400000
H     -1.26200000     10.61800000    -13.06500000
H     -0.08100000     11.51000000    -12.74600000
O      9.57700000      0.00900000      9.73200000
H      8.81600000      0.27800000     10.24600000
H      9.55500000      0.57300000      8.95800000
O     12.32900000    -10.37200000     -2.74100000
H     11.87200000     -9.73400000     -3.28800000
H     13.25500000    -10.14900000     -2.83300000
O      4.05600000    -11.99300000    -10.51500000
H      3.46500000    -11.40400000    -10.04500000
H      3.88900000    -11.81200000    -11.44000000
O      1.81000000     -6.96800000      4.84700000
H      2.36800000     -7.12200000      5.60900000
H      1.13000000     -7.63900000      4.90900000
O     -2.48300000      9.27500000    -12.79700000
H     -3.25500000      9.06700000    -13.32200000
H     -2.81100000      9.32900000    -11.90000000
O     -2.85600000     -3.94000000      2.88000000
H     -3.24000000     -3.12200000      3.19400000
H     -2.01200000     -3.99600000      3.32700000
O      0.81200000     -6.06400000      9.76800000
H      1.35300000     -5.61800000     10.42000000
H     -0.08700000     -5.90200000     10.05200000
O      6.63500000     -4.29100000      3.14800000
H      6.33700000     -4.53500000      2.27100000
H      7.48300000     -3.87300000      3.00400000
O    -13.65800000      0.14000000      7.64500000
H    -14.05800000     -0.72900000      7.62300000
H    -13.49600000      0.35200000      6.72500000
O     -5.62500000     12.05600000      9.29700000
H     -5.72500000     12.33400000     10.20700000
H     -6.49600000     12.17000000      8.91500000
O     -1.85300000    -13.19000000      8.66800000
H     -1.52300000    -13.27300000      9.56300000
H     -1.76200000    -14.06800000      8.29700000
O     -1.64700000     -0.73900000      6.02600000
H     -0.89800000     -1.33000000      5.94600000
H     -1.81600000     -0.69200000      6.96700000
O    -11.77300000      5.73200000     -3.30700000
H    -12.34600000      5.80900000     -4.06900000
H    -11.24900000      4.95000000     -3.47900000
O      5.77800000     17.12600000      3.43900000
H      5.13900000     16.90200000      2.76200000
H      6.41800000     17.67800000      2.99000000
O      2.01400000      1.71900000      4.52900000
H      2.06700000      1.77900000      5.48300000
H      1.08600000      1.84500000      4.33200000
O     -8.82400000    -14.72200000      6.09000000
H     -8.26500000    -14.20500000      6.67000000
H     -8.58300000    -14.43600000      5.20800000
O      8.95500000     -7.12400000      6.52600000
H      9.08800000     -6.87900000      7.44200000
H      8.03100000     -6.93500000      6.35900000
O     11.05300000     -3.01400000    -11.67400000
H     11.94400000     -2.66900000    -11.73600000
H     11.15900000     -3.96300000    -11.73800000
O     -1.65900000      9.29800000     13.98500000
H     -2.40300000      9.85400000     13.75400000
H     -1.50600000      8.76400000     13.20600000
O    -15.99200000      2.80200000     -5.43000000
H    -15.39600000      2.64500000     -4.69800000
H    -16.29600000      3.70100000     -5.30300000
O     -9.34600000      5.97500000     10.39200000
H    -10.25500000      6.27000000     10.44700000
H     -9.09100000      6.15300000      9.48700000
O     -3.21900000     -1.58100000     -8.42000000
H     -3.68800000     -0.87400000     -8.86300000
H     -2.33100000     -1.54000000     -8.77500000
O     -1.49000000      5.56200000     13.47200000
H     -1.63000000      6.22200000     14.15000000
H     -1.62200000      6.03300000     12.64900000
O    -11.39600000      8.48400000     -7.18200000
H    -11.30700000      7.53100000     -7.19000000
H    -10.53200000      8.80800000     -7.43700000
O     -4.68000000     10.93900000      4.71900000
H     -5.41000000     11.52500000      4.91800000
H     -3.95400000     11.27500000      5.24400000
O     12.03200000      5.19000000     -0.57500000
H     12.52600000      4.72400000     -1.25000000
H     12.66300000      5.32900000      0.13100000
O     11.54800000     -3.26400000      8.93300000
H     11.34300000     -3.52400000      9.83100000
H     12.02700000     -4.00900000      8.57100000
O     -1.52500000    -12.71500000      0.10800000
H     -1.10200000    -13.54700000      0.32300000
H     -1.53300000    -12.23000000      0.93200000
O      5.16300000     -0.32300000     -4.69100000
H      4.79600000      0.19700000     -3.97600000
H      5.83600000     -0.86100000     -4.27500000
O      3.77400000     -3.56200000    -10.59000000
H      3.98900000     -2.93300000     -9.90200000
H      2.81900000     -3.54700000    -10.63900000
O    -11.46900000      3.87100000      8.47000000
H    -12.32100000      4.29700000      8.38100000
H    -11.47900000      3.49600000      9.35000000
O     -8.20900000     -2.38300000     13.77000000
H     -8.96700000     -2.96500000     13.82800000
H     -7.58100000     -2.74400000     14.39600000
O     -5.54100000     -3.64000000      5.06600000
H     -4.68700000     -3.35800000      4.73900000
H     -5.74100000     -4.43000000      4.56400000
O      2.87000000    -11.65900000      0.17300000
H      2.29500000    -10.89500000      0.21400000
H      3.19300000    -11.66800000     -0.72800000
O     -3.14700000      1.25800000     -3.51900000
H     -2.25700000      1.60500000     -3.58400000
H     -3.02800000      0.33700000     -3.28600000
O      4.68500000      5.27900000     12.75500000
H      3.75000000      5.16600000     12.58800000
H      4.94400000      6.00300000     12.18500000
O     -9.72600000     -9.06800000     -3.68000000
H    -10.51200000     -8.93400000     -4.21000000
H     -9.30800000     -8.20800000     -3.64800000
O      5.30100000     -8.84000000     -5.35100000
H      5.59100000     -9.45500000     -4.67800000
H      4.38100000     -8.67400000     -5.14200000
O     -7.53700000     -8.57300000     12.62400000
H     -7.65700000     -9.42300000     12.20000000
H     -6.72300000     -8.66500000     13.11900000
O      1.87300000     14.53000000     11.42000000
H      2.27100000     13.80200000     10.94100000
H      2.47600000     14.69900000     12.14300000
O     10.59900000    -11.74400000      9.13400000
H     11.28300000    -11.53700000      9.77100000
H      9.79400000    -11.41100000      9.53000000
O    -13.49400000      5.14400000     -5.56100000
H    -13.75800000      4.38100000     -5.04800000
H    -14.19100000      5.78400000     -5.41300000
O      4.54300000     -5.81100000    -15.68600000
H      4.71300000     -5.53800000    -14.78500000
H      5.39400000     -5.74800000    -16.12100000
O      3.21600000     12.42700000      7.78200000
H      3.63500000     13.15600000      8.23900000
H      2.35000000     12.75900000      7.54500000
O     -2.83200000     -7.57300000     14.22200000
H     -2.14400000     -8.17600000     14.50300000
H     -2.78400000     -6.84700000     14.84400000
O     -4.43700000     12.30300000     -9.69000000
H     -3.63200000     12.72600000     -9.98900000
H     -5.00400000     13.02800000     -9.42600000
O     -2.45000000     11.72300000      5.85800000
H     -1.79100000     12.35500000      5.57200000
H     -1.95700000     10.91900000      6.01800000
O     -5.45100000     -1.64700000    -16.22900000
H     -4.54400000     -1.75400000    -15.94200000
H     -5.95800000     -2.19400000    -15.63000000
O     -8.08500000     10.70700000     -9.79100000
H     -8.27700000     11.57000000    -10.15800000
H     -8.61000000     10.66400000     -8.99200000
O      3.22300000    -10.08700000      3.91000000
H      2.46800000    -10.20200000      3.33300000
H      3.62900000     -9.27200000      3.61500000
O     -5.81200000     13.46200000      4.75600000
H     -4.95300000     13.86100000      4.61400000
H     -6.43500000     14.11500000      4.43900000
O      8.36600000      0.35300000    -16.53500000
H      8.52300000     -0.50000000    -16.94100000
H      8.01400000      0.14500000    -15.66900000
O     -1.10600000     -0.02600000     13.25900000
H     -0.35600000     -0.49200000     13.62900000
H     -1.29800000      0.66200000     13.89700000
O      8.72100000      3.96300000      8.27000000
H      9.09100000      4.71300000      7.80500000
H      9.15700000      3.96900000      9.12200000
O      1.04600000     15.54700000     -0.48400000
H      0.86400000     16.48200000     -0.58300000
H      1.38800000     15.27900000     -1.33700000
O     -3.98200000      6.56600000     -2.92500000
H     -4.71700000      6.56600000     -2.31200000
H     -3.51000000      5.75500000     -2.73300000
O    -16.83800000     -0.01100000     -4.06600000
H    -17.44000000      0.26200000     -3.37400000
H    -17.40000000     -0.16800000     -4.82500000
O     -1.39300000     10.49200000      8.55800000
H     -2.25800000     10.10100000      8.67900000
H     -1.57300000     11.38300000      8.25700000
O      1.59600000     11.36900000     13.97300000
H      0.99500000     10.73300000     14.36300000
H      1.38500000     11.35600000     13.04000000
O      5.57900000     12.19600000     -5.46200000
H      4.69900000     11.84200000     -5.59300000
H      5.86300000     12.45900000     -6.33800000
O     -2.41900000     -7.15600000    -15.74600000
H     -2.60800000     -6.21900000    -15.69100000
H     -1.48300000     -7.20000000    -15.94300000
O    -13.03300000      5.66600000     -8.51500000
H    -13.25400000      5.35300000     -7.63800000
H    -13.45000000      5.03800000     -9.10500000
O     -6.73100000    -13.29700000     -0.48800000
H     -5.78000000    -13.21000000     -0.55000000
H     -6.87600000    -14.22400000     -0.30200000
O    -15.74600000     -2.70900000     -7.31500000
H    -16.44500000     -2.82500000     -6.67100000
H    -15.58300000     -3.59100000     -7.65200000
O     16.20100000     -2.46200000     -8.45900000
H     15.81900000     -2.77100000     -7.63800000
H     15.53800000     -2.65800000     -9.12100000
O     12.99100000      7.30100000      3.64400000
H     13.85800000      7.34900000      4.04500000
H     13.15700000      7.00900000      2.74700000
O    -13.07200000     10.80900000     -2.60400000
H    -13.97700000     10.61000000     -2.84200000
H    -12.55100000     10.16600000     -3.08500000
O     11.64100000     10.22400000      2.64000000
H     12.54300000     10.38800000      2.36200000
H     11.48600000     10.86100000      3.33700000
O      3.81500000     -4.62700000     -7.02000000
H      3.28700000     -5.30900000     -6.60500000
H      3.58700000     -3.82700000     -6.54800000
O    -17.35200000     -5.67600000      2.69900000
H    -16.53900000     -5.47700000      2.23300000
H    -17.18700000     -6.52100000      3.11800000
O    -12.97800000     -7.08100000     -8.90400000
H    -13.05000000     -7.56600000     -9.72700000
H    -12.08800000     -7.25900000     -8.59900000
O      6.52400000     -1.45300000    -11.27800000
H      7.38200000     -1.46100000    -10.85300000
H      6.03000000     -2.14100000    -10.83100000
O     -1.97300000    -12.89700000      3.65400000
H     -1.57000000    -12.56200000      4.45500000
H     -2.42200000    -12.14000000      3.27800000
O      6.56700000     -6.12300000      5.67900000
H      6.50600000     -5.99000000      4.73300000
H      6.61700000     -5.23900000      6.04300000
O     -1.40900000      7.29000000     -4.67300000
H     -2.15700000      6.96900000     -5.17700000
H     -1.73600000      7.35600000     -3.77600000
O    -10.22500000     -6.38100000      1.15300000
H    -11.02600000     -5.90100000      0.93900000
H     -9.85000000     -6.61100000      0.30300000
O     12.46400000      5.87500000      6.58900000
H     12.93300000      6.57700000      6.13800000
H     11.55200000      6.16700000      6.60300000
O      0.42300000     11.48900000     11.19000000
H     -0.39900000     11.97200000     11.09700000
H      0.84900000     11.57600000     10.33800000
O     -6.41100000     11.15100000     -2.67700000
H     -6.57200000     11.69500000     -1.90700000
H     -5.53400000     11.40200000     -2.96900000
O     12.46000000      7.01000000     -3.27800000
H     11.95000000      6.62600000     -3.99100000
H     11.89900000      6.92000000     -2.50700000
O     11.19400000      5.79500000     -5.25300000
H     10.87100000      5.71300000     -6.15000000
H     11.71200000      5.00300000     -5.11100000
O     -2.54400000     12.89800000     10.97300000
H     -3.21400000     13.57000000     11.10100000
H     -2.49700000     12.78500000     10.02400000
O      4.94000000      8.42200000      2.36300000
H      4.46400000      7.60700000      2.20100000
H      5.25200000      8.69200000      1.50000000
O      3.15200000      7.27900000      6.08000000
H      2.76100000      7.64000000      6.87500000
H      2.40500000      7.06300000      5.52200000
O     -3.38300000     -6.02300000     16.38500000
H     -3.48300000     -5.21900000     16.89500000
H     -3.61200000     -6.72400000     16.99700000
O     -6.99500000    -15.32300000     -4.01400000
H     -7.06800000    -16.27500000     -3.95100000
H     -7.80200000    -14.99400000     -3.61900000
O     17.03600000     -4.68300000     -4.23600000
H     16.93700000     -3.82900000     -3.81500000
H     16.26300000     -5.17700000     -3.96100000
O      9.50400000     -0.93100000     -0.19800000
H      9.05600000     -0.57200000      0.56800000
H      9.16300000     -1.82100000     -0.28100000
O     14.20600000     -4.52000000      3.31000000
H     14.95600000     -4.44300000      2.72100000
H     14.33700000     -3.82600000      3.95700000
O      9.71200000      6.23000000      6.38100000
H      9.40400000      6.89300000      5.76400000
H      9.72300000      5.41700000      5.87500000
O      0.59400000     -6.90700000    -11.48900000
H      0.27500000     -7.72800000    -11.86300000
H      1.54600000     -6.95800000    -11.57900000
O     -4.86000000      6.22600000     -6.84600000
H     -4.67600000      6.48900000     -7.74800000
H     -5.76300000      5.90900000     -6.86800000
O      0.30800000      6.11900000      9.33200000
H      0.70600000      6.85100000      9.80300000
H     -0.56300000      6.43300000      9.09000000
O     -9.34200000    -13.49900000      3.39900000
H     -9.75000000    -12.71000000      3.04300000
H     -9.16900000    -14.04700000      2.63300000
O     -3.34900000      1.72800000      7.28200000
H     -2.66600000      1.93100000      7.92100000
H     -3.54500000      0.80200000      7.42600000
O     10.37200000     -0.27000000     14.38700000
H     10.36300000      0.67600000     14.53600000
H      9.45500000     -0.53300000     14.46000000
O     -2.86200000      6.90300000      9.22300000
H     -3.69700000      7.37100000      9.18900000
H     -2.63700000      6.74600000      8.30600000
O      7.79500000     -7.94200000    -10.17300000
H      6.89200000     -8.24400000    -10.27900000
H      8.31900000     -8.58500000    -10.65100000
O     -5.28200000     -5.00400000      1.89800000
H     -5.67600000     -4.37900000      1.29000000
H     -4.50700000     -4.55500000      2.23500000
O     -8.81000000    -11.26600000      5.60200000
H     -9.37200000    -11.71900000      4.97300000
H     -8.95100000    -10.33700000      5.42400000
O      5.53400000      5.34900000      8.19700000
H      5.33200000      6.05900000      7.58800000
H      6.45100000      5.13700000      8.02200000
O     -9.50000000     -6.14500000     -4.83500000
H    -10.32500000     -6.20800000     -5.31600000
H     -8.99000000     -5.49500000     -5.31700000
O    -10.87300000     12.64300000      3.67100000
H    -11.73100000     12.79000000      4.07000000
H    -10.88500000     11.72200000      3.41000000
O     -8.82900000    -14.89800000      0.88000000
H     -8.00400000    -15.30900000      0.62300000
H     -9.36600000    -14.92300000      0.08800000
O      5.54100000      3.84200000    -15.76700000
H      6.08200000      3.19000000    -15.32200000
H      5.83500000      4.68100000    -15.41100000
O    -11.71700000     -0.23200000      2.80300000
H    -12.30000000     -0.94200000      2.53500000
H    -11.06600000     -0.18000000      2.10300000
O      5.92800000     11.72400000    -10.71800000
H      5.87500000     11.03300000    -10.05800000
H      6.78600000     11.60100000    -11.12500000
O     15.13900000      6.45400000     -3.33600000
H     14.23200000      6.73900000     -3.22900000
H     15.44600000      6.29200000     -2.44400000
O      6.75100000     -1.61900000      4.71100000
H      6.90000000     -1.98200000      5.58400000
H      6.09000000     -2.19300000      4.32300000
O     -8.64700000      8.37700000      7.05400000
H     -8.10000000      8.73300000      7.75500000
H     -8.47000000      7.43600000      7.06700000
O     -5.23400000     -3.26000000      7.88400000
H     -5.42800000     -3.19500000      6.94900000
H     -4.73600000     -4.07300000      7.96900000
O      4.64500000     -6.02200000     -9.51500000
H      4.41200000     -5.22400000     -9.99100000
H      4.38100000     -5.84700000     -8.61200000
O     -5.86400000     -8.89700000      7.25000000
H     -6.70600000     -9.01200000      6.80900000
H     -6.00000000     -8.15000000      7.83400000
O     -3.81800000     -5.57200000      8.30200000
H     -3.37500000     -5.88700000      7.51400000
H     -3.10800000     -5.37400000      8.91300000
O      0.86400000      7.45100000     -1.70200000
H      1.36400000      7.30300000     -2.50500000
H      0.03500000      7.82500000     -2.00100000
O     -7.48900000    -11.20200000     11.59700000
H     -6.53900000    -11.31200000     11.54700000
H     -7.78200000    -11.91300000     12.16700000
O     -2.09100000      3.41800000     11.88200000
H     -1.46200000      3.86900000     12.44400000
H     -2.87600000      3.33100000     12.42200000
O     -1.15400000      5.35100000    -10.50900000
H     -1.77300000      5.28000000    -11.23600000
H     -0.46000000      4.72800000    -10.72400000
O      7.50800000     -0.84700000    -13.86000000
H      6.95900000     -1.08400000    -13.11300000
H      7.85300000     -1.68100000    -14.17800000
O      4.63500000    -10.84000000     12.12200000
H      4.53700000    -10.96700000     11.17900000
H      4.01900000    -11.46000000     12.51400000
O    -11.63500000     -3.91800000      0.68900000
H    -11.78100000     -3.52000000     -0.16900000
H    -12.04200000     -3.31000000      1.30700000
O      9.77900000     -8.16400000     -6.70900000
H      8.87300000     -8.34400000     -6.45800000
H     10.00500000     -7.36400000     -6.23400000
O     12.00000000      1.12000000     12.64800000
H     12.11100000      0.70900000     11.79100000
H     11.55600000      0.45700000     13.17700000
O      5.56200000     12.23700000     -0.51700000
H      5.37900000     12.70000000     -1.33500000
H      6.35500000     12.65200000     -0.17900000
O     13.89500000     -8.29700000     -6.15100000
H     14.44900000     -7.90800000     -6.82700000
H     13.29300000     -8.86500000     -6.63200000
O     -0.51600000     10.72100000     -2.80600000
H     -1.03700000     11.49800000     -3.00900000
H     -0.25700000     10.83900000     -1.89200000
O    -13.67500000     -5.94200000      8.82900000
H    -13.00800000     -6.35600000      9.37600000
H    -14.11800000     -5.32900000      9.41500000
O     -3.52300000     14.87800000      4.34900000
H     -2.61200000     14.75900000      4.61600000
H     -3.75800000     15.74700000      4.67600000
O     14.15700000      6.97500000      1.32300000
H     14.03700000      7.38500000      0.46600000
H     14.88400000      7.45600000      1.71900000
O     -2.20700000     -5.29200000      0.45000000
H     -2.40100000     -4.83000000      1.26500000
H     -2.74900000     -4.85600000     -0.20800000
O     -5.23500000      2.95100000     -4.50400000
H     -5.49300000      3.38400000     -3.69100000
H     -4.57000000      2.31600000     -4.23600000
O      8.01000000     -7.07700000      0.44500000
H      8.56000000     -7.16900000      1.22300000
H      8.03400000     -7.93900000      0.03000000
O     -4.16600000     -5.11800000     -3.13800000
H     -4.09600000     -4.85600000     -2.22000000
H     -3.28100000     -5.39200000     -3.37700000
O      4.80100000      7.68400000    -13.92500000
H      4.55600000      6.80800000    -13.62700000
H      4.10700000      8.25300000    -13.59200000
O     11.48400000      2.80200000     -4.61800000
H     11.16800000      2.89300000     -5.51700000
H     10.69000000      2.70700000     -4.09300000
O     -3.36600000     -4.61800000    -13.99900000
H     -2.48000000     -4.67300000    -14.35700000
H     -3.23800000     -4.38700000    -13.07900000
O     -3.47400000      8.98000000      3.10500000
H     -4.40500000      8.94400000      2.88600000
H     -3.40800000      9.67300000      3.76100000
O     15.44200000      7.39400000      4.92200000
H     15.56600000      7.61300000      5.84500000
H     16.29100000      7.57200000      4.51700000
O    -12.10100000     -9.23400000     -5.42200000
H    -12.99400000     -9.42600000     -5.70600000
H    -11.58900000     -9.99000000     -5.70900000
O    -11.32200000     -5.85400000      5.17600000
H    -11.02100000     -6.35200000      5.93600000
H    -10.53800000     -5.40600000      4.85800000
O    -15.58300000      7.11500000     -5.30500000
H    -15.47700000      7.10900000     -4.35300000
H    -15.08700000      7.88000000     -5.59600000
O    -10.64200000     -0.49700000      0.51400000
H    -10.11500000      0.27600000      0.30900000
H    -11.02500000     -0.75400000     -0.32500000
O      8.03300000     -5.40000000     -9.82500000
H      7.71100000     -6.30100000     -9.83300000
H      8.30900000     -5.25100000     -8.92100000
O     -9.51800000     -0.08500000    -11.46700000
H     -9.08500000      0.44300000    -12.13800000
H     -9.19800000     -0.97500000    -11.61800000
O      3.29700000     -6.55500000     -3.61900000
H      3.00200000     -6.67000000     -2.71600000
H      2.96300000     -5.69400000     -3.87300000
O    -12.19400000     -5.95400000     -4.85500000
H    -12.44000000     -6.49400000     -4.10300000
H    -12.81900000     -6.19600000     -5.53800000
O      9.43000000     10.16200000     -3.26100000
H      8.70200000     10.04700000     -3.87300000
H      9.44200000     11.10100000     -3.07800000
O      3.45200000     11.36000000      2.93900000
H      3.54600000     11.26900000      1.99100000
H      3.18400000     10.49100000      3.23800000
O    -15.17700000     -5.18500000      6.68300000
H    -16.11500000     -5.19100000      6.87400000
H    -14.77900000     -5.64100000      7.42500000
O      3.54000000    -18.07900000     -1.55100000
H      3.22100000    -17.64400000     -0.76000000
H      2.89000000    -17.86400000     -2.22000000
O      8.12700000     -5.41800000    -12.69300000
H      8.15900000     -5.41600000    -11.73700000
H      7.23400000     -5.69100000    -12.90300000
O     -1.84800000      2.05600000     15.13100000
H     -2.69200000      2.50500000     15.09900000
H     -2.04500000      1.20300000     15.51900000
O      2.95600000      8.96300000    -12.70100000
H      2.79100000      9.52300000    -13.45900000
H      3.13700000      9.57300000    -11.98600000
O      5.64400000      3.66900000     -4.44000000
H      5.84500000      4.34800000     -3.79600000
H      5.23700000      4.14000000     -5.16600000
O     -1.53800000      7.93200000     11.58400000
H     -0.63600000      7.96100000     11.26500000
H     -2.03700000      7.55700000     10.85800000
O     13.94900000     -0.92700000     -9.94700000
H     14.24300000     -1.07900000    -10.84600000
H     13.63500000     -1.78100000     -9.65000000
O      1.46300000      4.67100000      7.57100000
H      1.06100000      5.13300000      8.30700000
H      0.96300000      3.85700000      7.49800000
O     10.57700000      0.25300000    -11.09900000
H     10.23600000     -0.63000000    -10.95800000
H     10.62300000      0.63600000    -10.22200000
O      2.18100000    -13.53300000     -7.88700000
H      2.07400000    -14.47300000     -7.74300000
H      2.10200000    -13.42600000     -8.83500000
O      3.64200000     -0.13900000      3.85800000
H      2.95900000      0.51100000      4.02200000
H      4.46200000      0.33000000      4.01400000
O      6.06700000    -10.16100000     14.45400000
H      5.51300000    -10.22700000     13.67700000
H      6.89000000     -9.79400000     14.13100000
O      0.68400000     -4.03100000     -7.58400000
H      0.04600000     -3.64800000     -6.98200000
H      0.88700000     -4.88700000     -7.20500000
O     -9.24100000     -4.03600000      6.84000000
H     -9.78200000     -3.48600000      6.27300000
H     -8.38300000     -4.04500000      6.41600000
O     -6.97600000     15.58500000      3.65900000
H     -7.68800000     15.04400000      3.31800000
H     -7.39400000     16.41400000      3.89000000
O     -8.83200000      6.56400000     12.98500000
H     -9.60800000      7.12300000     12.94500000
H     -8.84600000      6.07700000     12.16200000
O     13.84900000      5.68500000      8.89200000
H     13.71300000      4.78400000      9.18500000
H     13.39400000      5.73400000      8.05100000
O    -14.81200000     -5.37400000      1.94100000
H    -14.64100000     -5.10700000      2.84400000
H    -14.22300000     -6.11500000      1.79500000
O    -12.46700000     -0.97200000     -4.68100000
H    -13.29600000     -0.88200000     -4.21100000
H    -12.36800000     -1.91500000     -4.81400000
O     -1.31600000    -14.96000000     -9.70700000
H     -1.56300000    -14.26500000     -9.09700000
H     -2.06200000    -15.03300000    -10.30300000
O     11.87100000     -5.50700000    -11.37300000
H     11.33600000     -6.07000000    -10.81400000
H     12.12400000     -6.06800000    -12.10600000
O     -1.35100000     17.13400000     -4.82800000
H     -2.24000000     17.40500000     -5.05800000
H     -0.89300000     17.95300000     -4.64000000
O      4.98100000      7.34600000     -8.34200000
H      4.63700000      7.03100000     -9.17800000
H      5.80000000      6.86500000     -8.22400000
O      9.35300000     12.87000000     -2.73100000
H      9.02400000     12.80900000     -3.62800000
H      8.85900000     13.59300000     -2.34400000
O     -6.26500000     -5.55300000     -9.85200000
H     -5.48100000     -5.06200000     -9.60600000
H     -6.84200000     -4.90100000    -10.24900000
O     10.26100000      3.52100000     10.53500000
H     10.49400000      3.09000000     11.35700000
H     11.10100000      3.72200000     10.12400000
O     -0.22800000    -13.90800000      6.06400000
H      0.44500000    -14.05200000      6.73000000
H     -0.86200000    -13.32900000      6.48700000
O     -3.16400000     -7.86500000     11.45800000
H     -3.88900000     -7.24900000     11.35800000
H     -3.11400000     -8.02400000     12.40100000
O     11.67700000      8.54700000      5.55300000
H     12.07300000      8.19700000      4.75500000
H     10.73700000      8.41800000      5.43000000
O      1.80800000      5.29000000      3.78800000
H      2.48600000      5.87700000      3.45300000
H      2.20100000      4.88800000      4.56300000
O     -1.26200000      1.29400000     -9.23300000
H     -1.47600000      2.21400000     -9.07800000
H     -1.06100000      0.94500000     -8.36500000
O      0.14000000     -9.83000000     -6.07500000
H     -0.05200000     -9.43100000     -6.92400000
H     -0.02300000    -10.76400000     -6.20700000
O     12.57000000      3.15200000     -9.20600000
H     12.15000000      2.82100000     -8.41200000
H     13.09900000      3.89100000     -8.90600000
O    -12.99400000     -3.46000000     -4.19200000
H    -12.52600000     -4.22800000     -4.51800000
H    -13.86700000     -3.78600000     -3.97400000
O     14.86800000      1.49800000     -8.02300000
H     14.57000000      1.60300000     -7.11900000
H     14.11400000      1.13200000     -8.48400000
O      4.06000000    -12.41600000     -6.24900000
H      4.89600000    -12.88100000     -6.23600000
H      3.56600000    -12.83200000     -6.95600000
O      4.06000000     -1.56200000    -16.18100000
H      4.98000000     -1.82100000    -16.24100000
H      3.66500000     -2.21400000    -15.60300000
O      6.02900000    -14.82400000     -0.76000000
H      6.55100000    -14.12800000     -0.36100000
H      5.89500000    -14.53500000     -1.66300000
O     -5.36200000     -9.87700000    -11.07300000
H     -5.15100000     -9.14100000    -11.64700000
H     -4.78100000    -10.58100000    -11.36300000
O     -9.55800000     10.73900000     -7.08000000
H     -9.79400000     11.65400000     -7.23000000
H     -9.23400000     10.72000000     -6.17900000
O      2.02500000      3.29600000     -9.19900000
H      1.70200000      3.66200000     -8.37600000
H      1.35800000      3.53300000     -9.84400000
O     -8.62500000     13.21800000     -6.17700000
H     -8.38800000     12.57100000     -5.51300000
H     -8.90400000     13.98500000     -5.67700000
O    -10.57600000      5.60500000     -6.56100000
H    -10.18900000      5.08100000     -5.86000000
H    -11.51900000      5.47000000     -6.46900000
O      0.95500000     14.75400000     -7.62000000
H      0.82800000     15.42400000     -8.29200000
H      1.80100000     14.35900000     -7.83100000
O    -13.03700000      9.02000000      8.38400000
H    -12.85100000      9.15900000      9.31200000
H    -12.35800000      9.51700000      7.92700000
O    -16.98100000      4.12800000     -2.33800000
H    -17.80700000      3.65300000     -2.24600000
H    -16.56200000      4.04800000     -1.48100000
O     -4.76500000      0.67400000      4.10000000
H     -5.31700000      1.06700000      3.42500000
H     -5.33100000      0.61600000      4.87000000
O      8.15500000    -10.85600000      9.73400000
H      7.70600000    -10.23600000      9.15900000
H      7.72700000    -10.74700000     10.58400000
O    -12.08900000      5.86600000      2.64100000
H    -13.02800000      5.83000000      2.46100000
H    -11.79200000      6.66300000      2.20200000
O     -2.06100000      5.91000000      6.79000000
H     -2.56600000      5.68000000      6.01000000
H     -1.42200000      6.55200000      6.48200000
O     -2.56300000     -8.53700000    -13.37500000
H     -3.41300000     -8.14100000    -13.18300000
H     -2.35200000     -8.23300000    -14.25800000
O     -2.14700000      7.47500000      1.02000000
H     -1.87800000      7.60700000      0.11100000
H     -2.01200000      8.32600000      1.43600000
O    -14.78900000     -3.28100000      9.55800000
H    -14.97700000     -2.76500000      8.77500000
H    -13.99500000     -2.88700000      9.92000000
O      5.70500000      9.29900000     -0.25700000
H      5.55800000      8.99000000     -1.15200000
H      5.95200000     10.21800000     -0.35800000
O     17.46300000     -2.54100000      0.51300000
H     17.25300000     -1.67700000      0.16000000
H     18.34100000     -2.44300000      0.88100000
O    -10.27600000      3.67000000     -4.32400000
H     -9.38700000      3.37400000     -4.51900000
H    -10.83300000      2.93300000     -4.57500000
O      8.80200000     -2.91000000    -10.25800000
H      9.54300000     -3.03400000    -10.85100000
H      8.46700000     -3.79300000    -10.10500000
O     -5.97800000     14.22700000     -8.68400000
H     -5.36000000     14.31300000     -7.95900000
H     -6.69600000     14.81900000     -8.45900000
O     -8.55000000     -6.62500000    -13.22300000
H     -8.97300000     -6.29300000    -14.01500000
H     -7.65100000     -6.30200000    -13.27900000
O     -9.57200000      1.44500000      9.79000000
H     -9.47600000      2.03400000      9.04200000
H    -10.22300000      1.87000000     10.34800000
O      1.56300000     10.55400000    -14.80300000
H      0.68100000     10.71300000    -14.46600000
H      1.58200000     11.00600000    -15.64700000
O      8.50700000      4.33700000     -6.09100000
H      7.87100000      4.93900000     -6.47800000
H      9.12500000      4.15400000     -6.79900000
O    -12.02700000      6.67400000      9.81200000
H    -12.56200000      5.88800000      9.69700000
H    -12.18800000      7.19100000      9.02200000
O     -9.89800000     -1.32200000     11.69800000
H     -9.79100000     -0.37400000     11.61600000
H     -9.53800000     -1.52900000     12.56100000
O      0.60600000    -10.88000000     11.27600000
H      1.26600000    -10.34400000     11.71600000
H      0.66500000    -10.62500000     10.35600000
O     -0.18800000      1.21300000     18.20500000
H      0.21500000      0.93100000     19.02600000
H      0.45200000      0.98100000     17.53200000
O     10.77900000    -10.39800000      3.51600000
H     10.66700000     -9.86300000      4.30100000
H     11.19600000    -11.20100000      3.83000000
O     14.08600000      0.56800000     -0.43900000
H     13.92300000      1.50600000     -0.53500000
H     14.84600000      0.51500000      0.14000000
O     -1.44600000     -6.83400000     -2.16300000
H     -2.12200000     -7.48400000     -1.97000000
H     -1.57200000     -6.62700000     -3.08900000
O     -4.18200000     14.86700000      1.74900000
H     -3.81700000     14.85600000      2.63300000
H     -3.41700000     14.87000000      1.17300000
O      2.07100000     13.50100000      4.51400000
H      2.48000000     14.14800000      3.93900000
H      2.51800000     12.68000000      4.30600000
O    -12.48000000     -3.72200000      7.65500000
H    -12.30400000     -3.25000000      8.46800000
H    -12.62700000     -4.62700000      7.93000000
O     15.34100000     -2.60100000      8.47900000
H     15.01400000     -2.69000000      9.37400000
H     15.57900000     -3.49100000      8.22100000
O      4.16900000     -1.70500000     -8.76800000
H      4.19600000     -2.02700000     -7.86700000
H      4.30700000     -0.76100000     -8.69000000
O      2.35800000     -2.43700000      3.80600000
H      2.85100000     -1.62900000      3.94900000
H      1.69100000     -2.43400000      4.49200000
O     10.14300000      7.33600000      2.09300000
H     10.05000000      7.37800000      1.14100000
H     10.66100000      8.10900000      2.31700000
O     14.13800000      9.99000000      6.30400000
H     13.45000000      9.57900000      5.78000000
H     14.30700000      9.36600000      7.00900000
O      5.48200000    -13.80500000     -8.93300000
H      6.40500000    -13.58900000     -9.06600000
H      5.01000000    -13.20400000     -9.51000000
O     15.86200000      2.64200000      7.78800000
H     15.20900000      1.97700000      8.00700000
H     15.62600000      2.92700000      6.90500000
O      5.75500000     -9.48800000     -1.85100000
H      4.99000000    -10.01500000     -2.08200000
H      5.39000000     -8.68600000     -1.47800000
O     13.70600000     -4.57900000     -3.70200000
H     13.61000000     -5.53100000     -3.68600000
H     14.09400000     -4.36300000     -2.85400000
O     -9.98900000     -6.32300000     -8.19600000
H     -9.09400000     -6.17800000     -7.89100000
H    -10.28400000     -5.46200000     -8.49100000
O     -7.93800000     11.48700000      2.25700000
H     -7.13400000     11.43700000      1.74000000
H     -7.73300000     11.01700000      3.06500000
O      0.54100000     -4.70800000     -0.18300000
H     -0.30300000     -4.93700000      0.20600000
H      0.35900000     -3.92600000     -0.70400000
O     11.20400000     -8.26400000      2.16000000
H     11.11100000     -9.06800000      2.67100000
H     12.10100000     -7.97600000      2.32900000
O     -6.94000000      0.81800000      8.88100000
H     -6.77700000     -0.12400000      8.91900000
H     -7.67600000      0.95800000      9.47600000
O     15.50800000      9.12600000     -2.45800000
H     16.14200000      9.61700000     -2.98000000
H     15.09300000      8.53000000     -3.08200000
O     -4.69800000    -13.56000000      7.28200000
H     -4.11600000    -13.07400000      6.69800000
H     -4.10900000    -14.06900000      7.83800000
O     -1.58000000      8.13100000    -10.17400000
H     -1.47900000      7.19800000    -10.36300000
H     -0.92900000      8.31100000     -9.49700000
O    -12.38200000     -6.45300000     -1.56200000
H    -13.30100000     -6.22600000     -1.70200000
H    -12.30400000     -7.34900000     -1.89000000
O      8.53600000    -15.09200000     -3.32000000
H      7.60700000    -14.89700000     -3.44300000
H      8.64700000    -15.97200000     -3.68000000
O      0.79100000    -10.72400000      8.41900000
H      1.04900000     -9.81700000      8.25900000
H     -0.04800000    -10.81700000      7.96700000
O      4.22200000      4.44600000     -6.76300000
H      4.85000000      4.71800000     -7.43200000
H      3.41300000      4.28000000     -7.24600000
O      3.53400000      5.96900000    -10.50300000
H      4.22300000      6.19000000    -11.12900000
H      2.72200000      6.04700000    -11.00300000
O     -7.36200000    -16.89200000      3.20000000
H     -6.99800000    -16.03700000      3.43000000
H     -7.18800000    -16.98300000      2.26300000
O     -8.88800000      0.14500000      3.28900000
H     -8.90700000     -0.11000000      4.21200000
H     -9.65800000      0.70300000      3.17900000
O     10.86900000      8.97200000      8.35900000
H     10.99100000      8.64400000      7.46900000
H     10.13000000      8.46900000      8.70100000
O     -4.77200000    -15.76400000      5.45400000
H     -5.10300000    -14.97800000      5.88800000
H     -4.41500000    -16.29800000      6.16400000
O     -5.69700000     14.41500000     -3.86300000
H     -6.35800000     15.09900000     -3.75100000
H     -5.72600000     13.91800000     -3.04600000
O     13.70200000      8.52000000     -5.42800000
H     13.07300000      9.16500000     -5.10200000
H     13.44600000      7.70100000     -5.00300000
O     -6.78700000      0.16700000      0.00700000
H     -6.53100000     -0.03700000     -0.89200000
H     -6.85600000     -0.68600000      0.43600000
O     -9.72900000     -5.43000000     -2.28900000
H     -9.74800000     -5.43500000     -3.24600000
H    -10.61900000     -5.66700000     -2.03000000
O     -3.30500000     -9.24000000     -7.10000000
H     -3.84000000     -9.80000000     -7.66300000
H     -3.58000000     -9.46200000     -6.21000000
O     14.84800000     -7.19700000     -0.15400000
H     13.92700000     -6.98700000     -0.31000000
H     15.32900000     -6.46100000     -0.53200000
O     -3.58300000     12.10900000     -1.82800000
H     -3.51200000     12.26200000     -2.77000000
H     -3.55700000     11.15700000     -1.73700000
O      0.96000000    -17.35400000     -3.03400000
H      0.70200000    -16.54500000     -3.47500000
H      0.92800000    -18.02100000     -3.72000000
O     -5.88600000      3.47100000      6.77000000
H     -5.30100000      3.30600000      7.50900000
H     -5.41600000      3.12600000      6.01100000
O      6.01800000     -3.57400000     11.24200000
H      6.82800000     -4.05100000     11.06100000
H      5.88600000     -3.02500000     10.46900000
O    -16.68400000     -1.74100000      4.00500000
H    -16.36300000     -2.41900000      3.41000000
H    -17.62900000     -1.88900000      4.05000000
O     -1.05100000      7.27100000      4.26800000
H     -1.89000000      7.56000000      3.90900000
H     -1.04000000      6.32600000      4.12000000
O     -3.74100000     -3.42700000     -0.97600000
H     -4.41700000     -2.93400000     -0.51200000
H     -3.47800000     -2.85400000     -1.69700000
O     10.61700000     -7.55200000     -9.43900000
H     10.67900000     -8.26700000    -10.07200000
H      9.81200000     -7.73200000     -8.95200000
O      9.15100000    -11.55100000      1.55800000
H      9.46600000    -12.42600000      1.33100000
H      9.48800000    -11.39600000      2.44000000
O    -15.22800000     -2.23600000      6.98200000
H    -14.65200000     -2.96200000      6.74400000
H    -15.81200000     -2.13800000      6.23000000
O     12.08200000     -2.51200000     -4.27100000
H     12.43400000     -1.70000000     -3.90500000
H     12.71400000     -3.18300000     -4.01300000
O    -14.41200000      3.52600000     -3.43300000
H    -15.23300000      3.80200000     -3.02600000
H    -13.87400000      3.22000000     -2.70200000
O      3.66600000      3.33000000      8.30900000
H      2.99400000      3.89300000      7.92600000
H      4.47000000      3.84600000      8.25400000
O      0.40100000      3.56800000     15.04800000
H     -0.30900000      2.96800000     15.27600000
H      0.01600000      4.44000000     15.13900000
O      0.11200000     -1.84800000    -18.18100000
H      1.05700000     -1.70000000    -18.22300000
H     -0.17900000     -1.32900000    -17.43200000
O     -5.64800000      6.63500000      4.16500000
H     -5.98200000      5.87000000      4.63300000
H     -5.47600000      6.31800000      3.27800000
O    -14.17100000      0.69300000     -8.64100000
H    -13.26600000      0.52000000     -8.90000000
H    -14.20300000      0.46000000     -7.71300000
O     -1.42200000     -2.93600000     -6.01800000
H     -2.35000000     -2.73000000     -6.12900000
H     -1.17000000     -2.48200000     -5.21500000
O      2.77500000     -7.79300000     -6.65200000
H      2.29800000     -8.59900000     -6.45600000
H      2.29100000     -7.39800000     -7.37800000
O     -2.19500000    -15.35500000      3.27300000
H     -2.52700000    -15.32000000      2.37600000
H     -2.17500000    -14.44200000      3.55700000
O     16.83100000      4.13700000      5.20100000
H     17.65900000      3.66700000      5.10300000
H     16.69100000      4.55500000      4.35100000
O     -4.26100000     14.13600000     -6.36100000
H     -4.86400000     13.97000000     -5.63700000
H     -3.88300000     14.99400000     -6.16500000
O      9.42800000      1.19500000      7.27000000
H      9.03900000      2.02100000      7.55700000
H      9.88500000      1.41500000      6.45900000
O      0.15600000    -12.61300000     -6.36000000
H      0.80300000    -12.89800000     -7.00600000
H     -0.68300000    -12.68100000     -6.81600000
O     -0.22600000     -8.66700000      4.22900000
H     -0.08900000     -9.31000000      3.53300000
H     -1.07500000     -8.27400000      4.02800000
O    -14.11200000     -4.70600000     -8.40000000
H    -13.57200000     -3.91900000     -8.32700000
H    -13.50100000     -5.39100000     -8.67300000
O    -13.16100000     -8.08100000      1.32200000
H    -13.10200000     -8.63400000      2.10100000
H    -12.67300000     -8.55900000      0.65200000
O     -4.28100000      4.44100000      9.14700000
H     -3.69700000      5.13300000      8.83600000
H     -4.93300000      4.89900000      9.67700000
O    -13.43500000     -2.38900000      2.90200000
H    -14.11100000     -2.14700000      2.26900000
H    -13.80600000     -3.13400000      3.37500000
O     15.29200000      6.05900000     -6.28000000
H     14.82300000      6.89300000     -6.30400000
H     15.59600000      5.98000000     -5.37600000
O     -6.10200000      1.01700000     12.83700000
H     -5.97000000      0.07200000     12.76900000
H     -5.59700000      1.38200000     12.11000000
O      3.12700000      2.08100000     -5.43800000
H      3.62900000      2.82900000     -5.11400000
H      3.12100000      2.19100000     -6.38900000
O     -4.07100000      9.77400000      8.60100000
H     -4.58300000     10.55000000      8.82700000
H     -4.66900000      9.23500000      8.08300000
O    -11.93100000     -0.03900000    -10.07100000
H    -11.05800000     -0.17700000    -10.44000000
H    -12.46100000      0.25100000    -10.81300000
O    -14.84400000      5.95500000      1.88200000
H    -15.29200000      5.13100000      1.68900000
H    -15.33800000      6.33100000      2.61100000
O      9.71500000     -1.83800000      7.23200000
H     10.37300000     -2.19000000      7.83100000
H      9.84300000     -0.89000000      7.26600000
O    -13.06600000      5.03700000     -0.98500000
H    -12.36700000      4.55500000     -0.54300000
H    -12.62900000      5.48000000     -1.71200000
O    -10.79800000    -11.42200000     -7.42500000
H    -10.29400000    -10.65800000     -7.70400000
H    -11.48600000    -11.50900000     -8.08500000
O      6.01900000    -10.01400000    -10.40800000
H      5.52900000    -10.82700000    -10.52800000
H      5.97700000     -9.84600000     -9.46600000
O      5.67900000    -13.91500000     -3.28900000
H      4.97100000    -14.44600000     -3.65300000
H      5.83800000    -13.24100000     -3.95000000
O      1.45000000     -1.35200000     -8.49500000
H      1.42600000     -2.28000000     -8.26200000
H      2.32700000     -1.21800000     -8.85500000
O      0.73300000     -2.44800000      6.42500000
H      0.86100000     -3.29400000      6.85500000
H      1.14900000     -1.81600000      7.01100000
O     -2.47800000     14.16400000     -0.43700000
H     -2.92400000     13.41100000     -0.82400000
H     -1.56300000     14.06300000     -0.70100000
O      1.59300000     -4.37900000     11.87600000
H      1.13400000     -4.28900000     12.71000000
H      1.58200000     -3.49900000     11.49900000
O     11.82900000    -12.26800000      5.31700000
H     12.70600000    -11.90100000      5.20500000
H     11.56000000    -11.98400000      6.19000000
O     -3.85400000    -13.00800000     -1.13200000
H     -3.04600000    -12.74300000     -0.69100000
H     -3.59700000    -13.75400000     -1.67400000
O      6.59400000    -12.19300000      0.63300000
H      6.17200000    -11.38100000      0.35100000
H      7.52800000    -11.98600000      0.64200000
O     -3.56100000     11.22000000     13.03600000
H     -3.15300000     11.65800000     12.29000000
H     -4.43300000     11.61000000     13.09600000
O     -9.46100000     -2.29600000     -7.71900000
H     -8.86000000     -2.44500000     -6.98900000
H     -9.45900000     -1.34700000     -7.84100000
O    -15.01900000     -2.68200000      0.64400000
H    -14.88900000     -3.57300000      0.96900000
H    -15.48800000     -2.79500000     -0.18300000
O      0.71500000     -3.82900000    -10.28200000
H      0.67800000     -3.91300000     -9.32900000
H      0.11900000     -4.50500000    -10.60500000
O      1.24000000    -13.75200000    -10.66400000
H      0.88300000    -13.52900000    -11.52400000
H      0.47300000    -13.97900000    -10.13800000
O     -2.51000000      3.67600000     -9.10000000
H     -3.42200000      3.70300000     -9.39100000
H     -2.06900000      4.33800000     -9.63300000
O     -6.57900000      1.29800000     15.66900000
H     -6.41800000      1.07900000     14.75200000
H     -7.52200000      1.17800000     15.78300000
O     16.04900000      3.34700000     -2.81800000
H     16.86100000      2.84400000     -2.76200000
H     16.15200000      4.04200000     -2.16700000
O    -11.22500000      7.53000000      0.61000000
H    -10.88800000      8.42400000      0.67000000
H    -10.90100000      7.20800000     -0.23100000
O      9.26900000    -14.55800000      1.83700000
H      8.62700000    -14.88400000      2.46800000
H     10.09900000    -14.56600000      2.31400000
O     -1.51500000      6.01400000     -7.45600000
H     -1.43400000      5.32000000     -8.11100000
H     -1.83500000      5.56700000     -6.67200000
O      6.00200000    -17.18100000      0.75500000
H      5.96900000    -16.47400000      0.11100000
H      6.87500000    -17.11100000      1.14300000
O     14.30500000    -10.29600000      1.22000000
H     14.41700000     -9.34600000      1.23400000
H     15.18400000    -10.63900000      1.06200000
O     -3.40100000     -0.74100000      8.25200000
H     -3.89300000     -1.51800000      7.98500000
H     -3.32700000     -0.82000000      9.20300000
O     -4.63500000    -16.32700000      1.61000000
H     -4.95800000    -15.56800000      2.09600000
H     -4.54600000    -17.01400000      2.27100000
O     12.10100000    -10.06300000     -7.14600000
H     12.33200000    -10.68700000     -6.45800000
H     11.14700000    -10.00500000     -7.10700000
O     -2.09300000    -16.90300000     -4.49000000
H     -1.30900000    -16.55100000     -4.90900000
H     -2.56200000    -17.34900000     -5.19600000
O    -10.89100000      9.85400000      3.39300000
H    -11.80000000      9.68600000      3.14400000
H    -10.79100000      9.42200000      4.24100000
O      4.25300000     -7.72200000      6.50600000
H      4.79100000     -6.97700000      6.24000000
H      4.22400000     -8.28500000      5.73200000
O      8.97000000     -3.52900000     -0.15800000
H      9.19300000     -3.73800000     -1.06500000
H      8.32700000     -4.19400000      0.08900000
O    -10.40700000      3.89900000      6.01700000
H    -10.80400000      3.85600000      6.88700000
H    -10.76600000      4.69600000      5.62900000
O     -2.49400000     -7.27100000      3.28200000
H     -2.19600000     -7.33500000      2.37500000
H     -2.86400000     -6.39000000      3.35100000
O     -7.66200000      9.50600000      4.62700000
H     -7.55900000      9.11000000      5.49200000
H     -7.77200000      8.76200000      4.03500000
O     -6.08200000     -0.51600000     -2.58300000
H     -5.79200000      0.08000000     -3.27400000
H     -6.10500000     -1.37600000     -3.00300000
O     16.20700000     -4.62200000     -0.61100000
H     16.64700000     -3.85800000     -0.24000000
H     15.29300000     -4.35300000     -0.70000000
O      1.22900000     -7.17100000     -1.79000000
H      1.35200000     -6.28300000     -1.45600000
H      0.28000000     -7.29800000     -1.78700000
O     10.39700000      0.11200000     -2.96000000
H      9.91600000      0.86200000     -3.31100000
H      9.83900000     -0.22300000     -2.25800000
O     -4.84900000    -10.72400000      0.45500000
H     -4.49800000    -11.38400000     -0.14400000
H     -5.78300000    -10.92500000      0.51200000
O     -3.13400000      1.97600000    -11.90600000
H     -2.85000000      1.79300000    -11.01000000
H     -2.91900000      2.89900000    -12.04200000
O     -7.10600000     13.65800000     -1.59600000
H     -6.62900000     13.45900000     -0.79000000
H     -7.61300000     14.44200000     -1.38700000
O    -11.79600000     12.31200000     -0.86500000
H    -12.22100000     11.70500000     -1.47100000
H    -11.13700000     11.78100000     -0.41800000
O     -8.89800000     14.10800000      2.69500000
H     -9.79700000     13.85400000      2.90300000
H     -8.45100000     13.28000000      2.51800000
O     10.84300000      2.05800000     -0.70800000
H     10.68800000      1.57100000     -1.51800000
H     10.38400000      2.88800000     -0.83600000
O      5.73700000      3.87600000     17.07200000
H      5.57400000      4.41500000     16.29800000
H      5.03600000      3.22500000     17.06300000
O     -2.05600000    -12.44300000     -8.37000000
H     -2.98400000    -12.64900000     -8.26100000
H     -2.04300000    -11.73100000     -9.01000000
O      0.24800000     -7.46600000    -16.18400000
H      1.09700000     -7.03700000    -16.28800000
H      0.36600000     -8.33000000    -16.57800000
O     16.90200000     -4.29200000      2.87100000
H     17.03300000     -3.57800000      2.24800000
H     17.76700000     -4.43700000      3.25400000
O      7.34200000     12.72500000     -8.06900000
H      7.60600000     11.89800000     -8.47300000
H      7.81000000     13.39500000     -8.56700000
O     -5.97600000    -14.45800000      2.98500000
H     -6.28500000    -13.55400000      3.05200000
H     -5.56400000    -14.63300000      3.83100000
O     16.63800000     -2.18400000     -3.04100000
H     17.26400000     -1.52100000     -2.74900000
H     15.87800000     -1.68300000     -3.33600000
O     10.81800000      1.73400000      4.87200000
H     10.36200000      2.10800000      4.11800000
H     10.99100000      0.82700000      4.62200000
O      8.49000000     12.62900000      3.68300000
H      7.73600000     12.87600000      4.21900000
H      8.47900000     11.67200000      3.68000000
O     -6.48200000     -3.96500000     15.32700000
H     -5.91000000     -4.07300000     14.56700000
H     -6.59900000     -4.85100000     15.66700000
O      7.43700000      6.36800000    -14.41300000
H      7.27500000      7.16500000    -13.90700000
H      7.83000000      6.67800000    -15.22900000
O     13.07300000      8.66200000     -0.99600000
H     12.80800000      9.51400000     -0.65000000
H     13.78000000      8.86100000     -1.61000000
O     -4.04100000      3.49900000      4.83100000
H     -4.41300000      2.75200000      4.36300000
H     -3.12400000      3.26200000      4.96900000
O     -1.74200000    -10.92600000    -10.58900000
H     -2.37500000    -11.27600000    -11.21600000
H     -1.11200000    -10.44700000    -11.12700000
O      5.10500000     -7.38200000      9.18400000
H      5.00200000     -7.56700000      8.25100000
H      4.56400000     -6.60700000      9.33600000
O     -2.89200000      4.94100000    -16.75200000
H     -2.62700000      5.74800000    -16.30900000
H     -2.18600000      4.32200000    -16.56400000
O      0.83600000     -4.08800000     14.62000000
H      1.20400000     -4.43100000     15.43400000
H      1.01000000     -3.14700000     14.65600000
O    -14.87700000     -6.30500000     -5.22300000
H    -15.31600000     -6.58100000     -6.02700000
H    -15.27400000     -6.84100000     -4.53700000
O      7.39300000      6.91500000     -0.31800000
H      8.20800000      7.33800000     -0.59100000
H      6.79800000      7.64100000     -0.13000000
O    -15.84900000     -8.04500000      0.03000000
H    -14.97300000     -7.89900000      0.38500000
H    -15.85800000     -7.55800000     -0.79400000
O     -8.97800000     -4.71300000      3.37300000
H     -9.49200000     -5.22000000      2.74400000
H     -8.82100000     -3.87700000      2.93500000
O     10.11600000    -12.34100000     -3.51900000
H      9.93000000    -11.46500000     -3.18100000
H      9.75800000    -12.93400000     -2.85800000
O     12.30000000     -1.56900000      0.48600000
H     12.94100000     -1.04800000      0.00300000
H     11.47700000     -1.43200000      0.01600000
O     -5.63200000     12.29700000      0.52800000
H     -5.25700000     12.74700000      1.28500000
H     -4.87300000     11.96900000      0.04500000
O      0.03600000    -17.20200000     -0.09700000
H      0.51000000    -17.18500000     -0.92900000
H     -0.87500000    -17.03500000     -0.33800000
O     -9.30900000     -0.75000000      6.17200000
H     -9.69300000     -1.42300000      5.60900000
H     -9.79700000     -0.81800000      6.99200000
O     -2.79200000     12.87300000      8.19600000
H     -3.70500000     13.11600000      8.34700000
H     -2.78400000     12.51000000      7.31000000
O      6.68900000     -2.68900000    -16.17800000
H      6.49900000     -3.55200000    -16.54600000
H      7.63100000     -2.70400000    -16.00700000
O      9.20100000     -6.66100000      9.17100000
H      8.98800000     -6.04100000      9.86900000
H     10.09300000     -6.94600000      9.36800000
O      2.87800000     -3.82200000    -14.32600000
H      2.57700000     -4.50500000    -14.92500000
H      2.07500000     -3.45900000    -13.95300000
O      8.87200000      9.17300000     11.74900000
H      8.30900000      8.70400000     11.13400000
H      8.58700000     10.08500000     11.68700000
O     -8.63500000    -11.38500000    -10.42000000
H     -8.52700000    -10.61800000     -9.85700000
H     -8.23600000    -12.10200000     -9.92700000
O      2.88500000     -7.50700000      2.39900000
H      2.35800000     -7.58000000      3.19400000
H      3.32800000     -6.66200000      2.48200000
O     -6.61500000     -9.38200000     -6.36600000
H     -6.36200000    -10.24800000     -6.68600000
H     -7.20700000     -9.04200000     -7.03700000
O     10.63200000      5.32100000      3.70700000
H     10.52800000      6.17600000      3.28900000
H     11.49500000      5.02000000      3.42300000
O    -17.99000000      0.47800000     -1.48600000
H    -18.25700000      0.67000000     -0.58700000
H    -17.05400000      0.28900000     -1.42200000
O     10.63000000      1.97900000     -7.04400000
H      9.76600000      1.91300000     -7.45100000
H     11.14000000      1.27600000     -7.44900000
O      4.93800000     -6.18200000     13.62900000
H      5.31700000     -6.51800000     12.81600000
H      4.03600000     -6.50300000     13.62300000
O      0.77000000      3.70900000     -6.56300000
H      0.64000000      2.76700000     -6.46100000
H      0.64500000      4.06500000     -5.68400000
O     12.93500000      1.55900000      6.49500000
H     12.93300000      0.61300000      6.64000000
H     12.24300000      1.70300000      5.84900000
O      8.31100000     12.15700000      8.58700000
H      7.65200000     11.67900000      8.08400000
H      8.20200000     13.06900000      8.31800000
O      2.45900000     -7.27700000     13.59000000
H      1.65700000     -7.21200000     13.07200000
H      2.54100000     -8.20900000     13.78900000
O     12.42400000      7.82900000     10.46600000
H     11.91600000      8.22000000      9.75500000
H     13.05100000      7.25500000     10.02600000
O    -11.71000000     -5.55200000     10.94000000
H    -10.91700000     -6.08700000     10.93600000
H    -11.39200000     -4.65300000     11.02200000
O     12.27700000     -5.33400000      5.64600000
H     12.84300000     -4.82100000      5.06900000
H     11.43100000     -4.88600000      5.61200000
O    -10.85100000      2.84400000      0.53800000
H    -10.11900000      2.34700000      0.17200000
H    -10.70000000      2.83200000      1.48300000
O      3.47000000     -4.76600000      2.78700000
H      2.87800000     -4.06400000      3.05500000
H      4.28400000     -4.58700000      3.25900000
O     11.42200000     -2.88200000     11.64000000
H     10.53100000     -2.64200000     11.89300000
H     11.84500000     -3.13100000     12.46200000
O     -0.13900000     -1.83300000     17.29100000
H      0.38300000     -2.56400000     17.62100000
H      0.25700000     -1.61700000     16.44600000
O    -11.04500000     -3.25200000    -12.81600000
H    -10.80400000     -2.38000000    -13.12800000
H    -10.26700000     -3.56600000    -12.35600000
O     -4.77500000      5.15400000    -10.87600000
H     -4.71500000      5.38600000    -11.80300000
H     -4.59400000      5.97100000    -10.41200000
O      6.26400000      4.62800000      0.46100000
H      6.94600000      4.46000000      1.11200000
H      6.55900000      5.41400000      0.00200000
O     -8.02100000      5.20600000    -10.05400000
H     -8.92000000      5.52800000    -10.00000000
H     -7.70200000      5.52700000    -10.89800000
O      6.03400000      1.61800000     -6.51300000
H      5.66400000      1.04100000     -5.84500000
H      5.54800000      2.43800000     -6.41600000
O      1.94500000     13.96100000     -3.06000000
H      1.65300000     13.05700000     -3.18100000
H      1.55800000     14.43800000     -3.79400000
O      2.32200000     -5.94600000     16.13700000
H      2.08400000     -6.41100000     16.94000000
H      2.53200000     -6.64000000     15.51200000
O      2.28900000      3.03300000     11.56800000
H      1.39100000      3.15500000     11.87700000
H      2.41400000      3.72200000     10.91600000
O      3.94300000    -14.87300000      4.12500000
H      4.09200000    -14.47300000      3.26800000
H      3.78200000    -14.13300000      4.71000000
O    -13.06900000      0.98800000      4.94500000
H    -12.87300000      1.86700000      4.61800000
H    -12.63200000      0.40100000      4.32800000
O    -11.32800000     -3.06000000     -1.86300000
H    -11.63800000     -2.75300000     -2.71600000
H    -10.47300000     -3.45000000     -2.04500000
O     -3.98000000    -11.78400000      5.19400000
H     -3.46300000    -10.98100000      5.13100000
H     -4.58300000    -11.73800000      4.45200000
O     13.40300000    -10.14800000      4.53700000
H     14.31600000     -9.87100000      4.46000000
H     12.95500000     -9.69600000      3.82200000
O     -9.58800000     -8.07900000    -11.06900000
H     -9.71200000     -7.40600000    -10.39900000
H     -9.39700000     -7.58800000    -11.86800000
O      6.45100000     -4.80600000      0.24800000
H      6.25300000     -4.56400000     -0.65700000
H      7.11900000     -5.48700000      0.17300000
O     -0.10900000      8.24300000     -7.51400000
H     -0.47300000      7.37600000     -7.33600000
H     -0.75700000      8.85300000     -7.16000000
O    -12.29400000     -2.12000000     10.19700000
H    -11.67800000     -2.28000000     10.91200000
H    -11.88700000     -1.42200000      9.68300000
O      2.05000000     -9.83000000    -10.15600000
H      2.26500000     -8.99000000    -10.56300000
H      1.11000000     -9.93300000    -10.30300000
O     -4.58000000      8.22400000     -4.97400000
H     -4.38100000      7.67400000     -4.21500000
H     -4.64400000      7.60900000     -5.70500000
O      9.62400000      1.75300000      1.95800000
H      9.05200000      1.02500000      2.20100000
H      9.77300000      1.63700000      1.02000000
O      3.33200000     11.18600000      0.21200000
H      3.31600000     10.43200000     -0.37700000
H      4.11800000     11.67000000     -0.04100000
O      1.97900000      6.16500000     13.18200000
H      2.32100000      6.98300000     13.54100000
H      1.18800000      5.99100000     13.69100000
O     -2.23800000      4.26500000    -12.93800000
H     -1.57400000      4.64700000    -13.51300000
H     -3.06400000      4.63500000    -13.24800000
O      4.51800000    -13.56000000      1.62200000
H      5.33700000    -13.15700000      1.33200000
H      3.84400000    -13.15000000      1.08100000
O      0.28300000      0.01800000      9.49700000
H     -0.66100000      0.06300000      9.65000000
H      0.58700000     -0.67800000     10.07900000
O      0.31800000     13.29100000      0.98500000
H     -0.11700000     13.82300000      1.65200000
H      0.86700000     13.91100000      0.50600000
O    -10.66100000      6.52100000     -9.94800000
H    -11.22000000      6.49000000     -9.17200000
H    -11.27000000      6.64400000    -10.67700000
O      3.10200000      3.87500000    -16.67800000
H      2.95500000      3.09200000    -17.20800000
H      4.04500000      3.88200000    -16.51600000
O     -5.22800000     -7.97200000    -13.06400000
H     -5.51600000     -7.06000000    -13.01700000
H     -5.55900000     -8.28500000    -13.90600000
O      3.82100000      4.34200000     -1.67500000
H      3.08700000      4.36200000     -1.06100000
H      4.56900000      4.06700000     -1.14500000
O     13.34300000     -5.18900000      8.13800000
H     14.29400000     -5.08600000      8.12200000
H     13.09500000     -5.27000000      7.21700000
O      9.50300000     -5.93400000     -1.80900000
H      9.28100000     -6.15500000     -2.71300000
H      8.96500000     -6.52200000     -1.27900000
O     -6.68700000    -16.01300000     -0.24300000
H     -6.12300000    -16.31000000      0.47100000
H     -6.31500000    -16.41800000     -1.02700000
O    -14.30800000      3.21600000     -7.50800000
H    -14.82000000      2.99400000     -6.73000000
H    -14.32900000      2.42200000     -8.04200000
O     -5.58600000      3.74500000     -2.00600000
H     -5.99100000      3.70900000     -1.13900000
H     -4.66800000      3.95500000     -1.83400000
O      7.56300000      5.83500000     13.98100000
H      7.44400000      6.78300000     13.91300000
H      7.85100000      5.56800000     13.10800000
O     -8.85500000     -6.32900000     11.72100000
H     -8.35800000     -7.12300000     11.91700000
H     -8.85500000     -6.27700000     10.76500000
O      2.84700000      3.20200000     14.35600000
H      1.96900000      3.25400000     14.73300000
H      2.70600000      3.26400000     13.41100000
O     -4.95900000    -13.68800000     -9.08200000
H     -5.43700000    -14.45200000     -8.75700000
H     -4.73800000    -13.91000000     -9.98600000
O     -4.18600000    -15.43700000     -6.72000000
H     -3.67500000    -16.23400000     -6.85700000
H     -5.02000000    -15.60900000     -7.15600000
O     16.79000000      3.20600000     -5.52900000
H     17.22000000      4.05000000     -5.39500000
H     15.96300000      3.28000000     -5.05200000
O     -9.60100000     -0.88000000    -14.78300000
H     -9.01000000     -0.13200000    -14.69100000
H     -9.05500000     -1.64200000    -14.59100000
O     -8.63100000      7.18000000      3.14500000
H     -8.76000000      6.63600000      2.36800000
H     -8.15900000      6.61400000      3.75700000
O    -11.94100000      8.88500000     -4.46300000
H    -11.94200000      8.73000000     -5.40800000
H    -11.48400000      8.12800000     -4.09600000
O      8.78200000     -5.40400000     11.73700000
H      9.59000000     -5.80600000     12.05700000
H      8.61000000     -4.69100000     12.35200000
O      4.47600000     -7.38700000     -0.29500000
H      3.93700000     -7.66600000      0.44500000
H      4.34500000     -6.44000000     -0.34300000
O      0.95000000      8.88500000      7.89800000
H      0.18800000      8.75800000      8.46400000
H      0.58500000      8.93900000      7.01400000
O     -0.85800000     -1.39200000    -10.13100000
H     -0.01600000     -1.76200000     -9.86700000
H     -0.80100000     -0.46800000     -9.88800000
O     -8.67900000     11.77800000      5.50900000
H     -8.32100000     10.93700000      5.22500000
H     -8.76800000     12.28500000      4.70100000
O     -7.51600000      5.59100000      7.39800000
H     -8.22300000      5.35500000      6.79800000
H     -6.91200000      4.84900000      7.36100000
O     -5.65900000      6.93400000      9.54600000
H     -5.96900000      6.62900000      8.69400000
H     -6.16600000      7.72800000      9.71500000
O      9.93400000      8.05800000     -1.16800000
H     10.86400000      8.03000000     -0.94500000
H      9.82900000      8.87600000     -1.65500000
O     13.09300000     -1.40100000      7.41800000
H     13.95700000     -1.66800000      7.73200000
H     12.47800000     -1.86500000      7.98600000
O      8.12900000      1.13300000     -8.35900000
H      7.43100000      1.27500000     -7.72000000
H      8.05500000      0.20800000     -8.59300000
O     -3.33700000    -15.16200000     -2.60900000
H     -2.85400000    -15.94100000     -2.88500000
H     -3.30900000    -14.58100000     -3.36900000
O      6.40500000     10.98700000     10.78600000
H      6.91500000     11.46400000     11.44100000
H      6.46800000     11.52400000      9.99600000
O     -8.16400000    -12.33900000     -7.84200000
H     -9.00000000    -12.15100000     -7.41600000
H     -7.56200000    -12.51800000     -7.12000000
O     -0.65200000     -0.94000000     -4.16400000
H     -0.22300000     -0.13700000     -4.45800000
H      0.06800000     -1.51500000     -3.90400000
O     -7.33700000     -5.34800000     -1.30500000
H     -7.25800000     -5.87300000     -0.50900000
H     -8.23600000     -5.49400000     -1.60000000
O    -12.76900000      1.99600000     -1.44700000
H    -12.66700000      1.24100000     -2.02700000
H    -11.90000000      2.12500000     -1.06800000
O      6.21100000     -9.53900000    -13.17000000
H      6.44300000    -10.44300000    -13.38500000
H      5.94200000     -9.57400000    -12.25200000
O     -3.41500000     -1.68800000      4.18000000
H     -4.13500000     -1.10400000      3.94200000
H     -2.93800000     -1.21500000      4.86200000
O     -0.52600000      9.89300000      5.10900000
H     -0.66000000      9.01900000      4.74100000
H     -0.34900000     10.44800000      4.34900000
O      3.43000000    -15.92100000     -0.16600000
H      4.07300000    -15.84500000      0.53900000
H      3.77300000    -15.36200000     -0.86400000
O     -6.68400000     -1.66600000     11.64200000
H     -7.35300000     -1.87200000     12.29600000
H     -7.10900000     -1.84300000     10.80200000
O      5.93400000     -7.14500000      2.56600000
H      6.86900000     -6.93900000      2.57300000
H      5.62500000     -6.82800000      1.71800000
O      1.23100000      8.17600000     10.73800000
H      1.24400000      9.13100000     10.78500000
H      2.14800000      7.91900000     10.83100000
O     -4.33400000     -4.09300000     -8.91900000
H     -3.53700000     -4.45900000     -9.30200000
H     -4.09300000     -3.20000000     -8.67200000
O      8.29300000      4.30600000      2.30100000
H      9.08400000      4.82100000      2.46000000
H      8.56200000      3.40000000      2.45400000
O      7.53400000     14.98200000     -1.93600000
H      6.76000000     14.53400000     -2.27700000
H      7.43400000     14.94100000     -0.98500000
O      2.73300000     14.95400000      2.31900000
H      1.84400000     14.82000000      1.99000000
H      2.72500000     15.84300000      2.67300000
O     12.14300000     10.15600000     -4.11700000
H     11.23900000      9.92400000     -3.90400000
H     12.23200000     11.06300000     -3.82500000
O      1.45400000      7.20200000     15.74000000
H      1.97900000      6.47100000     16.06500000
H      0.56700000      7.01600000     16.04700000
O    -12.14200000     13.62300000      1.41000000
H    -11.88000000     13.29200000      0.55100000
H    -11.70100000     13.04700000      2.03400000
O     -8.01600000      8.26300000     -1.29000000
H     -8.44300000      9.09600000     -1.08800000
H     -8.73700000      7.63900000     -1.37800000
O     -9.28800000     13.34400000     -3.25000000
H     -8.77900000     13.08800000     -2.48100000
H    -10.04300000     13.81100000     -2.89200000
O      5.88700000     -9.38400000      4.20500000
H      5.81900000    -10.16700000      3.65800000
H      5.87800000     -8.65600000      3.58300000
O     -1.08800000      3.08700000     -3.87400000
H     -0.19300000      3.41200000     -3.78600000
H     -1.51200000      3.70800000     -4.46600000
O     -2.06300000      4.62800000      1.14000000
H     -1.61900000      4.33800000      1.93600000
H     -1.96300000      5.58000000      1.14200000
O      1.13500000     -9.43500000     -0.38800000
H      1.44200000     -8.62300000     -0.79100000
H      0.89000000     -9.99200000     -1.12700000
O    -10.45500000      0.25300000     -2.89200000
H    -10.68400000      1.09500000     -3.28700000
H    -10.87300000     -0.39700000     -3.45600000
O     12.06900000     -6.93900000      9.77700000
H     12.39000000     -7.84000000      9.74800000
H     12.68100000     -6.44900000      9.22800000
O     -7.35000000    -12.77700000      7.48100000
H     -6.41200000    -12.80900000      7.29600000
H     -7.68500000    -12.09000000      6.90400000
O      0.98200000     -4.97500000      7.21200000
H      0.80000000     -5.47100000      8.01100000
H      0.66200000     -5.53500000      6.50500000
O     -4.15300000     -2.62900000     11.53700000
H     -4.99500000     -2.17400000     11.57800000
H     -3.50300000     -1.92700000     11.52100000
O      5.09200000     13.63500000      2.67800000
H      4.29700000     14.10700000      2.42900000
H      4.86300000     12.71100000      2.57700000
O      4.75600000      1.44900000     10.73100000
H      4.63200000      1.85900000      9.87500000
H      4.15500000      1.91700000     11.31000000
O     -4.60800000     -4.47900000     13.42600000
H     -3.68900000     -4.57400000     13.67500000
H     -4.60000000     -3.83500000     12.71800000
O     14.36500000      1.47600000      3.80600000
H     13.72600000      1.55000000      3.09700000
H     13.85600000      1.62100000      4.60300000
O     16.45700000      0.58000000      1.38000000
H     16.90200000      1.41500000      1.23700000
H     16.25900000      0.57100000      2.31600000
O      9.96700000     -3.78200000      5.30700000
H      9.24000000     -4.35700000      5.06800000
H      9.62600000     -3.25100000      6.02600000
O      6.70800000      9.81900000      4.17700000
H      6.16300000      9.57800000      3.42700000
H      6.13000000     10.34000000      4.73500000
O      6.24900000     -6.73100000     -3.66800000
H      6.11500000     -7.43800000     -3.03600000
H      5.37000000     -6.52700000     -3.98800000
O      4.08800000      7.85100000     -5.64200000
H      4.28800000      7.78300000     -6.57500000
H      3.46900000      7.14000000     -5.47700000
O      7.43900000      0.75000000     11.65400000
H      6.67700000      1.00100000     11.13100000
H      7.54900000      1.46800000     12.27700000
O    -14.00700000      7.71500000     -0.03100000
H    -14.33700000      6.94400000      0.43000000
H    -13.06000000      7.69200000      0.10900000
O      2.15300000     -5.67500000    -16.77500000
H      2.97500000     -5.93600000    -16.36000000
H      2.40900000     -5.38100000    -17.64900000
O     -3.11700000    -13.37500000     -4.86900000
H     -3.56400000    -12.53800000     -4.99000000
H     -3.55000000    -13.96900000     -5.48200000
O     -4.83400000    -11.72900000     11.04400000
H     -3.94100000    -11.49100000     10.79600000
H     -4.96300000    -12.60100000     10.67100000
O     13.81300000     -3.65600000     -0.90300000
H     13.47200000     -2.78900000     -0.68300000
H     13.04000000     -4.22000000     -0.92100000
O      3.62500000     15.37300000     -4.92000000
H      2.69100000     15.57700000     -4.96500000
H      4.00500000     15.81700000     -5.67800000
O      0.42300000      9.47600000     -4.98000000
H      0.18700000      9.82600000     -4.12100000
H     -0.30100000      8.89200000     -5.20700000
O     -0.26000000    -10.73100000     -2.44200000
H     -0.23500000    -11.67300000     -2.60700000
H     -1.19200000    -10.52200000     -2.38300000
O     -7.20500000     -1.86000000      8.79400000
H     -7.92300000     -2.49000000      8.72600000
H     -6.41800000     -2.37300000      8.60700000
O     -2.45900000    -15.99800000      0.11000000
H     -3.26500000    -16.21400000      0.57800000
H     -2.71900000    -15.32500000     -0.51800000
O    -11.41000000     -8.92100000      9.25100000
H    -11.31600000     -9.34000000     10.10700000
H    -12.27700000     -9.19100000      8.94600000
O     -5.45900000     -6.45900000     11.67700000
H     -5.29300000     -5.86400000     12.40800000
H     -6.00900000     -7.14800000     12.05000000
O     -4.67700000      0.78600000    -13.99200000
H     -4.05200000      1.02900000    -13.30900000
H     -4.13400000      0.58300000    -14.75300000
O     -5.87600000     -5.40900000    -13.71400000
H     -4.98200000     -5.24300000    -14.01300000
H     -6.04300000     -4.72200000    -13.06900000
O     -6.83200000      3.65800000      0.35500000
H     -7.55800000      4.10100000      0.79500000
H     -6.51600000      3.02200000      0.99700000
O      2.66700000    -10.75900000     -4.41800000
H      1.80300000    -10.64400000     -4.81300000
H      3.20700000    -11.11700000     -5.12200000
O     -9.13800000      1.53700000     -0.83600000
H     -9.50900000      1.13600000     -1.62200000
H     -8.19200000      1.52500000     -0.98500000
O      9.17700000      6.05300000     11.40800000
H      9.99800000      6.53800000     11.49300000
H      9.44600000      5.13700000     11.34200000
O      0.66800000     -5.58100000     -5.00400000
H      0.87500000     -6.44300000     -4.64300000
H     -0.25200000     -5.44200000     -4.78000000
O      6.01700000     -4.29300000     -2.35000000
H      6.10700000     -5.19200000     -2.66500000
H      6.47100000     -3.76300000     -3.00600000
O      8.67900000     15.25900000      2.44300000
H      8.61200000     14.35500000      2.75000000
H      9.57200000     15.52200000      2.66600000
O     -0.56800000     12.98600000     -5.83000000
H     -0.11500000     13.73300000     -6.22200000
H     -1.17900000     12.69400000     -6.50600000
O    -18.07800000      1.75800000      4.74700000
H    -17.30700000      1.19300000      4.79700000
H    -18.31900000      1.91600000      5.66000000
O     14.75400000      4.64300000     -8.43300000
H     14.96300000      5.05700000     -7.59600000
H     15.10500000      3.75500000     -8.35600000
O      2.25300000      1.44200000     16.49000000
H      2.97100000      1.27800000     17.10200000
H      2.67500000      1.48700000     15.63200000
O      0.90300000     -6.95500000     -8.60700000
H      1.06600000     -6.98400000     -9.54900000
H      0.20900000     -7.59900000     -8.46300000
O     -8.10400000      6.35300000    -13.05800000
H     -8.41000000      7.10400000    -12.54800000
H     -7.98500000      6.69800000    -13.94400000
O    -11.58000000      6.19300000      5.12600000
H    -11.69300000      6.33400000      4.18600000
H    -12.36900000      6.56300000      5.52100000
O     -6.06500000     15.81600000      0.12000000
H     -6.24900000     16.59300000      0.64800000
H     -5.52000000     15.26700000      0.68400000
O    -18.10100000      4.42000000      0.75800000
H    -18.19300000      3.90300000      1.55800000
H    -17.24600000      4.17200000      0.40900000
O      4.73200000      1.15200000     -2.61200000
H      5.03000000      1.87300000     -3.16600000
H      4.55000000      1.55900000     -1.76600000
O      6.69800000     -4.39400000     -7.15300000
H      6.97300000     -5.29900000     -7.29600000
H      5.74400000     -4.43800000     -7.10100000
O     -6.20300000    -13.14800000     -6.08300000
H     -5.49900000    -13.63100000     -6.51500000
H     -6.47800000    -13.71700000     -5.36400000
O      7.83400000     -1.39000000     14.93000000
H      7.65400000     -1.25500000     15.86100000
H      7.07200000     -1.02100000     14.48300000
O     -4.90900000      0.34500000     -9.66600000
H     -5.00800000      0.77500000     -8.81700000
H     -5.39800000      0.89900000    -10.27400000
O     10.78200000     -1.89600000     -6.62700000
H      9.89500000     -2.15200000     -6.37400000
H     11.29500000     -1.98400000     -5.82300000
O    -10.90800000     -2.68400000      5.27100000
H    -11.40400000     -3.18400000      5.91900000
H    -11.56200000     -2.41000000      4.62800000
O    -14.15400000      4.79700000      9.33000000
H    -14.65700000      4.09200000      8.92400000
H    -14.73500000      5.14900000     10.00500000
O      8.37500000      7.87200000      9.06800000
H      8.51500000      7.04900000      9.53700000
H      7.43100000      8.02000000      9.12300000
O     11.87400000      0.13800000     -8.46200000
H     12.50000000     -0.43200000     -8.90800000
H     11.45100000     -0.43000000     -7.81800000
O      1.30200000     12.35300000    -11.81500000
H      1.85300000     11.78200000    -11.27900000
H      1.47300000     13.23300000    -11.47900000
