# Supplementary material for: Integrated Multiscale Multilevel Approach to Open Shell Molecular Systems
Source: J Chem Theory Comput. 2023 Feb 13;19(5):1446–56. doi: 10.1021/acs.jctc.2c00805 (PMC10018740; doi:10.1021/acs.jctc.2c00805)
Supplement: Supplementary file 2 — ct2c00805_si_002.zip [file ct2c00805_si_002.zip › structures/PROXYL/frame183.xyz]

2579

C     -0.57700000     -0.90600000      1.61500000
H     -1.35600000     -1.22800000      2.30700000
H      0.39200000     -1.05500000      2.09100000
C     -0.72400000      0.60200000      1.06200000
C     -2.15900000      1.06900000      0.93300000
H     -2.18700000      2.12900000      0.67700000
H     -2.51000000      0.94800000      1.95700000
H     -2.69900000      0.47800000      0.19300000
C      0.10100000      1.49200000      1.97600000
H      1.14400000      1.19700000      1.86100000
H     -0.13100000      2.51600000      1.68200000
H     -0.16000000      1.40200000      3.03000000
N     -0.15400000      0.41600000     -0.29600000
O      0.24900000      1.42000000     -1.00500000
C      0.33900000     -0.96100000     -0.65800000
C     -0.13900000     -1.27100000     -2.11300000
H     -1.19500000     -1.06700000     -2.29000000
H      0.39100000     -0.68700000     -2.86600000
H      0.01700000     -2.34500000     -2.22300000
C      1.84300000     -1.16100000     -0.27700000
H      2.41000000     -0.52300000     -0.95500000
H      1.93200000     -2.24700000     -0.28200000
H      2.01400000     -0.76200000      0.72300000
C     -0.46400000     -1.72400000      0.37500000
H     -1.43100000     -1.97400000     -0.06100000
H     -0.04900000     -2.69800000      0.63600000
O     10.88000000     -0.88300000     -0.91800000
H     11.47000000     -0.68800000     -0.18900000
H     10.21100000     -0.20000000     -0.87300000
O     -9.22600000      3.47100000     13.23900000
H     -8.91500000      2.80600000     13.85400000
H     -8.46800000      3.66100000     12.68700000
O     10.75500000     11.89500000     -2.37300000
H     10.64100000     11.94100000     -1.42400000
H     10.67000000     10.96400000     -2.58000000
O     -2.92900000    -14.77800000      7.83300000
H     -2.90100000    -15.27000000      8.65400000
H     -2.29500000    -15.21900000      7.26800000
O    -13.74800000     -4.95100000     -3.64200000
H    -13.85800000     -4.51500000     -4.48700000
H    -14.50400000     -5.53400000     -3.57300000
O      9.32300000    -10.68600000      2.94000000
H      8.49400000    -10.54500000      3.39500000
H      9.95100000    -10.13600000      3.40900000
O      0.27500000    -16.75600000     -6.34400000
H      0.34000000    -16.36300000     -7.21400000
H     -0.14100000    -16.08200000     -5.80700000
O     -4.40000000     15.10400000     -0.19700000
H     -3.54500000     15.49600000     -0.01900000
H     -4.28000000     14.17300000     -0.00900000
O     -5.48100000      2.77000000     -4.85800000
H     -4.60300000      2.65400000     -5.22300000
H     -5.47900000      3.66200000     -4.51000000
O     16.77900000      1.71400000      0.99600000
H     16.75500000      1.86600000      0.05100000
H     17.05300000      2.55400000      1.36600000
O     -7.95800000    -10.79800000      5.99500000
H     -7.96700000    -11.49700000      6.64900000
H     -7.31100000    -11.08300000      5.34900000
O     13.95300000      2.36600000      1.95700000
H     13.82700000      3.05100000      1.30000000
H     14.87600000      2.12500000      1.87800000
O      0.40800000      5.71800000      3.04900000
H     -0.04700000      4.94900000      3.39200000
H     -0.14000000      6.01600000      2.32300000
O     -0.80400000     -7.13200000     17.32000000
H     -1.08100000     -6.51000000     17.99200000
H     -1.24700000     -6.83900000     16.52400000
O     -0.26900000      2.08800000     15.14400000
H      0.62300000      2.34400000     14.91300000
H     -0.17100000      1.56900000     15.94200000
O      1.94500000      5.39200000     15.89200000
H      2.22300000      6.00100000     15.20800000
H      0.98900000      5.44900000     15.88800000
O     -3.52200000    -15.58300000     -1.68900000
H     -4.25500000    -15.02200000     -1.94300000
H     -2.80000000    -14.97600000     -1.52700000
O     -2.83600000     -7.18800000     -0.74400000
H     -3.53700000     -7.54300000     -1.29100000
H     -3.01100000     -6.24800000     -0.71000000
O     17.83200000     -3.54100000      2.25900000
H     17.69000000     -4.09600000      1.49200000
H     17.09200000     -2.93500000      2.25700000
O     -1.22600000     -4.98500000     -5.23500000
H     -0.52900000     -5.48500000     -4.81000000
H     -0.83700000     -4.12700000     -5.40400000
O      7.66600000     -4.91500000      6.28400000
H      8.47700000     -5.42200000      6.26900000
H      7.60000000     -4.54200000      5.40400000
O      7.00900000    -14.78900000     -7.18700000
H      6.40200000    -15.09700000     -7.86000000
H      6.95500000    -13.83400000     -7.23500000
O     -6.00900000      5.18200000     13.93000000
H     -6.09900000      4.23000000     13.90800000
H     -6.88800000      5.51100000     13.74200000
O     11.14800000      2.36800000    -11.10500000
H     10.21200000      2.24100000    -11.25400000
H     11.47900000      1.49400000    -10.90100000
O      7.75700000     -7.75100000    -13.65500000
H      8.54200000     -8.15400000    -13.28400000
H      7.94200000     -7.68700000    -14.59200000
O    -14.36000000     -3.70700000     -9.67600000
H    -14.35400000     -2.83300000     -9.28600000
H    -13.83000000     -3.61900000    -10.46900000
O      2.91600000      3.46900000     12.68100000
H      3.71700000      3.96700000     12.51600000
H      2.27900000      3.83000000     12.06500000
O     -6.10900000     -4.77700000     -1.14000000
H     -6.27400000     -4.89800000     -2.07500000
H     -6.92800000     -5.03400000     -0.71700000
O     -4.68000000     11.55800000      3.27000000
H     -5.36700000     12.20700000      3.42100000
H     -5.04100000     10.74300000      3.62000000
O     12.49300000     12.79800000     -4.41300000
H     12.27600000     13.63000000     -4.83400000
H     11.64600000     12.42300000     -4.17300000
O      4.32400000      5.82800000    -15.53500000
H      4.89300000      5.06400000    -15.44200000
H      4.58900000      6.22400000    -16.36500000
O      5.30600000     -1.63300000     -2.10100000
H      4.38000000     -1.85600000     -2.00900000
H      5.76800000     -2.45100000     -1.91800000
O     -8.27200000      5.58800000      3.14300000
H     -7.47700000      5.06700000      3.02800000
H     -8.20200000      5.93900000      4.03100000
O     10.91700000      6.82600000     10.34700000
H     10.86400000      5.89200000     10.54900000
H     10.04200000      7.05300000     10.03200000
O     13.41900000     10.01100000     -2.77500000
H     13.50600000     10.40200000     -3.64400000
H     13.21000000      9.09300000     -2.94500000
O     13.66800000    -10.45600000     -3.72500000
H     14.01800000     -9.74300000     -4.25900000
H     14.11400000    -10.36600000     -2.88300000
O      4.31600000     -4.72800000    -10.92900000
H      3.85700000     -3.99800000    -10.51400000
H      3.79700000     -4.92500000    -11.70900000
O      6.18500000    -14.55800000      1.50300000
H      5.56000000    -15.05100000      0.97000000
H      6.81600000    -14.21200000      0.87200000
O     -4.72600000      5.66400000    -14.98300000
H     -3.76900000      5.69200000    -14.98500000
H     -4.94100000      4.85300000    -14.52200000
O     -0.74500000      9.66500000    -13.25100000
H     -0.90400000      9.16700000    -14.05300000
H      0.15800000      9.97200000    -13.33400000
O     -7.35700000    -16.68800000      3.35000000
H     -6.45700000    -16.43600000      3.14600000
H     -7.27200000    -17.50400000      3.84300000
O      8.51100000     -3.78200000     12.34000000
H      9.00600000     -3.03700000     12.68100000
H      8.23600000     -4.26300000     13.12000000
O     -0.04000000     14.56500000     -2.24100000
H      0.15500000     14.94900000     -3.09600000
H      0.23400000     15.23200000     -1.61100000
O      5.06200000      6.31600000      2.36100000
H      4.82400000      6.60600000      1.48100000
H      4.32600000      6.58900000      2.91000000
O    -12.42900000      4.48100000      3.94900000
H    -13.18700000      3.99100000      4.26600000
H    -11.90400000      4.64400000      4.73200000
O      4.05300000      0.62900000     -3.19300000
H      4.43900000      0.03300000     -2.55100000
H      3.64100000      1.31400000     -2.66600000
O     -5.63500000      7.91900000      6.66800000
H     -5.38100000      7.39800000      5.90700000
H     -6.43800000      7.50400000      6.98400000
O     11.73000000    -12.82100000      2.98400000
H     10.82100000    -12.55200000      3.11700000
H     12.11300000    -12.81100000      3.86100000
O      0.06500000     -9.95300000    -12.52800000
H     -0.11500000     -9.70100000    -13.43300000
H     -0.49500000    -10.71400000    -12.37500000
O      1.34200000     14.12100000     -7.96700000
H      1.98200000     13.73900000     -7.36600000
H      1.46600000     15.06600000     -7.88000000
O     -8.15100000      5.96600000    -13.34100000
H     -8.55500000      5.10700000    -13.46300000
H     -8.50100000      6.49900000    -14.05500000
O     -3.89700000     -4.59900000    -14.69600000
H     -4.78800000     -4.47800000    -14.36700000
H     -4.01300000     -4.88200000    -15.60300000
O      8.39500000      4.73700000     -8.24100000
H      9.26000000      5.14300000     -8.18300000
H      7.80400000      5.46200000     -8.44400000
O    -10.61800000      7.72600000      9.93800000
H    -10.86600000      6.80200000      9.96400000
H     -9.67500000      7.72600000     10.10300000
O      3.99800000     -1.05300000     -7.37500000
H      3.14800000     -0.69200000     -7.12700000
H      4.47600000     -1.13200000     -6.54900000
O      6.72900000     13.78300000      7.16000000
H      5.92000000     14.28000000      7.04100000
H      7.18100000     14.22900000      7.87500000
O      0.51000000    -15.30400000      6.95900000
H      0.94900000    -15.28300000      7.80900000
H      0.17500000    -14.41500000      6.84000000
O     12.69200000    -12.31200000     -1.54500000
H     12.75200000    -11.65400000     -0.85300000
H     12.39500000    -11.82600000     -2.31400000
O    -10.83900000      5.10300000      1.30600000
H     -9.96800000      5.49900000      1.34300000
H    -11.06200000      4.93000000      2.22100000
O     -8.05300000     -7.27000000    -10.08000000
H     -8.70600000     -6.63800000     -9.78000000
H     -8.53900000     -7.86000000    -10.65700000
O     -4.69700000     11.36200000     11.05300000
H     -4.87100000     11.21700000     10.12300000
H     -5.46500000     11.00500000     11.49900000
O     -2.85300000      2.97000000     -7.18900000
H     -2.87400000      2.65000000     -8.09100000
H     -2.37200000      2.29600000     -6.70800000
O      9.35100000     -2.46800000     -9.69300000
H      9.63000000     -3.38300000     -9.72000000
H      8.42700000     -2.50700000     -9.44900000
O      5.20400000     -1.71400000    -12.32300000
H      5.30900000     -1.26600000    -11.48400000
H      4.59000000     -2.42500000    -12.14000000
O    -11.01700000      4.87100000     -7.99400000
H    -10.65000000      4.47100000     -8.78200000
H    -11.47300000      5.65100000     -8.31000000
O      2.96600000    -13.55100000      0.86600000
H      2.75200000    -14.19500000      1.54100000
H      2.77100000    -12.70600000      1.27100000
O      5.48900000     11.81300000     -8.38200000
H      5.04100000     12.63200000     -8.59100000
H      6.10200000     11.68400000     -9.10500000
O      0.69800000     14.83200000      7.49000000
H     -0.16700000     14.64800000      7.85500000
H      1.25800000     14.13900000      7.84000000
O    -15.92800000     -0.75700000      4.80600000
H    -16.56800000     -0.30800000      5.35700000
H    -16.23800000     -1.66200000      4.76800000
O      2.49200000     14.64300000      1.43800000
H      1.57600000     14.57200000      1.16900000
H      2.75900000     15.51600000      1.15000000
O     -9.38000000    -12.84100000     -6.30800000
H     -8.67600000    -12.19400000     -6.35500000
H     -9.05200000    -13.50800000     -5.70600000
O     -0.12700000     -7.67600000     -0.73600000
H      0.10500000     -6.85800000     -1.17600000
H     -1.07800000     -7.63600000     -0.64200000
O      5.78100000      2.02000000     12.58200000
H      5.86200000      1.62700000     13.45200000
H      5.46700000      2.90800000     12.74900000
O     -9.90000000      1.29100000     10.21800000
H     -9.33700000      1.47400000     10.97000000
H     -9.38900000      0.68900000      9.67700000
O     -3.92200000     11.96700000     -4.92200000
H     -3.62700000     12.70100000     -4.38300000
H     -4.30800000     12.37700000     -5.69600000
O      3.32200000     -1.00600000      4.28200000
H      3.37800000     -1.88200000      3.90200000
H      3.75900000     -1.08400000      5.13000000
O    -13.17200000     -0.36200000     -5.91200000
H    -13.10400000     -1.23300000     -6.30300000
H    -12.62200000     -0.40700000     -5.13000000
O     -3.18700000     -4.31500000     -3.15100000
H     -2.66600000     -4.73800000     -3.83400000
H     -4.00900000     -4.08600000     -3.58500000
O      2.26300000     10.51300000    -13.71900000
H      2.98700000     10.92600000    -14.19000000
H      2.54100000     10.51700000    -12.80300000
O     -4.82500000     -7.46200000      5.08500000
H     -5.51100000     -8.04300000      4.75600000
H     -5.08700000     -7.26700000      5.98500000
O     -9.36100000      8.16100000     -0.59700000
H     -9.78200000      7.77200000     -1.36300000
H     -9.01100000      8.99400000     -0.91300000
O     -8.63100000      1.30900000      5.74500000
H     -9.34400000      1.44800000      6.36800000
H     -8.95400000      1.68300000      4.92500000
O     14.31900000     -3.34200000     10.36900000
H     14.26000000     -4.13800000     10.89800000
H     15.23700000     -3.30100000     10.10100000
O      5.60400000     -0.97700000     -5.07900000
H      6.04800000     -1.64900000     -4.56200000
H      5.22200000     -0.38700000     -4.42900000
O      0.70100000     -1.22800000     -9.41300000
H      0.44100000     -2.02600000     -9.87400000
H     -0.10300000     -0.92200000     -8.99200000
O      4.37600000      6.83200000     10.09200000
H      4.69500000      6.81000000      9.19000000
H      4.21800000      5.91500000     10.31300000
O     -4.80300000     -8.75400000     -1.83800000
H     -4.89500000     -8.81900000     -2.78900000
H     -4.51200000     -9.62400000     -1.56600000
O     -0.89000000    -12.92900000    -10.25800000
H      0.04200000    -12.98500000    -10.04400000
H     -1.06300000    -13.71400000    -10.77800000
O    -12.66000000     -1.68100000      7.76000000
H    -12.37100000     -2.49700000      8.16800000
H    -12.46100000     -1.00600000      8.40900000
O    -12.89900000      4.01200000     -6.32500000
H    -12.38700000      3.41100000     -5.78400000
H    -12.29300000      4.29300000     -7.01000000
O     -1.64200000    -17.43300000     -3.07500000
H     -2.32800000    -17.80300000     -3.63200000
H     -1.92900000    -16.53500000     -2.90700000
O     -7.42200000      0.76200000    -14.82000000
H     -7.72600000      1.18600000    -14.01800000
H     -7.38700000      1.46900000    -15.46600000
O     -9.05300000     -5.32100000     -8.53400000
H     -9.16000000     -4.49500000     -9.00500000
H     -8.92800000     -5.06200000     -7.62100000
O    -14.97500000      2.07200000     -5.45900000
H    -14.37500000      1.39200000     -5.76400000
H    -14.56900000      2.89300000     -5.73600000
O      1.02000000    -17.73500000      5.71200000
H      0.67400000    -17.71100000      4.82000000
H      0.90800000    -16.84200000      6.03700000
O      1.77800000     -1.66700000    -13.31900000
H      2.48200000     -1.15700000    -12.91800000
H      2.20600000     -2.46700000    -13.62500000
O     10.64000000     -3.66900000     10.28200000
H     10.56700000     -4.30100000      9.56700000
H     10.28400000     -4.12600000     11.04400000
O     -2.65100000      5.65800000      5.93000000
H     -2.15700000      5.36300000      5.16600000
H     -3.31400000      6.25000000      5.57300000
O      5.39000000     -3.95900000     -5.64600000
H      6.24500000     -4.12400000     -6.04200000
H      4.77900000     -3.96400000     -6.38300000
O     -5.56400000      8.37200000     -2.11300000
H     -6.11500000      8.57100000     -2.87000000
H     -4.90200000      9.06300000     -2.11000000
O     -5.19600000     -3.20900000     -9.98600000
H     -4.44200000     -3.34300000    -10.56000000
H     -4.81400000     -2.98400000     -9.13700000
O     10.66200000     -9.76200000     -8.96500000
H     11.29900000    -10.02900000     -9.62800000
H     11.14700000     -9.79400000     -8.14100000
O     12.18400000      8.33500000      8.08200000
H     13.09600000      8.60400000      8.18800000
H     11.91900000      8.03800000      8.95300000
O      2.48200000     11.14700000      3.31800000
H      2.10700000     10.33200000      3.65000000
H      2.33300000     11.78200000      4.01800000
O     -3.20800000     -6.95300000     -5.11700000
H     -3.86600000     -6.40800000     -4.68500000
H     -2.52400000     -6.33700000     -5.38000000
O     -1.25500000    -11.06800000      1.04200000
H     -1.34400000    -10.98200000      0.09300000
H     -1.28600000    -10.16900000      1.36800000
O     -3.27200000    -14.19800000     -4.63100000
H     -3.17900000    -13.34400000     -5.05300000
H     -2.66600000    -14.16700000     -3.89100000
O      5.47200000     -1.41800000      1.66100000
H      5.34100000     -0.47000000      1.66200000
H      4.68800000     -1.76800000      2.08500000
O      7.69800000     -4.84800000     -7.18900000
H      8.31900000     -4.12600000     -7.28100000
H      7.32800000     -4.96000000     -8.06400000
O     -1.90300000      3.94000000      3.88100000
H     -1.99100000      4.16300000      2.95400000
H     -2.62800000      3.33900000      4.05200000
O     -1.10500000     10.92300000    -10.26700000
H     -1.42500000     10.09900000     -9.89900000
H     -1.18100000     10.80800000    -11.21400000
O    -14.63300000     -3.13200000      6.57500000
H    -15.32600000     -2.65600000      7.03300000
H    -13.82300000     -2.71200000      6.86300000
O      0.22700000     17.87700000      4.97800000
H      0.49300000     18.75200000      4.69800000
H      0.64500000     17.28700000      4.35100000
O     -0.24700000      2.14300000      5.78800000
H     -0.81200000      2.80100000      5.38400000
H     -0.83200000      1.41200000      5.98500000
O     -1.66100000     13.32500000      8.52600000
H     -2.50200000     13.66800000      8.22200000
H     -1.68200000     13.44900000      9.47500000
O      6.02100000    -12.11700000    -11.04300000
H      5.98600000    -11.20400000    -11.32800000
H      6.45200000    -12.57700000    -11.76300000
O      5.88200000      9.51000000     -6.92100000
H      6.23900000      9.63000000     -6.04100000
H      5.87500000     10.39000000     -7.29800000
O      6.45100000      3.85600000    -15.05200000
H      5.97600000      3.66500000    -14.24300000
H      7.32400000      4.11900000    -14.76100000
O    -11.88700000     -0.73600000    -10.02100000
H    -12.26800000     -0.41500000    -10.83800000
H    -11.99900000     -0.01300000     -9.40400000
O     11.25400000     -6.41800000      3.38500000
H     11.39800000     -5.77100000      4.07700000
H     11.47700000     -5.95700000      2.57700000
O     15.29200000     -8.41700000      2.38900000
H     15.15500000     -7.78800000      1.68000000
H     15.27600000     -7.88700000      3.18600000
O      4.47200000    -16.07000000      7.24200000
H      4.69000000    -15.19900000      7.57200000
H      4.73800000    -16.05100000      6.32300000
O      1.07500000     -6.11400000    -13.02500000
H      0.56600000     -6.55300000    -12.34300000
H      0.46900000     -5.47900000    -13.40600000
O     10.18400000      4.34500000      5.39400000
H      9.36900000      4.48800000      4.91200000
H     10.84400000      4.21300000      4.71300000
O      1.93200000      4.01500000    -13.95000000
H      2.15000000      3.40600000    -14.65600000
H      2.31000000      4.84900000    -14.22900000
O     11.69900000     -4.06400000      4.60400000
H     11.25000000     -3.35600000      4.14100000
H     12.56400000     -3.70700000      4.80700000
O      5.18200000     -4.10500000      7.48600000
H      6.05000000     -3.88000000      7.15300000
H      4.95600000     -4.91900000      7.03600000
O     -8.19100000     -0.84400000      9.06400000
H     -8.07300000     -1.01100000      8.12900000
H     -8.57600000     -1.65200000      9.40500000
O      2.23600000      1.01100000      6.47900000
H      2.30500000      0.29400000      5.84900000
H      1.37000000      1.38600000      6.32300000
O      6.75000000      9.29600000     -3.87500000
H      5.98100000      9.49600000     -3.34100000
H      7.32200000      8.79500000     -3.29500000
O      4.02400000      3.38500000     -5.07400000
H      4.87500000      3.76000000     -5.30100000
H      3.56800000      3.30400000     -5.91200000
O     -3.41200000     -6.77900000     -8.30800000
H     -4.24900000     -6.37300000     -8.53500000
H     -3.60500000     -7.71600000     -8.26500000
O     -6.62900000     -8.50600000      7.00400000
H     -7.22700000     -9.15200000      6.62800000
H     -6.40900000     -8.85700000      7.86700000
O      4.44400000     14.86800000     -2.56600000
H      5.12900000     15.45600000     -2.88400000
H      3.70200000     15.44400000     -2.37900000
O      9.39600000     -0.55000000     15.26000000
H      9.91800000     -1.27300000     14.91300000
H      8.60500000     -0.54500000     14.72100000
O      0.94600000      7.26900000    -11.36400000
H      1.49300000      7.46100000    -12.12600000
H      1.34900000      7.76300000    -10.64900000
O      5.74500000      9.12400000     10.77500000
H      6.06700000      9.12700000      9.87400000
H      5.20800000      8.33300000     10.83500000
O      4.88000000     -4.99100000     10.10500000
H      4.75900000     -4.69700000      9.20200000
H      4.89800000     -4.18400000     10.62000000
O     -7.46100000    -10.89000000     -6.29600000
H     -7.16200000    -10.16800000     -6.84800000
H     -6.75800000    -11.00900000     -5.65700000
O      7.71900000     -5.70700000     14.45200000
H      7.65000000     -5.72400000     15.40600000
H      6.81800000     -5.81100000     14.14500000
O      5.79300000    -11.38000000     -5.28400000
H      5.58000000    -11.01900000     -4.42300000
H      6.45300000    -12.05000000     -5.10700000
O     -3.70500000    -12.16400000     12.24000000
H     -4.37300000    -11.85000000     12.85000000
H     -3.29400000    -11.36800000     11.90400000
O      3.58400000    -11.95500000    -13.20600000
H      4.52600000    -11.78700000    -13.21000000
H      3.19100000    -11.12400000    -13.47400000
O      4.03900000      6.01200000     -7.70600000
H      3.92300000      5.98100000     -8.65600000
H      4.64800000      5.29800000     -7.51600000
O     -5.57300000     13.09100000     -2.02900000
H     -5.10000000     12.94500000     -1.21000000
H     -5.15900000     13.86600000     -2.41000000
O     10.28000000     -2.42900000    -12.44600000
H     10.27100000     -3.37800000    -12.57700000
H     10.07400000     -2.31300000    -11.51900000
O     -7.04300000     -8.72300000     -7.85000000
H     -6.64300000     -8.33400000     -7.07200000
H     -7.38700000     -7.97700000     -8.34100000
O     -1.89500000      5.91500000    -14.55600000
H     -1.89700000      6.86200000    -14.69500000
H     -1.34500000      5.57100000    -15.26000000
O     -5.99800000      4.03300000    -12.86700000
H     -6.85600000      4.45600000    -12.89300000
H     -5.95600000      3.63000000    -12.00000000
O     15.92700000     -6.91100000      0.05900000
H     16.33000000     -7.28200000     -0.72600000
H     16.60200000     -6.34100000      0.42800000
O     -0.80000000     10.03800000      1.87100000
H     -1.15700000     10.81500000      2.29900000
H     -0.12000000     10.37700000      1.28800000
O      3.81500000      0.11600000    -13.58500000
H      4.13600000      0.26300000    -14.47400000
H      4.35300000     -0.60200000    -13.25200000
O      1.11000000     -7.12500000      3.78200000
H      1.93700000     -6.82700000      3.40300000
H      0.57200000     -6.33500000      3.83300000
O     -5.98400000     -9.59800000    -10.60600000
H     -6.53400000    -10.16300000    -11.14900000
H     -6.47100000     -8.77600000    -10.54600000
O    -14.53700000    -10.90700000      0.49700000
H    -14.96300000    -10.07600000      0.28900000
H    -13.77700000    -10.66100000      1.02400000
O     -6.15800000      0.68300000     -7.03700000
H     -6.00600000      1.33000000     -6.34800000
H     -6.79700000      1.09700000     -7.61700000
O      1.81100000     12.49000000     13.54500000
H      1.48300000     12.96700000     14.30700000
H      1.02800000     12.29700000     13.02900000
O     -1.56400000      8.06000000    -10.64400000
H     -2.22100000      7.44800000    -10.31100000
H     -1.02600000      7.53600000    -11.23700000
O     11.93600000      7.60200000     -7.64300000
H     12.33100000      6.73600000     -7.73800000
H     12.64300000      8.15300000     -7.30900000
O     13.95700000     -1.86400000      0.55800000
H     13.42700000     -1.36700000      1.18100000
H     14.21700000     -1.22100000     -0.10200000
O      3.69700000      5.95100000     -3.13100000
H      3.59000000      6.71100000     -3.70300000
H      3.55600000      5.19800000     -3.70500000
O      4.23800000      2.76300000      0.45200000
H      5.16400000      2.60000000      0.63300000
H      3.95200000      3.33300000      1.16600000
O      2.85600000      1.40200000     -9.42800000
H      1.90800000      1.33800000     -9.54400000
H      3.15900000      1.88300000    -10.19800000
O     -6.22600000     -4.74900000     -6.50800000
H     -5.41000000     -4.25000000     -6.50400000
H     -6.36000000     -4.98200000     -7.42700000
O     -1.85500000    -10.51400000    -10.39800000
H     -2.59300000    -10.85900000    -10.90100000
H     -1.25800000    -11.25700000    -10.30900000
O    -11.64600000      0.16900000     14.46400000
H    -10.70400000      0.15000000     14.29100000
H    -11.84400000      1.09400000     14.60600000
O     16.54600000      4.26700000      5.68700000
H     15.62600000      4.11600000      5.46900000
H     16.93600000      4.58400000      4.87200000
O     14.18300000      0.45500000     10.74300000
H     13.73500000      1.21000000     11.12500000
H     14.29300000     -0.15300000     11.47400000
O    -12.31400000      7.50400000      5.10600000
H    -12.04700000      6.71500000      5.57800000
H    -12.95900000      7.91900000      5.67800000
O     -7.10100000     -9.71000000     -3.25400000
H     -6.98500000     -9.12700000     -2.50300000
H     -7.24600000     -9.12100000     -3.99400000
O    -12.38900000    -10.16700000      2.00000000
H    -11.55000000     -9.75100000      1.80000000
H    -12.79900000     -9.58400000      2.63900000
O     -2.46400000     -3.49000000     15.36300000
H     -1.92600000     -2.99200000     15.97900000
H     -1.89800000     -4.20600000     15.07500000
O     -2.02100000     -1.93000000      5.99700000
H     -2.08500000     -2.70300000      6.55700000
H     -1.12800000     -1.95700000      5.65300000
O     -0.41000000     11.87400000     12.14800000
H     -1.22100000     12.20600000     11.76300000
H     -0.38200000     10.95300000     11.89000000
O      7.40900000      0.03200000     -0.70600000
H      7.77400000     -0.20200000     -1.56000000
H      6.84800000     -0.70800000     -0.47400000
O     -5.72300000      7.04000000    -12.33000000
H     -5.14000000      6.42100000    -12.77100000
H     -6.60200000      6.77600000    -12.60400000
O     -3.76100000    -12.30200000     -8.58400000
H     -4.65400000    -12.56100000     -8.81100000
H     -3.20500000    -12.83000000     -9.15700000
O      7.70500000     15.89100000     -5.79000000
H      8.42300000     16.30600000     -6.26700000
H      8.07600000     15.07100000     -5.46500000
O     12.52600000     -0.93100000      4.02300000
H     12.00600000     -0.90800000      4.82600000
H     13.29000000     -1.46100000      4.24700000
O      3.43100000     10.61700000     12.39500000
H      3.83500000     10.89100000     11.57100000
H      2.75000000     11.27000000     12.55700000
O     -6.95700000     -2.87200000     13.78400000
H     -7.17700000     -3.04100000     14.70100000
H     -7.79100000     -2.94400000     13.32000000
O     -8.23400000     -7.23100000      2.55300000
H     -7.80500000     -6.42700000      2.26100000
H     -7.53900000     -7.73100000      2.98100000
O     14.39300000      0.63800000      6.60500000
H     14.73300000      1.37200000      7.11700000
H     15.17400000      0.17600000      6.30100000
O     -5.60000000     -0.22600000     14.01900000
H     -6.21800000     -0.92900000     13.81800000
H     -4.73800000     -0.62800000     13.91700000
O     -2.37600000    -10.66600000      6.10200000
H     -2.30400000    -11.45700000      5.56700000
H     -2.35300000    -10.98400000      7.00400000
O    -16.70700000      3.80200000     -0.82800000
H    -17.49900000      4.25900000     -1.11000000
H    -16.38700000      3.36700000     -1.61800000
O      8.66800000     10.68200000     -5.46300000
H      7.94100000     10.54300000     -4.85600000
H      9.08000000      9.82100000     -5.54300000
O      8.82300000      7.51000000     -9.91400000
H      9.75800000      7.34000000     -9.79900000
H      8.64800000      7.28300000    -10.82700000
O     15.08500000      8.03800000      1.34700000
H     14.19900000      7.74300000      1.55900000
H     14.95900000      8.72300000      0.69000000
O      4.91000000     14.19200000     -9.66800000
H      4.03600000     14.52000000     -9.88200000
H      5.39700000     14.25700000    -10.48900000
O    -10.40600000      9.01700000     -9.11500000
H    -10.35600000      9.96900000     -9.19900000
H     -9.59900000      8.77500000     -8.66000000
O      3.32500000    -18.09600000     -4.40100000
H      3.55900000    -17.24100000     -4.03800000
H      2.37800000    -18.15600000     -4.28000000
O      0.90800000     -8.95400000      1.40300000
H      1.08600000     -8.35800000      2.13000000
H      0.27700000     -8.48600000      0.85700000
O     15.18700000     -8.23000000     -6.78900000
H     15.87000000     -8.59700000     -6.22700000
H     14.65600000     -7.69400000     -6.20100000
O      9.17400000     -1.97700000     -6.84900000
H      9.94600000     -1.62300000     -6.40800000
H      9.16800000     -1.54600000     -7.70400000
O     -0.52600000      7.30400000      0.62900000
H      0.25200000      7.58100000      0.14600000
H     -0.88600000      8.11500000      0.98700000
O     -6.01200000      2.79100000      8.86400000
H     -5.54200000      3.62200000      8.78600000
H     -5.39100000      2.20500000      9.29700000
O    -10.89400000     -7.43600000      5.03800000
H    -11.58500000     -7.85000000      4.52100000
H    -10.80400000     -6.56100000      4.66100000
O     -7.86300000     13.88400000      7.24700000
H     -7.71400000     14.07800000      8.17200000
H     -7.41900000     13.04800000      7.10400000
O     13.18900000     -6.57700000     -0.33300000
H     13.11500000     -5.79200000      0.21000000
H     13.96000000     -6.41900000     -0.87800000
O     -2.84000000     13.19200000     11.43800000
H     -3.24500000     14.05900000     11.44500000
H     -3.53700000     12.60400000     11.14700000
O      3.31400000     16.83700000      5.33300000
H      2.83800000     17.30500000      6.02000000
H      2.66700000     16.24200000      4.95600000
O     -5.80800000      2.03200000     11.70000000
H     -4.95100000      1.68800000     11.44600000
H     -5.73200000      2.19400000     12.64000000
O     -4.56800000     -1.32100000     17.59300000
H     -3.78300000     -0.84600000     17.32200000
H     -5.27500000     -0.68000000     17.51700000
O      2.81400000      6.73200000      3.78800000
H      1.94200000      6.40700000      3.56700000
H      2.79400000      6.84600000      4.73800000
O    -14.05500000      2.07200000      8.23600000
H    -13.44800000      1.37100000      8.47300000
H    -14.76200000      2.00400000      8.87700000
O     12.04500000     -7.15700000    -10.40200000
H     12.91000000     -7.16800000     -9.99200000
H     11.53300000     -7.78800000     -9.89700000
O      7.22400000    -12.04100000     -8.14900000
H      6.81600000    -11.84600000     -8.99200000
H      7.91100000    -12.67500000     -8.35600000
O    -10.56300000      3.27400000      8.57100000
H    -10.65700000      2.56700000      9.20900000
H    -10.82000000      2.88100000      7.73700000
O    -11.58600000     -6.84300000     -2.69800000
H    -12.47500000     -6.62700000     -2.97900000
H    -11.63500000     -7.76100000     -2.43200000
O      0.76500000     -8.80400000    -15.11700000
H      0.99300000     -7.96100000    -14.72500000
H      0.42500000     -8.58100000    -15.98400000
O      7.23000000     -1.71700000      5.34200000
H      7.62600000     -0.94300000      4.94200000
H      6.65500000     -1.36800000      6.02300000
O     -0.76500000     11.99800000      6.42600000
H     -1.16300000     11.14500000      6.25300000
H     -0.66300000     12.02600000      7.37700000
O     14.43000000      7.97900000      4.84400000
H     14.24200000      7.41800000      4.09100000
H     13.61100000      8.44800000      5.00300000
O     -0.30100000      0.81700000    -11.54500000
H      0.57600000      0.43600000    -11.48800000
H     -0.15000000      1.76200000    -11.57700000
O     -1.29600000     -8.40000000     13.84600000
H     -0.70100000     -8.13700000     14.54800000
H     -2.15600000     -8.44400000     14.26400000
O      5.76000000     -2.82700000     11.81400000
H      6.71600000     -2.88100000     11.82000000
H      5.57300000     -1.94500000     11.49200000
O     -2.13400000      4.89000000    -12.00100000
H     -1.89200000      5.13700000    -12.89400000
H     -1.30500000      4.65000000    -11.58700000
O     -1.05900000     -5.63100000     -8.10900000
H     -1.97600000     -5.85200000     -8.27400000
H     -1.04100000     -5.35200000     -7.19400000
O      4.15100000    -10.86600000     14.41800000
H      4.11400000     -9.99200000     14.80800000
H      3.35400000    -10.92700000     13.89300000
O     -0.14600000     14.31200000      1.03900000
H     -0.56300000     13.76500000      1.70500000
H     -0.86200000     14.83600000      0.67800000
O     -1.68800000     12.25100000     -1.20200000
H     -2.05100000     12.44700000     -2.06500000
H     -1.14800000     13.01200000     -0.99000000
O     14.13800000      3.10000000     -2.91600000
H     15.05300000      2.83700000     -2.82100000
H     14.11900000      4.01200000     -2.62600000
O     14.79100000      0.83000000     -5.19000000
H     15.21700000      0.02000000     -5.46900000
H     14.74400000      0.76100000     -4.23700000
O     -1.90000000    -16.40000000      5.99000000
H     -1.09400000    -16.83700000      6.26600000
H     -2.38600000    -17.07300000      5.51400000
O      0.38800000      0.35500000     17.36500000
H      0.89400000      0.89200000     17.97400000
H      0.94100000      0.28800000     16.58700000
O     -2.98600000      0.73100000    -12.33000000
H     -3.32400000     -0.16400000    -12.35500000
H     -2.13300000      0.65400000    -11.90300000
O    -12.55200000     -2.49100000      1.94600000
H    -12.96000000     -3.08600000      2.57500000
H    -11.61200000     -2.59400000      2.09500000
O      2.91900000     -6.55300000    -15.05000000
H      3.79000000     -6.83800000    -14.77100000
H      2.38400000     -6.60900000    -14.25900000
O     -6.80900000     13.13800000      4.38100000
H     -7.58900000     12.97300000      3.85100000
H     -6.83300000     12.46400000      5.05900000
O     12.51800000     -4.53200000     -8.53400000
H     13.13800000     -5.24800000     -8.67400000
H     11.71800000     -4.81900000     -8.97400000
O      2.17200000     14.76600000    -10.57800000
H      1.49600000     15.21900000    -11.08100000
H      1.80700000     14.69200000     -9.69700000
O    -17.07800000     -4.27300000     -2.98600000
H    -17.17000000     -3.92400000     -2.09900000
H    -16.99900000     -3.49800000     -3.54100000
O     -6.45400000    -14.84700000      1.02900000
H     -6.10000000    -14.47900000      0.22000000
H     -6.71700000    -15.73600000      0.79200000
O     -5.21400000    -10.88400000      4.86500000
H     -4.35300000    -10.66400000      5.22200000
H     -5.09300000    -11.74200000      4.45900000
O      5.55000000      9.57200000    -12.40200000
H      6.23100000     10.21700000    -12.59200000
H      4.96700000     10.01300000    -11.78500000
O     -8.19300000    -14.00000000     -3.63300000
H     -9.00000000    -13.84700000     -3.14100000
H     -7.49900000    -13.95600000     -2.97500000
O     -1.16900000     -7.38100000    -11.83000000
H     -1.03100000     -8.27600000    -12.14000000
H     -1.56300000     -7.48500000    -10.96400000
O     -1.09200000      0.55800000      9.52900000
H     -0.24900000      0.60200000      9.98100000
H     -1.29100000     -0.37800000      9.48600000
O     -8.52200000      5.00600000     -6.91900000
H     -9.40500000      5.08900000     -7.28000000
H     -8.65800000      4.86200000     -5.98300000
O     15.61100000    -10.75000000     -1.33800000
H     15.90100000    -11.30300000     -0.61300000
H     14.93700000    -10.18800000     -0.95600000
O      4.66900000      9.84600000     -2.33100000
H      4.58700000      9.02800000     -1.84100000
H      3.79600000      9.99800000     -2.69200000
O     10.63800000     -2.80700000     14.34400000
H     11.36800000     -3.08800000     13.79200000
H     10.82900000     -3.18400000     15.20300000
O     -3.77500000      2.71800000    -14.08600000
H     -3.54900000      2.01700000    -13.47500000
H     -4.56400000      3.11400000    -13.71600000
O      4.98400000      9.96000000      0.99300000
H      4.43600000     10.68100000      0.68300000
H      4.93000000     10.01200000      1.94800000
O     -7.10700000     10.84100000      1.20900000
H     -7.85700000     11.05400000      1.76400000
H     -7.07100000      9.88400000      1.21100000
O     -8.72200000    -13.41300000      2.47700000
H     -8.00400000    -13.79500000      1.97200000
H     -8.60400000    -12.46800000      2.38300000
O     -6.09000000      2.86700000      6.12000000
H     -6.75100000      2.23800000      5.83100000
H     -6.16700000      2.87500000      7.07400000
O     -2.65700000     -9.58200000     11.74700000
H     -3.35200000     -8.97100000     11.99400000
H     -1.96100000     -9.42300000     12.38400000
O     16.36800000     -4.87100000      5.42800000
H     15.68200000     -4.22100000      5.27800000
H     17.17500000     -4.36000000      5.48300000
O     -5.08900000     14.09300000     -6.67000000
H     -5.71800000     14.44900000     -6.04400000
H     -4.62800000     14.86000000     -7.01000000
O    -10.22300000     -9.82800000      4.15400000
H    -10.44700000     -8.95500000      4.47600000
H     -9.53000000    -10.12900000      4.74200000
O     15.94000000      4.71100000      2.46800000
H     15.86100000      4.72100000      1.51400000
H     16.56600000      5.40700000      2.66500000
O     -7.64400000    -14.35300000      4.94100000
H     -7.76500000    -14.02600000      4.04900000
H     -7.85600000    -15.28500000      4.88500000
O    -10.38900000     -8.42400000     -7.94000000
H    -10.34000000     -7.75200000     -7.25900000
H    -11.29900000     -8.72000000     -7.91800000
O     -7.02700000     -3.87100000    -16.20700000
H     -6.99900000     -3.18300000    -16.87200000
H     -7.45900000     -3.46100000    -15.45700000
O      0.40900000     15.32100000     -4.85700000
H      0.16700000     16.24400000     -4.93800000
H      1.27300000     15.26300000     -5.26500000
O     14.06300000      5.77800000      6.63900000
H     14.26700000      6.53100000      6.08400000
H     14.07400000      5.03000000      6.04200000
O      7.94400000     -5.01800000    -12.34000000
H      7.61800000     -5.89000000    -12.56400000
H      7.70500000     -4.47300000    -13.09000000
O      7.37600000     -3.71600000    -14.59400000
H      8.14000000     -3.62400000    -15.16400000
H      6.70700000     -3.16600000    -15.00000000
O     -8.24100000      7.85000000     -7.99200000
H     -7.37100000      8.09100000     -7.67500000
H     -8.27000000      6.89700000     -7.90900000
O      8.48700000    -13.38700000      2.58200000
H      7.54600000    -13.56100000      2.59200000
H      8.55500000    -12.43500000      2.65200000
O      0.39900000      4.41000000    -10.90000000
H      0.75400000      4.39800000    -10.01100000
H      0.60700000      5.28500000    -11.22900000
O     -9.85600000     13.28600000      0.13700000
H    -10.50600000     12.99000000     -0.50100000
H     -9.16700000     13.68900000     -0.39200000
O      7.76000000     -1.18000000    -12.75600000
H      6.97700000     -1.55700000    -12.35400000
H      8.47900000     -1.72200000    -12.43100000
O     -7.94900000     -8.76300000     -0.76500000
H     -7.32800000     -8.78400000     -0.03700000
H     -8.80200000     -8.90900000     -0.35700000
O     -0.24100000      8.45200000      6.12100000
H     -1.09000000      8.84300000      5.91300000
H      0.32000000      8.69100000      5.38300000
O     -2.48100000     -1.47800000    -16.61400000
H     -2.08000000     -1.50100000    -15.74500000
H     -3.26100000     -0.93400000    -16.50400000
O      6.59800000    -11.96000000     -0.38100000
H      7.40200000    -12.47100000     -0.46800000
H      6.54600000    -11.75200000      0.55200000
O     -4.87300000      6.84600000      1.62600000
H     -5.77700000      6.84200000      1.31100000
H     -4.34200000      6.78800000      0.83200000
O     -9.92500000     -3.01000000     -9.60700000
H    -10.34200000     -3.04300000    -10.46700000
H    -10.51300000     -2.47300000     -9.07600000
O     -4.48500000      4.34200000     -1.52700000
H     -4.96600000      4.47800000     -2.34400000
H     -4.06300000      5.18300000     -1.35500000
O     -1.20900000     -5.05700000      6.36400000
H     -1.71100000     -5.76700000      5.96400000
H     -0.89100000     -5.42400000      7.18900000
O     -6.06500000     -5.83900000     -4.05200000
H     -6.09500000     -5.36400000     -4.88200000
H     -6.95000000     -5.76000000     -3.69800000
O     10.44900000      4.69700000      0.39900000
H     10.58900000      4.24600000     -0.43400000
H      9.51200000      4.89600000      0.40900000
O      7.04100000      1.86700000    -16.68800000
H      7.96600000      2.07200000    -16.82500000
H      6.67700000      2.65500000    -16.28400000
O      2.74600000     -8.67800000     11.97200000
H      3.69800000     -8.76400000     12.02200000
H      2.50900000     -9.11600000     11.15400000
O     -6.24700000     -3.41800000      9.71500000
H     -5.73200000     -3.79000000      8.99800000
H     -5.79800000     -2.60200000      9.93500000
O      7.86300000      0.84700000      9.64100000
H      8.50500000      0.68500000      8.95000000
H      8.02300000      1.75100000      9.91000000
O     10.31500000     -5.60700000     -4.08000000
H     10.64000000     -6.09600000     -3.32400000
H     10.00400000     -6.28100000     -4.68500000
O      5.28200000     -6.27600000     13.04400000
H      5.36400000     -6.62500000     12.15600000
H      4.49600000     -5.73100000     13.01500000
O      7.34700000      2.46200000      0.85400000
H      7.14600000      1.58400000      0.53000000
H      7.97800000      2.31900000      1.55900000
O     15.05700000     -3.58000000     -1.24200000
H     14.74000000     -3.01300000     -1.94500000
H     14.65400000     -3.22600000     -0.44900000
O      6.49100000      9.49400000      8.14400000
H      6.74000000     10.00000000      7.37000000
H      5.93900000      8.79100000      7.80300000
O     14.28200000     -2.80700000      5.49000000
H     13.78000000     -2.83400000      6.30400000
H     14.95200000     -2.14100000      5.64300000
O    -14.77800000     -1.05200000     -9.40400000
H    -14.38100000     -0.19000000     -9.53000000
H    -15.25600000     -1.21700000    -10.21700000
O     -4.89100000      6.36500000      4.38000000
H     -4.89300000      6.46400000      3.42800000
H     -5.32300000      5.52500000      4.53500000
O     -2.89400000     -1.38700000     13.74800000
H     -2.89100000     -2.27700000     14.10000000
H     -2.02700000     -1.04100000     13.96300000
O     -4.55300000    -15.10200000     -9.03500000
H     -5.16700000    -14.40200000     -8.81200000
H     -4.63100000    -15.72700000     -8.31400000
O    -14.23500000      1.60500000     -9.10100000
H    -14.85600000      2.24500000     -8.75400000
H    -13.37900000      1.92200000     -8.81500000
O     -8.68100000     -5.43400000     -3.07800000
H     -8.96200000     -6.14300000     -2.49900000
H     -9.31600000     -4.73400000     -2.92400000
O    -12.11200000      7.00300000     -8.92600000
H    -12.78400000      6.77700000     -9.56900000
H    -11.64900000      7.74500000     -9.31500000
O     -5.97500000     -8.21700000     -5.28600000
H     -6.14100000     -7.34400000     -4.92900000
H     -5.04900000     -8.20300000     -5.52900000
O      5.29800000      6.94300000    -13.26900000
H      4.83100000      6.71100000    -14.07200000
H      5.31600000      7.90000000    -13.26900000
O    -12.47000000      0.22300000      9.73700000
H    -11.68100000      0.62500000     10.09900000
H    -13.03400000      0.07600000     10.49600000
O     -7.49100000     -3.26500000      1.43800000
H     -7.03600000     -3.94500000      1.93500000
H     -6.93100000     -2.49300000      1.52100000
O     -6.51100000    -13.84400000     -5.62600000
H     -7.12000000    -13.90900000     -4.89100000
H     -5.77500000    -13.33600000     -5.28300000
O     11.76300000      6.87700000      1.23900000
H     11.05300000      7.41800000      1.58300000
H     11.32400000      6.10800000      0.87500000
O    -16.58900000      6.91200000      4.55900000
H    -17.00400000      6.05100000      4.62200000
H    -15.84100000      6.77500000      3.97800000
O     11.37200000     -1.06600000     -5.64000000
H     12.03200000     -1.69400000     -5.93400000
H     11.25500000     -1.26000000     -4.71000000
O     -7.20900000     -1.41000000     -5.52400000
H     -6.71300000     -0.90000000     -6.16400000
H     -6.57600000     -2.03800000     -5.17600000
O     16.86200000     -0.72500000     -2.33300000
H     17.58700000     -1.08100000     -1.81900000
H     16.76300000     -1.33700000     -3.06200000
O      9.78200000     -2.94000000      2.26200000
H      9.15800000     -2.37200000      1.81000000
H     10.28000000     -3.35700000      1.55800000
O     13.30700000     -1.93600000     12.33100000
H     13.46000000     -2.65800000     12.94000000
H     13.40300000     -2.33100000     11.46400000
O     11.96000000      3.70200000     -4.80400000
H     12.73800000      4.00700000     -4.33800000
H     12.29800000      3.33500000     -5.62000000
O      1.22200000     -1.70800000      7.66600000
H      2.17100000     -1.74400000      7.78600000
H      0.90100000     -1.23200000      8.43300000
O     -2.49000000     -5.27800000     11.88900000
H     -2.83700000     -6.16500000     11.98200000
H     -3.13400000     -4.72100000     12.32800000
O      1.30500000     -0.24200000     -6.45500000
H      1.28300000     -0.20500000     -7.41100000
H      1.37000000      0.67200000     -6.18000000
O      3.08700000     -7.29400000      8.40500000
H      2.49800000     -6.81100000      8.98300000
H      3.96400000     -7.01800000      8.67200000
O     -3.09500000     -9.47500000     -4.15500000
H     -3.00500000     -8.57900000     -4.48100000
H     -2.79500000    -10.02500000     -4.87900000
O     -6.44500000     -6.08800000    -11.90800000
H     -7.10100000     -6.44900000    -11.31000000
H     -5.97400000     -6.85400000    -12.23600000
O     -9.64800000     11.85000000      8.40200000
H    -10.06000000     12.69500000      8.58400000
H     -9.05000000     11.71200000      9.13700000
O     15.34300000      5.95900000      8.97800000
H     16.15900000      6.43600000      8.82300000
H     14.86600000      6.02500000      8.15100000
O     -2.13400000     15.60100000    -10.02800000
H     -2.42800000     14.69100000     -9.98500000
H     -1.62400000     15.65000000    -10.83700000
O     -9.76400000     -2.81000000     14.24000000
H    -10.17000000     -3.67600000     14.25900000
H    -10.12200000     -2.36000000     15.00500000
O      7.42800000     10.97600000     12.40700000
H      7.60800000     11.40300000     11.57000000
H      6.85500000     10.24300000     12.18400000
O     -1.02000000     -1.86800000    -14.18600000
H     -0.30500000     -1.49200000    -13.67300000
H     -1.79400000     -1.76100000    -13.63300000
O      3.32000000      8.29400000     -6.50600000
H      3.53400000      7.58400000     -7.11200000
H      3.93000000      8.99500000     -6.73500000
O      6.56200000    -15.67000000     -4.60400000
H      6.42200000    -15.31000000     -5.48000000
H      5.68100000    -15.84000000     -4.27200000
O      4.96000000    -13.58600000      8.35200000
H      4.11900000    -13.12900000      8.33700000
H      5.04300000    -13.90600000      9.25000000
O     13.18200000     -4.89000000     -4.71500000
H     12.26200000     -4.79400000     -4.46700000
H     13.37300000     -4.10700000     -5.23200000
O    -11.17900000     -5.40900000      3.15300000
H    -10.57300000     -5.61200000      2.44000000
H    -10.70200000     -4.78800000      3.70300000
O     10.09600000     10.79700000      5.93500000
H     10.58600000     11.60900000      5.80100000
H      9.71400000     10.88800000      6.80700000
O     -2.12200000      7.99800000      3.28900000
H     -2.95400000      7.74000000      2.89200000
H     -1.83100000      8.74700000      2.76900000
O      2.01800000     -4.17900000     -7.55700000
H      2.78400000     -3.93500000     -8.07600000
H      1.83500000     -5.08400000     -7.81000000
O     -5.38100000    -11.65100000     -4.19100000
H     -4.45200000    -11.42100000     -4.20100000
H     -5.81000000    -10.90000000     -3.78200000
O     11.19300000      4.03500000     10.71400000
H     11.19500000      4.13900000      9.76200000
H     11.31400000      3.09500000     10.85200000
O    -13.25500000      4.54700000     -2.96800000
H    -12.92400000      3.93300000     -2.31200000
H    -12.96700000      4.18100000     -3.80500000
O     10.35600000    -14.47000000     -3.74100000
H     10.52200000    -14.25400000     -2.82300000
H     10.45100000    -13.63700000     -4.20400000
O      9.47200000      1.25800000      6.89500000
H      8.72700000      1.18500000      6.29700000
H      9.76300000      2.16500000      6.80500000
O    -11.54700000     10.66400000      6.89400000
H    -10.87500000     10.97700000      7.50000000
H    -12.36500000     10.73400000      7.38600000
O    -12.37200000    -11.69100000     -5.99700000
H    -11.45900000    -11.97300000     -5.95500000
H    -12.37300000    -10.82300000     -5.59400000
O     -2.41200000     13.09800000      2.89500000
H     -1.93600000     13.38600000      3.67400000
H     -3.17400000     12.63200000      3.24000000
O      1.57800000     -5.17300000      0.95200000
H      0.72800000     -5.60900000      0.89500000
H      2.15200000     -5.81900000      1.36400000
O    -14.58400000      4.22200000      6.43100000
H    -14.44100000      3.61800000      7.16000000
H    -15.02100000      3.69300000      5.76400000
O      1.36600000    -14.10300000     -1.49300000
H      2.06700000    -14.64100000     -1.86200000
H      1.73500000    -13.75200000     -0.68200000
O     -8.09400000      6.46200000      5.72300000
H     -8.28200000      5.82800000      6.41500000
H     -8.71100000      7.17700000      5.87900000
O      7.34200000    -15.88500000     -1.49800000
H      7.84300000    -16.69400000     -1.39500000
H      7.34100000    -15.72300000     -2.44100000
O     -5.92600000      2.57300000      0.73400000
H     -6.45400000      2.38500000     -0.04200000
H     -5.22500000      3.14100000      0.41300000
O     -1.70100000    -14.89900000      0.84700000
H     -1.76000000    -15.85400000      0.88000000
H     -1.25400000    -14.71500000      0.02100000
O      2.31600000      8.92800000     -3.77200000
H      1.53200000      9.47000000     -3.85600000
H      2.41700000      8.51900000     -4.63200000
O     -1.04700000     -8.35700000     -9.11500000
H     -1.51300000     -7.78900000     -8.50100000
H     -1.66200000     -9.06800000     -9.29600000
O    -14.03800000      9.83700000     -6.48300000
H    -14.61800000      9.30300000     -5.94200000
H    -13.19100000      9.39400000     -6.43600000
O      6.49100000      4.94300000     -5.81400000
H      7.11300000      5.17600000     -6.50400000
H      6.59900000      5.62800000     -5.15400000
O      1.63500000     12.66300000      5.54200000
H      2.10400000     12.76200000      6.37100000
H      0.75500000     12.38600000      5.79600000
O     10.45400000    -12.19700000     -5.21400000
H      9.92800000    -11.55200000     -5.68800000
H     10.86100000    -12.72500000     -5.90100000
O    -13.74100000      1.29200000      5.36100000
H    -14.51200000      1.56100000      4.86100000
H    -14.08500000      0.69800000      6.02900000
O     -7.82100000      1.96500000     -1.19900000
H     -7.33200000      1.42400000     -1.81900000
H     -7.68000000      2.86200000     -1.50100000
O     -1.20800000     10.62900000     14.81700000
H     -0.75100000     10.74300000     13.98300000
H     -0.54700000     10.26200000     15.40300000
O      5.00000000     -7.94800000     -4.83800000
H      5.33600000     -7.63700000     -5.67900000
H      5.77600000     -8.24800000     -4.36500000
O     -9.34700000     -9.02100000    -12.16600000
H     -8.92900000     -9.68800000    -11.62100000
H     -9.10600000     -9.25800000    -13.06200000
O     -8.08600000     -2.06100000    -14.30800000
H     -7.77900000     -1.17300000    -14.49100000
H     -7.44900000     -2.41000000    -13.68400000
O    -13.56800000     -8.22900000      3.70900000
H    -13.75000000     -7.49600000      3.12000000
H    -14.22200000     -8.14700000      4.40200000
O     11.24000000     -7.94100000      9.61800000
H     10.80500000     -7.22300000      9.15700000
H     10.53700000     -8.37700000     10.09900000
O      9.92800000    -11.14000000      8.80200000
H      9.91000000    -10.83200000      7.89600000
H      9.51000000    -10.44000000      9.30200000
O      1.30900000      5.00100000     -8.05200000
H      2.07500000      5.57400000     -8.09000000
H      1.06900000      4.98200000     -7.12600000
O      0.95900000     -8.15900000     15.19300000
H      0.64900000     -8.12300000     16.09800000
H      1.85700000     -7.82900000     15.23400000
O    -10.79000000     -5.59600000     12.48300000
H    -11.13500000     -5.31400000     11.63600000
H     -9.84000000     -5.60000000     12.36500000
O     -3.59700000     -1.75500000    -13.38800000
H     -4.23600000     -2.38900000    -13.06400000
H     -3.95500000     -1.46100000    -14.22600000
O    -11.88600000     -0.30500000      4.16500000
H    -12.30400000     -0.81900000      3.47300000
H    -12.51600000      0.38800000      4.36100000
O      8.56300000     -7.44300000      4.47300000
H      7.92200000     -7.69700000      3.80900000
H      9.19500000     -6.90200000      4.00100000
O     -2.11100000     17.87700000      2.28500000
H     -2.73100000     17.24500000      2.64900000
H     -2.42900000     18.72700000      2.59000000
O     -0.57100000      6.94400000     15.42600000
H     -0.62400000      7.65500000     14.78700000
H     -1.45200000      6.89000000     15.79700000
O     -2.91400000      2.70800000    -10.17600000
H     -2.62100000      3.45400000    -10.69900000
H     -3.73600000      2.43700000    -10.58400000
O     -0.17100000    -14.10200000      9.70800000
H     -0.46600000    -14.99500000      9.88500000
H      0.78400000    -14.16800000      9.67300000
O      6.14800000     -8.52600000      5.90400000
H      5.65700000     -9.15400000      5.37300000
H      6.86200000     -8.23900000      5.33600000
O      3.48900000      5.04300000    -10.46100000
H      3.81100000      4.47300000    -11.15900000
H      2.55800000      5.15700000    -10.65400000
O      1.02000000     -6.45200000     -4.21900000
H      1.38300000     -5.95700000     -3.48400000
H      1.41700000     -7.32000000     -4.14100000
O     -8.40800000      8.22600000      1.94400000
H     -8.51900000      7.32700000      2.25300000
H     -8.77100000      8.22100000      1.05900000
O    -12.58300000    -12.99900000      1.52100000
H    -13.04900000    -13.16500000      2.34000000
H    -12.36000000    -12.06900000      1.55500000
O     -6.57900000    -13.17100000     -8.53900000
H     -7.43500000    -13.05500000     -8.95100000
H     -6.68200000    -12.79900000     -7.66300000
O      4.92500000     11.81400000      9.08400000
H      5.61800000     12.26100000      8.59700000
H      5.24700000     10.91900000      9.19000000
O     -0.70200000     -6.34800000      8.80800000
H     -1.40900000     -6.43900000      9.44700000
H     -0.00100000     -5.90700000      9.28800000
O     -7.84600000     -0.42000000     11.79300000
H     -7.71800000     -1.23700000     11.31200000
H     -7.29900000      0.21700000     11.33300000
O      9.44700000      9.99700000     -8.38000000
H      9.97400000      9.53700000     -7.72600000
H      8.78400000     10.46200000     -7.87000000
O     11.10600000     -2.37700000     -3.19600000
H     10.28800000     -2.83000000     -3.39900000
H     10.90600000     -1.85700000     -2.41800000
O     12.67600000     -4.28100000      1.14300000
H     13.25100000     -3.53000000      1.29300000
H     11.93500000     -3.92100000      0.65600000
O      6.11600000     -5.74000000    -16.23400000
H      6.57000000     -5.79400000    -17.07400000
H      6.48500000     -4.96500000    -15.81100000
O     -3.93800000     -9.43400000     -8.49200000
H     -4.70200000     -9.36500000     -9.06300000
H     -3.52300000    -10.25900000     -8.74500000
O     -1.25900000     -3.09500000     10.38700000
H     -1.66300000     -3.93000000     10.62300000
H     -0.35500000     -3.17200000     10.69300000
O     -2.73500000      9.53800000     -5.06100000
H     -2.97000000     10.45600000     -4.92700000
H     -2.13800000      9.55000000     -5.80900000
O     11.52100000     -9.15300000     -6.52900000
H     12.33600000     -8.79600000     -6.17400000
H     10.83100000     -8.70900000     -6.03800000
O     -0.89700000     12.78200000     -5.09800000
H     -0.14100000     13.35900000     -4.99000000
H     -0.51900000     11.91700000     -5.25600000
O     11.22600000     -9.02100000      4.09900000
H     11.25000000     -8.12900000      3.75400000
H     12.13200000     -9.32300000      4.04700000
O     -2.58100000     -7.55500000    -14.68900000
H     -2.55400000     -7.25300000    -15.59700000
H     -2.32500000     -6.79000000    -14.17400000
O     -4.46300000     17.82500000     -2.22900000
H     -4.41600000     18.68200000     -1.80600000
H     -4.64900000     17.21500000     -1.51500000
O      6.12100000      1.50000000     15.06300000
H      5.83100000      2.19300000     15.65600000
H      6.60000000      0.89000000     15.62500000
O     -1.84900000     17.21400000     -2.27400000
H     -2.75300000     17.49800000     -2.41100000
H     -1.42500000     17.35000000     -3.12100000
O     -3.85000000      1.16800000      9.97900000
H     -3.73700000      0.24100000      9.77200000
H     -2.95900000      1.51500000     10.02000000
O      2.75600000      3.81200000      6.50700000
H      3.68400000      3.57900000      6.52900000
H      2.29700000      2.97700000      6.60200000
O     16.69000000      3.06200000     -4.53700000
H     15.74200000      3.13400000     -4.64800000
H     17.05400000      3.62200000     -5.22300000
O    -13.57200000     -8.45400000     -4.89300000
H    -14.07100000     -8.42900000     -5.70900000
H    -14.14500000     -8.03800000     -4.24900000
O      8.03700000      7.71900000     13.91900000
H      8.08700000      7.24900000     14.75100000
H      8.82100000      8.26800000     13.90600000
O    -10.95000000     -3.84900000     -2.53700000
H    -11.57900000     -4.17300000     -3.18100000
H    -10.48600000     -3.14400000     -2.98800000
O     -1.09200000      1.31000000     -4.99000000
H     -0.15500000      1.49900000     -4.94300000
H     -1.46400000      1.74700000     -4.22400000
O     -0.72400000      8.67600000     -3.03800000
H     -1.17700000      8.90900000     -3.84800000
H     -0.78600000      7.72100000     -2.99600000
O      1.83900000     -5.52400000     -1.89000000
H      1.71100000     -5.30400000     -0.96700000
H      2.59300000     -6.11400000     -1.89300000
O     -3.80000000     -3.51900000     -7.29000000
H     -3.74800000     -2.57600000     -7.13700000
H     -2.94500000     -3.85300000     -7.02000000
O      3.91900000    -15.57000000     -7.02400000
H      3.65900000    -14.98900000     -6.30900000
H      3.92600000    -15.00800000     -7.79900000
O     13.41700000     -9.36200000     -0.67800000
H     12.65000000     -9.66000000     -0.19000000
H     13.48700000     -8.43100000     -0.47000000
O      1.16200000      8.97100000      3.89100000
H      0.40300000      8.61500000      3.42800000
H      1.88600000      8.39900000      3.63800000
O     -5.44300000    -13.37400000      3.18100000
H     -4.73400000    -12.90100000      2.74500000
H     -5.92600000    -13.79200000      2.46800000
O     -6.25200000     -0.27500000      1.82600000
H     -5.45900000     -0.48400000      1.33200000
H     -6.32900000      0.67700000      1.76500000
O     13.01800000     -7.69700000      6.60500000
H     13.46700000     -8.20700000      5.93100000
H     12.20600000     -8.17600000      6.76800000
O      1.13700000    -10.76700000     13.80300000
H      1.38200000     -9.97500000     14.28200000
H      0.25600000    -10.58600000     13.47600000
O     -4.11100000     -7.27000000     12.87400000
H     -4.32600000     -6.39000000     13.18300000
H     -4.86300000     -7.80400000     13.13000000
O     10.30300000      5.97300000     -4.57100000
H     10.80000000      5.15400000     -4.58000000
H      9.49600000      5.75800000     -4.10300000
O      1.52100000     15.12600000      4.32100000
H      1.63300000     14.21700000      4.60300000
H      1.88500000     15.14800000      3.43600000
O     13.74300000      3.99100000     -0.14800000
H     13.39900000      3.82500000     -1.02600000
H     14.52200000      4.52800000     -0.29400000
O      0.36900000      9.21700000     -6.03600000
H      1.24300000      9.14500000     -6.42000000
H     -0.18500000      8.67300000     -6.59600000
O     -0.20200000    -17.92800000     -0.93800000
H     -0.26400000    -18.87300000     -0.80100000
H     -0.62300000    -17.78000000     -1.78400000
O     -1.16900000    -10.91000000     -2.18100000
H     -0.68500000    -10.17900000     -1.79800000
H     -1.23700000    -10.69100000     -3.11100000
O     16.52000000      1.95300000     -1.77100000
H     17.03200000      2.53900000     -2.32900000
H     16.80100000      1.07400000     -2.02500000
O     -8.42400000    -10.28700000     -9.48200000
H     -9.07800000     -9.87600000     -8.91700000
H     -7.58400000     -9.98600000     -9.13500000
O     -2.79800000    -11.99100000     -5.87000000
H     -1.84400000    -12.02000000     -5.80100000
H     -2.97700000    -12.15600000     -6.79500000
O      8.66500000      1.75500000     13.41000000
H      7.73800000      1.74300000     13.65000000
H      8.77700000      0.98700000     12.85100000
O      2.09200000      0.60900000     12.71600000
H      2.81000000      0.44400000     13.32700000
H      2.17800000      1.53500000     12.49000000
O    -10.90800000      7.33200000    -12.31000000
H     -9.96400000      7.18000000    -12.36800000
H    -10.98600000      8.24900000    -12.04500000
O     -9.05800000     12.30900000     -3.80900000
H     -8.80800000     11.91400000     -2.97300000
H     -8.25200000     12.30700000     -4.32500000
O     -4.75900000     -4.61100000     13.35000000
H     -4.21700000     -4.44500000     14.12000000
H     -5.62100000     -4.26700000     13.58500000
O      7.48300000      5.76700000     -3.37600000
H      7.13000000      4.92800000     -3.67200000
H      7.21300000      5.83000000     -2.45900000
O    -13.23300000     -1.03800000     -0.47300000
H    -13.20500000     -1.47400000      0.37900000
H    -12.36000000     -1.17700000     -0.84200000
O     11.41900000      1.24400000     -7.33800000
H     10.77400000      1.94900000     -7.29800000
H     11.26900000      0.73500000     -6.54200000
O      2.65700000     -4.96800000     15.11800000
H      3.52300000     -4.63100000     15.34900000
H      2.55700000     -4.75400000     14.19100000
O      0.77000000    -12.42800000      5.58300000
H      0.43600000    -11.58200000      5.28500000
H      0.34000000    -13.06900000      5.01600000
O     -2.89300000      6.83400000     -4.80700000
H     -2.87200000      6.52800000     -5.71400000
H     -2.99000000      7.78400000     -4.87800000
O    -12.47100000    -11.84100000     -1.33500000
H    -13.25800000    -11.37300000     -1.61300000
H    -12.70100000    -12.21200000     -0.48300000
O      5.08500000     -6.80100000    -13.48500000
H      5.91100000     -6.81500000    -13.96800000
H      5.18300000     -7.48700000    -12.82500000
O     -6.31800000     -3.38200000    -12.66700000
H     -6.55400000     -3.17300000    -11.76300000
H     -6.17900000     -4.32900000    -12.66600000
O     -5.78900000    -13.53600000     -1.85300000
H     -6.27900000    -13.03500000     -1.20200000
H     -5.16800000    -12.90800000     -2.22200000
O      4.49100000      3.98100000     10.19300000
H      4.44700000      3.22500000      9.60800000
H      5.17200000      3.75500000     10.82700000
O    -16.55100000      1.93100000     -3.07100000
H    -15.93500000      2.02300000     -3.79800000
H    -16.06800000      1.43500000     -2.41000000
O     -5.61800000     15.30400000      5.16000000
H     -6.21500000     16.05100000      5.15500000
H     -6.12700000     14.58800000      4.78000000
O     -1.47300000     -4.56900000    -13.93000000
H     -2.28300000     -4.49900000    -14.43600000
H     -1.00200000     -3.75700000    -14.11800000
O     -8.43500000      4.73800000      7.67100000
H     -9.08400000      4.28700000      8.21100000
H     -7.65500000      4.18400000      7.72200000
O      9.13800000     13.39200000     -5.41300000
H      9.06700000     12.52400000     -5.01600000
H      9.33000000     13.21900000     -6.33500000
O      9.34200000     -6.32800000      8.41900000
H      9.88800000     -5.68200000      7.97200000
H      8.64500000     -5.81300000      8.82400000
O     -3.72000000     16.97100000     -6.78600000
H     -3.11200000     16.25300000     -6.61100000
H     -3.55500000     17.60200000     -6.08500000
O      7.61900000     -8.51500000     -3.37100000
H      7.82000000     -8.11400000     -2.52600000
H      7.25400000     -9.37200000     -3.14900000
O     -9.17100000      8.66500000     13.20000000
H     -8.85700000      8.01100000     12.57500000
H     -9.39500000      8.16000000     13.98200000
O      9.87000000      8.22300000     -6.31700000
H     10.47800000      7.96000000     -7.00800000
H     10.01000000      7.58400000     -5.61900000
O     10.58800000     12.69400000      0.47900000
H      9.75800000     13.17200000      0.48500000
H     11.23800000     13.34200000      0.75100000
O      7.02400000     11.42500000      6.13000000
H      6.89000000     12.36700000      6.23400000
H      7.91900000     11.27500000      6.43600000
O    -14.51000000      8.11200000     -0.92900000
H    -13.76900000      8.09800000     -0.32300000
H    -14.86600000      8.99800000     -0.85200000
O     -5.05800000     -0.81600000    -15.55100000
H     -5.50400000     -0.03900000    -15.21600000
H     -5.54400000     -1.04900000    -16.34200000
O    -10.88800000     -5.86800000     -0.32400000
H    -11.21600000     -5.99200000     -1.21500000
H    -10.95500000     -4.92500000     -0.17300000
O     -5.20800000     -0.13300000      7.65000000
H     -5.68100000     -0.24900000      6.82600000
H     -5.85200000      0.25600000      8.24200000
O      4.46900000     -8.99200000      1.65300000
H      4.04600000     -9.69300000      2.14900000
H      4.39600000     -9.26800000      0.73900000
O     -1.26300000      4.60100000     -1.39600000
H     -0.60300000      4.85600000     -2.04000000
H     -2.01500000      5.16200000     -1.58900000
O      9.68300000      8.29900000      1.94800000
H      8.97900000      8.41600000      1.31100000
H      9.24900000      8.36200000      2.79900000
O     14.30600000     -6.57000000     -8.82900000
H     15.12200000     -6.61600000     -9.32700000
H     14.47300000     -7.09400000     -8.04500000
O     -5.14300000     11.88500000     -8.23800000
H     -6.03900000     11.55000000     -8.20900000
H     -5.23300000     12.82400000     -8.07400000
O    -11.54700000     -2.48400000     12.00700000
H    -12.33700000     -1.96700000     12.16600000
H    -10.96700000     -2.26600000     12.73600000
O    -12.02600000      3.95800000    -11.06800000
H    -12.63500000      3.66600000    -11.74700000
H    -12.48700000      4.67100000    -10.62500000
O     13.12700000      4.98800000     -8.02500000
H     12.55300000      4.83400000     -8.77500000
H     13.36100000      4.11200000     -7.71900000
O      0.25200000     -3.99500000    -10.66200000
H      0.81800000     -4.32300000    -11.36100000
H      0.22900000     -4.70500000    -10.02000000
O      0.28000000      2.47200000     -7.37200000
H      0.75100000      2.96800000     -8.04200000
H      0.18300000      3.08600000     -6.64400000
O      5.01500000     -9.91000000     -7.44200000
H      5.15000000    -10.56800000     -6.76000000
H      5.88700000     -9.54700000     -7.60000000
O     -5.10500000      2.06100000    -16.73800000
H     -4.69700000      2.24300000    -15.89100000
H     -5.43700000      2.90900000    -17.03100000
O     10.60000000     -3.61300000     -0.21200000
H     10.63300000     -2.66800000     -0.36200000
H     10.02400000     -3.94500000     -0.90100000
O    -15.62900000     -5.67900000      0.20000000
H    -15.02100000     -5.72300000      0.93800000
H    -15.46300000     -4.82400000     -0.19700000
O      1.92900000    -16.94900000      0.46600000
H      2.66100000    -17.39400000      0.03900000
H      1.15900000    -17.21600000     -0.03600000
O     -3.15100000    -13.15800000      5.30500000
H     -2.39400000    -13.60400000      4.92700000
H     -3.53900000    -13.80300000      5.89700000
O      5.32500000      4.64600000     13.04900000
H      5.86000000      5.22200000     12.50300000
H      5.05900000      5.19500000     13.78700000
O      6.56300000     -7.68600000      2.92700000
H      7.12300000     -7.66400000      2.15100000
H      5.73800000     -8.06100000      2.61700000
O      5.94400000     -9.35500000    -12.01700000
H      6.64300000     -9.29000000    -12.66700000
H      6.26600000     -8.85400000    -11.26700000
O    -10.66400000     -2.07500000     -6.75100000
H     -9.93600000     -2.67000000     -6.57200000
H    -11.43600000     -2.53600000     -6.42300000
O    -13.10800000      1.67700000      1.52600000
H    -12.34700000      1.12100000      1.35900000
H    -13.84500000      1.06800000      1.56900000
O    -10.69400000     -4.27500000      7.78900000
H    -10.16100000     -3.77400000      8.40600000
H    -10.34500000     -5.16500000      7.83800000
O     12.50800000      9.67400000      5.71300000
H     11.73200000     10.17000000      5.45400000
H     12.26200000      9.25900000      6.53900000
O      8.23100000     -8.32700000      0.84200000
H      8.56900000     -9.16500000      0.52700000
H      8.35300000     -7.72700000      0.10600000
O      7.80500000    -14.09700000      8.11000000
H      6.86000000    -13.97600000      8.01800000
H      8.15600000    -13.20800000      8.16100000
O    -11.34100000      1.31900000      6.70800000
H    -11.16700000      0.79500000      5.92500000
H    -12.21700000      1.67800000      6.56600000
O      8.06800000     13.26300000     -0.08200000
H      7.73100000     12.84600000     -0.87600000
H      7.29600000     13.38200000      0.47200000
O     14.38000000      0.25200000     -1.32600000
H     14.60900000      1.16700000     -1.16400000
H     15.15400000     -0.11700000     -1.75100000
O      3.96700000     -1.68100000      7.30500000
H      4.31900000     -2.57000000      7.26100000
H      4.69000000     -1.15400000      7.64700000
O      3.12600000      2.40900000    -11.92300000
H      2.67200000      3.03700000    -12.48500000
H      3.50200000      1.77200000    -12.53000000
O     -7.25300000     -2.05700000     -1.70900000
H     -6.87300000     -1.51900000     -1.01400000
H     -7.01900000     -2.95400000     -1.47100000
O     17.73600000     -4.80200000     -0.36000000
H     18.46700000     -4.38100000     -0.81200000
H     16.96800000     -4.29400000     -0.62300000
O    -16.49500000      7.43600000      1.47300000
H    -16.63000000      6.94000000      2.28000000
H    -15.57800000      7.27900000      1.24600000
O      8.26300000     15.45200000      1.96600000
H      8.58700000     15.93700000      1.20700000
H      7.44800000     15.05000000      1.66400000
O     -5.21100000      5.63200000     -4.04200000
H     -5.66100000      6.44000000     -4.29000000
H     -4.33200000      5.72600000     -4.40800000
O     -1.81900000     15.08100000     -7.02500000
H     -1.71200000     14.35200000     -6.41400000
H     -1.88000000     14.66600000     -7.88500000
O     -9.14800000     -2.12600000     -3.64800000
H     -8.69700000     -2.12500000     -4.49200000
H     -8.45200000     -2.25600000     -3.00400000
O      2.55600000     -9.21100000      6.65500000
H      1.66200000     -9.01400000      6.93400000
H      3.10700000     -8.66000000      7.21100000
O     -9.11300000     -4.54100000     -5.96500000
H     -9.50600000     -5.23400000     -5.43500000
H     -8.20700000     -4.49200000     -5.66300000
O     -0.06900000    -12.53200000     -5.46700000
H      0.12500000    -11.65600000     -5.13400000
H      0.52800000    -12.64500000     -6.20700000
O      4.66800000    -12.28000000      4.73900000
H      5.51600000    -11.94800000      5.03200000
H      4.72400000    -13.22700000      4.86800000
O      0.67100000      7.58900000      8.36900000
H      0.32600000      7.94700000      7.55100000
H     -0.05000000      7.06900000      8.72600000
O     14.04300000     -6.15100000      8.39700000
H     13.83500000     -5.25300000      8.14200000
H     13.66800000     -6.69100000      7.70200000
O      6.86200000     -4.33500000     -9.80300000
H      7.10600000     -4.43000000    -10.72400000
H      5.91000000     -4.23200000     -9.81800000
O      4.56300000    -13.92700000     -1.30100000
H      3.96200000    -13.80100000     -0.56700000
H      5.04600000    -13.10200000     -1.36000000
O     -9.93400000     -3.63500000    -12.54200000
H     -9.21900000     -3.13300000    -12.93400000
H     -9.71900000     -4.54700000    -12.73500000
O      6.48200000     -0.82000000      7.81400000
H      7.21800000     -1.42500000      7.91200000
H      6.72900000     -0.05600000      8.33500000
O      3.19100000     -3.73800000    -14.51700000
H      3.63200000     -4.58300000    -14.61100000
H      2.47900000     -3.76700000    -15.15700000
O      2.56300000     -0.08600000     15.33500000
H      2.51500000      0.85900000     15.47700000
H      3.10600000     -0.40900000     16.05400000
O      8.78300000      1.31000000    -12.22100000
H      8.40800000      0.47700000    -12.50700000
H      8.09900000      1.70800000    -11.68300000
O      2.24900000     -3.35500000     17.36600000
H      1.87700000     -3.59000000     18.21600000
H      2.12400000     -4.13600000     16.82600000
O      5.33900000     -8.75700000     11.12300000
H      5.70600000     -8.38800000     10.32000000
H      6.07200000     -8.76600000     11.74000000
O     14.65800000      9.88300000     -0.56600000
H     14.80500000     10.78700000     -0.28800000
H     14.16900000      9.96200000     -1.38600000
O     -2.95500000     10.09200000      6.79600000
H     -3.83900000     10.43900000      6.67400000
H     -3.07900000      9.30000000      7.31900000
O      1.37900000      8.43400000     -1.10300000
H      1.28600000      8.31900000     -2.04900000
H      1.31600000      9.38000000     -0.96900000
O     -2.78500000     -4.02700000    -11.23700000
H     -1.89400000     -3.84700000    -10.93500000
H     -2.66800000     -4.53400000    -12.04000000
O     -0.15900000      4.62900000    -16.13500000
H     -0.24700000      3.83900000    -16.66900000
H      0.28000000      4.33200000    -15.33800000
O      4.37100000      1.82800000      8.37300000
H      5.14400000      2.06900000      7.86300000
H      3.76000000      1.47100000      7.72800000
O      2.06800000      7.70300000     11.12200000
H      1.94500000      8.43000000     10.51200000
H      2.46700000      7.01200000     10.59400000
O    -13.26900000      6.80200000     -6.08300000
H    -13.30800000      5.84800000     -6.01800000
H    -13.22700000      7.10300000     -5.17500000
O    -10.33500000     -2.56300000      5.52900000
H    -10.96700000     -1.85100000      5.43100000
H    -10.60000000     -3.01000000      6.33300000
O      7.92700000    -13.24300000     -4.77400000
H      8.83400000    -13.30500000     -4.47500000
H      7.55200000    -14.10200000     -4.58200000
O    -12.39800000      3.33400000     -0.40100000
H    -12.64800000      2.58400000      0.13700000
H    -11.98700000      3.94300000      0.21200000
O      2.67300000      2.53800000     -1.66600000
H      3.29200000      2.83100000     -0.99700000
H      1.93100000      2.19100000     -1.17100000
O      1.49400000      0.15900000      9.95100000
H      1.81200000     -0.19900000     10.77900000
H      2.27500000      0.51900000      9.53000000
O     -5.08100000      8.88000000    -10.34800000
H     -4.28900000      9.20500000    -10.77600000
H     -5.47300000      8.28600000    -10.98700000
O     -6.31800000      0.80800000     -3.17500000
H     -5.56600000      0.21700000     -3.14100000
H     -6.09600000      1.43800000     -3.86000000
O    -14.99600000     -5.19000000      4.85200000
H    -14.99000000     -4.49500000      5.51000000
H    -14.82100000     -5.99000000      5.34600000
O     -6.84900000      6.56900000     -0.42800000
H     -7.64400000      6.76500000     -0.92500000
H     -6.16000000      7.05900000     -0.87500000
O     10.80700000     -1.16000000     11.35800000
H     11.60400000     -1.23900000     11.88200000
H     10.70100000     -2.02100000     10.95300000
O     -3.80200000     -4.09100000     17.87200000
H     -3.96200000     -3.22900000     18.25600000
H     -3.43400000     -3.90400000     17.00800000
O     -9.49600000      3.19000000      3.99400000
H     -9.73500000      2.76900000      3.16800000
H     -9.20500000      4.06600000      3.74200000
O     12.20800000      0.13400000      1.52300000
H     12.05300000     -0.19000000      2.41000000
H     12.59400000      1.00100000      1.64800000
O     10.45900000     14.88200000      3.63900000
H      9.62300000     14.75300000      3.19000000
H     11.11900000     14.74400000      2.96000000
O     -5.23700000    -16.06700000     -6.31200000
H     -4.48200000    -16.22800000     -5.74500000
H     -5.59800000    -15.23800000     -6.00000000
O      0.72600000      3.50400000     11.07700000
H      0.83700000      3.16200000     10.19000000
H     -0.21800000      3.47400000     11.22900000
O    -14.30200000    -10.20300000     -2.67800000
H    -14.68400000     -9.55100000     -2.09000000
H    -13.97600000     -9.69400000     -3.42100000
O      8.65600000    -10.45000000     -6.50800000
H      8.92700000    -10.03400000     -7.32700000
H      7.85200000    -10.91900000     -6.73200000
O      9.88600000      9.23400000     -2.27800000
H      9.94300000      8.45500000     -2.83100000
H      9.32900000      8.96800000     -1.54600000
O     -3.28100000     14.89700000      6.86700000
H     -2.69200000     14.54900000      6.19800000
H     -4.11600000     15.01300000      6.41500000
O     13.43100000     11.28400000      3.75500000
H     13.13400000     10.73200000      4.47900000
H     13.04400000     10.88500000      2.97600000
O      3.70000000      7.54600000      0.05300000
H      2.81200000      7.38300000     -0.26700000
H      3.71900000      8.48400000      0.24000000
O     -7.07500000     10.52700000     12.91200000
H     -7.49700000      9.71300000     12.63800000
H     -7.57100000     10.80800000     13.68100000
O    -15.85500000      6.28400000     -2.63200000
H    -15.44100000      5.44700000     -2.42100000
H    -15.37900000      6.92700000     -2.10600000
O      3.81600000      7.64800000    -10.86900000
H      4.67500000      7.81100000    -11.25800000
H      3.73700000      6.69400000    -10.85500000
O      1.67200000      1.93600000     -4.28300000
H      1.75800000      1.75100000     -3.34800000
H      2.52200000      2.29600000     -4.53600000
O     -8.09100000      7.15200000     11.38000000
H     -7.46300000      7.71100000     10.92200000
H     -7.76800000      6.26200000     11.23800000
O      2.25100000     -9.11400000     -3.74100000
H      2.15600000    -10.02600000     -3.46400000
H      3.13500000     -9.06700000     -4.10700000
O      7.85500000      8.84100000     -0.26300000
H      7.15900000      9.40700000      0.07300000
H      7.39800000      8.06200000     -0.57900000
O      8.91700000     -3.17200000     -4.48600000
H      8.85300000     -2.96800000     -5.41900000
H      9.39200000     -4.00300000     -4.45400000
O     14.02700000      3.37900000      4.98700000
H     13.94600000      2.89500000      4.16500000
H     13.81000000      2.73900000      5.66500000
O      8.70200000     -6.90300000     -1.35900000
H      9.64600000     -6.99200000     -1.49400000
H      8.48700000     -6.04700000     -1.72900000
O      7.35600000      3.65000000     10.70400000
H      7.97600000      4.29600000     11.04300000
H      7.18900000      3.06700000     11.44500000
O     10.28300000      4.18800000     13.86200000
H      9.62000000      3.49800000     13.88400000
H     10.32300000      4.45200000     12.94300000
O      2.27300000    -12.70900000     12.41500000
H      2.41700000    -12.19100000     11.62300000
H      1.74100000    -12.14500000     12.97600000
O      6.32800000     -0.40900000    -15.17300000
H      6.52900000      0.33200000    -15.74400000
H      7.01800000     -0.39400000    -14.50900000
O     -0.76900000    -11.88400000     11.45700000
H     -0.54800000    -12.37500000     10.66500000
H     -1.42300000    -11.24800000     11.16900000
O      5.11200000    -15.12400000      4.70600000
H      5.69700000    -15.60800000      4.12400000
H      4.26200000    -15.14700000      4.26600000
O     -7.48800000     -1.57900000    -10.48200000
H     -8.15300000     -2.07900000    -10.00800000
H     -6.66200000     -1.82300000    -10.06600000
O      1.61100000     14.30000000     10.71700000
H      1.22300000     13.54200000     11.15400000
H      0.87100000     14.88200000     10.54500000
O      0.18900000     -0.93300000     14.17200000
H      0.06300000     -0.54700000     13.30500000
H      1.09500000     -0.72300000     14.39800000
O      8.66900000      2.22800000      3.72900000
H      8.75900000      3.14100000      4.00300000
H      9.51700000      2.01000000      3.34300000
O     11.72200000    -10.79500000      1.05000000
H     12.11800000    -11.31900000      1.74600000
H     10.83600000    -10.61300000      1.36200000
O     16.63400000     -5.19300000     -4.45500000
H     15.93000000     -4.98300000     -3.84100000
H     17.09900000     -5.92200000     -4.04500000
O      4.91300000      5.99300000     16.59400000
H      4.72200000      6.72500000     17.18000000
H      4.08100000      5.81200000     16.15800000
O     14.08700000      8.71900000     -6.44900000
H     14.48600000      8.15800000     -5.78400000
H     14.19000000      9.60700000     -6.10500000
O    -12.29300000     -5.87200000     -7.12900000
H    -12.04100000     -5.82100000     -8.05100000
H    -12.97100000     -6.54600000     -7.10300000
O     -2.49900000    -17.12100000      3.12900000
H     -3.43800000    -16.93600000      3.17200000
H     -2.41100000    -17.74300000      2.40700000
O      8.86400000      1.52400000     -4.33400000
H      7.96400000      1.79000000     -4.14600000
H      9.36900000      1.83700000     -3.58400000
O     -7.30200000      2.66400000     -8.51200000
H     -7.23500000      3.56500000     -8.19800000
H     -8.19900000      2.58900000     -8.83600000
O      5.32800000      7.29300000      7.19800000
H      5.88200000      7.16600000      6.42800000
H      4.43900000      7.12500000      6.88400000
O     11.40100000     -7.58200000     -2.27000000
H     11.14900000     -8.49300000     -2.41700000
H     11.94300000     -7.60700000     -1.48200000
O      2.90000000     -3.25800000     -2.72100000
H      2.77200000     -2.84600000     -3.57600000
H      2.18100000     -3.88500000     -2.64700000
O    -11.84100000     -0.44700000     -3.67100000
H    -11.16300000     -1.10100000     -3.50300000
H    -11.62400000      0.27800000     -3.08500000
O     -2.68800000      5.71400000     -7.39400000
H     -2.51600000      4.80400000     -7.15200000
H     -3.01800000      5.66500000     -8.29100000
O      0.87600000     10.95600000     -0.13400000
H      0.33700000     11.37600000     -0.80300000
H      1.64800000     11.51700000     -0.06100000
O      9.73500000     14.48800000     -2.63300000
H     10.12300000     13.61400000     -2.67600000
H      8.79300000     14.33600000     -2.70900000
O    -10.40300000     -8.18700000      1.20900000
H     -9.68400000     -7.87400000      1.75800000
H    -10.69300000     -7.41200000      0.72900000
O    -15.26700000      0.73900000     -0.84300000
H    -15.05300000      1.21300000     -0.03900000
H    -14.71500000     -0.04300000     -0.81400000
O     13.02100000     -2.79300000     -6.42200000
H     13.93300000     -2.94600000     -6.66900000
H     12.51100000     -3.18500000     -7.13100000
O     -1.48500000     -5.82800000      1.83400000
H     -0.89900000     -5.30200000      2.37800000
H     -2.07900000     -5.19100000      1.43700000
O      6.99800000      7.04700000     -8.29800000
H      6.56000000      7.74000000     -7.80600000
H      7.76000000      7.47500000     -8.68900000
O      2.31200000      2.88500000     15.12600000
H      2.09100000      3.75500000     15.45900000
H      2.47200000      3.02000000     14.19200000
O    -10.39700000    -13.45500000     -2.09600000
H    -10.31800000    -13.86500000     -1.23500000
H    -11.03600000    -12.75300000     -1.96900000
O     -7.58800000      4.23500000     11.01500000
H     -7.22500000      4.69400000     10.25700000
H     -7.01100000      3.48300000     11.13900000
O     -1.41400000    -13.77700000     -2.09500000
H     -1.30900000    -12.82900000     -2.01500000
H     -0.53300000    -14.10000000     -2.28600000
O     11.29600000      3.54500000     -1.87700000
H     11.90000000      2.81800000     -1.72400000
H     11.38000000      3.73400000     -2.81100000
O      6.93200000     -7.49300000     -7.25400000
H      7.60900000     -6.84600000     -7.05700000
H      6.12000000     -6.98800000     -7.28900000
O    -11.05400000     12.09700000     -8.55900000
H    -10.12200000     12.06200000     -8.34600000
H    -11.07900000     12.14800000     -9.51500000
O     11.23700000      3.31700000      2.64100000
H     11.02300000      3.87100000      1.89000000
H     12.17500000      3.14900000      2.55400000
O     -7.49000000     11.13600000      6.46900000
H     -7.28300000     10.41100000      5.88000000
H     -8.43600000     11.25300000      6.38300000
O      8.82600000    -13.70300000     -0.64600000
H      8.19600000    -14.27100000     -1.09000000
H      9.61400000    -14.24000000     -0.56200000
O     -5.32800000     -2.63800000     -4.13000000
H     -4.56600000     -2.12700000     -4.40400000
H     -5.69700000     -2.14300000     -3.39800000
O      2.63100000    -11.05300000      1.99800000
H      2.08900000    -10.47100000      1.46400000
H      2.11200000    -11.20400000      2.78800000
O    -12.36100000      8.32100000      0.51000000
H    -11.95200000      7.47800000      0.70400000
H    -12.29800000      8.81300000      1.32900000
O     -3.59300000     15.75200000      3.25700000
H     -4.00800000     15.54800000      4.09600000
H     -2.83500000     15.17000000      3.21700000
O      0.79000000     -3.08200000     12.67700000
H      0.68200000     -2.39200000     13.33100000
H      0.07400000     -3.69300000     12.85300000
O    -12.09100000      5.25000000      6.74500000
H    -11.65900000      4.63400000      7.33700000
H    -13.00400000      4.96300000      6.72500000
O      6.65600000      1.09200000      4.85100000
H      7.37800000      1.52500000      4.39500000
H      5.98500000      0.97200000      4.17900000
O    -10.82500000      0.11900000      1.19900000
H    -10.02000000      0.62400000      1.31200000
H    -10.65600000     -0.70800000      1.65100000
O      4.18900000    -15.75300000     -3.21800000
H      3.86200000    -15.04200000     -3.76900000
H      4.36800000    -15.33900000     -2.37400000
O     -4.75200000    -15.98500000      3.82500000
H     -4.88900000    -15.07300000      3.56900000
H     -4.44800000    -15.93600000      4.73100000
O    -10.43100000      1.75800000     -2.47600000
H     -9.50100000      1.97200000     -2.40200000
H    -10.78100000      1.89900000     -1.59600000
O     12.00400000      0.10500000     -9.95100000
H     11.63800000      0.14200000     -9.06800000
H     12.71500000     -0.53400000     -9.89000000
O     -3.40000000     10.09100000    -12.38700000
H     -2.47700000      9.91000000    -12.56600000
H     -3.85600000      9.81600000    -13.18200000
O     16.16800000      5.15200000     -0.34200000
H     16.24200000      6.01600000      0.06300000
H     16.90300000      5.11000000     -0.95300000
O     -8.82100000     -4.38700000      4.54600000
H     -8.66900000     -5.09200000      5.17500000
H     -9.24100000     -3.69600000      5.05800000
O     -2.86000000     -1.43800000     -5.09200000
H     -3.17400000     -0.99100000     -5.87800000
H     -1.91000000     -1.32100000     -5.11300000
O     16.54700000     -1.52200000      6.87900000
H     17.24200000     -1.24700000      6.28100000
H     16.94300000     -1.46500000      7.74900000
O      1.91600000    -12.50400000     -7.17200000
H      1.61100000    -12.81400000     -8.02500000
H      1.98500000    -11.55500000     -7.27300000
O     15.69300000      6.00800000     -8.43100000
H     14.74100000      5.91600000     -8.40800000
H     15.95500000      5.58600000     -9.24900000
O      8.78000000      3.40900000    -13.84100000
H      9.02300000      2.83200000    -13.11700000
H      8.86600000      2.86200000    -14.62200000
O      1.22300000     11.24700000     -9.07900000
H      0.33600000     11.11500000     -9.41500000
H      1.13000000     11.93600000     -8.42100000
O     12.70400000     -0.07200000      8.59100000
H     13.17900000      0.32200000      7.85900000
H     13.21500000      0.16900000      9.36400000
O      8.19900000     -0.77600000     12.43000000
H      7.63100000     -0.32100000     11.80800000
H      8.97700000     -1.00400000     11.92000000
O     -9.60300000      8.82100000     -4.11500000
H    -10.19300000      9.32900000     -3.55800000
H    -10.01500000      8.83900000     -4.97900000
O      4.55100000     -6.16200000      5.74600000
H      5.13200000     -6.83200000      5.38800000
H      3.76800000     -6.64300000      6.01600000
O     -0.17700000     -4.35100000      4.01700000
H      0.27600000     -3.51200000      4.10400000
H     -0.37800000     -4.60900000      4.91600000
O    -14.68500000      4.49300000      1.24900000
H    -15.43800000      4.45100000      0.66000000
H    -14.01400000      3.96300000      0.81900000
O     11.45700000      4.87800000    -10.25400000
H     11.40000000      5.30800000    -11.10700000
H     11.36500000      3.94500000    -10.44900000
O     -1.10600000      7.82000000     -7.79600000
H     -1.15600000      7.81000000     -8.75200000
H     -1.67800000      7.10400000     -7.51900000
O      3.17900000      0.22200000    -16.44200000
H      3.02600000     -0.43500000    -15.76300000
H      3.01700000     -0.24100000    -17.26400000
O      1.92600000    -11.72600000     -2.89600000
H      2.23800000    -12.44300000     -3.44800000
H      1.47500000    -12.16000000     -2.17200000
O    -11.81700000      0.98800000     -7.90400000
H    -10.97200000      0.97200000     -7.45400000
H    -12.43200000      0.61500000     -7.27200000
O      7.99600000      7.54900000    -12.92800000
H      7.04400000      7.46400000    -12.86600000
H      8.13200000      8.28600000    -13.52400000
O    -10.80900000      6.44900000     -2.45100000
H    -11.17100000      6.23800000     -1.59100000
H    -11.51400000      6.24200000     -3.06500000
O    -15.63400000      2.96000000      3.92400000
H    -16.32000000      3.62500000      3.96700000
H    -15.15300000      3.16200000      3.12200000
O      0.31100000    -17.18200000      2.98700000
H     -0.58100000    -16.83400000      2.98600000
H      0.74700000    -16.72400000      2.26800000
O    -14.33500000      6.45200000      3.21500000
H    -13.60600000      6.13500000      3.74800000
H    -14.37500000      5.84300000      2.47700000
O     -2.21800000     -8.58800000      1.97700000
H     -2.08700000     -8.31800000      2.88600000
H     -1.87800000     -7.85800000      1.45900000
O     -0.46900000     -2.15300000     16.94100000
H      0.30700000     -2.60000000     16.60500000
H     -0.22700000     -1.22700000     16.95100000
O      5.56200000     -0.16600000    -10.01100000
H      4.77900000     -0.21000000     -9.46200000
H      6.19100000      0.33200000     -9.49000000
O      2.92400000      6.85300000     13.68500000
H      2.46700000      7.01500000     12.86000000
H      3.73100000      7.36400000     13.61600000
O      6.40600000      2.36800000     -2.67200000
H      5.65300000      2.09300000     -3.19600000
H      6.13000000      2.23000000     -1.76600000
O     -4.07600000      2.28100000      4.52500000
H     -4.62100000      2.66500000      5.21200000
H     -3.59800000      1.57700000      4.96400000
O     -3.96700000    -11.63000000    -11.65600000
H     -4.35200000    -11.55700000    -12.53000000
H     -4.69500000    -11.45300000    -11.05900000
O     -3.96200000      4.27800000      8.04900000
H     -3.56300000      4.62000000      7.24900000
H     -3.61100000      4.83100000      8.74700000
O     -6.42100000     -4.89800000      3.23600000
H     -7.26700000     -4.71700000      3.64700000
H     -5.92800000     -5.37600000      3.90300000
O     -3.33100000    -12.82000000      1.54700000
H     -2.65800000    -12.14600000      1.63500000
H     -2.85600000    -13.59700000      1.25300000
O    -12.64200000      0.21000000    -12.67400000
H    -11.88700000      0.61300000    -13.10200000
H    -13.28300000      0.91700000    -12.60300000
O    -11.44500000      8.67900000     -6.16700000
H    -12.13000000      8.02100000     -6.28100000
H    -11.13200000      8.85500000     -7.05400000
O      4.40700000      3.12800000     -7.77200000
H      5.07400000      3.45800000     -8.37400000
H      3.77000000      2.69000000     -8.33700000
O     15.92700000     -1.64300000      2.27200000
H     16.27800000     -0.79800000      1.99300000
H     15.19900000     -1.80900000      1.67300000
O     -5.90400000      2.11400000    -10.73300000
H     -6.42800000      1.55300000    -11.30500000
H     -6.35300000      2.08300000     -9.88900000
O     11.46800000     -0.08000000    -13.36500000
H     10.97400000      0.57700000    -12.87500000
H     11.24500000     -0.91100000    -12.94400000
O     -2.48000000      0.49600000     17.11600000
H     -2.49700000      1.33700000     16.66000000
H     -1.58400000      0.41800000     17.44300000
O      0.24300000      5.21700000     -5.42800000
H     -0.46200000      5.84800000     -5.57100000
H      0.26000000      5.08600000     -4.48000000
O      5.69200000    -14.39900000     -9.50000000
H      5.60900000    -13.56800000     -9.96900000
H      5.64600000    -15.06600000    -10.18400000
O      2.24900000    -11.36400000     10.25100000
H      1.33100000    -11.17700000     10.05500000
H      2.56900000    -11.83200000      9.47900000
O      2.30200000     -9.97900000     -7.53400000
H      1.94100000     -9.58700000     -8.32900000
H      3.24100000     -9.80400000     -7.58500000
O      9.09400000     -7.95800000     -5.66000000
H      8.95600000     -8.83800000     -6.01100000
H      8.60900000     -7.95000000     -4.83500000
O    -10.12600000    -11.30800000      7.90300000
H    -10.20100000    -12.23800000      7.69000000
H     -9.64200000    -10.93200000      7.16800000
O      0.33100000     -2.78200000     -5.97900000
H      0.73800000     -1.92000000     -6.06900000
H      0.79900000     -3.33400000     -6.60600000
O    -14.36000000     -3.70300000     -1.15200000
H    -14.10800000     -4.10100000     -1.98600000
H    -13.96100000     -2.83300000     -1.17200000
O     -1.76100000      4.79200000      1.24200000
H     -1.71100000      4.23000000      0.46800000
H     -1.42000000      5.63600000      0.94800000
O     15.14700000      7.08600000     -4.55900000
H     15.70600000      6.40000000     -4.92500000
H     15.75000000      7.80100000     -4.35300000
O      5.66000000     10.82900000      4.02800000
H      4.80300000     11.25500000      4.05200000
H      5.98300000     10.89000000      4.92700000
O      3.41400000     -6.51100000      2.16500000
H      3.63900000     -7.42600000      1.99700000
H      4.25600000     -6.08000000      2.31100000
O      7.81800000      5.13900000      0.51500000
H      7.58000000      4.21700000      0.61400000
H      7.16800000      5.49000000     -0.09400000
O      0.16300000      9.23200000     12.57100000
H      1.01600000      8.98700000     12.21200000
H     -0.40900000      8.49700000     12.34900000
O    -10.04000000    -10.58400000     -4.72200000
H     -9.34100000    -11.23700000     -4.71400000
H     -9.98300000    -10.18300000     -5.59000000
O     -2.25200000      2.29900000     -2.72900000
H     -2.92600000      2.85300000     -2.33300000
H     -1.53000000      2.31400000     -2.10000000
O     -7.36800000    -13.15600000      7.27700000
H     -7.37500000    -13.56000000      6.40900000
H     -7.19500000    -13.88000000      7.87800000
O      3.16800000     12.16900000      0.74100000
H      3.32000000     13.10800000      0.85000000
H      2.99300000     11.85100000      1.62700000
O     -8.87200000      0.22100000     14.24600000
H     -8.45200000      0.17800000     13.38700000
H     -8.63000000     -0.60200000     14.67200000
O     11.08600000    -10.14600000     -2.98200000
H     11.89200000    -10.42600000     -3.41600000
H     10.39700000    -10.32100000     -3.62200000
O      6.05300000    -11.53900000      2.21300000
H      5.48700000    -11.73900000      2.95900000
H      5.91900000    -10.60500000      2.05500000
O    -10.69700000      5.04200000     10.68100000
H    -10.69200000      4.52500000      9.87600000
H    -10.06400000      4.60500000     11.25100000
O    -16.05200000     -3.44100000     -7.04000000
H    -16.16100000     -2.66300000     -7.58700000
H    -16.70100000     -4.06100000     -7.37400000
O     -3.17600000    -12.11000000      8.51100000
H     -2.97400000    -12.19800000      9.44200000
H     -3.11400000    -13.00100000      8.16700000
O     -1.63300000      0.58700000     -8.88500000
H     -0.91400000      1.00500000     -8.41100000
H     -1.97800000      1.27700000     -9.45200000
O      9.67200000      7.13800000      6.74200000
H     10.40800000      7.61100000      7.13000000
H      9.94700000      6.96500000      5.84100000
O     -6.71600000      8.84700000      9.38200000
H     -6.98200000      8.99300000      8.47400000
H     -6.06300000      8.14900000      9.33100000
O      8.16700000      4.92900000      3.75400000
H      7.73200000      5.74100000      4.01400000
H      8.26000000      5.00200000      2.80400000
O      5.55400000    -10.52300000     -2.75600000
H      4.66600000    -10.16700000     -2.71500000
H      5.70900000    -10.87800000     -1.88000000
O     -2.76900000      0.54700000      6.23600000
H     -3.50100000      0.38400000      6.83100000
H     -2.39000000     -0.31800000      6.08100000
O    -15.67600000     -8.28200000     -0.29800000
H    -16.55200000     -8.55800000     -0.57000000
H    -15.76400000     -7.34500000     -0.12300000
O      5.20400000     -2.60400000    -16.05200000
H      5.61000000     -1.86700000    -15.59600000
H      4.47600000     -2.86400000    -15.48700000
O      5.38200000      3.21000000      5.89500000
H      5.97000000      3.91400000      6.16700000
H      5.95800000      2.46000000      5.74700000
O     -8.35700000     12.12600000     -7.67100000
H     -7.97200000     11.57100000     -6.99300000
H     -7.94900000     12.98200000     -7.54000000
O      1.72100000     -6.57100000     -8.46400000
H      0.80900000     -6.41700000     -8.21800000
H      1.70400000     -7.40600000     -8.93300000
O    -12.80400000     -9.53100000     -8.08800000
H    -12.64200000    -10.38300000     -7.68300000
H    -13.43600000     -9.71200000     -8.78300000
O      5.61900000      6.25000000     -1.29300000
H      5.12300000      6.80600000     -0.69300000
H      4.97600000      5.96900000     -1.94500000
O      7.58400000     -4.78100000      9.82600000
H      7.98600000     -4.66000000     10.68700000
H      6.65600000     -4.92200000     10.01300000
O    -10.07400000     -6.95300000      7.64300000
H    -10.62500000     -7.21400000      8.38100000
H    -10.42200000     -7.44500000      6.89900000
O     -7.67300000     14.56400000     -1.21400000
H     -7.08500000     13.87200000     -1.51700000
H     -7.12300000     15.12400000     -0.66600000
O      4.64500000     15.20700000      7.35600000
H      4.44600000     15.58600000      8.21200000
H      4.13000000     15.72500000      6.73800000
O      7.57000000    -16.21500000      3.33100000
H      7.20800000    -15.74700000      2.57900000
H      8.25800000    -16.76800000      2.96100000
O     -3.60000000     -0.69600000     -7.46200000
H     -4.40200000     -0.17700000     -7.53200000
H     -2.98000000     -0.25800000     -8.04500000
O      7.80900000      2.46000000     -9.48600000
H      8.14200000      3.19800000     -8.97500000
H      7.63700000      1.77800000     -8.83700000
O    -11.90600000      9.94400000     -1.78600000
H    -12.70900000     10.46300000     -1.81300000
H    -11.98500000      9.42300000     -0.98700000
O     -6.49000000      9.62600000      4.13700000
H     -6.24800000      8.77000000      4.49200000
H     -6.88800000      9.42900000      3.28900000
O    -10.53300000     -7.08400000     -5.42100000
H    -11.14800000     -6.45100000     -5.79200000
H    -10.79200000     -7.16000000     -4.50200000
O      3.87600000    -13.43500000     -5.31800000
H      3.17600000    -13.13200000     -5.89600000
H      4.54200000    -12.74900000     -5.36700000
O      0.43100000     -9.82200000      4.40500000
H      1.23100000     -9.29700000      4.41700000
H     -0.27600000     -9.18000000      4.34200000
O     -7.78800000     -6.10600000     13.51100000
H     -7.43000000     -6.99100000     13.44800000
H     -7.75000000     -5.89700000     14.44500000
O      2.16400000      2.65400000    -16.31000000
H      1.33900000      2.37200000    -16.70500000
H      2.72500000      1.87900000    -16.34600000
O     13.05900000     -7.78400000     -4.61100000
H     13.41700000     -6.90700000     -4.74600000
H     12.72000000     -7.77000000     -3.71600000
O     10.03900000     -8.62200000      6.70100000
H      9.60200000     -8.16000000      5.98500000
H      9.82600000     -8.11000000      7.48100000
O      9.29700000     -9.38500000     11.11100000
H      8.70200000     -8.93000000     11.70700000
H     10.09500000     -9.51500000     11.62200000
O     15.55800000     -3.54900000     -6.82700000
H     15.89900000     -3.44100000     -7.71500000
H     15.91400000     -4.38700000     -6.53400000
O     -0.30500000     -5.00800000     14.50000000
H      0.57100000     -5.38900000     14.56800000
H     -0.68300000     -5.41500000     13.72100000
O     13.13800000      3.48500000    -12.50100000
H     12.47400000      2.98800000    -12.02300000
H     12.64800000      3.94300000    -13.18400000
O    -11.26200000      9.15500000      3.12900000
H    -11.65700000      8.57400000      3.77900000
H    -10.39900000      8.77800000      2.96200000
O      1.41500000     -8.92400000     -9.84000000
H      0.46500000     -8.94700000     -9.72400000
H      1.57000000     -9.42000000    -10.64400000
O      0.80200000     -3.25200000    -16.38100000
H      1.04600000     -2.84300000    -17.21100000
H      0.23900000     -2.60800000    -15.95200000
O     -6.72200000    -10.33400000     11.14100000
H     -6.21100000    -10.58400000     10.37200000
H     -6.99900000    -11.16700000     11.52500000
O     -0.63800000      3.17700000      8.63400000
H     -0.75700000      3.30000000      7.69300000
H     -0.91100000      2.27400000      8.79400000
O      3.79800000     -9.21900000     -0.90400000
H      2.89900000     -8.98200000     -1.13100000
H      4.32800000     -8.49400000     -1.23500000
O     -6.04500000     16.40900000      1.85400000
H     -5.79300000     16.00600000      1.02400000
H     -5.57000000     15.90900000      2.51700000
O      0.66800000     -6.89700000     12.55800000
H      1.35500000     -7.55600000     12.45400000
H     -0.04300000     -7.36000000     13.00100000
O    -13.30000000     -3.56200000     -6.27100000
H    -14.22600000     -3.44100000     -6.48100000
H    -13.05200000     -4.36100000     -6.73700000
O    -17.22300000     -5.21100000      3.49300000
H    -17.44900000     -4.28300000      3.56000000
H    -16.30500000     -5.25300000      3.76200000
O     13.69400000      2.48900000     -7.02400000
H     13.08400000      1.82700000     -7.34900000
H     14.21800000      2.03100000     -6.36700000
O     14.06500000      5.83100000     -2.38100000
H     13.61900000      6.56700000     -1.96100000
H     14.56000000      6.22900000     -3.09800000
O     -9.52400000      3.75200000    -13.12000000
H    -10.11100000      3.94900000    -12.39000000
H     -9.82000000      2.90000000    -13.44200000
O     11.62600000     10.31400000      1.58300000
H     11.24400000     11.07900000      1.15400000
H     10.99800000      9.61000000      1.41900000
O     -5.86000000    -11.31000000      8.47600000
H     -4.90900000    -11.32400000      8.58600000
H     -6.01400000    -11.79000000      7.66300000
O      5.73400000     14.71200000      0.66900000
H      5.40500000     14.11300000     -0.00200000
H      5.63200000     15.58200000      0.28300000
O      7.65300000     -3.90700000      3.61200000
H      8.40900000     -3.74600000      3.04800000
H      7.55100000     -3.09900000      4.11400000
O     -3.40700000     -4.08800000     -0.43300000
H     -3.20200000     -3.92100000     -1.35300000
H     -4.35900000     -4.18000000     -0.41300000
O      4.55300000     -5.99900000     -8.21300000
H      4.65900000     -6.10900000     -9.15700000
H      3.69100000     -6.37100000     -8.02300000
O     -4.11700000     12.91800000    -12.75700000
H     -3.85200000     12.08500000    -12.36800000
H     -4.89200000     12.70400000    -13.27600000
O     -9.58400000     -8.27700000     11.31100000
H     -8.84600000     -8.06900000     11.88400000
H     -9.40000000     -7.80100000     10.50100000
O     -9.92500000     -2.28100000      2.59400000
H     -9.82600000     -2.17500000      3.54000000
H     -9.14600000     -2.77000000      2.32500000
O      0.14300000     -9.75200000     -5.31800000
H      0.30100000     -9.57100000     -6.24500000
H      0.79600000     -9.22600000     -4.85600000
O     -6.84400000     11.48900000     -5.21900000
H     -5.98600000     11.90600000     -5.14800000
H     -6.72500000     10.62600000     -4.82200000
O      1.00200000      4.81400000     -2.89200000
H      1.15300000      3.93000000     -2.55600000
H      1.87900000      5.17900000     -3.00900000
O      7.48700000      4.05200000      7.96800000
H      8.00500000      4.82400000      7.73600000
H      7.43700000      4.07500000      8.92400000
O     -3.13100000      9.78800000     -1.19000000
H     -2.38600000      9.75000000     -1.79000000
H     -3.14100000     10.69300000     -0.87700000
O     -6.65300000     11.01500000    -10.64000000
H     -6.17600000     10.24500000    -10.33200000
H     -6.19500000     11.75600000    -10.24300000
O    -10.22700000      8.22200000      6.88800000
H    -10.48000000      8.02300000      7.79000000
H    -10.69100000      9.03300000      6.68200000
O      5.40700000     14.94900000     -6.82700000
H      5.78400000     14.45300000     -7.55400000
H      6.16200000     15.22200000     -6.30600000
O    -10.85300000      2.94200000     -4.81000000
H    -10.78500000      2.66400000     -3.89700000
H    -10.33600000      2.29900000     -5.29500000
O     -2.04800000     -8.45100000      4.91200000
H     -2.11600000     -9.36000000      5.20400000
H     -2.94000000     -8.10900000      4.98300000
O      9.81400000      5.55800000    -12.96600000
H      9.04600000      6.12800000    -13.01000000
H      9.50700000      4.71600000    -13.30200000
O     -2.21400000      6.92000000     12.42900000
H     -2.33800000      6.74000000     13.36100000
H     -2.65700000      6.19700000     11.98500000
O      2.83400000     -3.25400000      2.57800000
H      3.56800000     -3.85500000      2.45100000
H      2.10200000     -3.67000000      2.12100000
O     10.95500000     -4.58000000      7.24300000
H     10.96800000     -4.91700000      6.34700000
H     11.74900000     -4.04900000      7.31100000
O      3.82800000     -7.99300000     15.72200000
H      3.91200000     -7.04200000     15.66000000
H      4.72800000     -8.31600000     15.69900000
O     -2.91600000      2.84900000     13.79900000
H     -2.06000000      2.42000000     13.80100000
H     -3.11700000      2.98800000     14.72500000
O     14.60900000      1.99000000    -10.48800000
H     13.68800000      2.23600000    -10.56800000
H     15.06800000      2.81800000    -10.34700000
O      0.46700000     -1.82900000      5.04100000
H      1.24300000     -1.60300000      4.52700000
H      0.78100000     -1.86900000      5.94400000
O      6.60600000      7.03700000      4.58500000
H      7.01900000      7.89600000      4.49800000
H      6.20300000      6.87800000      3.73200000
O     13.39100000      5.79900000      3.29800000
H     13.03600000      5.85200000      2.41000000
H     13.94500000      5.01900000      3.28800000
O      2.82200000    -15.76700000      3.07400000
H      2.69300000    -16.60600000      3.51600000
H      2.91900000    -15.99600000      2.15000000
O      3.08700000     10.17700000    -11.27500000
H      3.33500000      9.26800000    -11.10900000
H      2.56700000     10.42600000    -10.51100000
O      1.30600000     -5.28500000     10.55400000
H      1.22000000     -5.84300000     11.32700000
H      2.10700000     -4.78500000     10.70800000
O      2.74400000      6.53400000      6.71500000
H      1.95400000      6.80700000      7.18100000
H      2.65000000      5.58600000      6.61800000
O     -2.88500000     12.96500000     -9.51700000
H     -3.40400000     12.34400000     -9.00700000
H     -2.14500000     12.45100000     -9.84000000
O      1.47500000    -13.53700000     -9.61500000
H      2.29000000    -13.41100000    -10.10200000
H      1.48300000    -14.46300000     -9.37100000
O     11.47100000    -11.25100000      6.23200000
H     10.94600000    -11.94000000      5.82500000
H     11.11200000    -10.43700000      5.88100000
O      5.74800000     12.63000000     -1.35400000
H      5.31200000     13.25400000     -1.93300000
H      5.36100000     11.78400000     -1.57900000
O     -2.59400000     -4.12400000    -17.49000000
H     -2.00900000     -4.31600000    -18.22300000
H     -2.30600000     -3.26800000    -17.17200000
O      6.46400000     -8.19800000      8.67700000
H      6.14100000     -8.39200000      7.79700000
H      7.10500000     -7.49900000      8.54800000
O     -9.13200000     15.39300000      2.23100000
H     -9.71100000     14.84000000      1.70600000
H     -9.27700000     16.27800000      1.89600000
O     -1.08300000    -14.13700000      4.19400000
H     -1.12200000    -14.98600000      4.63500000
H     -0.77000000    -14.33900000      3.31200000
O    -11.36600000     12.71600000     -2.49000000
H    -10.78100000     12.72100000     -3.24800000
H    -11.49900000     11.78900000     -2.29600000
O    -13.27600000     -6.17600000      6.93200000
H    -12.59500000     -5.53600000      6.72500000
H    -12.90600000     -6.69800000      7.64400000
O    -11.93700000      2.97400000     13.73900000
H    -12.32800000      2.95700000     12.86600000
H    -11.06100000      3.33600000     13.60300000
O      1.18100000     -5.66000000    -17.07700000
H      1.97300000     -5.93200000    -16.61400000
H      0.87800000     -4.88800000    -16.60000000
O     -8.40300000      6.38100000     -3.71800000
H     -9.21700000      5.96000000     -3.44300000
H     -8.62700000      7.30800000     -3.79600000
O      9.54100000    -13.28900000      5.33200000
H     10.04000000    -14.04500000      5.64200000
H      9.16000000    -13.57700000      4.50300000
O      2.62400000    -12.16200000      7.75700000
H      2.52600000    -12.65200000      6.94000000
H      2.21700000    -11.31400000      7.57800000
O     -6.65200000     -8.54600000     13.37300000
H     -6.93100000     -9.10600000     14.09800000
H     -6.52500000     -9.14800000     12.64000000
O      5.24900000      8.20900000     13.24300000
H      4.92200000      8.93000000     12.70400000
H      6.18400000      8.16800000     13.04500000
O      5.37800000     -4.27000000     -3.02700000
H      5.36100000     -4.28800000     -3.98400000
H      4.48900000     -4.01800000     -2.77600000
O     -3.74600000     -0.47200000     -2.47700000
H     -3.37300000     -0.86100000     -3.26900000
H     -3.51700000      0.45500000     -2.53500000
O     -2.85400000      7.35800000      8.11000000
H     -2.34700000      7.02500000      8.85000000
H     -2.53200000      6.86400000      7.35600000
O     13.62500000     -2.01800000    -10.05600000
H     13.32200000     -2.74300000     -9.50900000
H     14.08600000     -2.44100000    -10.78000000
O     -9.90500000      2.22200000     -9.60000000
H    -10.39400000      1.48100000     -9.24200000
H    -10.55100000      2.71200000    -10.10900000
O     -3.65700000     -1.63400000     10.82300000
H     -2.82100000     -2.03600000     10.58700000
H     -3.74000000     -1.78800000     11.76400000
O     -4.54900000     12.32200000      0.45700000
H     -3.89400000     12.21700000      1.14800000
H     -5.28600000     11.78200000      0.74100000
O     -8.26400000     -4.90400000     11.02500000
H     -7.51700000     -4.33900000     10.82800000
H     -8.03400000     -5.32600000     11.85300000
O    -12.65900000     -4.22200000    -12.37900000
H    -12.63600000     -4.94900000    -11.75700000
H    -11.74900000     -3.93100000    -12.44100000
O      9.58700000     -1.31600000    -15.23400000
H     10.38100000     -0.79400000    -15.35100000
H      9.69500000     -1.72900000    -14.37800000
O      8.32900000     10.89000000    -10.74500000
H      8.77600000     10.54600000     -9.97200000
H      8.25700000     10.13900000    -11.33500000
O      9.47200000     10.86400000      8.48700000
H      9.96900000     10.44900000      9.19200000
H      8.69400000     11.21800000      8.91800000
O      4.76300000     -0.31900000     10.85100000
H      4.95100000      0.33000000     11.52900000
H      4.80000000      0.17300000     10.03100000
O     -6.83500000      8.70300000     -4.81500000
H     -7.77600000      8.58900000     -4.68600000
H     -6.71000000      8.61600000     -5.76000000
O      7.09300000      6.31200000     11.75200000
H      7.41100000      6.60500000     12.60500000
H      7.21000000      7.07000000     11.17900000
O     -9.02700000      2.38800000      1.30500000
H     -8.28000000      2.78200000      1.75500000
H     -8.70600000      2.20900000      0.42100000
O     -6.91500000    -11.59300000     -0.21500000
H     -6.78700000    -10.78100000     -0.70500000
H     -7.60200000    -11.38500000      0.41800000
O     11.24800000      1.53000000     10.38400000
H     11.04100000      0.75700000     10.90900000
H     11.53400000      1.17700000      9.54100000
O      6.71300000     -3.51100000      0.56900000
H      6.50300000     -2.64700000      0.92300000
H      6.52400000     -4.11600000      1.28600000
O     -9.59800000     -2.92600000      9.93100000
H     -9.14700000     -3.70200000     10.26300000
H    -10.25900000     -2.73000000     10.59600000
O     12.38300000      7.61800000     -3.71700000
H     11.60900000      7.25400000     -4.14600000
H     13.07800000      6.98500000     -3.89800000
O     -2.87500000      6.95500000     -1.04900000
H     -3.48700000      7.66600000     -1.23800000
H     -2.05200000      7.39700000     -0.84000000
O      4.11700000     -6.78200000     -2.41100000
H      4.62600000     -5.97200000     -2.40400000
H      4.26300000     -7.15000000     -3.28200000
O     -6.47000000     -9.09900000      3.40600000
H     -6.03900000     -9.84900000      3.81500000
H     -5.92000000     -8.89000000      2.65100000
O      4.53300000      0.98700000      3.08400000
H      4.09100000      0.31100000      3.59700000
H      3.99200000      1.76800000      3.20100000
O     -1.44700000     14.22100000      5.07100000
H     -0.70000000     14.81600000      5.01600000
H     -1.14200000     13.50300000      5.62600000
O     -1.76700000      8.46600000    -15.33600000
H     -2.68900000      8.63500000    -15.14100000
H     -1.65600000      8.76200000    -16.24000000
O    -13.87300000     -5.84000000      2.37100000
H    -14.12000000     -5.45600000      3.21300000
H    -12.91700000     -5.80600000      2.36400000
O     13.04700000     -2.84700000      7.86100000
H     13.39300000     -3.14500000      8.70200000
H     12.71500000     -1.96700000      8.03700000
O     11.09800000     -1.22200000      6.33000000
H     11.13700000     -0.54000000      7.00100000
H     10.85900000     -2.01600000      6.80900000
O     13.77400000     -9.54800000      4.31300000
H     13.91500000     -9.22400000      3.42400000
H     14.41300000    -10.25400000      4.41600000
O      6.54900000      1.08000000     -7.47000000
H      5.97900000      1.82600000     -7.28100000
H      6.20600000      0.37300000     -6.92400000
O      7.20100000    -11.42400000      5.35100000
H      7.22400000    -11.21000000      6.28400000
H      7.97000000    -11.97800000      5.21400000
O      6.67700000    -10.86900000      8.13600000
H      5.90300000    -11.24200000      8.55900000
H      6.82000000    -10.03800000      8.59000000
O     -8.09000000      0.70200000    -11.86100000
H     -7.99400000     -0.08700000    -11.32900000
H     -9.00400000      0.68900000    -12.14700000
O     -2.77600000     14.07600000     -3.50600000
H     -2.52600000     14.68400000     -2.81000000
H     -1.94400000     13.78600000     -3.88000000
O    -13.40300000      3.19500000     11.51000000
H    -13.11500000      3.09800000     10.60200000
H    -14.13500000      2.58400000     11.59600000
O      2.37300000     12.68500000      8.11600000
H      2.67200000     13.38300000      8.70000000
H      3.01300000     11.98300000      8.23700000
O    -16.38500000     -1.93500000     -4.32100000
H    -16.30300000     -1.11900000     -4.81500000
H    -16.23500000     -2.62300000     -4.96900000
O      7.51100000     -8.41700000     -9.83500000
H      8.37400000     -8.81300000     -9.95500000
H      7.52500000     -8.08200000     -8.93800000
O     -3.80500000      6.07400000     15.30700000
H     -4.26500000      5.49100000     14.70300000
H     -4.47200000      6.70000000     15.59000000
O     -1.27700000      5.89200000      9.85700000
H     -1.20200000      6.22400000     10.75100000
H     -1.16700000      4.94500000      9.94300000
O      5.61500000      4.33300000    -12.35300000
H      6.42500000      4.22200000    -11.85500000
H      5.54800000      5.27700000    -12.49300000
O     -5.11100000      6.74000000      9.53600000
H     -4.56900000      6.62500000      8.75500000
H     -4.58000000      7.28200000     10.11900000
O      8.34100000     -0.79200000     -3.05400000
H      8.58200000     -1.62400000     -3.46000000
H      8.52700000     -0.13500000     -3.72500000
O      3.85700000     -0.72800000     17.81500000
H      4.53300000     -1.09200000     18.38600000
H      3.34000000     -1.48700000     17.54200000
O     -6.66700000     15.22900000     -4.80200000
H     -7.02900000     15.44500000     -3.94200000
H     -7.43400000     15.12700000     -5.36600000
O     -0.33500000     -8.47200000      7.16600000
H     -0.51100000     -7.76600000      7.78800000
H     -0.78300000     -8.20200000      6.36500000
O     -5.83500000      8.99700000     -7.51900000
H     -5.49800000      8.86800000     -8.40500000
H     -5.14100000      9.47600000     -7.06600000
O     -2.06700000     16.04100000      0.23400000
H     -1.87600000     16.52900000     -0.56700000
H     -2.07300000     16.70500000      0.92400000
O     -6.64300000      2.49300000     14.40100000
H     -6.16600000      1.67100000     14.51700000
H     -7.27500000      2.50700000     15.12000000
O     -8.51300000    -10.59300000      2.03400000
H     -7.63500000    -10.22200000      2.11800000
H     -9.10100000     -9.87100000      2.25600000
O     -3.43500000      6.25900000     -9.89900000
H     -3.27400000      5.43900000    -10.36500000
H     -4.30800000      6.52900000    -10.18500000
O    -15.50000000     -7.05500000     -3.66200000
H    -16.19600000     -7.28600000     -4.27700000
H    -15.95500000     -6.89600000     -2.83400000
O     -9.00500000     12.03900000      2.76500000
H     -9.80200000     11.59300000      3.05100000
H     -9.31700000     12.78200000      2.25000000
O      1.87800000     10.16400000     15.60700000
H      1.66000000     10.08800000     14.67800000
H      2.79600000      9.89700000     15.66100000
O      8.41500000     -4.06600000     -1.83500000
H      7.80600000     -3.99600000     -1.10000000
H      8.10300000     -3.41800000     -2.46700000
O     -4.30000000     -1.41200000      0.26300000
H     -3.97900000     -2.30900000      0.16300000
H     -4.23700000     -1.03700000     -0.61500000
O    -11.27200000     -9.52900000     -2.50800000
H    -11.46400000    -10.23000000     -1.88600000
H    -10.97500000     -9.98300000     -3.29700000
O      4.00800000     -9.75900000      4.69700000
H      3.23600000     -9.60900000      5.24200000
H      4.06900000    -10.71100000      4.62500000
O    -15.27500000     -0.01300000      2.06800000
H    -15.95400000     -0.46900000      1.56900000
H    -15.31100000     -0.41100000      2.93800000
O      1.22200000     10.30200000      9.86600000
H      0.97800000      9.56300000      9.30700000
H      1.50300000     10.98200000      9.25400000
O      5.25700000     -4.83000000      3.19300000
H      4.93500000     -5.03600000      4.07100000
H      6.12600000     -4.45700000      3.33900000
O      8.52600000      8.23400000      9.27500000
H      7.97100000      8.94400000      8.95400000
H      8.93000000      7.87000000      8.48700000
O    -12.53600000    -10.54900000      5.46200000
H    -11.67300000    -10.61000000      5.05300000
H    -13.09400000    -10.16100000      4.78800000
O     -8.86200000    -12.78700000    -10.16500000
H     -9.00300000    -12.71400000    -11.10900000
H     -8.69400000    -11.88900000     -9.87900000
O     -7.32900000      4.51100000     -2.02400000
H     -7.09000000      5.12200000     -1.32700000
H     -7.38900000      5.05500000     -2.80900000
O     -7.47700000     11.18100000     -1.74500000
H     -7.61500000     11.35600000     -0.81400000
H     -6.69500000     11.68500000     -1.97000000
O      8.10300000      9.22300000      4.05800000
H      8.82900000      9.66900000      4.49400000
H      7.38100000      9.85100000      4.09200000
O     -6.22900000      3.84600000      3.10200000
H     -5.80000000      3.33600000      3.79000000
H     -6.01100000      3.38600000      2.29200000
O     -5.72000000     -5.66400000     -9.07300000
H     -6.49600000     -6.00000000     -9.52100000
H     -5.39100000     -4.97400000     -9.64900000
O      4.27500000      3.74000000      3.21600000
H      4.28100000      3.84400000      4.16700000
H      4.40100000      4.62600000      2.87700000
O     -5.33900000     -4.48000000      7.11300000
H     -5.35000000     -3.69900000      6.56100000
H     -6.21900000     -4.84700000      7.02800000
O      5.08500000     -4.41000000     16.50400000
H      5.72400000     -4.81400000     17.09100000
H      4.65400000     -3.74500000     17.04100000
O     -7.83400000     -6.07200000      6.40900000
H     -8.53500000     -6.20500000      7.04700000
H     -7.27700000     -6.84500000      6.50000000
O     -3.86500000    -11.02400000     -0.78300000
H     -3.06400000    -11.10200000     -1.30200000
H     -3.78600000    -11.70800000     -0.11800000
O      2.89500000     14.68800000     -5.66100000
H      3.81800000     14.86200000     -5.84400000
H      2.90200000     14.18700000     -4.84600000
O      3.13000000     -2.58500000     -9.70300000
H      3.47300000     -2.03700000     -8.99700000
H      2.26500000     -2.22000000     -9.89000000
O      8.65700000     -2.33800000      8.23600000
H      8.36200000     -2.90600000      7.52400000
H      9.04700000     -2.93600000      8.87400000
O      3.25800000     -4.22400000     12.56400000
H      4.00500000     -3.63100000     12.47700000
H      2.50200000     -3.64400000     12.66000000
O     -9.90200000      0.52400000     -6.12400000
H    -10.16200000     -0.37400000     -6.33200000
H     -9.18100000      0.42600000     -5.50300000
O     10.19700000     -5.13700000    -10.52800000
H      9.38600000     -5.31100000    -11.00500000
H     10.72600000     -5.92400000    -10.66000000
O    -13.13200000      8.01000000     -3.54300000
H    -13.87200000      7.80300000     -2.97300000
H    -12.77500000      8.82400000     -3.18800000
O      2.05500000      7.04700000    -14.17800000
H      1.78800000      7.79600000    -14.71000000
H      2.89200000      6.77300000    -14.55300000
O     13.88200000     -2.18800000     -3.64400000
H     13.01100000     -2.32800000     -3.27000000
H     13.71800000     -1.99700000     -4.56700000
O     15.01400000      2.94200000      7.82500000
H     14.77000000      3.71400000      8.33500000
H     15.80600000      3.20400000      7.35600000
O    -10.94200000     11.51500000      4.51300000
H    -10.83800000     10.73100000      3.97200000
H    -11.09000000     11.17800000      5.39600000
O     -3.64700000      4.54400000     11.43700000
H     -3.32000000      4.25000000     12.28700000
H     -4.59600000      4.43600000     11.49500000
O     -4.90200000     -8.51700000      1.42900000
H     -3.98700000     -8.48000000      1.70900000
H     -4.86000000     -8.50600000      0.47300000
O     -4.93500000     -8.22800000    -13.31200000
H     -4.74600000     -9.16600000    -13.28900000
H     -4.20500000     -7.84900000    -13.80100000
O     11.02600000      4.38400000      7.87500000
H     11.92700000      4.70700000      7.86700000
H     10.70000000      4.56500000      6.99300000
O    -10.66700000    -14.50900000      0.72900000
H    -10.00000000    -14.20400000      1.34500000
H    -11.42400000    -13.94900000      0.90000000
O     -7.19600000     -0.99200000      5.78900000
H     -7.79700000     -0.25000000      5.72400000
H     -6.94300000     -1.17600000      4.88500000
O      7.38000000     -8.63400000     12.89900000
H      7.47300000     -7.87700000     13.47800000
H      7.65200000     -9.37900000     13.43500000
O     -3.10600000    -18.07900000     -0.10200000
H     -3.33000000    -17.29000000     -0.59500000
H     -2.25400000    -18.34400000     -0.44900000
O    -11.05600000     13.22400000     -5.95000000
H    -10.36800000     12.99200000     -5.32700000
H    -10.71400000     12.94500000     -6.79900000
O     -0.08300000    -10.94600000      8.64600000
H     -0.75500000    -11.49700000      8.24500000
H     -0.09600000    -10.13900000      8.13200000
O    -12.19800000     -7.12600000      9.40000000
H    -12.76700000     -6.81200000     10.10200000
H    -12.52600000     -8.00300000      9.20000000
