# Supplementary material for: Integrated Multiscale Multilevel Approach to Open Shell Molecular Systems
Source: J Chem Theory Comput. 2023 Feb 13;19(5):1446–56. doi: 10.1021/acs.jctc.2c00805 (PMC10018740; doi:10.1021/acs.jctc.2c00805)
Supplement: Supplementary file 2 — ct2c00805_si_002.zip [file ct2c00805_si_002.zip › structures/PROXYL/frame197.xyz]

2573

C     -1.06200000     -1.18000000      1.20600000
H     -1.08600000     -0.62700000      2.14500000
H     -1.44000000     -2.16900000      1.46600000
C      0.34300000     -0.96500000      0.66400000
C      1.26900000     -0.46900000      1.77600000
H      1.01600000      0.50700000      2.18900000
H      2.33000000     -0.42900000      1.53000000
H      1.23800000     -1.19300000      2.59000000
C      0.85700000     -2.29700000      0.15000000
H      0.21300000     -2.58100000     -0.68300000
H      1.89500000     -2.22000000     -0.17300000
H      0.73600000     -3.10500000      0.87100000
N      0.27600000      0.05800000     -0.38000000
O      1.29500000      0.74700000     -0.64400000
C     -1.09100000      0.65500000     -0.44800000
C     -1.11700000      1.84800000      0.52500000
H     -0.94400000      1.46500000      1.53000000
H     -0.32100000      2.55400000      0.28600000
H     -2.12900000      2.25300000      0.49700000
C     -1.50900000      1.09000000     -1.85600000
H     -1.62200000      0.18700000     -2.45700000
H     -0.85100000      1.73400000     -2.43900000
H     -2.47200000      1.60000000     -1.81700000
C     -1.95000000     -0.50600000      0.14200000
H     -2.87000000     -0.19700000      0.63800000
H     -2.18000000     -1.22500000     -0.64400000
O     14.71000000      5.65100000      3.27700000
H     14.73900000      4.98000000      2.59500000
H     14.25100000      6.38600000      2.87000000
O     -9.56800000      1.96300000      3.63600000
H    -10.08300000      2.16200000      2.85400000
H     -8.65800000      2.05200000      3.35300000
O    -14.88900000      6.74200000     -2.00000000
H    -15.84400000      6.68200000     -2.00300000
H    -14.70300000      7.58500000     -1.58400000
O      1.88700000     -3.68300000     15.30500000
H      2.24500000     -4.13200000     14.53900000
H      1.48700000     -4.38000000     15.82600000
O      4.47000000     -7.60200000     -2.15900000
H      4.18500000     -8.36400000     -1.65500000
H      5.31900000     -7.85700000     -2.52000000
O     -7.08800000     14.50600000     -2.03500000
H     -7.18400000     13.75800000     -2.62500000
H     -6.61800000     15.16000000     -2.55200000
O     16.05200000     -4.12000000      3.68600000
H     15.99900000     -3.50300000      2.95600000
H     16.97400000     -4.37400000      3.71900000
O      2.57300000    -16.13500000     -3.67800000
H      1.74900000    -16.31500000     -4.13000000
H      2.31700000    -15.64200000     -2.89900000
O     -3.47900000     -9.69800000     -7.42900000
H     -2.76000000     -9.18900000     -7.05400000
H     -3.21400000     -9.85600000     -8.33500000
O     -1.22300000      9.43300000      2.14900000
H     -1.88400000      9.61300000      1.48000000
H     -0.43700000      9.88000000      1.83600000
O     -7.73700000     -3.95700000      2.97600000
H     -7.54500000     -3.78800000      2.05400000
H     -6.88200000     -3.93600000      3.40700000
O     12.38000000      2.04700000     13.63600000
H     12.57000000      2.09400000     12.70000000
H     11.42400000      2.06600000     13.68800000
O    -13.98400000      0.18000000      8.91800000
H    -13.53300000     -0.66400000      8.89300000
H    -13.51600000      0.68100000      9.58600000
O     -7.53100000     -6.79300000     -7.31900000
H     -7.39600000     -6.24800000     -8.09400000
H     -7.09200000     -6.31900000     -6.61300000
O    -10.95300000      4.09200000     11.17700000
H    -11.06200000      4.79300000     11.82100000
H    -10.00600000      3.96700000     11.11800000
O      7.77900000    -13.01200000      1.93800000
H      7.40000000    -12.61700000      2.72300000
H      7.24700000    -12.67100000      1.21800000
O     13.63000000      1.73200000      1.28700000
H     12.98200000      1.77900000      0.58500000
H     14.08200000      2.57500000      1.25300000
O      6.56400000     -8.74400000      9.87000000
H      6.38800000     -9.62700000      9.54400000
H      6.21600000     -8.16500000      9.19200000
O      0.54900000     12.77400000    -11.86800000
H      0.30900000     12.87100000    -10.94700000
H     -0.06200000     12.12000000    -12.20700000
O    -15.80100000      5.29200000      4.13400000
H    -14.90000000      5.60200000      4.23300000
H    -16.03000000      4.94400000      4.99600000
O     -5.79500000     -7.21600000     11.55200000
H     -5.51300000     -6.57600000     10.89700000
H     -5.27100000     -7.99500000     11.36600000
O    -16.86600000      3.07600000      2.54900000
H    -16.95200000      2.27600000      3.06800000
H    -16.56800000      3.73700000      3.17400000
O      5.51000000     -7.43300000      1.84000000
H      5.55800000     -8.24600000      2.34200000
H      5.28400000     -6.76500000      2.48800000
O     -3.66600000     17.18100000     -2.29500000
H     -2.94100000     17.67500000     -2.67900000
H     -3.66100000     17.42800000     -1.37100000
O     -8.37500000     -8.97800000     -4.06200000
H     -8.23200000     -9.70600000     -3.45600000
H     -8.25700000     -8.19400000     -3.52600000
O      9.01400000     10.42900000      5.25900000
H      8.67800000     11.10100000      4.66600000
H      9.82900000     10.13500000      4.85100000
O     -0.01900000    -10.11000000     11.50900000
H     -0.25900000     -9.75100000     12.36300000
H      0.33600000    -10.97700000     11.70600000
O     -0.22400000     -5.51700000     -3.16100000
H      0.54800000     -5.54500000     -2.59600000
H     -0.07800000     -6.21500000     -3.80000000
O      8.71800000     -4.20900000      6.14400000
H      9.21800000     -4.27500000      6.95800000
H      9.29100000     -3.72200000      5.55100000
O      3.97200000      4.91400000     12.25500000
H      4.79100000      4.73500000     12.71800000
H      3.62300000      4.04900000     12.04300000
O     -3.74600000    -10.44600000      0.58200000
H     -3.80700000     -9.52400000      0.33300000
H     -2.94700000    -10.75800000      0.15600000
O     -7.40700000    -13.72500000     -6.28900000
H     -7.42800000    -14.24400000     -7.09300000
H     -6.96500000    -12.91300000     -6.53900000
O     10.18900000     13.27200000      3.13200000
H      9.29500000     13.07800000      2.85000000
H     10.12000000     13.40300000      4.07700000
O     -5.85200000     10.80600000      7.88700000
H     -5.03500000     10.44400000      7.54600000
H     -5.57500000     11.51700000      8.46600000
O     -2.59500000      4.24700000    -15.36800000
H     -1.67300000      3.99200000    -15.35300000
H     -2.84600000      4.29700000    -14.44600000
O     -6.69000000      7.58400000     10.03300000
H     -6.46200000      6.91200000     10.67500000
H     -6.10100000      8.31300000     10.23000000
O    -18.30000000      1.41600000     -3.76200000
H    -17.46600000      1.36100000     -3.29600000
H    -18.82700000      0.70700000     -3.39600000
O     11.71300000      4.78900000      1.98100000
H     12.36600000      5.17700000      2.56300000
H     10.87800000      4.93400000      2.42600000
O      9.12600000      3.83200000     -5.38100000
H      8.37300000      4.18200000     -4.90600000
H      9.84800000      4.41800000     -5.15200000
O      1.01400000     -8.43200000      9.43900000
H      1.52100000     -9.11400000      8.99900000
H      0.70600000     -8.84400000     10.24600000
O    -17.51400000      0.83100000      4.08900000
H    -16.89300000      0.47600000      4.72500000
H    -18.37400000      0.60800000      4.44500000
O     10.64700000     -4.08500000     -1.40800000
H     10.77300000     -4.94600000     -1.80700000
H      9.99900000     -4.23300000     -0.71900000
O      7.75200000      7.80300000     13.03600000
H      6.80600000      7.75000000     12.90200000
H      7.87700000      7.57400000     13.95800000
O     -1.82900000      3.80300000     11.02500000
H     -1.58800000      3.96600000     11.93700000
H     -1.11700000      4.19200000     10.51700000
O     -4.11600000      6.04500000     14.07400000
H     -3.32500000      6.50200000     13.78900000
H     -3.88700000      5.67900000     14.92900000
O     -3.70600000     -1.13000000     16.40600000
H     -3.50000000     -0.23800000     16.68500000
H     -4.29000000     -1.46500000     17.08700000
O      0.83600000     10.87800000      4.55200000
H      1.25900000     10.31400000      3.90400000
H      1.32600000     11.69900000      4.51100000
O     -2.42800000      9.18800000     14.92100000
H     -3.00300000      9.04200000     15.67300000
H     -2.21500000      8.30800000     14.60900000
O      1.61800000     12.81900000     -5.20700000
H      1.27700000     12.88400000     -6.09900000
H      1.91800000     13.70400000     -5.00000000
O      0.71800000     -3.58300000    -11.02700000
H      0.07200000     -3.08200000    -10.52900000
H      0.46100000     -4.49700000    -10.90100000
O     14.81800000      5.98000000     -5.35600000
H     14.39500000      5.42600000     -4.70000000
H     15.40800000      5.39000000     -5.82400000
O     -8.92800000      3.07900000     -6.65700000
H     -8.25500000      3.73700000     -6.48600000
H     -9.66600000      3.57700000     -7.00800000
O     11.88100000      3.19700000     -0.18000000
H     12.71000000      3.52900000     -0.52400000
H     11.77600000      3.64200000      0.66100000
O     -1.17400000    -14.67900000     -1.06000000
H     -1.24400000    -14.29600000     -0.18600000
H     -1.65400000    -14.07400000     -1.62600000
O     -7.23200000     -4.54700000      0.24400000
H     -7.22200000     -4.30400000     -0.68200000
H     -8.12900000     -4.36800000      0.52800000
O      5.18300000     10.63800000      4.29900000
H      5.82500000     10.09800000      4.76000000
H      5.01000000     10.16300000      3.48700000
O      2.99700000      2.79000000     15.27800000
H      3.65400000      2.17500000     14.95200000
H      3.05900000      2.72300000     16.23100000
O      3.15700000     -2.88400000     -8.63500000
H      2.38800000     -3.45200000     -8.68000000
H      3.86800000     -3.46600000     -8.36700000
O      0.70100000    -16.36900000      1.07500000
H      0.01700000    -16.80100000      0.56300000
H      0.35900000    -15.48900000      1.23500000
O      8.89400000      7.29500000     -0.18800000
H      8.02400000      6.89700000     -0.19600000
H      8.73500000      8.22400000     -0.35800000
O      4.11800000      6.41700000     -1.54100000
H      3.31600000      5.91300000     -1.67600000
H      4.07700000      7.11300000     -2.19700000
O     -2.51500000    -15.07100000    -10.29700000
H     -3.34500000    -15.15200000    -10.76600000
H     -2.76600000    -14.81900000     -9.40800000
O      3.84600000      1.40900000     -6.45200000
H      3.07400000      0.86600000     -6.29300000
H      3.73700000      1.72400000     -7.34900000
O      0.86400000      1.32100000      4.81100000
H      1.42900000      0.55000000      4.85700000
H      1.20900000      1.82700000      4.07500000
O      4.10900000      6.39300000     -9.80000000
H      3.32600000      5.97300000    -10.15500000
H      4.35300000      5.85000000     -9.05100000
O     -3.17600000     18.10100000      0.53400000
H     -2.29900000     18.34700000      0.24100000
H     -3.06300000     17.23600000      0.92900000
O      3.45900000    -16.68200000      0.40100000
H      2.56200000    -16.35100000      0.43100000
H      3.39600000    -17.50200000     -0.08900000
O    -12.97200000    -10.17700000      5.47700000
H    -12.16600000     -9.67300000      5.37100000
H    -12.81000000    -10.73100000      6.24000000
O      4.28700000      9.93000000     14.77300000
H      4.67800000      9.12700000     14.42900000
H      4.82300000     10.15000000     15.53500000
O      8.78900000      5.06000000    -11.86500000
H      9.51700000      5.18700000    -11.25800000
H      8.12400000      4.60200000    -11.35000000
O     13.01600000      2.06500000      9.46500000
H     13.77900000      1.66100000      9.87800000
H     12.61100000      1.35600000      8.96500000
O     -3.44000000      5.79500000      2.08400000
H     -4.08000000      6.24700000      2.63300000
H     -3.40700000      4.90500000      2.43700000
O     10.82900000     -3.21700000      1.68600000
H     10.07300000     -3.71800000      1.38100000
H     10.89300000     -3.42300000      2.61900000
O      6.31100000     14.79100000     -9.22200000
H      5.91100000     14.65100000     -8.36400000
H      5.56900000     14.88100000     -9.82100000
O      9.97700000     -1.50900000     -9.44600000
H      9.35200000     -1.83700000     -8.79900000
H      9.83300000     -0.56300000     -9.45800000
O      0.33400000      8.56900000     -1.39700000
H      0.63800000      8.34100000     -2.27600000
H     -0.55400000      8.21600000     -1.35100000
O     11.36900000    -11.60100000     -9.26200000
H     10.61500000    -11.01400000     -9.31500000
H     11.88900000    -11.39300000    -10.03800000
O     -4.66100000      6.14300000      4.86200000
H     -4.69800000      5.29500000      5.30500000
H     -4.02800000      6.65100000      5.36800000
O      1.66700000    -12.19500000     13.09100000
H      2.13900000    -12.63100000     12.38200000
H      0.88400000    -12.73000000     13.22200000
O    -12.43500000     -5.41400000     -7.88600000
H    -12.31600000     -6.24600000     -8.34300000
H    -11.58600000     -5.23900000     -7.48100000
O     -4.97900000     -5.39000000      9.91500000
H     -5.49700000     -5.27900000      9.11800000
H     -4.07000000     -5.35800000      9.61600000
O     -0.98300000     -6.06100000     11.59800000
H     -1.09400000     -6.40200000     10.71100000
H     -1.85000000     -6.14200000     11.99600000
O    -16.70700000     -5.06100000     -1.64500000
H    -17.55400000     -5.47600000     -1.48000000
H    -16.85200000     -4.52000000     -2.42100000
O     -9.05200000     -2.07800000     -9.24200000
H     -9.80800000     -1.49600000     -9.31700000
H     -9.39600000     -2.94600000     -9.45400000
O      5.54100000     -7.32600000    -11.68800000
H      6.37100000     -7.25600000    -11.21600000
H      5.78100000     -7.68600000    -12.54200000
O      2.76700000      0.96000000    -12.08900000
H      3.63300000      0.85400000    -12.48300000
H      2.48500000      0.06800000    -11.88700000
O     -2.96300000      8.88800000    -11.82700000
H     -3.02700000      8.69500000    -10.89100000
H     -3.81100000      9.27200000    -12.05100000
O      6.61200000     -3.64200000     -1.58700000
H      7.00100000     -2.78500000     -1.76100000
H      5.86200000     -3.45500000     -1.02200000
O    -10.00400000    -13.03700000      4.07400000
H     -9.95300000    -13.98900000      3.98700000
H    -10.70100000    -12.77900000      3.47000000
O     -0.41200000     11.20300000     -4.01500000
H      0.36000000     11.66200000     -4.34900000
H     -1.15300000     11.67500000     -4.39500000
O      0.80100000      1.30300000     -9.23800000
H      0.97700000      1.79500000     -8.43600000
H      1.32700000      0.50800000     -9.15200000
O     -6.78700000     -7.34500000     -0.30600000
H     -6.61000000     -6.54300000      0.18500000
H     -6.13500000     -7.97000000      0.01200000
O     -0.31700000     -1.25000000     -6.68000000
H     -1.01300000     -0.96300000     -7.27200000
H     -0.76600000     -1.43400000     -5.85500000
O     -7.32200000      6.94000000      4.17800000
H     -6.57300000      6.71600000      4.73100000
H     -8.07200000      6.91900000      4.77200000
O      6.29600000      6.16300000    -16.05100000
H      5.81400000      5.87100000    -15.27700000
H      6.28100000      5.41000000    -16.64100000
O     13.21800000      0.83700000      4.07900000
H     13.24900000      1.02100000      3.14000000
H     13.98000000      1.29300000      4.43800000
O      1.37700000      5.02200000      0.60900000
H      1.42400000      5.95500000      0.81900000
H      1.50200000      4.98400000     -0.34000000
O     12.65500000      4.86200000      4.92800000
H     13.48300000      5.11700000      4.52300000
H     12.90300000      4.53300000      5.79300000
O    -11.65900000      1.57200000      1.53700000
H    -11.57400000      2.21100000      0.82900000
H    -11.22600000      0.78700000      1.20400000
O      9.30300000      0.99000000     -9.69700000
H      8.53900000      0.93200000    -10.27200000
H      9.14300000      1.77000000     -9.16500000
O      0.95100000     -9.98200000    -14.98600000
H      0.74500000    -10.51300000    -15.75500000
H      0.53200000    -10.44100000    -14.25800000
O      4.38600000      2.49300000     -1.98300000
H      4.55200000      2.91200000     -2.82800000
H      5.25800000      2.32000000     -1.62700000
O     -1.14600000      3.64600000      5.41800000
H     -0.77400000      4.52300000      5.32900000
H     -0.38600000      3.06700000      5.46400000
O     -0.48000000     -8.75100000     13.87800000
H     -1.18300000     -8.13600000     13.66900000
H     -0.35100000     -8.65500000     14.82200000
O      4.53800000      3.26300000     -8.83200000
H      4.16600000      3.90000000     -8.22200000
H      3.79400000      2.97300000     -9.35900000
O      6.46800000      3.72000000    -10.92500000
H      6.10100000      3.73500000    -10.04200000
H      6.85500000      2.84800000    -11.00900000
O      3.65700000     -9.07300000     11.11500000
H      3.16000000     -8.28100000     10.91000000
H      3.67500000     -9.10300000     12.07200000
O     -8.89000000      2.65700000      7.28600000
H     -9.56400000      3.28900000      7.53300000
H     -9.23900000      2.22700000      6.50500000
O     -1.30000000     -2.96600000     -2.74200000
H     -0.53500000     -2.40200000     -2.85500000
H     -1.03700000     -3.80500000     -3.12000000
O      3.37700000     10.69400000      7.87600000
H      4.32400000     10.80400000      7.79800000
H      3.25200000      9.74800000      7.95600000
O     -8.93900000     -1.64500000      4.11500000
H     -9.06100000     -2.37800000      3.51100000
H     -8.77000000     -0.89300000      3.54800000
O      3.02400000     -5.91200000    -15.62900000
H      2.68300000     -5.18000000    -15.11600000
H      2.72700000     -6.69200000    -15.16000000
O      8.66600000    -11.49600000     11.14300000
H      8.46800000    -10.78100000     10.53800000
H      8.81000000    -11.06400000     11.98500000
O     10.83800000     -0.40900000      1.59000000
H     10.71600000     -1.35300000      1.69200000
H     10.25300000     -0.02000000      2.24000000
O      3.46600000     -6.70000000     15.24600000
H      3.33300000     -7.43300000     14.64400000
H      3.40200000     -7.09100000     16.11700000
O      6.20200000    -14.67000000      5.29400000
H      5.65100000    -15.22200000      5.84900000
H      7.05300000    -15.10700000      5.29200000
O     13.33400000     -1.42100000      0.28300000
H     12.52700000     -1.43800000      0.79700000
H     13.99800000     -1.09300000      0.89100000
O    -10.97400000    -10.28100000     -2.53600000
H    -11.02300000     -9.49300000     -3.07700000
H    -10.98100000    -11.00300000     -3.16400000
O     10.37500000     11.85000000     -4.39700000
H     10.02400000     11.54200000     -3.56200000
H     11.16700000     12.33300000     -4.16100000
O     -3.06900000    -11.45900000      3.07800000
H     -3.52100000    -12.20300000      2.67900000
H     -3.06800000    -10.78600000      2.39700000
O      4.48400000    -13.62100000     -7.98600000
H      5.27800000    -13.15000000     -8.24300000
H      4.23000000    -14.10700000     -8.77000000
O      4.62000000    -15.81800000     -6.19600000
H      4.49300000    -14.92300000     -6.51100000
H      5.37800000    -15.76200000     -5.61500000
O    -12.57400000      4.38000000    -12.17000000
H    -12.86600000      3.62700000    -11.65600000
H    -13.08600000      5.11400000    -11.83100000
O     10.69100000      0.56400000     -1.08000000
H     10.56000000      1.50700000     -0.98200000
H     10.67300000      0.22500000     -0.18500000
O     -2.39700000      7.34900000     -0.33500000
H     -2.49000000      8.24100000     -0.00300000
H     -2.37800000      6.80200000      0.45000000
O    -14.11000000     -7.04600000      2.57800000
H    -13.16600000     -7.07100000      2.73300000
H    -14.38200000     -7.96300000      2.60800000
O      6.51700000      3.94200000      4.46600000
H      6.36200000      4.76700000      4.00600000
H      6.78500000      4.20500000      5.34600000
O     -0.88600000    -17.24900000      4.55000000
H     -1.14600000    -16.56600000      3.93300000
H     -0.61900000    -17.98400000      3.99700000
O    -13.23400000     -6.01800000      5.65200000
H    -14.08000000     -5.91500000      6.08900000
H    -13.45500000     -6.13400000      4.72800000
O     -6.59400000     -5.35700000     -5.21200000
H     -5.69700000     -5.28000000     -4.88800000
H     -7.08900000     -5.70100000     -4.46800000
O      1.53800000     -7.23800000     12.32600000
H      1.34900000     -7.96200000     12.92400000
H      0.68100000     -6.96900000     11.99700000
O     -2.89600000      3.52500000     -6.74500000
H     -2.59300000      2.63200000     -6.91000000
H     -2.64200000      3.70000000     -5.83900000
O      4.04300000     -0.56300000     -4.22600000
H      4.94400000     -0.34300000     -4.46200000
H      3.60000000     -0.68700000     -5.06500000
O     -6.47300000    -11.15300000      0.75200000
H     -6.95300000    -10.62000000      1.38600000
H     -5.55400000    -10.92400000      0.89500000
O     -0.36100000    -13.88800000      7.20200000
H      0.29200000    -14.39700000      6.72200000
H     -0.19200000    -14.09100000      8.12300000
O     -3.64200000      5.00100000     16.68400000
H     -3.69500000      4.06400000     16.49500000
H     -2.90100000      5.08300000     17.28400000
O     13.74700000     -2.78700000    -10.53600000
H     13.59500000     -2.02100000     -9.98200000
H     13.08000000     -3.41600000    -10.26300000
O     10.99800000     11.48000000     -9.63100000
H     10.11700000     11.10900000     -9.69200000
H     11.33400000     11.16300000     -8.79300000
O     -1.46100000    -16.90300000     -2.86000000
H     -2.41500000    -16.82800000     -2.88100000
H     -1.17500000    -16.15800000     -2.33100000
O     14.33300000      7.43200000      7.03200000
H     13.53600000      6.94000000      6.83400000
H     14.03500000      8.33400000      7.14700000
O      1.10300000     -5.32300000      1.82000000
H      1.79000000     -4.65700000      1.78100000
H      1.57000000     -6.15400000      1.73500000
O      6.29500000     -0.38300000     -0.03000000
H      5.41100000     -0.57200000     -0.34700000
H      6.87200000     -0.81800000     -0.65700000
O      6.63700000     11.01400000      8.16600000
H      6.60500000     11.00900000      9.12300000
H      6.68400000     11.94200000      7.93300000
O      9.31400000     -9.80700000     -9.63400000
H      9.49700000     -9.75100000    -10.57200000
H      8.39400000     -9.55300000     -9.55400000
O    -10.76600000      6.18900000     -2.20600000
H    -11.00200000      5.28000000     -2.39000000
H    -10.87800000      6.63900000     -3.04300000
O      5.24100000      5.36300000    -13.23400000
H      5.42800000      5.06400000    -12.34400000
H      4.78400000      4.62800000    -13.64200000
O      0.78700000    -15.04500000    -10.88100000
H      0.46800000    -14.86700000     -9.99700000
H      1.73600000    -14.93000000    -10.82100000
O      5.98300000     -5.05700000     15.04000000
H      5.65000000     -4.20400000     15.31800000
H      5.20100000     -5.59900000     14.94300000
O      6.57500000     10.54700000     10.93100000
H      7.41500000     10.72100000     11.35400000
H      5.93500000     11.01800000     11.46500000
O      7.14900000     12.21700000      3.16900000
H      6.32800000     12.18100000      3.66000000
H      7.27400000     13.14700000      2.97900000
O      9.64500000      2.44300000      9.40300000
H      9.82700000      1.65300000      8.89400000
H      8.91100000      2.85700000      8.94800000
O    -12.87700000      4.10100000      1.88100000
H    -12.93800000      3.15000000      1.97200000
H    -12.87800000      4.42900000      2.78000000
O      0.73200000     -5.87500000     16.64800000
H      1.55300000     -6.31900000     16.85900000
H      0.08500000     -6.28500000     17.22300000
O    -10.66100000     -6.34600000     11.33000000
H     -9.94400000     -6.62900000     11.89800000
H    -11.10300000     -5.65800000     11.82800000
O     14.72800000      0.32600000    -10.35400000
H     13.82100000      0.46800000    -10.62600000
H     14.65800000     -0.07700000     -9.48900000
O      3.51400000      9.20300000    -10.12400000
H      4.02900000      8.41000000     -9.97700000
H      2.65700000      8.88300000    -10.40500000
O      9.84400000     -0.13100000      7.96300000
H     10.63900000     -0.06800000      7.43300000
H      9.15100000      0.20900000      7.39700000
O      4.58500000      7.13900000      5.65400000
H      4.12600000      7.07900000      6.49200000
H      5.38600000      7.62300000      5.85400000
O     -6.74000000     -1.44800000     13.25300000
H     -6.29500000     -0.68200000     12.89000000
H     -6.08600000     -2.14500000     13.21700000
O     13.08200000     -2.11500000      6.02300000
H     13.22100000     -1.34600000      5.47100000
H     13.23100000     -1.80000000      6.91500000
O    -12.98700000      2.27600000     10.70700000
H    -13.33600000      3.00400000     10.19300000
H    -12.35100000      2.68100000     11.29600000
O     -2.21500000     -6.76500000     -9.04500000
H     -3.01100000     -6.26300000     -9.21900000
H     -2.16100000     -6.80500000     -8.09000000
O      2.68100000    -10.21600000      2.08200000
H      3.25900000    -10.91900000      1.78600000
H      2.02100000    -10.65800000      2.61700000
O      2.11000000     -4.07700000    -13.70200000
H      1.46900000     -4.01500000    -12.99400000
H      2.91000000     -3.70200000    -13.33400000
O      6.79300000     -9.36200000     12.43500000
H      6.51900000     -9.00200000     11.59200000
H      7.52200000     -8.80500000     12.70800000
O      4.42300000     11.69000000     12.45500000
H      3.86400000     12.35900000     12.05900000
H      3.81600000     11.11500000     12.92100000
O      8.72400000     -4.03300000    -10.24800000
H      9.10200000     -3.18800000    -10.00500000
H      8.07700000     -4.21100000     -9.56400000
O     -9.31000000      0.71700000     -1.13900000
H     -8.54800000      0.67400000     -0.56200000
H     -9.75500000      1.52700000     -0.88900000
O     -7.83900000      3.04100000    -14.54000000
H     -7.30100000      3.77600000    -14.83500000
H     -8.23500000      3.34600000    -13.72400000
O     16.69400000      5.61800000     -0.88500000
H     17.23100000      5.41100000     -0.12000000
H     16.83400000      4.88300000     -1.48200000
O     13.89600000    -10.83500000      0.91200000
H     14.63600000    -10.23400000      0.99600000
H     13.19800000    -10.30200000      0.53000000
O     -2.85300000     14.77500000     -2.45900000
H     -3.24400000     15.62000000     -2.67900000
H     -1.93300000     14.86600000     -2.70600000
O      7.85100000     -4.64000000     10.82000000
H      7.89700000     -3.70900000     10.60200000
H      6.95300000     -4.89100000     10.60600000
O    -11.89000000      3.12000000      4.78900000
H    -12.58500000      2.59500000      5.18600000
H    -11.23500000      2.48000000      4.51100000
O      0.54600000     -1.98400000     12.79500000
H      0.79200000     -1.06800000     12.66600000
H      0.73900000     -2.15700000     13.71700000
O      6.75400000     15.26800000     -0.74100000
H      7.65900000     15.56100000     -0.85000000
H      6.22500000     16.03400000     -0.96200000
O      6.86900000      8.86200000      6.30200000
H      7.75600000      8.99200000      5.96800000
H      6.77100000      9.52500000      6.98600000
O      2.45400000     10.29100000     -0.94500000
H      1.91200000      9.50200000     -0.93800000
H      2.26900000     10.70200000     -1.79000000
O      1.80000000     -6.50300000     -1.67200000
H      1.84600000     -6.78700000     -0.75900000
H      2.70700000     -6.53700000     -1.97800000
O     -0.82800000     -4.21100000      4.06900000
H     -0.09900000     -4.54800000      3.54900000
H     -0.42700000     -3.93700000      4.89500000
O     -6.11700000      1.91900000     -3.48200000
H     -6.62000000      2.49400000     -2.90500000
H     -6.77900000      1.44600000     -3.98600000
O     -6.63000000    -13.53000000      8.24000000
H     -7.46700000    -13.29100000      7.84100000
H     -6.00900000    -13.53100000      7.51200000
O    -12.80000000      3.62800000     -2.43700000
H    -12.31300000      3.19600000     -3.13900000
H    -13.46800000      4.14200000     -2.89100000
O    -10.40200000      3.19600000     -9.49800000
H    -11.12000000      2.94900000     -8.91600000
H    -10.76800000      3.88600000    -10.05100000
O     -6.30000000     14.88700000      2.12500000
H     -6.21500000     15.70600000      2.61300000
H     -5.84800000     15.05300000      1.29700000
O     -8.11400000     -9.71200000     -6.65800000
H     -8.53400000     -9.51300000     -5.82100000
H     -7.73300000     -8.88000000     -6.93900000
O    -12.74200000     -4.36000000     -4.57100000
H    -12.62800000     -4.88000000     -5.36600000
H    -13.22300000     -3.58400000     -4.86000000
O     -9.94900000     -1.34700000      8.20700000
H    -10.28800000     -0.65400000      7.64100000
H     -9.65400000     -0.88900000      8.99500000
O      3.82700000      7.17900000     11.03800000
H      3.18000000      7.54800000     11.64000000
H      3.74900000      6.23200000     11.15300000
O      7.71800000      3.85300000      8.31900000
H      7.34100000      3.85400000      9.19900000
H      7.98400000      4.76100000      8.17200000
O    -11.79800000      9.89900000     -5.08500000
H    -12.46300000     10.38500000     -4.59600000
H    -11.33400000     10.56900000     -5.58800000
O     -2.99800000      9.14800000     -6.41700000
H     -2.89600000     10.07900000     -6.22100000
H     -3.14300000      8.73800000     -5.56400000
O     16.99900000      0.33300000     -1.17500000
H     17.12700000      1.27700000     -1.26300000
H     17.59900000      0.07400000     -0.47600000
O     -3.17000000    -11.59900000      9.96800000
H     -2.84100000    -11.00800000      9.29200000
H     -2.82300000    -11.24500000     10.78700000
O      7.31900000     -3.74600000      3.31800000
H      6.43000000     -3.39400000      3.28700000
H      7.37000000     -4.19300000      4.16300000
O     -8.03900000      0.81800000     -5.41800000
H     -8.18900000      1.67700000     -5.81400000
H     -7.92100000      0.22900000     -6.16300000
O    -17.28800000     -0.32000000      1.66900000
H    -17.26800000      0.08500000      2.53600000
H    -17.62500000     -1.20200000      1.82400000
O      9.79200000     -5.26200000      8.97600000
H      9.58400000     -6.15600000      8.70400000
H      9.06500000     -5.00800000      9.54300000
O      9.34100000     11.75900000      7.55500000
H      9.14200000     11.51200000      6.65200000
H      9.16200000     10.96900000      8.06400000
O     16.51000000     -3.09700000      0.87500000
H     16.30900000     -2.18700000      1.09200000
H     15.83100000     -3.35100000      0.25000000
O      1.88800000      5.02800000    -10.64300000
H      0.96800000      5.22600000    -10.47100000
H      1.87000000      4.44100000    -11.40000000
O     -1.71800000     12.89300000      5.81200000
H     -2.60600000     12.81700000      5.46500000
H     -1.50500000     12.01200000      6.12100000
O      7.54300000     14.11200000     -5.06700000
H      7.90400000     13.67600000     -4.29500000
H      8.12700000     13.85800000     -5.78100000
O     -7.89800000     -2.96900000     15.37900000
H     -8.25800000     -2.11000000     15.59900000
H     -7.49300000     -2.84600000     14.52000000
O      6.55400000      5.42700000     -1.00000000
H      5.66600000      5.73800000     -1.17200000
H      6.43900000      4.69100000     -0.39900000
O      9.27100000     12.68200000     -6.69100000
H      9.46400000     11.91200000     -7.22600000
H      9.62300000     12.46700000     -5.82700000
O     -8.79000000    -12.86600000     -2.44200000
H     -9.28900000    -13.07300000     -1.65200000
H     -8.36800000    -13.69200000     -2.68100000
O     10.93700000     -5.90200000     -5.87500000
H     11.15800000     -5.13500000     -5.34700000
H     11.60100000     -6.55200000     -5.64400000
O     12.05300000      1.66600000    -11.07000000
H     11.33800000      1.02900000    -11.06800000
H     11.77700000      2.33200000    -11.69900000
O      8.07200000      2.05000000     15.01700000
H      8.29700000      2.91700000     15.35500000
H      8.58700000      1.96500000     14.21400000
O     -9.93300000     -4.76300000      8.74000000
H    -10.02600000     -5.51200000      9.32800000
H     -9.14800000     -4.31100000      9.04900000
O      9.21900000     -6.73700000     11.93700000
H      8.80400000     -5.90000000     11.73000000
H      9.24200000     -7.20600000     11.10300000
O      2.17700000     -0.85200000      5.65400000
H      1.86000000     -1.74100000      5.81600000
H      2.37300000     -0.50600000      6.52400000
O     12.17900000     10.25900000     -7.43700000
H     12.45900000      9.36200000     -7.62100000
H     11.84400000     10.22600000     -6.54100000
O     -2.12300000     12.71500000    -10.17600000
H     -1.73000000     11.90700000    -10.50700000
H     -2.76000000     12.96300000    -10.84500000
O      2.12900000    -13.92100000      5.37300000
H      2.24600000    -12.97900000      5.25200000
H      2.64000000    -14.31800000      4.66700000
O      9.31900000     -7.48000000      4.63400000
H      8.94000000     -6.63500000      4.39100000
H      8.67300000     -7.87200000      5.22100000
O    -14.50200000      4.99800000     10.11600000
H    -14.62000000      4.56400000      9.27200000
H    -13.91200000      5.72800000      9.92900000
O      8.73700000     10.17700000     -9.21700000
H      7.92200000      9.94700000     -8.77200000
H      8.89000000      9.45400000     -9.82600000
O     11.75100000    -14.36100000      1.39600000
H     12.24200000    -13.97800000      2.12300000
H     11.15000000    -13.66800000      1.12100000
O    -14.15200000     -1.16600000     -2.74300000
H    -14.33000000     -1.85600000     -3.38200000
H    -14.09000000     -1.62500000     -1.90500000
O     -6.08800000      0.11700000      7.23200000
H     -6.70200000     -0.61600000      7.27700000
H     -6.21500000      0.48200000      6.35500000
O    -10.64100000     -4.01300000    -11.09000000
H     -9.74200000     -4.19600000    -11.36400000
H    -11.08200000     -3.72900000    -11.89000000
O     -5.94800000     -0.40300000      3.25000000
H     -5.65700000     -1.20700000      3.68000000
H     -5.77300000      0.28800000      3.88900000
O      2.67300000      5.88300000    -15.74500000
H      2.68600000      6.27400000    -16.61800000
H      3.32700000      5.18500000    -15.78500000
O     -0.31400000      5.09500000     -7.99400000
H     -1.17200000      4.77400000     -7.71900000
H     -0.46500000      5.47100000     -8.86100000
O     12.62900000      7.80600000     -9.52300000
H     12.90100000      7.54800000     -8.64200000
H     13.44700000      8.01000000     -9.97700000
O    -15.08700000     -3.90200000      2.22700000
H    -14.17900000     -3.94700000      2.52500000
H    -15.41300000     -4.79800000      2.31500000
O      0.48700000    -11.86100000     -9.86400000
H      1.42400000    -11.91900000    -10.05200000
H      0.37500000    -10.99700000     -9.46800000
O     -6.44100000     -4.00800000     -8.17300000
H     -6.46100000     -3.72200000     -7.26000000
H     -6.92300000     -3.33000000     -8.64600000
O     15.29000000     -3.46400000     -2.00200000
H     15.16400000     -4.41200000     -1.95100000
H     14.45100000     -3.12700000     -2.31600000
O     -2.51400000      7.28800000      5.90000000
H     -2.26500000      8.18100000      5.66000000
H     -2.10600000      7.14800000      6.75400000
O      2.17700000    -10.97400000      5.36600000
H      1.25800000    -10.77700000      5.54600000
H      2.66500000    -10.41000000      5.96500000
O      4.98300000      1.10400000    -13.81600000
H      5.72000000      1.06000000    -14.42500000
H      4.24000000      1.37000000    -14.35800000
O      9.24100000     -8.03000000      8.94700000
H      8.40200000     -8.41700000      9.19700000
H      9.63700000     -8.67600000      8.36200000
O     12.77800000     -2.27100000     -2.15400000
H     12.14300000     -2.92300000     -1.85700000
H     13.21500000     -1.98100000     -1.35300000
O      5.19300000     -0.98800000     13.11700000
H      5.29900000     -0.29200000     13.76600000
H      5.90200000     -1.60200000     13.30600000
O     -0.10500000    -11.25500000      3.24900000
H      0.13400000    -11.13900000      4.16800000
H     -1.06000000    -11.31800000      3.25600000
O     -2.77900000     -2.29800000      4.52700000
H     -3.62000000     -2.55300000      4.14700000
H     -2.19500000     -3.03000000      4.32900000
O     -5.60500000    -11.28500000     -7.00200000
H     -4.79400000    -10.82900000     -7.22500000
H     -6.27200000    -10.59900000     -6.99700000
O     -5.62100000     -1.55700000    -12.64200000
H     -5.77000000     -1.97000000    -13.49200000
H     -6.26000000     -0.84500000    -12.60600000
O     12.13200000      6.99100000     -0.21200000
H     11.28800000      6.55300000     -0.10100000
H     12.03700000      7.49400000     -1.02100000
O     15.15000000      8.72800000     -5.13400000
H     14.82000000      7.87400000     -4.85700000
H     16.02700000      8.78100000     -4.75300000
O     -7.78900000     -4.87700000    -12.38000000
H     -6.92500000     -4.96900000    -11.97700000
H     -7.63200000     -4.35000000    -13.16400000
O    -17.00100000      3.74000000     -1.79000000
H    -16.29700000      3.80500000     -1.14300000
H    -17.80300000      3.87400000     -1.28500000
O     -5.55300000     12.98900000      9.33600000
H     -4.72400000     13.46100000      9.41300000
H     -5.95700000     13.07100000     10.20000000
O     -2.81900000    -14.13200000      5.64700000
H     -3.53400000    -13.54300000      5.88500000
H     -2.05400000    -13.77700000      6.10100000
O      9.34100000    -15.18800000     -2.27900000
H      9.59600000    -15.65800000     -3.07300000
H      9.97700000    -15.46600000     -1.62100000
O      1.37900000      7.18700000     -6.97800000
H      2.30300000      6.97500000     -6.83800000
H      1.05800000      6.49000000     -7.54900000
O      7.73600000     14.81100000      2.19100000
H      7.06000000     15.15700000      1.60800000
H      8.23600000     15.58100000      2.46100000
O     13.35100000      8.03700000      1.91500000
H     13.79300000      8.80700000      1.55700000
H     12.97300000      7.60100000      1.15200000
O    -12.86400000     -2.07200000     12.49400000
H    -12.43700000     -1.27800000     12.17300000
H    -13.70800000     -2.08900000     12.04400000
O      5.25200000      1.21000000     15.10600000
H      5.90300000      1.91100000     15.06800000
H      5.29800000      0.88800000     16.00600000
O      6.66800000      2.19100000     -0.55000000
H      6.62700000      1.35600000     -0.08400000
H      7.21700000      2.74800000      0.00400000
O     11.29200000     -6.52000000     -2.76000000
H     11.73500000     -6.75300000     -3.57600000
H     10.56200000     -7.13600000     -2.70000000
O     -3.60700000     -2.63100000     13.86000000
H     -3.65600000     -2.13600000     14.67800000
H     -3.16000000     -2.04300000     13.25100000
O     -8.20700000     -7.20900000      9.41700000
H     -7.71400000     -6.84800000      8.68000000
H     -7.73500000     -6.90600000     10.19200000
O      0.41400000     -6.01200000     -6.41200000
H      0.73700000     -6.33300000     -7.25400000
H      1.17100000     -5.58400000     -6.01200000
O     -7.35300000    -13.76200000      0.57100000
H     -7.19100000    -12.81800000      0.57400000
H     -8.11100000    -13.87300000     -0.00200000
O     -1.60500000      6.97900000     13.50800000
H     -1.19700000      7.53700000     12.84700000
H     -0.89800000      6.41000000     13.81200000
O      5.99600000    -11.07400000      8.57300000
H      5.97900000    -11.95000000      8.96000000
H      5.97900000    -11.23000000      7.62800000
O     -9.51400000     -2.94100000      0.93400000
H     -8.87500000     -2.22800000      0.97200000
H    -10.27600000     -2.60500000      1.40600000
O     -8.43600000     10.46600000     10.19000000
H     -8.21400000      9.57300000      9.92600000
H     -8.27400000     10.99300000      9.40800000
O     -7.52600000      4.98300000     -0.68200000
H     -6.93000000      5.72600000     -0.78400000
H     -8.39000000      5.34000000     -0.88700000
O     -4.27300000    -15.66000000     -5.04600000
H     -4.73700000    -16.48000000     -4.87900000
H     -3.70900000    -15.85200000     -5.79400000
O     -3.95000000      5.23900000    -12.78500000
H     -4.73500000      4.99300000    -12.29600000
H     -3.25400000      4.70000000    -12.40700000
O    -10.26900000      9.57200000      7.21300000
H     -9.91800000     10.45600000      7.10300000
H     -9.50200000      9.00200000      7.16000000
O     -0.69100000     -0.28600000     14.87400000
H     -1.62000000     -0.51800000     14.86200000
H     -0.50500000      0.00300000     13.98100000
O     -2.22700000     -4.39700000    -12.45900000
H     -2.07000000     -4.39100000    -11.51500000
H     -1.82500000     -3.58700000    -12.77400000
O      2.83300000      2.64500000     11.86800000
H      2.61800000      2.75800000     10.94200000
H      3.03200000      1.71300000     11.95600000
O     -4.41700000    -16.63400000     -2.04700000
H     -4.75000000    -16.64600000     -1.15000000
H     -4.28400000    -17.55600000     -2.26600000
O      9.08700000     -1.02500000      3.79600000
H      8.24400000     -1.46800000      3.89000000
H      9.70800000     -1.59200000      4.25300000
O      0.84300000      5.04500000     -5.06300000
H      1.19600000      5.72500000     -5.63600000
H      0.07400000      4.71500000     -5.52800000
O      5.38000000      1.34800000     10.60400000
H      5.76000000      0.96200000      9.81500000
H      4.68200000      0.74300000     10.85500000
O      7.64100000    -16.04900000      0.70900000
H      8.18800000    -15.91900000     -0.06500000
H      8.00600000    -15.45300000      1.36300000
O      0.71200000     16.76900000     -7.95300000
H      0.32000000     16.87200000     -7.08600000
H      0.51800000     15.86400000     -8.19800000
O     12.95300000      7.38500000     -7.02600000
H     13.61000000      6.88700000     -6.53900000
H     12.36400000      7.72600000     -6.35200000
O     14.07500000     -5.82900000     -1.19600000
H     14.12600000     -5.90100000     -0.24300000
H     13.21200000     -6.18100000     -1.41700000
O     -2.76500000     16.03000000      2.30600000
H     -3.23300000     16.46500000      3.01900000
H     -3.09200000     15.13000000      2.31900000
O     11.76600000     12.24300000      6.74400000
H     12.12800000     13.01000000      7.18800000
H     10.86100000     12.19200000      7.05200000
O     13.00700000     -7.49100000     -4.88700000
H     13.13000000     -8.40600000     -4.63300000
H     13.88200000     -7.10700000     -4.83100000
O      4.27800000    -11.01700000     -5.71400000
H      4.94500000    -10.46700000     -5.30400000
H      4.75700000    -11.52300000     -6.37100000
O     15.21300000     -6.30000000     -7.22600000
H     14.87600000     -7.03200000     -7.74200000
H     15.06900000     -5.53100000     -7.77700000
O     12.93700000     -0.55600000      8.28800000
H     12.56100000     -1.10800000      8.97400000
H     13.79700000     -0.30600000      8.62600000
O      6.06500000    -12.00300000      4.42100000
H      5.75400000    -12.89100000      4.59800000
H      6.80400000    -11.88400000      5.01700000
O     -8.77300000    -10.03400000    -12.58100000
H     -8.03500000     -9.99800000    -11.97300000
H     -8.95500000     -9.11800000    -12.79000000
O     -5.47900000      3.71900000      6.57200000
H     -4.54700000      3.74100000      6.78600000
H     -5.85200000      4.46100000      7.04700000
O      2.88500000     -1.38000000    -15.83400000
H      2.05200000     -1.50700000    -16.28800000
H      3.27700000     -0.61800000    -16.26100000
O     -7.27400000      4.39500000     16.62000000
H     -8.00500000      3.85900000     16.31100000
H     -6.49600000      3.96800000     16.26100000
O     -4.07100000     11.30300000      3.64000000
H     -3.39700000     10.97100000      4.23400000
H     -4.75300000     10.63100000      3.65300000
O     15.27800000      2.89600000     -2.73600000
H     14.63600000      3.50600000     -2.37300000
H     15.03700000      2.04600000     -2.36800000
O      0.62100000      2.35700000    -11.67500000
H      1.45200000      1.93200000    -11.88700000
H      0.43400000      2.08500000    -10.77700000
O    -16.69400000     -1.03500000      6.54500000
H    -16.43100000     -1.46600000      7.35900000
H    -17.60700000     -0.78700000      6.69000000
O     10.32900000      4.34100000     -8.13100000
H      9.51900000      4.82700000     -7.97300000
H     10.83300000      4.44800000     -7.32500000
O     -0.27700000     -6.19600000    -10.74600000
H     -0.92100000     -6.56700000    -10.14200000
H     -0.57700000     -6.46800000    -11.61300000
O     -3.28400000      3.13800000      3.01500000
H     -3.38600000      2.19100000      3.10700000
H     -2.69200000      3.38500000      3.72600000
O      8.52500000     -4.26300000      0.85800000
H      8.30100000     -5.07800000      0.41000000
H      7.74800000     -4.05200000      1.37500000
O     -1.73000000     -8.25900000      9.07200000
H     -0.77600000     -8.20000000      9.11800000
H     -1.91300000     -8.46300000      8.15400000
O     -8.68300000     10.81700000     -9.29700000
H     -8.35900000     10.08000000     -8.77900000
H     -7.90500000     11.34400000     -9.47600000
O      6.79400000      0.62700000     -4.13700000
H      7.46000000      0.68200000     -4.82300000
H      6.91000000      1.42800000     -3.62600000
O     -1.47100000      6.89600000     -3.55100000
H     -0.52900000      6.76700000     -3.66000000
H     -1.78200000      6.07900000     -3.16100000
O     -0.63700000      3.50500000     13.71500000
H     -0.31100000      3.45200000     14.61300000
H     -0.61300000      2.60200000     13.39800000
O     -3.14700000     10.19600000      0.19300000
H     -2.97200000     10.10900000     -0.74400000
H     -4.01200000     10.60400000      0.23800000
O     16.33300000     -0.01200000     -6.01700000
H     16.36500000     -0.37000000     -5.13000000
H     15.39900000      0.10600000     -6.19400000
O    -14.17300000      9.02500000     -0.93500000
H    -13.22100000      8.96300000     -1.01400000
H    -14.33100000      9.92600000     -0.65500000
O     -3.33900000      8.03600000     -9.22800000
H     -3.64200000      7.17500000     -8.94000000
H     -3.15900000      8.51000000     -8.41600000
O     -4.47000000     -3.93300000      0.73400000
H     -4.08800000     -3.69900000     -0.11200000
H     -5.29900000     -4.35700000      0.51400000
O      9.74300000     -0.76200000     13.14100000
H      9.60900000     -1.13400000     12.26900000
H      9.46100000      0.14900000     13.05900000
O     14.85200000     -4.24700000      6.04000000
H     15.05800000     -4.26600000      5.10600000
H     14.08400000     -3.68000000      6.10500000
O      5.70100000     -0.01700000      8.10700000
H      6.08900000      0.19500000      7.25800000
H      6.36100000     -0.55500000      8.54400000
O     -7.13300000     14.31400000      7.73700000
H     -6.52400000     13.78100000      8.24700000
H     -7.50300000     14.92900000      8.37000000
O     -6.73300000     -3.10800000    -14.56700000
H     -6.03800000     -3.74900000    -14.71400000
H     -7.25000000     -3.12500000    -15.37200000
O      9.63700000     -1.16100000    -15.30000000
H      9.87900000     -2.05900000    -15.07200000
H      9.46800000     -0.73800000    -14.45800000
O    -13.41900000    -12.38200000     -3.79000000
H    -13.05300000    -11.66000000     -3.27900000
H    -12.83300000    -12.46400000     -4.54300000
O    -13.25900000    -10.69100000     -7.96800000
H    -13.93500000    -10.04300000     -7.77100000
H    -12.48000000    -10.37200000     -7.51200000
O    -10.65900000      3.22900000     -0.79500000
H    -10.47800000      4.03400000     -0.31100000
H    -11.54700000      3.34600000     -1.13300000
O     -5.74400000     13.90700000     -5.74200000
H     -6.57300000     14.26800000     -5.42600000
H     -5.90600000     12.96700000     -5.81800000
O      4.48700000     -3.06100000     16.55800000
H      4.34000000     -2.25200000     17.04800000
H      3.71500000     -3.14600000     15.99900000
O      3.21200000      5.72400000      4.09700000
H      3.85100000      6.24100000      4.58800000
H      3.01900000      4.97900000      4.66700000
O    -14.09100000      7.15000000     -5.54100000
H    -13.23200000      7.18800000     -5.12100000
H    -13.92500000      6.74200000     -6.39100000
O     -7.59100000    -10.34600000      5.64000000
H     -8.32700000     -9.74300000      5.54100000
H     -7.99300000    -11.17400000      5.90100000
O      2.36000000     14.85800000      5.61600000
H      2.26700000     14.90900000      6.56700000
H      2.86100000     14.05600000      5.46700000
O     -0.89900000     -6.10000000    -15.15600000
H     -1.27800000     -5.33700000    -14.72100000
H     -0.50700000     -5.75100000    -15.95600000
O      9.34500000    -10.20700000      3.43000000
H      9.80000000     -9.37700000      3.57400000
H      9.66500000    -10.51200000      2.58100000
O      3.81800000      1.80300000      3.55800000
H      4.68300000      1.64700000      3.93700000
H      3.99800000      2.15000000      2.68400000
O      6.60800000     -7.77100000     -3.47600000
H      6.99800000     -8.54000000     -3.89100000
H      7.30500000     -7.11600000     -3.48200000
O    -14.21700000     -0.72000000      2.12900000
H    -14.56300000     -1.23600000      2.85800000
H    -14.97200000     -0.57800000      1.55700000
O     -7.57300000    -10.55400000     -2.16300000
H     -8.18900000    -11.28100000     -2.25100000
H     -7.21600000    -10.64800000     -1.28000000
O     -6.79800000      9.54700000     -0.48100000
H     -7.29600000      9.04600000      0.16500000
H     -6.39400000     10.25300000      0.02300000
O     -4.23700000      1.79000000      8.90500000
H     -4.52900000      1.05800000      8.36100000
H     -3.60200000      2.25500000      8.36000000
O      5.98000000     -0.04200000     -7.64600000
H      5.30400000      0.39400000     -7.12800000
H      6.72400000      0.56100000     -7.62500000
O      0.55400000      9.28300000      6.92000000
H      0.51000000     10.04800000      7.49400000
H      0.61500000      9.64900000      6.03800000
O      4.04900000    -14.37200000      3.14600000
H      4.66500000    -14.40600000      3.87800000
H      4.60400000    -14.28600000      2.37000000
O    -10.05500000     -9.20900000      9.06900000
H    -10.17600000     -9.40700000      9.99700000
H     -9.48200000     -8.44200000      9.06100000
O    -10.69800000      7.83700000      2.13300000
H    -10.90400000      7.73400000      3.06200000
H    -10.47200000      8.76200000      2.03800000
O     -6.65700000     12.33300000     -8.97500000
H     -6.64200000     12.01000000     -8.07400000
H     -6.15100000     13.14500000     -8.94700000
O      2.37900000     18.52000000      0.95800000
H      1.95100000     18.72300000      1.79000000
H      2.66500000     17.61200000      1.05100000
O     -3.26200000    -15.08700000     -7.51800000
H     -3.00200000    -14.35800000     -6.95500000
H     -4.21600000    -15.11700000     -7.44600000
O     -0.99800000    -11.28000000      5.90100000
H     -1.52400000    -10.60300000      6.32700000
H     -0.87600000    -11.94800000      6.57500000
O     -4.44200000    -14.09100000      1.71800000
H     -4.41700000    -13.65200000      0.86700000
H     -5.27400000    -13.81500000      2.10400000
O     -4.94400000      3.92100000     -0.11800000
H     -5.86700000      4.17600000     -0.10700000
H     -4.76500000      3.63200000      0.77600000
O      1.55400000     17.78400000     -1.89800000
H      1.60700000     18.37800000     -1.14900000
H      2.46400000     17.65900000     -2.16900000
O      7.15900000     -3.44400000    -12.96200000
H      7.83200000     -3.81900000    -12.39400000
H      6.37800000     -3.39700000    -12.40900000
O     10.70300000     -9.91700000     -1.11500000
H     11.06200000     -9.26900000     -0.50900000
H     11.47200000    -10.33000000     -1.50800000
O     -6.71700000     12.90600000      3.83200000
H     -6.49500000     13.65200000      3.27400000
H     -5.90200000     12.69500000      4.28600000
O     -6.04200000     -4.19400000      7.28500000
H     -6.84600000     -3.67800000      7.22500000
H     -5.36900000     -3.55900000      7.53000000
O      1.99600000     -7.77900000      0.75100000
H      2.44900000     -8.41800000      1.30300000
H      1.14000000     -8.17300000      0.58300000
O     -6.39800000      1.93700000      4.67400000
H     -6.29300000      2.64200000      5.31300000
H     -6.41800000      2.38300000      3.82700000
O      1.08600000      6.68100000     11.95500000
H      0.51100000      7.41100000     11.72600000
H      1.09900000      6.13200000     11.17100000
O    -10.11500000      6.63900000     -8.75600000
H     -9.88700000      7.41300000     -8.24200000
H    -10.79400000      6.20200000     -8.24200000
O      3.29600000     -5.73600000     10.06200000
H      4.02100000     -6.17700000     10.50500000
H      2.52000000     -6.23300000     10.32000000
O      7.99700000     10.00400000      0.39400000
H      8.19600000     10.93300000      0.27600000
H      7.08700000      9.91600000      0.11000000
O     -5.62400000      6.78400000     -1.21400000
H     -5.93300000      7.67600000     -1.05600000
H     -4.77000000      6.74600000     -0.78300000
O     -1.60600000     -6.97100000      5.81700000
H     -0.79000000     -7.30700000      5.44800000
H     -1.97000000     -6.41400000      5.12900000
O     -4.30700000      0.14300000     -2.87000000
H     -4.83100000     -0.37900000     -2.26300000
H     -4.85200000      0.90700000     -3.06000000
O    -15.09000000     -1.39200000      4.47300000
H    -15.63400000     -1.26200000      5.25000000
H    -14.30500000     -1.83200000      4.80000000
O      0.98800000      8.57600000     -4.11800000
H      0.71800000      9.49300000     -4.08700000
H      1.36300000      8.46500000     -4.99200000
O      0.66600000      3.19100000      2.63700000
H     -0.27400000      3.21300000      2.45600000
H      1.03000000      3.89400000      2.09900000
O      9.46800000      5.11600000     13.44400000
H     10.14100000      4.63200000     13.92300000
H      9.91800000      5.89800000     13.12400000
O     14.09200000      4.82700000     -0.77800000
H     14.83500000      5.37300000     -0.52200000
H     13.33500000      5.40900000     -0.71600000
O     12.45100000     -5.89000000     10.11200000
H     11.63900000     -5.60400000      9.69400000
H     12.25400000     -6.76600000     10.44400000
O     -9.06900000     12.33500000      7.42000000
H     -8.44600000     13.02600000      7.19400000
H     -9.92200000     12.69000000      7.17000000
O      1.19300000     -9.29800000    -11.90600000
H      0.88300000     -8.39200000    -11.90900000
H      0.42300000     -9.81500000    -12.14100000
O    -10.11500000     10.53700000      2.32800000
H     -9.58300000     11.00000000      1.68000000
H    -10.88000000     11.09800000      2.45500000
O     -2.86500000     -9.14100000      6.54100000
H     -3.79500000     -9.03200000      6.34500000
H     -2.45100000     -8.35500000      6.18500000
O     12.35900000     -2.44800000     10.47800000
H     12.75500000     -2.46100000     11.34900000
H     12.79700000     -3.15500000     10.00500000
O     -8.06900000      2.43800000      0.96200000
H     -7.91300000      3.04100000      0.23600000
H     -8.06800000      2.99500000      1.74100000
O     -2.67200000     13.96700000      9.02200000
H     -2.75800000     13.99600000      9.97500000
H     -1.89900000     14.49900000      8.83400000
O     12.27700000      4.72900000      9.96200000
H     11.57900000      4.97000000      9.35300000
H     12.45800000      3.81000000      9.76700000
O    -12.20800000     12.26100000      3.35400000
H    -12.73800000     11.46400000      3.38100000
H    -12.68000000     12.84200000      2.75700000
O     -8.54000000      3.08800000     -3.10600000
H     -8.79900000      2.39200000     -3.71000000
H     -8.83500000      2.78300000     -2.24800000
O      6.95900000      1.09100000    -12.00100000
H      6.70300000      0.23300000    -11.66400000
H      6.22400000      1.36100000    -12.55200000
O     -2.22600000    -11.86400000     -9.26400000
H     -2.77900000    -11.96400000    -10.04000000
H     -1.33300000    -11.84800000     -9.60700000
O     -1.84000000      9.86700000      4.78700000
H     -1.85800000      9.49500000      3.90500000
H     -1.03900000     10.39200000      4.80900000
O      0.00200000    -13.59500000      1.42300000
H     -0.45500000    -13.76400000      2.24700000
H      0.71600000    -13.00400000      1.66300000
O      8.41100000     -1.33300000     -1.91200000
H      9.09600000     -1.95500000     -1.66600000
H      8.88700000     -0.57600000     -2.25300000
O     -3.72600000    -12.49800000    -11.76300000
H     -2.96400000    -13.04400000    -11.95800000
H     -4.40800000    -13.11900000    -11.50800000
O      8.93800000      6.44400000     10.79700000
H      8.98000000      5.59600000     11.24000000
H      8.07900000      6.79500000     11.03300000
O     -0.38300000      6.34800000    -10.41500000
H     -1.02700000      6.40200000    -11.12100000
H      0.16200000      7.12700000    -10.52700000
O     -7.81100000     -3.86900000     10.37600000
H     -7.34600000     -4.13000000     11.17100000
H     -7.50100000     -2.98100000     10.19900000
O      6.99900000     -9.43700000     -6.00500000
H      7.37700000    -10.04800000     -6.63700000
H      6.96300000     -8.60200000     -6.47100000
O    -10.07900000     11.53000000     -6.77000000
H     -9.74000000     11.40500000     -7.65700000
H    -10.94100000     11.92500000     -6.89600000
O     -4.75300000     -7.36900000     -4.96000000
H     -5.27900000     -7.74700000     -5.66500000
H     -4.92700000     -7.93000000     -4.20400000
O      8.86700000      7.99200000    -11.33200000
H      9.11000000      7.08200000    -11.16200000
H      8.11900000      7.93300000    -11.92600000
O     -7.82600000      7.48700000    -13.87100000
H     -8.63800000      7.07400000    -13.57500000
H     -7.85800000      8.36900000    -13.50100000
O      3.91600000     -6.97700000     -4.87500000
H      4.70300000     -7.08700000     -5.40900000
H      4.22100000     -7.08100000     -3.97400000
O    -14.75400000     -9.62300000      3.40700000
H    -14.18200000     -9.84300000      4.14200000
H    -15.59200000     -9.40400000      3.81300000
O     -3.29600000      6.14400000    -17.35100000
H     -3.22100000      5.48500000    -16.66000000
H     -3.63000000      5.66200000    -18.10700000
O      0.25100000      9.04700000    -14.34000000
H      0.45400000      9.95400000    -14.56600000
H     -0.21500000      8.70800000    -15.10400000
O     -6.00700000    -15.85700000      4.92100000
H     -5.88200000    -16.12900000      5.83000000
H     -6.37600000    -14.97600000      4.98400000
O     10.22000000      6.05500000      8.48000000
H     10.48000000      6.84400000      8.00500000
H      9.61700000      6.36900000      9.15400000
O    -14.75300000      4.71800000     -0.10500000
H    -13.99900000      4.75600000      0.48400000
H    -14.57400000      5.38500000     -0.76700000
O      3.39700000     -7.94900000     -9.92400000
H      3.88800000     -7.86800000    -10.74200000
H      3.15100000     -8.87300000     -9.88300000
O    -12.68100000     -7.80600000     -9.68800000
H    -12.86600000     -8.45600000    -10.36600000
H    -11.78800000     -8.00500000     -9.40400000
O      5.35100000    -17.56100000     -2.97700000
H      5.76300000    -18.07300000     -3.67300000
H      4.76700000    -16.95800000     -3.43800000
O    -14.79800000     -8.63200000     -3.93600000
H    -14.70600000     -8.84600000     -3.00700000
H    -13.95800000     -8.88100000     -4.32300000
O     -2.16500000      1.04400000     10.81600000
H     -2.84100000      1.30900000     10.19300000
H     -1.78400000      1.86800000     11.12000000
O    -13.77500000     -9.04500000     -1.10900000
H    -13.99800000     -8.20400000     -0.70800000
H    -13.47600000     -9.58600000     -0.37900000
O    -12.18300000    -12.25900000      2.49900000
H    -12.90300000    -12.56700000      1.95000000
H    -12.24600000    -11.30400000      2.46300000
O    -13.48400000      7.87500000      2.79500000
H    -13.36200000      7.00900000      3.18500000
H    -13.62300000      7.70100000      1.86400000
O      5.63800000     11.71700000     -4.47300000
H      5.57200000     12.02200000     -3.56800000
H      6.11000000     12.41500000     -4.92700000
O     -8.95500000     -1.39000000    -14.09700000
H     -8.29100000     -1.99000000    -14.43600000
H     -8.45900000     -0.73400000    -13.60800000
O      6.59800000      0.46000000      2.73800000
H      7.25900000      1.14600000      2.82700000
H      6.82500000      0.01300000      1.92200000
O     -5.32500000      9.76800000     10.95000000
H     -5.95900000     10.48300000     10.89900000
H     -4.71700000     10.03600000     11.63900000
O      4.63500000     -5.59500000     -0.31500000
H      4.54700000     -6.14300000      0.46400000
H      4.57500000     -6.20800000     -1.04800000
O      4.16500000     -2.13700000    -13.66200000
H      3.67300000     -2.12100000    -14.48300000
H      4.68100000     -1.33100000    -13.67700000
O     -5.42400000     -0.44800000     -9.52600000
H     -4.48000000     -0.42800000     -9.67700000
H     -5.74600000      0.36900000     -9.90600000
O    -13.60500000      2.18900000    -10.47500000
H    -13.40500000      1.38900000     -9.98800000
H    -14.39200000      1.97400000    -10.97600000
O      0.76300000     -3.97200000      6.33000000
H      1.66400000     -3.92100000      6.65000000
H      0.22500000     -3.78000000      7.09800000
O      0.03400000    -14.37700000     -8.36900000
H     -0.42700000    -13.62100000     -8.73400000
H      0.67500000    -13.99900000     -7.76800000
O      4.67300000    -10.32400000     -1.21500000
H      4.04700000    -10.72200000     -0.60900000
H      5.08700000    -11.06800000     -1.65300000
O      0.42300000      6.88100000     16.19000000
H      0.42800000      7.79500000     15.90400000
H      0.92800000      6.41800000     15.52200000
O      6.29700000      9.82900000     -8.01000000
H      5.79000000     10.59600000     -8.27400000
H      5.88900000      9.10000000     -8.47800000
O      3.59100000     -4.15100000      7.94300000
H      3.35700000     -4.82000000      8.58700000
H      4.39200000     -4.48000000      7.53600000
O      7.24700000    -11.38500000     -7.85500000
H      8.05200000    -11.77600000     -8.19400000
H      6.68900000    -11.28100000     -8.62600000
O     -4.05500000     -4.38800000     -4.53900000
H     -4.36400000     -3.67500000     -5.09700000
H     -3.68800000     -5.02800000     -5.14900000
O      9.01700000     -5.24800000     -7.60100000
H      9.63000000     -5.77900000     -7.09300000
H      8.82600000     -4.49800000     -7.03700000
O     12.71200000     -4.08200000     -4.18600000
H     12.46400000     -4.69400000     -3.49200000
H     12.75500000     -3.23100000     -3.75000000
O      8.15600000      7.63800000      3.14200000
H      8.48900000      7.04600000      2.46700000
H      7.49100000      8.16100000      2.69500000
O     -4.30900000     -5.73400000      5.74000000
H     -4.67400000     -5.04800000      6.29900000
H     -3.91000000     -6.35300000      6.35100000
O      7.14700000     -7.37100000     -7.79800000
H      7.22300000     -6.81700000     -8.57400000
H      8.03300000     -7.40100000     -7.43700000
O     11.72900000      9.28900000      4.28000000
H     12.48300000      9.07300000      3.73100000
H     12.09500000      9.40300000      5.15700000
O      2.16500000      4.63000000     -2.35000000
H      1.76400000      4.77400000     -3.20700000
H      2.69300000      3.84000000     -2.46100000
O    -18.00900000     -2.88900000      2.29000000
H    -18.59300000     -3.54200000      1.90300000
H    -17.19600000     -3.36400000      2.45800000
O      2.07300000     13.38200000      8.04000000
H      2.55700000     12.55600000      8.04100000
H      2.42700000     13.86700000      8.78600000
O     -4.78400000      0.00600000     11.81300000
H     -4.01500000      0.06400000     11.24500000
H     -4.72100000      0.77400000     12.38000000
O     -3.83900000      2.01500000    -16.61800000
H     -3.08100000      1.51900000    -16.92900000
H     -3.46800000      2.82700000    -16.27300000
O     -3.08000000     -1.13100000    -11.10900000
H     -2.46100000     -1.18800000    -11.83600000
H     -3.94000000     -1.24000000    -11.51600000
O     10.98700000     -3.52500000      4.82900000
H     11.71800000     -3.02800000      5.19600000
H     11.39600000     -4.28800000      4.42100000
O    -10.12100000     -2.48100000     11.38800000
H    -10.56400000     -3.12100000     11.94600000
H     -9.23300000     -2.82400000     11.29000000
O      5.18100000      4.10900000      7.47400000
H      5.84000000      3.41500000      7.44800000
H      5.66800000      4.89300000      7.72600000
O      2.83900000     -4.58400000     -4.60600000
H      3.09000000     -5.50300000     -4.69600000
H      3.65700000     -4.13100000     -4.40200000
O      4.97100000    -14.49100000      0.54100000
H      5.74100000    -14.76100000      0.04100000
H      4.32000000    -15.17000000      0.36400000
O     14.48500000      6.17300000     10.33700000
H     13.56800000      5.92800000     10.21400000
H     14.44900000      7.02400000     10.77400000
O     -7.10000000     11.97800000     -3.70300000
H     -7.70800000     11.27800000     -3.46600000
H     -6.32800000     11.52200000     -4.03900000
O    -13.07800000      0.64100000      4.16800000
H    -13.74400000      0.06900000      3.78600000
H    -12.52300000      0.88900000      3.42800000
O     16.10500000     -1.17400000     -3.57400000
H     16.31800000     -0.59500000     -2.84200000
H     15.93400000     -2.02300000     -3.16500000
O     -0.05400000     12.01300000     -1.40500000
H     -0.72900000     12.57400000     -1.78700000
H     -0.03900000     11.23900000     -1.96800000
O    -13.95700000     10.29600000      3.75100000
H    -13.70900000     10.10400000      4.65600000
H    -14.07500000      9.43700000      3.34700000
O      3.30800000     -9.53100000      7.56500000
H      3.89700000    -10.21100000      7.89200000
H      3.84600000     -8.74000000      7.54000000
O     -1.99000000     -3.26600000     17.28400000
H     -1.09100000     -2.97500000     17.43700000
H     -2.44700000     -2.48200000     16.97900000
O    -12.30700000     -2.48500000      5.45200000
H    -11.60100000     -3.10000000      5.65100000
H    -12.20500000     -2.29600000      4.51900000
O     16.60000000     -2.02000000      6.46300000
H     16.19300000     -2.87400000      6.31500000
H     17.49700000     -2.12400000      6.14600000
O    -14.55300000      1.37800000      6.55500000
H    -14.06500000      0.92600000      5.86600000
H    -14.43500000      0.82800000      7.33000000
O      4.82200000      7.48200000      0.87200000
H      4.41600000      7.07700000      0.10600000
H      4.64000000      6.87500000      1.58900000
O      7.36500000      9.66200000     -5.48500000
H      6.94400000     10.36600000     -4.99200000
H      7.10500000      9.81700000     -6.39300000
O     -8.93800000     -5.52900000     14.89800000
H     -8.79700000     -4.60900000     15.12300000
H     -8.08700000     -5.83000000     14.57900000
O      9.11700000      8.99300000     -3.59800000
H      8.47200000      9.05500000     -4.30300000
H      8.91300000      9.73000000     -3.02200000
O     13.08900000     -0.71000000     -4.34400000
H     13.97900000     -1.04100000     -4.22000000
H     12.69200000     -0.75600000     -3.47500000
O      3.03500000      3.70500000      5.84200000
H      3.22300000      3.04300000      5.17700000
H      3.83700000      3.75800000      6.36200000
O     -4.15200000     -2.27700000      7.71100000
H     -3.50800000     -1.91900000      8.32200000
H     -3.68700000     -2.32800000      6.87600000
O    -10.00000000      6.33800000    -12.52900000
H    -10.26700000      7.16000000    -12.11600000
H     -9.73900000      5.77700000    -11.79900000
O     -7.86800000     10.15900000      4.15000000
H     -8.64300000     10.11900000      3.59000000
H     -7.43500000     10.97600000      3.90300000
O      9.89200000     14.92000000     -3.40600000
H     10.82000000     14.68400000     -3.42000000
H      9.44100000     14.10700000     -3.17800000
O     10.32600000     -2.21700000    -12.26700000
H     10.16900000     -1.32400000    -12.57300000
H     10.12700000     -2.18800000    -11.33100000
O      5.50800000     14.82100000      5.40000000
H      5.22600000     14.42300000      4.57700000
H      5.68100000     15.73600000      5.17600000
O    -11.20100000      0.02000000      6.33900000
H    -11.74500000     -0.76800000      6.31600000
H    -10.75300000      0.02700000      5.49300000
O    -10.83500000    -10.65000000      0.25800000
H    -10.82700000    -10.39000000     -0.66300000
H    -10.38400000     -9.93800000      0.71100000
O      5.14700000     10.06300000     -0.08700000
H      5.08700000      9.14700000      0.18600000
H      4.25400000     10.29700000     -0.33900000
O     -9.75900000     -8.22000000      1.17900000
H     -8.92300000     -8.24500000      1.64500000
H     -9.62400000     -7.58100000      0.48000000
O     -4.91200000     -5.00000000    -15.83500000
H     -5.21500000     -5.89000000    -15.65600000
H     -3.96500000     -5.03900000    -15.70700000
O      6.80800000      0.17200000      5.42500000
H      6.67800000      0.04400000      4.48500000
H      7.51200000      0.81800000      5.48300000
O     -2.70400000     13.38200000      1.46600000
H     -3.35700000     12.79000000      1.09400000
H     -2.13400000     12.81400000      1.98500000
O     -6.76200000     -1.39200000      9.96100000
H     -6.04100000     -1.33300000     10.58800000
H     -6.42700000     -0.96800000      9.17000000
O     -1.87800000      3.50600000    -11.79600000
H     -0.94100000      3.33300000    -11.88600000
H     -2.14400000      2.99100000    -11.03500000
O    -12.99800000     10.15500000      6.29900000
H    -12.29600000      9.93100000      6.90900000
H    -13.57900000      9.39500000      6.31300000
O     -7.52300000      9.05300000      6.50000000
H     -7.89600000      9.42400000      5.70100000
H     -6.94500000      9.73800000      6.83600000
O     13.98600000      1.02200000     -6.26800000
H     13.54600000      0.44100000     -5.64700000
H     13.27600000      1.39200000     -6.79300000
O    -10.07200000     -5.10100000      3.83500000
H     -9.85100000     -5.12600000      4.76600000
H     -9.24200000     -4.91400000      3.39600000
O    -10.15900000    -13.16500000     -0.08700000
H    -10.68800000    -13.53300000      0.62100000
H    -10.35200000    -12.22800000     -0.06800000
O     -8.92800000    -12.68800000      6.48500000
H     -9.80600000    -12.67800000      6.86500000
H     -9.05800000    -13.00200000      5.59000000
O     -7.42600000    -14.87500000     -3.69600000
H     -7.53000000    -14.75100000     -4.64000000
H     -6.48300000    -14.80400000     -3.54700000
O      0.03200000    -11.59200000     -2.23900000
H      0.93700000    -11.37200000     -2.45900000
H     -0.32600000    -11.96800000     -3.04300000
O      0.14600000     11.42300000      8.23700000
H      0.87600000     12.04200000      8.22800000
H     -0.15900000     11.42700000      9.14500000
O      9.70900000      2.93800000    -13.87400000
H      9.23000000      3.66300000    -13.47200000
H      9.64400000      3.10000000    -14.81500000
O      6.46300000      7.31000000     -9.14000000
H      5.60300000      6.94600000     -9.34800000
H      6.85400000      7.50200000     -9.99300000
O      3.36300000     12.29900000      5.29300000
H      4.11900000     11.88900000      4.87200000
H      3.02100000     11.62400000      5.87900000
O     -9.30600000      2.86500000     15.73300000
H     -9.12600000      2.76500000     14.79800000
H    -10.23700000      2.66100000     15.82100000
O     -9.14600000      6.20600000      6.13700000
H     -9.74100000      5.56200000      6.51900000
H     -8.35100000      6.14200000      6.66700000
O      7.61400000      5.54700000     -7.58800000
H      7.33800000      5.75300000     -6.69500000
H      7.19900000      6.21900000     -8.12800000
O     -6.93800000      2.33800000     13.00000000
H     -7.56600000      1.61600000     12.99500000
H     -7.32900000      3.00000000     12.42900000
O     11.59600000      8.67700000     -5.00600000
H     10.74000000      8.68700000     -4.58000000
H     12.21900000      8.54500000     -4.29100000
O     -4.91700000     -4.27900000    -11.98000000
H     -4.12400000     -4.37900000    -12.50700000
H     -5.18800000     -3.37200000    -12.12300000
O     -4.02400000     16.01200000      7.60100000
H     -4.76800000     15.78400000      7.04500000
H     -3.57700000     15.18000000      7.75700000
O     -0.69100000      8.68600000     11.33400000
H     -1.44700000      8.69000000     10.74700000
H     -0.42800000      9.60400000     11.39200000
O     -7.53200000     13.26300000      0.27900000
H     -7.39200000     13.75200000      1.08900000
H     -7.28100000     13.87200000     -0.41500000
O     -1.04800000     -1.47300000    -12.99700000
H     -1.02400000     -0.57300000    -13.32400000
H     -0.22900000     -1.86200000    -13.30500000
O      0.45100000      1.14200000      9.49500000
H     -0.05600000      1.30100000      8.69900000
H      1.23700000      0.68600000      9.19200000
O      1.74400000     15.62400000     -5.27400000
H      2.25700000     15.91700000     -6.02700000
H      2.06600000     16.15300000     -4.54400000
O     11.84700000     -4.44500000     -9.37800000
H     10.89200000     -4.41200000     -9.32400000
H     12.07200000     -5.33200000     -9.09900000
O      4.25300000    -13.15500000     12.02200000
H      3.96700000    -12.57300000     11.31800000
H      3.81500000    -13.98600000     11.83900000
O     -6.98200000      6.43600000      7.36600000
H     -7.21900000      7.31000000      7.05700000
H     -6.87300000      6.53700000      8.31200000
O     -1.65800000     -0.71300000      8.77000000
H     -1.21800000     -0.32200000      8.01600000
H     -1.50200000     -0.09500000      9.48500000
O     15.93100000      7.45100000      4.92900000
H     15.25900000      7.42300000      5.61100000
H     15.78300000      6.65700000      4.41500000
O     -1.75600000      6.66800000    -12.97900000
H     -1.71500000      7.62100000    -12.89900000
H     -2.69100000      6.46500000    -12.94100000
O      4.69600000      5.69900000     15.61300000
H      4.78900000      5.61400000     16.56200000
H      3.75800000      5.59400000     15.45400000
O      9.63300000      2.42000000     12.58900000
H      9.79000000      2.41400000     11.64400000
H      9.37200000      3.32000000     12.78200000
O      0.41800000      6.67800000      7.37500000
H      0.38700000      6.23300000      6.52800000
H      0.28100000      7.60200000      7.16500000
O      3.11500000      7.69100000      8.05600000
H      3.12700000      7.65700000      9.01300000
H      2.22400000      7.43300000      7.81900000
O     -0.85200000     -7.78400000    -13.14600000
H     -1.47900000     -8.39200000    -13.53800000
H     -0.50700000     -7.28600000    -13.88700000
O      5.72800000    -10.80800000     -9.92200000
H      4.87800000    -10.49200000    -10.22800000
H      6.00500000    -11.43500000    -10.59000000
O     -0.33500000     11.57800000     11.55800000
H      0.53400000     11.90000000     11.79600000
H     -0.90200000     11.86800000     12.27300000
O     -6.52800000    -12.67200000    -11.07100000
H     -6.59400000    -11.85800000    -10.57100000
H     -6.73300000    -13.36000000    -10.43700000
O      6.82900000     -0.01300000    -15.47300000
H      6.61800000     -0.62900000    -16.17500000
H      7.44500000      0.60200000    -15.87100000
O     11.68900000     -1.44300000     14.81200000
H     11.07000000     -1.16500000     14.13800000
H     11.25000000     -2.16800000     15.25700000
O      6.60800000      4.63300000     13.62400000
H      7.48800000      5.00600000     13.58400000
H      6.32800000      4.77400000     14.52800000
O      4.33100000    -12.86500000      7.24300000
H      3.63300000    -13.10100000      6.63200000
H      4.50700000    -13.67000000      7.72900000
O     13.77200000      0.87500000     -1.43200000
H     12.97100000      0.39900000     -1.21200000
H     14.16800000      1.08100000     -0.58500000
O     11.42900000      0.45300000      5.90000000
H     11.95300000      0.52000000      5.10100000
H     12.06500000      0.53400000      6.61100000
O    -13.68600000     10.92000000     -3.33500000
H    -12.90400000     11.02000000     -2.79200000
H    -14.14300000     11.75700000     -3.25200000
O      7.44300000    -11.62600000     -0.66800000
H      7.30100000    -10.71700000     -0.40400000
H      7.74200000    -11.56800000     -1.57600000
O     -3.47400000     10.49700000     12.81700000
H     -3.04000000      9.74200000     13.21600000
H     -2.89200000     11.23400000     13.00300000
O     -5.70600000     -7.34000000    -14.35300000
H     -5.80300000     -8.24400000    -14.65300000
H     -5.63600000     -7.41000000    -13.40100000
O     17.80900000     -4.46700000     -4.12600000
H     16.96200000     -4.10500000     -4.38500000
H     18.02400000     -5.09300000     -4.81700000
O     -5.47500000     -4.04500000     12.35600000
H     -5.19600000     -4.60900000     11.63400000
H     -4.70300000     -3.51700000     12.56000000
O      3.16300000    -11.70800000     10.13600000
H      3.34600000    -11.60800000      9.20200000
H      3.40700000    -10.86500000     10.51900000
O     -6.36700000      5.39600000    -14.90600000
H     -5.43000000      5.31400000    -14.73100000
H     -6.60400000      6.25300000    -14.55200000
O    -14.88600000     -3.15800000     -0.61100000
H    -15.59700000     -3.71200000     -0.93300000
H    -14.98000000     -3.17700000      0.34200000
O    -12.47300000     -2.11900000      9.50800000
H    -11.74000000     -1.94800000      8.91800000
H    -12.07100000     -2.51700000     10.28000000
O    -11.21400000     10.58200000     -2.12500000
H    -10.72200000     11.14200000     -1.52400000
H    -11.34300000      9.76700000     -1.64100000
O     10.85900000     10.06100000      1.40100000
H     11.52000000      9.83400000      2.05400000
H     10.03100000     10.03700000      1.88000000
O      5.61400000     -4.23800000    -15.55500000
H      5.83700000     -3.68600000    -14.80600000
H      4.73300000     -4.55900000    -15.36100000
O    -10.74200000      7.79500000      5.06000000
H    -10.16500000      7.11800000      5.41400000
H    -10.87200000      8.40300000      5.78700000
O      0.58500000      5.90700000      4.83100000
H      0.03400000      6.15000000      4.08700000
H      1.44600000      5.74200000      4.44700000
O      4.71400000     13.45100000      1.44200000
H      5.56000000     13.16500000      1.09800000
H      4.27100000     12.64100000      1.69400000
O      4.60700000     -1.84500000      2.58700000
H      4.61400000     -2.18400000      1.69200000
H      4.85600000     -0.92500000      2.49700000
O     -2.46700000     -5.35000000      2.08400000
H     -3.04800000     -4.68500000      1.71600000
H     -1.85400000     -4.85800000      2.62900000
O      0.44100000      2.98100000    -15.96900000
H      0.41300000      3.27500000    -16.88000000
H      0.44800000      3.79000000    -15.45700000
O      2.30300000     -8.53700000     -6.79700000
H      2.35700000     -8.04800000     -5.97600000
H      3.13600000     -9.00500000     -6.85200000
O     -5.57100000      8.80200000     -7.39500000
H     -4.70800000      8.62400000     -7.02100000
H     -5.63300000      8.21100000     -8.14600000
O    -12.75200000      5.82900000      4.36100000
H    -12.26600000      5.07500000      4.69400000
H    -12.31500000      6.58700000      4.75100000
O    -11.54000000     -4.46300000     12.99300000
H    -11.96100000     -3.60400000     12.99000000
H    -11.48800000     -4.70100000     13.91900000
O      1.99100000    -13.13900000     -6.64200000
H      2.17800000    -12.35100000     -6.13300000
H      2.82100000    -13.35300000     -7.06700000
O    -10.16800000     -4.76500000     -6.53900000
H    -10.45000000     -3.88800000     -6.27700000
H     -9.30600000     -4.63000000     -6.93400000
O      2.05800000     -5.78300000     -9.02700000
H      2.54600000     -6.48200000     -9.46200000
H      1.15200000     -5.91300000     -9.30700000
O      6.25300000      7.95300000     10.19700000
H      5.34000000      7.80300000     10.44200000
H      6.40900000      8.87400000     10.40700000
O    -11.26700000     -2.00800000     -1.66000000
H    -11.03400000     -2.73500000     -2.23700000
H    -10.87100000     -1.23900000     -2.07100000
O     10.26300000    -12.13100000      0.51900000
H     10.27100000    -11.25300000      0.13900000
H      9.35400000    -12.41900000      0.44000000
O      6.22000000    -15.00600000     -1.95600000
H      5.59400000    -15.71800000     -2.09100000
H      7.06800000    -15.38700000     -2.18200000
O     -4.27800000     -5.16500000     -9.53600000
H     -4.53700000     -4.67100000    -10.31300000
H     -4.95400000     -4.96600000     -8.88800000
O      0.52100000      9.10100000    -10.07100000
H     -0.20600000      9.64600000    -10.37300000
H      0.48900000      9.16700000     -9.11700000
O      1.25300000      7.85500000      1.01600000
H      0.96000000      8.33600000      0.24200000
H      0.44800000      7.50600000      1.39900000
O      0.01100000      9.68800000     -7.28700000
H      0.49500000      8.90800000     -7.01600000
H     -0.90600000      9.47100000     -7.11800000
O      6.46800000     -1.18500000    -10.05300000
H      6.18800000     -0.92800000     -9.17400000
H      6.24600000     -2.11400000    -10.11300000
O     15.67300000      3.36500000     -6.78300000
H     15.12000000      2.66500000     -6.43600000
H     16.18700000      2.94500000     -7.47200000
O     16.18500000      2.10100000      4.43200000
H     16.87600000      2.69200000      4.73100000
H     15.98000000      1.56500000      5.19900000
O      9.44000000     -8.40900000     -2.84100000
H      8.80900000     -9.00200000     -3.25000000
H      9.79800000     -8.90900000     -2.10800000
O     -5.17000000    -10.16200000    -13.06300000
H     -5.43300000    -10.59100000    -13.87800000
H     -4.73100000    -10.84900000    -12.56200000
O     -1.11800000      6.70700000      2.86200000
H     -2.01600000      6.37500000      2.85900000
H     -1.21400000      7.65500000      2.95200000
O      9.82100000      4.15200000      4.29500000
H     10.61000000      4.38100000      4.78600000
H      9.13100000      4.68700000      4.68800000
O      1.14300000     -2.01600000     -3.67300000
H      1.50700000     -2.78300000     -4.11600000
H      1.73300000     -1.30100000     -3.91000000
O     13.73400000     -6.90800000      7.14600000
H     13.39400000     -6.35300000      7.84800000
H     12.98600000     -7.44300000      6.88000000
O     -0.25900000     -9.19300000      0.63400000
H      0.01700000    -10.07200000      0.37500000
H     -1.05300000     -9.03200000      0.12400000
O     -2.84400000     13.27300000     -7.71400000
H     -2.68900000     12.92700000     -8.59300000
H     -3.61800000     13.82900000     -7.80800000
O     -1.65700000    -11.37900000     -4.94000000
H     -1.42300000    -10.52200000     -5.29600000
H     -2.22100000    -11.76900000     -5.60800000
O    -10.04400000     -4.42800000     -3.24100000
H    -10.80600000     -5.00200000     -3.16300000
H    -10.11000000     -4.06100000     -4.12200000
O     -3.80100000      7.79900000     -4.19800000
H     -2.94000000      7.43600000     -3.99100000
H     -4.32800000      7.03900000     -4.44400000
O      4.56400000     -2.96200000     -0.04100000
H      4.55000000     -3.91100000      0.08600000
H      3.81900000     -2.78600000     -0.61500000
O      0.94300000     14.34900000      1.30100000
H      0.79500000     14.43400000      2.24300000
H      0.23200000     14.85000000      0.90100000
O     -0.60900000    -16.92400000     -7.69000000
H     -0.37500000    -16.07000000     -8.05200000
H     -1.06200000    -17.37100000     -8.40500000
O      7.02200000     -9.06900000      0.02000000
H      6.24300000     -9.16600000     -0.52800000
H      6.84800000     -8.28900000      0.54700000
O      2.87100000      3.64600000      9.16900000
H      2.48400000      3.13800000      8.45500000
H      3.68000000      3.99900000      8.79900000
O     -2.39900000     -5.98900000     -6.29600000
H     -1.47500000     -5.74600000     -6.35300000
H     -2.41100000     -6.74900000     -5.71300000
O    -11.89000000    -10.91400000      8.18500000
H    -11.27500000    -10.31500000      8.61000000
H    -11.69400000    -11.76900000      8.56700000
O     -2.08100000     -9.02100000     -1.54900000
H     -2.43000000     -9.47300000     -2.31700000
H     -2.56700000     -8.19700000     -1.51400000
O     -8.47200000      9.85800000    -12.28200000
H     -8.49600000     10.34100000    -11.45600000
H     -9.36500000      9.53400000    -12.39700000
O      1.81300000      9.93800000     13.64200000
H      2.56200000      9.47900000     14.02300000
H      1.09500000      9.77300000     14.25400000
O     -6.92000000      6.83600000     14.06300000
H     -6.18900000      6.54400000     14.60800000
H     -6.64300000      6.64300000     13.16700000
O      6.25400000     13.99900000      7.79800000
H      6.10900000     14.29200000      6.89800000
H      5.65500000     14.53000000      8.32300000
O    -11.09400000      7.20200000     -4.68400000
H    -10.21100000      7.19300000     -5.05200000
H    -11.41800000      8.08600000     -4.85900000
O      4.73100000      4.94500000      2.05600000
H      4.21000000      4.31800000      1.55400000
H      4.12400000      5.29000000      2.71100000
O     -8.66100000     13.35600000     -5.44400000
H     -9.15400000     12.59900000     -5.76100000
H     -8.13800000     13.01500000     -4.71800000
O     -6.78700000    -16.38100000      2.12200000
H     -6.67400000    -16.02400000      3.00300000
H     -7.19600000    -15.67100000      1.62700000
O      4.49500000    -11.18700000    -13.20500000
H      4.17300000    -11.58200000    -14.01500000
H      4.82200000    -10.32800000    -13.47100000
O     -1.63400000      0.46600000    -16.64500000
H     -0.99200000     -0.24400000    -16.68600000
H     -1.12000000      1.23900000    -16.41200000
O     -5.80600000     -1.50100000     -1.13400000
H     -6.52500000     -1.99100000     -1.53300000
H     -5.02700000     -2.02700000     -1.31500000
O      5.03800000     -9.33900000      3.75100000
H      4.10400000     -9.46400000      3.58400000
H      5.41600000    -10.21500000      3.66800000
O     12.81800000     -8.71000000      3.97100000
H     13.56400000     -9.30800000      4.02300000
H     12.35600000     -8.83000000      4.80000000
O     -2.01700000     -3.47300000    -15.61000000
H     -2.64600000     -2.77700000    -15.80200000
H     -1.52400000     -3.58200000    -16.42400000
O      7.89200000     -1.99600000     -6.84900000
H      7.84200000     -1.85700000     -5.90300000
H      7.14400000     -1.51300000     -7.20200000
O    -15.63200000     -5.16900000      6.68400000
H    -15.24100000     -4.69700000      7.41900000
H    -15.99200000     -4.48300000      6.12200000
O     11.54200000      6.36300000     12.00000000
H     11.75200000      5.64200000     11.40600000
H     11.05300000      6.98400000     11.46000000
O    -10.76500000    -10.75900000     -6.53000000
H     -9.86600000    -10.55800000     -6.79100000
H    -10.67900000    -11.48500000     -5.91300000
O      7.66500000     -5.33000000     -3.31700000
H      8.60600000     -5.17700000     -3.40600000
H      7.39600000     -4.76100000     -2.59600000
O     -3.18800000     -3.28800000     -7.48600000
H     -3.94700000     -2.94600000     -7.01400000
H     -3.51900000     -4.06000000     -7.94400000
O     -6.31400000     -0.68700000    -16.73900000
H     -6.75100000     -1.26900000    -17.36100000
H     -7.02800000     -0.21800000    -16.30700000
O      5.80600000     -6.14500000     11.97900000
H      6.08300000     -5.68000000     12.76800000
H      6.19200000     -7.01600000     12.06500000
O     -9.95100000     -8.82100000      6.01200000
H     -9.69700000     -7.92200000      6.22200000
H    -10.18900000     -9.20500000      6.85500000
O     -9.94000000     -6.22500000     -0.72900000
H    -10.25000000     -5.44600000     -0.26700000
H    -10.39400000     -6.19900000     -1.57200000
O     12.06800000      4.13200000     -5.89400000
H     11.91600000      4.60300000     -5.07500000
H     13.01200000      3.97200000     -5.90800000
O      8.94600000      0.98900000     -5.91900000
H      9.42200000      1.76400000     -5.61800000
H      9.43100000      0.25200000     -5.54800000
O    -12.71300000      6.10100000      8.06500000
H    -13.30700000      6.73100000      8.47300000
H    -13.27000000      5.59900000      7.46900000
O      0.63900000     -4.00300000     10.98300000
H      0.64500000     -3.41100000     11.73500000
H      0.06500000     -4.72100000     11.24600000
O      2.95500000      9.09200000      2.95300000
H      2.70400000      8.68500000      2.12300000
H      2.83900000      8.40100000      3.60400000
O     -1.03200000     -3.23000000      8.59700000
H     -0.38000000     -3.35900000      9.28600000
H     -1.31200000     -2.32000000      8.70100000
O    -10.32100000     -7.84200000     -8.17400000
H    -10.55100000     -7.99200000     -7.25700000
H     -9.42300000     -7.51200000     -8.14500000
O     -5.07700000     -3.93600000      3.61700000
H     -4.77900000     -4.01300000      2.71100000
H     -4.62600000     -4.64300000      4.07800000
O      4.78600000     -5.67500000      4.08500000
H      4.23400000     -4.91100000      3.91600000
H      4.95300000     -5.64700000      5.02700000
O     11.06700000      4.98600000     -3.47900000
H     10.35000000      4.66400000     -2.93100000
H     11.51700000      5.62900000     -2.93100000
O    -17.62300000      0.46500000     -6.35000000
H    -16.78700000      0.68000000     -5.93700000
H    -18.27900000      0.89300000     -5.80000000
O     -3.96100000    -11.65100000     -3.61700000
H     -3.87000000    -12.59800000     -3.50900000
H     -3.14600000    -11.37800000     -4.03700000
O      9.54200000     -3.72600000    -14.34300000
H     10.01900000     -3.42300000    -13.57000000
H      8.62000000     -3.67300000    -14.09200000
O      7.49200000     -2.43100000     14.38000000
H      7.99100000     -3.19000000     14.07800000
H      8.00300000     -1.67700000     14.08800000
O     -7.97600000      4.61100000      2.52600000
H     -8.81200000      4.90800000      2.16700000
H     -7.48800000      5.41700000      2.69300000
O      1.69000000    -16.80700000      6.12400000
H      1.56000000    -15.89700000      5.85800000
H      1.13200000    -17.31100000      5.53200000
O      8.92600000     12.94500000      0.05900000
H      9.86100000     13.09700000     -0.08200000
H      8.66700000     13.61700000      0.69000000
O     -2.88100000      0.36400000      4.14100000
H     -3.11500000     -0.32100000      4.76800000
H     -2.10000000      0.02900000      3.70100000
O      6.73300000      6.52500000      7.94900000
H      6.59400000      6.99100000      8.77400000
H      6.67800000      7.20600000      7.27800000
O      5.64300000     -7.37200000      7.72600000
H      5.37600000     -6.66100000      7.14300000
H      6.24300000     -7.90000000      7.19900000
O     13.25800000    -10.25600000     -2.51900000
H     14.03800000     -9.75600000     -2.27900000
H     13.34700000    -10.40100000     -3.46100000
O     -2.68700000      3.55300000      7.46000000
H     -2.14400000      3.54200000      6.67200000
H     -2.53600000      4.41700000      7.84300000
O     -0.28400000     14.33400000     -8.60900000
H      0.24600000     13.58200000     -8.34400000
H     -1.09200000     14.24700000     -8.10400000
O     -3.83800000     -3.17500000     -1.84600000
H     -4.00200000     -3.23700000     -2.78600000
H     -3.00700000     -2.70400000     -1.77800000
O      2.51000000     -2.27700000      9.77900000
H      1.81900000     -2.80200000     10.18400000
H      2.94200000     -2.87800000      9.17200000
O     11.66000000     -8.59700000      1.12300000
H     11.79100000     -7.65200000      1.19200000
H     11.70900000     -8.91200000      2.02600000
O     -6.15600000      5.76000000     -3.72600000
H     -6.02100000      6.30300000     -2.94900000
H     -6.30000000      4.87900000     -3.38000000
O     -0.00600000      5.02000000    -14.55800000
H     -0.66200000      5.65200000    -14.26600000
H      0.79100000      5.53700000    -14.67300000
O     -3.53000000    -14.24300000     -2.97400000
H     -3.55800000    -14.42400000     -3.91300000
H     -3.91600000    -15.02000000     -2.56900000
O      6.66000000     -2.45700000      9.24700000
H      6.23600000     -2.53700000     10.10100000
H      6.04300000     -2.85800000      8.63500000
O     -6.72800000     -0.00600000     16.35300000
H     -6.43700000      0.89100000     16.51800000
H     -6.37300000     -0.21800000     15.49000000
O      7.05200000      4.94900000     -3.75700000
H      7.24800000      5.18900000     -2.85100000
H      6.79400000      5.77200000     -4.17200000
O     16.86700000     -2.31500000     -7.32200000
H     17.77500000     -2.21900000     -7.03300000
H     16.44500000     -1.49500000     -7.06300000
O     -4.51200000    -16.91600000      0.54900000
H     -3.77700000    -16.30300000      0.53100000
H     -5.01000000    -16.67000000      1.32900000
O     -3.10600000      8.39100000      9.73800000
H     -3.83400000      8.78500000     10.21900000
H     -3.05700000      8.89500000      8.92500000
O      5.25500000     17.45700000     -0.98100000
H      4.67200000     17.23000000     -0.25700000
H      4.94300000     16.92600000     -1.71400000
O     -6.52300000     -6.39000000     14.01400000
H     -5.81900000     -5.74100000     14.01700000
H     -6.56800000     -6.69100000     13.10600000
O     -7.47600000     -6.79800000     -2.80200000
H     -7.55500000     -6.57900000     -1.87300000
H     -6.82900000     -7.50300000     -2.82800000
O     -1.31800000     10.97200000    -12.24700000
H     -1.89800000     10.21600000    -12.14900000
H     -0.83500000     10.80000000    -13.05500000
O     12.48800000      8.91600000     -2.38100000
H     11.95900000      9.44300000     -1.78200000
H     13.37900000      9.24800000     -2.27000000
O     -5.36700000     -8.69600000      6.58300000
H     -5.93700000     -7.92700000      6.58500000
H     -5.96900000     -9.44100000      6.57800000
O      6.21600000      6.93400000     -5.67500000
H      6.54800000      7.80000000     -5.91300000
H      5.47300000      7.11200000     -5.09900000
O     -7.65600000     -1.01900000      1.09800000
H     -7.16600000     -0.56300000      1.78300000
H     -7.07000000     -1.01300000      0.34100000
O      0.26100000     11.31100000      1.09000000
H      0.49400000     12.20900000      1.32500000
H      0.06400000     11.35100000      0.15400000
O     -3.51400000      1.08500000    -13.60100000
H     -3.87700000      1.19700000    -14.48000000
H     -2.58900000      0.88500000    -13.74800000
O      7.14700000     -8.77700000      5.79800000
H      7.59600000     -9.61600000      5.89700000
H      6.50300000     -8.92900000      5.10700000
O     -4.47400000      3.60200000     11.02100000
H     -3.56500000      3.89400000     10.96000000
H     -4.54200000      2.89400000     10.38100000
O     15.86500000     -6.44400000     -3.17000000
H     15.29800000     -6.38700000     -2.40100000
H     15.66600000     -5.65500000     -3.67400000
O    -10.54300000     -7.15600000     -5.43400000
H    -10.31400000     -6.27800000     -5.74000000
H     -9.86300000     -7.37200000     -4.79600000
O    -13.49200000     -2.87300000     -9.18000000
H    -13.50800000     -3.61800000     -8.58000000
H    -12.62800000     -2.91400000     -9.59000000
O     -6.53900000     11.22600000     -6.55000000
H     -6.15900000     10.40500000     -6.86200000
H     -7.37300000     10.97000000     -6.15600000
O      1.78300000      5.30600000     14.31800000
H      1.70400000      5.34300000     13.36500000
H      2.11900000      4.42700000     14.49600000
O      2.95600000     -3.56800000      3.79500000
H      2.28900000     -2.92200000      4.02600000
H      3.63700000     -3.06100000      3.35300000
O      4.19600000      3.77700000    -15.64800000
H      3.53700000      3.08600000    -15.58500000
H      4.77400000      3.49200000    -16.35600000
O    -16.70300000     -7.52600000     -0.13300000
H    -16.90600000     -7.09400000      0.69700000
H    -15.96500000     -7.03100000     -0.48700000
O     -2.04600000     -1.19100000     12.19000000
H     -1.92400000     -0.38000000     11.69500000
H     -1.20100000     -1.63600000     12.13000000
O     10.90200000      5.90700000    -10.23800000
H     10.71200000      5.25400000     -9.56500000
H     11.58400000      6.45700000     -9.85200000
O      2.60600000     -8.03300000    -14.17300000
H      2.30300000     -8.33600000    -13.31700000
H      2.36200000     -8.73500000    -14.77600000
O      8.69100000     -6.14400000     15.18400000
H      7.73900000     -6.05800000     15.12600000
H      9.02700000     -5.51200000     14.54900000
O     12.84400000    -10.33000000     -5.22100000
H     13.49300000    -10.01100000     -5.84800000
H     12.29900000    -10.93300000     -5.72600000
O     -4.81600000     -8.81600000      9.60600000
H     -3.98900000     -8.42900000      9.31800000
H     -5.37400000     -8.79400000      8.82900000
O    -11.02600000      8.83200000    -11.57800000
H    -11.04400000      8.61700000    -10.64500000
H    -11.86700000      9.26000000    -11.74100000
O    -14.03300000     -6.58300000     -0.01700000
H    -13.43300000     -5.91600000     -0.34900000
H    -13.99400000     -6.48800000      0.93500000
O     11.88800000      1.77800000     -7.97600000
H     11.32500000      2.49400000     -7.68000000
H     11.82000000      1.79900000     -8.93100000
O    -10.18300000     -6.07400000      6.41000000
H    -10.22100000     -5.68000000      7.28100000
H    -11.06900000     -5.97100000      6.06200000
O    -11.60100000     -1.24000000      1.23800000
H    -12.52600000     -1.06000000      1.40800000
H    -11.54200000     -1.31300000      0.28600000
O      4.17600000     10.63500000    -13.12300000
H      3.66600000      9.82500000    -13.14200000
H      4.82100000     10.52800000    -13.82200000
O      2.44600000     -0.91300000     -6.83500000
H      2.73000000     -1.49700000     -7.53800000
H      1.61000000     -1.27800000     -6.54300000
O     -1.59600000    -11.92000000     -0.20800000
H     -1.07100000    -11.75000000     -0.99000000
H     -0.96400000    -12.22100000      0.44500000
O     -3.08900000     -7.04500000     13.69700000
H     -3.23600000     -6.36000000     14.35000000
H     -3.96700000     -7.34900000     13.46700000
O      8.80600000      1.90700000      3.36100000
H      9.31600000      1.28200000      3.87600000
H      9.03600000      2.76200000      3.72400000
O      5.48000000     -9.02000000    -14.37900000
H      4.75000000     -8.48700000    -14.69400000
H      6.09300000     -9.04400000    -15.11400000
O     -2.01400000      1.36500000     -9.75900000
H     -2.24300000      0.51400000    -10.13400000
H     -1.20300000      1.20400000     -9.27800000
O    -16.21200000      0.53900000     -2.44700000
H    -15.66500000      0.95100000     -1.77900000
H    -15.61900000     -0.05200000     -2.91200000
O      0.49300000     13.93300000      3.99400000
H     -0.04000000     13.64100000      4.73400000
H      1.18000000     14.46900000      4.39100000
O     -8.30500000      7.61900000     -4.63800000
H     -7.85500000      6.90500000     -4.18600000
H     -8.16000000      8.38400000     -4.08100000
O    -11.61200000     -7.46500000      3.29700000
H    -11.30800000     -7.83600000      2.46900000
H    -10.93400000     -6.83600000      3.54200000
O     -5.46600000      9.09300000      3.97900000
H     -5.45100000      8.13700000      3.94100000
H     -6.33300000      9.30500000      4.32600000
O     -7.16100000      0.66400000    -13.07000000
H     -6.54300000      0.90500000    -12.38000000
H     -7.44500000      1.49900000    -13.44000000
O      0.68900000      5.10600000      9.63700000
H      0.77600000      5.57600000      8.80800000
H      1.37200000      4.43600000      9.60600000
O      7.71800000      2.78500000     -7.76200000
H      7.82300000      3.73600000     -7.73800000
H      8.21100000      2.47000000     -7.00400000
O     -6.69300000      8.04400000    -10.70800000
H     -7.30800000      8.41400000    -11.34200000
H     -5.85700000      8.01500000    -11.17300000
O     -4.60600000    -12.94500000     -0.86400000
H     -4.85300000    -12.02000000     -0.87900000
H     -4.20300000    -13.09900000     -1.71800000
O     -7.60500000     -3.34000000     -2.32600000
H     -7.73100000     -2.68300000     -3.01100000
H     -8.26100000     -4.01100000     -2.51500000
O     -5.64100000      4.23500000    -10.47700000
H     -6.41400000      4.66900000    -10.11800000
H     -5.96000000      3.38400000    -10.77500000
O      8.91200000      2.00100000      6.55600000
H      8.48300000      2.78300000      6.90300000
H      9.82400000      2.26500000      6.42900000
O    -10.41100000     -2.33100000     -5.68300000
H     -9.84400000     -2.15100000     -4.93300000
H    -11.08000000     -1.64700000     -5.64800000
O     -8.42900000      9.89700000     -2.79200000
H     -9.37700000     10.00700000     -2.71100000
H     -8.11300000      9.86500000     -1.88900000
O     15.57100000      3.43400000      2.05000000
H     15.70500000      3.10200000      2.93700000
H     16.45300000      3.51200000      1.68700000
O     -5.01500000      1.63300000    -11.43100000
H     -4.51900000      1.54200000    -12.24500000
H     -4.36200000      1.89100000    -10.78000000
O      9.41000000      0.31100000    -13.06400000
H      9.81000000      1.15000000    -13.29100000
H      8.58700000      0.54700000    -12.63400000
O     12.92300000     12.20500000      3.39200000
H     12.94100000     12.53100000      4.29200000
H     12.04200000     12.41300000      3.07900000
O      4.45200000     -9.82200000     13.80700000
H      4.65700000    -10.74400000     13.65100000
H      5.27900000     -9.36400000     13.66000000
O     -7.59600000     -0.74300000     -7.45600000
H     -7.11300000     -0.61800000     -8.27300000
H     -8.45500000     -1.06300000     -7.73300000
O      5.07600000      7.45200000     13.49900000
H      4.70200000      6.96800000     12.76300000
H      5.41900000      6.77400000     14.08100000
O     -0.97800000    -10.89900000    -12.98600000
H     -1.36100000    -10.38800000    -13.69900000
H     -1.27400000    -11.79500000    -13.14800000
O     -0.32600000     14.53400000      7.60100000
H      0.51500000     14.07800000      7.56400000
H     -0.89200000     14.04200000      7.00600000
O    -14.23200000     -4.20700000      8.66200000
H    -13.79600000     -3.35700000      8.72100000
H    -13.64700000     -4.80900000      9.12200000
O      0.20900000     16.93000000      2.50500000
H      0.17300000     17.30700000      1.62600000
H     -0.63100000     16.48200000      2.60800000
O     17.57700000      0.12400000      3.17200000
H     17.16100000      0.86900000      3.60600000
H     18.45300000      0.43600000      2.94600000
O      9.23700000    -13.75500000     -5.30400000
H      9.78700000    -13.30100000     -5.94300000
H      9.25300000    -13.19200000     -4.53100000
O     -8.15300000      2.97500000    -11.16100000
H     -8.28000000      3.68600000    -10.53300000
H     -8.43300000      2.18800000    -10.69300000
O    -15.03200000     -2.47500000     -4.99400000
H    -15.42600000     -3.16400000     -4.45900000
H    -15.60600000     -2.40500000     -5.75600000
O     -8.49000000    -10.69200000      2.75900000
H     -8.21100000    -10.40500000      3.62800000
H     -9.29100000    -11.19100000      2.91600000
O     -2.28000000      6.18800000      8.52300000
H     -1.44300000      6.09800000      8.97900000
H     -2.74000000      6.87800000      9.00100000
O     -5.42900000     -8.45200000      2.39100000
H     -5.22800000     -8.48200000      3.32600000
H     -4.61500000     -8.15800000      1.98000000
O    -14.62800000     -5.59300000    -10.35400000
H    -13.93000000     -5.94000000    -10.90900000
H    -14.20600000     -5.43600000     -9.50900000
O     -0.82500000      1.04500000      7.13600000
H     -0.14800000      1.04400000      6.45800000
H     -1.55200000      1.53000000      6.74700000
O     -4.75800000    -12.16900000      5.48400000
H     -4.17100000    -11.94600000      4.76200000
H     -5.62200000    -11.88100000      5.18700000
O     12.86200000     -0.80800000     -8.79700000
H     12.69300000     -0.05000000     -8.23800000
H     11.99300000     -1.10600000     -9.06600000
O    -11.34800000     10.28000000      9.89400000
H    -10.67400000     10.95800000      9.83800000
H    -11.11200000      9.65100000      9.21200000
O     -3.74400000      2.60600000     13.62900000
H     -4.34400000      3.15200000     13.12100000
H     -2.94100000      3.12300000     13.68800000
O     -4.03200000     15.87400000     -6.58700000
H     -3.23500000     16.00100000     -6.07200000
H     -4.58300000     15.31400000     -6.04000000
O      8.38700000     -6.84100000    -11.25100000
H      8.51300000     -5.95400000    -10.91400000
H      9.03000000     -6.92400000    -11.95500000
O      6.41200000     -2.15600000     -4.19700000
H      5.52100000     -1.85600000     -4.01400000
H      6.96900000     -1.42100000     -3.94100000
O    -12.87400000      8.99500000     -8.63900000
H    -13.81000000      8.81100000     -8.55600000
H    -12.73900000      9.78600000     -8.11800000
O      6.32700000     -4.68400000     -5.75200000
H      6.74700000     -5.23000000     -5.08700000
H      6.44500000     -3.78800000     -5.43600000
O      8.48300000      6.01200000      5.51200000
H      8.31100000      6.71200000      4.88200000
H      8.47600000      6.45000000      6.36300000
O     -5.35700000      9.66800000    -13.10400000
H     -4.82900000      9.59100000    -13.89800000
H     -6.22500000      9.92100000    -13.41700000
O    -10.83600000      0.22600000     11.61000000
H    -10.61700000     -0.70600000     11.59900000
H    -10.30600000      0.60500000     10.90900000
O     10.91000000      8.27200000      7.11400000
H     11.73100000      8.74100000      7.26000000
H     10.28600000      8.68800000      7.70900000
O     -5.26900000      2.39500000     16.01900000
H     -5.07700000      2.30600000     15.08600000
H     -4.44600000      2.17700000     16.45500000
O     -6.82100000      4.84400000     -6.38600000
H     -6.47900000      5.35000000     -5.65000000
H     -6.06600000      4.71400000     -6.95900000
O     -5.25200000     -7.80100000    -10.20100000
H     -4.60500000     -8.34900000    -10.64500000
H     -5.01200000     -6.90600000    -10.43900000
O    -15.40900000     -6.59600000     -5.78000000
H    -15.16100000     -7.30500000     -5.18700000
H    -15.81400000     -5.94000000     -5.21200000
O     17.62300000     -4.90200000     -1.48400000
H     16.95500000     -4.26200000     -1.24200000
H     17.47500000     -5.06400000     -2.41500000
O     15.90500000      0.58000000      6.77700000
H     15.96200000     -0.37400000      6.73200000
H     16.76700000      0.85800000      7.08600000
O      3.95000000      8.26500000     -3.83000000
H      3.19900000      8.83800000     -3.98300000
H      4.58600000      8.82100000     -3.37900000
O     -1.94500000    -14.94200000      3.09900000
H     -2.08800000    -14.53300000      3.95200000
H     -2.69900000    -14.67200000      2.57500000
O      9.32000000    -12.45400000     -2.90500000
H      9.31300000    -13.41000000     -2.84800000
H     10.22600000    -12.20900000     -2.71800000
O     -3.16200000     10.12500000     -2.47200000
H     -3.51100000     10.93200000     -2.85100000
H     -3.43900000      9.43700000     -3.07800000
O     12.55900000     -5.73300000      4.35100000
H     13.05900000     -5.47400000      5.12500000
H     12.89000000     -6.60400000      4.13200000
O     -1.14200000     16.24000000     -5.45800000
H     -0.28700000     15.84900000     -5.27800000
H     -1.16900000     17.02000000     -4.90500000
O      1.16800000     11.99400000     -8.01200000
H      2.06600000     11.67700000     -8.11300000
H      0.66000000     11.21100000     -7.79900000
O      5.67400000     -4.51700000    -10.45500000
H      5.34900000     -5.36500000    -10.75900000
H      5.61900000     -4.56700000     -9.50100000
O     -4.30000000     12.32700000     -2.84700000
H     -3.83800000     13.04200000     -2.41200000
H     -5.21100000     12.42700000     -2.57200000
O    -13.09500000     -6.48200000     10.33600000
H    -12.15000000     -6.38300000     10.44600000
H    -13.26200000     -7.40800000     10.51000000
O     -2.84600000      1.38900000     17.13100000
H     -2.71100000      1.18000000     18.05600000
H     -2.03200000      1.81200000     16.86000000
O      5.60000000     -3.24200000     11.41500000
H      5.14700000     -4.00200000     11.78100000
H      5.43900000     -2.54100000     12.04700000
O      6.88600000      3.55900000     11.09400000
H      6.64600000      3.84900000     11.97400000
H      6.28200000      2.84100000     10.90500000
O     -2.48800000     -9.27400000    -14.60000000
H     -2.83300000     -9.05000000    -15.46500000
H     -3.26000000     -9.52300000    -14.09200000
O     -0.96200000     -9.01600000     -5.96500000
H     -0.32700000     -8.94200000     -6.67800000
H     -0.48600000     -8.72000000     -5.18900000
O      3.73900000     -0.59100000     -1.42000000
H      3.13000000      0.11700000     -1.21100000
H      3.96000000     -0.45300000     -2.34100000
O     -3.86900000     -5.06800000     15.23300000
H     -3.67300000     -4.83800000     16.14100000
H     -3.74800000     -4.25200000     14.74800000
O     -4.63100000     14.80100000     -0.14000000
H     -3.87500000     14.45500000      0.33400000
H     -4.26700000     15.13600000     -0.96000000
O      7.82300000    -10.38100000     -3.59700000
H      8.32400000    -11.15400000     -3.33900000
H      7.76400000    -10.44000000     -4.55000000
O      8.51700000     -6.72300000     -0.75100000
H      8.42200000     -6.85800000     -1.69300000
H      8.29000000     -7.56900000     -0.36400000
O      9.03800000      9.49000000      8.94400000
H      9.11500000      9.77200000      9.85500000
H      8.15200000      9.13200000      8.87800000
O     -3.40200000    -12.69000000     -6.48600000
H     -3.17000000    -12.33200000     -7.34300000
H     -4.26000000    -12.31100000     -6.29300000
O      4.00700000     11.89200000     -7.87800000
H      4.50600000     12.65300000     -7.58100000
H      4.00700000     11.96400000     -8.83300000
O     -6.16900000     15.28200000      5.38400000
H     -6.74300000     16.03500000      5.24300000
H     -6.60600000     14.77300000      6.06700000
O      0.40800000     -1.10400000    -17.14800000
H      0.95600000     -1.12200000    -17.93200000
H     -0.15000000     -1.87800000    -17.22800000
O     -9.38300000     13.81500000      3.05000000
H     -8.63000000     13.23700000      3.17900000
H     -9.81100000     13.84400000      3.90500000
O      5.85700000     -4.80100000      6.36500000
H      6.78400000     -5.00900000      6.48600000
H      5.83500000     -3.84900000      6.27300000
O     -2.75200000      0.51400000     -6.66200000
H     -3.19800000     -0.09900000     -7.24700000
H     -2.69000000      0.04800000     -5.82900000
O     -2.76400000     11.85800000     -5.28800000
H     -3.33200000     12.42400000     -4.76600000
H     -2.61100000     12.35000000     -6.09500000
O      3.03600000    -12.35700000      0.44900000
H      2.35200000    -12.76400000     -0.08200000
H      3.65200000    -13.06700000      0.63100000
O     -9.20200000      0.95100000      9.46000000
H     -9.38900000      1.45800000      8.67000000
H     -8.45000000      1.39200000      9.85500000
O    -14.73400000      1.92000000     -0.34200000
H    -15.01900000      2.00500000      0.56800000
H    -14.44200000      2.79800000     -0.58500000
O    -18.02800000     -0.82200000     -0.88800000
H    -17.82300000     -0.49600000     -0.01200000
H    -17.24000000     -0.64000000     -1.40100000
O      8.46100000    -11.84400000      5.56200000
H      8.75900000    -11.43000000      4.75200000
H      9.11400000    -12.52100000      5.74000000
O    -15.14200000      4.55200000     -3.62900000
H    -15.75100000      4.08100000     -3.06000000
H    -15.36100000      5.47500000     -3.50200000
O     -5.43400000     -9.03200000     -2.86000000
H     -4.90700000     -9.80400000     -3.06500000
H     -6.30200000     -9.38100000     -2.65800000
O     10.37800000     -0.78000000     -4.68300000
H     10.58300000     -1.49500000     -5.28700000
H     11.22400000     -0.53400000     -4.30900000
O     -2.78500000     -5.36500000      8.28300000
H     -2.31000000     -4.56500000      8.50600000
H     -2.26700000     -5.76300000      7.58300000
O     -7.96400000      8.06800000      1.58500000
H     -7.52800000      7.73700000      2.37000000
H     -8.89300000      7.88800000      1.73300000
O      0.44600000      1.29200000     12.36600000
H      1.29800000      1.72000000     12.45200000
H      0.34100000      1.15200000     11.42500000
O      1.32200000     17.67100000      5.07100000
H      1.32200000     16.91300000      5.65600000
H      0.89900000     17.35700000      4.27200000
O     -2.90100000     -9.34000000    -11.14800000
H     -2.95500000    -10.21400000    -11.53300000
H     -2.11700000     -8.95400000    -11.53900000
O      2.77400000      0.27600000      8.29200000
H      2.75900000     -0.61900000      8.63200000
H      3.70300000      0.46900000      8.16600000
O      3.71400000      5.31800000     -6.96700000
H      3.54200000      4.46500000     -6.56700000
H      4.42400000      5.68900000     -6.44300000
O     -9.99300000      2.23300000     13.32300000
H    -10.15000000      2.88400000     12.63900000
H    -10.64100000      1.54900000     13.15600000
O     11.45200000     -8.54900000      6.50100000
H     10.68300000     -8.05800000      6.21200000
H     11.09600000     -9.25200000      7.04500000
O      5.08500000     -4.93500000     -8.00700000
H      5.34200000     -4.51300000     -7.18800000
H      4.75100000     -5.79200000     -7.74000000
O    -12.28800000     -4.11000000      2.63100000
H    -12.03000000     -3.98400000      1.71800000
H    -11.54700000     -4.56800000      3.02800000
O      9.51000000     -4.16300000     13.61000000
H     10.37500000     -4.17100000     14.02100000
H      9.66200000     -3.79900000     12.73800000
O     12.67100000     -7.12900000     -8.60500000
H     11.91600000     -7.64400000     -8.32400000
H     13.06900000     -7.64900000     -9.30300000
O     -9.01100000     -0.93300000     -3.40700000
H     -8.67800000     -0.35000000     -4.08900000
H     -9.00400000     -0.40100000     -2.61200000
O     -3.82900000    -14.15400000      9.26500000
H     -3.75900000    -14.39000000     10.19000000
H     -3.48000000    -13.26400000      9.21800000
O     17.20200000      3.54000000     -4.50800000
H     16.62300000      3.31700000     -5.23600000
H     16.71300000      3.28200000     -3.72600000
O     11.59900000     11.54700000     -1.07800000
H     11.34200000     11.01000000     -0.32900000
H     12.17500000     12.21500000     -0.70700000
O    -14.45300000      3.99600000      7.40000000
H    -15.28100000      4.06000000      6.92300000
H    -14.17500000      3.08900000      7.27700000
O     10.18800000    -10.40400000      7.96500000
H      9.65600000    -11.19100000      7.84900000
H     10.93800000    -10.69600000      8.48400000
O      4.30500000     11.83200000    -10.76000000
H      4.30500000     11.97600000    -11.70600000
H      4.06600000     10.91100000    -10.65800000
O     -4.94300000     -2.03000000     -5.54900000
H     -5.71000000     -1.53900000     -5.84400000
H     -4.54100000     -1.47000000     -4.88600000
O      0.31500000    -16.87700000     -4.96500000
H     -0.20900000    -16.95300000     -5.76200000
H     -0.31200000    -16.61800000     -4.29000000
O    -10.48500000      5.18600000      1.41200000
H    -10.66100000      6.12100000      1.52000000
H    -11.22200000      4.75300000      1.84200000
O      7.76800000      3.77400000      1.32800000
H      8.34600000      3.25400000      1.88700000
H      7.22000000      4.26400000      1.94000000
O    -12.37300000      1.76300000     -7.55200000
H    -12.71200000      2.47300000     -7.00700000
H    -13.15100000      1.37900000     -7.95600000
O     -2.92200000      3.60600000     -3.90100000
H     -3.04000000      4.10900000     -3.09500000
H     -3.46000000      2.82500000     -3.77700000
O      1.70100000      3.31100000     -7.53300000
H      1.28700000      2.96900000     -6.74100000
H      1.06000000      3.92300000     -7.89400000
O      5.39200000     -2.06100000      5.65700000
H      4.66800000     -1.77800000      5.09800000
H      5.87400000     -1.25700000      5.84900000
O     -0.09900000     15.02400000     -2.61300000
H      0.45800000     14.48100000     -3.17000000
H      0.43200000     15.79900000     -2.42700000
O    -12.56600000     -0.95800000     -4.97600000
H    -12.91500000     -0.25100000     -5.51900000
H    -13.22000000     -1.07400000     -4.28600000
O      2.27700000     -1.42500000    -10.97600000
H      2.83800000     -1.80900000    -10.30300000
H      1.70000000     -2.13900000    -11.24400000
O      0.57900000     -9.01000000     -8.95900000
H      1.29800000     -8.67000000     -8.42600000
H      0.04100000     -8.24200000     -9.15100000
O     -3.58400000     -7.45000000      0.66400000
H     -3.54100000     -7.23500000     -0.26800000
H     -3.12000000     -6.73200000      1.09600000
O      2.73400000      1.36400000    -15.42600000
H      1.98300000      1.86400000    -15.74600000
H      2.36300000      0.52500000    -15.15100000
O    -13.50400000      3.88600000     -5.99500000
H    -14.24500000      3.81700000     -6.59800000
H    -13.83100000      4.42400000     -5.27400000
O     -4.41000000      5.30000000     -8.25300000
H     -4.62700000      4.87400000     -9.08200000
H     -3.98100000      4.61700000     -7.73800000
O     14.55100000      4.66500000      7.06700000
H     14.65700000      3.89700000      7.62800000
H     14.51000000      5.40300000      7.67600000
O      0.19000000    -13.54500000     -4.55200000
H      0.63000000    -13.62400000     -5.39800000
H     -0.57400000    -12.99500000     -4.72900000
O      2.84100000     14.07900000     -1.58400000
H      2.85200000     14.65100000     -0.81700000
H      2.02900000     13.57900000     -1.49800000
O     -7.38000000     -6.62300000      7.00100000
H     -7.00600000     -5.74900000      6.89200000
H     -8.28700000     -6.53400000      6.70700000
O      4.58100000      3.29100000     -4.51500000
H      4.57100000      2.60900000     -5.18700000
H      5.44200000      3.70000000     -4.60300000
O      0.42200000      2.76800000     16.00700000
H      0.52600000      1.83500000     16.19200000
H      1.31500000      3.11400000     16.01500000
O      3.50500000      2.53600000      0.79200000
H      3.76800000      2.32600000     -0.10400000
H      2.55400000      2.63400000      0.74600000
O     12.23600000     -5.82700000      0.86900000
H     12.33600000     -5.73200000      1.81600000
H     11.92000000     -4.97200000      0.57500000
O      4.42600000    -16.16700000      6.67100000
H      4.57700000    -16.80200000      7.37200000
H      3.62800000    -16.47200000      6.24000000
O     -1.44400000     -3.07700000     -9.60200000
H     -2.07100000     -2.55400000    -10.10300000
H     -1.83700000     -3.15300000     -8.73300000
O     -8.43500000     -7.32000000    -13.08000000
H     -8.37800000     -7.06000000    -13.99900000
H     -8.11100000     -6.56100000    -12.59600000
O    -11.98000000     -6.47800000     -3.00300000
H    -12.59100000     -7.20200000     -3.14100000
H    -12.46600000     -5.70000000     -3.27600000
O     -8.34900000      8.53500000     -7.30000000
H     -8.74800000      8.25800000     -6.47500000
H     -7.43400000      8.70700000     -7.07700000
O    -10.72800000      0.47200000     -9.16800000
H    -10.25600000      1.29700000     -9.28000000
H    -11.35000000      0.64600000     -8.46200000
O      0.53500000     -8.33100000     -3.54200000
H      0.12800000     -8.88200000     -2.87300000
H      1.18100000     -7.81100000     -3.06300000
O      5.86500000      7.87000000    -12.28900000
H      5.70400000      8.54600000    -12.94800000
H      5.50400000      7.07100000    -12.67300000
O      3.04000000     -4.36300000     12.72300000
H      2.72300000     -5.21000000     13.03600000
H      2.93200000     -4.40300000     11.77300000
O    -12.28500000     -4.32400000     -0.35900000
H    -13.12300000     -3.93600000     -0.61100000
H    -11.64200000     -3.63300000     -0.52100000
O     -0.18400000     -7.47100000      3.40100000
H     -0.10800000     -6.58600000      3.04300000
H     -0.17700000     -8.04200000      2.63300000
O     -6.66800000    -10.33900000    -10.09000000
H     -7.18900000    -10.19800000     -9.30000000
H     -6.17000000     -9.52800000    -10.19600000
O     -6.65900000    -12.41800000     10.80500000
H     -6.15600000    -11.60400000     10.81900000
H     -6.58600000    -12.73000000      9.90300000
O     -7.14100000      2.59000000      9.52400000
H     -7.57700000      2.59300000      8.67200000
H     -6.24300000      2.31900000      9.33200000
O    -12.37700000     -9.17700000     -4.98700000
H    -12.00100000     -9.87500000     -5.52300000
H    -11.81000000     -8.42200000     -5.14400000
O     -7.96800000     -2.42900000      6.58900000
H     -8.26500000     -1.92200000      5.83400000
H     -8.65600000     -2.30900000      7.24400000
O      5.19500000     14.16600000     -6.88600000
H      5.94700000     14.42800000     -6.35500000
H      4.64300000     14.94700000     -6.92100000
O      8.14900000     12.80800000     -2.55000000
H      7.20600000     12.96300000     -2.58500000
H      8.35100000     12.76900000     -1.61500000
O     -2.51400000     -1.01600000     -4.43800000
H     -2.07300000     -1.70700000     -3.94400000
H     -2.90700000     -0.45600000     -3.76900000
O     -8.01300000      5.69000000    -10.17600000
H     -7.53200000      6.51700000    -10.14200000
H     -8.76200000      5.82300000     -9.59600000
O     -0.47100000      1.16900000    -13.93500000
H     -0.28100000      1.60900000    -13.10700000
H     -0.10100000      1.74600000    -14.60300000
O     -5.76800000      5.63700000     11.93100000
H     -5.41700000      4.94100000     11.37500000
H     -5.00300000      5.98700000     12.38800000
O      9.58100000     -1.63200000     10.47500000
H     10.45200000     -2.02700000     10.45700000
H      9.51000000     -1.17100000      9.63900000
O     -2.84800000     11.32500000      7.97800000
H     -2.61300000     12.21400000      8.24100000
H     -2.00900000     10.89300000      7.81700000
O     -3.11800000     -6.58800000     -1.77900000
H     -3.68900000     -6.12500000     -2.39100000
H     -2.23600000     -6.29400000     -2.00400000
O      3.95600000     -0.04900000     17.30500000
H      3.08500000      0.18900000     16.98800000
H      3.88200000     -0.01400000     18.25900000
O    -12.15700000      5.68800000     -7.60800000
H    -12.99100000      5.76100000     -8.07200000
H    -12.35700000      5.15400000     -6.83900000
O    -11.75200000     -0.12600000    -12.35400000
H    -11.14600000     -0.74000000    -12.76900000
H    -11.38600000      0.02000000    -11.48200000
O     -5.60000000     11.35400000      1.10100000
H     -6.09000000     12.17600000      1.06200000
H     -5.29900000     11.29800000      2.00800000
O      2.53200000    -11.29100000     -3.63900000
H      2.87300000    -10.74600000     -4.34800000
H      3.20800000    -11.95400000     -3.50100000
O      1.53300000    -14.02600000     -1.79500000
H      0.83000000    -14.32600000     -1.21700000
H      1.11100000    -13.91600000     -2.64700000
O      0.33000000      2.02700000     -5.72700000
H     -0.18600000      1.23000000     -5.85000000
H      0.33200000      2.16600000     -4.78000000
O     15.34600000     -4.56400000     -5.20700000
H     14.53000000     -4.07500000     -5.31300000
H     15.28500000     -5.27400000     -5.84600000
O      0.50800000    -18.67800000      2.35300000
H      0.63700000    -17.79900000      1.99700000
H      0.54800000    -19.25400000      1.59000000
O     -8.30600000      4.50100000     11.39200000
H     -7.71900000      4.02300000     10.80500000
H     -7.76300000      5.20100000     11.75400000
O     -3.76800000     -1.37500000    -16.19900000
H     -3.15100000     -0.64500000    -16.16100000
H     -4.59600000     -0.97500000    -16.46500000
O    -10.32400000    -12.38000000     -4.34000000
H    -10.14500000    -13.24800000     -4.70200000
H     -9.74300000    -12.31200000     -3.58200000
O    -11.51900000      8.11200000     -0.61500000
H    -11.19300000      7.38000000     -1.13900000
H    -11.27000000      7.89400000      0.28300000
O      3.18500000     -0.25200000     11.53900000
H      2.96400000     -0.95500000     10.92900000
H      3.93000000     -0.59000000     12.03500000
O      3.06000000    -10.62900000    -10.56900000
H      3.52300000    -10.69500000    -11.40500000
H      2.15800000    -10.41900000    -10.81200000
O     -9.92700000     11.95400000     -0.36800000
H     -9.05200000     12.29600000     -0.18500000
H    -10.52000000     12.65400000     -0.09200000
O     -2.87800000      4.82100000     -1.60400000
H     -2.58000000      5.54100000     -1.04700000
H     -3.50600000      4.34400000     -1.06200000
O      4.40600000    -13.11600000     -2.62100000
H      5.16800000    -13.46500000     -2.15700000
H      3.66800000    -13.62300000     -2.28500000
O      5.30300000     13.07300000     -2.13400000
H      5.74900000     13.24600000     -1.30500000
H      4.38600000     13.28900000     -1.96200000
O      0.99800000      0.21300000     16.94400000
H      0.42100000      0.13500000     16.18400000
H      1.02500000     -0.66900000     17.31500000
O     15.50600000     -0.77000000      1.67200000
H     15.68200000     -0.35100000      0.82900000
H     16.24800000     -0.52100000      2.22300000
O    -10.69300000      4.41700000      8.22300000
H    -11.42800000      5.01500000      8.08700000
H    -10.48900000      4.49400000      9.15500000
O    -14.00900000     -0.00000000     -9.03800000
H    -14.95100000     -0.01000000     -8.87000000
H    -13.77700000     -0.92200000     -9.15400000
O      3.17600000     15.76500000      0.84700000
H      3.96000000     15.22300000      0.93300000
H      2.51400000     15.31200000      1.36900000
O      2.79600000      8.34600000    -13.30200000
H      1.87200000      8.40900000    -13.54400000
H      3.15300000      7.68000000    -13.89000000
O      3.12300000     10.47000000     -5.44300000
H      3.98100000     10.70500000     -5.79600000
H      2.69800000     11.31000000     -5.27000000
O      0.78900000     -2.69900000     17.69000000
H      1.19900000     -2.93200000     16.85700000
H      1.36000000     -3.08800000     18.35400000
