# Supplementary material for: Integrated Multiscale Multilevel Approach to Open Shell Molecular Systems
Source: J Chem Theory Comput. 2023 Feb 13;19(5):1446–56. doi: 10.1021/acs.jctc.2c00805 (PMC10018740; doi:10.1021/acs.jctc.2c00805)
Supplement: Supplementary file 2 — ct2c00805_si_002.zip [file ct2c00805_si_002.zip › structures/PROXYL/frame95.xyz]

2642

C      0.70400000      1.82200000      0.26500000
H      1.00400000      2.07800000      1.28200000
H      0.66300000      2.77200000     -0.26600000
C     -0.65900000      1.09200000      0.12400000
C     -1.50000000      1.08900000      1.43400000
H     -1.80900000      2.11800000      1.61600000
H     -0.78700000      0.82900000      2.21700000
H     -2.47800000      0.61000000      1.39500000
C     -1.43900000      1.64200000     -1.08500000
H     -0.94300000      1.37000000     -2.01700000
H     -2.35800000      1.05600000     -1.11700000
H     -1.65300000      2.71000000     -1.05700000
N     -0.30800000     -0.31000000     -0.13600000
O     -1.18500000     -1.20800000      0.12600000
C      1.16200000     -0.61000000     -0.06100000
C      1.49000000     -1.04500000      1.35200000
H      1.07100000     -0.35400000      2.08300000
H      1.19000000     -2.07500000      1.54500000
H      2.57600000     -1.03500000      1.44700000
C      1.59500000     -1.49100000     -1.18300000
H      2.68100000     -1.55500000     -1.24800000
H      1.29100000     -1.11300000     -2.15900000
H      1.13700000     -2.46500000     -1.00900000
C      1.81000000      0.85800000     -0.19400000
H      2.77700000      0.98300000      0.29200000
H      2.01700000      1.17600000     -1.21600000
O      0.06400000     -1.00800000    -15.21000000
H     -0.54700000     -1.43600000    -14.61100000
H     -0.38800000     -1.00700000    -16.05300000
O      5.21300000      1.54300000      6.64500000
H      4.89500000      1.59300000      7.54700000
H      5.76600000      0.76200000      6.62900000
O      9.75000000      3.29000000      5.00200000
H      9.88200000      4.17900000      5.33200000
H      8.80000000      3.20300000      4.92400000
O    -10.55700000     -2.34900000     -0.44600000
H    -11.15500000     -1.75400000      0.00700000
H    -10.00100000     -2.70400000      0.24800000
O      8.67800000     10.65100000     10.36200000
H      8.49100000      9.89400000     10.91700000
H      9.05500000     11.29800000     10.95800000
O    -13.17800000     -0.31400000     10.02900000
H    -13.70600000      0.45400000     10.25000000
H    -12.27400000     -0.03000000     10.16400000
O      9.08400000     -7.06900000      6.28000000
H      9.03600000     -6.13000000      6.45800000
H      9.23300000     -7.12700000      5.33600000
O    -15.60100000     -3.02900000      5.41100000
H    -14.85700000     -2.62100000      5.85400000
H    -16.36000000     -2.52500000      5.70400000
O      5.46300000      9.81400000     11.09700000
H      4.95400000      9.54900000     11.86300000
H      6.24200000      9.25800000     11.12200000
O      8.36600000     12.03300000      8.06700000
H      8.50800000     11.40300000      8.77400000
H      9.24400000     12.33900000      7.83900000
O    -16.17600000     -0.37100000     -9.21100000
H    -16.26300000      0.34600000     -9.83900000
H    -15.23900000     -0.40700000     -9.01700000
O     -3.51000000     -8.57400000     -7.29100000
H     -2.55700000     -8.65300000     -7.25100000
H     -3.83400000     -9.39000000     -6.91000000
O      1.07000000     11.67400000     -4.56600000
H      1.03600000     11.43600000     -5.49300000
H      1.99000000     11.88700000     -4.40700000
O    -12.18700000     -2.65100000      3.62200000
H    -11.53100000     -2.51700000      2.93700000
H    -11.78600000     -2.29000000      4.41200000
O    -10.64300000     12.59700000     -2.63800000
H    -10.68900000     12.59300000     -1.68200000
H     -9.74800000     12.32000000     -2.83600000
O     10.25300000     -8.55800000     12.63100000
H     10.97500000     -9.18400000     12.57700000
H      9.73500000     -8.72200000     11.84300000
O     -3.35100000     -9.76700000      2.83800000
H     -4.30700000     -9.72300000      2.85900000
H     -3.12700000    -10.43000000      3.49100000
O     -0.14800000      3.69500000     16.02500000
H     -0.94000000      3.67300000     15.48700000
H     -0.02700000      2.78900000     16.31000000
O      7.93700000     11.08700000     -3.87300000
H      7.36000000     11.39800000     -4.57000000
H      8.68000000     10.69600000     -4.33300000
O      2.28200000      6.75900000      9.73000000
H      1.78600000      7.05500000     10.49300000
H      1.64100000      6.73900000      9.02000000
O     10.37100000      1.87800000      7.21100000
H     10.32300000      2.23300000      6.32300000
H     10.64400000      2.62000000      7.75100000
O     -3.26900000      5.17700000     16.03200000
H     -3.39700000      4.50800000     15.36000000
H     -3.06400000      5.97300000     15.54100000
O      0.65000000      3.39100000     -8.68700000
H      0.02700000      2.98000000     -9.28600000
H      1.45900000      3.46200000     -9.19400000
O      0.31000000     17.80100000     -5.23900000
H      0.38900000     16.90100000     -4.92100000
H      1.21100000     18.07500000     -5.40900000
O      0.36200000      4.31400000     -6.23100000
H      0.38200000      3.86300000     -7.07500000
H      0.41700000      5.24300000     -6.45500000
O    -13.79500000     -7.13200000     10.43600000
H    -13.37500000     -7.84600000     10.91500000
H    -13.11200000     -6.46700000     10.34900000
O      1.32000000      3.17300000     13.30700000
H      1.42900000      3.10400000     14.25500000
H      2.18800000      3.41100000     12.98200000
O    -11.67100000     -4.97400000      9.98800000
H    -12.05300000     -4.32200000      9.40000000
H    -11.54400000     -4.50600000     10.81400000
O     13.15500000     -9.84100000     -0.94700000
H     13.11200000     -8.93300000     -1.24900000
H     12.35000000    -10.24000000     -1.27700000
O     14.65200000      9.04400000     -4.29300000
H     15.20700000      8.99500000     -5.07100000
H     14.09100000      9.80400000     -4.44700000
O    -15.44200000      5.99500000      2.04300000
H    -15.22900000      6.73000000      1.46800000
H    -16.14100000      5.52700000      1.58600000
O     11.00800000     -7.14200000      9.58000000
H     11.19100000     -7.37600000      8.67000000
H     10.60300000     -7.92500000      9.95200000
O     -2.26100000      4.31100000    -14.52800000
H     -1.58700000      3.63400000    -14.47800000
H     -2.40900000      4.56900000    -13.61800000
O      4.39400000     -8.65900000     14.29600000
H      4.19600000     -8.52500000     13.36900000
H      3.82600000     -9.38200000     14.56000000
O      4.61800000     -2.57900000      6.09900000
H      4.01000000     -2.75000000      5.38000000
H      4.27500000     -3.09300000      6.83100000
O     -0.74500000     -3.87900000     -2.99500000
H     -1.48400000     -4.21300000     -3.50300000
H     -0.97200000     -2.96700000     -2.81400000
O      8.93100000     -9.91200000      1.94900000
H      9.72800000     -9.79700000      2.46700000
H      9.11300000     -9.45600000      1.12700000
O      0.48900000     10.33500000    -10.48400000
H      1.41600000     10.53300000    -10.35300000
H      0.33400000     10.51400000    -11.41100000
O     -1.27700000      2.28400000     -6.82800000
H     -0.67000000      1.92800000     -7.47800000
H     -0.81800000      3.03900000     -6.46000000
O      1.43200000     -6.09300000      6.09600000
H      1.05900000     -6.71800000      5.47500000
H      1.94200000     -5.49100000      5.55300000
O     -8.52500000     10.59700000      3.30100000
H     -8.07400000     10.25300000      4.07200000
H     -9.03800000      9.85800000      2.97400000
O     16.85800000     -3.08000000      6.73700000
H     16.64000000     -3.05000000      7.66800000
H     16.28300000     -3.75600000      6.37700000
O      4.87600000      5.41800000     -7.98900000
H      4.02100000      5.78300000     -7.76000000
H      4.69300000      4.81200000     -8.70700000
O      0.18500000     11.22700000     -7.20800000
H     -0.66400000     11.01100000     -7.59400000
H      0.51100000     11.95300000     -7.73900000
O     11.65400000      6.25500000     -7.29300000
H     12.36000000      6.89600000     -7.20600000
H     11.87700000      5.56700000     -6.66600000
O      7.38800000     14.54200000      3.37500000
H      7.16200000     14.05400000      2.58300000
H      8.06200000     14.01000000      3.79900000
O    -11.26900000      9.82700000      8.99400000
H    -10.93300000     10.29200000      9.76100000
H    -10.55700000      9.87200000      8.35600000
O    -14.49500000     -0.00600000      5.02200000
H    -15.41600000     -0.00700000      4.76400000
H    -14.04600000      0.44000000      4.30400000
O      9.58400000      8.38600000      7.27300000
H      9.43500000      9.23100000      6.84700000
H     10.53400000      8.27400000      7.25500000
O      9.08400000      5.67100000      6.05000000
H      8.18800000      5.97000000      5.89500000
H      9.50200000      6.39700000      6.51400000
O      5.37400000     16.23300000      0.31400000
H      5.00600000     16.03500000     -0.54700000
H      6.03800000     16.90100000      0.14300000
O     -8.77200000    -10.60000000      5.61200000
H     -8.98000000     -9.86000000      6.18300000
H     -9.21900000    -11.34500000      6.01300000
O     11.79000000     -8.22800000      6.87600000
H     12.30200000     -8.30700000      6.07100000
H     10.89600000     -8.06200000      6.57600000
O      8.55700000      5.12300000     11.95900000
H      9.37400000      4.83600000     12.36600000
H      7.88600000      4.94400000     12.61800000
O     11.05200000    -10.62700000     -2.43200000
H     10.11100000    -10.77500000     -2.52400000
H     11.43900000    -11.06100000     -3.19200000
O     -9.20800000    -11.23000000     -1.01000000
H     -8.53200000    -10.60200000     -0.75800000
H     -9.46500000    -10.96500000     -1.89300000
O     -2.25600000     -7.58500000      4.09600000
H     -2.62500000     -8.23100000      3.49400000
H     -3.01400000     -7.22700000      4.55800000
O     12.42300000    -10.08100000     -8.17000000
H     11.78800000    -10.61100000     -7.68800000
H     12.93900000    -10.71800000     -8.66500000
O     -7.91700000     11.85900000      0.52800000
H     -7.45600000     12.69700000      0.56700000
H     -7.88200000     11.52500000      1.42400000
O      5.83800000     -9.53600000      0.01600000
H      6.43000000     -9.02100000     -0.53200000
H      6.33600000    -10.32500000      0.22900000
O      1.11500000     -5.79100000     -5.37400000
H      0.29100000     -5.36200000     -5.60600000
H      1.50600000     -5.21700000     -4.71500000
O      4.36900000     -7.41500000     -0.86800000
H      3.42300000     -7.41800000     -0.71900000
H      4.68400000     -8.20000000     -0.42100000
O      8.27300000      9.27400000     -8.58400000
H      8.85700000      8.51800000     -8.53900000
H      8.24400000      9.60800000     -7.68700000
O      3.50600000      3.71300000     15.16200000
H      3.96500000      3.34800000     15.91900000
H      2.93800000      4.39000000     15.53000000
O      1.97800000    -14.97100000     -4.14600000
H      1.54800000    -15.49900000     -3.47300000
H      1.54700000    -14.11900000     -4.09400000
O     15.76000000     -5.22600000      5.46400000
H     16.60400000     -5.64100000      5.28500000
H     15.32600000     -5.19100000      4.61200000
O    -16.58700000     -0.68400000     -2.92200000
H    -16.21400000     -0.92100000     -2.07200000
H    -16.07600000      0.07500000     -3.20300000
O     -4.71800000     14.31700000      2.30800000
H     -5.20900000     14.43900000      3.12100000
H     -5.39000000     14.18200000      1.64000000
O      5.39900000     -1.61800000     15.60400000
H      5.07700000     -1.54900000     14.70600000
H      6.24100000     -1.16400000     15.59300000
O     -4.28900000      5.26300000    -16.25600000
H     -3.53800000      4.87600000    -15.80600000
H     -4.97100000      5.31100000    -15.58600000
O     -8.14100000    -14.76800000     -6.51700000
H     -8.10300000    -15.12700000     -7.40300000
H     -7.22500000    -14.64500000     -6.26800000
O      6.82500000      4.09600000     -6.71600000
H      5.96400000      4.29800000     -7.08200000
H      6.64400000      3.81200000     -5.82000000
O     -2.50400000     -3.83300000    -16.59900000
H     -1.91900000     -4.39600000    -16.09200000
H     -1.99800000     -3.59800000    -17.37600000
O     16.29900000     -5.55800000     -1.65200000
H     15.89200000     -4.69600000     -1.56000000
H     16.72700000     -5.53000000     -2.50700000
O     -7.03200000     -5.50500000      8.40200000
H     -6.85000000     -4.94100000      9.15300000
H     -7.98400000     -5.47900000      8.30800000
O     14.15300000     -2.88600000    -12.10800000
H     14.97100000     -2.49000000    -11.80700000
H     13.54000000     -2.74800000    -11.38700000
O      2.31300000      3.39700000      7.60700000
H      2.13800000      2.89100000      6.81300000
H      2.73200000      2.77500000      8.20100000
O      0.13700000      0.66000000     16.84500000
H     -0.52200000      0.96200000     17.47000000
H      0.82100000      0.26900000     17.38900000
O      5.94300000     -3.64100000    -11.23100000
H      6.43300000     -4.45600000    -11.33700000
H      6.58400000     -2.95100000    -11.40200000
O      0.55300000      8.03200000    -13.91000000
H      0.67700000      7.40500000    -13.19700000
H      0.71400000      7.52400000    -14.70500000
O     -1.50900000      0.79900000      7.03000000
H     -0.82000000      0.38100000      6.51200000
H     -1.33900000      0.51500000      7.92800000
O     -2.31100000     -1.08500000     -4.33800000
H     -2.62200000     -0.84000000     -5.21000000
H     -1.39500000     -0.80700000     -4.32400000
O     -4.35900000      1.47500000     -9.53700000
H     -3.79100000      0.87500000    -10.02000000
H     -5.15700000      1.52500000    -10.06300000
O     -5.84600000     -0.42500000    -14.41500000
H     -6.59700000     -0.77700000    -14.89300000
H     -5.08900000     -0.86900000    -14.79600000
O     -6.08300000     -4.80200000     -2.46600000
H     -5.63500000     -4.03500000     -2.82100000
H     -6.54300000     -5.17900000     -3.21600000
O      9.14000000      6.14300000     -5.91800000
H      8.55500000      5.43400000     -6.18600000
H      9.55700000      6.42800000     -6.73100000
O      6.62100000      6.71900000    -12.07900000
H      6.60700000      6.85100000    -11.13100000
H      6.65300000      5.76900000    -12.18800000
O      3.54600000     -3.38800000      8.50500000
H      3.90300000     -3.21600000      9.37600000
H      3.69000000     -4.32400000      8.36700000
O     -7.45900000      2.91900000     14.61000000
H     -7.25800000      3.84400000     14.46600000
H     -6.84700000      2.45000000     14.04200000
O      7.51300000     13.36000000     -1.08700000
H      7.66800000     13.82400000     -1.91000000
H      8.28100000     12.79800000     -0.98100000
O     -3.87700000      8.90200000    -15.48600000
H     -4.55600000      9.01200000    -16.15200000
H     -4.16800000      9.44700000    -14.75500000
O     11.00100000     -5.03200000    -10.04500000
H     11.15700000     -4.97700000    -10.98800000
H     10.89300000     -5.96700000     -9.87300000
O      4.06700000     -8.64200000     -3.50800000
H      3.18100000     -8.80100000     -3.83600000
H      3.93700000     -8.15100000     -2.69700000
O     -3.39700000    -13.61800000      6.42900000
H     -3.87800000    -13.88000000      7.21400000
H     -3.26700000    -14.43300000      5.94400000
O    -15.17000000      1.32400000     -4.00800000
H    -14.32700000      1.45500000     -4.44200000
H    -15.48400000      2.20900000     -3.82200000
O      1.80600000      6.86900000    -11.33300000
H      2.46000000      7.40600000    -10.88600000
H      0.98700000      7.35500000    -11.23100000
O     10.01100000     13.94500000      1.09600000
H     10.59800000     14.49900000      1.61000000
H     10.46100000     13.83000000      0.25900000
O     -8.88000000      1.89700000     -7.93200000
H     -8.20800000      2.38800000     -7.45900000
H     -9.47400000      1.58600000     -7.24900000
O     16.27100000     -0.19000000      1.53900000
H     17.21100000     -0.18600000      1.35500000
H     15.87800000      0.25600000      0.78900000
O      2.55200000     13.07100000     -8.64200000
H      2.83100000     13.58200000     -7.88200000
H      3.25200000     12.43000000     -8.76900000
O      4.27600000     -9.41500000     -7.00900000
H      3.63600000     -9.04300000     -6.40200000
H      4.77600000     -8.66100000     -7.32100000
O     -3.73000000     -9.21000000     -0.09400000
H     -3.53300000     -9.32600000      0.83600000
H     -4.64400000     -9.48100000     -0.18100000
O     -1.01100000      5.97300000      9.85300000
H     -0.73800000      5.11500000      9.52700000
H     -0.57700000      6.05500000     10.70200000
O     -3.73600000    -11.31100000     -7.40600000
H     -2.83700000    -11.48100000     -7.68600000
H     -4.22300000    -12.08900000     -7.67500000
O     -6.03500000    -14.31600000      3.70400000
H     -6.14500000    -15.12300000      3.20000000
H     -6.78900000    -13.77800000      3.46100000
O      3.38600000     -2.12900000     17.32900000
H      3.79800000     -1.63200000     16.62200000
H      2.78500000     -1.50900000     17.74000000
O      7.26500000     -5.95800000    -11.48500000
H      7.44500000     -5.58800000    -12.34900000
H      7.92200000     -6.64500000    -11.37600000
O      0.33500000     12.92700000     11.04000000
H      1.06400000     12.38300000     10.74300000
H     -0.42200000     12.60000000     10.55400000
O     -2.91900000     -4.59700000     -4.53100000
H     -3.60000000     -4.34400000     -3.90700000
H     -3.40000000     -4.90600000     -5.29900000
O      6.22300000      7.41100000     -9.51900000
H      6.07600000      6.70100000     -8.89400000
H      6.96100000      7.90100000     -9.15600000
O      3.40300000     14.37100000     -6.27000000
H      3.93400000     15.01000000     -5.79300000
H      3.88000000     13.54600000     -6.17700000
O      2.08600000     14.68500000      8.22800000
H      2.87500000     14.71900000      8.76800000
H      2.34800000     14.18900000      7.45200000
O     -9.60400000     10.83000000     10.80900000
H     -8.68400000     10.71000000     10.57500000
H     -9.58000000     11.33800000     11.62100000
O     -2.33700000      8.03100000     -8.27300000
H     -3.14900000      8.33000000     -8.68100000
H     -2.60300000      7.29300000     -7.72400000
O      5.96700000     -1.13900000    -17.74900000
H      5.65900000     -1.30500000    -16.85800000
H      5.53200000     -1.80400000    -18.28100000
O      1.23000000     -1.74300000     14.20400000
H      0.30100000     -1.69100000     14.42600000
H      1.54100000     -2.52700000     14.65700000
O     -4.03900000      0.26100000    -12.01600000
H     -3.39600000      0.36400000    -12.71800000
H     -4.83600000     -0.02600000    -12.46200000
O     -6.73000000      8.93900000      5.35500000
H     -6.07400000      8.98400000      4.65900000
H     -6.22500000      8.77100000      6.15000000
O      4.75800000      3.10900000     -1.12800000
H      5.17000000      2.31700000     -0.78300000
H      5.06800000      3.81000000     -0.55400000
O    -17.36200000     -2.01500000     -5.37100000
H    -17.19300000     -1.45800000     -4.61100000
H    -16.73300000     -2.73200000     -5.28700000
O    -11.81500000      4.61500000      9.59300000
H    -11.43600000      5.45400000      9.33000000
H    -12.05100000      4.73600000     10.51200000
O      6.10200000     -5.81500000     -2.43500000
H      5.60100000     -5.49100000     -3.18400000
H      5.44500000     -6.20500000     -1.85900000
O      1.90600000    -15.78700000      7.82600000
H      1.97800000    -16.73800000      7.90800000
H      1.61400000    -15.49300000      8.68900000
O     -5.90300000     -8.78100000     11.29300000
H     -5.02200000     -8.70400000     10.92700000
H     -6.22300000     -9.62400000     10.97100000
O     16.35000000      1.76000000      3.77500000
H     16.34300000      1.07300000      3.10900000
H     17.19900000      2.18900000      3.66800000
O     -1.52100000     12.10000000      9.12300000
H     -1.28300000     12.44700000      8.26300000
H     -2.46900000     11.97300000      9.07600000
O     -0.06700000     10.43100000      5.37300000
H      0.71700000      9.94500000      5.62700000
H      0.02300000     11.27800000      5.81100000
O     -4.02900000     -0.99500000    -17.32800000
H     -4.64500000     -1.37400000    -17.95500000
H     -3.97900000     -1.64100000    -16.62300000
O    -10.84200000      9.09100000     -6.35200000
H    -10.90600000      8.96600000     -7.29800000
H     -9.97500000      9.47700000     -6.21900000
O     -3.74400000     -0.06200000     -7.22300000
H     -4.37800000     -0.76000000     -7.06000000
H     -4.13000000      0.45100000     -7.93300000
O      6.89900000    -15.27700000      6.99500000
H      5.99800000    -15.27400000      6.67300000
H      6.82000000    -15.09000000      7.93100000
O      9.27100000    -15.47900000     -3.62000000
H      9.56600000    -14.95300000     -2.87800000
H      9.42300000    -16.38400000     -3.34800000
O     -4.36400000     17.20100000     -1.27300000
H     -4.01300000     16.49200000     -1.81100000
H     -3.59800000     17.72600000     -1.03900000
O      4.86800000      8.82700000     13.51300000
H      4.41500000      9.06500000     14.32200000
H      5.79100000      8.77000000     13.76300000
O      4.54200000      1.33100000      2.85400000
H      4.89500000      1.17800000      1.97700000
H      4.34000000      2.26600000      2.87200000
O    -11.82600000     -5.80600000      1.66100000
H    -12.54200000     -5.19000000      1.50300000
H    -11.04700000     -5.35600000      1.33500000
O     -2.37400000     -1.59700000      5.62000000
H     -2.05500000     -0.70000000      5.71300000
H     -2.51600000     -1.70500000      4.67900000
O      2.15700000     -8.56700000     -5.57800000
H      1.36400000     -9.09900000     -5.64400000
H      1.84100000     -7.66400000     -5.57500000
O     -5.86600000     -5.63400000    -11.47400000
H     -6.16800000     -6.52600000    -11.30100000
H     -5.09400000     -5.74600000    -12.02800000
O      6.45700000      0.98200000     -4.40400000
H      5.70600000      0.62800000     -4.88000000
H      6.39000000      1.93000000     -4.52300000
O      9.80900000      5.81500000    -11.67000000
H      9.34700000      6.33100000    -12.33100000
H     10.71700000      5.79700000    -11.97300000
O      3.73500000     11.51000000    -11.39400000
H      4.50100000     11.19800000    -11.87500000
H      3.45600000     12.29300000    -11.87000000
O     -3.45500000      5.66500000      6.37400000
H     -2.52600000      5.80700000      6.19200000
H     -3.57100000      4.71800000      6.29700000
O      4.76200000     14.32000000      9.04900000
H      5.13600000     13.45100000      9.19900000
H      5.29000000     14.68800000      8.34000000
O     16.14500000      3.62700000     -1.98800000
H     16.45000000      4.38400000     -2.48900000
H     16.83500000      3.47500000     -1.34200000
O     -7.15700000     10.71700000      9.69600000
H     -6.46700000     11.23600000      9.28200000
H     -6.84600000      9.81300000      9.63400000
O     -5.55100000     14.60200000     -2.69400000
H     -4.70200000     14.92400000     -2.99600000
H     -5.50000000     13.65200000     -2.80300000
O      5.67300000     13.95300000     -3.76800000
H      6.27000000     14.46300000     -3.22100000
H      6.21800000     13.63800000     -4.48900000
O    -13.45000000     -6.31900000     -1.80900000
H    -14.15400000     -6.75000000     -2.29300000
H    -13.58000000     -5.38600000     -1.97800000
O     -9.23400000    -13.26100000      6.69300000
H    -10.02200000    -12.89400000      7.09300000
H     -9.33700000    -14.20800000      6.78500000
O      1.33800000     -4.60400000     -9.59500000
H      0.97000000     -5.42200000     -9.26200000
H      0.67800000     -4.27500000    -10.20500000
O      7.42200000      5.98900000     -3.58000000
H      6.52500000      6.08800000     -3.90000000
H      7.96100000      6.42700000     -4.23900000
O     -3.17900000      1.75000000     -5.14200000
H     -3.45200000      1.14700000     -5.83500000
H     -2.25800000      1.93000000     -5.33100000
O     -7.09500000     11.72300000    -11.25100000
H     -7.15000000     12.41600000    -11.90900000
H     -7.07200000     12.18700000    -10.41400000
O     -3.77300000     -6.85200000     -1.93600000
H     -3.94300000     -7.49700000     -1.25000000
H     -4.64200000     -6.56400000     -2.21500000
O     10.86700000     10.44500000     -7.18500000
H     11.61500000      9.93900000     -7.50200000
H     11.22200000     11.31900000     -7.02200000
O     -7.94300000      5.39200000     -1.67500000
H     -7.12400000      5.87600000     -1.78100000
H     -7.97900000      4.81300000     -2.43600000
O      1.87600000      1.03900000    -14.33000000
H      1.50900000      0.16300000    -14.45500000
H      2.82300000      0.90900000    -14.36600000
O      8.96300000     -4.70000000    -13.56000000
H      9.73100000     -4.13700000    -13.46300000
H      8.41600000     -4.24900000    -14.20300000
O      2.50500000      0.25400000     -8.61900000
H      2.81700000      1.12100000     -8.87500000
H      1.83000000      0.04200000     -9.26400000
O      7.05300000     -7.86900000      8.72800000
H      6.72300000     -7.30900000      8.02500000
H      6.45500000     -8.61600000      8.73900000
O      4.86300000    -15.24800000     -3.70600000
H      3.99200000    -15.17800000     -4.09700000
H      4.70100000    -15.26000000     -2.76300000
O     15.01300000     -5.66700000      2.68800000
H     15.26700000     -6.22200000      1.95100000
H     15.66900000     -4.96900000      2.70000000
O     -5.97500000     -2.38600000     11.07300000
H     -6.37600000     -2.77300000     10.29400000
H     -5.23400000     -2.95900000     11.27000000
O     13.61500000     -2.70300000      0.96100000
H     13.47400000     -1.78100000      1.17600000
H     13.12000000     -3.18300000      1.62500000
O     -9.83400000      1.49100000     -5.43600000
H     -8.94900000      1.13900000     -5.33900000
H    -10.40000000      0.83100000     -5.03700000
O      6.91400000     13.18500000     -5.85800000
H      6.80700000     13.67800000     -6.67200000
H      6.82800000     12.26800000     -6.12100000
O      4.84700000    -12.23100000      2.25100000
H      5.65200000    -12.17200000      1.73700000
H      4.14500000    -12.19700000      1.60100000
O      5.28800000     -0.54300000     -2.13600000
H      5.91700000     -0.10600000     -2.71000000
H      5.35100000     -0.06800000     -1.30700000
O     -5.21800000     11.90200000      7.53200000
H     -4.98400000     11.51700000      6.68800000
H     -4.64000000     12.66000000      7.61900000
O      3.95600000     -9.11900000      3.58800000
H      3.81700000     -9.61900000      2.78300000
H      3.33100000     -9.48900000      4.21100000
O    -13.60600000     -0.79300000     -2.22400000
H    -14.08100000     -0.17400000     -2.77800000
H    -13.83200000     -1.65300000     -2.57700000
O     -8.30800000     -3.01800000     15.43500000
H     -8.76700000     -3.76700000     15.05300000
H     -8.47400000     -3.09000000     16.37500000
O     -9.44100000     -8.32100000      1.14500000
H     -9.98100000     -8.26700000      0.35700000
H     -9.14100000     -7.42300000      1.29100000
O      3.08800000      9.07700000    -13.62400000
H      2.20400000      8.77100000    -13.82700000
H      3.20700000      8.86800000    -12.69700000
O      1.30600000      6.03700000     -0.47100000
H      0.51400000      6.07900000     -1.00700000
H      1.61000000      6.94400000     -0.42200000
O      7.98300000     -1.05700000     -0.13900000
H      8.34800000     -1.52700000     -0.88900000
H      8.73900000     -0.63800000      0.27200000
O    -14.45900000      8.12800000     -6.72900000
H    -15.39500000      8.31500000     -6.80600000
H    -14.03300000      8.83700000     -7.20900000
O     -0.76100000     -2.36800000     17.18100000
H     -1.25900000     -2.07800000     16.41700000
H     -1.17000000     -1.91600000     17.91900000
O      8.54600000     -9.07500000     -6.01800000
H      8.10200000     -8.92000000     -5.18400000
H      7.89500000     -9.52700000     -6.55500000
O     14.64400000     -6.02500000      8.19200000
H     13.87800000     -5.46600000      8.32400000
H     14.92700000     -5.83700000      7.29700000
O      6.69400000    -12.55000000     -5.45600000
H      6.96700000    -11.85000000     -6.04900000
H      6.44800000    -13.27100000     -6.03500000
O      2.67400000     -0.13800000     -3.75200000
H      3.37700000     -0.51700000     -3.22500000
H      3.09800000      0.11400000     -4.57200000
O     -9.21100000     12.92200000      4.61200000
H     -8.90200000     12.20900000      4.05300000
H     -8.65900000     12.87100000      5.39300000
O      0.60800000     15.45800000     -7.85200000
H      0.23400000     14.81000000     -7.25500000
H      1.49600000     15.14300000     -8.02000000
O     13.10400000      1.09500000      9.68400000
H     12.14900000      1.04100000      9.65700000
H     13.39100000      0.68000000      8.87100000
O     -4.69800000     14.78100000     -7.34300000
H     -4.36100000     15.65700000     -7.15200000
H     -4.17400000     14.19800000     -6.79500000
O    -14.49000000     -3.01900000     -4.46100000
H    -15.11500000     -3.74200000     -4.52300000
H    -13.90900000     -3.14000000     -5.21100000
O     -0.69600000    -12.55900000    -10.98300000
H     -0.11700000    -12.37700000    -11.72300000
H     -0.94000000    -13.47800000    -11.09000000
O      8.59900000     -7.61500000    -13.66700000
H      9.44400000     -8.06000000    -13.73600000
H      8.80300000     -6.69000000    -13.80800000
O     12.08200000     -0.73900000     -3.37900000
H     12.92700000     -1.16200000     -3.22900000
H     12.30500000      0.14600000     -3.67000000
O     -8.89600000      2.56400000      9.59100000
H     -9.35700000      3.16500000     10.17700000
H     -8.77200000      1.77000000     10.11100000
O      5.84700000     -0.77900000     10.79700000
H      6.28100000     -0.12000000     11.33900000
H      6.56200000     -1.30900000     10.44600000
O     -6.67200000     16.98400000      3.98200000
H     -5.76100000     17.20400000      4.17500000
H     -6.73500000     16.04600000      4.16600000
O     -5.13300000      2.39700000    -16.79400000
H     -5.97600000      1.99500000    -16.58500000
H     -5.18500000      3.27300000    -16.41200000
O    -11.51000000     -4.37900000     -5.50800000
H    -12.02500000     -4.81900000     -6.18500000
H    -11.06300000     -3.67000000     -5.97000000
O     -6.00100000    -10.01400000      7.32800000
H     -5.20200000    -10.17200000      7.83100000
H     -6.24900000    -10.87700000      6.99500000
O     -1.65400000      1.79200000     11.38900000
H     -1.31900000      1.66800000     12.27700000
H     -1.22900000      1.10500000     10.87500000
O     -8.20200000     -1.97800000     12.37200000
H     -8.20900000     -1.95400000     13.32900000
H     -7.33500000     -2.31600000     12.14800000
O      4.37800000      0.18200000    -13.62600000
H      5.32100000      0.03100000    -13.69400000
H      4.04100000     -0.59900000    -13.18600000
O     -1.14100000    -16.54400000      3.37600000
H     -1.74800000    -16.48800000      4.11400000
H     -1.03400000    -17.48300000      3.22400000
O      8.20100000     -4.47000000     14.09000000
H      7.39600000     -4.18300000     13.66000000
H      8.00400000     -5.35300000     14.40300000
O      4.74800000    -15.35700000     -0.63200000
H      3.93500000    -15.11900000     -0.18700000
H      5.44100000    -15.05700000     -0.04400000
O    -14.33500000      2.33700000     -9.81600000
H    -13.74000000      1.86900000     -9.23000000
H    -14.30000000      3.24500000     -9.51700000
O      3.35200000     -4.92700000    -13.21400000
H      2.52700000     -5.23100000    -12.83500000
H      3.88100000     -5.71900000    -13.30400000
O     -0.74700000    -13.32100000      7.63100000
H     -1.01200000    -13.53400000      8.52600000
H     -1.55400000    -13.38700000      7.12000000
O     -6.35100000      5.13400000     11.61400000
H     -6.42900000      4.18600000     11.72300000
H     -5.75600000      5.24200000     10.87200000
O      3.83400000     -5.41800000     12.70800000
H      4.17000000     -5.98600000     12.01400000
H      3.29700000     -5.99500000     13.25100000
O      8.38200000    -13.94500000     -0.55100000
H      8.21600000    -14.82700000     -0.21800000
H      9.31100000    -13.94500000     -0.77800000
O      2.97200000     -3.89800000    -17.20500000
H      2.86400000     -2.94800000    -17.15200000
H      3.24200000     -4.15800000    -16.32500000
O      9.62000000      3.01900000    -10.88000000
H     10.48400000      3.15400000    -10.49000000
H      9.22700000      3.89100000    -10.89900000
O     11.94300000      3.08000000      2.29100000
H     11.30400000      3.27500000      1.60500000
H     11.41600000      2.95900000      3.08100000
O     -2.13100000      7.12800000    -16.70800000
H     -2.49700000      7.58500000    -15.95000000
H     -2.54200000      6.26400000    -16.68800000
O    -11.67700000      7.80300000     -1.28300000
H    -11.33400000      6.91100000     -1.33600000
H    -12.15100000      7.92700000     -2.10500000
O     10.32900000      8.92300000     -1.51400000
H     10.64600000      8.56000000     -0.68700000
H     10.16600000      9.84700000     -1.32300000
O     -5.31900000      0.16300000     10.29500000
H     -5.69100000     -0.51100000     10.86400000
H     -4.84000000     -0.32600000      9.62600000
O     -3.53600000     13.44100000      0.05000000
H     -2.69500000     13.89600000      0.09100000
H     -4.05200000     13.82700000      0.75800000
O    -18.39100000     -3.12000000     -1.94000000
H    -17.52900000     -2.76600000     -2.16100000
H    -18.96600000     -2.80000000     -2.63500000
O      6.77200000    -16.54800000     -4.94000000
H      6.08500000    -15.96400000     -4.61700000
H      7.58900000    -16.11200000     -4.70000000
O     14.61700000      5.10300000     -8.94300000
H     14.21300000      4.37800000     -8.46600000
H     14.30100000      5.00400000     -9.84100000
O      1.60000000      4.88200000      4.72500000
H      1.93300000      5.03300000      3.84000000
H      1.89700000      3.99900000      4.94600000
O      8.56600000      2.30200000     -8.13900000
H      9.17200000      2.60000000     -8.81800000
H      8.18500000      3.10700000     -7.78800000
O     -3.50000000      5.89000000     -7.10900000
H     -3.34100000      4.94800000     -7.17000000
H     -3.56000000      6.06300000     -6.17000000
O     -0.74200000     -0.18100000    -18.01300000
H     -1.55600000     -0.67200000    -17.90200000
H     -0.96700000      0.71500000    -17.76100000
O     -0.74000000     -9.10300000     -6.05000000
H     -0.54500000     -9.88100000     -5.52800000
H     -1.18700000     -8.51300000     -5.44300000
O     -7.31300000     -2.67200000    -12.40800000
H     -7.11600000     -2.86300000    -13.32500000
H     -7.38100000     -1.71800000    -12.37200000
O     10.23700000     -0.18000000      1.25400000
H     10.50400000     -0.39100000      2.14800000
H     11.04300000      0.10200000      0.82300000
O      0.36700000     -2.16900000      4.57800000
H      0.68900000     -3.06700000      4.49100000
H     -0.39700000     -2.24300000      5.15100000
O      2.24600000     -4.99300000     -1.56200000
H      2.87100000     -4.47900000     -1.05000000
H      1.96700000     -4.40300000     -2.26200000
O     13.08500000      8.84000000     -7.41800000
H     13.72100000      9.55500000     -7.44200000
H     12.90000000      8.65500000     -8.33900000
O     -1.73400000     -4.16800000      4.47900000
H     -1.61500000     -5.00700000      4.03300000
H     -2.51500000     -3.79100000      4.07400000
O    -14.71500000      4.76400000      6.22800000
H    -14.19300000      4.33200000      6.90400000
H    -15.00100000      5.58300000      6.63300000
O     -0.64300000     11.88300000      1.15000000
H      0.19000000     11.43400000      1.29300000
H     -0.73200000     11.92400000      0.19800000
O      1.95100000     -9.01700000    -11.34900000
H      2.65100000     -8.49800000    -10.95300000
H      2.37700000     -9.48600000    -12.06600000
O     -3.42800000    -12.50800000     11.38700000
H     -4.31100000    -12.19500000     11.19100000
H     -3.20600000    -12.09300000     12.22100000
O     -4.71500000      8.98900000     -9.05100000
H     -5.54000000      9.02700000     -8.56600000
H     -4.98000000      8.90500000     -9.96700000
O      0.68100000      0.29300000      5.66600000
H      0.61600000     -0.45000000      5.06600000
H      1.44100000      0.78600000      5.35600000
O      4.97700000    -10.88400000     11.67100000
H      4.34200000    -11.52800000     11.98400000
H      4.47700000    -10.07100000     11.59700000
O     -3.38700000      7.99400000    -11.63200000
H     -4.00300000      8.60300000    -12.04000000
H     -2.62100000      8.53100000    -11.42600000
O     -4.26200000    -16.85500000     -2.76500000
H     -5.20900000    -16.97900000     -2.70200000
H     -4.15800000    -15.94400000     -3.03900000
O     -9.45100000      1.03500000      2.55400000
H     -9.47900000      1.21100000      3.49500000
H     -9.42200000      1.90200000      2.14900000
O     10.88900000      3.45700000     12.72500000
H     11.63500000      4.01900000     12.93500000
H     11.28100000      2.62100000     12.47400000
O      1.11400000      8.36300000      2.40000000
H      1.84100000      8.81100000      2.83200000
H      1.14800000      8.67000000      1.49400000
O      9.10400000    -11.19600000      8.37700000
H      8.28200000    -11.47300000      8.78200000
H      8.83600000    -10.71200000      7.59600000
O      3.80100000    -11.93700000     -0.35400000
H      3.10000000    -12.14200000     -0.97400000
H      4.52600000    -11.63900000     -0.90300000
O     -1.66100000      4.09100000     12.97900000
H     -1.89700000      3.80300000     12.09700000
H     -0.70400000      4.12200000     12.97200000
O     -6.46000000     -9.83000000     -0.24800000
H     -6.46600000     -9.80400000      0.70900000
H     -6.80800000     -8.97900000     -0.51300000
O     -8.33200000      2.09600000     -1.29800000
H     -8.46000000      2.40000000     -2.19700000
H     -7.82900000      2.79500000     -0.87900000
O     -9.33600000      9.97000000      7.15500000
H     -8.92600000     10.83300000      7.21000000
H     -8.79000000      9.48500000      6.53500000
O      7.31000000     -2.74200000    -14.78900000
H      7.93600000     -2.18000000    -15.24600000
H      6.82100000     -2.14400000    -14.22400000
O     12.43600000      7.91900000      6.91000000
H     13.34700000      8.20800000      6.85300000
H     12.48100000      6.96600000      6.83700000
O     14.00400000     -2.27900000      5.23100000
H     14.66000000     -2.39600000      4.54400000
H     13.45100000     -3.05800000      5.16900000
O     -1.32700000     -4.83600000      7.51300000
H     -0.84100000     -4.90500000      6.69100000
H     -2.21300000     -4.58900000      7.24800000
O     10.58000000     10.56900000     -4.58300000
H     11.29100000     10.06200000     -4.19000000
H     10.54700000     10.27100000     -5.49200000
O     -5.27100000      9.33600000      2.85900000
H     -4.55500000      8.72400000      2.68800000
H     -5.93500000      9.11500000      2.20600000
O     -1.18400000     16.08500000      8.66800000
H     -0.90600000     16.66900000      7.96200000
H     -0.47800000     15.44200000      8.73900000
O     -6.76000000     -7.11400000     15.42700000
H     -6.48400000     -6.72200000     16.25600000
H     -5.96700000     -7.52300000     15.08000000
O     -9.32200000    -10.87500000      1.89000000
H     -9.26000000     -9.96200000      1.61000000
H     -9.32500000    -11.37600000      1.07500000
O      7.46200000    -11.87100000      1.26600000
H      7.99100000    -12.57200000      0.88500000
H      8.09800000    -11.29000000      1.68300000
O      8.16500000     -1.68400000      3.17800000
H      8.52700000     -1.23900000      2.41100000
H      7.99200000     -0.98100000      3.80300000
O     15.22800000     -2.49000000     -9.33800000
H     15.08100000     -1.61500000     -8.97900000
H     14.40300000     -2.95200000     -9.18700000
O      1.45600000      2.23500000    -11.94900000
H      1.58900000      1.65700000    -12.70000000
H      0.57500000      2.02700000    -11.63900000
O      1.30400000     -6.11500000     14.08700000
H      2.10200000     -5.60500000     14.22600000
H      0.70500000     -5.81300000     14.76900000
O      1.06900000      4.05800000    -16.80500000
H      1.69500000      4.60800000    -16.33400000
H      0.92500000      4.51500000    -17.63400000
O    -13.55300000     -1.02700000     -8.55100000
H    -13.05400000     -0.24200000     -8.32500000
H    -13.18500000     -1.31200000     -9.38800000
O     -2.95900000    -16.26200000      5.15600000
H     -2.28500000    -16.36300000      5.82800000
H     -3.73000000    -16.69200000      5.52400000
O      4.96000000      1.74200000     13.20000000
H      5.19700000      1.90700000     14.11300000
H      4.66500000      2.59200000     12.87300000
O      3.63300000    -16.61400000      1.73700000
H      4.49500000    -16.21300000      1.62000000
H      3.81600000    -17.54900000      1.83400000
O      6.77800000     -8.14100000     -3.80700000
H      5.82900000     -8.25600000     -3.75700000
H      6.92300000     -7.23200000     -3.54500000
O    -13.17600000    -13.07000000      2.72500000
H    -12.78400000    -12.21800000      2.91900000
H    -12.46600000    -13.69700000      2.86000000
O     -1.15600000    -13.75800000      2.81800000
H     -1.19700000    -14.66000000      3.13600000
H     -1.09600000    -13.22700000      3.61300000
O     -8.27900000     -0.82600000      8.35900000
H     -7.47500000     -1.31000000      8.54700000
H     -7.97700000      0.00500000      7.99100000
O      5.76900000     -3.75000000     13.20200000
H      5.45300000     -3.03900000     13.75900000
H      4.99800000     -4.29700000     13.05100000
O      9.76800000     -0.52100000      5.59600000
H      9.62800000     -0.02500000      4.78900000
H     10.14800000      0.11200000      6.20400000
O     15.19400000     10.49700000      1.77300000
H     15.31400000      9.78200000      2.39800000
H     14.28400000     10.76900000      1.89300000
O     12.27800000     -7.56200000     -9.24800000
H     12.24300000     -8.38600000     -8.76200000
H     12.98100000     -7.69000000     -9.88600000
O     -9.46900000     -5.44400000      7.50800000
H    -10.10200000     -5.90000000      8.06200000
H     -9.40000000     -5.98900000      6.72400000
O     13.50900000      7.08100000      0.39300000
H     13.41600000      7.36500000     -0.51600000
H     12.63100000      6.79100000      0.64400000
O      6.28800000    -15.33200000      1.68300000
H      6.50300000    -14.62900000      2.29600000
H      7.13100000    -15.73800000      1.47900000
O      8.54100000      1.11100000      3.50500000
H      9.00800000      1.58200000      2.81600000
H      7.90900000      1.74600000      3.84300000
O      6.40800000    -11.44100000      9.41000000
H      6.01800000    -11.35200000     10.28000000
H      6.01600000    -12.23700000      9.05100000
O     -8.60200000      6.90400000     -4.17600000
H     -7.93000000      6.51400000     -4.73500000
H     -9.41300000      6.81000000     -4.67500000
O      9.03700000     -5.41100000      9.11600000
H      9.88500000     -5.84300000      9.21600000
H      8.41600000     -6.12900000      8.99100000
O      3.81900000      4.07500000     11.94900000
H      3.91700000      5.02200000     12.05200000
H      4.62200000      3.79800000     11.50900000
O     12.30200000      5.84500000      3.21100000
H     12.30700000      4.90200000      3.04700000
H     13.22300000      6.10100000      3.16400000
O     15.56300000     -2.95300000     -1.04800000
H     14.80900000     -2.73000000     -0.50200000
H     16.31300000     -2.89200000     -0.45600000
O    -12.95800000     -9.32900000     -1.07200000
H    -13.79800000     -9.31800000     -1.53100000
H    -12.58300000     -8.46400000     -1.23700000
O      8.43200000     -0.85400000      8.97000000
H      8.51600000     -1.63900000      9.51000000
H      9.11100000     -0.26400000      9.29700000
O     -3.97500000     17.57100000      2.07800000
H     -3.39500000     16.91800000      1.68800000
H     -3.91300000     17.41400000      3.02000000
O    -14.81300000     -8.92800000      4.10100000
H    -14.85400000     -8.23700000      4.76200000
H    -14.24700000     -8.57100000      3.41600000
O    -13.69000000     -4.14200000      0.74100000
H    -14.07000000     -3.72800000      1.51600000
H    -13.42300000     -3.40900000      0.18500000
O     -8.10000000     10.31100000     -5.86500000
H     -7.83000000     11.20600000     -6.07100000
H     -7.82500000     10.18100000     -4.95800000
O     -2.80400000     -1.79000000     11.90100000
H     -3.36500000     -1.17900000     11.42400000
H     -2.32400000     -2.25800000     11.21800000
O    -16.96200000     -4.01200000      3.29300000
H    -16.23400000     -3.87500000      2.68700000
H    -16.55000000     -4.06200000      4.15500000
O    -12.68600000     -2.92100000      8.41100000
H    -12.93800000     -2.00400000      8.52200000
H    -12.52000000     -3.01200000      7.47300000
O     -3.77000000     10.51000000    -13.29500000
H     -4.41200000     10.32400000    -12.60900000
H     -3.77600000     11.46400000    -13.37500000
O     15.20000000     -3.96600000     -3.84400000
H     15.52300000     -3.40600000     -3.13800000
H     15.48600000     -3.52900000     -4.64600000
O     -7.53700000      0.89700000     17.10400000
H     -7.22700000      0.42000000     16.33400000
H     -7.37600000      1.81800000     16.89600000
O    -13.23100000      8.30200000      0.78400000
H    -12.71200000      8.03300000      0.02600000
H    -13.66400000      9.10900000      0.50400000
O     -4.04600000     17.25600000      4.78500000
H     -3.64600000     16.39700000      4.64900000
H     -3.97200000     17.40900000      5.72700000
O     -4.76500000      5.09500000      9.34600000
H     -5.44100000      4.66500000      8.82200000
H     -4.09300000      4.42400000      9.46800000
O     10.09000000     13.44600000     -4.99800000
H     10.08400000     12.49500000     -5.10800000
H      9.64700000     13.78000000     -5.77800000
O     -0.16700000     14.14000000      2.84700000
H     -0.49600000     13.36500000      2.39100000
H      0.66300000     14.33900000      2.41400000
O      8.04800000     -5.69100000     -7.89600000
H      8.71500000     -5.93900000     -7.25700000
H      8.23700000     -6.23200000     -8.66300000
O     12.43000000      5.14400000     -1.98700000
H     12.82800000      6.00700000     -1.87300000
H     11.82300000      5.06100000     -1.25100000
O     -3.44400000     11.72900000     11.94600000
H     -4.01100000     11.23200000     12.53600000
H     -3.54100000     11.29500000     11.09800000
O      1.27800000    -14.34900000     -7.55900000
H      0.45100000    -14.08500000     -7.15600000
H      1.78000000    -13.53800000     -7.63000000
O     -4.80200000      5.95400000     -9.53100000
H     -4.45700000      5.99500000     -8.63900000
H     -4.31700000      6.62800000    -10.00700000
O     -9.45800000      2.00200000      5.67800000
H     -8.61000000      1.59700000      5.86000000
H    -10.00600000      1.75500000      6.42200000
O     -0.79200000     10.28900000    -12.92000000
H     -0.49600000      9.48000000    -13.33700000
H     -1.73400000     10.31500000    -13.09200000
O      1.47600000    -12.50000000      2.47500000
H      0.55700000    -12.63800000      2.70300000
H      1.56700000    -12.88400000      1.60300000
O     14.59700000     -1.01800000     -2.66300000
H     14.73400000     -0.20800000     -2.17300000
H     15.03400000     -1.69100000     -2.14100000
O      2.23900000      4.34000000     -2.31100000
H      2.65300000      3.60000000     -1.86700000
H      1.96900000      4.92400000     -1.60300000
O     -0.55100000      8.83400000     -0.34400000
H     -0.58200000      9.78700000     -0.26100000
H      0.31200000      8.65400000     -0.71700000
O    -10.32500000    -13.84100000     -0.44700000
H    -10.65900000    -14.00700000     -1.32800000
H     -9.97600000    -12.95100000     -0.48600000
O     -2.05200000     12.02500000      3.63800000
H     -1.39800000     11.49300000      4.08900000
H     -1.76600000     12.03300000      2.72400000
O      0.65100000      0.33000000     12.63300000
H      0.67600000     -0.28100000     13.36900000
H      1.00800000      1.14500000     12.98700000
O     -5.39500000     -4.66400000    -16.65300000
H     -4.49400000     -4.42200000    -16.86400000
H     -5.41700000     -5.61600000    -16.75200000
O     -0.55000000      8.00900000    -10.54800000
H     -1.02200000      7.85700000     -9.72900000
H     -0.24000000      8.91200000    -10.48100000
O      2.81700000    -14.62300000      3.99200000
H      2.68400000    -13.84800000      3.44700000
H      2.46800000    -15.34600000      3.47000000
O    -10.47400000     -2.43600000     -3.60300000
H    -10.87100000     -2.58100000     -2.74400000
H    -10.93800000     -3.03800000     -4.18500000
O      3.17100000     17.07500000      2.82200000
H      3.80500000     17.63600000      3.26800000
H      2.35400000     17.57300000      2.84200000
O      7.12200000     -3.41000000     -1.79100000
H      7.11100000     -4.30900000     -2.11900000
H      7.37200000     -3.49400000     -0.87100000
O     13.62000000      3.36500000     -7.06000000
H     13.22100000      4.01500000     -6.48200000
H     13.83400000      2.63100000     -6.48400000
O     -2.93900000    -12.53200000     -4.11800000
H     -3.17300000    -11.62200000     -3.93300000
H     -2.17300000    -12.69800000     -3.56900000
O     -6.22100000     -7.44200000      6.40000000
H     -6.45200000     -8.30100000      6.75600000
H     -6.39700000     -6.83200000      7.11600000
O      0.04600000     -7.00800000     -8.41500000
H      0.14200000     -7.95500000     -8.51300000
H     -0.49600000     -6.90200000     -7.63200000
O    -17.90100000      1.27800000      0.16700000
H    -18.33300000      0.98900000      0.97100000
H    -16.97200000      1.10200000      0.31800000
O      6.20400000     12.67300000      6.60900000
H      7.05900000     12.32400000      6.85900000
H      5.66000000     11.89700000      6.47100000
O     12.37800000     -6.03400000     -6.97100000
H     12.44800000     -6.40500000     -7.85100000
H     11.43900000     -5.90000000     -6.84300000
O     -3.85900000     -2.46400000    -14.71200000
H     -3.48800000     -3.28200000    -15.04300000
H     -3.58000000     -2.42700000    -13.79700000
O    -12.58900000      1.37800000     -7.80100000
H    -11.82900000      1.93000000     -7.98600000
H    -12.95200000      1.73300000     -6.98900000
O      5.49600000     -5.97800000      1.59600000
H      5.86900000     -5.16100000      1.92700000
H      5.07400000     -5.73200000      0.77300000
O     11.97400000     12.38700000      3.92100000
H     11.38400000     12.81400000      4.54300000
H     12.84700000     12.68200000      4.17800000
O      8.05600000     -0.37200000     15.48000000
H      8.41600000     -0.06400000     14.64900000
H      8.60300000     -1.12200000     15.71500000
O      3.58500000     -8.51500000     11.74200000
H      2.67200000     -8.50500000     11.45400000
H      4.02000000     -7.87000000     11.18500000
O      3.63900000     -6.35500000      7.64300000
H      2.81400000     -6.56900000      7.20800000
H      4.31500000     -6.63800000      7.02700000
O      5.87100000     -9.16600000      5.55700000
H      5.93100000     -8.22000000      5.68900000
H      5.30100000     -9.26600000      4.79500000
O     -9.80800000     -6.64700000      4.81500000
H     -9.65400000     -7.19100000      4.04200000
H    -10.37400000     -7.18000000      5.37400000
O     -5.85600000      2.43500000     -3.88000000
H     -6.19800000      2.15200000     -3.03200000
H     -4.92800000      2.20300000     -3.85300000
O     11.16900000      4.17200000      8.71000000
H     10.24000000      4.38400000      8.80400000
H     11.59900000      4.66900000      9.40600000
O     -1.57800000     -2.92700000      9.65500000
H     -0.71500000     -2.54200000      9.80800000
H     -1.40100000     -3.71200000      9.13600000
O      6.66000000     10.53600000     -6.54100000
H      6.26300000     10.59000000     -7.41100000
H      6.03100000     10.03500000     -6.02200000
O     -2.84400000     11.72500000     -8.16500000
H     -3.64500000     11.20100000     -8.18000000
H     -2.52800000     11.70600000     -9.06800000
O    -11.48900000    -10.85900000      6.16600000
H    -12.35400000    -10.60300000      6.48500000
H    -11.60200000    -10.95800000      5.22100000
O      9.59500000     -3.89600000      3.80700000
H      9.02700000     -4.66600000      3.82700000
H      9.02300000     -3.18300000      3.52400000
O     11.52900000     -3.53500000    -13.40700000
H     12.42500000     -3.37200000    -13.11200000
H     11.61300000     -3.70700000    -14.34500000
O     -8.72800000      3.63200000     -3.74900000
H     -9.53200000      3.41500000     -4.22100000
H     -8.02600000      3.28200000     -4.29700000
O     -6.50400000     14.25500000      0.11300000
H     -6.67300000     15.15900000      0.38100000
H     -6.10300000     14.33300000     -0.75300000
O     -2.82300000    -16.66700000     -6.28400000
H     -3.17600000    -16.57700000     -7.17000000
H     -2.06000000    -16.09000000     -6.27100000
O     10.70300000     -6.21300000     -2.88300000
H      9.87700000     -6.53200000     -2.52200000
H     11.35000000     -6.86600000     -2.61600000
O    -10.29700000     -3.99800000     -9.89800000
H     -9.97000000     -4.30300000    -10.74400000
H     -9.51200000     -3.73300000     -9.41800000
O    -12.85100000     -0.75700000    -13.08200000
H    -12.50900000      0.09000000    -12.79400000
H    -12.73300000     -1.33100000    -12.32500000
O      6.22900000      3.15000000     10.64100000
H      6.93800000      2.87600000     11.22300000
H      6.67400000      3.53900000      9.88800000
O     10.95100000     13.72200000     -1.53900000
H     10.86100000     14.67400000     -1.58700000
H     11.63900000     13.51500000     -2.17200000
O      0.89100000    -15.89200000     -9.82700000
H      1.02900000    -15.27600000    -10.54700000
H      0.84700000    -15.34000000     -9.04500000
O     11.39100000      0.99300000    -13.95100000
H     12.08100000      1.48300000    -13.50500000
H     11.71400000      0.09200000    -13.97400000
O      6.55700000    -12.52900000     -2.62300000
H      6.93000000    -13.22600000     -2.08400000
H      6.64700000    -12.84600000     -3.52200000
O     10.40400000     -3.91000000      6.45400000
H      9.49600000     -4.10900000      6.68100000
H     10.39400000     -3.79800000      5.50300000
O      9.60900000     -8.88600000     -0.32700000
H      9.50800000     -9.55900000     -0.99900000
H      9.20000000     -8.10700000     -0.70400000
O     -4.50400000     -1.47500000     14.18800000
H     -4.08600000     -1.35900000     13.33400000
H     -4.18000000     -2.31900000     14.50000000
O      3.24700000    -12.65700000     12.56800000
H      2.98400000    -12.75200000     11.65200000
H      3.43200000    -13.55100000     12.85800000
O     -2.67700000     -6.87000000     12.71000000
H     -2.86700000     -6.36800000     11.91700000
H     -1.92000000     -7.40700000     12.47700000
O      9.48900000     11.44000000     -1.48000000
H     10.00400000     12.21800000     -1.69300000
H      8.98600000     11.26200000     -2.27500000
O     -3.13300000     15.86600000     -3.50900000
H     -3.29700000     16.76400000     -3.79500000
H     -2.18200000     15.76800000     -3.55900000
O    -11.89600000      4.55800000    -11.51600000
H    -12.51800000      5.10700000    -11.99500000
H    -12.08000000      4.73700000    -10.59400000
O      3.51600000    -10.50600000    -13.32400000
H      2.82400000    -10.82600000    -13.90300000
H      4.23800000    -11.12200000    -13.44900000
O      6.54400000      3.90200000    -12.36400000
H      7.05200000      3.09300000    -12.30300000
H      5.63700000      3.62600000    -12.23200000
O     16.89600000      0.37700000     -4.25600000
H     16.32500000     -0.36000000     -4.03600000
H     17.52500000      0.41600000     -3.53500000
O      5.87500000     13.69600000      1.15300000
H      6.21600000     13.47400000      0.28600000
H      5.76400000     14.64600000      1.13100000
O     -0.14900000      7.61100000     14.70000000
H     -1.08900000      7.50500000     14.84700000
H     -0.03800000      8.54600000     14.52700000
O      5.21600000     -4.43300000    -15.53500000
H      5.21100000     -4.33900000    -16.48800000
H      5.85500000     -3.78600000    -15.23400000
O      7.36900000    -13.93200000      3.87000000
H      7.15300000    -14.32600000      4.71500000
H      6.89000000    -13.10300000      3.86300000
O     -7.17400000      7.64300000      9.56100000
H     -6.22000000      7.56000000      9.54200000
H     -7.44900000      7.44300000      8.66600000
O     -1.10800000    -13.65900000     -6.43500000
H     -1.67700000    -13.49200000     -5.68300000
H     -1.49700000    -13.15000000     -7.14700000
O     -8.31700000     -1.00400000     -1.61700000
H     -8.51800000     -0.10300000     -1.36500000
H     -9.15500000     -1.46300000     -1.55600000
O     -1.26500000    -11.52700000     -8.53900000
H     -0.84400000    -10.68300000     -8.37400000
H     -0.86200000    -11.84200000     -9.34700000
O    -11.70500000    -10.59500000      3.28800000
H    -10.88100000    -10.77500000      2.83500000
H    -12.03100000     -9.79200000      2.88100000
O      6.57700000      0.82100000    -15.97000000
H      6.22400000      1.70700000    -15.88900000
H      7.42300000      0.85900000    -15.52200000
O      2.29500000    -16.42600000     -6.27500000
H      1.81100000    -15.87600000     -6.89100000
H      2.09100000    -16.06000000     -5.41500000
O      7.61100000     -7.38600000      2.71900000
H      7.51500000     -8.33800000      2.69800000
H      6.72500000     -7.05300000      2.57600000
O     -6.55100000     -8.50700000     -3.36000000
H     -7.24600000     -8.45400000     -2.70400000
H     -6.70000000     -9.34400000     -3.80000000
O      4.19000000     10.67600000      6.53600000
H      4.93800000     10.14600000      6.26400000
H      3.63700000     10.07300000      7.03400000
O      5.00400000      6.56600000     12.35800000
H      4.63400000      7.28900000     12.86300000
H      5.67800000      6.19500000     12.92800000
O      3.40400000      5.91900000      6.77300000
H      2.64400000      5.57500000      6.30400000
H      3.53000000      5.31300000      7.50300000
O      8.70000000     14.89900000     -2.99300000
H      8.98300000     14.57100000     -3.84700000
H      9.49800000     15.24800000     -2.59400000
O      5.08700000     -6.31100000     15.25200000
H      4.84600000     -7.15400000     14.86900000
H      5.94200000     -6.11000000     14.87100000
O     -2.30900000     11.80300000    -10.76200000
H     -2.96900000     12.19900000    -11.33000000
H     -1.47500000     11.99900000    -11.19000000
O      4.58100000     -3.86500000     -0.22900000
H      5.23000000     -3.44400000     -0.79400000
H      4.28900000     -3.16900000      0.35900000
O     -8.61100000      8.23900000     -1.43400000
H     -8.67600000      7.29100000     -1.55000000
H     -9.45600000      8.49300000     -1.06300000
O    -13.54100000      1.39000000      3.01600000
H    -13.72500000      2.26300000      3.36200000
H    -12.81800000      1.52200000      2.40300000
O     -4.99500000     11.82600000     -4.23900000
H     -5.80600000     11.86000000     -4.74600000
H     -5.21700000     11.30700000     -3.46600000
O      5.65200000     -7.09700000     -7.51600000
H      6.56200000     -6.82500000     -7.39600000
H      5.15800000     -6.27700000     -7.53500000
O      0.82700000      6.64500000     11.95700000
H      1.10400000      5.76000000     12.19700000
H      0.53600000      7.03600000     12.78100000
O     13.43300000     -3.19200000     -6.75800000
H     12.92000000     -3.98500000     -6.60500000
H     12.81200000     -2.47500000     -6.62400000
O     -9.72200000     10.80800000    -11.09200000
H     -8.83500000     11.15000000    -11.19800000
H     -9.60500000      9.97900000    -10.62800000
O     -7.10800000     -7.04700000      3.64900000
H     -6.61000000     -6.23400000      3.74100000
H     -7.54200000     -7.15900000      4.49500000
O     -1.66200000    -10.54600000    -14.16700000
H     -1.18800000    -10.76400000    -13.36400000
H     -1.01600000    -10.66000000    -14.86400000
O      5.42200000     -0.95400000      3.84300000
H      5.21600000     -0.06600000      3.55100000
H      5.35200000     -0.91500000      4.79700000
O     16.79600000      4.52100000     -5.72300000
H     17.52600000      4.76500000     -5.15400000
H     16.05400000      5.02800000     -5.39200000
O    -10.11900000     -8.68000000      7.13000000
H    -10.80200000     -8.03200000      7.30000000
H    -10.59600000     -9.46900000      6.87300000
O    -15.36700000      6.05400000     -1.14400000
H    -15.81000000      6.69500000     -0.58800000
H    -15.20100000      6.52100000     -1.96300000
O      4.97400000     -2.61400000     -4.10800000
H      4.91400000     -2.22200000     -3.23700000
H      5.85900000     -2.97500000     -4.14800000
O     -7.45100000     13.06200000     -5.33400000
H     -7.78500000     13.52900000     -4.56800000
H     -6.81500000     13.66300000     -5.72200000
O      4.73200000    -17.99900000     -0.95300000
H      4.05100000    -18.41400000     -0.42400000
H      4.54400000    -17.06200000     -0.89400000
O      9.18600000      0.88200000    -15.46400000
H     10.07500000      0.96300000    -15.11600000
H      8.93100000      1.77900000    -15.67800000
O      7.44500000      7.35600000      3.67900000
H      8.40200000      7.36600000      3.70900000
H      7.22100000      7.96300000      2.97400000
O      6.73400000      4.58400000      8.63100000
H      6.08000000      5.12100000      9.07800000
H      6.44400000      4.56200000      7.72000000
O     -4.59000000     -8.56900000     -9.75300000
H     -4.33600000     -8.66000000     -8.83500000
H     -4.08600000     -9.24300000    -10.20900000
O    -15.27200000     -6.80100000      5.67900000
H    -15.38600000     -6.46200000      6.56700000
H    -14.65600000     -6.19400000      5.26900000
O      1.90700000      8.63900000     -1.80600000
H      2.20800000      8.23300000     -2.61900000
H      2.02400000      9.57800000     -1.94900000
O      1.23300000     -7.95300000      1.20500000
H      1.66200000     -8.79700000      1.06000000
H      0.46500000     -7.97400000      0.63300000
O      7.21600000     -3.80700000     -6.14300000
H      7.56100000     -4.14400000     -6.97000000
H      7.97500000     -3.78100000     -5.56000000
O     13.62200000     -0.37000000      6.95300000
H     13.64200000     -1.02600000      6.25700000
H     14.54000000     -0.24200000      7.18900000
O      4.50300000     -9.74400000      8.37700000
H      5.06000000    -10.43800000      8.72900000
H      4.65400000     -9.77200000      7.43200000
O     -9.44900000      5.73900000     -8.52500000
H     -8.56500000      5.53600000     -8.82900000
H     -9.40800000      5.62600000     -7.57500000
O      9.87200000     -5.37700000      0.40700000
H     10.42200000     -5.97900000      0.90800000
H     10.42400000     -4.60800000      0.26800000
O      2.61100000     -1.33900000    -17.46200000
H      1.71900000     -1.60300000    -17.68800000
H      2.54300000     -0.40400000    -17.26900000
O      2.48000000    -11.00400000      4.91300000
H      2.43900000    -11.68900000      5.58000000
H      2.20900000    -11.44000000      4.10500000
O      4.79800000     -3.11900000     -7.39600000
H      5.36800000     -3.19900000     -6.63100000
H      4.07400000     -3.72000000     -7.21900000
O     -3.50600000     -6.70200000      9.47100000
H     -3.03800000     -7.53000000      9.36300000
H     -3.18700000     -6.15200000      8.75600000
O     -1.96000000     -5.64300000    -14.33100000
H     -1.79700000     -6.43900000    -14.83600000
H     -2.36600000     -5.95200000    -13.52100000
O     -9.55100000     -0.25000000     10.84400000
H     -9.22800000     -0.72000000     10.07500000
H     -9.21500000     -0.74900000     11.58900000
O      1.06600000     13.85000000    -10.93400000
H      1.84000000     14.33800000    -11.21400000
H      1.24800000     13.61500000    -10.02400000
O    -12.03700000     -0.93200000      5.95700000
H    -11.41200000     -0.27800000      6.27200000
H    -12.86200000     -0.45400000      5.87400000
O     -0.67600000      0.08100000      9.54100000
H     -0.11900000      0.85800000      9.49800000
H     -0.08200000     -0.62700000      9.79200000
O      6.90100000      9.86100000      6.25700000
H      6.98100000      9.08800000      6.81600000
H      7.08100000      9.53800000      5.37400000
O     12.62900000     -4.71200000      5.31400000
H     12.37700000     -5.62000000      5.15000000
H     11.95400000     -4.37900000      5.90600000
O      1.53800000      1.55100000      9.69000000
H      1.39800000      1.11900000     10.53200000
H      2.41200000      1.26900000      9.41800000
O    -15.20700000     -5.27600000      8.11400000
H    -14.86700000     -4.38400000      8.18500000
H    -14.75500000     -5.76100000      8.80400000
O     -6.40800000      3.66300000     -6.54400000
H     -5.76000000      3.79900000     -7.23400000
H     -6.14000000      2.84800000     -6.12000000
O      4.51000000      9.13200000     -5.50300000
H      3.60100000      9.22900000     -5.78600000
H      4.58000000      8.21800000     -5.22900000
O     -7.96400000     -1.44000000     -4.20000000
H     -7.85500000     -1.25900000     -3.26600000
H     -8.85700000     -1.77400000     -4.27600000
O     16.19200000     -2.99800000     -6.33200000
H     15.36200000     -2.74100000     -6.73400000
H     16.29300000     -3.92200000     -6.56000000
O     -7.09600000      8.39900000     -7.64300000
H     -6.96500000      7.46600000     -7.47200000
H     -7.53700000      8.72700000     -6.85900000
O     -9.60600000      8.49000000      2.12800000
H     -9.77800000      7.60700000      2.45600000
H    -10.01500000      8.50700000      1.26200000
O     -3.77200000      3.31200000     -7.73900000
H     -3.99400000      2.74400000     -8.47600000
H     -2.97100000      2.93400000     -7.37700000
O    -14.89000000    -10.89600000      0.02400000
H    -14.74900000    -11.73200000     -0.42000000
H    -14.08300000    -10.40400000     -0.12900000
O     13.31500000      0.08600000      1.54600000
H     14.16400000      0.41600000      1.84100000
H     12.90200000      0.83700000      1.11900000
O      4.11400000    -15.13300000      6.28100000
H      3.38900000    -15.66000000      6.61700000
H      4.02400000    -15.18100000      5.32900000
O      8.31500000     10.42400000    -10.99500000
H      8.14300000      9.78700000    -10.30200000
H      7.49400000     10.47400000    -11.48400000
O    -12.50500000     -2.27000000    -10.72300000
H    -11.71600000     -2.62200000    -10.31200000
H    -13.16900000     -2.94500000    -10.58500000
O      2.50100000      6.17200000    -15.29000000
H      3.44400000      6.11800000    -15.13000000
H      2.10400000      5.75400000    -14.52600000
O      3.24600000     12.73800000      1.80700000
H      4.05200000     12.80300000      1.29600000
H      2.82900000     13.59300000      1.70700000
O     15.01800000      0.25700000     -8.24800000
H     15.26900000      0.99600000     -7.69300000
H     14.17500000      0.51300000     -8.62100000
O     -1.07600000      5.43900000      4.97600000
H     -0.14800000      5.20400000      4.99600000
H     -1.14600000      6.07500000      4.26400000
O     -4.65900000     -2.70500000     -3.42500000
H     -4.41800000     -2.15900000     -4.17400000
H     -3.90900000     -2.64400000     -2.83400000
O     -6.63900000      4.56400000    -14.79200000
H     -7.08400000      3.71700000    -14.79600000
H     -6.21200000      4.60700000    -13.93600000
O     -2.18400000     -7.50900000     -4.38100000
H     -2.40700000     -6.58200000     -4.47000000
H     -2.90300000     -7.88000000     -3.87000000
O    -15.67900000      0.55900000      1.19400000
H    -14.88900000      0.71700000      1.71100000
H    -15.45900000     -0.19500000      0.64600000
O      5.97200000      5.15400000      0.18300000
H      6.40800000      5.14600000      1.03500000
H      5.79000000      6.07900000      0.01600000
O     -6.27900000     -9.18900000      2.40700000
H     -6.40600000     -8.27500000      2.66200000
H     -6.84700000     -9.68400000      2.99700000
O      6.53100000     -1.31200000     -8.32000000
H      7.14500000     -1.42500000     -7.59500000
H      5.82500000     -1.93300000     -8.13600000
O     -0.67000000     -7.32800000      8.62300000
H     -0.62700000     -7.91200000      7.86600000
H     -0.69200000     -6.44900000      8.24600000
O     -9.79500000     -1.68500000      2.42400000
H     -9.90400000     -0.74600000      2.27500000
H     -9.04200000     -1.74800000      3.01200000
O     -7.70200000     -0.57500000     -9.17000000
H     -7.78000000      0.27800000     -8.74200000
H     -6.76500000     -0.76600000     -9.15600000
O      8.63700000      0.73200000     -2.78700000
H      8.22300000      0.74900000     -3.65000000
H      9.06400000     -0.12300000     -2.74200000
O    -12.00900000     -1.02100000     13.80000000
H    -11.73600000     -1.02500000     12.88200000
H    -12.17800000     -0.10000000     13.99600000
O     -6.24500000     -2.68300000      8.36400000
H     -6.18000000     -3.41500000      7.75100000
H     -5.36500000     -2.30700000      8.38300000
O     -2.36300000      2.75900000      4.84200000
H     -1.78700000      3.52000000      4.77000000
H     -2.14200000      2.37100000      5.68800000
O     -0.75500000    -13.37900000     -2.32500000
H     -0.53700000    -14.16500000     -1.82300000
H     -0.73200000    -12.67000000     -1.68200000
O      4.32400000     11.32800000    -14.19800000
H      3.63900000     11.99600000    -14.19900000
H      3.85400000     10.50200000    -14.08700000
O     12.10600000    -12.53500000     -4.31300000
H     12.20900000    -12.04300000     -5.12700000
H     12.57000000    -13.35700000     -4.46900000
O      2.46500000    -10.30200000      1.31700000
H      1.85900000    -10.95300000      1.67100000
H      3.06300000    -10.80600000      0.76500000
O     -0.17100000      4.22100000     -3.56400000
H      0.01500000      4.25100000     -4.50300000
H      0.68600000      4.10500000     -3.15400000
O      5.51800000      3.97100000     -4.11000000
H      5.35800000      3.39600000     -3.36100000
H      4.76400000      4.56000000     -4.12500000
O    -12.02800000     -8.02200000     -9.62300000
H    -11.45200000     -7.82000000     -8.88500000
H    -11.58600000     -7.64200000    -10.38300000
O     -9.46200000      8.32900000     -9.49400000
H     -8.64000000      8.17000000     -9.03000000
H     -9.83000000      7.45700000     -9.63500000
O     -0.22400000     11.69600000     -1.71400000
H     -0.85700000     12.41300000     -1.76000000
H      0.27100000     11.76100000     -2.53100000
O     -5.83800000    -11.15600000      4.54900000
H     -6.75600000    -11.00900000      4.77800000
H     -5.81100000    -12.05900000      4.23400000
O     -6.11300000     -4.21200000      0.37100000
H     -5.73300000     -4.41600000     -0.48300000
H     -6.30300000     -3.27500000      0.33200000
O      0.00100000     13.22800000      7.08300000
H      0.90300000     13.08800000      7.37100000
H      0.03900000     14.02900000      6.56000000
O     -6.89900000      9.61200000     -3.44400000
H     -6.18300000      9.04100000     -3.72400000
H     -7.40200000      9.08000000     -2.82800000
O      5.41300000     11.42400000      3.75500000
H      5.55100000     12.12000000      4.39800000
H      5.03800000     11.87100000      2.99600000
O     -5.44500000      4.66400000    -12.37500000
H     -5.27900000      3.80500000    -11.98900000
H     -4.69700000      5.19700000    -12.10600000
O     -8.21800000    -12.42800000      3.69200000
H     -8.46000000    -12.03500000      4.53000000
H     -8.61100000    -11.85200000      3.03600000
O     -0.06100000      3.50000000      8.98100000
H      0.43300000      2.82000000      9.43900000
H      0.54600000      3.83100000      8.31900000
O     -7.20200000      5.28800000    -10.11500000
H     -6.38000000      5.54600000     -9.69800000
H     -6.93600000      4.88800000    -10.94300000
O     -5.23300000     -0.10100000      4.12900000
H     -4.96600000     -0.45300000      3.28000000
H     -5.73200000     -0.81000000      4.53600000
O      4.07800000     -5.05000000     -9.69100000
H      4.63500000     -4.45200000    -10.19100000
H      3.18600000     -4.74900000     -9.86700000
O     -4.12800000      2.15500000     17.53800000
H     -4.50400000      2.59600000     18.30000000
H     -4.54200000      2.57900000     16.78600000
O     -4.77000000      6.58900000     -4.48700000
H     -4.67200000      7.36200000     -3.93200000
H     -4.16400000      5.94800000     -4.11400000
O     -5.53700000      0.59700000     -1.69300000
H     -6.15100000     -0.01600000     -2.09900000
H     -5.16800000      0.11200000     -0.95500000
O      0.65900000     -9.51300000     -9.16900000
H      1.10300000     -9.44700000    -10.01400000
H      1.20000000    -10.11700000     -8.66000000
O    -12.73400000      2.17700000    -12.36000000
H    -13.18300000      1.93700000    -11.54900000
H    -12.38100000      3.05000000    -12.18900000
O     -0.38100000     -9.37400000      6.24200000
H      0.01700000     -8.74500000      5.64000000
H      0.32000000     -9.59600000      6.85500000
O     -9.84600000      4.48800000      4.68500000
H    -10.12600000      4.50800000      3.76900000
H     -9.73300000      3.55800000      4.88100000
O      2.80700000      2.07800000      4.99800000
H      3.04600000      1.82800000      4.10500000
H      3.63700000      2.08800000      5.47400000
O    -11.59700000      0.15300000     -4.01400000
H    -11.48100000      0.45800000     -3.11400000
H    -11.23800000     -0.73400000     -4.01500000
O      9.24400000     12.21700000      2.85000000
H      9.61200000     12.74400000      2.14000000
H     10.00500000     11.81600000      3.27000000
O     11.66700000     -1.06400000     -6.35100000
H     12.02800000     -0.92300000     -5.47600000
H     11.10100000     -0.30700000     -6.50100000
O     -7.21600000     -1.74700000      5.30200000
H     -7.71800000     -2.46000000      4.90500000
H     -7.28300000     -1.90300000      6.24400000
O     -2.28100000     15.49000000      1.69200000
H     -1.56200000     15.05100000      2.14600000
H     -3.07100000     15.16800000      2.12600000
O     -2.86400000     -3.92200000     -9.18500000
H     -1.91300000     -3.85700000     -9.10600000
H     -3.01200000     -4.76700000     -9.60900000
O    -14.39500000      4.78300000     -8.58200000
H    -14.47300000      5.01100000     -7.65500000
H    -15.07300000      5.30300000     -9.01400000
O    -13.58000000     12.02800000     -2.37100000
H    -12.93100000     11.98600000     -3.07300000
H    -13.68200000     12.96300000     -2.19300000
O     11.61000000    -12.04300000      7.17200000
H     11.75600000    -11.68900000      6.29500000
H     10.66000000    -12.02900000      7.28200000
O     -7.64800000     15.45300000     -3.94500000
H     -8.18400000     15.98600000     -3.35900000
H     -6.85000000     15.27600000     -3.44600000
O    -10.22700000     -7.29200000     10.45200000
H    -10.91200000     -6.71000000     10.12300000
H    -10.69300000     -7.92500000     10.99800000
O      2.40800000    -11.59900000     -7.06000000
H      3.33000000    -11.39800000     -6.89900000
H      2.09100000    -11.95100000     -6.22900000
O      5.17700000     -5.26500000     -4.92400000
H      4.58800000     -5.33000000     -5.67500000
H      5.95700000     -4.83000000     -5.26800000
O    -14.02000000      5.66600000     -5.78900000
H    -14.69300000      5.52000000     -5.12500000
H    -14.22800000      6.52500000     -6.15700000
O      1.39800000     -1.74700000      9.24700000
H      1.91600000     -2.16800000      9.93300000
H      1.89200000     -1.90600000      8.44200000
O    -14.36700000      3.88700000      3.64000000
H    -14.65600000      4.20300000      4.49600000
H    -14.59500000      4.59200000      3.03400000
O    -10.53800000      5.27700000     -1.20200000
H    -11.04600000      4.76100000     -1.82900000
H     -9.62800000      5.14800000     -1.46800000
O     -2.04700000      8.64800000      6.04700000
H     -2.03600000      8.11600000      5.25200000
H     -1.58400000      9.45100000      5.80500000
O     11.82700000      0.92200000     -1.00700000
H     12.38100000      0.28800000     -1.46200000
H     12.03500000      1.76100000     -1.41800000
O    -10.83500000      0.96700000     -1.52100000
H    -11.19400000      0.80800000     -0.64800000
H    -10.01300000      1.43000000     -1.36100000
O      6.57800000      4.05000000    -15.14500000
H      6.37800000      4.98500000    -15.18800000
H      6.55700000      3.84300000    -14.21100000
O     15.36200000    -11.01500000      0.15000000
H     14.58000000    -10.48900000     -0.01200000
H     15.83600000    -11.00100000     -0.68200000
O      3.88600000     -2.29800000    -12.33200000
H      3.61100000     -3.13200000    -12.71200000
H      4.59900000     -2.52800000    -11.73600000
O      2.64100000      6.56900000     -4.07100000
H      2.52500000      5.90800000     -3.38800000
H      1.75100000      6.80700000     -4.32900000
O      9.64300000    -10.94300000     -9.15700000
H      9.52300000    -11.59500000     -8.46700000
H      8.80500000    -10.92700000     -9.61900000
O     -0.90500000     13.11100000    -12.91000000
H     -0.22000000     13.52200000    -12.38200000
H     -0.54900000     12.25200000    -13.13600000
O     -5.81700000     -1.93100000     -6.03500000
H     -6.53400000     -1.78500000     -5.41800000
H     -6.05800000     -2.73500000     -6.49600000
O      7.68000000      7.86600000     10.74300000
H      8.43200000      7.41900000     11.13100000
H      7.12000000      7.15900000     10.42300000
O     -2.62100000     14.75100000      4.62000000
H     -2.85700000     13.90200000      4.24600000
H     -1.66600000     14.77400000      4.57800000
O     -7.03400000      6.13600000     -6.19400000
H     -6.90300000      5.19500000     -6.07500000
H     -6.35400000      6.54200000     -5.65800000
O      6.74500000      7.54900000      7.67100000
H      7.53900000      7.73100000      8.17300000
H      6.03200000      7.67800000      8.29600000
O     13.47800000     -5.40400000      0.15200000
H     12.71500000     -5.64200000      0.67900000
H     13.88900000     -4.68700000      0.63500000
O     -3.45300000    -11.18100000      8.02000000
H     -3.72300000    -11.89800000      7.44700000
H     -3.25700000    -10.45900000      7.42400000
O      3.12000000      2.29100000     17.73500000
H      2.79900000      1.47900000     18.12900000
H      3.91600000      2.03300000     17.27000000
O      5.35000000      7.93200000     -0.43500000
H      4.99500000      8.80300000     -0.26300000
H      6.02200000      8.07400000     -1.10200000
O      8.62000000      8.13600000    -13.51600000
H      8.15400000      8.56000000    -14.23600000
H      7.93400000      7.70400000    -13.00800000
O     -7.65100000    -13.46400000     -3.40200000
H     -6.87300000    -13.98700000     -3.20600000
H     -8.35300000    -13.88700000     -2.90800000
O     -9.03700000     -0.10800000    -13.63700000
H     -9.32800000     -0.42700000    -12.78200000
H     -9.30300000     -0.79100000    -14.25100000
O      7.17700000     -4.10600000      6.55700000
H      6.72400000     -4.26400000      7.38500000
H      6.81000000     -3.28300000      6.23500000
O    -14.78400000     -2.36000000      2.74400000
H    -13.91300000     -2.38900000      3.14000000
H    -15.35400000     -2.04100000      3.44400000
O     -4.90400000    -14.89000000     -5.89800000
H     -4.28800000    -15.62300000     -5.88600000
H     -4.90800000    -14.56600000     -4.99700000
O      2.09300000      9.15700000     -7.07400000
H      1.77500000      8.39000000     -7.55000000
H      1.47800000      9.85300000     -7.30400000
O     -6.89600000      8.93700000      0.63900000
H     -7.50700000      9.26500000      1.29900000
H     -7.43800000      8.78900000     -0.13600000
O      0.49900000     -0.29600000    -10.27300000
H      0.26300000     -0.88800000     -9.55900000
H      0.67300000     -0.87400000    -11.01600000
O    -10.49200000     -8.68700000     -5.35500000
H    -10.05000000     -9.12000000     -6.08500000
H    -11.41700000     -8.90100000     -5.47400000
O      8.59700000     -3.14500000     10.15800000
H      9.05100000     -3.63900000      9.47600000
H      8.75800000     -3.64100000     10.96100000
O     -4.78500000     -8.06000000     14.18300000
H     -5.20900000     -8.43300000     13.41000000
H     -3.96300000     -7.69800000     13.85300000
O      2.64700000     12.92600000      6.03200000
H      3.38900000     12.32200000      6.05100000
H      2.66700000     13.30300000      5.15300000
O     -0.31300000     16.36300000      0.01500000
H     -1.06600000     15.95400000      0.44100000
H     -0.04500000     17.05800000      0.61600000
O     12.24200000      0.15400000     -8.60300000
H     11.98400000     -0.41600000     -7.87900000
H     11.53200000      0.06800000     -9.24000000
O     -3.34000000     -2.87900000     -1.04000000
H     -2.65600000     -2.26500000     -0.77200000
H     -3.17600000     -3.66300000     -0.51700000
O    -11.63600000     11.46100000     -4.93800000
H    -11.27700000     11.56700000     -4.05700000
H    -11.47400000     10.54300000     -5.15500000
O      2.83600000     -2.72100000     11.32800000
H      2.68200000     -3.56600000     11.74900000
H      3.04200000     -2.12800000     12.05100000
O    -13.47100000     -4.87700000      5.15900000
H    -14.21300000     -4.28100000      5.26000000
H    -12.89300000     -4.43700000      4.53500000
O     -0.23900000     13.98100000     -5.61400000
H     -1.17800000     13.87800000     -5.45600000
H      0.17800000     13.44700000     -4.93900000
O      0.38800000     -0.82700000     -5.30200000
H      1.02200000     -1.36900000     -5.77100000
H      0.92400000     -0.24100000     -4.76700000
O    -10.06200000      6.57800000      6.27600000
H    -10.64000000      7.12400000      5.74300000
H     -9.88100000      5.81500000      5.72800000
O     -7.74200000     12.30900000      6.77600000
H     -6.83800000     12.02600000      6.91400000
H     -7.97600000     12.76500000      7.58400000
O    -12.55200000     12.71400000      4.74200000
H    -12.34800000     11.85500000      5.11300000
H    -12.04900000     13.33100000      5.27300000
O      4.31200000      3.26600000     -9.31100000
H      4.92900000      2.66300000     -8.89600000
H      4.37300000      3.06600000    -10.24500000
O      2.23200000    -13.39100000     10.06700000
H      1.62600000    -13.91600000     10.59100000
H      1.66600000    -12.87400000      9.49300000
O     -9.27300000     -8.95600000     -2.56300000
H     -9.89900000     -8.36800000     -2.14200000
H     -9.54900000     -8.98400000     -3.48000000
O     -1.09200000    -11.81300000      4.73100000
H     -0.85900000    -10.95100000      5.07600000
H     -1.78800000    -12.12300000      5.31100000
O    -10.78200000     10.20100000     -0.25100000
H    -11.41800000     10.91600000     -0.24800000
H    -11.21700000      9.49400000     -0.72800000
O     10.82200000      8.34800000     10.05800000
H     10.16800000      8.32700000      9.35900000
H     11.27100000      7.50500000      9.99100000
O     -7.69700000     -6.50000000     11.38900000
H     -8.47600000     -6.72100000     10.88000000
H     -7.19200000     -7.31300000     11.42000000
O     -0.98600000      2.05400000    -10.26100000
H     -1.77400000      1.97600000    -10.79900000
H     -0.76000000      1.15100000    -10.03600000
O      1.12100000     -1.69900000    -12.57400000
H      2.05700000     -1.86600000    -12.46300000
H      0.82500000     -2.38500000    -13.17200000
O     -9.58700000     -6.18700000     -4.94700000
H     -9.94300000     -7.07100000     -5.03100000
H    -10.22900000     -5.62800000     -5.38500000
O      9.73400000     -6.42700000     -5.86800000
H     10.20300000     -6.22500000     -5.05800000
H      9.56700000     -7.36800000     -5.81900000
O      7.62500000      9.83700000      2.45700000
H      8.00200000     10.71700000      2.42800000
H      6.78700000      9.95100000      2.90600000
O     -7.91100000    -10.86800000    -11.83100000
H     -8.59100000    -10.51100000    -11.26000000
H     -8.31200000    -11.64300000    -12.22500000
O     -5.65900000      2.13500000     12.00000000
H     -5.45500000      1.49100000     11.32200000
H     -5.00400000      1.98100000     12.68100000
O      2.09000000    -14.63700000      0.64700000
H      1.19100000    -14.80800000      0.36700000
H      2.37500000    -15.45700000      1.05000000
O     -4.92700000     -4.00300000     15.71100000
H     -5.78000000     -4.12900000     15.29400000
H     -5.11900000     -3.98700000     16.64900000
O     12.62100000      1.21000000      4.95100000
H     12.74100000      0.95100000      5.86500000
H     12.65000000      0.38600000      4.46300000
O     -8.17400000     -3.21800000     -8.40600000
H     -7.45600000     -3.81900000     -8.20800000
H     -7.75100000     -2.47400000     -8.83600000
O     -5.27000000    -11.56900000    -11.33200000
H     -5.17900000    -11.52900000    -10.38000000
H     -6.06900000    -11.07500000    -11.51700000
O     15.54500000     -7.13300000      0.46800000
H     14.61600000     -7.04700000      0.25600000
H     15.99600000     -6.66700000     -0.23600000
O     -2.46900000     15.00600000    -10.37500000
H     -1.88000000     15.56500000     -9.86800000
H     -2.65300000     14.26500000     -9.79800000
O     -4.39800000     -4.71400000      2.53900000
H     -3.85800000     -5.12000000      1.86100000
H     -5.11300000     -4.29700000      2.05900000
O      4.05700000     -7.62800000    -10.65900000
H      4.01700000     -6.76500000    -10.24900000
H      4.74300000     -8.09100000    -10.17900000
O     -6.58600000     15.02500000      7.37100000
H     -6.76000000     14.30300000      7.97500000
H     -7.13800000     15.74000000      7.68700000
O      0.41100000    -16.55200000     -2.37100000
H     -0.00400000    -16.39400000     -1.52300000
H      0.82200000    -17.41200000     -2.28000000
O     -2.97500000      8.25300000      1.19900000
H     -2.13500000      8.51800000      0.82600000
H     -3.27000000      7.53400000      0.64000000
O     -5.28900000     -1.57900000     -9.18100000
H     -4.94300000     -1.88300000    -10.02000000
H     -5.00800000     -2.24300000     -8.55100000
O    -11.06200000      6.24600000     -5.57100000
H    -11.06400000      7.19500000     -5.69400000
H    -11.98800000      6.00400000     -5.55600000
O     13.43600000     -7.75900000      4.49000000
H     13.48900000     -6.96600000      3.95700000
H     14.26300000     -7.77900000      4.97300000
O     -7.24200000      0.84400000     -5.66900000
H     -7.45700000      0.04200000     -5.19100000
H     -6.40100000      1.12000000     -5.30600000
O      5.32300000     11.79500000      9.43500000
H      5.36800000     11.03200000     10.01100000
H      5.97000000     11.61900000      8.75200000
O     -0.44500000     -5.65600000     -0.84700000
H     -0.46600000     -5.08700000     -1.61700000
H      0.47000000     -5.64700000     -0.56700000
O    -12.30700000      3.38800000     -2.49900000
H    -12.19100000      2.43800000     -2.48500000
H    -13.24000000      3.51300000     -2.67000000
O     -3.59400000      9.86900000      9.79900000
H     -3.39200000      8.97100000     10.06000000
H     -3.61100000      9.84200000      8.84200000
O     12.98100000      5.31300000      6.88700000
H     13.17700000      4.62500000      6.25200000
H     12.22400000      4.98300000      7.37200000
O     -5.76600000      3.86100000      1.53600000
H     -5.38600000      3.51900000      2.34500000
H     -5.63800000      4.80800000      1.59200000
O     -3.06600000     14.14200000      7.36900000
H     -2.57400000     14.83700000      7.80700000
H     -2.80600000     14.20600000      6.45000000
O    -10.56000000     -4.10600000     12.32500000
H    -10.02700000     -4.88400000     12.48800000
H     -9.92900000     -3.43100000     12.07700000
O     -6.86600000     -7.13900000     -8.42700000
H     -6.23500000     -7.77800000     -8.76000000
H     -7.10700000     -7.46900000     -7.56100000
O     -6.99500000     -2.80700000    -15.44700000
H     -6.31700000     -3.44900000    -15.65700000
H     -7.70800000     -3.00500000    -16.05400000
O      6.23800000      1.13800000      0.16200000
H      6.56000000      0.23700000      0.13100000
H      7.02200000      1.66800000      0.31000000
O     16.48100000      1.96800000     -6.62400000
H     16.60200000      2.90500000     -6.47100000
H     16.92400000      1.54600000     -5.88900000
O     12.26600000      2.74000000     -9.57400000
H     12.83700000      3.01400000     -8.85600000
H     12.06600000      1.82300000     -9.38400000
O    -12.26700000     -7.05200000      6.89100000
H    -12.91900000     -7.71300000      7.12500000
H    -12.76000000     -6.39200000      6.40400000
O      5.40500000      1.63900000     16.56400000
H      6.33200000      1.86700000     16.63400000
H      5.39800000      0.68400000     16.49700000
O      7.30500000    -14.07500000     -8.08100000
H      7.75300000    -14.88900000     -7.84900000
H      7.89700000    -13.64300000     -8.69600000
O     11.63600000      7.76300000     -4.51100000
H     10.84800000      7.58300000     -3.99900000
H     11.34900000      7.70100000     -5.42200000
O      6.98400000    -10.87200000    -10.67100000
H      7.19000000    -10.51100000    -11.53300000
H      6.54000000    -11.69900000    -10.85700000
O     -5.88200000      9.50100000    -11.76700000
H     -6.34000000     10.19900000    -11.30000000
H     -6.54400000      9.12700000    -12.34800000
O     -0.29700000      2.44800000    -14.90500000
H      0.41200000      1.82500000    -14.75100000
H      0.01300000      2.98900000    -15.63200000
O     10.90700000    -14.31100000     -1.17600000
H     11.31800000    -14.99800000     -0.65100000
H     11.60200000    -13.66700000     -1.31200000
O     -0.13800000      9.96700000     10.74300000
H     -0.92300000     10.49100000     10.58500000
H      0.16200000      9.71700000      9.86900000
O     -7.13200000      2.00200000    -14.48400000
H     -6.50900000      1.27500000    -14.50100000
H     -7.97000000      1.59300000    -14.26800000
O      0.25200000     -4.12400000    -13.96800000
H     -0.65400000     -4.43100000    -13.99700000
H      0.75200000     -4.88000000    -13.65900000
O     -1.47800000      6.73000000     -2.00300000
H     -2.35500000      6.43800000     -1.75400000
H     -1.30400000      7.47800000     -1.43100000
O     -2.19900000      0.81500000    -14.07000000
H     -2.85100000      1.05500000    -14.72800000
H     -1.43200000      1.34400000    -14.28800000
O     -0.23100000     -4.87800000     15.81200000
H     -1.13700000     -4.81500000     15.51000000
H     -0.18000000     -4.26500000     16.54600000
O     -8.91400000      5.76500000     11.04600000
H     -7.99300000      5.91800000     11.25700000
H     -9.04700000      6.21600000     10.21300000
O     -6.06000000      6.30500000      4.26200000
H     -5.72300000      5.53500000      4.72100000
H     -6.38800000      6.87400000      4.95700000
O     -5.70300000    -12.98000000     -0.77500000
H     -6.08700000    -12.12400000     -0.96800000
H     -6.39800000    -13.45600000     -0.31900000
O     -4.34000000      8.11100000      7.32600000
H     -4.40700000      7.15600000      7.29400000
H     -3.51100000      8.30700000      6.89000000
O      8.97200000     -8.92000000     10.32500000
H      8.35900000     -8.50400000      9.71900000
H      9.20400000     -9.74700000      9.90100000
O     -1.90200000     10.01100000     -3.79400000
H     -1.21100000     10.59200000     -3.47600000
H     -2.10800000     10.34000000     -4.66800000
O     -1.16300000     -5.94400000    -10.72800000
H     -0.82000000     -6.40500000     -9.96200000
H     -2.00000000     -6.37100000    -10.91000000
O     -5.12600000      2.54500000      3.96900000
H     -4.23100000      2.85400000      4.10700000
H     -5.05300000      1.59100000      3.96700000
O     17.56300000      4.86400000      3.50300000
H     16.69600000      5.14000000      3.20600000
H     18.13500000      5.02100000      2.75200000
O     -4.26400000     11.15000000      4.99300000
H     -3.59100000     11.71600000      4.61400000
H     -4.46500000     10.52100000      4.30000000
O      9.44700000      3.29100000     -4.77300000
H      9.21100000      2.85300000     -3.95500000
H      9.33800000      4.22300000     -4.58500000
O     -7.65400000    -14.18100000      0.54800000
H     -8.58900000    -14.38700000      0.52600000
H     -7.26200000    -14.90000000      1.04200000
O      4.52200000     -6.68700000     10.19500000
H      5.22000000     -6.03500000     10.25800000
H      4.14500000     -6.55100000      9.32500000
O      1.28500000      5.15200000    -13.24200000
H      0.96200000      4.31200000    -12.91600000
H      1.60200000      5.60500000    -12.46000000
O     11.28100000      9.30000000      1.54400000
H     10.37000000      9.00900000      1.58100000
H     11.63700000      9.08300000      2.40500000
O      3.80500000     -6.61900000      3.50800000
H      4.21400000     -6.53200000      2.64700000
H      3.70500000     -7.56300000      3.63100000
O    -16.23700000     -4.90600000      0.19300000
H    -16.50900000     -5.81700000      0.31100000
H    -15.35200000     -4.87100000      0.55500000
O      3.90800000     11.96200000     -4.26900000
H      4.40600000     11.15100000     -4.16900000
H      4.47000000     12.63700000     -3.89000000
O    -13.42700000     -7.94400000     -5.68000000
H    -13.18800000     -7.24700000     -6.29100000
H    -14.34300000     -7.77000000     -5.46300000
O     -0.95200000    -16.47500000      6.87400000
H     -0.20400000    -15.89400000      7.01400000
H     -0.88300000    -17.12600000      7.57200000
O     -0.98900000     -8.23600000     -0.40000000
H     -1.92500000     -8.43900000     -0.39300000
H     -0.95000000     -7.29100000     -0.54500000
O     -3.34100000     -9.48700000     10.33800000
H     -2.63700000     -9.86300000     10.86600000
H     -3.56700000    -10.17700000      9.71400000
O     12.10400000     -4.02200000      2.66000000
H     12.55700000     -4.37500000      3.42600000
H     11.18300000     -3.99300000      2.91900000
O    -14.65200000      7.38700000      4.41000000
H    -14.81900000      6.48500000      4.13800000
H    -15.24800000      7.91300000      3.87500000
O     -3.70000000      6.08400000     -0.65700000
H     -3.87400000      5.15800000     -0.82500000
H     -4.53500000      6.43300000     -0.34700000
O     -9.41100000     -9.28600000     -7.87200000
H     -8.67400000     -9.89200000     -7.94600000
H     -9.08000000     -8.46200000     -8.23000000
O    -12.72800000     -5.89700000     -7.32300000
H    -13.29300000     -5.12500000     -7.34900000
H    -12.69200000     -6.19800000     -8.23100000
O     -8.10900000     12.02300000     -2.34200000
H     -8.23200000     12.02000000     -1.39300000
H     -7.80800000     11.13800000     -2.54800000
O     -2.99900000      7.77800000     14.93700000
H     -2.93300000      8.62200000     15.38500000
H     -3.67000000      7.91400000     14.26700000
O     -2.76900000    -10.11800000    -10.99100000
H     -3.39700000    -10.47100000    -11.62200000
H     -2.15400000    -10.83500000    -10.83900000
O     13.86900000      1.29800000     -4.84900000
H     13.75800000      1.94400000     -4.15200000
H     14.81700000      1.24100000     -4.97400000
O     12.71200000     11.61800000      1.32500000
H     12.26400000     12.06900000      2.04100000
H     12.34200000     10.73500000      1.33000000
O     12.06500000      9.71300000      4.18800000
H     12.17300000     10.65000000      4.02400000
H     12.43100000      9.58000000      5.06200000
O     -3.69300000      7.21800000     10.37300000
H     -4.02200000      6.58900000      9.73100000
H     -2.77500000      6.97600000     10.49700000
O      4.24500000      2.58000000    -12.23300000
H      4.36300000      1.86200000    -12.85500000
H      3.31400000      2.55600000    -12.01300000
O     -8.85300000      2.60100000    -10.45300000
H     -8.83000000      2.64600000     -9.49700000
H     -9.30700000      3.40000000    -10.71900000
O    -14.77000000     11.00600000      2.25000000
H    -15.34900000     10.40900000      2.72400000
H    -13.88900000     10.74800000      2.51800000
O      8.96500000     -3.35200000     -8.90600000
H      9.57100000     -3.96600000     -9.32000000
H      8.23700000     -3.89800000     -8.60800000
O     -5.00100000     11.06000000     -1.00700000
H     -5.65500000     10.83500000     -0.34600000
H     -4.44000000     11.70800000     -0.58000000
O      9.99700000     -7.22600000      3.77700000
H      9.19200000     -7.08700000      3.27800000
H     10.65100000     -7.45600000      3.11700000
O     12.45100000      4.75000000     -5.11500000
H     13.32700000      4.89500000     -4.75800000
H     11.87600000      4.75300000     -4.35000000
O     -2.46800000     -4.50800000     14.29000000
H     -3.28000000     -4.36500000     14.77700000
H     -2.59100000     -5.35500000     13.86300000
O     13.47900000      2.04600000    -12.36600000
H     14.14200000      2.72900000    -12.46700000
H     13.03500000      2.26200000    -11.54600000
O      1.85100000    -12.82000000      6.77400000
H      0.89800000    -12.90400000      6.76000000
H      2.17100000    -13.72200000      6.77300000
O      2.61100000     11.78600000      9.70800000
H      2.64300000     12.45000000      9.01900000
H      3.47700000     11.37800000      9.68800000
O      3.82900000     -0.76000000     13.62500000
H      2.92900000     -0.55700000     13.88000000
H      4.06100000     -0.07300000     13.00000000
O    -17.29400000      1.85700000      3.81000000
H    -16.81600000      2.45000000      3.23100000
H    -17.78200000      1.28500000      3.21800000
O     10.34600000     -4.31900000     12.02700000
H      9.93900000     -4.44000000     12.88500000
H     11.01900000     -4.99800000     11.98300000
O      6.72600000      5.29400000     14.42900000
H      6.17100000      4.53100000     14.59000000
H      7.01400000      5.56900000     15.29900000
O     11.90400000     -9.91400000      9.10900000
H     11.77100000    -10.82600000      8.85000000
H     11.93500000     -9.43200000      8.28200000
O     13.79800000     -3.53500000      9.64500000
H     13.21600000     -2.89500000      9.23600000
H     13.39700000     -3.71400000     10.49600000
O      5.24800000      6.50400000     -4.94100000
H      4.32700000      6.61100000     -4.70300000
H      5.22600000      6.09700000     -5.80700000
O     -1.91900000    -14.06000000      9.90100000
H     -2.65200000    -14.20900000      9.30400000
H     -2.23600000    -13.39100000     10.50800000
O     13.13600000      7.82500000     -2.17200000
H     12.22600000      8.08000000     -2.32200000
H     13.52800000      7.81200000     -3.04500000
O     -4.96000000     -6.90600000    -14.07700000
H     -5.81500000     -7.33600000    -14.06100000
H     -4.81200000     -6.70000000    -15.00000000
O      4.72400000    -13.74200000      9.02300000
H      4.46300000    -13.73900000      8.10200000
H      3.90800000    -13.60600000      9.50400000
O     -3.38500000     -7.07600000    -12.05800000
H     -3.90100000     -7.22900000    -12.85000000
H     -3.81200000     -7.60900000    -11.38700000
O     12.10200000      5.97200000     10.61500000
H     13.05800000      6.01400000     10.61600000
H     11.86400000      5.90900000     11.54000000
O      1.96300000     15.17100000     -3.71500000
H      1.73900000     14.85800000     -4.59100000
H      2.91100000     15.30100000     -3.74200000
O      5.20600000      6.71300000      9.73700000
H      5.21700000      6.69700000     10.69400000
H      4.28300000      6.83000000      9.50900000
O     -9.12800000     -5.13100000     -2.03100000
H     -8.68600000     -4.28300000     -2.07000000
H     -9.40900000     -5.29700000     -2.93100000
O      8.48400000     -9.92700000      5.99200000
H      8.68600000     -8.99500000      6.07300000
H      7.53400000     -9.95800000      5.87800000
O      1.46700000    -11.93900000     -4.50700000
H      2.21100000    -11.63300000     -3.98900000
H      0.69900000    -11.68000000     -3.99900000
O      9.63400000    -13.43800000     -5.28000000
H     10.30700000    -13.40800000     -4.60000000
H      9.01400000    -14.10000000     -4.97400000
O    -16.24000000     -5.12600000     -4.01400000
H    -15.85200000     -5.94800000     -4.31600000
H    -16.47200000     -5.29300000     -3.10000000
O    -11.73500000    -11.73700000     -6.84300000
H    -11.69800000    -11.44400000     -7.75400000
H    -12.51300000    -11.31000000     -6.48500000
O     -4.30900000     -3.15400000    -11.44600000
H     -5.04200000     -3.76500000    -11.37300000
H     -3.59000000     -3.58600000    -10.98500000
O      9.74000000      0.85400000     -6.21600000
H      9.72400000      1.51800000     -5.52600000
H      9.26400000      1.25300000     -6.94400000
O     -7.40100000     -8.34900000    -13.39700000
H     -7.01700000     -9.22500000    -13.43400000
H     -8.34600000     -8.50300000    -13.38300000
O     14.00500000     11.62500000     -1.15300000
H     13.32500000     11.69500000     -0.48200000
H     14.82400000     11.76800000     -0.68000000
O      3.14600000     11.02800000     -1.79500000
H      3.00600000     11.91600000     -2.12500000
H      4.09600000     10.91000000     -1.82200000
O    -10.87300000     -7.11300000     -1.50000000
H    -10.30100000     -6.36000000     -1.35300000
H    -11.74900000     -6.73600000     -1.58200000
O    -16.53500000     -1.84100000     -0.37300000
H    -16.25800000     -2.64400000      0.06700000
H    -17.48200000     -1.93600000     -0.47200000
O     13.16300000     -7.31300000     -2.03500000
H     13.72300000     -7.01800000     -2.75300000
H     13.09900000     -6.55500000     -1.45400000
O     -4.92900000    -13.79900000     -8.37300000
H     -4.98900000    -14.35300000     -7.59400000
H     -4.75700000    -14.41000000     -9.08900000
O      6.06700000     -4.41300000     10.49900000
H      6.95400000     -4.11000000     10.30800000
H      5.71100000     -3.75300000     11.09300000
O     -4.61000000      6.83600000     12.88900000
H     -5.39200000      6.29900000     12.75800000
H     -4.31500000      7.04900000     12.00300000
O      5.46600000     -6.36800000      5.59800000
H      6.12000000     -5.86800000      5.11100000
H      4.74200000     -6.47800000      4.98200000
O      3.80300000      8.53700000    -10.62100000
H      3.77600000      9.38600000    -10.18000000
H      4.63200000      8.14900000    -10.34300000
O      2.04000000     15.10000000      1.51200000
H      1.61200000     15.54600000      0.78200000
H      2.54900000     15.78500000      1.94600000
O      3.93400000      0.50500000     -6.00900000
H      3.24200000      0.40700000     -6.66300000
H      4.72900000      0.65300000     -6.52200000
O     -9.57300000      4.18900000    -15.59400000
H     -9.13900000      4.81600000    -16.17300000
H     -9.27500000      4.42800000    -14.71600000
O     12.07700000     -4.10300000     -4.23900000
H     12.99000000     -4.02100000     -3.96500000
H     11.76000000     -4.88500000     -3.78500000
O      9.76400000     -3.08100000     -5.22800000
H     10.51100000     -3.64000000     -5.01500000
H     10.12100000     -2.42000000     -5.82100000
O     -5.91500000    -16.10700000      1.42000000
H     -6.08700000    -17.03700000      1.27200000
H     -4.97500000    -16.06300000      1.59800000
O     -9.77400000     -0.18000000    -10.98900000
H     -9.09400000     -0.52200000    -10.40900000
H     -9.73200000      0.77000000    -10.87400000
O    -17.22300000      3.73000000      1.31700000
H    -18.10200000      3.80100000      1.68900000
H    -17.33700000      3.18900000      0.53600000
O      2.11800000     10.57400000      0.81400000
H      2.37000000     10.78200000     -0.08600000
H      2.46200000     11.30200000      1.33300000
O     14.82400000      5.92000000     -4.46600000
H     15.29000000      6.11100000     -3.65200000
H     14.48700000      6.76900000     -4.75300000
O     -6.94200000     -6.20500000     -4.63100000
H     -7.88000000     -6.23000000     -4.82100000
H     -6.75400000     -7.06000000     -4.24300000
O      1.50100000     -9.56700000      8.30200000
H      1.58700000     -8.87800000      8.96100000
H      2.34400000    -10.01900000      8.31800000
O     -9.38700000      5.69000000    -12.73600000
H    -10.20400000      5.43700000    -12.30600000
H     -8.72000000      5.59700000    -12.05600000
O     -8.89400000     -4.85100000      1.26900000
H     -7.95900000     -4.91500000      1.07600000
H     -8.94600000     -4.24000000      2.00500000
O    -12.37400000    -11.94200000     -1.44600000
H    -11.55000000    -12.19000000     -1.86400000
H    -12.32700000    -10.98900000     -1.37200000
O      3.25700000     -4.20300000     15.46500000
H      4.02300000     -4.77400000     15.53200000
H      3.39700000     -3.53500000     16.13600000
O      0.45400000     -7.18100000      3.63200000
H     -0.42100000     -7.55500000      3.73800000
H      0.72100000     -7.44300000      2.75100000
O    -13.19800000      8.29800000      6.74800000
H    -13.91700000      8.19700000      6.12400000
H    -13.35300000      7.62000000      7.40500000
O     -0.48400000    -10.38600000     -3.28700000
H     -0.50600000    -10.64900000     -2.36700000
H     -1.12600000     -9.67900000     -3.34900000
O    -12.56200000     -0.61800000      0.50100000
H    -12.43400000      0.16600000      1.03400000
H    -12.83400000     -0.28400000     -0.35400000
O     -8.88200000      3.52500000      1.37400000
H     -9.27300000      4.39100000      1.48600000
H     -7.96000000      3.64800000      1.60300000
O     13.74800000      2.80100000     -2.50400000
H     14.65400000      3.02600000     -2.29100000
H     13.25500000      3.60400000     -2.33400000
O     15.64800000      5.39300000      1.41100000
H     14.93600000      6.00700000      1.23000000
H     16.32200000      5.61100000      0.76900000
O     -7.52600000    -10.86800000     -5.24100000
H     -7.01800000    -11.58100000     -4.85400000
H     -8.42900000    -11.04900000     -4.98100000
O      6.77300000    -10.35400000     -7.55500000
H      5.85400000    -10.09300000     -7.48400000
H      6.88000000    -10.60900000     -8.47100000
O      9.78300000      1.62200000      9.89000000
H     10.47300000      2.27400000     10.00800000
H      9.51800000      1.71500000      8.97500000
O    -14.02000000      6.51700000      8.90500000
H    -13.70600000      5.63000000      9.07800000
H    -13.53600000      7.06800000      9.52000000
O      5.37800000      6.71600000    -14.79500000
H      5.62200000      6.81600000    -13.87500000
H      5.19300000      7.60800000    -15.09100000
O     -7.43200000      8.48400000     12.35700000
H     -6.53200000      8.80400000     12.29200000
H     -7.67000000      8.25600000     11.45800000
O     12.64000000    -10.04100000      3.12400000
H     12.75000000     -9.22000000      3.60300000
H     11.83100000    -10.41600000      3.47300000
O      8.51200000     -6.57400000     -1.62000000
H      8.87700000     -6.08600000     -0.88200000
H      7.56900000     -6.42000000     -1.56500000
O     -6.85600000     -0.59900000     14.82600000
H     -7.14500000     -1.50600000     14.92900000
H     -5.90200000     -0.65700000     14.76600000
O    -11.57800000      4.16700000     -8.75800000
H    -10.86700000      4.80300000     -8.68200000
H    -12.37200000      4.67400000     -8.58500000
O    -16.10100000      3.95300000     -3.68000000
H    -16.75100000      3.74800000     -3.00800000
H    -16.61700000      4.15900000     -4.45900000
O    -14.88000000      1.77800000     10.53500000
H    -14.73200000      1.73600000      9.59100000
H    -15.82000000      1.63100000     10.63800000
O     14.67400000      5.71900000      9.65300000
H     14.45000000      5.70900000      8.72200000
H     15.32700000      5.02600000      9.75000000
O     -4.20300000      8.84000000     -3.08300000
H     -3.30800000      9.06900000     -3.33600000
H     -4.36000000      9.34000000     -2.28200000
O      3.49300000    -12.99300000     -9.83200000
H      3.62400000    -13.65000000     -9.14900000
H      3.35000000    -12.17600000     -9.35500000
O     16.11700000      8.74200000     -1.76700000
H     15.22000000      8.60600000     -1.46200000
H     16.02400000      8.96300000     -2.69400000
O     -3.77700000     -1.53000000      8.61800000
H     -3.08800000     -2.12500000      8.91400000
H     -3.62800000     -1.44000000      7.67700000
O     -0.09800000     -8.05100000     13.02500000
H     -0.20900000     -8.50500000     13.86000000
H      0.53400000     -7.35700000     13.21200000
O      1.42000000     -2.30300000     -8.01700000
H      2.14300000     -1.67800000     -8.06700000
H      1.59100000     -2.92500000     -8.72400000
O     -1.92200000      5.64100000    -12.12700000
H     -1.23200000      5.96900000    -11.55100000
H     -2.62500000      6.28700000    -12.05000000
O     -3.01000000      3.07500000      9.42000000
H     -2.83900000      2.50300000     10.16900000
H     -2.14300000      3.26100000      9.05800000
O     -6.12100000     14.05700000      4.64600000
H     -5.83800000     13.14500000      4.71800000
H     -6.21200000     14.35200000      5.55100000
O     -2.73000000     12.81700000     -2.41100000
H     -3.27500000     12.05400000     -2.60000000
H     -3.35400000     13.52900000     -2.27100000
O     -7.28300000      6.24300000      7.15200000
H     -8.06100000      6.31300000      6.59900000
H     -7.38900000      5.41000000      7.61100000
O     12.14600000     -2.57400000     13.52700000
H     11.73800000     -3.06400000     12.81300000
H     11.53800000     -2.66900000     14.26100000
O    -12.01300000     10.14400000      3.31300000
H    -12.23500000     10.61100000      4.11900000
H    -11.08100000     10.31700000      3.18500000
O      5.75800000     15.31800000      6.76000000
H      6.19400000     14.46700000      6.72000000
H      5.16500000     15.31800000      6.00900000
O      3.94700000    -11.48400000     -3.11900000
H      4.15700000    -10.58400000     -3.36800000
H      4.79000000    -11.93800000     -3.12500000
O     -9.15200000    -10.43500000      9.49100000
H     -8.29800000    -10.17600000      9.14600000
H     -9.75000000     -9.75100000      9.19000000
O     -0.50900000    -15.89700000      0.00200000
H     -0.83300000    -15.44700000      0.78200000
H     -0.97300000    -16.73400000     -0.00300000
O     -1.51200000      7.66300000      3.38700000
H     -2.11900000      7.72100000      2.64900000
H     -0.69200000      8.02500000      3.05200000
O     -7.12900000      3.85500000      8.06800000
H     -7.66900000      3.41100000      8.72200000
H     -6.80500000      3.15100000      7.50700000
O    -10.90600000     -6.98100000    -11.94000000
H    -10.28200000     -6.25800000    -12.00200000
H    -10.46600000     -7.71500000    -12.36800000
O      5.73700000      5.47500000      5.13400000
H      6.27800000      6.21300000      4.85600000
H      5.16000000      5.84000000      5.80500000
O     16.13300000      0.52700000      7.43200000
H     17.08300000      0.61700000      7.50400000
H     15.86000000      1.27800000      6.90600000
O      2.41900000      8.76400000      6.76100000
H      1.69000000      8.60700000      7.36100000
H      2.57900000      7.91300000      6.35300000
O     -4.63700000      3.34300000     -1.18100000
H     -5.15600000      3.11000000     -0.41100000
H     -4.56100000      2.52600000     -1.67400000
O     14.13200000     -6.64600000     -4.97800000
H     13.42600000     -6.35700000     -5.55600000
H     14.59700000     -5.84200000     -4.74500000
O    -10.79400000      5.40600000      1.79900000
H    -11.57900000      5.63000000      2.29900000
H    -11.00000000      5.66700000      0.90100000
O     -4.36300000     -0.57700000     17.33600000
H     -4.49000000      0.34700000     17.55100000
H     -4.34100000     -0.60000000     16.38000000
O    -10.97700000      1.14100000      7.83300000
H    -11.57400000      1.79300000      8.20000000
H    -10.30300000      1.02900000      8.50400000
O     14.25900000      3.37900000      5.15900000
H     14.93500000      2.87000000      4.71200000
H     13.46000000      2.86200000      5.05300000
O      6.30800000     -7.49100000    -15.38500000
H      5.50900000     -7.02700000    -15.13500000
H      6.83000000     -7.51800000    -14.58400000
O     -5.94300000     -4.37500000     -8.15000000
H     -5.02200000     -4.45700000     -7.90300000
H     -6.19700000     -5.25600000     -8.42400000
O      7.04100000     -0.47000000      6.65800000
H      7.34000000     -0.68300000      7.54200000
H      7.82200000     -0.14000000      6.21400000
O      2.26100000      1.63700000    -16.95400000
H      1.93500000      2.51400000    -17.15400000
H      2.02500000      1.49800000    -16.03700000
O      4.65700000     15.21000000      4.37700000
H      4.11900000     15.70800000      3.76100000
H      5.49400000     15.09600000      3.92500000
O    -13.21400000      2.81100000     -5.40200000
H    -13.75500000      3.60000000     -5.40200000
H    -12.51600000      2.99800000     -4.77500000
O     14.40100000      2.83200000      1.28200000
H     13.62300000      2.86600000      1.83800000
H     14.82800000      3.67800000      1.41600000
O      7.84800000     -1.36100000    -10.57900000
H      7.13700000     -1.16900000     -9.96800000
H      8.47200000     -1.87600000    -10.06600000
O     15.68000000     -2.87500000      3.18000000
H     15.42700000     -2.54500000      2.31800000
H     16.63000000     -2.98100000      3.12600000
O      2.24400000      6.43300000     -8.55600000
H      1.34600000      6.37600000     -8.23100000
H      2.23100000      5.94800000     -9.38100000
O      0.00800000      6.97500000     -6.67500000
H      0.16300000      7.25900000     -5.77400000
H     -0.42300000      7.72200000     -7.09100000
O     -4.06500000      1.40200000      7.47100000
H     -3.83300000      2.10100000      8.08200000
H     -3.29000000      0.84100000      7.44300000
O    -11.97500000     10.38900000      6.03800000
H    -12.53100000      9.72500000      6.44600000
H    -11.12500000     10.28400000      6.46500000
O      8.64400000      1.93500000    -13.05900000
H      9.14000000      2.37500000    -12.36800000
H      9.31200000      1.60300000    -13.65900000
O    -12.67000000      3.41000000      7.59200000
H    -12.36100000      3.82900000      8.39500000
H    -11.97300000      3.56900000      6.95500000
O      5.46900000     -1.57900000      0.88000000
H      6.31600000     -1.34000000      0.50300000
H      5.61700000     -1.57000000      1.82600000
O     -3.10800000     -9.11300000      6.39800000
H     -3.93200000     -8.65000000      6.24500000
H     -2.45700000     -8.61000000      5.90800000
O     -5.03100000    -14.07200000     -3.04100000
H     -4.19400000    -13.67400000     -3.28000000
H     -5.12700000    -13.88600000     -2.10800000
O     12.28100000     -2.52700000    -10.14000000
H     11.48300000     -2.30200000    -10.61800000
H     12.01400000     -3.22700000     -9.54400000
O     -6.66100000      1.06100000      6.68900000
H     -5.76200000      1.15900000      7.00500000
H     -6.57900000      0.53800000      5.89200000
O     -4.26000000    -14.64500000      8.70800000
H     -4.19500000    -15.58400000      8.53100000
H     -4.77100000    -14.58800000      9.51500000
O      8.19200000      5.34100000      1.88900000
H      8.11600000      6.25100000      1.60200000
H      7.97500000      5.36600000      2.82100000
O     -6.55100000    -15.18600000      6.18600000
H     -6.31800000    -14.64400000      5.43200000
H     -6.09200000    -16.01300000      6.03700000
O      1.48100000      5.71400000     16.11200000
H      0.96900000      6.47600000     15.84400000
H      0.84400000      5.00200000     16.16300000
O     13.71100000     -9.44000000     -5.65700000
H     13.19700000     -9.46700000     -6.46400000
H     13.89800000     -8.51100000     -5.52200000
O      4.21100000     16.50900000     -2.30400000
H      3.72500000     17.33300000     -2.26800000
H      5.06500000     16.75100000     -2.66200000
O     -0.40000000    -11.11800000     -0.50900000
H     -1.13400000    -11.56200000     -0.08200000
H     -0.23700000    -10.34900000      0.03600000
O      4.20600000    -14.98500000     -8.04500000
H      3.80600000    -15.56000000     -7.39200000
H      5.13800000    -14.98800000     -7.82700000
O      8.26900000    -10.54000000     -2.15000000
H      7.84700000     -9.80200000     -2.59000000
H      7.66000000    -11.26900000     -2.26800000
O      2.36600000     -3.46700000     -3.88000000
H      2.30600000     -2.51100000     -3.88800000
H      3.29500000     -3.64900000     -4.02300000
O      0.66300000      9.80300000     13.56200000
H      0.84700000     10.72700000     13.73500000
H      0.33900000      9.78800000     12.66200000
O      9.91300000    -13.56700000      4.70400000
H      9.92100000    -14.24200000      5.38200000
H      9.03600000    -13.61900000      4.32400000
O     -7.32700000      5.70800000     14.68200000
H     -7.25800000      6.03100000     13.78400000
H     -6.93200000      6.39700000     15.21600000
O      8.76600000      2.23800000     -0.31500000
H      8.43500000      3.03300000     -0.73400000
H      8.75100000      1.57800000     -1.00800000
O     -8.89800000     -4.97000000    -12.23300000
H     -8.74900000     -4.07000000    -12.52400000
H     -8.03600000     -5.27700000    -11.95200000
O    -14.27500000      3.67500000     -0.04800000
H    -14.59400000      3.63600000      0.85400000
H    -14.82400000      4.33700000     -0.46800000
O    -11.95700000      2.31700000      0.93800000
H    -12.70900000      2.82700000      0.63700000
H    -11.25300000      2.95900000      1.02900000
O     10.21100000      7.34700000      3.62500000
H     10.64100000      7.72600000      4.39100000
H     10.88900000      6.81300000      3.21000000
O    -14.08800000     -3.55200000     -7.47600000
H    -14.69000000     -3.73000000     -8.19900000
H    -13.99400000     -2.59900000     -7.47200000
O      7.61500000      4.18800000     -1.80500000
H      7.14400000      4.76700000     -1.20500000
H      7.52200000      4.60400000     -2.66200000
O      3.21700000     12.56400000     12.54900000
H      2.47800000     12.62900000     13.15400000
H      2.90700000     11.98300000     11.85400000
O     -1.13200000     -1.00100000     -7.83300000
H     -1.99900000     -0.66300000     -7.61000000
H     -0.66200000     -1.02500000     -6.99900000
O     -0.10500000     15.61500000      5.52400000
H     -0.37400000     16.53400000      5.53700000
H      0.29500000     15.49500000      4.66300000
O      1.10800000     -7.93400000     10.55900000
H      0.47400000     -7.62900000      9.91000000
H      0.72500000     -7.69100000     11.40200000
O     -1.56000000     -1.96900000     14.45800000
H     -1.75700000     -1.71000000     13.55800000
H     -1.39600000     -2.91100000     14.40500000
O     -6.26100000     -1.47400000      0.36000000
H     -6.29000000     -0.56700000      0.66600000
H     -6.96900000     -1.53400000     -0.28000000
O     10.69000000    -10.78400000     -6.25000000
H     10.26200000    -11.58400000     -5.94700000
H      9.98900000    -10.13200000     -6.27900000
O      3.20900000      9.44200000      3.86600000
H      3.14000000      9.70700000      4.78300000
H      3.65800000     10.17100000      3.43900000
O     -2.48400000      1.71400000    -17.20000000
H     -2.67000000      0.78200000    -17.08800000
H     -3.32100000      2.14700000    -17.03200000
O     -9.63600000      3.19800000     12.57800000
H     -9.36500000      4.10300000     12.42400000
H     -9.36400000      3.01600000     13.47800000
O      3.12800000     -4.05500000      4.16800000
H      3.20200000     -3.51800000      3.37900000
H      3.37700000     -4.93500000      3.88300000
O     -6.94600000    -12.49200000      7.61100000
H     -7.83100000    -12.48400000      7.24600000
H     -6.49500000    -13.18800000      7.13200000
O      7.07200000     -0.42400000    -12.97700000
H      7.57100000      0.38800000    -13.06100000
H      7.44700000     -0.85800000    -12.21100000
O      4.04800000     -7.68400000    -13.72000000
H      3.81400000     -8.57600000    -13.97800000
H      4.01500000     -7.69500000    -12.76300000
O     -2.90100000     -5.21200000      0.26400000
H     -2.97700000     -5.64000000     -0.58900000
H     -1.96900000     -5.26000000      0.47400000
O     -0.54700000     -4.19100000     -6.84400000
H     -1.23300000     -3.75900000     -6.33600000
H      0.09900000     -3.50400000     -7.00800000
O      9.80000000     -1.79200000     -2.46700000
H      9.52700000     -2.54200000     -2.99600000
H     10.59200000     -1.47000000     -2.89900000
O    -15.29300000     -8.85900000     -2.25400000
H    -15.65100000     -8.37100000     -2.99500000
H    -15.95900000     -9.51800000     -2.05700000
O    -10.59900000     -2.20300000     -6.80300000
H     -9.73400000     -2.33400000     -7.19100000
H    -10.89300000     -1.36300000     -7.15300000
O    -14.66900000     10.05700000     -0.68800000
H    -15.18700000     10.34700000      0.06200000
H    -14.31700000     10.86400000     -1.06200000
O      0.10900000    -11.49400000      9.39900000
H     -0.45500000    -11.84400000      8.71000000
H      0.64700000    -10.83700000      8.95800000
O     -0.03800000    -11.20600000     12.09400000
H      0.35200000    -10.33300000     12.13600000
H      0.02300000    -11.45100000     11.17000000
O    -10.11300000    -11.78600000     -4.33200000
H    -10.07700000    -12.72900000     -4.17400000
H    -10.75700000    -11.68500000     -5.03300000
O     -3.62600000     -9.94100000     -2.97000000
H     -3.24900000     -9.66200000     -2.13500000
H     -4.50700000     -9.56500000     -2.97100000
O     -4.25100000     -6.08300000      5.08300000
H     -4.52700000     -5.53700000      4.34700000
H     -5.06900000     -6.37700000      5.48400000
O     -3.84500000      2.75100000     14.39500000
H     -3.36000000      3.22000000     13.71600000
H     -3.21300000      2.12800000     14.75500000
O      5.21700000     11.70800000     -8.77200000
H      4.88200000     11.70200000     -9.66800000
H      5.93300000     12.34300000     -8.78800000
O     -8.20700000     -5.33000000     14.17300000
H     -7.86400000     -6.01900000     14.74200000
H     -8.04700000     -5.65000000     13.28600000
O      4.49400000      1.43400000      9.38700000
H      5.06900000      2.15200000      9.65300000
H      4.85200000      0.66400000      9.82900000
O     -6.60400000     -9.75900000     -7.42400000
H     -7.00200000     -9.69800000     -6.55500000
H     -6.22600000    -10.63800000     -7.45300000
O     -2.42800000    -10.53900000     13.27700000
H     -2.28400000    -10.02500000     14.07100000
H     -1.55100000    -10.80300000     12.99900000
O     10.25000000      0.32600000    -10.24600000
H     10.10900000      0.83600000    -11.04400000
H      9.39100000     -0.04300000    -10.04300000
O    -12.89900000      8.52600000     -3.84900000
H    -12.25000000      8.48000000     -4.55100000
H    -13.72800000      8.68900000     -4.29800000
O     -3.87300000     -3.85800000      6.73000000
H     -3.81600000     -4.60200000      6.13000000
H     -3.40300000     -3.15400000      6.28400000
O      9.50500000      6.85500000     -9.14100000
H     10.31100000      6.68000000     -8.65600000
H      9.67300000      6.51200000    -10.01900000
O     -5.09900000     10.19700000     13.86200000
H     -5.93600000      9.75200000     13.99500000
H     -4.65400000     10.12800000     14.70700000
O      8.10800000      7.84700000      0.82200000
H      7.27000000      7.83700000      0.35900000
H      8.00400000      8.52500000      1.48900000
O    -11.81400000      7.27300000      3.43700000
H    -12.09900000      7.80700000      2.69600000
H    -12.38300000      7.54200000      4.15900000
O     -9.65700000     -2.86100000      6.25300000
H     -9.64700000     -3.41100000      7.03600000
H    -10.17800000     -2.09800000      6.50300000
O     10.53000000    -11.09400000      4.35400000
H     10.28900000    -12.02100000      4.33600000
H      9.85700000    -10.68300000      4.89700000
O     -2.75400000     12.77800000     -5.52700000
H     -3.49000000     12.38100000     -5.06200000
H     -2.76600000     12.36500000     -6.39100000
O     -8.63900000     -4.15700000      4.29200000
H     -9.13500000     -3.61500000      4.90700000
H     -8.83800000     -5.05600000      4.55100000
O    -10.69800000     13.16100000      0.20700000
H    -11.40200000     13.21400000      0.85400000
H     -9.91100000     12.98600000      0.72300000
O     -4.09400000     -1.33700000      2.10300000
H     -3.19600000     -1.24900000      1.78200000
H     -4.62200000     -1.44600000      1.31200000
O    -12.73100000     -8.44100000      1.73200000
H    -12.48900000     -7.51500000      1.74100000
H    -12.50300000     -8.74000000      0.85200000
O     -2.93800000      4.55400000     -3.53400000
H     -2.00600000      4.34800000     -3.60900000
H     -3.30400000      3.82700000     -3.03100000
O    -10.47600000      7.11200000      8.92100000
H    -10.68400000      8.03500000      9.06800000
H    -10.40400000      7.03100000      7.97000000
O     -5.21300000     -5.19400000     10.84800000
H     -4.67700000     -5.81100000     10.35000000
H     -5.88300000     -5.73900000     11.26200000
O      7.46700000      8.63000000     -2.22800000
H      8.41200000      8.70200000     -2.09400000
H      7.36800000      7.91700000     -2.85800000
O     10.72200000     -2.69000000     -0.18800000
H     10.47500000     -2.44800000     -1.08100000
H     10.61600000     -1.88300000      0.31600000
O     -2.44400000    -12.47600000      0.92100000
H     -3.38900000    -12.62900000      0.92800000
H     -2.10300000    -13.05500000      1.60200000
O     -6.30400000    -11.78000000     10.42700000
H     -6.60300000    -11.83500000      9.51900000
H     -6.28700000    -12.68800000     10.72900000
O     -0.51000000     16.33800000     -2.60900000
H     -0.36400000     16.39900000     -1.66500000
H      0.31900000     16.01000000     -2.95900000
O      2.54000000      5.91400000      1.94400000
H      2.40000000      6.83400000      2.17000000
H      2.12000000      5.81100000      1.09000000
O      6.04100000      1.21600000     -8.01200000
H      6.94300000      1.49600000     -7.85000000
H      6.10400000      0.27100000     -8.14500000
O     12.05900000      0.52400000     13.30100000
H     12.40200000     -0.35900000     13.16600000
H     12.77700000      1.10300000     13.04300000
O     -4.66500000     -6.19600000     -6.25300000
H     -4.32700000     -6.94100000     -6.75100000
H     -5.46300000     -6.52600000     -5.84000000
O      4.12700000      3.96200000      2.78100000
H      4.64600000      4.57700000      3.29900000
H      3.58000000      4.51800000      2.22600000
O     11.73600000     -2.33500000      8.59800000
H     12.04100000     -1.45800000      8.36400000
H     11.18400000     -2.60100000      7.86300000
O      0.96000000     -6.45800000    -12.38900000
H      0.25000000     -6.38400000    -11.75100000
H      1.22000000     -7.37900000    -12.35200000
O     -7.01500000     -7.16200000     -0.63000000
H     -6.81000000     -6.42400000     -0.05600000
H     -7.58300000     -6.79000000     -1.30500000
O     15.60300000      8.40600000      3.42000000
H     15.56400000      7.45300000      3.34200000
H     15.14500000      8.59900000      4.23800000
O     11.40600000     -8.10200000      1.41700000
H     12.05300000     -8.79100000      1.56600000
H     10.96500000     -8.35800000      0.60700000
O     -6.70400000      1.22000000      1.14000000
H     -6.08700000      1.91600000      1.36500000
H     -7.56300000      1.64100000      1.17600000
O    -14.97100000      1.49000000      7.74800000
H    -14.32300000      2.16400000      7.54400000
H    -15.42800000      1.34000000      6.92000000
O     -6.36300000      2.20400000    -11.18800000
H     -6.47500000      2.48800000    -12.09500000
H     -7.23900000      1.93200000    -10.91300000
O    -11.32800000      1.38500000     11.95900000
H    -10.53100000      0.85600000     11.93100000
H    -11.03500000      2.24300000     12.26600000
O      9.45600000     -7.72100000     -9.99400000
H      9.19100000     -8.49900000    -10.48500000
H     10.29300000     -7.96000000     -9.59800000
O     10.24400000      4.88100000     -0.27100000
H      9.53300000      5.28300000      0.22800000
H     10.15000000      3.94300000     -0.11000000
O     -6.03400000      6.61600000      1.53600000
H     -5.99100000      6.89100000      2.45200000
H     -6.44700000      7.35200000      1.08500000
O     15.51200000      0.80600000     -0.85600000
H     15.01700000      1.52100000     -0.45500000
H     16.15200000      1.24400000     -1.41700000
O      0.20800000      7.67300000      8.12200000
H     -0.49200000      7.66500000      7.46800000
H     -0.08000000      7.04900000      8.78800000
O      6.82600000      3.04800000      4.89300000
H      6.40200000      2.60700000      5.62900000
H      6.29700000      3.83300000      4.74800000
O      3.69200000     13.77200000     -1.54800000
H      4.51700000     13.73000000     -2.03000000
H      3.28900000     14.59200000     -1.83400000
O      0.11500000      7.95000000     -4.16700000
H     -0.12900000      7.43800000     -3.39600000
H     -0.54300000      8.64400000     -4.21200000
O     15.02500000      5.79600000      4.60400000
H     14.83100000      4.87800000      4.79300000
H     15.07800000      6.21100000      5.46500000
O     -1.88900000      0.75100000     14.92700000
H     -2.39100000     -0.04300000     14.74200000
H     -1.27300000      0.49100000     15.61200000
O      8.33300000      1.82800000     12.31500000
H      8.99600000      2.24900000     12.86300000
H      8.76500000      1.70500000     11.46900000
O     -1.93600000     -8.04000000    -15.44200000
H     -2.10100000     -8.76900000    -14.84400000
H     -1.21000000     -8.33900000    -15.98900000
O      6.50600000     -3.72100000      3.19900000
H      6.96700000     -2.91700000      2.96000000
H      5.98500000     -3.48000000      3.96500000
O    -15.48600000     -1.08100000      8.79600000
H    -15.56200000     -0.26900000      8.29600000
H    -14.63500000     -1.01600000      9.23000000
O      6.00000000     10.99800000     -1.81900000
H      6.77700000     10.48000000     -2.03000000
H      6.34700000     11.84300000     -1.53100000
O      3.25400000     -5.29500000     -6.75100000
H      3.04000000     -5.47800000     -7.66600000
H      2.46900000     -5.55000000     -6.26600000
O    -10.66300000    -14.19600000      3.28300000
H    -10.11500000    -13.44200000      3.50200000
H    -10.04000000    -14.90300000      3.11300000
