# Supplementary material for: Integrated Multiscale Multilevel Approach to Open Shell Molecular Systems
Source: J Chem Theory Comput. 2023 Feb 13;19(5):1446–56. doi: 10.1021/acs.jctc.2c00805 (PMC10018740; doi:10.1021/acs.jctc.2c00805)
Supplement: Supplementary file 2 — ct2c00805_si_002.zip [file ct2c00805_si_002.zip › structures/PROXYL/frame81.xyz]

2591

C      1.94900000     -0.22400000      0.09400000
H      2.28600000     -0.48000000      1.09900000
H      2.83700000      0.08600000     -0.45700000
C      0.95500000      0.97900000      0.19900000
C      1.25100000      1.98200000      1.38100000
H      1.34500000      1.40400000      2.30000000
H      0.34200000      2.54600000      1.58900000
H      2.07000000      2.59900000      1.01100000
C      0.78700000      1.66600000     -1.16600000
H      0.43300000      1.01100000     -1.96200000
H      0.01900000      2.43800000     -1.11500000
H      1.74800000      2.08400000     -1.46300000
N     -0.25500000      0.10900000      0.45600000
O     -1.46100000      0.59300000      0.49400000
C     -0.18800000     -1.28000000     -0.11500000
C     -0.39600000     -2.29100000      1.02800000
H      0.31800000     -2.05200000      1.81600000
H     -1.26500000     -2.38100000      1.68000000
H     -0.25800000     -3.27300000      0.57600000
C     -1.07000000     -1.52800000     -1.34000000
H     -2.11000000     -1.50200000     -1.01600000
H     -0.90800000     -2.55900000     -1.65400000
H     -0.95900000     -0.83100000     -2.17100000
C      1.31800000     -1.49500000     -0.59600000
H      1.73500000     -2.42700000     -0.21300000
H      1.39700000     -1.25500000     -1.65700000
O      1.02900000     15.50000000      1.45900000
H      1.57700000     14.76700000      1.17600000
H      0.64500000     15.20700000      2.28500000
O     13.98500000      9.30900000     -4.69700000
H     14.71600000      9.01200000     -4.15500000
H     13.32500000      9.60200000     -4.06900000
O      3.55800000     11.80900000      6.99200000
H      4.01800000     12.64600000      7.05900000
H      4.03700000     11.32600000      6.31900000
O      6.23300000     10.06700000     -9.97100000
H      5.54800000      9.67500000    -10.51300000
H      6.96100000     10.21400000    -10.57400000
O      5.85900000    -14.50200000      6.80600000
H      6.22200000    -14.43800000      5.92200000
H      5.05000000    -13.99100000      6.77000000
O     -2.31700000    -14.61100000    -10.40000000
H     -2.39100000    -13.97600000     -9.68800000
H     -1.39700000    -14.56900000    -10.66300000
O     -7.00800000    -11.39400000      2.36200000
H     -7.10900000    -11.02400000      3.23900000
H     -6.35400000    -12.08600000      2.46800000
O      2.01100000    -12.14000000     -5.37800000
H      2.85100000    -11.69400000     -5.27500000
H      1.48200000    -11.53800000     -5.90200000
O      5.56600000      5.93700000      3.54700000
H      6.52000000      6.02100000      3.53600000
H      5.37700000      5.45100000      4.35000000
O      2.30600000    -11.81200000     11.00600000
H      3.09500000    -12.34800000     11.09100000
H      2.15000000    -11.47400000     11.88800000
O     -0.81800000      9.12700000      2.70200000
H     -0.04200000      9.31400000      2.17300000
H     -1.55200000      9.24500000      2.10000000
O      5.69900000    -12.71100000     -1.76000000
H      5.80200000    -13.43900000     -1.14700000
H      4.95300000    -12.21700000     -1.42100000
O      2.77700000      9.61500000      8.96200000
H      1.83900000      9.73600000      8.81600000
H      3.18500000     10.37000000      8.53800000
O      2.32900000     -1.39600000     -7.21900000
H      3.08700000     -0.93900000     -7.58300000
H      2.62800000     -2.29800000     -7.10000000
O      4.92900000     -5.52400000      1.58900000
H      5.55900000     -4.84500000      1.82900000
H      5.25700000     -6.31600000      2.01500000
O     -3.29000000    -17.23100000      3.47100000
H     -4.22900000    -17.07100000      3.37400000
H     -2.97200000    -16.48500000      3.98000000
O     10.54000000      7.42700000     -4.12000000
H     10.16900000      8.21200000     -4.52200000
H     10.46800000      7.58400000     -3.17800000
O    -14.52700000      7.21100000     -4.47000000
H    -14.01900000      6.68500000     -3.85200000
H    -13.87000000      7.71400000     -4.95200000
O      4.36500000      3.11300000     -6.45900000
H      4.33700000      2.20500000     -6.75900000
H      5.29500000      3.28700000     -6.30900000
O     -0.58000000      6.97700000     13.36500000
H     -0.12800000      7.73700000     12.99800000
H     -0.67000000      7.18000000     14.29700000
O      8.11100000     -4.77500000     12.25300000
H      7.63700000     -4.74600000     11.42200000
H      7.75800000     -5.54200000     12.70300000
O      8.37400000     13.18300000     -6.69400000
H      8.70400000     12.30100000     -6.86700000
H      9.14100000     13.67200000     -6.39600000
O     -3.79400000      9.39900000     -8.14600000
H     -4.49900000      9.21200000     -7.52600000
H     -3.06900000      9.70300000     -7.59900000
O      3.42600000     -3.94500000     14.39100000
H      2.91500000     -3.20300000     14.71500000
H      3.13100000     -4.68700000     14.91900000
O      1.72300000    -11.76100000     -9.25500000
H      2.67100000    -11.63900000     -9.21800000
H      1.42400000    -11.12200000     -9.90200000
O      9.52200000      8.34700000    -10.03900000
H      9.37800000      9.14300000     -9.52700000
H     10.28000000      8.54800000    -10.58700000
O      5.76200000      0.72900000      2.10000000
H      4.88700000      0.80100000      2.48200000
H      5.61900000      0.80400000      1.15700000
O     -1.04900000     -7.46800000    -11.44200000
H     -1.44500000     -6.60800000    -11.30300000
H     -0.92200000     -7.52400000    -12.38900000
O    -14.10100000    -11.27600000      2.21200000
H    -13.28000000    -11.39000000      2.69100000
H    -13.83100000    -11.09700000      1.31200000
O     -2.37800000     -4.04800000      7.68100000
H     -2.62200000     -3.13100000      7.55900000
H     -2.05000000     -4.09200000      8.57900000
O     11.50700000      3.47800000    -11.09100000
H     10.85700000      2.79300000    -11.24700000
H     11.07500000      4.08700000    -10.49200000
O     10.53400000      0.87100000      1.78500000
H     10.92400000      0.41800000      1.03800000
H     11.25100000      1.38600000      2.15500000
O      1.86800000      9.76200000      1.90000000
H      2.25200000      9.05600000      2.41900000
H      2.36100000      9.75200000      1.07900000
O    -11.75400000     -0.24400000      9.63900000
H    -11.95300000     -0.66200000      8.80100000
H    -12.50700000     -0.45000000     10.19400000
O    -10.86800000     -8.80200000     -9.25900000
H    -10.02100000     -8.98000000     -9.66800000
H    -10.92200000     -9.42900000     -8.53800000
O     10.40300000      6.96600000      9.05700000
H      9.58800000      7.22600000      9.48600000
H     11.02800000      6.86000000      9.77300000
O      7.02400000    -17.36700000     -1.48200000
H      6.49500000    -16.57900000     -1.36300000
H      6.40800000    -18.02200000     -1.81100000
O     -4.91600000      8.03600000     12.38100000
H     -5.83000000      7.95000000     12.11000000
H     -4.49200000      7.24600000     12.04500000
O      8.88900000     -9.95500000     -1.85700000
H      9.54100000     -9.72600000     -2.51900000
H      9.40300000    -10.17100000     -1.07900000
O      7.59700000     -4.27300000      2.56700000
H      7.80500000     -3.65200000      1.86900000
H      8.13200000     -3.98900000      3.30800000
O     11.03700000     -8.87000000     -9.20600000
H     10.50500000     -9.53300000     -9.64500000
H     11.93000000     -9.21200000     -9.24900000
O     -7.04000000      5.65400000     -0.56800000
H     -6.67800000      6.52000000     -0.37800000
H     -6.68200000      5.08900000      0.11700000
O      7.27500000      7.23500000     12.98900000
H      6.33500000      7.12200000     13.13300000
H      7.44500000      8.14800000     13.22300000
O      7.08600000      4.28700000     -7.80700000
H      7.95100000      4.67700000     -7.68600000
H      6.58100000      4.96000000     -8.26300000
O     -0.32100000     -2.43900000    -17.19100000
H      0.00900000     -1.60300000    -17.52000000
H      0.35200000     -2.73800000    -16.58000000
O     -4.18800000    -11.72200000     13.66400000
H     -3.48200000    -11.98600000     14.25400000
H     -3.74800000    -11.24400000     12.96200000
O    -10.96100000     -6.11200000      7.60300000
H    -10.55700000     -5.25100000      7.49700000
H    -11.79000000     -5.93400000      8.04700000
O      0.61400000     12.21200000      6.48500000
H      1.55700000     12.06000000      6.42500000
H      0.23200000     11.59500000      5.86100000
O      7.78000000     -6.38900000      6.91700000
H      7.16400000     -5.85500000      6.41500000
H      7.26600000     -6.71800000      7.65400000
O      4.63100000     -8.80600000     -1.12100000
H      5.51500000     -8.44700000     -1.04500000
H      4.67700000     -9.65200000     -0.67500000
O      6.36400000    -16.52000000      1.62200000
H      6.89900000    -15.99700000      1.02500000
H      5.48000000    -16.46800000      1.26000000
O     -7.13700000      8.07300000      9.13300000
H     -7.34400000      7.13900000      9.11700000
H     -7.84700000      8.46700000      9.64100000
O      6.13100000      7.99000000      1.10400000
H      6.00200000      8.75400000      0.54200000
H      6.20500000      7.25500000      0.49500000
O      0.03700000    -11.08900000      3.09100000
H      0.44300000    -10.22400000      3.14400000
H      0.05200000    -11.30400000      2.15800000
O      6.41900000     14.76100000     -9.42000000
H      6.37100000     14.01700000     -8.81900000
H      5.53700000     15.13400000     -9.40900000
O      4.42600000     17.28200000     -0.74300000
H      4.90200000     17.82700000     -1.36900000
H      3.60400000     17.75100000     -0.59500000
O      0.15600000     17.90900000      0.79200000
H      0.68600000     18.29700000      1.48900000
H      0.42400000     16.99000000      0.77000000
O     -9.29100000     -9.85200000     10.06500000
H     -9.12500000    -10.27900000      9.22400000
H     -8.97200000     -8.95700000      9.94700000
O     -1.67700000     -1.34200000     15.02700000
H     -2.27200000     -1.92400000     15.50000000
H     -1.01700000     -1.92500000     14.65300000
O    -11.64600000     -1.57500000     -0.10900000
H    -12.52900000     -1.77200000      0.20100000
H    -11.78000000     -1.07000000     -0.91100000
O     -9.74300000     -4.45600000      2.24600000
H     -8.97900000     -4.00100000      1.89200000
H    -10.02900000     -5.03200000      1.53700000
O      8.91800000     -1.77600000    -10.04200000
H      8.24100000     -2.28700000     -9.59800000
H      9.58000000     -2.42100000    -10.29000000
O     -5.46800000     -5.89600000    -14.82400000
H     -5.76900000     -5.29500000    -14.14200000
H     -5.68700000     -5.45400000    -15.64500000
O     -4.02900000      8.44200000    -14.43600000
H     -3.37300000      7.96800000    -13.92600000
H     -4.00800000      8.02700000    -15.29800000
O     11.25600000      4.68800000      5.48100000
H     11.65600000      5.11000000      4.72100000
H     10.49700000      5.23500000      5.68700000
O     -5.75100000    -13.68400000      3.64300000
H     -5.18800000    -13.74200000      4.41500000
H     -5.90000000    -14.59400000      3.38700000
O      0.27200000     -5.73500000     -9.70200000
H     -0.12500000     -5.64000000     -8.83600000
H     -0.16400000     -6.49700000    -10.08300000
O     12.58000000      9.11400000     -8.51500000
H     12.20700000      9.58100000     -7.76700000
H     12.55800000      9.75000000     -9.23000000
O    -10.57600000    -11.56400000      4.33000000
H    -10.40400000    -12.48200000      4.12100000
H    -10.73200000    -11.15100000      3.48100000
O    -13.99100000      3.73400000    -10.57600000
H    -14.57100000      3.85800000    -11.32700000
H    -14.56500000      3.41500000     -9.88000000
O      5.58300000      7.30300000     -3.20000000
H      6.41900000      7.38800000     -2.74000000
H      5.68500000      6.52000000     -3.74000000
O      6.81500000     11.27200000      8.82900000
H      6.56200000     10.50500000      9.34200000
H      7.64900000     11.02800000      8.42900000
O     -0.84100000     11.79100000      8.76200000
H     -0.29400000     12.34700000      8.20700000
H     -0.39300000     10.94500000      8.76800000
O      6.37400000      1.68800000     -8.51200000
H      7.02100000      1.01900000     -8.73900000
H      6.89000000      2.48200000     -8.37100000
O     -1.57600000      1.20000000      3.54800000
H     -2.33900000      0.62200000      3.55000000
H     -1.71900000      1.78200000      2.80200000
O     -1.19600000    -10.30800000      9.11800000
H     -0.42900000    -10.78400000      8.79800000
H     -0.95900000     -9.38500000      9.03000000
O    -11.80600000    -12.13200000     -4.71400000
H    -11.24200000    -11.48000000     -4.29800000
H    -11.26800000    -12.92300000     -4.75500000
O      7.21100000      2.03700000    -12.62700000
H      6.28900000      2.01300000    -12.88300000
H      7.51500000      1.13700000    -12.73900000
O      3.16400000      3.93300000      5.52500000
H      2.71500000      4.77800000      5.50800000
H      4.07900000      4.15100000      5.70300000
O      3.56300000     -3.62300000      5.76500000
H      3.04100000     -3.88700000      5.00700000
H      3.82200000     -2.72200000      5.57500000
O     -6.93700000      2.35100000     13.22400000
H     -6.42600000      3.11800000     12.96400000
H     -6.73300000      2.23200000     14.15200000
O     -7.44600000     -0.91600000      4.87300000
H     -7.25000000     -0.70300000      3.96100000
H     -7.43200000     -1.87200000      4.90500000
O    -10.50600000     10.27800000      9.94300000
H    -10.14100000     10.35000000      9.06100000
H    -10.85200000     11.15100000     10.13000000
O      7.71100000     -3.43500000     -5.00100000
H      6.87200000     -3.02700000     -5.21400000
H      8.24800000     -3.30000000     -5.78100000
O      8.17600000    -12.97600000      8.62000000
H      7.74300000    -12.15000000      8.83900000
H      7.93800000    -13.13500000      7.70600000
O     -3.35500000    -12.17800000    -13.03800000
H     -4.03400000    -12.40500000    -12.40300000
H     -3.80900000    -12.16300000    -13.88100000
O      6.79600000     -6.90400000    -10.37600000
H      6.81200000     -7.61500000    -11.01700000
H      7.13300000     -6.14500000    -10.85300000
O    -11.32900000     -6.15400000      0.36800000
H    -11.50400000     -5.67400000     -0.44200000
H    -10.93300000     -6.97600000      0.07800000
O      3.54900000      1.04600000      3.78000000
H      2.59200000      1.03700000      3.78700000
H      3.78400000      1.87800000      4.19000000
O     -4.57700000      7.93000000     16.00600000
H     -4.72400000      8.85200000     15.79500000
H     -5.05700000      7.45000000     15.33200000
O     -4.30900000      0.84200000     13.33000000
H     -4.87500000      0.18800000     12.92000000
H     -4.45800000      1.64000000     12.82200000
O     10.10000000     11.19100000     -3.55600000
H      9.64100000     10.54300000     -4.08900000
H      9.77100000     12.03400000     -3.86700000
O      9.04500000     -7.85800000     11.40400000
H      9.49300000     -7.01500000     11.46800000
H      9.14700000     -8.25000000     12.27100000
O      1.82800000     11.17600000    -11.66600000
H      2.62300000     11.27600000    -12.19100000
H      1.34900000     10.46500000    -12.09200000
O     13.71700000     -3.37500000    -10.74900000
H     14.28400000     -3.75700000    -10.08000000
H     14.25900000     -3.35000000    -11.53700000
O    -10.50100000     -5.75000000     -8.54400000
H    -11.25200000     -6.29800000     -8.76900000
H     -9.73900000     -6.29000000     -8.75400000
O      4.12900000     10.83900000    -13.38200000
H      4.66800000     11.61800000    -13.52100000
H      3.39700000     10.94300000    -13.99000000
O    -15.05400000     -4.45300000      2.47100000
H    -15.18300000     -4.00800000      3.30800000
H    -15.89100000     -4.88300000      2.29600000
O     -1.44600000     -5.07300000     -3.02600000
H     -1.78400000     -4.30800000     -3.49100000
H     -0.95100000     -5.55700000     -3.68800000
O     -8.22700000     12.90500000      6.53200000
H     -7.68000000     13.56800000      6.11100000
H     -7.98600000     12.08600000      6.09900000
O     -9.49000000      6.07800000     -8.48100000
H     -9.17100000      6.29400000     -9.35700000
H    -10.43800000      5.99600000     -8.58500000
O    -12.18400000     10.43200000      2.66600000
H    -12.73700000      9.77600000      2.24100000
H    -12.65200000     11.25700000      2.54000000
O      9.92100000     -6.73800000      5.28700000
H      9.13000000     -6.58600000      5.80400000
H      9.62000000     -6.72900000      4.37800000
O     -9.76900000      8.96700000      2.31800000
H    -10.65400000      9.22200000      2.57800000
H     -9.66100000      8.08200000      2.66900000
O      0.37800000    -16.83700000     -4.56700000
H     -0.27100000    -16.31500000     -5.03900000
H     -0.14100000    -17.41600000     -4.00900000
O    -11.37700000     13.24800000     -7.09300000
H    -10.81800000     12.89900000     -7.78700000
H    -11.13800000     12.74300000     -6.31600000
O    -10.44800000      6.10300000      3.52800000
H     -9.59000000      5.80900000      3.83600000
H    -10.93400000      5.29500000      3.36600000
O     12.25100000      9.79000000     -2.59500000
H     11.95300000      9.35700000     -1.79500000
H     11.50900000     10.33000000     -2.86500000
O    -11.38600000      1.04700000      1.12500000
H    -11.49100000      0.10400000      0.99400000
H    -10.49700000      1.23200000      0.82300000
O      5.26800000     11.63100000     -6.05900000
H      4.67200000     11.80400000     -5.33000000
H      4.69200000     11.48600000     -6.81000000
O     12.28900000      7.17100000     11.17700000
H     12.45900000      6.23500000     11.07100000
H     12.42000000      7.33400000     12.11100000
O     12.30800000     -4.71300000      8.43400000
H     12.12300000     -5.55300000      8.85400000
H     13.22000000     -4.52800000      8.65800000
O    -14.75900000     -3.87200000      5.20500000
H    -15.06000000     -3.34700000      5.94700000
H    -13.87500000     -4.14600000      5.44800000
O     -0.78900000      5.60600000      8.42800000
H     -1.14700000      5.73800000      7.55100000
H     -1.52200000      5.26000000      8.93700000
O     16.97700000     -2.62200000      4.28200000
H     16.15700000     -2.64200000      3.78700000
H     16.84200000     -3.24700000      4.99400000
O      3.47000000    -10.38300000     13.59000000
H      4.35200000    -10.01200000     13.54200000
H      3.27500000    -10.41800000     14.52600000
O     -4.22500000     -2.44500000     15.93700000
H     -4.54800000     -1.85800000     15.25400000
H     -4.83700000     -2.32700000     16.66400000
O     16.09700000      4.24200000      4.27600000
H     17.01900000      4.02900000      4.12800000
H     15.77500000      3.53500000      4.83500000
O      4.66800000    -14.02400000     -4.42100000
H      3.90700000    -14.45200000     -4.03000000
H      4.46500000    -13.08900000     -4.37800000
O     -7.85400000    -13.27900000      5.14900000
H     -7.99200000    -12.39400000      5.48600000
H     -7.28600000    -13.16000000      4.38800000
O     -4.92700000     10.64600000      5.44800000
H     -4.12600000     10.17300000      5.22300000
H     -5.13100000     10.36200000      6.33900000
O     -8.16900000     -5.35800000     -4.70300000
H     -7.67500000     -4.86400000     -4.04800000
H     -7.84500000     -5.03300000     -5.54300000
O     -9.83400000      6.19500000    -11.41500000
H    -10.62000000      6.70400000    -11.61300000
H     -9.34300000      6.18600000    -12.23700000
O      8.97500000     -9.92800000      9.57300000
H      8.81800000     -9.23800000     10.21700000
H      9.91600000     -9.88600000      9.40200000
O     -0.12400000     -4.08900000     14.18500000
H      0.19200000     -4.74100000     14.81100000
H     -1.07800000     -4.13800000     14.24900000
O     -3.02800000     -7.55000000      7.22500000
H     -2.84000000     -7.65400000      8.15800000
H     -2.58600000     -6.73600000      6.98200000
O     -7.30700000      1.09200000     -6.72200000
H     -6.92500000      0.24300000     -6.49800000
H     -8.10400000      1.14200000     -6.19500000
O    -14.71500000     -9.70500000      6.15700000
H    -14.92600000     -9.20000000      6.94200000
H    -14.04300000     -9.18800000      5.71300000
O     -2.04800000     10.70300000    -14.07900000
H     -2.94900000     10.46800000    -14.30500000
H     -1.53800000      9.92000000    -14.28500000
O     15.74400000     -1.19700000     -6.09900000
H     15.23800000     -1.11300000     -5.29000000
H     15.65900000     -0.34300000     -6.52300000
O     -5.77600000     -3.43100000     10.29500000
H     -5.86300000     -3.58900000      9.35500000
H     -6.54900000     -3.84200000     10.68000000
O     -5.87400000     -1.07900000     11.79100000
H     -5.98300000     -1.91800000     11.34500000
H     -6.31900000     -0.44700000     11.22600000
O     -1.76300000      4.11900000      5.10300000
H     -2.54500000      4.46400000      5.53400000
H     -2.09100000      3.71200000      4.30100000
O    -11.65600000     -2.76600000     -9.19200000
H    -11.70900000     -3.67200000     -8.88800000
H    -10.72300000     -2.55500000     -9.15600000
O    -10.10700000     -3.24400000      7.21800000
H     -9.22100000     -2.92900000      7.39800000
H    -10.64900000     -2.83500000      7.89200000
O      3.52200000     11.77300000     12.55600000
H      2.76900000     12.19700000     12.14400000
H      3.43200000     10.84800000     12.32500000
O      7.98200000     -9.87900000      6.92000000
H      8.40600000     -9.96100000      7.77500000
H      7.24600000     -9.28700000      7.07400000
O      0.37600000     12.70300000     -5.58200000
H      0.44100000     13.21300000     -4.77400000
H      0.70500000     11.83500000     -5.34400000
O      9.49200000     -5.26700000     14.68200000
H      9.63100000     -4.43100000     15.12600000
H      9.13700000     -5.02800000     13.82600000
O     -3.72600000      6.85300000    -10.46900000
H     -4.46900000      7.08200000    -11.02600000
H     -3.90200000      7.29700000     -9.63900000
O     -0.76600000     -6.03400000     -0.59500000
H     -1.23500000     -5.72800000     -1.37200000
H     -1.44400000     -6.42200000     -0.04200000
O     -8.95100000     -1.33800000     -7.90400000
H     -8.62400000     -0.83000000     -8.64600000
H     -8.94200000     -2.24400000     -8.21200000
O     11.79900000      3.10300000     -1.24600000
H     11.86400000      3.91500000     -0.74400000
H     12.43800000      2.51800000     -0.84000000
O     11.70700000     11.76200000      6.49900000
H     11.94800000     11.80200000      5.57400000
H     12.22500000     12.45400000      6.91200000
O     -7.32800000     12.35900000      8.95000000
H     -8.00100000     12.85200000      8.48200000
H     -6.58600000     12.96000000      9.00600000
O      6.72700000     -2.48800000     16.37500000
H      7.64000000     -2.50500000     16.66400000
H      6.75200000     -2.03000000     15.53400000
O     -4.26200000     12.72200000     -5.22300000
H     -4.50300000     12.81400000     -4.30100000
H     -5.07900000     12.86800000     -5.70000000
O     -2.54700000     -9.26300000      4.10200000
H     -2.58900000    -10.20500000      4.26500000
H     -2.11000000     -8.90600000      4.87500000
O      2.66000000    -14.20600000      7.96600000
H      3.13600000    -13.46800000      7.58400000
H      3.33500000    -14.86300000      8.13600000
O    -13.26600000      0.52700000     -9.06600000
H    -12.51400000      0.37300000     -8.49500000
H    -13.73700000     -0.30600000     -9.07100000
O     -7.06800000      0.42900000     10.05800000
H     -7.90500000      0.89200000     10.10300000
H     -6.90500000      0.32100000      9.12100000
O     -4.44600000      2.79400000     10.84200000
H     -4.99800000      3.03800000     10.09900000
H     -3.61800000      2.52400000     10.44600000
O     -1.83100000    -11.89400000     -7.97000000
H     -1.02900000    -11.55000000     -8.36300000
H     -2.53700000    -11.44200000     -8.43300000
O      2.93300000     -9.88700000      8.83500000
H      2.91100000    -10.16000000      9.75300000
H      3.85700000     -9.70500000      8.66200000
O     -3.30500000      5.47600000     16.26600000
H     -3.52800000      5.04100000     15.44300000
H     -3.68600000      6.35000000     16.18500000
O     11.86400000      1.52800000     -5.42900000
H     12.19300000      2.29500000     -4.96200000
H     12.04500000      0.79400000     -4.84200000
O      3.76500000     -6.15900000    -16.53800000
H      3.05800000     -6.18100000    -17.18200000
H      4.40900000     -5.55600000    -16.91000000
O     -9.20900000      2.29700000      0.18700000
H     -9.01300000      2.78700000     -0.61100000
H     -8.44400000      2.43500000      0.74600000
O     16.24200000     -4.59200000      5.77800000
H     15.69300000     -4.50300000      6.55800000
H     16.56700000     -5.49200000      5.81600000
O      4.39200000      9.42300000      5.29100000
H      4.45100000      9.01800000      4.42500000
H      5.21200000      9.18500000      5.72300000
O     -6.42800000      1.76300000     -3.11900000
H     -5.82800000      1.36300000     -3.74900000
H     -5.93200000      2.49100000     -2.74500000
O      4.70700000      6.18900000     10.96000000
H      5.03800000      5.37600000     10.57700000
H      4.89800000      6.85800000     10.30300000
O    -11.55100000      3.15400000      3.03500000
H    -11.27700000      2.33800000      2.61700000
H    -12.09200000      2.87500000      3.77300000
O     -6.70700000    -11.45800000     12.66500000
H     -5.83900000    -11.75000000     12.94500000
H     -6.53300000    -10.75000000     12.04500000
O     14.74200000      5.48100000     -8.99500000
H     13.96900000      5.06200000     -8.61800000
H     14.42200000      6.31800000     -9.33000000
O      3.76800000    -13.19200000      2.92800000
H      4.12600000    -12.30500000      2.97000000
H      3.13400000    -13.22900000      3.64400000
O      5.61400000     -8.11700000      2.27500000
H      4.90300000     -8.66000000      2.61600000
H      6.06100000     -8.67800000      1.64100000
O     -7.12700000     -4.44500000     -6.96500000
H     -6.42600000     -4.96800000     -7.35500000
H     -7.59900000     -4.08100000     -7.71400000
O     17.54200000      1.47500000     -4.82400000
H     17.00600000      1.29300000     -5.59500000
H     18.09500000      2.21200000     -5.08500000
O     -4.41000000     -6.10100000      9.22000000
H     -4.85300000     -5.27800000      9.01000000
H     -3.57100000     -6.04500000      8.76300000
O     13.46000000     -1.90500000      4.61000000
H     13.29200000     -2.56600000      5.28200000
H     13.05400000     -1.10900000      4.95200000
O      2.96400000     -7.26400000     10.89100000
H      3.17000000     -7.12700000     11.81600000
H      3.26300000     -6.46400000     10.45800000
O      0.64300000      7.28100000     -9.76200000
H      0.83300000      6.34300000     -9.78300000
H     -0.11400000      7.35900000     -9.18200000
O      4.44100000     -9.85200000      4.90800000
H      5.23800000    -10.14600000      4.46600000
H      3.72900000    -10.18300000      4.36100000
O     13.63700000      7.47000000     -0.29400000
H     14.25300000      7.82800000     -0.93500000
H     13.21500000      8.24000000      0.08700000
O      3.15200000     -9.35800000    -15.02600000
H      2.87000000     -8.55300000    -15.45900000
H      2.96300000     -9.21000000    -14.09900000
O     -8.72100000      0.31600000     12.92300000
H     -8.74300000      0.20200000     11.97300000
H     -8.07400000      1.00600000     13.06700000
O      9.51600000      3.25700000      3.60500000
H      9.50700000      3.23200000      2.64800000
H     10.42000000      3.47300000      3.83100000
O     10.10600000      8.35300000     -1.35100000
H      9.46300000      9.05600000     -1.26200000
H      9.60500000      7.55100000     -1.20600000
O     -5.66500000      3.90600000      8.57000000
H     -5.75500000      3.45400000      7.73100000
H     -4.93600000      4.51300000      8.43800000
O     -4.19500000    -11.66900000     -1.94800000
H     -3.80100000    -12.32100000     -2.52800000
H     -4.24800000    -12.10600000     -1.09800000
O      5.46400000     -0.34800000     12.17500000
H      5.53100000      0.58600000     11.97700000
H      5.77900000     -0.42500000     13.07500000
O     -5.81100000      3.05900000      5.91100000
H     -5.25500000      2.48700000      5.38200000
H     -6.64400000      3.08700000      5.44000000
O     -2.93800000      8.42600000      5.82600000
H     -2.98300000      8.37300000      6.78100000
H     -2.33600000      7.72600000      5.57600000
O     -2.58500000      6.23000000     11.70200000
H     -2.09700000      5.47200000     11.38200000
H     -2.08600000      6.53500000     12.45900000
O      9.54200000     15.62500000     -4.41000000
H      8.76200000     15.07200000     -4.45100000
H      9.71600000     15.72400000     -3.47400000
O     -0.15600000    -13.42800000      9.90200000
H      0.58300000    -13.27700000     10.49200000
H      0.02100000    -12.86500000      9.14800000
O     -8.55000000      3.39200000     -2.17200000
H     -7.86400000      2.98900000     -2.70400000
H     -9.11300000      3.83800000     -2.80500000
O     11.91100000    -11.47000000     -5.01200000
H     11.35600000    -12.10000000     -4.55300000
H     12.31700000    -10.95400000     -4.31500000
O    -14.08200000     -9.14700000     -6.42600000
H    -14.18100000     -8.99000000     -7.36500000
H    -13.14000000     -9.26300000     -6.30000000
O      3.24400000     15.54600000     -4.51400000
H      3.27900000     15.71000000     -5.45600000
H      2.31600000     15.62400000     -4.29200000
O      2.30200000     -5.46300000      1.86200000
H      3.22500000     -5.21500000      1.80800000
H      2.15800000     -6.01800000      1.09500000
O     -4.95200000    -13.04200000     -5.60300000
H     -5.69200000    -12.71800000     -5.09000000
H     -4.62000000    -12.26800000     -6.05900000
O     -8.77900000      2.67200000     -8.47000000
H     -8.62800000      1.80200000     -8.10200000
H     -9.38700000      3.08900000     -7.86000000
O      2.76200000     13.71900000     -8.72700000
H      3.25100000     12.91100000     -8.57200000
H      1.99600000     13.44400000     -9.23100000
O      2.32200000     -7.67300000     -0.06500000
H      3.22300000     -7.93200000     -0.25500000
H      1.86100000     -7.78100000     -0.89800000
O      4.49200000    -15.47000000     -0.57600000
H      3.87600000    -14.86000000     -0.17100000
H      4.01800000    -16.30100000     -0.61200000
O      3.91700000     -7.65200000     -3.61700000
H      4.27200000     -7.58600000     -2.73100000
H      3.30300000     -8.38500000     -3.57500000
O     -3.12600000      1.54500000    -17.19700000
H     -2.96300000      0.99300000    -16.43200000
H     -3.09900000      0.94000000    -17.93800000
O      3.15700000      3.38300000     -3.71900000
H      2.20600000      3.44100000     -3.62400000
H      3.29400000      3.17700000     -4.64300000
O     -0.90100000     -7.02700000    -14.20000000
H     -1.28500000     -6.15200000    -14.25500000
H     -0.12500000     -6.98300000    -14.75900000
O    -16.40900000      0.51700000     -6.01600000
H    -16.25900000      1.11500000     -5.28500000
H    -16.03500000     -0.31500000     -5.72600000
O      4.24200000    -17.89400000     -2.98400000
H      3.67600000    -18.13000000     -2.24900000
H      3.79100000    -17.16400000     -3.40800000
O     -9.04600000      5.21200000     14.63300000
H     -8.31100000      5.64300000     15.07000000
H     -8.92700000      5.41700000     13.70600000
O      3.58500000      1.32100000    -15.78300000
H      4.49700000      1.11700000    -15.99400000
H      3.07700000      0.86800000    -16.45500000
O      8.40900000      6.18800000     -1.89300000
H      7.78800000      6.21900000     -1.16500000
H      8.00900000      5.58800000     -2.52300000
O     -3.33900000     -6.19200000    -12.87100000
H     -4.01700000     -6.26300000    -13.54300000
H     -3.25600000     -5.25200000    -12.71200000
O    -14.88100000     -1.52700000     -4.46300000
H    -14.76400000     -0.57700000     -4.45100000
H    -14.69000000     -1.80300000     -3.56600000
O     -0.97700000     14.85800000      4.29900000
H     -0.50900000     15.68500000      4.41000000
H     -1.76000000     14.95000000      4.84100000
O    -11.26300000     -8.87100000     -0.52900000
H    -10.82200000     -9.23000000     -1.29800000
H    -12.19200000     -8.87600000     -0.76100000
O     10.67600000     -1.82500000     -0.09900000
H     10.32500000     -2.27200000     -0.86900000
H      9.91800000     -1.69800000      0.47100000
O      8.91400000     -9.59000000    -10.94200000
H      9.35900000     -8.96300000    -11.51200000
H      8.04000000     -9.68100000    -11.32200000
O     15.43800000      1.44400000     -7.22000000
H     14.59800000      1.56300000     -7.66300000
H     15.95600000      2.20600000     -7.48000000
O    -10.86600000      9.15700000     -8.82300000
H    -11.56000000      8.50800000     -8.94000000
H    -11.24500000      9.97400000     -9.14500000
O     -1.93100000    -13.81700000      1.76200000
H     -1.22500000    -14.39600000      2.04800000
H     -2.42600000    -14.33700000      1.12900000
O     -5.59500000     14.66000000      8.14900000
H     -5.57100000     14.24300000      7.28700000
H     -4.92200000     14.20200000      8.65400000
O     -9.72500000     12.03900000      1.40900000
H    -10.44100000     12.62800000      1.64400000
H    -10.05600000     11.16500000      1.61500000
O     -4.97100000     -3.38700000     -4.65900000
H     -4.89100000     -4.32600000     -4.82500000
H     -5.87100000     -3.27400000     -4.35100000
O      2.02200000     -7.55100000     -6.92400000
H      2.09500000     -6.74900000     -6.40600000
H      2.53500000     -7.37300000     -7.71200000
O     14.03400000     12.01200000     -1.72900000
H     13.36700000     11.36900000     -1.96800000
H     14.79700000     11.77200000     -2.25500000
O      2.85400000     12.25500000      2.80000000
H      2.78600000     11.32600000      2.58000000
H      1.95800000     12.51700000      3.01000000
O     -7.59800000     -2.23400000    -11.45900000
H     -7.27300000     -1.34100000    -11.34000000
H     -8.40900000     -2.12900000    -11.95700000
O     -0.65000000    -11.44700000    -12.77300000
H     -0.20200000    -12.10900000    -12.24600000
H     -1.53800000    -11.78700000    -12.88000000
O    -11.86100000     -0.70300000     -2.89300000
H    -11.98900000     -1.20200000     -3.70000000
H    -10.92600000     -0.49600000     -2.88600000
O      4.26100000     -1.85000000     -2.04100000
H      4.03500000     -1.68900000     -2.95700000
H      4.10400000     -2.78500000     -1.91600000
O     14.93600000      2.04900000      5.46200000
H     15.54900000      1.36000000      5.20400000
H     14.07300000      1.64000000      5.39100000
O      2.41300000    -14.22300000      0.84100000
H      2.95800000    -13.85200000      1.53500000
H      1.71500000    -14.68400000      1.30500000
O      3.54300000     -6.75600000     13.52200000
H      2.72800000     -7.06000000     13.92200000
H      4.05300000     -6.40700000     14.25400000
O      9.40800000     -4.50600000      7.99300000
H      9.24700000     -5.40900000      7.71700000
H     10.22100000     -4.55100000      8.49600000
O     -9.96400000    -12.08600000     -8.45800000
H    -10.07400000    -13.03100000     -8.56400000
H    -10.81500000    -11.78000000     -8.14500000
O     -0.85200000     10.92000000     -9.80800000
H     -1.12800000     11.19400000    -10.68300000
H     -1.64600000     10.57000000     -9.40500000
O      7.93500000     14.43300000      7.53800000
H      8.09100000     14.36500000      6.59600000
H      8.80600000     14.56000000      7.91600000
O     -6.32500000      9.35700000      2.06700000
H     -5.81900000      8.88400000      2.72800000
H     -6.35500000      8.76200000      1.31800000
O    -14.95300000     -8.33500000      2.40900000
H    -14.27000000     -7.80400000      2.81800000
H    -14.55000000     -9.19600000      2.29300000
O      2.51500000     -2.52100000      8.32700000
H      1.91400000     -1.82100000      8.07200000
H      3.08000000     -2.64100000      7.56400000
O     -1.40900000     15.66100000     -0.17100000
H     -1.82500000     14.95300000      0.32100000
H     -1.28300000     16.35800000      0.47300000
O     14.01800000     -6.60700000      6.29200000
H     14.03300000     -5.68900000      6.02200000
H     13.09200000     -6.84800000      6.27000000
O     -6.60600000      6.08400000    -13.68600000
H     -6.78900000      5.18800000    -13.40400000
H     -5.77600000      6.02200000    -14.15900000
O      5.19800000    -12.15700000     -8.79600000
H      5.16300000    -13.00000000     -8.34400000
H      5.38000000    -11.52200000     -8.10400000
O    -12.79800000    -11.83000000      6.04200000
H    -13.46100000    -11.15900000      5.88000000
H    -12.10100000    -11.63400000      5.41600000
O     -4.69200000      1.05800000    -14.40200000
H     -4.35300000      1.34500000    -13.55300000
H     -5.29300000      1.75300000    -14.66800000
O     -4.25900000     -2.55600000    -10.64000000
H     -3.37600000     -2.47900000    -11.00200000
H     -4.47800000     -1.67000000    -10.35200000
O     -4.14000000    -10.04100000     -6.71100000
H     -4.46500000     -9.40000000     -6.07900000
H     -4.64200000     -9.86800000     -7.50800000
O    -11.85700000      7.37400000      0.41300000
H    -11.06500000      6.83800000      0.37600000
H    -12.08600000      7.40000000      1.34200000
O     -2.67500000     -1.22500000      7.57800000
H     -2.00800000     -0.71300000      8.03600000
H     -3.50500000     -0.82900000      7.84400000
O     -6.42400000     -7.16600000     12.81700000
H     -5.55700000     -7.26900000     12.42700000
H     -6.33700000     -6.41000000     13.39800000
O     -6.35600000     -7.97000000      8.79600000
H     -6.30500000     -8.32100000      7.90600000
H     -5.62600000     -7.35400000      8.85200000
O      8.87400000      0.67700000     -2.99100000
H      9.19900000     -0.22300000     -2.96700000
H      9.02900000      0.96400000     -3.89000000
O      0.36800000      7.62100000     -5.12300000
H      0.26800000      8.40400000     -5.66400000
H      1.31000000      7.55300000     -4.97100000
O     -7.17100000    -11.01200000      8.19400000
H     -6.25100000    -11.27400000      8.17800000
H     -7.40000000    -10.88400000      7.27400000
O     17.67700000      1.67200000     -1.91400000
H     17.28700000      1.78300000     -2.78100000
H     17.02300000      2.02400000     -1.31000000
O     11.47600000     -6.64400000    -11.72000000
H     10.78100000     -6.21600000    -12.22000000
H     11.37000000     -6.31000000    -10.82900000
O      6.39700000     -5.17400000     -8.09200000
H      6.29600000     -5.72800000     -8.86600000
H      5.76300000     -5.52200000     -7.46400000
O     -0.42000000      1.23200000    -14.17900000
H     -1.22100000      1.16800000    -13.66000000
H     -0.55400000      0.62000000    -14.90300000
O      6.65500000    -10.02400000      0.32400000
H      7.29000000     -9.68800000     -0.30900000
H      7.12000000    -10.72500000      0.78000000
O     -7.00400000     -3.83000000     -2.66900000
H     -7.65300000     -3.30000000     -2.20600000
H     -6.25200000     -3.85800000     -2.07700000
O     -4.00300000      2.07600000    -11.86400000
H     -4.31300000      2.83300000    -11.36600000
H     -3.05000000      2.11800000    -11.79400000
O     -7.84700000     -8.04900000     -3.51700000
H     -7.94400000     -7.35800000     -4.17100000
H     -7.11700000     -8.58000000     -3.83600000
O      8.67600000     -2.15000000      6.96200000
H      8.80000000     -2.95900000      7.45800000
H      9.43300000     -1.61100000      7.19000000
O     -2.83100000      2.13600000     -6.11000000
H     -2.59600000      3.01000000     -6.42200000
H     -3.12300000      1.67200000     -6.89500000
O    -13.49300000    -11.78500000     -0.64800000
H    -13.76200000    -10.92100000     -0.96000000
H    -13.99900000    -12.40000000     -1.18000000
O    -10.95800000    -11.88600000     -0.86300000
H    -10.94100000    -11.66500000     -1.79400000
H    -11.88900000    -11.92500000     -0.64300000
O      6.07000000      5.66400000     -0.58700000
H      5.18400000      5.35000000     -0.76600000
H      6.50500000      4.92400000     -0.16300000
O      7.50300000      6.88800000     -6.35600000
H      6.59500000      7.04600000     -6.09700000
H      7.63000000      7.43800000     -7.13000000
O     -8.07700000     12.80100000     -0.74100000
H     -8.50000000     12.60100000      0.09400000
H     -7.68900000     11.97100000     -1.01900000
O     -1.33300000     14.71100000     -2.66200000
H     -0.78900000     13.92400000     -2.69000000
H     -1.21600000     15.05300000     -1.77600000
O     -5.52100000      8.08800000     -0.38100000
H     -5.76800000      8.87100000     -0.87300000
H     -4.67200000      7.83500000     -0.74400000
O      4.15100000     -6.57600000    -12.12800000
H      5.00900000     -6.81800000    -12.47600000
H      3.89400000     -7.32000000    -11.58300000
O      0.58200000    -11.90700000      7.60100000
H      0.23600000    -11.89900000      6.70900000
H      1.53200000    -11.87000000      7.49000000
O     -4.65600000     12.18600000     11.63900000
H     -4.77200000     13.13500000     11.60300000
H     -3.70700000     12.05900000     11.61300000
O      4.40000000      7.03800000     13.61900000
H      4.22800000      6.47700000     14.37500000
H      4.34900000      6.44900000     12.86700000
O     -2.93900000     -4.48700000     14.97200000
H     -2.48800000     -4.83700000     15.74000000
H     -3.55600000     -3.84600000     15.32600000
O     10.70600000     -2.42500000     -6.39800000
H     10.37800000     -3.07400000     -7.02000000
H     10.78600000     -1.62100000     -6.91200000
O      8.28600000    -13.13800000      5.58000000
H      8.79500000    -13.47300000      4.84200000
H      8.43700000    -12.19300000      5.56600000
O     -2.23000000      9.97900000     -1.53600000
H     -2.52200000     10.86600000     -1.32700000
H     -1.67700000     10.08400000     -2.30900000
O     -0.86200000     13.70000000     -7.84500000
H     -0.26500000     13.23600000     -7.25700000
H     -0.53100000     14.59800000     -7.86300000
O     -8.00900000     16.55100000      1.37100000
H     -7.37100000     15.85700000      1.53700000
H     -7.49200000     17.26700000      1.00200000
O     -3.09400000     16.92800000     -4.29600000
H     -3.01600000     16.44700000     -3.47300000
H     -2.82500000     16.30000000     -4.96700000
O     -4.00100000      5.18000000      5.94100000
H     -4.32000000      6.04000000      6.21200000
H     -4.78300000      4.62800000      5.92400000
O     -0.73200000      0.08500000      9.18100000
H      0.08300000      0.13100000      8.68200000
H     -0.62100000     -0.67500000      9.75200000
O      7.27400000     -0.18400000     14.40100000
H      7.40700000      0.51700000     15.04000000
H      8.08100000     -0.19600000     13.88700000
O    -10.66600000     12.90500000      7.44300000
H     -9.86500000     12.89300000      6.92000000
H    -11.23400000     12.25700000      7.02600000
O     16.05500000     -4.06500000     -6.98800000
H     16.96400000     -3.81900000     -7.15800000
H     15.66900000     -3.28900000     -6.58200000
O     -7.14200000      0.11300000      2.15800000
H     -6.39400000     -0.33700000      1.76500000
H     -7.01100000      1.03500000      1.93600000
O      5.26200000     -4.30300000     12.16800000
H      6.17100000     -4.08000000     12.37000000
H      4.79000000     -4.14300000     12.98500000
O      3.63400000      4.01200000     -1.14600000
H      2.99500000      4.70100000     -0.96900000
H      3.43700000      3.72500000     -2.03800000
O     -8.15400000      0.67200000    -14.68400000
H     -9.01200000      0.43600000    -14.33200000
H     -7.62400000     -0.11800000    -14.57500000
O     -2.67900000     -7.15700000     14.28100000
H     -2.99500000     -7.40600000     13.41300000
H     -2.79000000     -6.20700000     14.31200000
O     12.81800000    -11.51300000      0.43700000
H     13.64800000    -11.96500000      0.28400000
H     13.07100000    -10.64100000      0.73800000
O      7.78100000     15.35900000      2.51400000
H      7.03000000     15.55300000      1.95200000
H      7.39500000     15.14600000      3.36400000
O     -9.14400000      9.08700000     -0.67200000
H     -8.26300000      9.40900000     -0.86400000
H     -9.22200000      9.15800000      0.28000000
O    -16.36700000      3.19900000      7.98000000
H    -15.51700000      3.57500000      8.20800000
H    -16.69700000      2.83400000      8.80100000
O    -12.57700000      8.21500000     -6.04800000
H    -11.82400000      7.62500000     -6.01700000
H    -12.21400000      9.07600000     -5.83900000
O     -6.67000000      0.46300000      7.16100000
H     -7.00300000      0.49900000      6.26400000
H     -5.75500000      0.19900000      7.06500000
O    -15.50300000     -7.19700000     -1.76500000
H    -15.61400000     -7.93500000     -1.16600000
H    -16.39200000     -6.98400000     -2.05000000
O     -7.48500000      0.70100000    -11.31000000
H     -8.35900000      0.71100000    -10.92000000
H     -7.28400000      1.62300000    -11.47200000
O      6.46800000     15.45300000     -3.13900000
H      6.43600000     15.60200000     -4.08400000
H      5.57300000     15.61300000     -2.84000000
O      0.36800000    -15.44300000      2.32400000
H      0.39300000    -16.29100000      1.88000000
H      0.73200000    -15.61700000      3.19200000
O      3.56900000      5.94000000     -6.83800000
H      3.66600000      5.00400000     -6.65900000
H      3.94400000      6.05800000     -7.71000000
O      8.16900000     -6.94900000      3.12000000
H      7.29600000     -7.29500000      3.30800000
H      8.03900000     -6.00500000      3.03600000
O      2.51300000    -15.69000000     -3.35300000
H      2.10700000    -15.67700000     -2.48600000
H      1.87700000    -16.14100000     -3.90800000
O     10.10800000      1.74400000      8.37200000
H      9.86200000      1.52000000      7.47500000
H      9.29000000      2.02600000      8.78200000
O      5.16100000      5.86400000     -9.22300000
H      5.87000000      6.25100000     -9.73700000
H      4.49600000      5.63000000     -9.87100000
O      1.49000000      3.18100000    -13.91400000
H      1.55100000      3.30100000    -14.86200000
H      1.14100000      2.29700000    -13.80700000
O      6.70400000     -0.64900000     -1.11000000
H      7.09200000     -0.53300000     -1.97700000
H      5.79700000     -0.90000000     -1.28500000
O      5.98300000    -10.12900000     -6.95100000
H      6.28700000    -10.46800000     -6.10900000
H      6.70700000     -9.58900000     -7.26700000
O      1.11400000      4.47400000     -5.51500000
H      0.40900000      4.42100000     -4.87000000
H      0.85500000      5.19200000     -6.09400000
O     10.29900000      9.57700000     10.92700000
H     11.17900000      9.32000000     10.65500000
H      9.72300000      9.20600000     10.25800000
O      1.34500000     -0.04400000      7.53900000
H      2.00000000      0.62100000      7.75100000
H      0.95300000      0.25900000      6.72000000
O     -1.06300000     -4.23600000    -14.67500000
H     -0.29400000     -4.03400000    -15.20800000
H     -1.79600000     -4.21000000    -15.29000000
O     -9.60400000      1.36200000     -5.19800000
H     -9.57300000      2.23400000     -4.80500000
H    -10.24900000      1.43900000     -5.90100000
O      8.75700000    -13.08800000     -6.81000000
H      8.47200000    -12.76800000     -7.66600000
H      8.53000000    -12.38300000     -6.20400000
O      8.58900000     -0.74600000    -15.40700000
H      7.86500000     -0.53300000    -14.81900000
H      9.30700000     -0.18200000    -15.11800000
O     -8.96900000     -3.63200000     -9.28600000
H     -9.47700000     -4.44200000     -9.32200000
H     -8.65400000     -3.50600000    -10.18100000
O      8.37700000      5.60300000     14.78900000
H      7.93400000      4.75500000     14.75600000
H      7.95100000      6.12300000     14.10700000
O     -8.82700000    -12.70100000      0.47500000
H     -9.50600000    -12.23200000     -0.01200000
H     -8.35100000    -12.01400000      0.94200000
O    -10.64500000     -4.94400000    -12.68700000
H    -11.44500000     -5.01100000    -13.20800000
H    -10.05800000     -5.59800000    -13.06500000
O      3.39900000    -11.69200000     -0.71800000
H      3.04100000    -11.95900000      0.12800000
H      2.70000000    -11.88200000     -1.34400000
O     -9.48900000      1.25200000      9.70000000
H     -9.79100000      2.06700000      9.30000000
H    -10.16800000      0.61300000      9.48300000
O      7.37900000      8.55500000    -13.55100000
H      7.70000000      9.45600000    -13.58600000
H      6.64900000      8.53600000    -14.17000000
O     14.87700000      8.70100000      2.89200000
H     14.27200000      8.93100000      2.18700000
H     14.67400000      7.78700000      3.09300000
O     -0.98300000    -15.51100000     -7.16900000
H     -1.33400000    -16.19600000     -7.73900000
H     -0.18500000    -15.21800000     -7.60900000
O     13.43500000      1.49200000      0.08800000
H     13.97300000      0.72900000     -0.12300000
H     13.84400000      1.86500000      0.86900000
O      0.41400000      2.57400000      6.51600000
H     -0.13200000      3.31300000      6.24900000
H      0.50500000      2.04500000      5.72300000
O      0.26900000     12.59700000      3.36200000
H      0.07500000     13.37900000      3.87800000
H     -0.34600000     11.93800000      3.68500000
O    -13.85000000     -6.22700000     -3.97200000
H    -14.60000000     -6.41800000     -3.41000000
H    -13.43600000     -5.46400000     -3.56800000
O      1.61900000     -5.74200000     15.66000000
H      1.62200000     -5.31500000     16.51700000
H      0.94100000     -6.41500000     15.73000000
O      3.27900000     -3.89100000     -6.62500000
H      3.01100000     -4.16600000     -5.74800000
H      3.07300000     -4.64100000     -7.18300000
O    -15.68800000     -6.02800000      6.64000000
H    -15.64500000     -5.60400000      5.78300000
H    -15.42400000     -5.34700000      7.25800000
O     -4.49100000      9.57600000     -3.41400000
H     -3.67500000      9.08400000     -3.50300000
H     -4.55500000     10.08200000     -4.22400000
O     -8.87300000      6.44300000     12.12500000
H     -8.93200000      7.36600000     11.87800000
H     -8.73800000      5.98200000     11.29600000
O    -12.74300000     -0.40800000      6.66500000
H    -13.48500000     -0.30900000      7.26200000
H    -13.13900000     -0.66000000      5.83100000
O     -6.65000000    -10.74100000     -1.22100000
H     -7.20300000    -11.46400000     -1.51600000
H     -5.77200000    -10.97100000     -1.52500000
O      3.29400000      9.24800000     12.01300000
H      2.70300000      8.92900000     11.33100000
H      3.50400000      8.47100000     12.53000000
O     -7.66500000      3.35000000    -15.45100000
H     -7.89100000      2.43500000    -15.28500000
H     -7.47600000      3.71100000    -14.58500000
O    -13.60800000     -9.16000000     -1.39200000
H    -13.99700000     -8.29400000     -1.51600000
H    -13.71000000     -9.59200000     -2.24100000
O     -0.43100000     -7.96200000     16.07600000
H     -0.55700000     -8.48500000     15.28400000
H     -1.12200000     -7.30000000     16.03800000
O     -1.08200000      4.41000000     -3.94300000
H     -1.12700000      4.56500000     -2.99900000
H     -1.99600000      4.34700000     -4.22000000
O      2.99800000     -5.12500000     -4.18400000
H      3.38700000     -4.82400000     -3.36300000
H      2.84000000     -6.05900000     -4.04600000
O     -8.66600000      8.90500000     11.13900000
H     -8.04000000      9.59600000     11.35500000
H     -9.46900000      9.37300000     10.91000000
O     11.85300000      0.55700000     -2.65800000
H     11.61100000      1.39200000     -2.25600000
H     11.89800000     -0.05600000     -1.92400000
O     10.97900000     -3.56200000    -11.20400000
H     10.99900000     -3.98100000    -12.06400000
H     11.89900000     -3.40600000    -10.99200000
O     -0.09100000     11.85100000      0.61200000
H      0.06200000     11.97100000      1.55000000
H     -0.53800000     11.00700000      0.54900000
O     -3.69000000    -10.97700000     -9.74300000
H     -3.32900000    -11.16800000    -10.60900000
H     -4.21500000    -10.18700000     -9.87200000
O      1.05100000      8.83800000    -12.55300000
H      1.31800000      8.09000000    -12.01800000
H      1.07700000      8.50900000    -13.45200000
O     -3.00700000    -13.44400000     -3.41100000
H     -2.10600000    -13.36300000     -3.72400000
H     -3.53200000    -13.51700000     -4.20800000
O    -14.82800000     -0.18800000      8.50700000
H    -15.33300000      0.45800000      9.00200000
H    -15.48500000     -0.79100000      8.16100000
O      6.19500000     -0.78000000      7.37400000
H      6.14000000     -1.09200000      8.27700000
H      7.04300000     -1.09600000      7.06300000
O     13.11000000     -4.99500000     -1.80000000
H     12.84000000     -4.37700000     -2.47900000
H     13.20500000     -5.83000000     -2.26000000
O     -4.63800000      4.18000000    -10.40400000
H     -4.39600000      5.10300000    -10.32900000
H     -5.20500000      4.01900000     -9.65000000
O      7.76000000      7.34000000     10.27300000
H      7.56300000      7.30200000     11.20900000
H      7.25300000      8.08600000      9.95200000
O      7.22300000      7.03400000    -10.92700000
H      8.10800000      7.29400000    -10.67400000
H      6.90800000      7.75400000    -11.47400000
O    -11.49900000      0.02200000     -6.73400000
H    -12.11400000     -0.68700000     -6.54300000
H    -10.64800000     -0.41200000     -6.80400000
O      1.57600000      3.57300000    -16.53600000
H      1.79500000      3.68600000    -17.46100000
H      0.74100000      4.02900000    -16.43000000
O    -14.97900000      9.03400000      0.20800000
H    -14.76500000      8.13400000     -0.03700000
H    -14.96300000      9.03200000      1.16500000
O     -0.83900000      9.91500000     -3.66000000
H     -1.36400000      9.92500000     -4.46100000
H     -0.34400000      9.09700000     -3.70800000
O      1.90800000      8.99500000    -15.31200000
H      2.53800000      8.84300000    -16.01700000
H      1.73400000      9.93500000    -15.34400000
O      0.83700000     13.21100000    -10.42000000
H      0.11400000     12.87100000     -9.89200000
H      1.11700000     12.46500000    -10.95100000
O      8.09300000     -0.52000000    -12.31300000
H      7.85200000     -1.04700000    -11.55100000
H      9.04200000     -0.62700000    -12.38800000
O      1.43900000    -12.23600000     -2.55600000
H      1.51600000    -12.25600000     -3.51000000
H      0.89900000    -12.99700000     -2.34400000
O     -1.43600000      2.29200000     17.82800000
H     -2.07100000      2.60600000     18.47300000
H     -1.93100000      2.24300000     17.01000000
O      5.99600000     10.10900000     -0.67900000
H      6.79300000     10.05000000     -0.15300000
H      6.24600000     10.64100000     -1.43400000
O    -13.53900000      7.47300000     -8.58300000
H    -13.03900000      6.66600000     -8.70800000
H    -13.31100000      7.76100000     -7.69900000
O      1.96400000      5.89800000     -1.73000000
H      2.42500000      6.71500000     -1.53700000
H      1.85800000      5.90100000     -2.68100000
O    -11.27900000     -9.88700000     -6.59200000
H    -11.57100000    -10.68600000     -6.15400000
H    -10.36500000     -9.78900000     -6.32700000
O     17.26100000     -5.08500000     -0.31800000
H     16.60600000     -4.90000000      0.35600000
H     16.87000000     -4.75900000     -1.12800000
O      7.25800000     -7.96500000     -1.68300000
H      7.97200000     -7.48200000     -1.26600000
H      7.67400000     -8.75400000     -2.03200000
O    -10.02600000      0.27100000    -10.51600000
H    -10.85800000      0.59400000    -10.86300000
H    -10.04100000     -0.67000000    -10.69500000
O    -14.22800000      1.40200000      2.13600000
H    -14.69400000      0.59400000      1.92200000
H    -13.63400000      1.53900000      1.39700000
O     13.53200000      2.40100000     -9.09500000
H     12.88100000      2.53500000     -9.78300000
H     13.27700000      3.01000000     -8.40200000
O     -2.53900000     10.84400000     -6.10700000
H     -1.69900000     11.30000000     -6.05600000
H     -3.19100000     11.52500000     -5.94200000
O    -13.56500000     -2.03900000    -11.59600000
H    -14.18900000     -1.63300000    -12.19800000
H    -13.91400000     -1.84900000    -10.72500000
O    -12.64100000      2.12800000      8.00600000
H    -12.71500000      1.28500000      8.45300000
H    -12.66000000      1.90900000      7.07500000
O    -10.21500000    -14.66100000      1.40200000
H     -9.70100000    -13.91500000      1.09500000
H    -10.94800000    -14.71600000      0.78900000
O     -6.51100000     -3.97500000    -16.52000000
H     -6.25700000     -3.73800000    -17.41200000
H     -6.63000000     -3.13700000    -16.07300000
O      3.83400000      8.09400000      2.75700000
H      3.98800000      7.19100000      3.03300000
H      4.51500000      8.26400000      2.10600000
O      8.12800000      8.48700000      3.19700000
H      8.40100000      7.67400000      3.62400000
H      7.42300000      8.22100000      2.60600000
O     -4.64100000      0.26600000     -5.02600000
H     -3.91600000      0.88800000     -5.08200000
H     -4.35000000     -0.48700000     -5.54100000
O     -6.25400000     14.78800000     -0.09800000
H     -6.93400000     14.19600000     -0.42000000
H     -5.45300000     14.48900000     -0.52900000
O      3.99200000     -2.20200000     17.35900000
H      3.89400000     -3.06300000     17.76600000
H      4.88200000     -2.20200000     17.00800000
O     11.65700000     -7.19500000      9.61200000
H     11.38800000     -7.00700000     10.51100000
H     11.72000000     -8.14900000      9.57600000
O     -1.95200000     -0.65400000    -15.62400000
H     -2.57100000     -1.27300000    -15.23700000
H     -1.60000000     -1.11200000    -16.38700000
O     -4.42600000    -10.40200000      1.08800000
H     -5.00100000    -11.16700000      1.11700000
H     -3.93300000    -10.44100000      1.90700000
O      4.29800000      1.79300000    -12.90800000
H      3.81000000      1.98200000    -13.70900000
H      4.26200000      2.60800000    -12.40800000
O     -3.71600000      0.08100000     -2.13100000
H     -2.86200000      0.42000000     -1.86500000
H     -3.81600000      0.36900000     -3.03900000
O      4.84700000    -12.85100000     10.90500000
H      5.45200000    -13.53000000     10.60300000
H      5.20100000    -12.03800000     10.54500000
O     -2.08400000      5.94900000    -14.40300000
H     -1.63700000      6.76100000    -14.64500000
H     -1.92400000      5.85900000    -13.46300000
O     14.98200000     -7.95700000      3.55200000
H     14.14800000     -7.84000000      3.09700000
H     14.81200000     -7.65600000      4.44400000
O     12.56800000      4.16400000     -7.32100000
H     11.76500000      4.66100000     -7.47900000
H     12.33500000      3.54800000     -6.62600000
O      4.90400000      4.05100000    -16.70700000
H      4.37100000      3.29200000    -16.47300000
H      5.67800000      3.98200000    -16.14800000
O      4.39500000    -11.90400000    -11.40000000
H      4.68000000    -12.72000000    -11.81200000
H      4.68200000    -11.98300000    -10.49000000
O     -8.37800000     -6.98400000     -9.33900000
H     -7.48900000     -6.63400000     -9.39100000
H     -8.28700000     -7.90700000     -9.57500000
O     14.20800000    -10.24300000     -3.48700000
H     14.91200000     -9.59500000     -3.48300000
H     14.65900000    -11.08700000     -3.52000000
O     -4.01200000     -3.90500000     -8.17100000
H     -4.19400000     -3.58300000     -9.05300000
H     -3.56600000     -3.17700000     -7.73700000
O     11.67300000      0.02100000     -7.78500000
H     11.98300000      0.60700000     -7.09500000
H     12.38800000      0.00000000     -8.42100000
O     -6.82700000    -14.44600000     -0.56800000
H     -7.55100000    -13.94400000     -0.19300000
H     -7.15400000    -15.34400000     -0.60900000
O     -1.91300000    -10.09300000     -0.15800000
H     -2.01200000     -9.42900000      0.52400000
H     -2.70800000    -10.62200000     -0.09400000
O     -1.59300000      1.27600000     -3.90600000
H     -2.12500000      1.80600000     -4.50000000
H     -0.73600000      1.22900000     -4.32900000
O    -13.98600000      3.55400000     11.29900000
H    -13.59900000      4.29700000     11.76300000
H    -13.28500000      3.23700000     10.72900000
O      0.21300000     -9.51000000     -7.79000000
H     -0.25100000     -9.85300000     -7.02600000
H      0.94600000     -9.01600000     -7.42300000
O     -8.74500000      6.15300000     -5.85300000
H     -7.79200000      6.23900000     -5.81700000
H     -8.94800000      6.12500000     -6.78800000
O      0.36700000     -1.02200000    -12.59600000
H      0.63700000     -0.62400000    -13.42400000
H      0.94800000     -1.77600000    -12.49200000
O     -2.77700000    -16.08000000     -0.13800000
H     -3.61000000    -16.51900000     -0.31100000
H     -2.23800000    -16.74600000      0.28700000
O    -11.76900000     -2.60200000     12.45800000
H    -12.46200000     -2.60600000     13.11800000
H    -10.96600000     -2.76600000     12.95300000
O     10.67900000     -2.25400000     11.32500000
H      9.85200000     -2.27300000     10.84300000
H     11.18500000     -1.56000000     10.90300000
O     -1.54200000      5.96700000    -11.63800000
H     -2.38500000      6.23200000    -11.27100000
H     -0.93500000      6.65600000    -11.36700000
O     -7.75900000     10.52800000      5.10600000
H     -7.98100000     10.36500000      4.18900000
H     -6.80300000     10.49700000      5.13000000
O      3.13800000    -10.13000000      2.51400000
H      2.50200000     -9.43200000      2.35700000
H      2.90600000    -10.81100000      1.88300000
O      3.07400000     -1.31000000     10.99500000
H      3.71300000     -1.08700000     11.67200000
H      3.60300000     -1.52200000     10.22600000
O     -0.30400000    -17.51000000     -0.61600000
H     -0.81000000    -18.10600000     -0.06400000
H     -0.46500000    -17.81400000     -1.50900000
O    -11.73500000     -7.81700000     -4.51600000
H    -11.46600000     -7.18500000     -5.18300000
H    -12.59100000     -7.50500000     -4.22200000
O    -13.08200000     -5.04100000     -6.43200000
H    -13.52200000     -5.56700000     -5.76400000
H    -12.15600000     -5.07700000     -6.19400000
O     -2.90600000     15.54400000      5.91500000
H     -3.21900000     14.72800000      6.30500000
H     -2.37100000     15.94700000      6.59900000
O     -0.46700000    -14.06200000     -1.41800000
H     -1.30800000    -13.78500000     -1.78200000
H     -0.68900000    -14.76900000     -0.81200000
O     16.53200000     -1.58700000      1.11200000
H     16.04500000     -2.14600000      1.71800000
H     16.79700000     -0.83500000      1.64100000
O    -12.50800000      9.84300000     -0.42900000
H    -13.45500000      9.70500000     -0.39600000
H    -12.14100000      9.08700000      0.02900000
O     -9.14000000     -2.47500000     -1.47600000
H     -9.23300000     -1.79600000     -2.14500000
H     -9.85200000     -2.30400000     -0.86000000
O     -5.62200000      6.14200000     -6.51900000
H     -6.09300000      5.54100000     -7.09600000
H     -4.98100000      5.59000000     -6.07000000
O     10.69600000      0.82600000    -14.09900000
H     11.62600000      0.85300000    -14.32300000
H     10.67700000      0.90200000    -13.14500000
O      9.19100000      0.66700000     -8.59800000
H      9.20600000     -0.20500000     -8.99100000
H     10.08300000      0.80000000     -8.27600000
O     -5.57900000     -9.29800000     -4.22700000
H     -5.09400000     -8.51100000     -4.47600000
H     -4.98800000     -9.76700000     -3.63800000
O     15.03700000     -7.57100000     -5.20100000
H     15.42900000     -8.35200000     -5.59100000
H     14.72600000     -7.06000000     -5.94800000
O      6.35400000     15.03100000     -5.97200000
H      7.04400000     14.51000000     -6.38300000
H      5.60000000     14.44300000     -5.93700000
O     -1.33800000     16.34800000      8.03200000
H     -0.55900000     15.79100000      8.05100000
H     -1.82100000     16.11100000      8.82300000
O      0.28400000     -7.80000000     -2.32900000
H     -0.55300000     -8.15200000     -2.63400000
H      0.04400000     -7.16400000     -1.65500000
O      3.82600000     14.82800000      7.60200000
H      4.40400000     15.42900000      7.13200000
H      4.39000000     14.41500000      8.25600000
O     15.85400000     -3.52400000     -2.35100000
H     16.16000000     -2.74100000     -1.89400000
H     15.00500000     -3.27300000     -2.71400000
O     -2.74100000     14.15100000      1.86200000
H     -2.09600000     14.37400000      2.53300000
H     -3.58400000     14.37100000      2.25800000
O     -2.41700000      1.98400000      9.46000000
H     -2.04500000      2.72100000      8.97600000
H     -1.72500000      1.32200000      9.46000000
O    -10.67300000     11.46400000     -4.56500000
H    -10.10300000     12.10100000     -4.13500000
H    -10.78400000     10.76600000     -3.91900000
O      7.33100000      4.95000000      8.70300000
H      6.53300000      4.58800000      9.08800000
H      7.49600000      5.74900000      9.20300000
O     -5.04700000     -9.62500000     10.37400000
H     -5.16500000     -8.92800000     11.02000000
H     -5.64900000     -9.39900000      9.66500000
O      0.44100000      1.84700000     12.91900000
H      0.91500000      1.05700000     13.17900000
H      0.93400000      2.18700000     12.17200000
O      6.17100000     -4.40200000      5.97200000
H      6.63400000     -3.60100000      5.72600000
H      5.28500000     -4.28100000      5.63100000
O     -7.68200000    -14.48000000     -8.66600000
H     -7.67900000    -13.66300000     -8.16800000
H     -6.95100000    -14.39000000     -9.27700000
O     -3.08900000     14.71800000     -9.40700000
H     -2.75200000     14.84500000    -10.29400000
H     -2.37100000     14.29300000     -8.93700000
O     12.39600000      2.70600000      6.96300000
H     11.71500000      2.74300000      7.63500000
H     12.09300000      3.30700000      6.28200000
O      0.56500000     -2.48200000     10.22600000
H      1.00600000     -3.24400000     10.60200000
H      1.20200000     -2.11600000      9.61300000
O      1.61600000      8.11800000      6.04100000
H      2.44800000      8.55600000      5.86000000
H      0.98000000      8.83100000      6.10600000
O      7.33800000      2.66800000     -4.00700000
H      7.62600000      1.93300000     -3.46600000
H      7.70400000      2.48600000     -4.87300000
O      6.93900000     -4.29300000      9.66900000
H      7.55800000     -4.50700000      8.97100000
H      6.22600000     -4.92100000      9.55700000
O     -4.81400000     -3.09300000      4.94000000
H     -5.50000000     -3.13600000      4.27300000
H     -4.03900000     -3.45400000      4.51000000
O      8.55800000     13.53700000     -2.91200000
H      7.87400000     14.15800000     -2.66400000
H      9.34300000     13.85400000     -2.46600000
O      5.93000000      4.61900000    -12.22300000
H      6.61800000      3.95300000    -12.22700000
H      6.35400000      5.40000000    -11.86900000
O     15.50600000      2.54500000      1.93400000
H     16.15000000      1.86300000      2.12100000
H     15.73700000      3.26200000      2.52500000
O     14.45800000     -0.39700000     -3.72800000
H     14.26800000     -0.55800000     -2.80300000
H     14.49900000      0.55600000     -3.80100000
O     -3.81200000    -16.47000000     -2.82000000
H     -3.72700000    -15.54900000     -3.06800000
H     -2.93400000    -16.72300000     -2.53500000
O     -0.76700000    -13.63700000     -5.11200000
H     -0.94500000    -14.25700000     -5.81900000
H      0.16300000    -13.42800000     -5.20500000
O     10.39700000    -12.40600000      3.29600000
H     10.28500000    -13.35600000      3.26700000
H     11.14700000    -12.23600000      2.72600000
O      1.78200000      6.38800000      8.20600000
H      0.85600000      6.15000000      8.24800000
H      1.80400000      7.16500000      7.64700000
O     -3.74600000    -12.94000000      5.88600000
H     -3.87000000    -12.27500000      6.56300000
H     -3.35900000    -12.46400000      5.15100000
O     -0.26500000     -2.35700000      4.29100000
H     -0.69100000     -2.74000000      3.52400000
H     -0.13500000     -3.09500000      4.88600000
O    -12.81100000     -3.49200000     -3.18200000
H    -13.29100000     -3.68200000     -2.37600000
H    -11.92300000     -3.80800000     -3.01100000
O     10.39400000      2.17400000     11.64900000
H     10.80900000      1.72900000     10.91000000
H     10.00600000      1.46700000     12.16600000
O     -0.22700000     -4.92900000      5.92300000
H     -0.95700000     -4.46600000      6.33400000
H      0.36300000     -5.13800000      6.64800000
O      0.42800000      9.87300000     -6.84800000
H      0.73500000      9.87600000     -7.75400000
H      1.06200000     10.41600000     -6.37800000
O      8.69300000     -6.11600000      0.37000000
H      8.20000000     -5.37500000      0.01600000
H      8.22700000     -6.35200000      1.17100000
O    -12.31400000     -8.79900000      9.44900000
H    -11.76800000     -9.36900000      8.90700000
H    -11.90900000     -7.93500000      9.37200000
O      9.39200000     10.25900000      7.90800000
H      8.96700000     10.20400000      7.05200000
H     10.16000000     10.81000000      7.75900000
O     14.03200000      6.86700000      7.00700000
H     14.25600000      6.32200000      7.76200000
H     13.16400000      7.21500000      7.21300000
O     -8.01000000      5.40000000      9.59900000
H     -7.40900000      4.75800000      9.22000000
H     -8.88200000      5.04200000      9.42700000
O     -7.08600000     -3.84200000      3.63700000
H     -7.69000000     -4.51100000      3.96100000
H     -7.17300000     -3.88200000      2.68400000
O      7.65300000     -3.92000000    -14.16600000
H      6.97700000     -3.25700000    -14.30600000
H      7.73500000     -4.36000000    -15.01300000
O     -3.73300000    -11.35600000      8.09900000
H     -4.31000000    -10.91300000      8.72100000
H     -2.86500000    -10.99700000      8.28100000
O      0.62600000      0.21700000      4.74000000
H      0.31400000     -0.67800000      4.87600000
H     -0.06900000      0.63900000      4.23600000
O      1.31400000      1.95400000     -5.94200000
H      2.15200000      1.78000000     -6.37100000
H      1.24100000      2.90800000     -5.93700000
O      5.28100000     -9.03700000      7.41200000
H      5.09000000     -8.11700000      7.59700000
H      5.18200000     -9.11600000      6.46400000
O     -6.80300000      0.08400000     -0.84000000
H     -6.36800000      0.49800000     -1.58600000
H     -7.72300000      0.33000000     -0.93300000
O    -10.26300000    -10.03800000     -3.76400000
H    -10.76700000     -9.22500000     -3.77000000
H     -9.48100000     -9.83900000     -4.28000000
O     12.53000000     -7.37000000      2.40600000
H     11.75600000     -7.87800000      2.64800000
H     12.19700000     -6.68900000      1.82200000
O    -16.25600000     -0.61000000      5.17600000
H    -15.51600000     -1.16700000      4.93700000
H    -16.19700000      0.13600000      4.57800000
O     10.67900000     11.24900000     -7.16600000
H     10.63000000     11.80400000     -7.94400000
H     10.99500000     11.83300000     -6.47600000
O      4.44300000     -6.35400000      7.59400000
H      4.39000000     -5.72600000      6.87400000
H      4.27100000     -5.83400000      8.37900000
O     -6.34400000      7.15800000      6.40700000
H     -7.08700000      6.59100000      6.19600000
H     -6.66800000      7.72600000      7.10600000
O     -6.69700000    -11.41400000     -9.09500000
H     -6.57600000    -11.00900000     -8.23700000
H     -5.81700000    -11.44800000     -9.47000000
O     16.39300000     -5.85000000      2.82800000
H     16.06700000     -5.20100000      3.45200000
H     15.93800000     -6.65800000      3.06200000
O     -9.40400000      9.79200000      7.57500000
H    -10.30900000      9.82900000      7.26600000
H     -8.88200000      9.70500000      6.77800000
O     -9.13400000      7.20100000    -14.26800000
H     -8.23400000      6.89100000    -14.16700000
H     -9.35100000      7.01400000    -15.18200000
O    -13.94500000     -2.75300000      0.53000000
H    -14.21800000     -3.29800000     -0.20800000
H    -14.24100000     -3.23200000      1.30400000
O      4.30300000     13.31900000     -1.50000000
H      4.13800000     13.66600000     -0.62300000
H      5.25100000     13.19000000     -1.53200000
O      8.21500000     10.07900000      5.38600000
H      8.33400000      9.52200000      4.61600000
H      8.16300000     10.96700000      5.03400000
O      0.99600000      4.46100000     -9.51500000
H      0.40700000      3.70900000     -9.58300000
H      1.86300000      4.07400000     -9.39200000
O     -0.96900000      8.26600000    -15.05300000
H     -0.04600000      8.33100000    -15.29400000
H     -1.44300000      8.44200000    -15.86600000
O    -13.94900000    -10.30300000     -3.85900000
H    -14.01400000     -9.83500000     -4.69100000
H    -14.56800000    -11.02800000     -3.94200000
O     -0.79000000      6.90400000      5.61900000
H     -0.73500000      6.09600000      5.11000000
H      0.11500000      7.21200000      5.67700000
O     -8.36900000     -9.86500000    -10.36900000
H     -7.72700000    -10.47800000    -10.00900000
H     -9.01400000    -10.42200000    -10.80400000
O     -7.31700000     11.28800000     11.59900000
H     -6.43400000     10.95900000     11.76600000
H     -7.25700000     11.71300000     10.74300000
O     15.45200000      7.84200000     -2.93600000
H     16.01600000      7.09600000     -2.73200000
H     14.60900000      7.45000000     -3.16200000
O      0.55800000     15.77000000     -4.46500000
H      0.63800000     16.17600000     -3.60100000
H     -0.19700000     15.18700000     -4.38600000
O      5.45400000      4.77400000     -4.04000000
H      4.65300000      4.42100000     -3.65300000
H      6.09100000      4.06400000     -3.96300000
O     -0.96000000      3.95000000     11.12400000
H     -1.22300000      3.12600000     11.53600000
H     -0.15200000      3.73700000     10.65700000
O      5.97700000     -1.61200000      9.88500000
H      6.05900000     -1.22300000     10.75600000
H      6.28100000     -2.51300000      9.99600000
O      8.31400000     -8.21100000     -7.90500000
H      9.09900000     -8.66500000     -7.59700000
H      8.29700000     -8.37700000     -8.84800000
O     10.22200000     -9.30000000      5.61300000
H      9.35800000     -9.52900000      5.95700000
H     10.27400000     -8.34900000      5.71000000
O      3.33300000      0.06100000    -10.40200000
H      3.50800000     -0.85000000    -10.63800000
H      3.50700000      0.55400000    -11.20400000
O      5.51200000     -2.36700000    -15.57700000
H      5.81900000     -1.72700000    -16.21900000
H      5.20300000     -3.10500000    -16.10300000
O    -10.74100000      5.08900000      9.43700000
H    -10.86600000      5.07900000      8.48800000
H    -11.26800000      5.82800000      9.74000000
O      9.97400000      5.62300000     -6.21700000
H      9.15200000      6.09900000     -6.09600000
H     10.57800000      6.02500000     -5.59300000
O      9.07400000     -4.11500000     -7.95100000
H      9.62300000     -4.87700000     -8.13500000
H      8.17700000     -4.43700000     -8.04500000
O     10.70900000      0.83600000    -11.10600000
H      9.91300000      0.85400000    -10.57400000
H     11.33600000      0.33800000    -10.58100000
O     10.23100000    -12.86800000     -0.46500000
H     10.41600000    -12.01800000     -0.06600000
H     11.09400000    -13.24900000     -0.62700000
O    -13.77500000      5.19300000      2.18700000
H    -14.42200000      4.69200000      1.68900000
H    -13.10700000      4.55000000      2.42600000
O     14.34000000     -0.91600000     -0.80700000
H     15.14400000     -0.98700000     -0.29200000
H     13.84000000     -1.69900000     -0.57800000
O     13.21000000     -3.00700000     12.57400000
H     13.13400000     -2.46800000     13.36100000
H     12.64300000     -2.57800000     11.93300000
O     -0.10500000     17.39600000      4.00200000
H     -0.19900000     18.07300000      4.67200000
H     -0.86400000     17.51700000      3.43100000
O     -9.39800000     13.30300000     -2.94300000
H     -8.98700000     13.10900000     -2.10100000
H     -9.78600000     14.17000000     -2.82500000
O      1.45900000     -3.57500000    -15.67600000
H      1.73500000     -3.80900000    -14.79000000
H      1.94500000     -4.17300000    -16.24400000
O     12.80600000      3.80400000     -4.03200000
H     12.97600000      4.74600000     -4.01200000
H     12.60000000      3.57800000     -3.12500000
O     -4.50100000      0.27900000      8.89800000
H     -5.15800000      0.45100000      9.57200000
H     -3.84200000      0.96200000      9.02600000
O     -2.91100000     -4.09100000      3.00500000
H     -2.00900000     -4.39800000      2.91000000
H     -3.20300000     -3.92800000      2.10800000
O     -4.41700000    -13.44500000      0.26200000
H     -5.31100000    -13.74100000      0.09100000
H     -3.86600000    -14.05400000     -0.23000000
O      3.71700000      4.72700000      2.14800000
H      4.47100000      5.02700000      2.65600000
H      4.04800000      4.64600000      1.25300000
O      7.08800000      7.74600000      7.30000000
H      7.98700000      7.62100000      6.99700000
H      6.77700000      6.86300000      7.49800000
O      3.12600000     16.13300000     -7.51100000
H      2.84200000     15.36000000     -8.00000000
H      3.53700000     16.69400000     -8.16900000
O      3.04300000      7.39700000     -4.52100000
H      3.87700000      7.35600000     -4.05300000
H      3.12600000      6.74700000     -5.21800000
O      4.04700000     -1.30000000    -13.31500000
H      4.57600000     -1.76200000    -13.96500000
H      3.83100000     -0.46500000    -13.73100000
O      0.87500000    -13.80500000    -11.05300000
H      1.02000000    -13.18300000    -10.34000000
H      1.70000000    -14.28400000    -11.12500000
O     -4.47700000     -3.85200000      0.30900000
H     -4.22600000     -4.64400000     -0.16700000
H     -4.61700000     -3.19600000     -0.37300000
O     -3.99700000     -7.19600000     11.69200000
H     -4.02200000     -7.30600000     10.74100000
H     -3.90800000     -6.25200000     11.82200000
O     17.13900000     -5.85700000     -3.66100000
H     16.45600000     -6.44400000     -3.98600000
H     16.66300000     -5.10400000     -3.31200000
O    -13.70100000      2.32700000      4.92100000
H    -14.41500000      2.96100000      4.98400000
H    -13.90200000      1.81700000      4.13700000
O     -5.89100000      5.27200000     11.73200000
H     -5.16200000      4.69000000     11.51900000
H     -6.42400000      5.29100000     10.93700000
O    -15.77700000      5.19500000     -6.06900000
H    -16.51900000      5.64000000     -6.47700000
H    -15.51200000      5.77600000     -5.35600000
O     -5.66100000     -4.68200000     13.96100000
H     -5.61900000     -3.91800000     14.53600000
H     -4.90800000     -4.58500000     13.37800000
O      0.14300000     16.40500000     -7.08900000
H     -0.02800000     16.34000000     -6.14900000
H      1.05900000     16.67900000     -7.14700000
O    -16.33800000     -3.00500000     -7.04200000
H    -16.45300000     -3.21200000     -6.11400000
H    -17.20900000     -2.74100000     -7.33800000
O     -8.85800000     -0.59500000     15.34100000
H     -9.52200000     -0.10400000     15.82400000
H     -8.95500000     -0.30200000     14.43500000
O     -8.81300000     -7.11300000      9.95300000
H     -9.31000000     -6.96200000      9.15000000
H     -7.90000000     -7.15300000      9.66600000
O      7.84300000     -4.59400000    -11.23400000
H      8.78500000     -4.42900000    -11.25700000
H      7.50000000     -4.12800000    -11.99700000
O     -6.09500000    -16.28200000      3.50300000
H     -6.27500000    -16.78800000      4.29600000
H     -6.85900000    -16.43100000      2.94600000
O    -12.03100000      5.08700000     -8.92100000
H    -11.60000000      4.48900000     -8.31000000
H    -12.78300000      4.59300000     -9.24900000
O      2.06100000     -9.53900000     -3.12600000
H      1.29000000     -9.06900000     -2.80800000
H      2.03600000    -10.37800000     -2.66600000
O      1.25200000     -5.70200000      8.00500000
H      2.15300000     -5.63400000      8.32000000
H      0.83600000     -6.32700000      8.59900000
O      2.16000000     -1.73000000     15.58900000
H      2.18500000     -0.87500000     15.15900000
H      2.82000000     -1.67000000     16.28000000
O     11.65700000      6.61800000      3.52200000
H     12.55300000      6.51800000      3.84300000
H     11.50600000      7.56300000      3.52600000
O     10.97400000     -1.39000000      7.87800000
H     11.01200000     -0.44200000      8.00400000
H     11.81000000     -1.71000000      8.21600000
O     -2.50900000      9.24300000     11.03800000
H     -2.58300000      9.99100000     11.63000000
H     -3.20200000      8.64500000     11.32000000
O     13.67000000     10.69400000      4.65800000
H     14.24100000     10.92900000      5.39000000
H     14.17100000     10.04600000      4.16300000
O      5.94500000      4.32000000      5.87700000
H      6.30200000      3.78800000      5.16600000
H      6.20800000      3.86200000      6.67500000
O      4.64700000     -1.25400000      5.21700000
H      5.11700000     -0.84800000      5.94500000
H      4.40500000     -0.52100000      4.65000000
O     -1.35100000     -9.63500000    -14.83700000
H     -1.27400000     -8.73400000    -14.52400000
H     -1.06300000    -10.17100000    -14.09800000
O      8.45400000     -6.70900000     -5.64000000
H      7.63900000     -6.25600000     -5.85500000
H      8.64000000     -7.24600000     -6.41000000
O      0.39300000     -9.75000000     13.80300000
H      0.39000000    -10.64600000     14.14000000
H      1.29700000     -9.60300000     13.52300000
O    -12.30400000      5.12900000      6.99200000
H    -12.91600000      4.81700000      7.65800000
H    -12.37300000      4.48900000      6.28300000
O     -3.60200000     12.42000000      8.89400000
H     -4.18100000     11.72200000      9.20000000
H     -2.75600000     12.22300000      9.29600000
O      1.50800000    -14.03100000     -7.54000000
H      1.66200000    -13.79600000     -6.62500000
H      1.37400000    -13.19400000     -7.98300000
O      5.24100000      2.06300000     -0.32100000
H      4.76000000      2.76800000     -0.75400000
H      5.88500000      1.77800000     -0.97000000
O     12.02800000      8.97300000      7.35700000
H     12.11200000      9.89000000      7.09600000
H     11.14100000      8.90400000      7.70900000
O     -1.99300000     -7.91300000     -8.74000000
H     -1.62900000     -8.57600000     -8.15300000
H     -1.85200000     -8.26700000     -9.61800000
O      0.48100000      0.63100000    -10.15200000
H      0.14400000      0.20300000    -10.93900000
H      1.41700000      0.42700000    -10.15200000
O      1.87800000     15.52700000      4.95100000
H      1.39500000     16.22300000      4.50500000
H      2.35600000     15.97700000      5.64900000
O    -10.71400000      2.74700000    -13.47500000
H    -10.67600000      2.57900000    -12.53300000
H    -10.63800000      1.88100000    -13.87600000
O      1.79600000      9.87600000     -9.38600000
H      1.45700000      9.03100000     -9.68100000
H      1.66700000     10.46000000    -10.13300000
O     11.37100000      9.29100000      4.05200000
H     10.69600000      9.36600000      4.72700000
H     12.04000000      9.92600000      4.31000000
O      4.59500000     -2.55900000    -11.00900000
H      4.51000000     -2.00500000    -11.78500000
H      4.71300000     -3.44300000    -11.35800000
O     -6.62000000     12.72100000     -7.17100000
H     -6.95800000     13.60200000     -7.33400000
H     -7.22900000     12.14200000     -7.62900000
O    -16.14300000      1.92300000     -3.46400000
H    -16.99700000      2.29600000     -3.68100000
H    -15.71800000      2.59400000     -2.92900000
O     12.91100000     -3.06900000      0.45700000
H     12.12500000     -2.58600000      0.20300000
H     12.83400000     -3.90800000      0.00200000
O     13.40200000      0.13800000      8.06100000
H     13.52900000      1.07300000      7.89900000
H     14.21900000     -0.14700000      8.47200000
O    -13.10200000     -3.10000000      8.35900000
H    -14.05600000     -3.09500000      8.44000000
H    -12.81400000     -3.76900000      8.98100000
O     -0.89800000      3.46000000     14.82800000
H     -0.42500000      3.07900000     14.08900000
H     -1.32300000      2.71400000     15.25200000
O     -4.98600000     11.13600000    -10.27900000
H     -5.86100000     11.39000000     -9.98300000
H     -4.58500000     10.72500000     -9.51300000
O      5.47400000     -5.95400000     -5.17700000
H      4.94600000     -6.70700000     -4.91300000
H      4.87700000     -5.20800000     -5.11100000
O      1.13700000     15.00500000      7.92800000
H      2.08800000     14.95800000      7.83200000
H      0.79500000     14.59900000      7.13200000
O      4.03200000     14.42400000      3.90300000
H      3.55400000     13.65400000      3.59500000
H      3.38300000     14.92700000      4.39500000
O      6.47700000      3.65400000     14.55100000
H      5.56900000      3.93100000     14.43400000
H      6.60400000      2.96600000     13.89800000
O     -2.08500000     -7.36800000      1.99300000
H     -2.24700000     -8.09300000      2.59600000
H     -1.49200000     -6.78700000      2.46900000
O     12.48800000     12.26400000      1.38900000
H     11.59300000     12.58000000      1.26200000
H     13.04000000     12.97300000      1.06000000
O     -9.92300000      0.69900000      6.04100000
H     -9.45100000     -0.12500000      5.92300000
H    -10.76000000      0.44400000      6.42800000
O      7.45300000    -13.40300000     -3.69600000
H      6.64400000    -13.75100000     -4.07100000
H      7.26400000    -13.31300000     -2.76200000
O     17.33300000      0.61700000      2.42600000
H     18.19300000      0.85700000      2.08100000
H     17.50300000      0.35100000      3.32900000
O      6.23500000     11.71800000     -3.01700000
H      6.08700000     11.58800000     -3.95300000
H      7.08600000     12.15300000     -2.96700000
O      7.57300000    -11.01200000     -4.90700000
H      7.20900000    -10.57900000     -4.13500000
H      7.65600000    -11.93000000     -4.65100000
O     -1.38000000      3.58300000    -16.58000000
H     -1.52600000      3.91400000    -15.69400000
H     -1.99100000      2.85100000    -16.66600000
O     -5.44600000      0.46300000     16.44200000
H     -5.68900000     -0.05500000     15.67500000
H     -5.19200000     -0.18500000     17.09900000
O      5.59900000     -8.70200000     13.07200000
H      6.29500000     -8.50700000     13.70000000
H      4.90800000     -8.07200000     13.27700000
O     -5.73200000      8.02100000    -12.13600000
H     -5.41200000      8.52900000    -12.88200000
H     -6.03900000      7.19900000    -12.51900000
O      6.14600000    -11.74300000      3.92500000
H      6.53200000    -11.79500000      3.05100000
H      6.44400000    -12.53900000      4.36600000
O     -5.13400000     -1.81800000     -1.37600000
H     -4.42200000     -1.26600000     -1.70000000
H     -5.77700000     -1.19900000     -1.03000000
O    -10.90400000      9.19600000     -2.91200000
H    -11.09500000      8.27100000     -3.06700000
H    -11.12300000      9.33400000     -1.99000000
O     -0.32600000      6.51000000      1.52300000
H      0.46200000      6.79500000      1.06200000
H     -0.44000000      7.15200000      2.22300000
O    -11.87400000     -5.85200000     12.07000000
H    -11.76700000     -4.95600000     12.38900000
H    -11.45000000     -6.39500000     12.73500000
O     10.23200000     -4.83800000    -13.46500000
H     10.64400000     -4.16100000    -14.00200000
H      9.29300000     -4.71600000    -13.60400000
O    -16.48100000      0.38700000     -1.03600000
H    -16.00500000      0.59200000     -1.84100000
H    -16.46300000      1.20200000     -0.53400000
O     -8.10500000    -12.58200000     -4.98200000
H     -8.76600000    -13.22800000     -5.23000000
H     -7.89700000    -12.79000000     -4.07100000
O      3.22200000     -9.38600000    -11.84700000
H      3.40800000    -10.32000000    -11.74900000
H      2.34600000     -9.27600000    -11.47800000
O     -7.78900000     -7.59100000      4.55000000
H     -8.71900000     -7.38200000      4.45700000
H     -7.43900000     -7.52500000      3.66100000
O     -3.83500000      5.96800000      9.21800000
H     -3.99600000      6.83200000      8.84100000
H     -3.39400000      6.14700000     10.04900000
O      5.95600000     -9.70400000    -11.82100000
H      6.33600000    -10.57700000    -11.72200000
H      5.01700000     -9.86200000    -11.92300000
O      4.06500000     14.58100000      0.90800000
H      4.20900000     15.52600000      0.87500000
H      4.20200000     14.34900000      1.82700000
O      3.90300000      0.77100000     -7.76500000
H      4.84300000      0.95100000     -7.78200000
H      3.69200000      0.51200000     -8.66300000
O      5.80800000     13.71400000      9.11100000
H      6.07000000     12.79800000      9.01900000
H      6.48500000     14.20500000      8.64600000
O     12.47600000     -0.31600000     10.89300000
H     12.90100000     -0.27700000     10.03600000
H     13.15900000     -0.05500000     11.51100000
O      5.89700000     -2.52000000     -8.67600000
H      5.39800000     -2.60400000     -9.48800000
H      6.31100000     -3.37500000     -8.55900000
O    -12.16700000     10.53300000      6.31000000
H    -13.12000000     10.60500000      6.35500000
H    -12.00200000     10.01000000      5.52600000
O      6.95400000     -6.80600000    -13.39300000
H      7.53200000     -7.51500000    -13.67400000
H      6.89900000     -6.22600000    -14.15300000
O     -8.23900000     -8.20900000     -0.76100000
H     -8.42900000     -8.06600000     -1.68900000
H     -7.60000000     -8.92100000     -0.75400000
O     -2.24000000     14.78500000     -5.71400000
H     -2.84200000     14.15000000     -5.32600000
H     -1.85500000     14.32600000     -6.46100000
O     -0.99800000    -10.00400000     -5.50100000
H     -1.69800000    -10.56400000     -5.83600000
H     -1.16300000     -9.95200000     -4.56000000
O      0.16900000     12.46000000     -2.57500000
H     -0.27100000     11.71400000     -2.98100000
H      0.62800000     12.08600000     -1.82200000
O     -4.38900000      4.84800000    -15.01600000
H     -4.45100000      4.58700000    -15.93500000
H     -3.50700000      5.21100000    -14.93000000
O    -10.66400000     -4.69600000     -2.25200000
H     -9.94800000     -4.08800000     -2.06900000
H    -10.31500000     -5.28200000     -2.92400000
O      9.26200000      0.98300000      6.03900000
H      8.50500000      1.51200000      5.78600000
H      9.53900000      0.55800000      5.22700000
O     -7.07700000     12.92400000      2.97400000
H     -7.70300000     12.34400000      2.54100000
H     -7.45400000     13.08000000      3.83900000
O    -11.08700000    -10.45300000      7.83300000
H    -10.70200000     -9.78100000      7.27200000
H    -11.56800000    -11.02100000      7.23100000
O      9.36700000      3.10800000      0.56700000
H      9.89000000      3.48900000     -0.13900000
H      9.73100000      2.23100000      0.68800000
O      1.69400000      5.43400000    -12.30600000
H      1.72000000      4.69100000    -12.90800000
H      1.13900000      5.13900000    -11.58400000
O     11.57100000     -6.20100000     -8.86700000
H     11.39900000     -7.13900000     -8.78800000
H     12.13400000     -5.99700000     -8.12000000
O    -10.18300000      3.31900000    -10.66000000
H    -10.45700000      4.15300000    -10.27800000
H     -9.71000000      2.87700000     -9.95500000
O     -0.06600000     -0.51900000     -6.03900000
H      0.13800000      0.41400000     -5.96700000
H      0.71400000     -0.90500000     -6.43800000
O    -13.01700000     -5.48000000      9.62000000
H    -12.76300000     -5.79100000     10.48800000
H    -13.84000000     -5.93200000      9.43400000
O     -2.18200000     -9.12900000     -2.74500000
H     -2.22500000     -9.51300000     -1.87000000
H     -2.86900000     -8.46200000     -2.74900000
O     -6.71700000      2.87700000      1.45800000
H     -6.05900000      2.43000000      0.92600000
H     -6.25300000      3.62300000      1.83700000
O      2.13100000     10.48000000     -4.86700000
H      2.55300000      9.70700000     -4.49000000
H      2.65000000     11.21600000     -4.54400000
O     -0.75800000     10.13500000      5.06800000
H     -0.39900000      9.84800000      4.22800000
H     -1.59900000      9.68300000      5.13600000
O     -2.26500000    -15.34800000      5.22600000
H     -2.97700000    -14.74100000      5.43000000
H     -1.64500000    -15.24100000      5.94800000
O      1.00800000     -9.22800000    -10.45900000
H      0.26200000     -9.20000000    -11.05700000
H      0.62300000     -9.11700000     -9.59000000
O     -1.55300000     -5.62800000     -7.53700000
H     -1.93200000     -6.38000000     -7.99200000
H     -2.18500000     -4.92200000     -7.67400000
O      5.57700000      2.34400000     12.20000000
H      5.69200000      2.96900000     11.48500000
H      4.73300000      2.57500000     12.58700000
O     -6.63600000     10.01200000     -1.95200000
H     -5.84900000      9.90900000     -2.48700000
H     -7.34100000      9.65800000     -2.49300000
O     -5.18800000    -14.96900000      9.30500000
H     -4.56900000    -14.33100000      9.66000000
H     -5.89400000    -14.43900000      8.93600000
O    -13.19000000      4.06900000     -5.32400000
H    -13.36400000      3.61700000     -4.49800000
H    -14.04500000      4.39800000     -5.60100000
O    -12.12100000      6.52100000     -2.76300000
H    -11.47600000      5.81600000     -2.82200000
H    -12.20200000      6.69300000     -1.82500000
O     -0.45100000     -5.38400000      3.06600000
H     -0.27300000     -5.18000000      3.98400000
H      0.41400000     -5.51200000      2.67700000
O     -1.65900000      5.02700000     -1.21400000
H     -2.44200000      5.55400000     -1.37100000
H     -1.06200000      5.61600000     -0.75100000
O      9.19000000      9.65200000     -5.56000000
H      9.72100000      9.90300000     -6.31500000
H      8.38000000      9.31000000     -5.93900000
O     11.64900000     -5.89100000      0.35400000
H     10.73300000     -6.11200000      0.18400000
H     11.98900000     -5.60900000     -0.49500000
O     10.39100000      5.29200000     -9.01200000
H     10.13900000      6.10400000     -9.45200000
H     10.33600000      5.50000000     -8.07900000
O    -10.66600000     -2.18300000    -11.82400000
H    -10.71100000     -3.12800000    -11.96800000
H    -11.57900000     -1.90800000    -11.74600000
O     -8.25300000    -10.54200000      5.51700000
H     -7.84200000     -9.70900000      5.28400000
H     -9.17900000    -10.42000000      5.30600000
O      2.84900000     -6.88900000      4.54100000
H      2.53600000     -7.45000000      3.83100000
H      3.19300000     -6.11200000      4.09800000
O      2.99300000     -5.83000000     -8.56500000
H      3.70600000     -6.36100000     -8.92100000
H      2.20300000     -6.18700000     -8.97000000
O      1.47600000     -0.62600000     13.13000000
H      0.98700000     -1.35900000     13.50300000
H      1.93100000     -1.00100000     12.37600000
O    -13.02800000     -2.16700000     -6.37100000
H    -13.07400000     -3.11900000     -6.45300000
H    -13.74900000     -1.94200000     -5.78300000
O      3.58800000      3.53400000     -9.71600000
H      3.93900000      3.52600000     -8.82600000
H      3.58300000      2.61400000     -9.98100000
O      0.47500000     -8.20900000     10.57700000
H      1.36400000     -7.86800000     10.67700000
H      0.40700000     -8.89700000     11.23900000
O      0.06300000     -2.80600000     -8.85400000
H      0.93900000     -2.51800000     -8.59800000
H     -0.44300000     -2.78800000     -8.04200000
O     -4.65600000     16.96100000      1.45200000
H     -5.09200000     16.96500000      2.30400000
H     -5.03600000     16.21300000      0.99200000
O    -15.77200000      7.61000000      4.34200000
H    -16.17100000      7.84100000      5.18100000
H    -16.01400000      6.69400000      4.20500000
O    -15.91100000      3.21200000     -8.27400000
H    -16.20000000      3.83400000     -7.60600000
H    -15.60600000      2.45200000     -7.77800000
O    -14.43900000     -2.02400000     -8.84800000
H    -13.65900000     -2.14100000     -8.30700000
H    -15.10400000     -2.57300000     -8.43200000
O     -4.07800000     13.06600000      6.12200000
H     -3.75700000     12.59600000      6.89100000
H     -4.40500000     12.38000000      5.54100000
O     -4.74400000      1.44300000      3.94700000
H     -4.82200000      1.31900000      3.00100000
H     -4.26600000      0.67200000      4.25100000
O      7.05000000      3.36700000    -15.45500000
H      7.37700000      2.98800000    -14.63900000
H      7.77700000      3.89800000    -15.78000000
O     -1.42200000     -6.93700000      9.58200000
H     -0.90800000     -7.58900000     10.05900000
H     -1.20100000     -6.10500000     10.00100000
O     14.11900000      6.36400000      4.35400000
H     14.13900000      6.38400000      5.31100000
H     14.77900000      5.71500000      4.11400000
O    -11.41300000      7.64300000      5.73300000
H    -10.94000000      7.24700000      5.00200000
H    -11.87200000      6.91200000      6.14600000
O     10.95900000     -6.06300000     12.25700000
H     10.63700000     -5.21700000     12.56900000
H     11.65000000     -6.29800000     12.87600000
O      0.67400000     -8.55000000      2.08400000
H      0.94800000     -8.20000000      1.23600000
H     -0.19100000     -8.16800000      2.23200000
O     -1.95200000     -2.55400000     11.68700000
H     -1.11800000     -2.70700000     11.24400000
H     -1.97600000     -1.60900000     11.83300000
O     -6.37300000     -6.21700000     -0.48700000
H     -6.92600000     -6.97400000     -0.68300000
H     -5.73500000     -6.19500000     -1.20000000
O     -6.23400000     -1.40000000     14.40000000
H     -6.21700000     -1.31500000     13.44700000
H     -7.16400000     -1.38400000     14.62600000
O      8.41200000     12.29400000      4.21900000
H      8.96000000     12.42800000      3.44600000
H      7.97100000     13.13300000      4.34900000
O     -8.24600000     -6.30800000    -13.11000000
H     -7.67100000     -6.18900000    -12.35400000
H     -8.93500000     -6.89400000    -12.79700000
O      1.93000000    -12.45100000      4.68400000
H      1.22200000    -12.85100000      5.18900000
H      1.53300000    -11.67300000      4.29100000
O      6.28800000      1.91400000      7.58700000
H      6.34000000      0.99500000      7.32300000
H      6.97900000      2.01500000      8.24300000
O     10.09200000     -0.47700000      3.94500000
H     10.31700000     -1.38600000      3.74500000
H     10.07500000     -0.04100000      3.09300000
O     -2.90000000    -13.40200000     10.29600000
H     -2.13800000    -13.19500000      9.75500000
H     -2.96400000    -12.66900000     10.91000000
O     10.15800000    -10.32300000      0.35000000
H     11.09300000    -10.25700000      0.15400000
H     10.04300000     -9.80200000      1.14500000
O      8.09900000    -14.80400000     -0.72800000
H      8.40600000    -15.60100000     -1.15900000
H      8.84100000    -14.20100000     -0.78300000
O     -4.06900000     -8.58700000    -11.61600000
H     -3.61900000     -7.74300000    -11.58500000
H     -4.17000000     -8.77000000    -12.55100000
O    -17.18500000     -2.74200000     -1.01400000
H    -17.09500000     -1.83800000     -1.31300000
H    -17.51100000     -2.66700000     -0.11700000
O    -12.97000000     -6.47400000      2.81400000
H    -12.49000000     -6.38900000      1.99000000
H    -13.57200000     -5.73000000      2.81800000
O      1.01300000      3.38700000      9.15100000
H      0.74600000      2.89400000      8.37500000
H      1.18400000      4.27000000      8.82600000
O     12.50700000      9.44900000      1.53000000
H     12.62600000     10.38600000      1.38000000
H     12.04600000      9.39700000      2.36800000
O      6.77600000     -7.53200000      9.90400000
H      7.61800000     -7.55500000     10.36000000
H      6.18200000     -8.02200000     10.47200000
O      3.36800000      1.97200000      7.78500000
H      4.29100000      1.79600000      7.60200000
H      3.10900000      2.60800000      7.11800000
O      3.80600000    -12.26700000      6.35800000
H      4.01300000    -11.33300000      6.39900000
H      3.18100000    -12.34300000      5.63700000
O      1.55800000      5.02000000     13.01300000
H      0.71100000      5.18100000     13.42900000
H      1.57400000      5.61800000     12.26500000
O    -13.96200000      3.64200000     -2.07300000
H    -13.10400000      3.69900000     -1.65200000
H    -14.58700000      3.77700000     -1.36100000
O     -8.59100000    -10.41400000     -6.63000000
H     -8.93400000    -10.74700000     -7.46000000
H     -8.40500000    -11.19900000     -6.11600000
O      9.73900000     13.00200000      1.39600000
H      8.80500000     13.20300000      1.33300000
H     10.17500000     13.80300000      1.10600000
O     -6.40700000      3.01600000     15.78300000
H     -5.89900000      2.25000000     16.05000000
H     -6.79600000      3.34000000     16.59600000
O     10.77300000     -9.68300000     -6.55200000
H     11.17500000    -10.51400000     -6.30000000
H     10.69700000     -9.73200000     -7.50400000
O      0.68200000      9.84900000     13.35300000
H      1.63900000      9.85200000     13.31900000
H      0.41000000      9.74300000     12.44200000
O      0.71400000    -11.74100000      0.43900000
H     -0.19100000    -11.55000000      0.19300000
H      0.93600000    -12.52900000     -0.05700000
O     15.61800000      2.15100000      8.19600000
H     15.31800000      1.99700000      7.30000000
H     15.86800000      1.28400000      8.51700000
O     -2.28800000     11.53900000     12.96000000
H     -1.72200000     12.27400000     12.72600000
H     -1.85200000     11.13000000     13.70800000
O     -5.46200000     -8.72600000      6.23200000
H     -5.73100000     -8.20500000      5.47600000
H     -4.58000000     -8.41600000      6.43500000
O      4.06500000      5.86600000    -13.98000000
H      4.70800000      5.27100000    -13.59500000
H      3.29700000      5.78900000    -13.41400000
O     -0.82100000    -12.32600000      5.33900000
H     -0.63700000    -11.86900000      4.51800000
H     -1.60400000    -12.84500000      5.15300000
O     -8.25200000      9.16700000     -3.90500000
H     -9.04500000      9.17000000     -3.36900000
H     -8.57300000      9.19100000     -4.80700000
O    -12.02900000     12.39900000     -1.24700000
H    -11.83700000     12.84500000     -0.42300000
H    -11.94200000     11.46800000     -1.04200000
O     -3.64400000      8.65800000      8.67800000
H     -3.20400000      9.06600000      9.42400000
H     -4.50500000      9.07500000      8.65100000
O     -7.80300000     -1.97800000      8.11800000
H     -7.92200000     -1.70600000      9.02800000
H     -7.62300000     -1.16500000      7.64600000
O     -7.23700000      9.21300000     -9.94100000
H     -7.98700000      8.77200000    -10.34100000
H     -6.54300000      9.14800000    -10.59600000
O    -10.13800000      4.67200000     -3.91300000
H     -9.64500000      5.26500000     -4.47900000
H    -11.02800000      4.69100000     -4.26500000
O     12.84500000     -8.78200000     -1.29500000
H     13.03000000     -9.06000000     -2.19200000
H     12.36200000     -7.96200000     -1.39300000
O    -10.60600000     -5.54800000     -5.57200000
H    -10.37300000     -5.45600000     -6.49600000
H     -9.76900000     -5.67500000     -5.12500000
O    -13.90900000     -0.87900000      3.95400000
H    -13.83400000     -0.16200000      3.32400000
H    -13.26700000     -1.52400000      3.66000000
O    -12.61100000     -8.07000000      5.38700000
H    -12.55700000     -7.57400000      6.20400000
H    -12.49600000     -7.41300000      4.70000000
O      3.36100000     10.49900000     -0.32900000
H      4.25900000     10.19700000     -0.19600000
H      3.43400000     11.45200000     -0.38300000
O     -9.49300000     -8.35200000      7.08000000
H    -10.07100000     -7.59000000      7.03700000
H     -8.64400000     -8.02500000      6.78100000
O      7.64900000    -12.32800000      1.57000000
H      7.74200000    -13.16600000      1.11700000
H      8.53200000    -11.96000000      1.57700000
O     -2.81200000     -4.50700000    -16.65700000
H     -3.06300000     -5.41500000    -16.48400000
H     -3.28900000     -4.27400000    -17.45400000
O      7.89200000      2.15700000      9.96000000
H      7.18900000      1.72300000     10.44400000
H      8.46700000      2.50900000     10.63900000
O     -4.21700000      1.44500000      1.02400000
H     -4.43600000      0.51600000      0.95100000
H     -3.26400000      1.47400000      0.93900000
O    -12.89400000      1.33900000    -11.72100000
H    -13.26200000      2.13600000    -12.10300000
H    -13.09500000      1.40700000    -10.78800000
O     -5.34900000      8.84100000     -6.02300000
H     -5.33700000      7.88600000     -5.95200000
H     -6.08800000      9.11200000     -5.47800000
O     -1.72200000     -0.04300000     12.29800000
H     -1.26900000      0.23300000     13.09500000
H     -2.59300000      0.34600000     12.37000000
O     -1.58000000      7.35800000     -7.94900000
H     -1.10900000      7.67900000     -7.18000000
H     -2.24000000      8.02900000     -8.12300000
O     -6.26800000      3.59600000     -8.25500000
H     -7.11000000      3.58400000     -8.71200000
H     -6.34500000      2.90900000     -7.59300000
O     14.36100000     -8.85600000      0.88800000
H     13.71500000     -8.79300000      0.18400000
H     14.17000000     -8.10800000      1.45500000
O     -7.49700000    -12.70500000     10.55500000
H     -7.40300000    -12.04500000      9.86800000
H     -7.16400000    -12.27900000     11.34400000
O    -10.36200000     -8.28400000     12.40300000
H     -9.69700000     -8.97000000     12.46800000
H     -9.97100000     -7.62400000     11.83100000
O     -5.75800000     10.20500000      8.64700000
H     -6.18300000      9.40500000      8.95700000
H     -6.45700000     10.85900000      8.63600000
O    -13.85200000     -4.85400000     -9.35900000
H    -13.90800000     -3.91000000     -9.50700000
H    -14.18000000     -4.97700000     -8.46800000
O     -3.16900000      6.22200000      1.21800000
H     -2.25800000      6.24000000      1.51100000
H     -3.27700000      7.03400000      0.72200000
O      5.02200000      3.40700000      9.74500000
H      5.29800000      2.77400000      9.08200000
H      4.17200000      3.08400000     10.04500000
O     -1.08100000      2.65900000     -9.21600000
H     -1.19200000      2.79200000    -10.15800000
H     -0.59800000      1.83600000     -9.14700000
O     12.72600000     -2.76600000     -3.90000000
H     12.43100000     -2.93400000     -4.79500000
H     12.84700000     -1.81800000     -3.86100000
O     -7.45400000     -4.14800000      1.00700000
H     -7.20900000     -5.01100000      0.67200000
H     -6.71000000     -3.58600000      0.78800000
O      9.07400000      1.46500000     -5.73500000
H     10.02700000      1.40200000     -5.79300000
H      8.80800000      1.84100000     -6.57400000
O      5.66300000     -5.28700000     15.90900000
H      5.81300000     -4.40100000     15.58000000
H      4.91000000     -5.20100000     16.49400000
O     10.20800000     -8.89900000      2.94600000
H      9.44000000     -8.32800000      2.97800000
H     10.15100000     -9.42200000      3.74600000
O     12.42700000      5.34400000      0.30300000
H     11.87300000      5.74300000      0.97400000
H     12.99800000      6.05500000      0.01000000
O     -3.81400000     -5.77000000     -1.89100000
H     -3.50900000     -6.48200000     -1.32800000
H     -3.01500000     -5.41800000     -2.28400000
O     -8.98200000     -0.81200000     -3.65200000
H     -9.17400000     -0.04800000     -4.19600000
H     -8.73600000     -1.49500000     -4.27600000
O     -9.41900000     -3.09800000     13.70400000
H     -9.04700000     -2.24500000     13.92500000
H     -8.85200000     -3.72900000     14.14800000
O    -16.14600000      3.35400000      1.98100000
H    -15.78500000      2.63100000      2.49400000
H    -16.49100000      3.96200000      2.63400000
O     12.57900000      0.76400000      5.10200000
H     11.73800000      0.68000000      4.65200000
H     12.35100000      1.06400000      5.98200000
O     -3.17500000      0.43000000     -8.08800000
H     -2.37700000     -0.04500000     -8.32000000
H     -3.59700000      0.61400000     -8.92700000
O    -14.96500000      6.40500000     -0.60000000
H    -14.43600000      5.79100000     -0.09100000
H    -14.85500000      6.12100000     -1.50800000
O     -9.84100000      2.20300000     14.94300000
H    -10.31500000      2.07300000     14.12200000
H     -8.98300000      2.53100000     14.67500000
O    -10.40200000     -0.23000000    -13.52100000
H    -11.04300000     -0.58700000    -14.13600000
H    -10.48000000     -0.78600000    -12.74500000
O     14.95000000      2.39700000     -3.05300000
H     14.32100000      2.85400000     -3.61100000
H     15.11600000      3.00500000     -2.33200000
O     -2.25900000      4.76800000     -7.51000000
H     -2.05800000      5.70400000     -7.51000000
H     -1.63300000      4.38900000     -8.12800000
O     -1.77700000     -2.46300000     -6.92100000
H     -2.08400000     -2.72500000     -6.05300000
H     -1.28200000     -1.65900000     -6.76700000
O     12.31200000    -10.03400000      6.98500000
H     11.55800000     -9.69900000      6.49900000
H     11.95000000    -10.31900000      7.82300000
O     -9.61100000      6.26700000     -0.94000000
H     -8.71800000      6.01300000     -1.17200000
H     -9.57500000      7.22100000     -0.86000000
O     -6.62900000     -8.90300000     -7.53100000
H     -7.29400000     -9.21600000     -6.91800000
H     -6.73000000     -7.95100000     -7.52900000
O      9.14000000      6.12200000    -13.53800000
H      8.94100000      5.35500000    -13.00000000
H      8.63200000      6.83000000    -13.14200000
O      3.77700000      3.64000000     14.07100000
H      3.50200000      2.95200000     14.67700000
H      2.95900000      4.01400000     13.74500000
O      9.09700000      5.78000000      6.82800000
H      8.49200000      5.13600000      7.19500000
H      9.68600000      5.99500000      7.55100000
O      7.00300000      9.71400000     -7.16400000
H      6.97600000      9.84900000     -8.11100000
H      6.33100000     10.30100000     -6.81900000
O     -5.78000000     -6.20400000    -10.44300000
H     -5.68200000     -5.48700000    -11.06900000
H     -5.85600000     -6.98800000    -10.98800000
O      4.37200000     -4.58600000     -1.73200000
H      4.05700000     -4.89600000     -0.88300000
H      5.32600000     -4.61300000     -1.65700000
O     11.58100000     -3.60700000      6.05900000
H     11.25400000     -2.79600000      6.44700000
H     11.76800000     -4.17300000      6.80900000
O     -8.59300000     11.38100000     -8.35900000
H     -8.35000000     11.44300000     -9.28200000
H     -8.59600000     10.44200000     -8.17300000
O      5.66600000      7.78100000    -15.58900000
H      4.93700000      8.13900000    -16.09500000
H      5.27400000      7.07900000    -15.06900000
O      3.24500000      8.09100000     -1.25100000
H      2.81700000      8.90500000     -0.98600000
H      3.87500000      8.35900000     -1.92100000
O     -5.91500000     -4.02800000      7.59300000
H     -6.48100000     -3.26900000      7.73600000
H     -5.65500000     -3.96300000      6.67400000
O     14.19200000     -6.19000000     -7.33700000
H     14.61800000     -5.36300000     -7.11400000
H     14.89600000     -6.73300000     -7.69300000
O     -8.37200000      5.31000000      5.82800000
H     -9.10200000      5.06800000      6.39700000
H     -8.24500000      4.54900000      5.26300000
O      3.40300000      6.29700000    -16.61200000
H      4.05600000      5.60600000    -16.72800000
H      3.26300000      6.33800000    -15.66600000
O     16.81100000      0.18600000      5.22200000
H     17.52300000      0.47100000      5.79500000
H     17.06400000     -0.69500000      4.94600000
O     15.92000000      3.87800000     -0.80000000
H     15.14900000      4.08700000     -0.27200000
H     16.64000000      4.33100000     -0.36200000
O     -3.31200000      7.27100000     -1.76300000
H     -2.61400000      7.89700000     -1.56800000
H     -3.25600000      7.13500000     -2.70800000
O    -10.10700000     -6.15300000      4.34600000
H    -10.77600000     -5.67700000      4.83800000
H     -9.98000000     -5.63400000      3.55100000
O      4.18500000    -11.25800000     -4.13600000
H      4.88700000    -11.31000000     -3.48800000
H      3.64500000    -10.52300000     -3.84600000
O      3.57100000    -16.05200000     -8.97500000
H      3.71600000    -16.70000000     -8.28500000
H      3.57400000    -15.21100000     -8.51800000
O     -2.48100000     12.33000000    -11.92600000
H     -2.15900000     11.83300000    -12.67800000
H     -3.41300000     12.45600000    -12.10200000
O     -5.15400000     11.50100000      1.41400000
H     -5.56000000     10.63800000      1.33800000
H     -5.75900000     12.00300000      1.96000000
O    -11.64000000      4.30200000     -0.68200000
H    -10.80800000      4.77400000     -0.64800000
H    -11.43700000      3.43400000     -0.33100000
O      2.08700000     -9.07000000      6.39800000
H      2.27100000     -9.18900000      7.32900000
H      2.78500000     -8.49300000      6.08800000
O     -4.93300000     -6.41200000     -7.75000000
H     -5.14600000     -6.86000000     -8.56900000
H     -4.58700000     -5.56300000     -8.02400000
O      2.08300000    -15.90400000      4.50500000
H      2.84700000    -16.32100000      4.90300000
H      1.65200000    -15.45200000      5.23000000
O      2.22700000      6.75400000     10.92000000
H      2.05700000      6.21200000     10.15000000
H      3.17900000      6.73800000     11.01800000
O     -0.19700000    -15.00100000      7.16400000
H      0.54300000    -15.02600000      7.77000000
H     -0.40900000    -14.07100000      7.08200000
O     -4.37200000     -1.25900000      1.67500000
H     -4.36800000     -1.88400000      0.95100000
H     -4.01200000     -1.74800000      2.41600000
O     -1.44200000      3.31600000    -11.69200000
H     -1.55300000      4.24900000    -11.51300000
H     -0.79800000      3.28200000    -12.39900000
O     -4.01800000      4.39300000     -4.64900000
H     -4.08800000      3.53500000     -5.06600000
H     -4.71900000      4.40200000     -3.99700000
O      6.81400000      2.37100000      4.06300000
H      6.47300000      1.96300000      3.26700000
H      7.68400000      2.68500000      3.81800000
O     -2.55300000     -2.20600000     -4.11400000
H     -2.48900000     -1.52500000     -3.44500000
H     -3.49200000     -2.36700000     -4.20300000
O     12.67900000      2.60100000      2.87600000
H     13.11200000      2.40000000      3.70600000
H     13.31600000      3.12800000      2.39400000
O     14.13800000      4.99800000      9.02500000
H     14.83600000      4.36200000      8.86800000
H     13.38800000      4.46900000      9.29600000
O     -3.00000000      1.70400000     15.52700000
H     -3.27300000      1.43900000     14.64900000
H     -3.71500000      1.41900000     16.09600000
O      1.45900000     -3.69800000    -11.19300000
H      1.19700000     -3.38200000    -10.32800000
H      1.60000000     -4.63700000    -11.07200000
O     13.11400000     -0.71300000    -10.12900000
H     13.95200000     -0.26500000    -10.24800000
H     13.34000000     -1.64300000    -10.11400000
O     -5.03500000      7.65100000      4.01800000
H     -5.70000000      7.45800000      4.67900000
H     -4.20200000      7.50900000      4.46700000
O      1.12300000     16.70600000     -1.89100000
H      0.25500000     16.88500000     -1.52900000
H      1.69500000     16.65100000     -1.12500000
O     10.69700000    -13.13900000     -3.38200000
H      9.85900000    -13.50700000     -3.66100000
H     10.57500000    -12.94000000     -2.45400000
O      8.24400000      5.63200000      4.20000000
H      8.35200000      4.69100000      4.06300000
H      8.70100000      5.80900000      5.02200000
O      5.72700000    -14.50700000     -6.87100000
H      6.64600000    -14.38200000     -6.63200000
H      5.24900000    -14.40200000     -6.04900000
O     12.55900000     -7.01600000     -3.78900000
H     13.23200000     -7.53800000     -4.22600000
H     11.74600000     -7.49900000     -3.93800000
O     -0.86700000     13.27400000     11.17800000
H     -0.92600000     12.49500000     10.62600000
H      0.05100000     13.30900000     11.44700000
O     -3.53100000     -0.81800000      5.17500000
H     -4.00000000     -1.65000000      5.23300000
H     -2.88700000     -0.85500000      5.88200000
O     12.28600000      4.19900000     11.45900000
H     13.00600000      3.58100000     11.33000000
H     11.49600000      3.66500000     11.38700000
O     16.12000000      4.39800000     -5.30700000
H     16.47100000      4.77600000     -4.50100000
H     15.81200000      3.52900000     -5.05000000
O      2.72200000      2.31500000     10.88000000
H      2.20700000      1.51900000     11.01300000
H      2.24800000      2.79700000     10.20300000
O     -1.08800000     -6.91100000     -5.02100000
H     -0.62100000     -7.73500000     -4.88600000
H     -0.85600000     -6.64800000     -5.91200000
O     13.15800000      6.60900000     -3.98400000
H     12.23700000      6.86300000     -3.93300000
H     13.47200000      7.00900000     -4.79500000
O     -5.70100000      4.49300000     -2.67600000
H     -6.28200000      5.07400000     -2.18500000
H     -5.17300000      4.05900000     -2.00500000
O     -5.86300000     -4.28500000    -12.58300000
H     -6.67800000     -3.80500000    -12.43700000
H     -5.18400000     -3.72100000    -12.21400000
O    -11.12200000      2.95900000     -7.08200000
H    -11.75400000      3.25200000     -6.42600000
H    -11.42500000      2.08600000     -7.33200000
O     -7.55700000      3.56400000    -12.00800000
H     -8.50000000      3.58500000    -11.84500000
H     -7.17100000      3.98400000    -11.23900000
O      9.71100000     -0.13700000     13.00900000
H     10.36900000      0.30300000     13.54800000
H     10.18400000     -0.86300000     12.60000000
O     14.70600000     -3.19900000      2.55800000
H     14.09200000     -3.40000000      1.85200000
H     14.17300000     -2.75800000      3.22000000
O     -2.40000000      6.90000000     -4.46100000
H     -2.82800000      6.04800000     -4.54900000
H     -1.46400000      6.69800000     -4.45000000
O      2.62700000      1.81300000     16.14100000
H      1.67800000      1.72400000     16.05600000
H      2.84600000      1.30200000     16.92100000
O     -6.94000000     -8.27500000      2.03700000
H     -6.63200000     -9.14600000      1.78600000
H     -7.41100000     -7.95700000      1.26600000
O      5.32400000      8.50400000      9.29400000
H      4.46000000      8.88400000      9.13600000
H      5.80500000      8.65700000      8.48100000
O      9.73400000     -2.05700000     -3.19000000
H      9.15700000     -2.46600000     -3.83500000
H     10.57900000     -1.98700000     -3.63400000
O      1.37300000     -4.44600000     11.97100000
H      2.01300000     -4.75700000     12.61200000
H      0.69500000     -4.02100000     12.49600000
O    -15.68400000     -0.75500000      1.19600000
H    -14.99700000     -1.37100000      0.93900000
H    -16.03700000     -0.43100000      0.36700000
O     -3.30600000     12.23500000     -0.35600000
H     -2.65700000     12.66500000      0.20000000
H     -4.08400000     12.16200000      0.19600000
O    -10.06100000    -14.29100000      4.04400000
H     -9.18700000    -14.14300000      4.40300000
H     -9.90500000    -14.57800000      3.14500000
O     -2.28000000      3.87200000      2.18900000
H     -3.02900000      4.40400000      1.91800000
H     -1.55600000      4.18400000      1.64600000
O     -9.64200000      9.75300000     -6.17200000
H    -10.13600000      9.79100000     -6.99000000
H     -9.87200000     10.56100000     -5.71500000
O     -4.94500000      0.26300000    -10.19300000
H     -4.41600000      0.82700000    -10.75700000
H     -5.84900000      0.48000000    -10.41800000
O    -10.07300000      2.98500000      7.25700000
H    -10.07900000      2.17300000      6.75000000
H    -10.93300000      3.01100000      7.67700000
O      4.25600000     11.24000000     -8.56000000
H      3.58800000     10.59500000     -8.79300000
H      5.00700000     11.01500000     -9.10800000
O    -11.91500000     -4.30100000      5.21000000
H    -11.26300000     -3.87000000      5.76100000
H    -11.95400000     -3.76200000      4.41900000
O     -2.12400000    -10.88900000     11.80200000
H     -1.75900000    -10.67000000     10.94400000
H     -2.06700000    -10.07500000     12.30200000
O      0.05100000      0.67600000     16.25600000
H     -0.68500000      0.12400000     15.99200000
H     -0.29200000      1.20300000     16.97800000
O    -15.58400000      4.02700000      5.38100000
H    -16.01400000      3.98400000      6.23600000
H    -16.19400000      4.51900000      4.83100000
O      0.08100000      8.95900000     10.47500000
H     -0.80200000      8.89400000     10.83800000
H      0.36500000      8.05100000     10.37000000
O      5.97300000     11.98700000      2.45000000
H      5.44600000     12.77300000      2.30400000
H      6.01200000     11.89900000      3.40300000
O     -3.90200000     13.47100000     -2.56400000
H     -3.76200000     12.91700000     -1.79600000
H     -3.03300000     13.80700000     -2.78000000
O      0.61500000      0.25600000    -17.53000000
H      0.23100000      0.75400000    -18.25100000
H      1.17100000      0.88800000    -17.07200000
O    -11.42800000     -9.98900000      2.15600000
H    -11.72200000     -9.13700000      2.47900000
H    -11.21400000     -9.83500000      1.23600000
O      1.24900000      5.11100000      3.38400000
H      2.03200000      4.87700000      2.88500000
H      0.59400000      5.31900000      2.71800000
O      6.85800000     -4.58600000     -0.93900000
H      7.16100000     -3.74000000     -1.26900000
H      7.16300000     -5.21900000     -1.58800000
O    -11.50900000     -2.37300000      3.09000000
H    -10.90400000     -3.08200000      2.87000000
H    -10.96300000     -1.58700000      3.10300000
O    -16.19300000      3.19700000     -0.61700000
H    -16.10600000      3.13300000      0.33400000
H    -17.13300000      3.30400000     -0.76500000
O     -5.38500000      5.06500000      2.15200000
H     -4.75400000      5.61700000      1.68900000
H     -5.45100000      5.45500000      3.02300000
O      8.39600000     -5.31400000     -3.09800000
H      8.01300000     -4.55300000     -3.53400000
H      8.49800000     -5.96300000     -3.79400000
O      8.56000000     10.16900000      0.59400000
H      8.51600000      9.47900000      1.25600000
H      9.23700000     10.76600000      0.91400000
O     -7.41000000    -14.25900000      7.70800000
H     -8.28200000    -14.18800000      8.09700000
H     -7.50700000    -13.88000000      6.83400000
O     10.19400000     -8.49800000     -3.84100000
H     10.16800000     -8.99100000     -4.66100000
H      9.55600000     -7.79500000     -3.96300000
O      2.70000000     -4.35900000    -13.33500000
H      3.16200000     -5.13400000    -13.01500000
H      2.31100000     -3.97100000    -12.55100000
O     -9.56800000     -2.45000000     10.47800000
H     -9.01300000     -2.97700000     11.05200000
H    -10.34700000     -2.26500000     11.00200000
O    -15.00800000     -4.41500000     -1.25500000
H    -15.90300000     -4.07400000     -1.26100000
H    -15.11100000     -5.36100000     -1.36000000
O      4.66400000     -8.17900000     -8.79700000
H      4.96500000     -8.66400000     -8.02800000
H      5.45500000     -8.04600000     -9.32000000
O     -3.74400000     -7.75400000     -0.13800000
H     -4.24100000     -8.56800000     -0.05500000
H     -3.79800000     -7.35100000      0.72800000
O      6.50800000     14.75100000      4.88400000
H      6.40900000     15.52900000      5.43200000
H      5.64000000     14.61100000      4.50600000
O     -2.78200000      9.80000000      1.10900000
H     -3.55500000     10.28200000      1.40400000
H     -2.72700000      9.98600000      0.17200000
O      5.08700000     -2.04300000     -5.73800000
H      4.35200000     -2.62700000     -5.92300000
H      5.40500000     -1.77800000     -6.60200000
O     -1.60900000     -2.82300000    -10.92900000
H     -1.01500000     -3.08800000    -11.63100000
H     -1.04600000     -2.73200000    -10.16000000
O      8.34900000     -1.36800000      1.09600000
H      7.49200000     -1.31200000      0.67500000
H      8.18900000     -1.10300000      2.00200000
O      6.32100000    -14.57100000      3.84500000
H      5.83400000    -14.00500000      3.24500000
H      6.31600000    -15.42900000      3.42100000
O     -4.04300000      3.22500000     -1.12700000
H     -3.15600000      3.43700000     -1.41800000
H     -3.92500000      2.51200000     -0.50000000
O     -8.20700000      3.11300000      4.28900000
H     -8.07800000      2.87200000      3.37100000
H     -8.83700000      2.47200000      4.61900000
O      8.28100000    -11.58500000     -9.25000000
H      8.47300000    -10.80900000     -9.77500000
H      8.11500000    -12.27500000     -9.89300000
O     -7.59600000     -4.87800000     11.64800000
H     -8.06200000     -5.42900000     11.02000000
H     -7.05200000     -5.48800000     12.14600000
O     -7.00300000     14.85700000      5.49300000
H     -6.44900000     15.23800000      4.81100000
H     -7.33700000     15.61100000      5.97900000
O     -9.06100000     15.57000000     -5.62300000
H     -8.31900000     15.66000000     -6.22100000
H     -9.05300000     14.64700000     -5.37000000
O      0.76100000     -2.59300000     17.86100000
H      1.48700000     -2.66700000     18.48000000
H      1.16600000     -2.27400000     17.05400000
O      0.02100000      5.69400000     16.19000000
H      0.56300000      5.21900000     16.82000000
H     -0.46400000      5.01000000     15.72800000
O      6.82300000      3.67000000      1.26600000
H      6.29800000      2.88100000      1.13000000
H      7.70300000      3.42400000      0.98100000
O     -5.74300000     -1.23400000    -15.44100000
H     -5.92000000     -0.82500000    -16.28800000
H     -5.29100000     -0.55700000    -14.93700000
O     -3.80000000     -4.54700000     11.79600000
H     -4.48200000     -4.12200000     11.27600000
H     -3.02300000     -4.00500000     11.66000000
O     -0.11900000     -8.10200000      5.09900000
H     -0.02700000     -7.15100000      5.04100000
H      0.68500000     -8.39500000      5.52700000
O      5.86200000    -10.70700000      9.57700000
H      5.81400000    -10.41700000      8.66600000
H      6.50700000    -10.12500000      9.98000000
O      1.78600000     -6.73600000    -14.93000000
H      2.54300000     -6.53400000    -15.47900000
H      1.88300000     -6.16500000    -14.16800000
O      4.26900000      9.05900000    -11.36900000
H      3.40800000      9.08500000    -10.95300000
H      4.16000000      9.55800000    -12.17900000
O     -3.74700000     -7.61300000     -5.52100000
H     -2.83200000     -7.37600000     -5.37400000
H     -3.97800000     -7.18200000     -6.34400000
O      3.99900000     -4.65000000      9.59300000
H      3.46700000     -3.91200000      9.29400000
H      4.32500000     -4.37900000     10.45100000
O     -3.29700000    -12.04700000      3.33200000
H     -2.57600000    -12.25900000      2.73900000
H     -3.94100000    -12.73900000      3.18200000
O      6.12000000      9.75800000     13.10700000
H      5.18300000      9.68700000     12.92400000
H      6.23700000     10.66000000     13.40600000
O     -6.28000000      6.11500000     14.66100000
H     -6.42000000      5.36300000     15.23800000
H     -6.27500000      5.74200000     13.78000000
O      3.60800000     12.82100000     -4.02400000
H      3.35300000     13.71800000     -4.23600000
H      4.01200000     12.88500000     -3.15800000
O    -13.53200000      7.79700000      2.77000000
H    -13.53300000      6.91400000      2.40000000
H    -14.32600000      7.83300000      3.30300000
O    -14.05800000     11.65600000     -4.32000000
H    -13.36000000     11.00000000     -4.34600000
H    -14.69100000     11.30700000     -3.69300000
O      9.27700000     -3.71700000      4.44700000
H     10.04500000     -4.15200000      4.81700000
H      8.88500000     -3.25200000      5.18700000
