# Supplementary material for: Integrated Multiscale Multilevel Approach to Open Shell Molecular Systems
Source: J Chem Theory Comput. 2023 Feb 13;19(5):1446–56. doi: 10.1021/acs.jctc.2c00805 (PMC10018740; doi:10.1021/acs.jctc.2c00805)
Supplement: Supplementary file 2 — ct2c00805_si_002.zip [file ct2c00805_si_002.zip › structures/PROXYL/frame140.xyz]

2591

C      1.01800000      1.64800000      0.01700000
H      1.50300000      2.28500000     -0.72300000
H      1.51300000      1.88600000      0.95900000
C      1.15300000      0.19600000     -0.40500000
C      1.02900000      0.05600000     -1.88600000
H      0.88400000     -1.00100000     -2.10600000
H      2.01100000      0.23500000     -2.32300000
H      0.24100000      0.68200000     -2.30500000
C      2.41800000     -0.53600000      0.19000000
H      3.34100000     -0.05600000     -0.13400000
H      2.24400000     -0.51700000      1.26600000
H      2.41800000     -1.53100000     -0.25500000
N     -0.01900000     -0.41000000      0.25700000
O     -0.23700000     -1.68900000      0.03200000
C     -1.15600000      0.53100000      0.51700000
C     -2.38300000      0.19100000     -0.40500000
H     -3.23700000      0.85900000     -0.29300000
H     -2.13100000      0.18800000     -1.46600000
H     -2.69700000     -0.80900000     -0.10700000
C     -1.67200000      0.43600000      1.98800000
H     -2.35500000      1.27200000      2.14200000
H     -0.80200000      0.58500000      2.62800000
H     -2.08000000     -0.55400000      2.19200000
C     -0.51900000      1.85000000      0.05600000
H     -0.85700000      2.17400000     -0.92800000
H     -0.74100000      2.70700000      0.69200000
O     -5.93900000    -13.09300000     -2.85400000
H     -5.84600000    -13.52000000     -2.00300000
H     -5.34000000    -12.34800000     -2.81600000
O      7.56800000      8.96000000     -4.26900000
H      8.46900000      8.72400000     -4.48800000
H      7.44000000      8.62200000     -3.38200000
O     -1.82900000     -5.27500000     -4.05300000
H     -1.40300000     -5.77000000     -3.35300000
H     -1.73100000     -4.35900000     -3.79200000
O      2.75400000    -10.35300000     -8.24800000
H      3.70400000    -10.25600000     -8.30900000
H      2.40500000     -9.64800000     -8.79400000
O      8.87100000      6.50500000    -14.57200000
H      9.15500000      6.07600000    -13.76500000
H      8.22600000      7.15100000    -14.28500000
O      7.77700000     -8.10100000     -4.17800000
H      7.81900000     -8.65200000     -3.39700000
H      7.07400000     -8.48200000     -4.70300000
O      3.29300000      7.68400000      6.19500000
H      3.72400000      7.69000000      5.34000000
H      4.00600000      7.55700000      6.82100000
O      9.04500000     -4.51200000    -14.24600000
H      9.32400000     -5.18900000    -13.62900000
H      9.54600000     -3.73600000    -13.99300000
O     -6.37900000     -1.16500000      4.54900000
H     -6.12400000     -1.17400000      3.62600000
H     -6.80600000     -0.31700000      4.67100000
O     -7.44600000      8.39400000      1.13200000
H     -8.31700000      8.73100000      0.92600000
H     -7.38400000      7.57400000      0.64200000
O     -1.64600000    -14.86800000      1.65100000
H     -0.98500000    -14.18400000      1.75900000
H     -2.14200000    -14.60100000      0.87700000
O      1.79500000     -4.70300000     -0.81600000
H      1.77500000     -4.62000000      0.13800000
H      1.05000000     -4.18200000     -1.11700000
O      3.28200000      0.20200000     -7.63700000
H      4.16200000      0.51900000     -7.84200000
H      3.19500000     -0.60600000     -8.14200000
O     -1.45100000     -3.95200000     -0.83300000
H     -1.29000000     -3.22600000     -0.23000000
H     -2.25600000     -3.70900000     -1.29000000
O     -4.04600000     -6.47500000     -1.24800000
H     -3.54500000     -7.20900000     -1.60300000
H     -4.49800000     -6.10400000     -2.00600000
O     -6.71100000     -0.92300000     16.00200000
H     -7.38300000     -1.15900000     15.36200000
H     -6.31400000     -0.12700000     15.64800000
O    -10.10800000     -6.44800000     -8.25200000
H    -10.65900000     -7.22000000     -8.38500000
H     -9.91700000     -6.45000000     -7.31400000
O    -15.46000000      4.69800000     -8.56700000
H    -14.89900000      3.92400000     -8.61900000
H    -14.87800000      5.39500000     -8.26300000
O      3.40300000     11.00800000      6.36400000
H      4.23600000     11.02100000      5.89300000
H      3.48000000     10.26900000      6.96800000
O     12.58200000     -4.31400000     11.22500000
H     12.52900000     -3.36000000     11.17200000
H     13.51000000     -4.49300000     11.37800000
O     -3.02200000     -2.49400000     10.16200000
H     -3.78500000     -2.94700000     10.52200000
H     -3.37700000     -1.68800000      9.78700000
O      5.74900000      1.56600000     -8.37900000
H      6.58000000      1.28900000     -7.99200000
H      5.61800000      2.45700000     -8.05400000
O     -5.97300000      9.28100000     -7.18900000
H     -6.50100000      8.61200000     -6.75400000
H     -5.24600000      8.79500000     -7.57900000
O      8.93600000     -9.90100000      3.58600000
H      8.83300000     -9.48900000      2.72800000
H      9.01000000    -10.83600000      3.39500000
O      1.96400000      6.16900000     -0.14900000
H      1.21200000      6.76000000     -0.19000000
H      2.27300000      6.11100000     -1.05300000
O     -3.42800000     15.22700000     -9.10900000
H     -2.50200000     15.46700000     -9.14200000
H     -3.45600000     14.33200000     -9.44600000
O     -2.91200000     11.05500000      9.32700000
H     -2.35900000     10.49600000      8.78100000
H     -3.71800000     11.16100000      8.82100000
O     -0.33900000     12.24300000     12.72800000
H     -1.19200000     12.38200000     12.31700000
H      0.25500000     12.82000000     12.24800000
O     -0.01600000     14.99000000      4.65800000
H     -0.15400000     14.16700000      4.19000000
H      0.87300000     15.25500000      4.41900000
O      5.98400000     -7.37700000      5.54400000
H      6.09900000     -8.32600000      5.57500000
H      6.40200000     -7.11100000      4.72500000
O      5.04900000     -2.26800000    -13.56800000
H      4.64000000     -1.40700000    -13.49000000
H      5.98900000     -2.08600000    -13.59700000
O     14.51800000     -2.15400000    -11.41000000
H     14.40600000     -3.07500000    -11.17300000
H     14.29400000     -1.67200000    -10.61400000
O      4.97800000      0.63900000    -13.70100000
H      4.23200000      0.45500000    -13.13100000
H      5.63800000      1.01400000    -13.11800000
O      9.22000000     -2.10100000      4.53100000
H      9.80600000     -1.67900000      5.15900000
H      9.19300000     -1.49900000      3.78700000
O     -2.70800000     10.69400000     -4.80100000
H     -2.45100000     11.12600000     -3.98700000
H     -3.66300000     10.76200000     -4.81800000
O    -12.51300000     12.05300000     -2.01200000
H    -13.22400000     12.39800000     -1.47200000
H    -11.88400000     12.77200000     -2.06900000
O      4.58800000     -4.18300000      0.99900000
H      4.46300000     -3.35300000      1.46000000
H      3.87600000     -4.74000000      1.31100000
O     -8.35300000      3.94000000      5.93200000
H     -8.16100000      4.17000000      6.84000000
H     -8.01600000      4.67600000      5.42100000
O      9.32800000     -5.93700000     -5.62000000
H      8.79500000     -6.44500000     -5.00700000
H     10.22600000     -6.05600000     -5.31100000
O     -2.60200000      4.89400000    -14.36200000
H     -2.64800000      5.74300000    -14.80200000
H     -2.80400000      5.08800000    -13.44700000
O     -6.54800000    -11.63000000      2.73400000
H     -7.00200000    -11.02600000      2.14700000
H     -6.40200000    -11.12300000      3.53300000
O     13.51500000      5.01000000      8.71700000
H     13.91800000      4.35200000      9.28300000
H     13.25500000      5.71200000      9.31300000
O     12.86100000     -2.16500000     -1.37200000
H     12.13000000     -2.75300000     -1.18300000
H     13.01600000     -2.27100000     -2.31100000
O    -15.22600000      5.48700000     -3.22900000
H    -15.83700000      5.10400000     -3.85900000
H    -15.78000000      5.99600000     -2.63700000
O      4.52400000    -14.43700000     -5.75600000
H      4.16600000    -14.04800000     -6.55400000
H      3.87700000    -15.09300000     -5.49700000
O      4.39900000     13.84200000     -2.95900000
H      5.03500000     13.18000000     -2.68700000
H      3.69700000     13.78000000     -2.31100000
O     17.17300000     -0.58200000      3.76600000
H     16.30500000     -0.89600000      3.51200000
H     17.68000000     -0.59700000      2.95400000
O    -13.77000000     -4.42800000     10.37800000
H    -13.81100000     -4.84700000      9.51800000
H    -14.51600000     -4.78900000     10.85600000
O      9.38300000      5.67800000    -12.11900000
H     10.09700000      5.92300000    -11.53100000
H      8.73600000      5.26200000    -11.55000000
O    -11.38500000     -5.87600000     -5.17400000
H    -10.73600000     -6.44400000     -4.75900000
H    -12.15000000     -6.43800000     -5.29900000
O    -14.42600000      9.08300000      7.03700000
H    -15.37600000      9.09600000      7.15000000
H    -14.28900000      8.60800000      6.21700000
O      0.60400000     10.24800000      9.99200000
H     -0.10300000     10.42500000      9.37100000
H      1.26300000     10.91600000      9.80200000
O      8.80700000    -10.58100000      9.89600000
H      8.94600000    -10.70100000      8.95600000
H      8.11000000     -9.92800000      9.95400000
O     13.88000000      7.32600000      3.50200000
H     13.94900000      8.26400000      3.67600000
H     13.69400000      6.93700000      4.35700000
O      7.07700000     -0.30500000     -0.70200000
H      6.33800000     -0.77700000     -0.31900000
H      7.52300000     -0.95500000     -1.24500000
O      5.32600000     10.92300000     -0.96900000
H      6.23700000     10.69100000     -1.14700000
H      5.33200000     11.24600000     -0.06800000
O      5.17700000      1.15300000     -2.34300000
H      4.91400000      0.25800000     -2.55900000
H      6.08000000      1.21900000     -2.65500000
O      8.95000000     -2.59900000    -10.42000000
H      9.62700000     -2.36200000     -9.78600000
H      9.05300000     -3.54400000    -10.53800000
O      0.01600000      9.70500000    -13.48300000
H     -0.89100000      9.39900000    -13.49300000
H      0.43900000      9.22700000    -14.19600000
O     -8.57900000     15.27600000      0.26200000
H     -7.78800000     15.09600000     -0.24500000
H     -8.42200000     16.13400000      0.65400000
O     -2.48900000    -13.41700000     -6.97300000
H     -2.93000000    -14.19000000     -6.61900000
H     -2.76400000    -13.38400000     -7.88900000
O     -3.50900000    -17.11200000     -1.49900000
H     -2.90800000    -17.19800000     -2.23900000
H     -3.44800000    -16.19100000     -1.24700000
O     -2.54200000     -9.11000000    -14.53900000
H     -2.37700000     -8.25700000    -14.94200000
H     -3.45900000     -9.07500000    -14.26900000
O     -7.40800000     -8.16100000     -3.06100000
H     -6.77300000     -8.53900000     -3.66900000
H     -7.79700000     -8.91600000     -2.62000000
O      0.74800000     -9.35900000     12.97400000
H      0.58800000     -8.46500000     13.27600000
H      0.33100000     -9.40000000     12.11300000
O     -8.01000000     -6.53900000     11.35400000
H     -8.78900000     -6.50800000     10.79800000
H     -8.31700000     -6.92200000     12.17500000
O     -4.29300000      2.91800000     -2.57700000
H     -4.22900000      3.33300000     -1.71700000
H     -3.89500000      3.54900000     -3.17700000
O      5.18900000     15.73700000      4.39900000
H      6.11200000     15.87000000      4.61300000
H      4.93300000     14.96900000      4.91000000
O     -1.05100000     -4.78300000    -10.37100000
H     -1.82500000     -4.22000000    -10.39500000
H     -0.73800000     -4.79900000    -11.27500000
O     -0.23200000    -15.18800000      9.58500000
H     -0.82400000    -14.75700000      8.96900000
H     -0.81000000    -15.56700000     10.24700000
O      4.76200000    -11.32000000      8.55400000
H      4.47600000    -10.70300000      9.22700000
H      3.96600000    -11.78700000      8.30200000
O      9.65900000    -13.10000000     -0.27300000
H      9.97800000    -12.49100000     -0.93900000
H     10.32900000    -13.08100000      0.41000000
O     -1.59600000     -4.53700000     13.26400000
H     -1.70700000     -3.87600000     12.58000000
H     -1.72600000     -4.05800000     14.08200000
O     -9.77000000     -3.60100000     -5.45300000
H    -10.12700000     -4.49000000     -5.46100000
H    -10.37700000     -3.09500000     -5.99200000
O    -10.69600000     -1.41300000      5.21800000
H    -10.33000000     -2.26000000      4.96100000
H    -11.49200000     -1.63300000      5.70100000
O     14.51400000      0.66000000      3.05200000
H     13.78900000      1.16400000      3.42100000
H     15.26800000      0.89300000      3.59400000
O     12.42100000     -5.90500000      0.56200000
H     13.20100000     -6.43900000      0.41300000
H     12.14700000     -5.63000000     -0.31300000
O     15.57100000      7.16200000      1.11200000
H     16.34300000      6.73000000      1.47800000
H     14.87600000      6.99000000      1.74800000
O    -15.87400000      3.32700000     -1.19300000
H    -16.42300000      4.11100000     -1.21000000
H    -14.98100000      3.65700000     -1.29100000
O      4.08300000     -2.44600000      3.25100000
H      3.43400000     -1.74900000      3.15600000
H      3.61600000     -3.14800000      3.70300000
O      0.90100000     -2.59000000     13.57100000
H      0.22600000     -2.23300000     12.99400000
H      1.38800000     -1.82400000     13.87300000
O      7.23800000     -0.83500000     -9.23800000
H      7.91100000     -1.25600000     -9.77300000
H      6.45500000     -1.36700000     -9.37600000
O      5.16700000      8.81600000     11.03900000
H      4.53300000      8.09900000     11.07900000
H      6.02000000      8.38200000     11.04800000
O     -1.64300000     -9.40400000     -4.91800000
H     -0.83000000     -9.33500000     -5.41900000
H     -1.37000000     -9.73800000     -4.06400000
O    -15.78500000     -7.49300000     -3.69700000
H    -16.17200000     -8.08500000     -4.34200000
H    -16.05900000     -7.84700000     -2.85200000
O      6.52500000     12.91400000     10.26700000
H      6.44500000     12.92200000      9.31300000
H      5.74800000     12.44400000     10.56900000
O     -2.49200000     -4.82500000    -14.13900000
H     -1.61900000     -4.97900000    -13.77700000
H     -2.58100000     -5.47700000    -14.83400000
O     11.22600000     -7.93500000      5.39200000
H     11.72000000     -7.12000000      5.29900000
H     10.45000000     -7.68900000      5.89400000
O    -10.96900000     -1.35000000      0.37900000
H    -11.05100000     -0.48200000      0.77300000
H    -11.86400000     -1.68700000      0.35000000
O     -2.52500000      5.28600000     -4.21000000
H     -2.02700000      4.86400000     -3.51000000
H     -1.91200000      5.33400000     -4.94400000
O     -1.55200000      8.15100000      3.31000000
H     -2.24600000      7.61000000      3.68700000
H     -1.28700000      8.73100000      4.02300000
O     -6.51800000    -12.57300000     -6.46200000
H     -7.08700000    -12.57400000     -5.69200000
H     -6.70800000    -13.40300000     -6.90000000
O     -1.44600000     -6.50000000      0.16600000
H     -1.29600000     -5.57600000     -0.03400000
H     -2.18000000     -6.75100000     -0.39400000
O    -11.22300000      4.04400000      9.54400000
H    -12.11400000      3.75200000      9.73600000
H    -10.81500000      4.14900000     10.40400000
O     -9.28500000      1.24900000      7.89400000
H    -10.07800000      1.56800000      7.46400000
H     -9.17600000      1.82500000      8.65100000
O     -7.37500000     -9.82600000      9.23600000
H     -6.76500000     -9.13200000      9.48400000
H     -6.81500000    -10.57500000      9.03200000
O      7.61000000     -0.40100000     15.57500000
H      8.14700000     -1.17700000     15.41400000
H      8.23800000      0.32100000     15.61500000
O    -14.51700000     -2.61200000     -7.17200000
H    -15.11700000     -1.90200000     -7.39900000
H    -14.93800000     -3.05500000     -6.43500000
O      9.91100000      6.77600000     -7.11000000
H     10.09300000      5.88100000     -6.82300000
H      9.68900000      7.24400000     -6.30500000
O     -3.80200000      8.77700000     -2.58300000
H     -3.71600000      8.62300000     -3.52400000
H     -4.48100000      8.16500000     -2.30000000
O    -10.26000000    -12.83400000     -6.46500000
H     -9.51100000    -12.63800000     -5.90300000
H     -9.91700000    -12.76200000     -7.35600000
O     16.42000000     -7.75100000      1.65300000
H     16.79700000     -8.57400000      1.96200000
H     15.88400000     -7.44400000      2.38400000
O     -7.51300000    -14.01000000      3.35100000
H     -8.38500000    -13.77700000      3.67100000
H     -7.06400000    -13.17200000      3.24600000
O     -8.91300000     -9.99900000      1.38200000
H     -8.80100000     -9.20800000      0.85400000
H     -8.58200000    -10.70600000      0.82700000
O     10.69500000     -3.99200000     -1.41800000
H     10.27300000     -3.67600000     -0.61900000
H     10.38100000     -4.89100000     -1.51500000
O     16.68200000     -4.87000000      3.47800000
H     17.49200000     -4.36100000      3.44000000
H     16.20700000     -4.62500000      2.68400000
O      0.03500000     14.18100000     -2.18100000
H      0.25600000     15.01200000     -2.60100000
H      0.87900000     13.74600000     -2.05400000
O     -7.57400000      2.23800000     10.85500000
H     -6.69400000      1.88000000     10.97000000
H     -8.14700000      1.61300000     11.30000000
O    -10.41400000      4.87700000     -3.42300000
H    -11.20400000      4.51600000     -3.02100000
H    -10.49200000      4.65000000     -4.35000000
O    -11.05300000      6.06700000      4.33000000
H    -10.83900000      6.99700000      4.26300000
H    -10.60900000      5.66500000      3.58400000
O     -4.32200000    -15.71100000      7.65300000
H     -4.76900000    -14.87200000      7.76600000
H     -3.39100000    -15.48700000      7.64800000
O     11.54400000      5.65500000      3.18100000
H     12.30800000      6.19800000      2.98700000
H     10.80000000      6.16600000      2.86100000
O     -3.16400000     12.37100000    -10.01600000
H     -3.11900000     12.12400000     -9.09200000
H     -4.10200000     12.41800000    -10.20500000
O      8.86400000     -9.81400000     -9.85300000
H      8.38900000    -10.64500000     -9.85800000
H      8.91200000     -9.57100000     -8.92900000
O    -10.26200000      7.99300000      9.55700000
H    -10.93600000      7.94400000     10.23400000
H    -10.73100000      8.27200000      8.77000000
O     -3.93600000     13.98400000     -6.51500000
H     -4.83500000     13.67300000     -6.62800000
H     -3.81800000     14.63200000     -7.20900000
O     -1.27800000     -9.02700000      1.79200000
H     -1.02500000     -8.88900000      2.70500000
H     -0.97600000     -8.24000000      1.33800000
O    -14.52100000     -1.41200000     10.74000000
H    -14.12600000     -2.28300000     10.78300000
H    -15.45900000     -1.57900000     10.65300000
O    -15.43000000     -3.12100000     -0.26700000
H    -15.47200000     -2.24900000     -0.65800000
H    -16.15900000     -3.59800000     -0.66500000
O      4.00300000      4.32900000      0.50500000
H      4.56100000      3.67500000      0.08400000
H      3.25400000      4.42100000     -0.08400000
O     -7.12400000      4.25300000      8.90600000
H     -7.79400000      4.86500000      9.21200000
H     -7.20800000      3.49700000      9.48600000
O     14.46600000      3.00600000     -7.13800000
H     15.17600000      2.80700000     -7.74900000
H     13.67900000      3.02000000     -7.68200000
O      1.65400000    -10.76400000     -1.25900000
H      1.96700000    -10.10600000     -0.63700000
H      2.12000000    -11.56400000     -1.01600000
O    -12.27500000     -8.25400000     -7.51300000
H    -12.44800000     -8.48700000     -6.60100000
H    -12.37400000     -9.07600000     -7.99300000
O     -5.32700000     10.62400000      8.11300000
H     -6.12200000     10.30700000      8.54100000
H     -5.07300000      9.91400000      7.52400000
O     -1.72200000      8.88900000      8.19500000
H     -0.78400000      8.72400000      8.28700000
H     -2.07400000      8.07800000      7.82900000
O     -4.08700000      0.25300000     -9.42400000
H     -3.99800000      0.12100000    -10.36800000
H     -4.07300000      1.20400000     -9.31300000
O     -3.68400000     -9.80500000     14.70900000
H     -3.45100000     -8.88900000     14.55500000
H     -4.63100000     -9.79200000     14.84600000
O      3.24600000    -14.69500000      7.95200000
H      3.82500000    -14.34600000      7.27400000
H      2.57700000    -14.02000000      8.06600000
O      9.74800000    -13.07500000      5.54700000
H     10.30200000    -12.30600000      5.67500000
H      9.08200000    -12.78900000      4.92100000
O      5.14400000      8.01200000      4.08700000
H      4.68800000      7.93300000      3.24900000
H      5.83600000      7.35200000      4.04600000
O      9.17000000      0.48600000      6.43300000
H      8.47900000      0.50500000      7.09500000
H      8.75000000      0.81600000      5.63900000
O      6.60200000      0.01700000      7.32900000
H      6.88300000     -0.08400000      8.23900000
H      6.60900000     -0.87200000      6.97600000
O    -14.48900000      0.64800000      6.78400000
H    -15.23900000      0.42700000      7.33500000
H    -14.56400000      1.59300000      6.64500000
O     -2.58800000      8.16400000      0.80800000
H     -2.19200000      8.20700000      1.67900000
H     -3.00900000      9.01600000      0.69500000
O     -7.44400000     10.63400000     -8.83900000
H     -6.90100000     10.19000000     -8.18700000
H     -8.22400000     10.90600000     -8.35600000
O      2.47300000      2.53500000      6.75900000
H      2.60000000      1.58800000      6.82000000
H      2.15300000      2.79000000      7.62400000
O      2.19300000     -1.67400000      9.58900000
H      1.75100000     -2.27300000     10.19200000
H      3.07800000     -2.02900000      9.50500000
O      2.44200000     13.78300000     -4.97800000
H      1.80800000     13.16000000     -4.62200000
H      3.17000000     13.76300000     -4.35700000
O     -8.62400000     -2.44000000      0.90900000
H     -9.44200000     -1.95300000      0.80900000
H     -8.47800000     -2.84100000      0.05200000
O      4.61500000     10.03400000    -11.55200000
H      4.55300000     10.75600000    -10.92700000
H      4.22700000     10.37900000    -12.35600000
O      7.14300000      2.91200000      8.15900000
H      7.62500000      2.85100000      8.98400000
H      6.33100000      2.43200000      8.32100000
O    -16.46800000     -4.24200000     -4.90200000
H    -16.76000000     -4.02900000     -4.01600000
H    -15.57500000     -4.56800000     -4.78800000
O      5.18100000    -16.51200000      5.68200000
H      5.54600000    -15.63800000      5.54700000
H      5.43300000    -17.00000000      4.89800000
O     -5.06100000     11.24800000     -2.00500000
H     -4.58600000     10.42100000     -2.08700000
H     -5.38700000     11.42400000     -2.88800000
O    -10.52000000      0.29500000     13.73800000
H    -11.32200000      0.20600000     14.25300000
H    -10.11700000      1.10100000     14.06100000
O    -10.99000000      0.61800000    -13.11300000
H    -10.63400000      0.15300000    -13.87000000
H    -11.72000000      1.12700000    -13.46600000
O     -1.15200000     -8.93500000     -9.22200000
H     -0.97600000     -9.79000000     -8.82900000
H     -1.13000000     -9.09500000    -10.16500000
O     -2.73200000      6.50100000      7.09300000
H     -2.07400000      6.02400000      6.58700000
H     -3.17500000      5.82500000      7.60700000
O     11.96400000     -5.69800000     -4.40100000
H     11.41400000     -4.93700000     -4.21000000
H     12.85700000     -5.39600000     -4.23600000
O     -9.52000000     -3.60000000    -12.14800000
H     -9.46600000     -3.81700000    -11.21700000
H     -9.99800000     -4.33100000    -12.53700000
O     15.05600000     -0.45600000     -1.87400000
H     14.57500000      0.32900000     -2.13500000
H     14.45700000     -0.92000000     -1.28800000
O      7.38600000      2.31900000      4.83900000
H      6.91700000      1.67100000      4.31300000
H      6.69700000      2.79600000      5.30100000
O      5.00200000     -3.37200000      7.08900000
H      5.70900000     -3.30200000      6.44800000
H      4.50000000     -4.13700000      6.81000000
O     -2.76000000    -10.61900000     -0.14200000
H     -2.27800000     -9.80700000      0.01100000
H     -3.48700000    -10.36300000     -0.70900000
O     -3.20300000      7.39500000     -7.52500000
H     -3.35800000      8.02200000     -8.23100000
H     -2.68600000      6.70000000     -7.93100000
O     11.74500000     -9.59900000     -7.73100000
H     11.93300000     -9.37100000     -6.82100000
H     10.83800000     -9.90400000     -7.71900000
O    -12.39000000      5.16400000      6.62100000
H    -11.80100000      5.36900000      7.34700000
H    -11.93700000      5.49300000      5.84400000
O     -5.74100000     10.73300000     -4.85000000
H     -6.62600000     10.38900000     -4.73100000
H     -5.46000000     10.38500000     -5.69600000
O    -16.00900000      1.62700000     -3.46500000
H    -15.68600000      2.15500000     -4.19500000
H    -16.08700000      2.24600000     -2.73900000
O      3.41200000      3.26000000     -2.38100000
H      3.91700000      2.45400000     -2.27400000
H      4.06900000      3.93000000     -2.57400000
O      0.32300000     11.81200000     -4.42700000
H     -0.19000000     12.19100000     -5.14000000
H     -0.30000000     11.71800000     -3.70700000
O    -11.33200000    -11.19200000     -2.73800000
H    -11.45300000    -11.31200000     -3.68000000
H    -11.70100000    -10.32700000     -2.55700000
O     -2.72000000      4.79000000     17.38600000
H     -2.28300000      5.48600000     16.89500000
H     -2.19800000      4.00800000     17.20800000
O     12.29200000     13.08500000      5.53500000
H     11.78800000     13.10300000      6.34800000
H     11.74700000     12.58800000      4.92500000
O      5.35400000     -3.14900000    -10.82800000
H      5.26300000     -4.09100000    -10.97100000
H      5.44500000     -2.78100000    -11.70700000
O     14.53700000      2.11700000      6.79800000
H     14.53300000      3.05900000      6.62900000
H     13.66200000      1.93000000      7.13800000
O      1.92200000     10.11300000      0.19600000
H      2.49400000      9.71800000      0.85300000
H      2.23700000      9.76200000     -0.63800000
O     13.37500000     -9.65000000      4.88100000
H     13.63200000     -9.11600000      4.13000000
H     12.56300000     -9.25000000      5.19300000
O     13.80200000     -0.40500000     -9.51800000
H     12.84900000     -0.33400000     -9.46700000
H     14.10500000     -0.20800000     -8.63200000
O      3.43700000      6.44000000     -2.36000000
H      4.25400000      5.96100000     -2.22300000
H      3.30000000      6.41300000     -3.30700000
O      8.10300000    -15.71900000      6.36800000
H      7.37300000    -15.13300000      6.16600000
H      8.88300000    -15.22700000      6.11300000
O     -0.22300000     -0.27900000    -11.27500000
H     -0.48200000     -0.89200000    -11.96300000
H     -0.54200000     -0.67900000    -10.46600000
O     -1.51400000     12.43300000     -6.66700000
H     -1.74900000     11.58000000     -6.30200000
H     -2.33700000     12.92100000     -6.68700000
O     -6.69100000      1.41300000     -0.13700000
H     -7.55300000      1.81000000     -0.26300000
H     -6.28600000      1.93400000      0.55700000
O      2.93700000     -9.20700000     15.77800000
H      2.83500000     -8.58800000     16.50100000
H      3.07100000     -8.65500000     15.00700000
O     -4.44900000     -8.70700000      3.11100000
H     -3.70900000     -8.29100000      2.67000000
H     -5.22000000     -8.27500000      2.74400000
O     -1.04700000     -2.75200000     -3.54100000
H     -0.13700000     -2.76100000     -3.83700000
H     -0.98800000     -2.72400000     -2.58600000
O      2.66300000    -16.57700000     -4.60300000
H      3.33800000    -17.23000000     -4.78800000
H      1.92900000    -16.82600000     -5.16500000
O      0.89600000      5.74900000     16.88400000
H      0.72700000      6.24900000     16.08500000
H      0.59800000      6.32100000     17.59100000
O     17.81200000      4.36300000     -2.59800000
H     17.87000000      4.11900000     -3.52200000
H     16.88300000      4.54600000     -2.45700000
O    -10.71100000      5.73500000      0.19800000
H    -11.39400000      6.40400000      0.15700000
H    -11.15700000      4.92200000     -0.03900000
O      4.31700000     -7.07300000      1.47800000
H      4.63400000     -7.92500000      1.77900000
H      4.79500000     -6.91400000      0.66400000
O      7.21600000      7.16600000     -8.26800000
H      8.04800000      6.76600000     -8.01400000
H      7.46700000      7.94600000     -8.76200000
O     -9.94400000    -12.85500000      4.12300000
H    -10.50600000    -12.24800000      3.64100000
H    -10.55100000    -13.48400000      4.51300000
O      4.94200000     12.40400000    -10.34500000
H      4.30800000     13.11900000    -10.40700000
H      5.33600000     12.50900000     -9.47900000
O     -8.94900000    -14.45100000      1.11300000
H     -9.67800000    -14.77000000      1.64500000
H     -8.18000000    -14.55700000      1.67300000
O     15.06100000      4.57200000     -2.16600000
H     14.52200000      5.22200000     -2.61700000
H     14.44600000      4.09400000     -1.61100000
O      6.36700000     -7.79400000    -14.26200000
H      6.75400000     -8.41200000    -14.88200000
H      6.76600000     -6.95200000    -14.48300000
O      8.06300000     -7.94100000     -0.98000000
H      8.13100000     -8.69000000     -0.38800000
H      7.42100000     -7.36500000     -0.56500000
O     -1.08300000      4.85200000     -1.26300000
H     -0.45200000      4.31500000     -1.74100000
H     -0.66200000      5.70900000     -1.19100000
O     -9.76800000     10.00800000     -7.18200000
H    -10.69100000     10.21200000     -7.33200000
H     -9.74000000      9.67000000     -6.28700000
O      1.38900000     10.14500000      3.75800000
H      1.93200000     10.67800000      3.17700000
H      2.00900000      9.56600000      4.20200000
O      2.42900000     12.80600000     -1.01400000
H      1.99800000     11.95400000     -1.08300000
H      2.70300000     12.86300000     -0.09900000
O      6.68700000      7.81200000    -12.77800000
H      5.99900000      7.31500000    -12.33800000
H      7.08300000      8.34000000    -12.08500000
O      9.64400000      1.53100000     15.14600000
H     10.44400000      2.03300000     15.30200000
H      9.73800000      1.20000000     14.25300000
O      6.88700000     14.01100000     -6.03500000
H      7.70900000     14.48600000     -6.15300000
H      7.09800000     13.32000000     -5.40600000
O     -3.91100000     -9.30500000     -9.96200000
H     -4.51100000     -9.97100000     -9.62500000
H     -3.08100000     -9.48600000     -9.52100000
O      5.35800000     10.97100000      4.20300000
H      5.26700000     10.03700000      4.38700000
H      6.28300000     11.15900000      4.36400000
O      2.28800000     -4.34800000     14.80000000
H      1.66400000     -4.56700000     15.49300000
H      1.83300000     -3.69800000     14.26500000
O      5.36800000    -11.78000000    -12.07700000
H      5.62800000    -11.54800000    -11.18500000
H      5.16000000    -12.71300000    -12.03200000
O      3.40600000      3.99900000     -5.36500000
H      2.68200000      3.62600000     -5.86800000
H      3.38600000      3.52900000     -4.53100000
O    -10.70300000      1.54900000      1.31800000
H    -10.50100000      1.47600000      2.25100000
H    -11.64000000      1.74400000      1.29100000
O     -6.38600000      5.45100000     -4.68300000
H     -6.73000000      4.77000000     -4.10500000
H     -5.84500000      5.99700000     -4.11200000
O      3.04700000      8.72200000     -8.44900000
H      3.45900000      7.86000000     -8.50500000
H      2.67400000      8.86700000     -9.31800000
O     -6.47200000      5.79100000     12.21300000
H     -7.02700000      5.52800000     11.47900000
H     -6.97100000      6.47600000     12.65700000
O      6.87300000    -10.08900000      5.38600000
H      6.47400000    -10.88100000      5.02700000
H      7.45300000     -9.77700000      4.69100000
O     -5.10400000     -8.89700000     -4.68900000
H     -4.54400000     -8.18200000     -4.99300000
H     -4.67600000     -9.69000000     -5.01200000
O      9.99800000      8.21600000     -4.68600000
H     10.40200000      8.90500000     -5.21300000
H     10.38900000      8.31800000     -3.81800000
O     -5.07100000    -12.91700000     10.83800000
H     -5.75000000    -13.53300000     10.56300000
H     -4.95000000    -12.34100000     10.08300000
O      7.54400000     -7.95400000     10.20900000
H      8.31000000     -7.51700000     10.58300000
H      7.34200000     -7.45100000      9.42000000
O      5.01200000     -2.79300000      9.75700000
H      5.05900000     -2.80500000      8.80100000
H      5.08200000     -3.71300000     10.01100000
O    -11.85300000      8.55300000      7.49200000
H    -11.52600000      8.79500000      6.62500000
H    -12.80600000      8.59600000      7.40800000
O      7.63600000      1.85000000     -3.38300000
H      8.10800000      1.29800000     -4.00600000
H      7.56400000      2.69900000     -3.82000000
O      2.58700000     10.58300000    -13.57600000
H      1.71600000     10.96500000    -13.46900000
H      2.66200000     10.41700000    -14.51600000
O     -4.13200000      2.65100000    -10.30100000
H     -5.02000000      2.96600000    -10.13200000
H     -4.08500000      2.57000000    -11.25400000
O     -0.79300000    -16.27300000      5.68100000
H     -1.32000000    -16.92800000      5.22400000
H      0.09800000    -16.41900000      5.36500000
O     -0.57800000    -12.16100000      6.71300000
H     -0.94100000    -11.88800000      5.87000000
H     -0.02500000    -11.42900000      6.98400000
O      0.86100000     -1.47500000      3.68400000
H     -0.01700000     -1.81600000      3.51500000
H      1.12800000     -1.89600000      4.50200000
O      0.58300000      3.51400000     -2.96900000
H      1.48500000      3.75900000     -2.76200000
H      0.66800000      2.81200000     -3.61300000
O     -0.46200000     14.40400000      0.78100000
H     -0.46800000     15.14700000      1.38400000
H     -0.21200000     14.78100000     -0.06200000
O      0.62900000     12.57900000    -11.45500000
H     -0.01600000     11.88900000    -11.30000000
H      0.42800000     12.90300000    -12.33300000
O      2.84200000     11.85400000      9.73300000
H      3.36400000     11.67900000     10.51600000
H      2.04400000     12.26700000     10.06400000
O      4.63500000     -8.18300000     13.40800000
H      4.08900000     -8.86600000     13.01900000
H      4.11100000     -7.38500000     13.33100000
O      1.77100000     13.92200000     11.10800000
H      1.74900000     14.09900000     12.04800000
H      2.26100000     14.65600000     10.73700000
O      7.80700000     -5.65400000     14.62100000
H      7.65900000     -5.62500000     13.67600000
H      6.96000000     -5.90600000     14.98900000
O      1.74100000     -8.07200000      5.30100000
H      2.49800000     -7.72500000      5.77200000
H      2.05200000     -8.89300000      4.92000000
O     13.83500000     -2.27700000     -4.31000000
H     13.55600000     -2.63600000     -5.15200000
H     14.61900000     -1.76800000     -4.51400000
O     -3.75300000      6.55300000     10.40100000
H     -3.34300000      7.33700000     10.76600000
H     -4.65900000      6.81400000     10.23100000
O     -2.20400000     12.47700000     -2.69100000
H     -1.93600000     11.74600000     -2.13500000
H     -1.58700000     13.17800000     -2.48000000
O     -9.92200000     -4.83200000     12.64500000
H    -10.44000000     -4.36400000     11.99000000
H     -9.08900000     -5.01100000     12.20800000
O    -13.13900000     -8.09000000     -4.71700000
H    -14.06300000     -7.89100000     -4.56500000
H    -12.75200000     -8.11600000     -3.84200000
O      2.44400000     13.91700000    -10.25800000
H      1.83500000     13.38300000    -10.76700000
H      2.34800000     13.60000000     -9.36000000
O      2.51000000    -17.96800000     -0.31600000
H      1.80500000    -17.36000000     -0.09200000
H      2.19400000    -18.42400000     -1.09600000
O      7.02900000      5.46700000      3.51100000
H      6.59200000      5.54700000      2.66300000
H      6.82400000      4.57900000      3.80300000
O      4.81400000      8.71100000     -5.14800000
H      4.71100000      9.33500000     -5.86600000
H      5.63900000      8.96100000     -4.73000000
O      6.91900000    -15.36600000     -4.68600000
H      6.20500000    -15.12900000     -5.27800000
H      6.50500000    -15.43200000     -3.82500000
O     -9.83200000    -12.31200000     -9.10700000
H     -9.32700000    -11.52100000     -9.29600000
H    -10.12800000    -12.61700000     -9.96500000
O     -4.69300000      6.46000000      0.59000000
H     -5.07900000      6.74400000      1.41800000
H     -3.89000000      6.97400000      0.51100000
O      7.66300000     -2.03400000    -12.66000000
H      8.36900000     -2.03800000    -13.30700000
H      8.11200000     -2.06900000    -11.81600000
O     -0.92200000     -3.54800000      8.36600000
H     -1.43700000     -3.28100000      9.12700000
H     -0.14900000     -3.97300000      8.73700000
O      2.94400000    -13.06900000      0.03600000
H      3.47000000    -13.65100000     -0.51200000
H      2.37700000    -13.65800000      0.53500000
O      0.58500000      3.06200000      4.90100000
H      1.14500000      3.02600000      5.67700000
H      1.01100000      2.48200000      4.27100000
O      3.99800000      5.42400000     14.09100000
H      3.61200000      5.66600000     13.24900000
H      4.24100000      6.25900000     14.49100000
O     -1.78500000     -2.18700000    -12.44400000
H     -1.86900000     -2.43500000    -13.36500000
H     -2.49500000     -2.65400000    -12.00400000
O    -11.93200000     -7.12100000     11.37200000
H    -12.02100000     -7.01900000     10.42500000
H    -11.28700000     -6.46000000     11.62500000
O     -7.96900000      1.55200000     -8.13100000
H     -7.95500000      1.77800000     -7.20100000
H     -7.84500000      2.38700000     -8.58200000
O      2.01000000      8.87600000    -11.21200000
H      1.57600000      9.09500000    -12.03700000
H      2.93800000      9.03600000    -11.38000000
O     -3.47300000      9.12600000     -9.66300000
H     -4.08300000      9.23500000    -10.39300000
H     -2.63300000      9.43300000    -10.00600000
O     -3.49300000     16.33000000     -0.71700000
H     -4.23400000     16.00900000     -1.23100000
H     -3.69400000     16.07100000      0.18200000
O    -10.69800000      1.28000000      4.17500000
H    -11.05100000      1.68300000      4.96800000
H    -10.62000000      0.35100000      4.39200000
O     11.92100000     -8.87000000     -0.83800000
H     12.03900000     -9.48600000     -1.56200000
H     12.54900000     -9.15800000     -0.17500000
O      2.48600000     15.33300000      3.07100000
H      2.28800000     15.58000000      2.16800000
H      3.21600000     15.89900000      3.32000000
O      8.41200000     10.32700000      4.00000000
H      8.02900000      9.86700000      4.74700000
H      8.14400000      9.81100000      3.23900000
O    -16.85000000      1.02600000      3.60500000
H    -15.93600000      1.29500000      3.70200000
H    -16.80400000      0.09000000      3.40700000
O      3.38600000      7.43100000      2.02600000
H      2.73400000      7.17300000      2.67800000
H      3.33500000      6.75100000      1.35500000
O     -0.28500000      7.29900000     -0.63100000
H     -1.06000000      7.67400000     -0.21200000
H     -0.30500000      7.64600000     -1.52300000
O    -13.13600000      0.32900000     -5.75300000
H    -13.15600000      0.67900000     -6.64400000
H    -12.27400000     -0.08100000     -5.67600000
O     -2.80500000     12.27800000    -12.89200000
H     -2.92500000     12.54100000    -11.98000000
H     -2.75100000     11.32200000    -12.86000000
O     -0.31200000     -6.52800000     -8.38500000
H     -0.75000000     -7.31000000     -8.71900000
H     -0.37400000     -5.89500000     -9.10000000
O     16.13700000     -4.78900000      7.20500000
H     16.76800000     -4.83700000      7.92300000
H     15.94200000     -3.85500000      7.11900000
O      1.56300000      1.38600000     -4.88800000
H      2.42600000      1.35900000     -5.30200000
H      0.94600000      1.28800000     -5.61400000
O      7.05600000     -0.98600000     10.19300000
H      6.32800000     -1.51200000      9.86400000
H      7.64000000     -1.61900000     10.61000000
O     15.27100000     -3.60900000     -8.74800000
H     15.29000000     -4.22900000     -9.47800000
H     16.17600000     -3.30800000     -8.66600000
O      5.59300000    -10.15900000     -7.80600000
H      5.77300000    -10.39000000     -6.89500000
H      5.55800000     -9.20300000     -7.80900000
O     -8.72600000     -7.02000000    -11.40200000
H     -9.38000000     -6.46700000    -11.82900000
H     -9.09300000     -7.19900000    -10.53600000
O      6.47400000      0.93300000    -16.23900000
H      6.22600000      0.08700000    -16.61100000
H      5.93300000      1.01700000    -15.45300000
O      3.75600000     -6.04400000      6.37500000
H      3.54500000     -6.71300000      7.02600000
H      4.49400000     -6.40900000      5.88700000
O    -14.42600000      8.60700000      2.59700000
H    -14.16500000      8.27800000      3.45700000
H    -15.00200000      9.34700000      2.78900000
O      5.82200000      4.65700000     -2.45100000
H      6.09900000      4.01100000     -1.80200000
H      6.38600000      4.49400000     -3.20700000
O      5.10800000     -8.84600000     -0.50600000
H      4.81600000     -8.34600000     -1.26800000
H      5.70800000     -9.50100000     -0.86400000
O     -4.99000000     -9.54300000     -1.98400000
H     -4.72400000    -10.24400000     -2.57800000
H     -4.92900000     -8.74600000     -2.51100000
O     -5.57300000      4.23400000     -6.96700000
H     -4.99400000      3.56000000     -6.61300000
H     -5.96500000      4.64200000     -6.19500000
O     -6.02900000     15.62700000     -1.77000000
H     -6.75300000     15.03700000     -1.97900000
H     -5.43000000     15.54500000     -2.51200000
O     16.42800000      0.31300000      6.66800000
H     17.13600000      0.70100000      7.18300000
H     15.67900000      0.89100000      6.81700000
O      2.55800000     10.25100000     -4.66400000
H      2.70700000     10.08900000     -3.73200000
H      1.66400000     10.59000000     -4.70900000
O      0.45200000     11.34300000      7.33900000
H      1.33000000     11.22900000      6.97500000
H     -0.13600000     11.06000000      6.63800000
O     -0.99900000     -9.32100000      9.10400000
H     -1.10800000     -8.47400000      9.53900000
H     -0.92400000     -9.95000000      9.82200000
O     -4.91800000      8.43200000    -12.16000000
H     -5.51400000      9.17800000    -12.22900000
H     -5.32500000      7.75000000    -12.69500000
O      6.10100000      6.43500000     -5.78800000
H      5.57600000      7.03400000     -5.25700000
H      6.47900000      6.98900000     -6.47100000
O    -18.30800000      1.57400000      0.76200000
H    -17.68300000      1.59600000      1.48700000
H    -18.97800000      0.95000000      1.04300000
O      4.45600000      4.79100000      9.33900000
H      4.73100000      5.38100000      8.63700000
H      4.91800000      5.11000000     10.11500000
O      0.42700000      7.50900000     -7.34900000
H      0.13900000      8.00000000     -6.57900000
H      1.24600000      7.93100000     -7.60900000
O     -3.65000000    -13.94800000      3.49400000
H     -3.53500000    -13.05600000      3.16900000
H     -2.95400000    -14.45000000      3.07100000
O     -0.76400000     -1.92200000     17.66700000
H     -1.28700000     -1.77300000     18.45500000
H      0.07100000     -1.49200000     17.85000000
O     -6.06800000      6.85700000      3.18800000
H     -6.47700000      7.67100000      2.89300000
H     -6.45200000      6.69400000      4.04900000
O      1.13200000     -7.47200000     10.20000000
H      0.31700000     -7.25500000     10.65300000
H      0.89900000     -7.46700000      9.27200000
O     -5.58900000     -4.95200000     14.48100000
H     -5.12000000     -5.53000000     15.08200000
H     -6.32100000     -4.61400000     14.99500000
O      3.06700000     -2.06200000     -5.73200000
H      2.44500000     -1.58600000     -6.28200000
H      3.68900000     -2.44700000     -6.34900000
O      2.27500000     -0.72300000     14.90200000
H      2.28200000      0.13300000     14.47400000
H      2.48600000     -0.53500000     15.81700000
O      6.33700000      3.72500000     14.43000000
H      5.98400000      2.91700000     14.05600000
H      5.62600000      4.35900000     14.34300000
O      4.64900000      6.51500000     -8.90500000
H      4.50600000      5.56900000     -8.94300000
H      5.58000000      6.60800000     -8.70200000
O      7.27200000     -5.14800000     -7.91900000
H      7.97900000     -5.08000000     -7.27700000
H      7.66900000     -4.86400000     -8.74300000
O      4.17200000      0.42200000      5.30000000
H      3.66800000      0.09800000      6.04600000
H      5.07500000      0.45200000      5.61600000
O     -0.89700000      0.10800000    -16.37000000
H     -1.04000000      0.63000000    -15.58100000
H     -0.50900000     -0.70700000    -16.05100000
O     -3.46200000     -6.05500000      6.93900000
H     -4.36600000     -5.76700000      7.07100000
H     -3.04300000     -5.32700000      6.48100000
O      9.23500000     12.97500000     -2.88700000
H     10.18000000     12.91800000     -2.74300000
H      9.02600000     13.89600000     -2.73500000
O     -1.34100000      1.36700000      8.21200000
H     -1.25300000      0.80200000      7.44400000
H     -0.90500000      2.18100000      7.96200000
O      1.97100000      0.96000000      3.50800000
H      1.53300000      0.11400000      3.41100000
H      2.63900000      0.80800000      4.17700000
O     -0.78900000     11.03100000      0.20600000
H      0.15300000     10.94700000      0.35800000
H     -0.94100000     10.56200000     -0.61500000
O     -4.65400000      8.72000000      6.34600000
H     -3.91100000      8.16800000      6.59100000
H     -4.49800000      8.93800000      5.42700000
O    -13.23000000      4.22800000     -1.54600000
H    -13.08700000      3.66900000     -2.31000000
H    -13.42600000      5.09000000     -1.91400000
O     17.03600000      2.85400000      2.60200000
H     16.57100000      2.28100000      1.99300000
H     17.61200000      3.37900000      2.04600000
O      2.23800000      3.63700000     15.37700000
H      1.90000000      4.06600000     16.16300000
H      2.62400000      4.34700000     14.86300000
O      4.06500000     -4.74900000    -13.63200000
H      4.40400000     -3.85400000    -13.63500000
H      4.47800000     -5.16400000    -14.39000000
O     -0.26400000      3.34200000    -14.87800000
H     -0.98600000      3.94600000    -15.05000000
H     -0.65200000      2.65200000    -14.34000000
O     -7.91600000     -5.25000000    -13.88400000
H     -7.12500000     -4.78600000    -14.15900000
H     -8.49900000     -4.56100000    -13.56600000
O      3.42200000    -10.47100000     12.88700000
H      2.53100000    -10.12100000     12.88600000
H      3.30800000    -11.41700000     12.98200000
O     10.01900000      8.76000000     -0.18200000
H      9.41900000      8.29600000      0.40200000
H      9.66000000      9.64500000     -0.24000000
O     -8.01100000      1.95600000     -5.53600000
H     -7.41600000      2.37900000     -4.91800000
H     -8.57700000      1.41100000     -4.99000000
O      4.80700000      4.36700000    -14.41500000
H      5.52700000      4.72500000    -14.93400000
H      4.31500000      3.82300000    -15.03000000
O     -2.44400000      8.59400000     12.07900000
H     -2.01500000      8.10100000     12.77800000
H     -1.81800000      9.28200000     11.85200000
O      0.09400000     -5.28000000    -12.94900000
H      0.77300000     -4.69800000    -12.60800000
H      0.49700000     -6.14800000    -12.94400000
O     -2.35500000      7.23300000     15.62300000
H     -1.78500000      7.41400000     14.87600000
H     -3.23700000      7.41900000     15.30200000
O      3.24600000    -11.29600000    -13.84500000
H      3.23300000    -10.35600000    -14.02300000
H      4.14800000    -11.47700000    -13.57900000
O     -9.27000000      4.38400000     -8.59000000
H     -9.86300000      4.46000000     -9.33800000
H     -8.41100000      4.22700000     -8.98000000
O     -0.22700000     12.77500000      3.27700000
H      0.12100000     11.89800000      3.44200000
H     -0.94000000     12.63600000      2.65300000
O     -4.01500000     -0.48400000      8.65000000
H     -4.88800000     -0.09300000      8.70000000
H     -3.61500000     -0.07500000      7.88200000
O     -0.12300000     -1.95000000     -8.43300000
H      0.31700000     -2.75000000     -8.72200000
H     -1.01100000     -2.23200000     -8.21300000
O      2.74100000      3.49900000    -16.15300000
H      1.94100000      3.74500000    -15.69000000
H      2.48200000      3.45800000    -17.07400000
O      6.03200000     -9.64900000      2.59600000
H      6.34600000    -10.05700000      1.78900000
H      5.15400000    -10.01000000      2.72100000
O     -6.73500000     -5.78000000     -5.42300000
H     -7.12800000     -6.65300000     -5.44700000
H     -6.31000000     -5.68500000     -6.27600000
O      9.31200000    -11.12100000     -7.20900000
H      8.50900000    -11.53600000     -6.89300000
H      9.80400000    -10.91500000     -6.41500000
O     -4.63300000      3.79700000    -16.14900000
H     -4.14300000      3.89100000    -15.33200000
H     -4.96800000      4.67500000    -16.33000000
O     10.30700000     -7.09600000      8.21500000
H     11.24700000     -6.91800000      8.17300000
H     10.04000000     -6.76800000      9.07400000
O     16.57100000     -3.69400000      0.93000000
H     15.96700000     -3.04600000      1.29300000
H     17.25000000     -3.17400000      0.50000000
O    -10.55800000    -10.81700000      9.40600000
H     -9.62400000    -10.96100000      9.55500000
H    -10.63300000    -10.69200000      8.46000000
O    -15.09300000     -9.01800000      2.09700000
H    -15.80300000     -8.53800000      1.66900000
H    -15.29400000     -8.95900000      3.03100000
O     -1.22300000      8.59000000     -5.54400000
H     -1.92000000      8.64500000     -6.19700000
H     -1.56100000      9.07500000     -4.79100000
O      6.05600000      1.51800000     10.51900000
H      6.46500000      0.65400000     10.48000000
H      5.12100000      1.33700000     10.61500000
O      3.21900000      9.48900000     -2.03700000
H      3.93900000     10.08000000     -1.81700000
H      3.62600000      8.62400000     -2.09100000
O      5.98200000     12.34500000     -7.88000000
H      5.50500000     11.73700000     -7.31600000
H      6.21500000     13.07300000     -7.30400000
O     -6.61300000    -13.74500000      6.87700000
H     -5.95500000    -13.68000000      6.18500000
H     -7.20800000    -14.43200000      6.57900000
O    -10.02900000      9.50800000      0.46800000
H     -9.78200000     10.40200000      0.22800000
H    -10.58000000      9.61200000      1.24300000
O      3.02200000     14.57600000      8.13500000
H      2.10600000     14.85300000      8.09900000
H      2.99200000     13.69600000      8.50900000
O     -4.07500000      7.30100000     -4.95500000
H     -3.51800000      6.60700000     -4.60300000
H     -3.90500000      7.29100000     -5.89700000
O      1.17400000    -13.02800000     11.05500000
H      1.01200000    -13.95300000     10.86700000
H      1.93600000    -13.03200000     11.63500000
O     -9.43900000     11.91700000     -0.65300000
H     -9.60500000     12.63600000     -1.26300000
H     -9.36400000     12.34000000      0.20200000
O     13.71400000      1.39000000     -3.75100000
H     13.65200000      0.81000000     -4.51000000
H     13.00300000      2.02000000     -3.87100000
O      0.98000000     -9.86200000      7.22300000
H      1.03900000     -9.30200000      6.45000000
H      0.32500000     -9.43800000      7.77700000
O     11.18100000      0.06200000     -9.57500000
H     10.36900000      0.44100000     -9.91100000
H     10.89800000     -0.54600000     -8.89300000
O     -9.28000000     -3.89200000     -9.52100000
H     -9.54000000     -4.77900000     -9.27000000
H     -9.56700000     -3.34300000     -8.79100000
O      3.89000000     -2.82300000     -8.50300000
H      4.31200000     -2.89800000     -9.35900000
H      2.98900000     -3.10700000     -8.65500000
O      8.65400000     -7.77100000     -7.49900000
H      7.92700000     -7.20600000     -7.76200000
H      9.07700000     -7.29900000     -6.78200000
O      9.00200000      0.45300000      3.02200000
H      9.29400000      1.28500000      3.39500000
H      9.20000000      0.52700000      2.08900000
O     18.02000000     -5.58200000     -0.50700000
H     18.58700000     -5.73500000      0.24900000
H     17.28300000     -5.08100000     -0.15600000
O     -8.96400000     -5.74000000     -1.94500000
H     -8.33600000     -6.41600000     -2.19900000
H     -8.78500000     -5.01100000     -2.53900000
O    -15.46700000     -1.78300000      4.18300000
H    -16.38000000     -2.01700000      4.35100000
H    -15.15900000     -1.41100000      5.01000000
O     10.06600000      1.17400000     10.81600000
H      9.32000000      1.76600000     10.91600000
H      9.93800000      0.77200000      9.95700000
O     -8.25400000     -1.38000000     -7.37700000
H     -7.48600000     -1.95100000     -7.41000000
H     -7.94700000     -0.54600000     -7.73100000
O     -6.30300000     -6.77500000      8.04500000
H     -6.23000000     -7.55900000      7.50000000
H     -7.24400000     -6.65700000      8.17000000
O      7.15600000    -10.74800000      0.20300000
H      7.01800000    -11.61200000     -0.18500000
H      8.10100000    -10.60700000      0.14400000
O      6.07900000      6.04700000      0.98800000
H      5.25000000      5.71200000      0.64600000
H      6.75000000      5.55900000      0.51200000
O     -5.97000000      6.62100000    -13.86300000
H     -6.90800000      6.45100000    -13.78300000
H     -5.74900000      6.33100000    -14.74900000
O      1.94700000     18.66700000      0.37300000
H      2.43800000     18.88900000     -0.41900000
H      1.90400000     17.71100000      0.36700000
O      2.03200000     12.91400000     -7.64100000
H      2.11500000     13.47700000     -6.87100000
H      2.76100000     12.29800000     -7.56700000
O      6.64800000     10.44400000      6.72600000
H      5.89600000     10.32900000      7.30600000
H      7.28400000     10.92900000      7.25100000
O     -9.51600000     -4.20600000      7.41000000
H     -9.70900000     -5.08600000      7.73400000
H    -10.14300000     -3.64200000      7.86200000
O      9.53300000     12.19800000     -7.44900000
H      8.59800000     12.03900000     -7.58000000
H      9.59200000     13.13400000     -7.25900000
O     -3.37500000     -6.86600000     13.61200000
H     -3.89300000     -6.80900000     12.80900000
H     -2.98400000     -5.99700000     13.70700000
O      7.98200000     14.04800000      3.53600000
H      7.45300000     13.93600000      4.32600000
H      8.80000000     14.43400000      3.84900000
O     -3.67000000     -3.05300000      1.77000000
H     -4.32500000     -2.35700000      1.83200000
H     -4.17100000     -3.83100000      1.52400000
O      8.23100000     11.29800000    -10.55700000
H      8.09200000     11.77500000     -9.73900000
H      8.12700000     11.96000000    -11.24100000
O      3.89300000     -8.75900000    -15.56500000
H      4.24600000     -9.25400000    -16.30400000
H      4.60700000     -8.17600000    -15.30500000
O      7.31800000     -9.17200000     12.66300000
H      6.39900000     -9.09100000     12.91800000
H      7.36300000     -8.76500000     11.79700000
O      4.54700000     -4.31400000     -2.60700000
H      4.54100000     -3.39100000     -2.86200000
H      3.98200000     -4.35400000     -1.83600000
O      9.69800000    -10.11800000      0.51600000
H     10.21800000    -10.86400000      0.81400000
H     10.34000000     -9.50400000      0.16100000
O     -2.85000000      3.49700000      4.21400000
H     -1.99400000      3.62900000      3.80600000
H     -2.90000000      2.55300000      4.36500000
O     -6.96400000     10.19500000    -12.49200000
H     -7.17500000     10.13600000    -13.42400000
H     -6.78400000     11.12300000    -12.34600000
O      1.26600000      8.76500000     12.28800000
H      1.04000000      9.17200000     11.45100000
H      1.22000000      9.48000000     12.92200000
O     -3.31500000     -3.52500000    -10.60200000
H     -3.72100000     -2.98900000     -9.92000000
H     -3.76400000     -4.36800000    -10.54400000
O      9.46600000      1.23600000      0.55500000
H      8.73100000      0.77800000      0.14600000
H     10.24200000      0.85600000      0.14300000
O    -15.05700000     -3.66100000      6.19600000
H    -14.31500000     -3.16500000      6.54100000
H    -14.83300000     -3.82200000      5.28000000
O      6.59500000    -11.61400000     -9.75200000
H      6.71700000    -11.00100000     -9.02800000
H      6.13400000    -12.35700000     -9.36200000
O      5.04800000     -1.79400000     13.26300000
H      5.33800000     -2.57800000     12.79600000
H      5.11100000     -2.03000000     14.18900000
O     -7.31600000     -8.66300000     -6.15300000
H     -7.06900000     -8.98600000     -7.01900000
H     -6.54700000     -8.83000000     -5.60700000
O     -0.63100000      7.18500000     13.37500000
H     -0.59400000      6.26200000     13.12400000
H      0.14700000      7.57300000     12.97400000
O      4.92900000     -0.67000000     16.67600000
H      4.62800000     -1.57500000     16.76500000
H      5.83200000     -0.74800000     16.36700000
O     -0.84500000      6.12100000     -9.67800000
H     -0.16700000      5.89600000     -9.04100000
H     -1.65800000      5.80700000     -9.28200000
O     -2.62700000    -14.38000000     -1.01700000
H     -2.99700000    -13.54900000     -0.71700000
H     -1.93000000    -14.12700000     -1.62200000
O    -10.09300000     -7.86100000      6.13700000
H     -9.85700000     -7.03300000      5.72000000
H     -9.63500000     -8.52700000      5.62400000
O    -13.38400000     -5.79200000     -7.83900000
H    -13.05100000     -5.49200000     -6.99300000
H    -12.92400000     -6.61500000     -7.99900000
O     -8.02500000      1.11400000      5.02000000
H     -8.77900000      1.19100000      4.43600000
H     -8.35500000      1.39400000      5.87400000
O    -10.68300000     -0.95100000     -5.77000000
H    -10.43500000     -1.62800000     -5.14000000
H     -9.90800000     -0.84100000     -6.32100000
O     -5.31600000     -4.11600000      7.06700000
H     -5.80300000     -3.32100000      6.84700000
H     -5.91400000     -4.61900000      7.61800000
O      0.56800000     -2.12000000      6.33900000
H      0.02200000     -1.37000000      6.10100000
H      0.22600000     -2.40600000      7.18500000
O      0.51500000     17.03500000      7.57200000
H      0.01600000     17.50500000      8.24000000
H      0.52600000     16.12700000      7.87600000
O     10.17200000      4.05900000     -8.63600000
H     10.77800000      4.66900000     -9.05600000
H      9.34600000      4.18000000     -9.10500000
O      2.51800000    -12.94900000     -7.16800000
H      1.70300000    -13.27900000     -7.54500000
H      2.64600000    -12.09600000     -7.58200000
O      8.59000000      4.40400000     16.15000000
H      7.96400000      4.24000000     15.44500000
H      8.86900000      3.53200000     16.42900000
O     -3.43600000      6.35800000      3.99400000
H     -4.32100000      6.52400000      3.66900000
H     -3.52900000      5.59400000      4.56300000
O    -16.92000000     -3.90100000      2.77100000
H    -16.20500000     -3.81600000      3.40300000
H    -16.50400000     -3.77200000      1.91900000
O      9.40700000     -3.29500000     10.69100000
H     10.09400000     -2.82500000     11.16300000
H      9.55800000     -3.07800000      9.77100000
O      1.29500000     -6.57500000     -2.54600000
H      1.50600000     -5.98200000     -3.26700000
H      1.58700000     -6.11100000     -1.76100000
O     13.26400000      2.61300000     -0.61200000
H     12.72800000      2.21200000     -1.29700000
H     12.64200000      2.82800000      0.08300000
O      4.81400000     14.12500000      0.46200000
H      5.59300000     14.68200000      0.47600000
H      5.10100000     13.30300000      0.86000000
O    -13.34600000     -0.92200000      2.68800000
H    -13.14500000     -1.69700000      2.16300000
H    -14.05600000     -1.20200000      3.26600000
O      5.19800000      4.68000000    -11.77600000
H      4.69500000      5.48600000    -11.66300000
H      4.96200000      4.37000000    -12.65000000
O      5.07900000      0.89100000      2.27500000
H      4.50000000      0.63700000      2.99300000
H      4.90200000      1.82300000      2.14200000
O      7.23500000      5.84400000     11.96800000
H      6.74000000      6.03300000     12.76600000
H      7.63500000      6.68100000     11.73100000
O    -14.45400000      3.42500000      7.07200000
H    -15.11800000      3.85200000      6.53000000
H    -13.71100000      4.02800000      7.05900000
O     -0.50100000    -14.88900000     -3.37800000
H     -0.96200000    -15.35800000     -4.07300000
H     -0.29100000    -14.03800000     -3.76100000
O      6.13800000    -14.30800000     -8.44500000
H      5.30000000    -14.65400000     -8.75300000
H      6.49800000    -15.00400000     -7.89600000
O      8.81700000      1.42000000    -10.86400000
H      7.86300000      1.44600000    -10.94100000
H      9.12700000      1.34500000    -11.76600000
O     -1.39400000     -3.26000000      3.32400000
H     -1.74700000     -2.94000000      4.15400000
H     -2.12200000     -3.17900000      2.70800000
O     10.16200000     -3.47200000     -4.19300000
H     10.49900000     -3.62700000     -3.31000000
H     10.44800000     -2.58400000     -4.40600000
O     -6.43600000     -4.46200000    -10.26500000
H     -6.82100000     -5.10100000    -10.86400000
H     -7.15800000     -4.20900000     -9.68900000
O     -4.83200000      2.41100000      6.71000000
H     -5.48500000      2.43900000      7.40900000
H     -4.44400000      3.28600000      6.71000000
O     -1.67500000     -8.40300000     -2.00600000
H     -1.43900000     -9.29200000     -2.27200000
H     -0.86500000     -8.03600000     -1.65200000
O      3.88700000     10.91200000     -6.94500000
H      3.48000000     10.83000000     -6.08200000
H      3.43800000     10.26000000     -7.48400000
O     -1.82400000    -14.38400000      7.39300000
H     -1.31000000    -14.98800000      6.85600000
H     -1.49000000    -13.51700000      7.16500000
O     16.60200000      2.27700000     -4.91900000
H     15.79300000      2.31600000     -4.40900000
H     16.36300000      2.63600000     -5.77400000
O      7.77400000      7.47600000      8.78800000
H      8.04200000      8.25800000      9.27100000
H      8.45700000      7.35500000      8.12800000
O     -7.60400000     -2.41000000      6.93500000
H     -8.28000000     -3.08600000      6.97400000
H     -7.71800000     -2.00600000      6.07500000
O     11.63200000     -0.24300000      6.05800000
H     10.80000000      0.18900000      6.24900000
H     12.06100000      0.33100000      5.42400000
O      5.56700000      3.92800000     -7.10900000
H      4.81800000      3.97400000     -6.51400000
H      6.23900000      4.46500000     -6.69000000
O     -0.97700000     -1.44000000     11.97100000
H     -0.85500000     -0.52500000     11.72000000
H     -1.57400000     -1.79200000     11.31000000
O    -11.98200000     -6.50900000      4.10900000
H    -11.91800000     -7.37200000      4.51800000
H    -11.21000000     -6.03700000      4.42000000
O     -6.69600000      3.87200000     -9.36000000
H     -6.82200000      4.73900000     -9.74700000
H     -6.37000000      4.04900000     -8.47800000
O     -4.16300000     10.73300000     11.80000000
H     -3.85800000     10.86000000     10.90200000
H     -3.86800000      9.85300000     12.03100000
O      4.72200000     -5.28200000     -7.17000000
H      4.41200000     -4.46800000     -7.56900000
H      5.59100000     -5.41800000     -7.54800000
O      3.55800000     -7.28600000     -5.53700000
H      2.71000000     -7.07200000     -5.92600000
H      4.17900000     -6.71500000     -5.98800000
O     17.67200000     -1.52900000     -0.86200000
H     18.28400000     -1.13700000     -1.48500000
H     16.83500000     -1.10400000     -1.04900000
O      3.20700000      0.73600000     10.44500000
H      2.71900000      1.34900000      9.89600000
H      2.75300000     -0.10000000     10.33400000
O      4.86700000     -3.26700000     15.49700000
H      3.92400000     -3.40500000     15.40800000
H      5.19400000     -4.08100000     15.88100000
O     -8.70700000     -3.99500000     15.01800000
H     -8.69800000     -3.06900000     14.77800000
H     -9.17600000     -4.42400000     14.30100000
O     -6.82900000      0.62900000    -11.05400000
H     -7.19600000      0.59600000    -10.17000000
H     -7.48000000      1.10800000    -11.56600000
O     12.21200000     10.57300000      0.14300000
H     11.61700000      9.82400000      0.10300000
H     13.06800000     10.21200000     -0.08400000
O    -10.89900000     -3.93000000     10.13400000
H    -10.61700000     -3.04700000      9.89600000
H    -11.83400000     -3.84100000     10.31800000
O      3.02400000    -15.15500000     -2.18000000
H      2.64100000    -15.47400000     -2.99800000
H      2.27400000    -15.01200000     -1.60400000
O     -5.06600000     10.11600000      0.95900000
H     -5.19600000     10.84800000      0.35600000
H     -5.69300000      9.45300000      0.67000000
O     -0.91600000     -8.36800000      4.48700000
H     -1.23400000     -7.49100000      4.70400000
H      0.01100000     -8.35200000      4.72400000
O     12.08400000     11.25700000     -8.71100000
H     11.88800000     10.43200000     -8.26800000
H     11.23500000     11.69000000     -8.79800000
O    -10.34400000      6.96400000    -11.15900000
H     -9.55100000      7.35200000    -10.79000000
H    -10.89200000      7.71400000    -11.39200000
O     -0.16400000     -6.98600000      7.23900000
H     -1.01900000     -7.36200000      7.45200000
H     -0.35000000     -6.34100000      6.55700000
O     14.74100000     -6.45900000     -7.16300000
H     14.92100000     -5.64700000     -6.68900000
H     15.52000000     -6.60000000     -7.70100000
O      2.53700000      3.63200000     -9.62300000
H      3.05100000      4.13700000    -10.25200000
H      2.39100000      2.79000000    -10.05400000
O      0.42700000     14.61100000      8.47800000
H      0.63700000     13.74500000      8.12900000
H     -0.30700000     14.45900000      9.07400000
O     13.52900000    -10.12000000      1.34200000
H     13.88500000     -9.40300000      1.86600000
H     14.28400000    -10.47000000      0.86900000
O    -15.76200000      4.63700000      5.02800000
H    -16.47000000      3.99600000      5.10200000
H    -15.71600000      4.83400000      4.09200000
O      8.80700000     -2.99700000     15.53500000
H      9.56600000     -2.96000000     14.95200000
H      8.23900000     -3.66200000     15.14600000
O    -15.35000000      5.61600000      2.35100000
H    -15.75700000      5.44000000      1.50200000
H    -15.69600000      6.47000000      2.60900000
O     -4.96900000     10.00500000      3.84400000
H     -5.44500000     10.80200000      4.07900000
H     -5.05600000      9.94700000      2.89200000
O    -10.06800000      1.25000000     -2.89500000
H     -9.50100000      0.56700000     -3.25300000
H    -10.91100000      0.81600000     -2.76200000
O     -6.32900000     12.13300000      4.53900000
H     -6.46600000     12.60200000      5.36200000
H     -6.53300000     12.77700000      3.86000000
O     -5.01600000     -2.69500000     17.05700000
H     -5.81000000     -2.21400000     16.82300000
H     -4.67300000     -2.23300000     17.82200000
O     -5.24400000      0.35200000     11.76900000
H     -4.46100000      0.77300000     11.41500000
H     -4.91000000     -0.38200000     12.28500000
O     -4.09200000    -13.17400000      6.02700000
H     -3.33200000    -13.15600000      6.60800000
H     -3.80300000    -13.68000000      5.26800000
O     -7.73800000    -10.66000000     -9.68000000
H     -6.89700000    -11.10000000     -9.55600000
H     -7.60300000     -9.78200000     -9.32200000
O      0.97700000    -17.17900000      3.58100000
H      1.14700000    -18.05500000      3.23400000
H      1.60600000    -17.07900000      4.29600000
O     -2.81600000      9.31300000    -13.39700000
H     -3.27600000      8.67000000    -12.85800000
H     -3.17500000      9.18900000    -14.27600000
O     -5.54500000      5.28400000     14.70500000
H     -5.57400000      6.23400000     14.81400000
H     -5.67300000      5.14600000     13.76600000
O     12.75100000     -5.38500000      5.24200000
H     13.51200000     -5.92000000      5.01500000
H     13.09000000     -4.73700000      5.85900000
O     -2.71800000     14.43200000      5.50900000
H     -1.79000000     14.64600000      5.41600000
H     -2.77300000     13.50300000      5.28500000
O    -13.87000000      6.86000000     -7.65300000
H    -13.05000000      6.95600000     -8.13800000
H    -13.67200000      7.19600000     -6.77900000
O     -4.68800000     -5.61700000     -3.73700000
H     -5.43800000     -5.69200000     -4.32600000
H     -4.08000000     -5.03600000     -4.19500000
O     -5.80100000      1.21300000     14.47400000
H     -6.43900000      1.91300000     14.61500000
H     -5.59600000      1.26000000     13.54100000
O      6.85800000     -3.87000000      2.75500000
H      6.09700000     -4.01500000      2.19200000
H      6.85200000     -2.92800000      2.92700000
O     12.10700000      3.61700000      6.76100000
H     11.29200000      4.01200000      6.45200000
H     12.55400000      4.32200000      7.22900000
O     -1.37000000     -7.38400000     10.88700000
H     -1.72600000     -7.45200000     11.77300000
H     -2.07900000     -6.99500000     10.37400000
O      8.69100000     10.98900000     -0.86000000
H      8.92000000     11.43900000     -1.67300000
H      8.85700000     11.63500000     -0.17400000
O     14.61200000     -7.27800000     -0.39200000
H     14.73100000     -6.91700000     -1.27100000
H     15.50000000     -7.46800000     -0.08900000
O     -9.04900000      2.77000000     -0.50800000
H     -9.55200000      2.36800000     -1.21600000
H     -9.48900000      2.48200000      0.29200000
O    -12.44900000      0.30200000     -2.08600000
H    -12.60100000      0.12400000     -1.15800000
H    -13.20300000      0.82500000     -2.35700000
O      5.37300000     -6.06100000    -11.43600000
H      6.11900000     -6.58800000    -11.72300000
H      4.80500000     -6.01200000    -12.20400000
O     15.34700000      6.83200000      6.86200000
H     16.09200000      6.52200000      6.34700000
H     15.04100000      6.05600000      7.33100000
O     -8.64600000    -10.50500000     -2.34600000
H     -8.40100000    -10.65400000     -1.43300000
H     -9.56100000    -10.78000000     -2.39700000
O      0.16600000      7.78200000     -3.42600000
H      0.82600000      7.11400000     -3.61200000
H     -0.22200000      7.97900000     -4.27900000
O     -2.87700000    -11.67300000     12.87200000
H     -3.42100000    -11.10000000     13.41300000
H     -3.46600000    -11.97900000     12.18200000
O     15.37500000      8.11000000     -6.48500000
H     15.56900000      8.94400000     -6.91200000
H     14.91800000      8.35300000     -5.68000000
O     -9.05600000     12.70200000      2.86400000
H     -9.12400000     11.94100000      3.44100000
H     -9.55600000     13.38600000      3.30900000
O     -6.57100000     13.71300000      2.19900000
H     -6.05100000     13.53300000      1.41600000
H     -7.42000000     13.30800000      2.02000000
O      2.24200000    -12.17000000      7.95600000
H      1.54500000    -12.00300000      8.59100000
H      1.96300000    -11.70500000      7.16700000
O     11.57600000     -1.56500000     11.51800000
H     11.57700000     -0.87400000     12.18000000
H     11.73000000     -1.10600000     10.69200000
O    -13.71700000      2.79100000      9.52100000
H    -14.58400000      2.61700000      9.88700000
H    -13.88900000      3.06900000      8.62100000
O     -1.85700000      7.08200000    -16.16100000
H     -1.72900000      8.00200000    -16.39500000
H     -1.06400000      6.84500000    -15.67900000
O      7.52600000      4.70200000     -4.49100000
H      6.95000000      5.24000000     -5.03400000
H      8.39400000      5.08900000     -4.60600000
O     -8.43700000    -16.87700000     -0.12900000
H     -8.03100000    -16.01200000     -0.07600000
H     -7.80800000    -17.40800000     -0.61600000
O     -3.74300000     -6.33900000    -10.46100000
H     -4.45800000     -6.43800000    -11.08900000
H     -3.48500000     -7.23600000    -10.24800000
O      3.26900000      0.84600000    -17.12000000
H      2.98700000      1.56600000    -16.55500000
H      2.65100000      0.13900000    -16.93400000
O     -2.32400000     -6.23100000    -16.48200000
H     -2.54400000     -5.88100000    -17.34500000
H     -1.39100000     -6.04500000    -16.37800000
O     -6.41600000     12.99200000      7.31600000
H     -5.81000000     12.31900000      7.62600000
H     -5.93200000     13.81200000      7.41000000
O      7.94800000      8.56200000     11.60800000
H      7.98800000      9.46100000     11.93500000
H      8.84800000      8.24300000     11.67500000
O     -5.38800000    -11.77800000      8.22600000
H     -4.90800000    -11.15700000      7.67800000
H     -5.77000000    -12.39900000      7.60600000
O     13.12100000     11.42300000     -3.50900000
H     12.79100000     11.58300000     -2.62500000
H     13.01400000     12.26100000     -3.96000000
O      7.49100000     -4.73700000     12.06200000
H      8.21700000     -4.30400000     11.61400000
H      6.95600000     -5.10000000     11.35600000
O    -12.46000000      0.08200000     10.11800000
H    -12.92800000      0.91500000     10.06900000
H    -13.14000000     -0.56400000     10.30900000
O     10.60100000      8.90100000      8.31300000
H     10.63900000      8.20500000      7.65700000
H     11.46900000      9.30300000      8.28700000
O      5.59000000      1.08300000     13.68700000
H      6.43800000      1.08800000     14.13200000
H      5.34700000      0.15800000     13.64600000
O     10.42000000      7.08500000     10.45500000
H     10.24300000      7.76600000      9.80500000
H     11.36400000      7.14000000     10.60700000
O     10.69800000      0.61500000    -13.08100000
H     10.67900000      1.56500000    -12.96000000
H     10.85900000      0.49600000    -14.01700000
O     16.55700000     -1.74200000     -5.19600000
H     17.09100000     -1.57400000     -4.42000000
H     16.87600000     -2.58000000     -5.53000000
O     -1.93900000     13.43000000     10.67400000
H     -2.08100000     12.61400000     10.19400000
H     -2.81700000     13.78500000     10.80900000
O     -4.82900000     -8.75600000      6.90700000
H     -4.05600000     -9.31800000      6.96400000
H     -4.49500000     -7.92100000      6.58100000
O     -4.22500000     15.20200000     -3.65600000
H     -4.06400000     15.20700000     -4.60000000
H     -3.53800000     14.63800000     -3.30000000
O     10.88300000     11.66500000      3.42700000
H     10.62200000     12.13900000      2.63800000
H     10.08000000     11.23900000      3.72700000
O     11.37300000      3.24600000      1.03800000
H     11.38400000      3.66800000      1.89700000
H     10.61000000      2.66900000      1.06400000
O      4.97100000     10.38000000      8.85000000
H      4.11400000     10.80100000      8.91900000
H      5.14200000     10.03900000      9.72700000
O    -13.13900000     -9.23500000      8.88400000
H    -12.94400000     -9.57500000      9.75700000
H    -12.38700000     -9.49700000      8.35200000
O     11.57300000    -14.50700000     -3.36200000
H     12.08200000    -14.16700000     -2.62700000
H     10.73300000    -14.05200000     -3.30300000
O     11.55400000    -11.97400000      1.38900000
H     11.80600000    -12.41500000      2.20000000
H     12.26900000    -11.36000000      1.21900000
O     -3.36900000      5.15400000     -9.16900000
H     -3.22500000      4.22900000     -9.36600000
H     -4.04700000      5.15300000     -8.49400000
O      1.90300000      0.03200000     17.72200000
H      1.36200000      0.80000000     17.54000000
H      1.93300000     -0.01900000     18.67800000
O      6.99400000     15.47300000      1.09700000
H      7.32500000     15.02000000      1.87200000
H      6.79100000     16.35700000      1.40500000
O     11.22900000      4.25000000     -6.16500000
H     11.14100000      3.90800000     -7.05400000
H     12.09700000      4.65500000     -6.14900000
O     -0.16200000     -6.95100000     13.77600000
H     -0.64000000     -6.16600000     13.50700000
H     -0.18600000     -6.93000000     14.73200000
O      8.23600000     15.23100000     -1.45900000
H      9.14900000     15.04900000     -1.23800000
H      7.79900000     15.32700000     -0.61200000
O     12.10500000     -6.98600000     -8.22700000
H     12.97600000     -6.69500000     -7.95500000
H     12.11000000     -7.93100000     -8.07400000
O     -0.64100000      5.22200000     -6.17400000
H     -0.10300000      4.54100000     -6.57700000
H     -0.35200000      6.03400000     -6.59100000
O      0.71100000      1.95100000     13.95400000
H      1.46200000      1.77300000     13.38700000
H      1.09400000      2.31000000     14.75400000
O    -14.12600000      0.13000000    -10.41100000
H    -13.32300000      0.23800000    -10.92100000
H    -13.90600000      0.46900000     -9.54300000
O    -12.44000000    -12.07700000     -0.36600000
H    -12.11100000    -12.97300000     -0.28600000
H    -12.06000000    -11.75400000     -1.18200000
O     -1.40500000      0.01800000      5.65700000
H     -1.15000000      0.39500000      4.81500000
H     -2.35600000     -0.07200000      5.60100000
O     -0.66400000      5.38400000      5.49000000
H     -1.13300000      5.43000000      4.65700000
H     -0.26000000      4.51600000      5.48900000
O     -0.67400000    -10.19100000    -11.54900000
H      0.12500000    -10.69700000    -11.69400000
H     -1.07900000    -10.12900000    -12.41400000
O    -12.14600000     -2.84100000     -2.38200000
H    -11.78900000     -2.16400000     -1.80800000
H    -12.58600000     -2.35500000     -3.08000000
O     -5.76100000     -3.23200000     -8.03900000
H     -5.91700000     -3.72100000     -8.84700000
H     -4.91400000     -2.80600000     -8.17600000
O     -7.27700000      2.89200000     -3.10100000
H     -7.89300000      2.93200000     -2.37000000
H     -6.46000000      2.58300000     -2.71100000
O     -9.91900000     -0.71000000    -15.28700000
H     -9.62800000     -0.11700000    -15.98000000
H     -9.30800000     -1.44500000    -15.32800000
O    -10.58200000      0.53100000     -8.71400000
H     -9.64800000      0.73800000     -8.73500000
H    -10.71100000     -0.06700000     -9.45100000
O    -11.36700000      9.29200000      4.95800000
H    -10.43500000      9.48100000      5.07100000
H    -11.49200000      9.25900000      4.01000000
O      0.63700000      0.65700000     -7.34600000
H      0.06200000      0.01900000     -7.76900000
H      1.50400000      0.47800000     -7.71100000
O    -10.58400000      3.84200000     -6.16400000
H    -10.21800000      3.98700000     -7.03700000
H     -9.86600000      3.45100000     -5.66600000
O     -0.45100000      1.15200000     10.90400000
H     -0.65300000      2.04700000     11.17700000
H     -0.95400000      1.02700000     10.09900000
O     15.65200000     -2.20200000      7.65100000
H     15.43800000     -1.63700000      8.39300000
H     15.98500000     -1.60400000      6.98200000
O     -8.40600000     -0.74300000     -4.05900000
H     -7.69600000     -0.79500000     -3.41900000
H     -8.03600000     -1.12000000     -4.85800000
O     14.91000000     -1.96800000      2.19000000
H     14.23500000     -2.59300000      2.45400000
H     14.54600000     -1.11200000      2.41600000
O      9.30800000    -12.77600000     -3.46600000
H      9.21900000    -13.18600000     -4.32700000
H      9.27400000    -11.83600000     -3.64500000
O      6.93100000    -13.04400000     -2.23900000
H      6.80000000    -13.96600000     -2.01700000
H      7.79600000    -13.01600000     -2.64700000
O     -8.14900000    -12.12800000     -0.31100000
H     -7.24700000    -12.43600000     -0.21700000
H     -8.67700000    -12.80000000      0.11900000
O      5.35300000     16.31800000     -2.30900000
H      4.81800000     15.59200000     -2.62900000
H      6.11100000     15.89700000     -1.90500000
O     -9.28900000     11.68000000    -10.90200000
H     -8.97000000     10.77800000    -10.86900000
H     -8.66000000     12.13600000    -11.46200000
O      1.73000000      4.05700000      9.42000000
H      2.59200000      4.47200000      9.38700000
H      1.35100000      4.35900000     10.24600000
O      7.24200000    -12.01400000      7.92500000
H      7.58600000    -11.28500000      7.41000000
H      6.40900000    -11.69100000      8.27000000
O     10.13100000      4.36100000      9.72000000
H      9.55000000      3.93600000     10.35100000
H     10.25600000      5.24400000     10.06600000
O     -5.97500000     -0.72900000     -1.84600000
H     -5.45200000     -0.30300000     -2.52500000
H     -6.36800000     -0.00600000     -1.35700000
O    -12.55500000      2.74700000     -3.76800000
H    -13.04700000      2.28500000     -4.44700000
H    -11.69000000      2.33500000     -3.77800000
O     11.03600000     10.35300000     -5.63800000
H     11.86100000     10.79000000     -5.42600000
H     10.62200000     10.92300000     -6.28500000
O     -8.98200000     -7.52600000      8.71700000
H     -9.52600000     -7.66300000      7.94100000
H     -8.54400000     -8.36600000      8.85400000
O     -2.80800000    -10.72800000      7.83400000
H     -2.50500000    -11.50300000      8.30700000
H     -2.30200000    -10.00700000      8.20900000
O    -15.20300000      8.75100000     -1.94800000
H    -14.55800000      9.07300000     -1.31900000
H    -14.68800000      8.27300000     -2.59700000
O      2.31300000     16.26600000     -6.04700000
H      2.38700000     15.33100000     -5.85700000
H      3.18100000     16.51500000     -6.36500000
O     -9.91200000     12.48100000     -5.50900000
H    -10.85500000     12.62200000     -5.42200000
H     -9.77400000     12.35200000     -6.44700000
O     -1.70400000    -11.07800000      4.62400000
H     -2.37400000    -11.19600000      3.95100000
H     -1.84600000    -10.19000000      4.95100000
O    -13.17000000      7.18900000     -4.83200000
H    -13.14400000      6.68700000     -4.01700000
H    -12.86000000      8.06100000     -4.58600000
O     -7.59900000      7.44700000     -6.13300000
H     -7.19400000      6.84900000     -5.50500000
H     -8.52700000      7.44600000     -5.90000000
O     -5.16700000    -11.63700000     -9.00000000
H     -4.90400000    -12.48900000     -9.34900000
H     -5.59800000    -11.84100000     -8.16900000
O     10.40200000     -6.08600000    -12.55700000
H     11.13600000     -6.32600000    -11.99200000
H     10.21200000     -6.88200000    -13.05300000
O     -5.81200000     -6.95300000    -12.14200000
H     -5.89500000     -6.25100000    -12.78700000
H     -6.71500000     -7.20100000    -11.94100000
O     -9.29800000     13.03200000     -8.33500000
H     -9.21500000     12.88000000     -9.27700000
H     -8.40200000     12.97300000     -8.00300000
O     -1.81400000     -2.93700000    -16.83200000
H     -1.99400000     -2.07800000    -17.21500000
H     -2.49300000     -3.05000000    -16.16800000
O      2.50700000      0.01500000    -12.28400000
H      1.68700000      0.03200000    -11.79000000
H      2.46900000      0.79500000    -12.83800000
O     -9.27800000     -7.65100000     -4.92900000
H     -8.89600000     -8.24900000     -5.57200000
H     -8.86600000     -7.89600000     -4.10000000
O      9.11300000      6.64900000      2.54300000
H      8.46100000      6.18300000      3.06600000
H      8.65100000      7.42000000      2.21400000
O     10.88300000      6.98300000     -9.93600000
H     10.72000000      7.88300000    -10.21800000
H     10.71100000      6.99300000     -8.99400000
O     -3.91100000     -7.49300000     10.00800000
H     -4.29600000     -7.40800000      9.13600000
H     -4.38300000     -6.85500000     10.54200000
O     -7.62600000      5.09100000      0.12100000
H     -6.87200000      4.63400000      0.49200000
H     -8.10100000      4.41500000     -0.36300000
O    -12.04400000     10.10600000      2.30000000
H    -12.86400000      9.63800000      2.14400000
H    -12.31600000     10.99200000      2.53800000
O     13.01600000      4.93000000    -10.37400000
H     12.83300000      5.63000000    -11.00000000
H     13.95300000      4.75900000    -10.47300000
O      0.40700000    -15.83900000     -0.99600000
H      0.20500000    -15.86300000     -1.93100000
H     -0.44700000    -15.87300000     -0.56500000
O     -1.04500000      9.70400000    -10.61900000
H     -0.55600000      9.57000000    -11.43100000
H     -0.49000000      9.32200000     -9.93900000
O      1.46600000    -11.65400000    -11.56600000
H      1.67900000    -12.54300000    -11.28500000
H      1.93000000    -11.54700000    -12.39600000
O      7.23200000     -4.01800000     -4.47800000
H      8.14400000     -4.24300000     -4.66100000
H      6.81600000     -4.85600000     -4.27300000
O     -4.31500000    -11.18400000     -5.80100000
H     -5.03300000    -11.79600000     -5.96600000
H     -3.54700000    -11.60700000     -6.18600000
O     10.24500000     -4.47400000     -7.84400000
H      9.99100000     -4.58500000     -6.92700000
H     10.61700000     -5.32000000     -8.09400000
O     13.12000000     -3.97000000      2.80900000
H     12.63500000     -4.34200000      3.54700000
H     12.92300000     -4.55200000      2.07600000
O     -6.09300000      3.47900000    -12.36300000
H     -6.77900000      2.81800000    -12.26400000
H     -6.46200000      4.26800000    -11.96600000
O      5.35800000     -9.51600000     -4.87600000
H      5.31900000    -10.43000000     -4.59600000
H      4.44200000     -9.24900000     -4.95300000
O      9.92000000      2.83800000      3.85700000
H      9.89900000      3.78800000      3.73900000
H      9.22100000      2.65900000      4.48600000
O    -10.49200000    -14.83900000     -2.89500000
H    -11.29200000    -14.76100000     -2.37600000
H    -10.30200000    -13.94500000     -3.18000000
O      4.30800000     13.68000000      5.73400000
H      4.05300000     12.81700000      5.40900000
H      3.62700000     13.90900000      6.36700000
O    -12.99700000      1.55600000     -8.13100000
H    -12.83300000      2.46900000     -7.89700000
H    -12.13500000      1.20900000     -8.36100000
O     -6.22600000      7.85700000      9.54000000
H     -7.05500000      7.90400000      9.06400000
H     -6.29100000      8.54500000     10.20200000
O     -3.90800000     -3.42300000     -5.25400000
H     -4.63000000     -3.18300000     -5.83500000
H     -3.17900000     -3.61600000     -5.84500000
O      1.84600000    -14.68100000      2.29600000
H      1.48300000    -13.96800000      2.82100000
H      1.37800000    -15.46100000      2.59400000
O     13.13700000      5.88800000     -3.33400000
H     12.83200000      6.77700000     -3.15200000
H     13.12200000      5.82100000     -4.28900000
O     11.66400000      0.33200000     -1.26800000
H     12.28200000     -0.37200000     -1.06900000
H     11.38800000      0.16100000     -2.16800000
O    -13.04000000      4.16000000     -7.06200000
H    -13.11100000      5.10500000     -7.19900000
H    -12.20800000      4.04600000     -6.60400000
O     -8.55700000     10.30000000     -4.65200000
H     -9.24000000     10.95700000     -4.78900000
H     -8.95500000      9.66100000     -4.06000000
O     -5.13600000     -4.45100000    -13.71500000
H     -5.01000000     -3.50200000    -13.68600000
H     -4.27100000     -4.80100000    -13.92900000
O    -11.50000000      7.44400000     -8.50800000
H    -11.13300000      8.32200000     -8.41000000
H    -11.20000000      7.15300000     -9.36900000
O     -4.30700000     -1.49000000    -14.09100000
H     -4.57800000     -0.65100000    -14.46400000
H     -4.70900000     -1.50700000    -13.22300000
O     -8.91700000      5.59800000     10.47700000
H     -9.45500000      5.20900000     11.16700000
H     -9.46700000      6.28900000     10.10600000
O      9.74900000     -6.51600000     11.00800000
H      9.61400000     -5.61900000     10.70100000
H     10.22100000     -6.41700000     11.83500000
O     -1.87000000     -4.73600000     -6.78100000
H     -1.70400000     -5.48800000     -7.34900000
H     -1.61300000     -5.03300000     -5.90800000
O      0.88900000     -8.12200000      0.20100000
H      0.20800000     -7.45100000      0.17300000
H      1.48000000     -7.83500000      0.89700000
O     -6.80200000     -3.32900000     -1.18300000
H     -6.88100000     -3.89500000     -1.95100000
H     -6.61300000     -2.46200000     -1.54100000
O     -5.72600000      3.75300000      1.38000000
H     -4.80000000      3.72900000      1.13900000
H     -5.73400000      3.58300000      2.32200000
O     -2.66100000      6.35600000    -11.87500000
H     -3.40100000      6.04500000    -11.35300000
H     -1.95500000      6.47900000    -11.24000000
O      5.64800000    -15.45700000     -2.42900000
H      5.55300000    -16.32200000     -2.03000000
H      4.75300000    -15.12200000     -2.48900000
O      2.34600000    -13.81700000    -10.38300000
H      2.19100000    -14.42600000     -9.66100000
H      2.69000000    -14.36600000    -11.08800000
O      5.64400000     -1.66400000    -16.91000000
H      5.84600000     -2.54800000    -16.60300000
H      4.80200000     -1.45600000    -16.50600000
O     -1.73800000      4.53000000     11.05000000
H     -2.39400000      5.22600000     11.00900000
H     -1.64400000      4.34300000     11.98400000
O     -1.08600000     -0.07600000     14.87000000
H     -0.32500000      0.47000000     14.67100000
H     -1.06700000     -0.76400000     14.20500000
O      0.54300000     -4.69800000     16.87200000
H      0.21000000     -3.80300000     16.81900000
H      0.56400000     -4.89100000     17.81000000
O      8.45300000    -15.40800000     -0.69900000
H      7.68900000    -15.29900000     -0.13400000
H      8.86500000    -14.54400000     -0.71300000
O    -13.05900000      9.69200000     -0.44700000
H    -12.48600000      9.46200000      0.28500000
H    -12.55800000     10.33400000     -0.95000000
O      7.14100000     13.31200000      6.22600000
H      7.18200000     13.87200000      7.00200000
H      6.20500000     13.16900000      6.08400000
O    -12.03900000     -8.66000000     -1.80600000
H    -12.22900000     -8.92700000     -0.90700000
H    -12.13900000     -7.70800000     -1.79900000
O      1.47700000     -3.86000000      1.83000000
H      1.47000000     -4.70300000      2.28200000
H      0.55400000     -3.61100000      1.77400000
O     -9.44000000      2.53000000     14.76700000
H     -8.61300000      2.96200000     14.98000000
H     -9.94100000      2.55700000     15.58200000
O     10.40200000     -9.74100000    -12.15200000
H     11.02900000    -10.46300000    -12.18300000
H      9.95200000     -9.85000000    -11.31400000
O      7.96200000      4.39000000     -0.09900000
H      7.49600000      3.55900000     -0.00400000
H      8.64800000      4.20700000     -0.74100000
O     -2.51300000     12.80500000      0.82100000
H     -2.14900000     11.92700000      0.94200000
H     -1.79500000     13.31100000      0.44200000
O    -14.05300000      7.12900000      4.95100000
H    -13.21300000      6.67800000      4.86900000
H    -14.69600000      6.42400000      5.03700000
O    -16.52500000     -7.42600000      0.45200000
H    -16.81700000     -7.52700000     -0.45400000
H    -15.60000000     -7.18900000      0.38000000
O      8.88400000      1.41200000     -8.08400000
H      8.41300000      1.14100000     -8.87200000
H      9.37600000      2.18800000     -8.35400000
O     -8.95800000     10.65300000      6.62600000
H     -9.72100000     11.20000000      6.44100000
H     -8.35600000     11.23200000      7.09200000
O     11.90200000     12.99700000     -1.26800000
H     11.95300000     12.18700000     -0.76000000
H     12.39300000     13.63600000     -0.75100000
O     -1.51200000      1.20100000    -13.70000000
H     -2.40200000      1.54500000    -13.62400000
H     -1.41400000      0.62300000    -12.94300000
O    -16.33300000     -0.56700000     -1.38000000
H    -17.19700000     -0.35400000     -1.73500000
H    -15.99300000      0.26900000     -1.06200000
O     12.06300000      1.07000000     12.44700000
H     12.07400000      1.95900000     12.80200000
H     11.36500000      1.08200000     11.79200000
O     -7.42700000      5.91900000    -11.15800000
H     -7.23800000      6.85600000    -11.10000000
H     -8.01100000      5.83900000    -11.91200000
O      0.62200000      7.79600000      6.32500000
H      1.55200000      7.63500000      6.48200000
H      0.28300000      6.95600000      6.01600000
O     -7.89600000     -3.98400000     -3.72500000
H     -8.57700000     -3.67100000     -4.32100000
H     -7.31800000     -4.51000000     -4.27800000
O     -5.93300000     12.68400000    -10.07600000
H     -6.49000000     13.45300000     -9.95600000
H     -6.41400000     11.97100000     -9.65500000
O      0.64000000      7.57900000    -15.09000000
H      1.41400000      7.15200000    -14.72200000
H      0.87200000      7.75000000    -16.00300000
O      9.78200000     -3.56300000      7.97900000
H     10.30300000     -4.36600000      7.99700000
H      9.72300000     -3.33700000      7.05000000
O     -9.00700000      6.44900000     -1.94500000
H     -9.27300000      6.01900000     -1.13300000
H     -9.24000000      5.82600000     -2.63400000
O    -12.93100000     -1.93700000      6.76300000
H    -13.23500000     -1.03000000      6.73000000
H    -12.41800000     -1.98900000      7.56900000
O     -2.02300000     -0.80200000     -5.14700000
H     -1.82900000     -1.53600000     -4.56400000
H     -1.16600000     -0.50800000     -5.45500000
O     -2.10000000     17.26400000      3.30700000
H     -2.69100000     16.58800000      2.97600000
H     -1.43700000     16.78300000      3.80100000
O     12.78400000     -6.59100000      9.31800000
H     12.42800000     -5.89800000      9.87400000
H     13.61100000     -6.83200000      9.73500000
O      2.16000000     -3.05200000    -11.93800000
H      2.28000000     -2.15000000    -12.23700000
H      2.65500000     -3.58000000    -12.56400000
O    -10.62400000     13.90500000     -2.14500000
H    -10.15000000     14.10600000     -2.95100000
H    -10.99800000     14.74200000     -1.87100000
O     -4.64700000     -9.84400000    -12.65200000
H     -4.13200000     -9.79500000    -11.84600000
H     -5.35300000     -9.21100000    -12.52300000
O      7.65200000     -8.24000000    -11.60000000
H      7.09100000     -8.76200000    -12.17300000
H      8.06800000     -8.88200000    -11.02400000
O     10.78700000     -9.72400000     11.76000000
H     10.53500000     -8.82400000     11.55400000
H     10.67100000    -10.20000000     10.93800000
O     14.49500000      9.19200000     -0.07600000
H     15.25500000      9.51500000     -0.55900000
H     14.78000000      8.35300000      0.28500000
O     -0.83600000     -5.55500000      5.02000000
H     -1.12500000     -4.73800000      5.42700000
H     -0.07000000     -5.30600000      4.50200000
O    -13.13500000      6.74800000      0.72400000
H    -13.55400000      6.04600000      1.22300000
H    -13.58800000      7.54300000      1.00400000
O      2.04400000      2.56300000    -13.18900000
H      1.41300000      2.92200000    -13.81300000
H      2.15100000      3.25200000    -12.53300000
O    -14.33100000      1.72900000      3.20300000
H    -13.82700000      0.91500000      3.22700000
H    -13.67100000      2.41600000      3.11200000
O      6.74700000      9.09400000    -10.06300000
H      7.17400000      9.95000000    -10.03900000
H      5.84900000      9.28200000    -10.33600000
O      5.49600000      3.85400000      6.31400000
H      6.13000000      3.52700000      6.95200000
H      4.65200000      3.78900000      6.76000000
O     15.94900000      1.54400000      0.16800000
H     15.84200000      0.66200000     -0.18800000
H     15.09100000      1.95400000      0.05400000
O     15.38100000     -6.37900000      5.05600000
H     15.92600000     -6.04100000      4.34600000
H     15.59000000     -5.82200000      5.80600000
O     -9.79100000      0.69500000     11.24600000
H    -10.52500000      0.61600000     10.63600000
H    -10.18700000      0.59200000     12.11100000
O    -16.67200000     -0.83800000     -4.57600000
H    -17.51000000     -1.17300000     -4.25600000
H    -16.50900000     -0.05600000     -4.04900000
O      1.28400000      4.41100000     12.12400000
H      0.58800000      4.37400000     12.78000000
H      1.88200000      3.70600000     12.36900000
O    -11.35100000    -11.27800000      2.30200000
H    -10.55500000    -10.75300000      2.21900000
H    -11.56600000    -11.53000000      1.40400000
O    -10.55000000      4.31800000    -11.25000000
H    -10.41500000      5.25100000    -11.41400000
H    -11.41300000      4.13200000    -11.62100000
O      3.36200000     -9.29300000     10.30800000
H      2.64500000     -8.66000000     10.35000000
H      3.47900000     -9.58200000     11.21300000
O      1.89500000     16.16800000     -3.15700000
H      2.04500000     17.11100000     -3.22200000
H      2.24000000     15.81300000     -3.97600000
O     -0.54900000    -12.35500000     -4.82700000
H     -1.17600000    -12.44300000     -5.54500000
H      0.22300000    -11.95700000     -5.23100000
O      9.25600000      4.46600000      7.06000000
H      8.59100000      3.85300000      7.37200000
H      9.75600000      4.69600000      7.84300000
O      4.94700000     -7.56800000     -8.88700000
H      4.65000000     -6.84900000     -8.32900000
H      5.32200000     -7.13500000     -9.65500000
O      4.36300000     -8.47800000      7.71300000
H      4.82000000     -9.24900000      7.37900000
H      4.36500000     -8.59100000      8.66400000
O      0.79300000     -9.80400000     -6.25400000
H      1.37400000     -9.40000000     -5.61000000
H      1.35700000     -9.98500000     -7.00600000
O     -9.02600000    -10.04000000      4.64900000
H     -9.04700000    -10.91100000      4.25500000
H     -8.14800000     -9.71100000      4.45600000
O    -10.82700000     -1.17500000    -10.79100000
H    -11.01800000     -2.03200000    -11.17200000
H    -10.72400000     -0.59500000    -11.54500000
O     -4.49500000      4.84700000      8.38700000
H     -5.45000000      4.81800000      8.32500000
H     -4.32200000      5.31600000      9.20400000
O     10.38300000     -2.17400000    -13.74600000
H     11.28100000     -2.47000000    -13.90000000
H     10.48100000     -1.30700000    -13.35300000
O     -8.26300000      9.48600000      3.91800000
H     -7.64400000      9.49600000      3.18800000
H     -7.71200000      9.45800000      4.69900000
O     -5.35400000     15.81200000      6.98100000
H     -4.59500000     15.53500000      6.46800000
H     -5.10000000     16.66200000      7.34300000
O     -5.25000000      1.14300000    -15.30600000
H     -4.92900000      1.85300000    -15.86300000
H     -5.71100000      0.55700000    -15.90600000
O     -3.39300000    -12.24900000    -12.89000000
H     -3.19200000    -12.27100000    -11.95400000
H     -3.94900000    -11.47700000    -12.99800000
O    -14.40900000     -6.53300000     -1.24700000
H    -14.87700000     -6.07100000     -1.94200000
H    -13.62000000     -6.01100000     -1.10100000
O      4.42500000     11.42800000     11.98300000
H      4.76300000     10.53300000     11.95900000
H      4.65200000     11.74600000     12.85700000
O    -12.76500000      6.95200000     -1.98900000
H    -12.83300000      6.97100000     -1.03500000
H    -12.42200000      7.81500000     -2.22200000
O      2.50000000     -6.62800000     13.03500000
H      2.56800000     -5.76800000     13.45000000
H      1.58500000     -6.88200000     13.16000000
O     -8.37800000      3.49100000    -16.32200000
H     -7.97700000      3.38900000    -15.45900000
H     -7.63900000      3.62100000    -16.91600000
O     -8.76100000     -7.86700000     13.47600000
H     -9.61500000     -8.10300000     13.83600000
H     -8.21600000     -7.69600000     14.24500000
O     15.46500000     -7.60100000     -3.15600000
H     15.35600000     -6.65900000     -3.29300000
H     15.12600000     -8.00000000     -3.95700000
O      9.83500000     13.35100000      7.14200000
H      9.76900000     12.70400000      7.84500000
H      9.07700000     13.17600000      6.58400000
O     15.33400000      0.06200000     -6.97600000
H     15.68800000     -0.56900000     -6.34900000
H     16.10600000      0.46300000     -7.37500000
O    -10.38800000      3.97200000     12.24800000
H     -9.86600000      3.83600000     13.03900000
H    -11.28200000      3.75100000     12.51000000
O     -7.24300000     12.75100000     -6.56800000
H     -6.82500000     11.93400000     -6.29600000
H     -8.03800000     12.80200000     -6.03600000
O     -5.96700000    -10.17700000      4.87600000
H     -5.69900000    -10.05400000      5.78600000
H     -5.38000000     -9.61100000      4.37500000
O      0.10200000    -12.66300000      3.15100000
H     -0.44000000    -12.03800000      3.63300000
H      0.19300000    -12.28000000      2.27900000
O     12.98700000      0.16700000     -5.97600000
H     12.61700000      0.49400000     -6.79600000
H     13.93300000      0.17500000     -6.12100000
O      0.18300000    -14.05100000     -8.39700000
H      0.55300000    -14.92100000     -8.54300000
H     -0.74100000    -14.21200000     -8.20500000
O      8.90000000     -5.35900000      5.26200000
H      8.43400000     -5.94900000      4.67000000
H      9.18900000     -4.63800000      4.70300000
O      1.17600000     -4.20500000     10.79800000
H      1.59800000     -5.04400000     10.97800000
H      1.09900000     -3.78600000     11.65600000
O     -8.24100000      8.40200000      7.88700000
H     -8.55800000      9.21600000      7.49600000
H     -8.93300000      8.14400000      8.49600000
O      8.89600000     -9.56400000      7.46000000
H      8.24100000     -9.33700000      6.80100000
H      9.16700000     -8.72300000      7.82900000
O      4.89400000     11.51900000      1.64900000
H      4.01800000     11.90200000      1.62300000
H      5.02000000     11.27100000      2.56500000
O     -9.44800000      5.09800000      2.42600000
H     -8.56800000      5.05800000      2.05100000
H    -10.01500000      5.30500000      1.68300000
O     -9.77500000     -5.12500000      4.90400000
H     -9.41500000     -4.97600000      5.77800000
H     -9.42400000     -4.40800000      4.37500000
O      0.97400000     -5.86800000     -6.09000000
H      0.66300000     -6.20500000     -6.93000000
H      0.28500000     -6.10100000     -5.46900000
O     12.55100000      1.97100000      9.02300000
H     12.24300000      1.73300000      9.89800000
H     11.93900000      2.64500000      8.72900000
O     -0.65100000    -10.68600000     -2.88900000
H     -0.69500000    -11.43100000     -3.48800000
H      0.18300000    -10.79600000     -2.43200000
O     -0.04700000     14.50100000     -7.69500000
H      0.71600000     13.95400000     -7.88200000
H     -0.63200000     13.93300000     -7.19300000
O     -8.35600000     -9.11900000    -13.20500000
H     -8.24900000     -8.57600000    -13.98600000
H     -8.67600000     -8.51500000    -12.53600000
O      5.89400000     -5.63900000     10.23600000
H      5.35400000     -6.42900000     10.26400000
H      6.24900000     -5.62300000      9.34700000
O      6.85800000     -1.08500000      3.17100000
H      6.30400000     -0.43200000      2.74500000
H      7.71200000     -0.66100000      3.24900000
O    -12.31900000      3.79500000      2.91400000
H    -11.40300000      3.57600000      2.74300000
H    -12.28000000      4.54200000      3.51100000
O     12.60000000      2.43500000     -8.90800000
H     12.43100000      1.61500000     -9.37300000
H     12.39200000      3.11800000     -9.54400000
O     -7.94100000      8.53300000    -10.56300000
H     -7.67800000      9.18200000    -11.21600000
H     -7.69800000      8.92600000     -9.72400000
O      1.36800000     -3.75800000     -4.20700000
H      0.93400000     -4.36500000     -4.80600000
H      2.13600000     -3.45400000     -4.69000000
O      7.78400000     -1.64000000     -2.92700000
H      7.57300000     -2.19000000     -3.68200000
H      8.59100000     -2.01500000     -2.57600000
O     13.78000000     -7.64900000      2.89500000
H     13.04400000     -7.58100000      2.28600000
H     13.86900000     -6.77000000      3.26300000
O     -0.00800000      4.57800000    -11.82100000
H     -0.34800000      4.96200000    -11.01200000
H     -0.75000000      4.59900000    -12.42600000
O      7.37600000     11.74200000     -4.57400000
H      8.02700000     12.14300000     -3.99900000
H      7.48200000     10.80000000     -4.43500000
O    -14.88700000      9.97900000     -5.68600000
H    -14.63300000     10.87600000     -5.46600000
H    -14.20100000      9.43400000     -5.30000000
O     10.98300000     -0.85100000     -3.90300000
H     10.41000000     -0.29600000     -4.43200000
H     11.82700000     -0.82300000     -4.35400000
O      9.67900000     11.39400000      9.08000000
H      9.99500000     10.49400000      9.00800000
H      9.48100000     11.50500000     10.01000000
O    -10.34500000      7.52800000     -5.02100000
H    -10.66000000      6.81800000     -5.58000000
H    -10.42200000      7.18400000     -4.13100000
O     -6.48200000     -7.47100000      1.68500000
H     -7.39500000     -7.50200000      1.39800000
H     -6.23300000     -6.55200000      1.59100000
O     13.72200000     10.59300000      4.08600000
H     12.77400000     10.62800000      3.95900000
H     13.85500000     10.90100000      4.98300000
O      7.34100000      8.75700000      1.67600000
H      7.16600000      9.31800000      0.92100000
H      6.67900000      8.06700000      1.62000000
O      3.59000000    -10.35000000      1.32600000
H      3.85600000    -11.22700000      1.05000000
H      3.97900000     -9.76600000      0.67500000
O     12.15400000      8.28300000     -2.25200000
H     12.81800000      8.45500000     -1.58400000
H     11.32700000      8.27800000     -1.77200000
O     -3.13600000     -7.22900000     -5.61200000
H     -2.60500000     -7.99800000     -5.40600000
H     -2.94600000     -6.61100000     -4.90700000
O      9.31800000     -3.01300000      0.75500000
H      8.98700000     -3.62200000      1.41500000
H      9.34100000     -2.16600000      1.20100000
O      2.69600000     12.81900000      2.50300000
H      3.02400000     13.67500000      2.78000000
H      1.75100000     12.94200000      2.41200000
O     -5.04600000      8.00400000     14.92500000
H     -4.84200000      8.85000000     14.52600000
H     -5.80400000      8.17900000     15.48300000
O     -2.46200000     -3.26600000      6.15100000
H     -1.84500000     -3.42700000      6.86500000
H     -3.32300000     -3.29300000      6.56800000
O     -2.11100000    -16.34200000     -5.11900000
H     -2.98600000    -16.64200000     -4.87200000
H     -1.73100000    -17.08000000     -5.59500000
O      2.43600000      6.86000000    -17.37500000
H      2.92700000      6.44700000    -18.08500000
H      2.64600000      6.33600000    -16.60200000
O     13.45500000     -3.12100000     -6.75700000
H     14.07900000     -3.26600000     -7.46800000
H     12.80700000     -3.81800000     -6.86100000
O     -5.39900000    -12.30000000     -0.14700000
H     -4.79600000    -12.60200000      0.53200000
H     -5.59200000    -11.39300000      0.09000000
O     12.47600000      2.16500000      4.54400000
H     11.73500000      2.40800000      3.98900000
H     12.34300000      2.66100000      5.35200000
O      3.20300000      6.70200000    -14.59400000
H      3.89000000      6.17900000    -15.00600000
H      3.32300000      6.55900000    -13.65500000
O     -0.66900000      4.45400000      8.26900000
H     -1.12100000      4.54800000      9.10700000
H      0.24400000      4.66200000      8.46400000
O      6.12900000      2.44600000     -0.15000000
H      5.70100000      1.98800000     -0.87400000
H      6.37100000      1.75200000      0.46300000
O      7.05600000    -12.12500000     -6.52300000
H      6.75100000    -12.94600000     -6.90700000
H      6.41800000    -11.92900000     -5.83700000
O     17.10300000      2.80500000      5.35200000
H     16.53800000      2.09300000      5.65200000
H     17.21500000      2.64300000      4.41500000
O     11.00900000      2.60500000     -3.90800000
H     10.30300000      2.07300000     -4.27700000
H     11.24200000      3.21300000     -4.60900000
O     -8.94900000     -2.77300000      3.70500000
H     -8.88700000     -2.92100000      2.76100000
H     -9.10400000     -1.83300000      3.79000000
O      2.53900000     -0.29500000      7.20800000
H      2.68500000     -0.55200000      8.11800000
H      2.00000000     -0.99800000      6.84500000
O    -14.44000000     -5.00100000      3.58800000
H    -13.81300000     -5.70800000      3.73900000
H    -14.04900000     -4.48100000      2.88500000
O     -3.06600000     -1.62700000     -7.67200000
H     -3.39200000     -0.97800000     -8.29500000
H     -2.97400000     -1.14600000     -6.85000000
O      5.44800000     -6.03200000     15.97100000
H      4.81200000     -6.63300000     15.58100000
H      6.02000000     -6.59400000     16.49300000
O      6.90900000     -3.80300000    -15.79800000
H      7.37700000     -3.81200000    -16.63200000
H      7.60000000     -3.80300000    -15.13500000
O     13.72200000      5.84400000     -6.20100000
H     14.35400000      6.56200000     -6.17800000
H     14.12200000      5.19100000     -6.77500000
O      9.30000000     12.93700000      1.11300000
H      8.81800000     13.46000000      1.75400000
H      9.82200000     13.57600000      0.62700000
O     10.86800000     -0.86700000      8.96300000
H     10.57000000     -1.66100000      8.51900000
H     11.51200000     -0.48600000      8.36600000
O      5.31500000      8.90000000    -15.41100000
H      4.75900000      8.12200000    -15.46000000
H      5.87600000      8.74600000    -14.65100000
O     -6.03000000     -1.30300000      1.73500000
H     -6.29000000     -0.63900000      1.09600000
H     -6.68400000     -1.99500000      1.64100000
O    -11.34400000     -6.79100000      1.33300000
H    -11.60300000     -6.74100000      2.25300000
H    -11.89700000     -6.14600000      0.89300000
O      9.25300000      0.61800000     -5.48200000
H      9.11500000      1.12700000     -6.28100000
H      8.58700000     -0.06800000     -5.51600000
O     -7.33300000     -2.09700000    -15.24000000
H     -6.74700000     -1.84800000    -15.95400000
H     -6.76900000     -2.13100000    -14.46700000
O     -6.06000000      6.53400000     -1.92400000
H     -6.98900000      6.32800000     -1.82000000
H     -5.70000000      6.47500000     -1.03900000
O      7.18900000     -6.50700000      7.93300000
H      6.49400000     -6.84000000      7.36600000
H      7.89800000     -6.27500000      7.33300000
O     -6.15100000     -9.74100000      0.39400000
H     -6.39100000     -8.87200000      0.71500000
H     -5.83000000     -9.58800000     -0.49500000
O     -7.15200000      3.51800000     15.90300000
H     -6.56300000      4.12000000     15.44800000
H     -7.27400000      3.90900000     16.76800000
O     -4.40600000      0.11000000     -3.57000000
H     -4.06100000      0.98200000     -3.37500000
H     -3.64600000     -0.38700000     -3.87000000
O     -1.40100000    -13.80600000    -11.06800000
H     -0.75800000    -13.10000000    -10.99900000
H     -0.90900000    -14.59900000    -10.85800000
O     -8.42100000    -12.64200000     -4.45000000
H     -8.53300000    -11.78200000     -4.04400000
H     -7.81700000    -13.10400000     -3.86900000
O      0.51300000     -6.24800000    -15.96900000
H      0.66200000     -6.76100000    -15.17500000
H      0.42500000     -6.90200000    -16.66300000
O      4.48000000    -14.25300000      3.25400000
H      3.74800000    -14.45200000      2.67100000
H      5.15300000    -14.89200000      3.02100000
O     -0.93600000      9.88200000      5.45000000
H     -0.06300000      9.93200000      5.06000000
H     -0.97700000      9.00500000      5.83200000
O    -13.46500000      1.77500000      0.29800000
H    -14.26100000      1.93700000      0.80400000
H    -13.14800000      2.64700000      0.06400000
O     -4.85500000     -5.88800000     -7.44400000
H     -4.22700000     -6.32800000     -6.87000000
H     -4.34000000     -5.63200000     -8.20900000
O      2.49900000     15.92400000      0.03000000
H      2.28800000     15.91000000     -0.90300000
H      3.26500000     15.35600000      0.11100000
O     10.13000000      4.38700000     -1.92900000
H     10.34500000      3.53800000     -2.31500000
H     10.97800000      4.77200000     -1.71000000
O      4.83500000    -11.89000000      4.76900000
H      4.21700000    -11.16100000      4.81400000
H      4.39400000    -12.54500000      4.22800000
O     -3.54000000      3.39500000     15.06300000
H     -4.03800000      4.16700000     14.79500000
H     -3.65800000      3.35100000     16.01200000
O      6.50400000     -5.72300000     -0.08700000
H      6.57400000     -5.44100000     -1.00000000
H      5.93400000     -5.07100000      0.32100000
O     12.19700000     -6.70700000    -10.83100000
H     12.52600000     -7.59900000    -10.94500000
H     11.86500000     -6.68800000     -9.93300000
O     10.41600000     -1.80300000     -7.91800000
H     10.02300000     -1.38200000     -7.15300000
H     10.36400000     -2.74000000     -7.72900000
O    -11.54400000     -2.87900000     -7.76400000
H    -12.44100000     -2.78100000     -7.44600000
H    -11.27300000     -1.99000000     -7.99500000
O     -4.08500000      0.24800000      5.38600000
H     -4.31700000      1.04900000      5.85500000
H     -4.87200000     -0.29500000      5.43600000
O     -8.70100000     -7.25400000      0.38500000
H     -8.80700000     -6.63500000     -0.33700000
H     -9.49000000     -7.14300000      0.91500000
O      0.64100000     -3.55900000    -15.66900000
H     -0.21800000     -3.45300000    -16.07700000
H      0.71100000     -4.49800000    -15.49700000
O     12.09300000     -8.35000000     -5.14700000
H     11.94700000     -7.46300000     -4.82000000
H     13.04000000     -8.40300000     -5.28100000
O      4.87800000     16.18900000     -7.23100000
H      5.62100000     15.66300000     -6.93800000
H      5.04700000     16.34700000     -8.16000000
O      2.13300000    -10.25200000      3.65900000
H      2.57800000    -10.28400000      2.81200000
H      1.23400000    -10.51800000      3.46700000
O     13.27400000      1.27200000    -11.71000000
H     12.42000000      1.10900000    -12.10900000
H     13.49300000      0.45100000    -11.26800000
O     -2.48400000     11.48600000      4.16000000
H     -3.31900000     11.05700000      3.97700000
H     -2.06800000     10.92900000      4.81900000
O    -12.60400000      9.50600000     -3.39400000
H    -11.70400000      9.28900000     -3.15500000
H    -12.65700000     10.45600000     -3.29100000
O      4.52300000     -1.73700000     -3.37600000
H      5.38100000     -1.86400000     -3.78200000
H      3.90600000     -1.76400000     -4.10700000
O     -8.71000000      2.39900000    -12.06100000
H     -9.27000000      1.94500000    -12.69100000
H     -9.18000000      3.21000000    -11.86500000
O    -10.48300000     -1.57300000      8.61700000
H     -9.88800000     -1.04200000      8.08800000
H    -10.39000000     -1.22600000      9.50400000
O      9.96400000     -6.54500000     -2.20100000
H     10.74100000     -7.10200000     -2.25000000
H      9.29900000     -7.09700000     -1.79100000
O     -5.87800000    -16.26000000      3.93300000
H     -5.06200000    -15.76000000      3.92400000
H     -6.55700000    -15.61700000      3.73100000
O     -6.91300000      7.16100000      5.87900000
H     -6.07600000      7.41000000      6.27200000
H     -7.57000000      7.43400000      6.52000000
O    -12.78500000     -4.05700000    -10.04700000
H    -13.19800000     -4.60400000     -9.37900000
H    -12.16900000     -3.51000000     -9.56000000
O     -3.31600000      1.89600000     10.32200000
H     -2.89500000      1.67300000      9.49200000
H     -3.43600000      2.84500000     10.28200000
O      6.23700000    -14.91700000      0.87400000
H      5.77700000    -15.69600000      0.56100000
H      5.88900000    -14.20200000      0.34100000
O    -11.04000000     -5.82600000    -12.68200000
H    -11.68600000     -6.21700000    -12.09500000
H    -11.19900000     -6.24600000    -13.52800000
O     -6.71100000     16.31700000      3.35400000
H     -5.79900000     16.32500000      3.64400000
H     -6.79100000     15.51600000      2.83600000
O     -5.43100000     -5.01800000      0.68800000
H     -5.78700000     -4.29800000      0.16600000
H     -5.03400000     -5.60500000      0.04500000
O     -1.74900000    -17.11300000      3.00900000
H     -1.71100000    -16.27200000      2.55300000
H     -0.83900000    -17.30100000      3.24200000
O     -0.62300000    -12.40200000      0.39000000
H     -1.44100000    -11.90500000      0.41600000
H     -0.02600000    -11.85500000     -0.12000000
O     -1.29700000      5.21000000      2.66200000
H     -2.08200000      5.67200000      2.95600000
H     -0.92600000      5.77500000      1.98400000
O     -2.61800000     -2.94700000     15.42700000
H     -3.43200000     -2.88300000     15.92700000
H     -1.94400000     -2.62400000     16.02500000
O     -1.52800000      9.81200000     -2.17700000
H     -2.29500000      9.28600000     -2.40000000
H     -0.80400000      9.38700000     -2.63700000
O      2.67000000     -2.03800000    -16.71000000
H      3.25900000     -2.69500000    -17.08200000
H      2.20300000     -2.50200000    -16.01500000
O     -3.90800000     -1.30900000     13.84900000
H     -4.18800000     -0.66100000     14.49600000
H     -3.41000000     -1.95200000     14.35400000
O    -14.19300000     -1.70600000     -4.03800000
H    -15.10900000     -1.52600000     -3.82500000
H    -13.92400000     -0.96800000     -4.58400000
O     15.20500000      0.33300000      9.93800000
H     14.71500000      1.05100000      9.53700000
H     14.84100000      0.25900000     10.82000000
O      0.57200000      1.53900000    -18.73700000
H      0.27700000      1.37200000    -17.84200000
H      1.06600000      0.75500000    -18.97700000
O      7.54600000     -1.30500000     -6.61100000
H      7.02900000     -2.09700000     -6.46000000
H      7.57200000     -1.21400000     -7.56300000
O      2.56700000      6.79700000     -4.92700000
H      2.69500000      6.11800000     -5.58900000
H      3.15800000      7.50200000     -5.19000000
O    -12.74300000     -8.97500000      0.69200000
H    -12.32400000     -8.22400000      1.11300000
H    -13.40500000     -9.26300000      1.32000000
O     -5.34600000     -6.29600000     11.94100000
H     -6.19700000     -6.18500000     11.51800000
H     -5.46800000     -5.94200000     12.82200000
O     -8.90000000      5.96200000    -13.64000000
H     -9.34000000      6.68600000    -13.19400000
H     -9.58600000      5.55700000    -14.17200000
O     14.02300000      8.76600000     -4.26500000
H     13.26700000      8.67500000     -3.68600000
H     14.13400000      9.71100000     -4.36800000
O      2.24700000      6.20100000    -11.96700000
H      1.94200000      7.02400000    -11.58400000
H      1.44500000      5.71400000    -12.15900000
O    -11.01000000    -10.58300000      6.76700000
H    -10.36000000    -10.94700000      6.16600000
H    -11.20700000     -9.71600000      6.41200000
O    -13.63900000     -4.41200000     -4.89000000
H    -13.47900000     -3.49900000     -4.65100000
H    -12.77200000     -4.76300000     -5.09400000
O     -3.83500000    -13.84200000     -9.98900000
H     -2.95300000    -13.94800000    -10.34500000
H     -4.40600000    -14.25200000    -10.63800000
O    -16.45800000      6.25200000     -0.31400000
H    -17.33400000      6.38300000     -0.67500000
H    -16.04900000      7.11700000     -0.35700000
O      3.12300000      2.22400000     12.61100000
H      3.77200000      2.19200000     13.31300000
H      3.47000000      1.63900000     11.93800000
O     -0.29200000    -11.35200000     -8.85900000
H      0.31400000    -11.19100000     -9.58200000
H     -0.09700000    -12.24500000     -8.57600000
O     -6.53300000     -8.18300000     -9.09400000
H     -5.88100000     -8.33100000     -9.78000000
H     -6.18700000     -7.44600000     -8.59000000
O     -3.64200000    -11.71500000     -3.21900000
H     -2.79300000    -11.38100000     -2.92900000
H     -3.60900000    -11.65900000     -4.17400000
O     -1.11600000      3.86700000     13.90900000
H     -0.62400000      3.07500000     14.12300000
H     -2.01400000      3.67100000     14.17400000
O     13.15800000     -3.33800000      6.84500000
H     12.91500000     -2.45200000      6.57900000
H     13.89900000     -3.21500000      7.43800000
O     -1.69100000     18.33500000     -1.91200000
H     -2.19500000     17.53700000     -1.75000000
H     -1.46400000     18.65600000     -1.04000000
O      6.51900000    -13.50100000      6.05100000
H      5.86900000    -12.97300000      5.58700000
H      6.85900000    -12.91900000      6.73100000
O      5.29500000      6.66500000      7.56300000
H      5.56400000      6.13400000      6.81400000
H      6.11600000      6.91700000      7.98600000
O     -4.02600000      2.12900000    -13.18500000
H     -4.50000000      1.70500000    -13.90000000
H     -4.59800000      2.84500000    -12.91000000
O    -15.37800000      3.04000000     -5.84700000
H    -14.61200000      3.45900000     -6.23800000
H    -15.98000000      3.76100000     -5.66500000
O      6.80400000     -2.39800000      5.51600000
H      6.30900000     -2.04300000      4.77900000
H      7.70100000     -2.46900000      5.19000000
O    -15.73800000     -0.13000000     -7.16900000
H    -14.90100000      0.07100000     -6.74900000
H    -16.39600000      0.10900000     -6.51700000
O      7.88700000      4.25100000    -10.17000000
H      7.63300000      3.33200000    -10.24900000
H      7.07900000      4.73700000    -10.33600000
O     -7.82500000     -2.11900000     11.31600000
H     -7.45800000     -1.51000000     10.67600000
H     -7.06700000     -2.58900000     11.66300000
O      2.07500000     -4.14400000      4.94900000
H      1.64500000     -3.64200000      5.64100000
H      2.44600000     -4.90300000      5.39900000
O     -3.33300000     15.07600000      2.23700000
H     -3.37600000     14.27100000      1.72000000
H     -3.30600000     14.77500000      3.14600000
O    -11.78500000      2.17100000      7.09600000
H    -12.13900000      2.98700000      7.44800000
H    -12.38200000      1.49400000      7.41500000
O      5.21300000    -11.99600000     -4.12700000
H      4.82900000    -12.76600000     -4.54600000
H      5.59000000    -12.33000000     -3.31300000
O     12.22300000    -10.92400000     -2.32000000
H     12.54100000    -10.82900000     -3.21700000
H     12.66100000    -11.71000000     -1.99300000
O      1.56200000     -3.84200000     -9.50700000
H      1.55300000     -4.79700000     -9.57100000
H      1.77300000     -3.54500000    -10.39200000
O     -6.22000000      3.02000000      3.95100000
H     -7.02100000      2.65100000      4.32400000
H     -5.58800000      2.99700000      4.67000000
O      3.16500000      6.68200000     11.50200000
H      2.63400000      5.90000000     11.35100000
H      2.52700000      7.37800000     11.66100000
O     -0.57200000    -11.12600000     11.05200000
H      0.09400000    -11.80400000     11.16000000
H     -1.23900000    -11.34000000     11.70400000
O    -12.86100000     -3.23500000      1.17300000
H    -12.20300000     -3.71500000      0.67000000
H    -13.67700000     -3.37200000      0.69200000
O    -12.51200000    -12.44100000     -5.10300000
H    -13.32600000    -11.99900000     -5.34400000
H    -11.87700000    -12.14500000     -5.75500000
O      9.40000000      7.14800000      6.35700000
H      8.79000000      7.43300000      5.67500000
H      9.41300000      6.19400000      6.28300000
O     -3.36200000      4.14100000     -0.21500000
H     -3.72400000      5.02700000     -0.22700000
H     -2.46400000      4.24600000     -0.52800000
O    -12.55000000     -9.38900000      4.10200000
H    -13.25500000     -9.87600000      4.52900000
H    -12.26100000     -9.96100000      3.39100000
O     -0.89900000     15.87400000     -9.93900000
H     -0.56100000     15.36300000    -10.67400000
H     -0.47000000     15.49900000     -9.16900000
O      8.54400000     -5.51900000    -10.76700000
H      9.13500000     -5.67200000    -11.50400000
H      8.00700000     -6.31000000    -10.72200000
O     -4.99700000     12.95900000      0.08200000
H     -4.04800000     12.99000000      0.20600000
H     -5.11500000     12.48100000     -0.74000000
O     -6.76600000     -0.44300000      8.46800000
H     -7.06700000     -1.26700000      8.08600000
H     -7.50400000      0.15600000      8.35600000
O    -10.26800000      8.94800000     -2.34600000
H    -10.15300000      9.20100000     -1.43000000
H     -9.74100000      8.15500000     -2.44300000
O     10.51200000      9.50800000    -11.32500000
H     11.08600000     10.19100000    -11.67300000
H      9.62700000      9.82600000    -11.50200000
O     -8.41900000     -1.38900000     13.99100000
H     -8.23700000     -1.61900000     13.08100000
H     -9.15300000     -0.77700000     13.94100000
O      7.29800000     -6.56700000      3.18300000
H      7.45600000     -7.10200000      2.40500000
H      7.31900000     -5.66600000      2.86200000
O      6.11700000      1.75200000    -11.25700000
H      5.69200000      2.60900000    -11.26500000
H      5.96000000      1.41600000    -10.37400000
O     -5.23600000     -3.07100000     12.42400000
H     -5.56200000     -3.69400000     13.07400000
H     -4.73600000     -2.43300000     12.93300000
O      4.70300000      3.51000000      3.29500000
H      4.01800000      3.66300000      3.94600000
H      4.36300000      3.90600000      2.49300000
O      0.64600000     -8.04700000    -13.39100000
H      0.54000000     -8.75800000    -14.02200000
H      0.45900000     -8.44900000    -12.54200000
O      7.99700000      3.05600000     11.00500000
H      7.21100000      2.51000000     11.03400000
H      7.74800000      3.85900000     11.46400000
O     -6.75400000      9.91000000     11.25600000
H     -7.26300000      9.96300000     12.06500000
H     -6.05600000     10.55500000     11.36900000
O      1.28900000      6.87000000      3.59300000
H      0.81600000      7.67700000      3.79600000
H      0.79900000      6.18400000      4.04600000
O      1.92000000     -6.54900000      2.63300000
H      1.92100000     -6.77700000      3.56300000
H      2.79600000     -6.78300000      2.32800000
O     -3.44000000    -11.33400000      2.58100000
H     -3.13100000    -10.90600000      1.78200000
H     -4.31300000    -10.96800000      2.72600000
O     10.46500000    -10.62000000      5.68100000
H     10.33200000    -10.08300000      4.89900000
H      9.74500000    -10.37700000      6.26300000
O     10.96900000     -3.29300000     13.91300000
H     11.63500000     -2.76400000     13.47400000
H     10.90000000     -4.08400000     13.37800000
O      8.58000000    -12.81800000      2.99100000
H      8.89000000    -13.04300000      2.11400000
H      7.69300000    -13.17500000      3.03100000
O      7.70300000      6.85300000     -2.09800000
H      6.86300000      6.39500000     -2.05600000
H      8.18700000      6.53700000     -1.33500000
O     14.98000000     -5.00200000     -4.04200000
H     15.36300000     -4.85700000     -4.90700000
H     14.76400000     -4.12500000     -3.72500000
O     -3.54400000      0.38300000     16.14600000
H     -2.66700000      0.38100000     15.76300000
H     -4.06300000      0.92900000     15.55600000
O      2.31400000     -9.39800000     -3.65100000
H      2.72400000     -9.83300000     -2.90300000
H      1.69400000     -8.78300000     -3.25900000
O    -11.73400000     -4.86800000     -0.76200000
H    -10.80700000     -5.09100000     -0.67900000
H    -11.77700000     -4.30200000     -1.53300000
O      4.37300000     -7.13200000     -2.73100000
H      4.24800000     -6.18700000     -2.64500000
H      3.93900000     -7.35700000     -3.55400000
O     10.49500000      3.50600000    -13.22500000
H     10.10700000      4.31600000    -12.89300000
H     10.76700000      3.72000000    -14.11800000
O      1.02200000      3.42200000     -7.29500000
H      0.99400000      2.46600000     -7.24800000
H      1.40700000      3.60900000     -8.15100000
O     -3.54100000     -2.60100000     -2.05800000
H     -3.69300000     -2.34100000     -2.96600000
H     -4.21100000     -2.13200000     -1.56000000
O     10.08600000    -10.27900000     -4.69100000
H     10.93300000     -9.83900000     -4.61700000
H      9.44200000     -9.57900000     -4.58200000
O     -6.39000000     -1.82200000    -12.42600000
H     -6.92700000     -2.46700000    -11.96700000
H     -6.52300000     -1.00800000    -11.93900000
