# Supplementary material for: Integrated Multiscale Multilevel Approach to Open Shell Molecular Systems
Source: J Chem Theory Comput. 2023 Feb 13;19(5):1446–56. doi: 10.1021/acs.jctc.2c00805 (PMC10018740; doi:10.1021/acs.jctc.2c00805)
Supplement: Supplementary file 2 — ct2c00805_si_002.zip [file ct2c00805_si_002.zip › structures/PROXYL/frame154.xyz]

2630

C     -1.92400000      0.56400000     -0.20300000
H     -2.36800000      0.49800000      0.79000000
H     -2.74800000      0.59800000     -0.91700000
C     -1.09700000     -0.69600000     -0.36700000
C     -1.62500000     -1.86000000      0.47900000
H     -2.68900000     -2.00100000      0.28700000
H     -1.57800000     -1.67800000      1.55300000
H     -1.18200000     -2.81000000      0.17800000
C     -1.06100000     -1.05600000     -1.87000000
H     -2.03900000     -1.24800000     -2.31100000
H     -0.37400000     -0.37600000     -2.37400000
H     -0.52100000     -2.00200000     -1.90500000
N      0.21100000     -0.30800000      0.12400000
O      1.19000000     -1.17800000      0.18200000
C      0.40100000      1.13700000      0.27500000
C      0.56500000      1.42400000      1.77300000
H      0.82800000      2.47800000      1.86100000
H     -0.30500000      1.18600000      2.38500000
H      1.37300000      0.80900000      2.16800000
C      1.62300000      1.68700000     -0.52900000
H      2.56500000      1.17900000     -0.32300000
H      1.69100000      2.77000000     -0.43200000
H      1.52900000      1.44200000     -1.58700000
C     -0.91600000      1.73500000     -0.29400000
H     -1.23000000      2.65300000      0.20300000
H     -0.76800000      1.90400000     -1.36000000
O    -12.38600000      2.62100000    -10.39300000
H    -11.87300000      1.96300000     -9.92500000
H    -11.78900000      2.96100000    -11.05900000
O     -4.89900000     -5.34000000      9.97800000
H     -4.97500000     -6.29200000      9.90100000
H     -4.79900000     -5.03500000      9.07600000
O      0.68200000      4.76300000      5.25000000
H      0.98500000      5.58600000      5.63300000
H      0.48500000      4.98100000      4.33900000
O    -10.73600000     -4.41400000      3.91400000
H    -11.14900000     -4.67700000      4.73600000
H    -11.06600000     -3.53000000      3.75200000
O      1.73500000     -7.78000000     16.15500000
H      1.25400000     -7.22900000     15.53700000
H      1.84500000     -8.61400000     15.69800000
O      4.24900000    -10.07900000     -8.57200000
H      4.21800000    -10.43900000     -9.45800000
H      5.08300000    -10.38800000     -8.21700000
O     11.56700000    -10.43800000     -7.52500000
H     12.00600000    -10.00000000     -6.79600000
H     12.27400000    -10.86700000     -8.00700000
O      2.78000000      3.42000000     17.52000000
H      2.08400000      2.78600000     17.34600000
H      2.46900000      4.23300000     17.12200000
O     -1.07400000     -5.64600000     11.02200000
H     -1.80400000     -6.14200000     10.65100000
H     -0.60700000     -6.27900000     11.56700000
O     -0.91200000      6.69500000     -9.28300000
H     -0.68200000      5.76700000     -9.31600000
H     -1.82600000      6.70600000     -8.99700000
O      4.18800000      2.02900000     -2.74600000
H      4.17700000      1.09600000     -2.53300000
H      4.15200000      2.05700000     -3.70200000
O    -16.55000000      0.44200000      0.87700000
H    -16.08900000     -0.36800000      1.09400000
H    -17.41100000      0.34500000      1.28400000
O     -2.08000000      3.39600000    -11.55800000
H     -1.55200000      3.75800000    -12.27000000
H     -2.56900000      2.68000000    -11.96300000
O      5.82000000      1.41900000    -12.22900000
H      4.89700000      1.24900000    -12.41700000
H      6.13500000      1.90000000    -12.99500000
O    -10.60800000     13.27100000      6.32200000
H    -11.24700000     12.57700000      6.16000000
H    -11.11200000     14.08200000      6.24500000
O      0.21800000     14.55000000     -7.04600000
H      0.37700000     14.09400000     -7.87300000
H      1.05400000     14.96500000     -6.83700000
O    -17.68800000      1.19200000      4.29000000
H    -16.93200000      1.65300000      4.65300000
H    -17.31500000      0.42100000      3.86100000
O     11.25000000      7.64300000     -8.59100000
H     11.36700000      6.72200000     -8.82200000
H     12.13000000      7.95000000     -8.37500000
O      7.10200000    -16.61200000      1.39800000
H      7.61600000    -16.16300000      2.07000000
H      7.73100000    -16.79700000      0.70000000
O      9.39400000    -14.19300000     -2.60400000
H      9.49700000    -13.95500000     -1.68300000
H      8.86200000    -14.98900000     -2.58800000
O      5.34100000      3.26200000     -0.79100000
H      4.76400000      3.45500000     -0.05200000
H      4.78000000      2.80900000     -1.42100000
O      9.01200000     -7.08300000     -1.40500000
H      8.88000000     -6.17100000     -1.66400000
H      9.43200000     -7.03000000     -0.54700000
O     13.01300000     -8.58800000     -5.88100000
H     13.00700000     -7.65200000     -6.08400000
H     12.76000000     -8.63400000     -4.95900000
O      3.41800000     14.62700000     -9.64700000
H      2.99900000     15.39600000    -10.03300000
H      3.99400000     14.29700000    -10.33700000
O     -6.60200000    -10.84500000    -12.57900000
H     -6.16800000    -11.52100000    -13.09900000
H     -7.06300000    -11.33000000    -11.89400000
O      0.01500000    -18.26500000     -3.02500000
H      0.36100000    -19.01900000     -2.54900000
H     -0.34400000    -17.69600000     -2.34500000
O      0.46100000    -12.82700000     -7.16400000
H     -0.26300000    -12.22600000     -7.33700000
H      1.06800000    -12.32100000     -6.62400000
O     -2.77900000      6.24300000    -12.09800000
H     -3.14300000      6.81700000    -11.42400000
H     -1.89800000      6.58400000    -12.25300000
O      1.43600000      5.98600000     -7.27300000
H      1.11200000      6.76300000     -6.81700000
H      0.94000000      5.96500000     -8.09100000
O     -6.64800000     -6.05100000     -4.65700000
H     -5.98400000     -5.98600000     -5.34400000
H     -7.46000000     -5.77500000     -5.08300000
O     -4.10400000      3.04500000     -2.50000000
H     -4.10900000      3.87500000     -2.02200000
H     -5.01900000      2.76400000     -2.50000000
O     11.75700000     11.23800000      4.42700000
H     11.83400000     10.77700000      3.59100000
H     11.80900000     10.54600000      5.08700000
O     -0.18800000     -4.85200000    -13.86200000
H     -0.56200000     -4.05400000    -14.23600000
H      0.47700000     -5.12500000    -14.49500000
O    -10.09500000      2.03500000     -4.99900000
H     -9.99500000      1.56500000     -4.17100000
H    -11.03800000      2.18200000     -5.07800000
O     -2.21900000     15.01400000     -3.77900000
H     -1.70100000     14.21300000     -3.70300000
H     -2.27700000     15.17200000     -4.72200000
O    -14.78900000     -3.62600000      2.66900000
H    -14.82500000     -3.77200000      3.61500000
H    -13.95100000     -4.00400000      2.40100000
O    -10.21200000      1.01200000      7.28600000
H    -10.91000000      1.21600000      7.90800000
H     -9.40400000      1.15000000      7.77900000
O     -6.74600000      3.70800000     -0.04900000
H     -7.34600000      3.01300000      0.22300000
H     -6.23800000      3.90800000      0.73800000
O      9.07800000      3.79700000      4.89200000
H      9.03200000      2.85200000      4.74700000
H      9.61000000      4.12600000      4.16700000
O     -3.81100000     -9.11500000      2.09300000
H     -3.50000000     -8.41000000      1.52400000
H     -3.56500000     -8.83700000      2.97500000
O      9.98400000    -10.41900000     10.92600000
H      9.98500000    -10.28300000     11.87300000
H      9.89600000     -9.54000000     10.55800000
O     -4.76700000    -14.55200000      5.19700000
H     -4.65700000    -13.73400000      4.71200000
H     -4.93400000    -14.27500000      6.09800000
O      6.82600000      8.28800000      7.31100000
H      6.15900000      7.75300000      7.74300000
H      6.50100000      9.18500000      7.39100000
O     -2.32400000     15.46200000      6.97700000
H     -2.04700000     16.03800000      6.26400000
H     -1.56400000     14.90500000      7.14400000
O     -2.22000000     14.49600000    -10.09800000
H     -3.10900000     14.84900000    -10.13100000
H     -1.70400000     15.18600000     -9.68200000
O    -14.72400000      2.23400000     -8.09200000
H    -15.44300000      1.88600000     -7.56500000
H    -14.64100000      3.14600000     -7.81300000
O    -12.12000000    -11.38100000     -4.96000000
H    -12.50300000    -12.01700000     -5.56500000
H    -12.60100000    -10.57100000     -5.12900000
O     -9.00000000     12.21900000     -1.20800000
H     -9.67000000     12.89300000     -1.09400000
H     -8.63100000     12.09700000     -0.33300000
O    -11.76300000      6.66500000     -9.04000000
H    -11.51300000      6.40500000     -8.15400000
H    -11.98300000      5.84300000     -9.47800000
O     11.56100000     -0.72300000      9.36200000
H     12.34200000     -1.03400000      9.81900000
H     10.92000000     -0.57400000     10.05700000
O      6.21100000    -11.96800000      0.53000000
H      6.57600000    -11.73500000     -0.32300000
H      6.32500000    -11.18100000      1.06300000
O     -9.95700000      9.84000000      0.79300000
H     -9.52500000     10.66900000      1.00200000
H     -9.27100000      9.18100000      0.89600000
O     -3.23200000      9.58300000     -9.70900000
H     -2.65000000     10.30800000     -9.48100000
H     -3.27400000      9.05100000     -8.91400000
O      4.30300000     15.70900000      7.84700000
H      3.99700000     14.80200000      7.87200000
H      4.90200000     15.78000000      8.59100000
O      8.03100000      5.66500000      0.84900000
H      7.36700000      6.13300000      0.34400000
H      7.63800000      5.54900000      1.71300000
O      2.53900000     -0.63200000      5.51200000
H      3.04200000     -1.35200000      5.13200000
H      2.38400000     -0.90000000      6.41800000
O    -12.38600000     10.57500000      0.60500000
H    -11.50300000     10.20900000      0.64200000
H    -12.27600000     11.49100000      0.86100000
O      9.38800000      8.34500000      8.99600000
H      8.58400000      8.13800000      8.52000000
H      9.62100000      9.22500000      8.70000000
O     -0.08600000     -8.53500000      1.73900000
H     -0.06400000     -9.34400000      1.22800000
H      0.82900000     -8.26000000      1.79200000
O    -14.34900000     -2.35900000      8.06200000
H    -14.34900000     -3.28500000      7.82000000
H    -14.97000000     -2.30200000      8.78900000
O     10.47700000    -11.71600000     -5.24200000
H      9.53300000    -11.59300000     -5.34000000
H     10.82200000    -11.63600000     -6.13200000
O     11.44600000      9.88400000     -3.02700000
H     12.08300000     10.51700000     -3.35700000
H     11.91700000      9.05100000     -3.02100000
O     -4.82400000     -4.94700000      7.11200000
H     -5.75900000     -5.14800000      7.16200000
H     -4.56700000     -5.22100000      6.23200000
O     11.75800000     -6.27000000     10.72900000
H     10.89800000     -6.47200000     10.36000000
H     11.92200000     -6.97500000     11.35500000
O     -4.90400000      9.00800000     -3.14400000
H     -5.09600000      8.19600000     -2.67600000
H     -5.04600000      9.69800000     -2.49600000
O     10.04500000      5.21200000    -11.50500000
H     10.77000000      5.80000000    -11.71700000
H      9.91700000      4.69400000    -12.29900000
O     -6.34500000    -17.46200000     -0.49100000
H     -5.47500000    -17.38900000     -0.88300000
H     -6.55800000    -16.57100000     -0.21400000
O     -2.17200000     -6.76400000    -15.37600000
H     -2.50800000     -6.07200000    -14.80700000
H     -1.85000000     -7.43500000    -14.77400000
O     -3.13900000      7.30900000     15.27400000
H     -2.28400000      7.02000000     14.95400000
H     -3.25400000      6.84300000     16.10300000
O      0.90400000     -0.00500000    -14.26500000
H      1.63900000      0.26100000    -13.71200000
H      1.07300000      0.41500000    -15.10800000
O     15.40700000      3.24500000     -2.27100000
H     15.53200000      2.30300000     -2.15100000
H     14.89900000      3.31700000     -3.07900000
O     -6.61100000     13.03800000      9.39500000
H     -6.46700000     12.19000000      8.97500000
H     -6.70700000     12.83100000     10.32500000
O     -6.94300000     11.74700000     -3.07000000
H     -7.32800000     12.05900000     -2.25100000
H     -7.47400000     10.98800000     -3.31000000
O      3.72000000      8.41200000     -0.52400000
H      3.31000000      9.27600000     -0.48000000
H      4.17400000      8.40500000     -1.36800000
O      6.43700000      3.67200000      7.60900000
H      6.65400000      4.48200000      8.07100000
H      5.67900000      3.89900000      7.07100000
O     12.02700000     -7.91800000      5.48900000
H     11.19300000     -7.58700000      5.15400000
H     12.66800000     -7.25700000      5.22900000
O     -0.04400000     11.15700000    -11.02100000
H     -0.50200000     11.57500000    -11.75000000
H      0.09700000     10.25600000    -11.31100000
O     -4.01900000      0.62900000    -18.22700000
H     -3.53800000      0.46700000    -17.41500000
H     -4.05300000      1.58300000    -18.29900000
O     -9.97500000    -11.69600000      5.25500000
H    -10.04100000    -12.63600000      5.42700000
H    -10.87800000    -11.41600000      5.10700000
O    -15.76600000      2.26800000     -0.98600000
H    -16.29100000      1.68700000     -0.43600000
H    -15.83900000      3.12500000     -0.56600000
O     -4.25800000      1.75100000     14.88400000
H     -5.08800000      1.78800000     15.36100000
H     -3.59000000      1.88400000     15.55600000
O      3.41100000     11.78300000      2.85900000
H      2.98000000     10.93000000      2.80000000
H      2.74400000     12.36300000      3.22700000
O     -9.07500000     -9.17200000     -5.61000000
H     -8.65800000     -9.94200000     -5.22200000
H     -9.36400000     -9.46600000     -6.47300000
O      9.21800000     -4.24400000      1.99900000
H      8.60800000     -4.00000000      1.30300000
H      8.77300000     -3.99300000      2.80800000
O      5.50600000     13.29000000     -1.74600000
H      4.58900000     13.26800000     -2.01900000
H      5.52300000     13.90900000     -1.01600000
O      0.25500000     -6.96900000     12.67200000
H      0.64800000     -6.36400000     13.30000000
H     -0.03500000     -7.71100000     13.20300000
O     -6.09600000      6.88900000    -13.58600000
H     -5.49900000      7.54000000    -13.21600000
H     -5.62500000      6.53100000    -14.33800000
O     -9.09400000    -13.80500000      2.64300000
H     -9.43000000    -14.26600000      3.41200000
H     -8.82000000    -14.50100000      2.04700000
O    -13.01200000      5.66100000      3.04700000
H    -13.83200000      6.01300000      2.70000000
H    -12.36300000      6.34100000      2.86300000
O      3.64100000    -12.67600000      0.93100000
H      3.29200000    -12.10400000      0.24800000
H      4.58100000    -12.71300000      0.75600000
O     -2.34800000    -12.10700000    -11.98900000
H     -2.42800000    -12.69500000    -11.23800000
H     -2.27900000    -11.23300000    -11.60300000
O     -4.09800000      1.94000000      8.73600000
H     -4.18500000      2.58000000      9.44300000
H     -4.08100000      2.46800000      7.93700000
O     -8.46300000      4.71800000     11.31900000
H     -8.26100000      5.41900000     10.69900000
H     -9.38000000      4.50400000     11.14800000
O     14.70900000      6.09800000     -1.87200000
H     14.24700000      6.69600000     -1.28400000
H     15.56600000      5.97600000     -1.46400000
O      0.08100000    -15.55200000     -6.34500000
H      0.28800000    -14.73300000     -6.79600000
H      0.65500000    -16.20100000     -6.75200000
O      1.42500000     -4.05400000      0.39500000
H      1.17400000     -3.18600000      0.08000000
H      0.85500000     -4.65700000     -0.08200000
O      6.96800000     -6.43200000     15.66300000
H      6.45300000     -7.02000000     16.21600000
H      6.32400000     -6.01800000     15.08900000
O     -6.40800000      0.23600000     -0.68000000
H     -6.70600000      0.02500000      0.20500000
H     -7.21500000      0.36500000     -1.18000000
O     -6.95000000      5.64000000      6.69800000
H     -7.71900000      6.01700000      7.12500000
H     -6.66100000      6.31600000      6.08500000
O    -17.61800000     -4.37400000      3.50900000
H    -16.82300000     -4.74100000      3.12200000
H    -17.74300000     -4.87200000      4.31700000
O     -0.63800000     -9.25900000     13.98500000
H     -0.10800000    -10.04300000     14.12700000
H     -1.53300000     -9.58800000     13.89600000
O     -7.77500000     -0.94900000     15.31100000
H     -8.52800000     -1.48700000     15.06600000
H     -7.03800000     -1.34100000     14.84200000
O     15.86100000     -4.29300000      7.41500000
H     15.23700000     -4.79800000      7.93700000
H     16.46900000     -4.94800000      7.07100000
O      5.92600000     -8.65900000    -10.98900000
H      5.55200000     -8.54500000    -10.11600000
H      5.21700000     -8.42300000    -11.58700000
O      8.59200000      7.80700000     11.51900000
H      9.08000000      7.88600000     10.70000000
H      9.26500000      7.68300000     12.18800000
O    -15.27700000     -0.97900000      3.44400000
H    -14.47500000     -0.60900000      3.07800000
H    -15.17600000     -1.92500000      3.33500000
O      1.02600000     -3.58200000     -3.74100000
H      0.94400000     -3.73900000     -4.68200000
H      1.24200000     -2.65200000     -3.67100000
O      1.84500000      4.95200000    -15.88800000
H      2.14800000      4.07500000    -15.65200000
H      2.27400000      5.53000000    -15.25800000
O     -9.42200000     11.36700000     -9.54400000
H     -8.60500000     11.73900000     -9.21200000
H     -9.15700000     10.84400000    -10.30100000
O     -7.26800000     -9.93600000     -0.54200000
H     -7.37700000     -9.01100000     -0.32400000
H     -7.78200000    -10.40000000      0.12000000
O      4.59700000     -3.47800000      8.19900000
H      4.20500000     -4.34900000      8.24300000
H      4.84600000     -3.28100000      9.10200000
O     -7.00300000      3.20800000    -14.13400000
H     -6.16700000      3.66700000    -14.05200000
H     -7.01200000      2.88500000    -15.03500000
O    -14.85300000      2.26100000    -11.12400000
H    -15.13300000      1.92500000    -10.27300000
H    -13.93800000      2.51100000    -10.99400000
O      9.62500000    -11.69500000      8.46600000
H      9.64300000    -10.94800000      7.86800000
H      9.73500000    -11.30800000      9.33500000
O    -12.86600000     12.16600000     -3.07600000
H    -13.08800000     11.26600000     -2.83800000
H    -12.06100000     12.08700000     -3.58800000
O      5.81700000     -0.56000000     12.45900000
H      6.24200000     -0.86700000     13.26000000
H      6.36700000      0.16400000     12.15800000
O     -9.86000000     -3.10800000      0.87000000
H    -10.65000000     -3.19400000      0.33700000
H    -10.12200000     -2.54400000      1.59700000
O     -9.65800000     -5.27400000     -4.75300000
H    -10.07800000     -4.70700000     -4.10700000
H     -9.68900000     -6.14700000     -4.36200000
O     -6.53000000     -8.65800000      9.08200000
H     -5.74300000     -8.31200000      8.66100000
H     -7.11900000     -7.90600000      9.14400000
O     -9.59000000     -2.33200000     -3.49400000
H     -9.89600000     -2.54700000     -4.37500000
H    -10.27000000     -2.67400000     -2.91400000
O     -3.50900000      0.70500000    -15.31000000
H     -3.63200000      1.12500000    -14.45900000
H     -3.70500000     -0.21800000    -15.15200000
O      9.25600000     -7.56100000     10.74200000
H      8.87500000     -7.66300000     11.61400000
H      8.51900000     -7.67700000     10.14300000
O      6.76100000      9.78600000     -8.82000000
H      7.64400000      9.58100000     -8.51300000
H      6.37100000     10.29100000     -8.10700000
O     -7.65000000     14.88400000      1.66300000
H     -8.53600000     15.22500000      1.78700000
H     -7.14300000     15.63800000      1.36200000
O     -8.97800000      0.16100000     -2.47800000
H     -9.08500000     -0.70800000     -2.86300000
H     -9.87300000      0.48200000     -2.36000000
O      9.97400000     -4.43000000     11.67500000
H      9.57300000     -4.62100000     12.52300000
H     10.54500000     -5.17900000     11.50600000
O     12.11200000     -4.17400000      4.17800000
H     11.18500000     -3.93600000      4.16800000
H     12.48700000     -3.64900000      4.88400000
O     15.98500000      6.55900000      0.68600000
H     15.39400000      6.10500000      1.28600000
H     16.52500000      5.86400000      0.30900000
O     -6.90800000     -7.29600000     -0.03200000
H     -7.67600000     -6.76400000      0.17700000
H     -6.50000000     -7.47200000      0.81600000
O     14.89000000     -4.62100000     -2.64000000
H     15.54400000     -5.12800000     -2.15900000
H     15.30000000     -3.76700000     -2.77600000
O      5.47100000     -7.83000000     -2.30900000
H      5.54000000     -6.87800000     -2.37600000
H      5.60200000     -8.14400000     -3.20400000
O     -8.34000000     -1.48500000      3.85100000
H     -8.57000000     -2.23400000      4.40100000
H     -7.99500000     -0.83500000      4.46300000
O     10.82600000    -14.16800000      2.46500000
H     11.32500000    -14.48800000      1.71300000
H     10.13800000    -13.62500000      2.08100000
O      7.37700000     10.19100000      1.51400000
H      7.05200000     10.36200000      0.63000000
H      6.74700000      9.57300000      1.88500000
O     10.19600000      9.77800000     -0.16600000
H     10.12800000      9.95500000     -1.10400000
H      9.29200000      9.63900000      0.11700000
O     -9.08300000     -6.67000000      9.41100000
H     -9.53200000     -5.91100000      9.78100000
H     -9.60600000     -7.42000000      9.69500000
O     -6.32300000      6.79000000     10.85300000
H     -5.46900000      6.74600000     10.42200000
H     -6.11800000      6.85000000     11.78600000
O     -7.73900000     -0.63000000      8.09400000
H     -8.30100000     -0.38300000      8.82800000
H     -6.85200000     -0.61700000      8.45500000
O     -0.67700000      1.26500000    -18.16400000
H      0.19800000      1.38000000    -17.79300000
H     -0.54000000      1.28800000    -19.11100000
O      4.27100000     -1.45600000     -5.93700000
H      4.06200000     -1.42300000     -6.87100000
H      5.22700000     -1.43500000     -5.90600000
O      2.32000000     -1.61400000      8.00700000
H      2.21000000     -1.61200000      8.95800000
H      1.96000000     -2.45500000      7.72600000
O      5.56400000     -4.93900000     -2.19500000
H      4.99600000     -4.31900000     -1.73700000
H      5.32500000     -4.84600000     -3.11700000
O     11.84000000     10.26400000      2.00700000
H     11.03400000      9.99000000      1.56900000
H     12.39600000     10.59400000      1.30100000
O      2.90800000      9.45100000    -11.56600000
H      2.22700000      8.77900000    -11.53600000
H      3.71800000      8.98000000    -11.37000000
O      6.78700000    -14.76100000     -7.97900000
H      7.31600000    -14.43500000     -7.25100000
H      7.39400000    -15.28400000     -8.50100000
O    -10.45400000     14.51100000     -0.60300000
H     -9.70200000     15.00600000     -0.93000000
H    -11.17500000     14.76000000     -1.18200000
O      3.63500000     -8.13700000      7.68600000
H      3.84000000     -7.20300000      7.70600000
H      2.77600000     -8.18500000      7.26600000
O      9.35000000      3.43300000     -9.30300000
H      9.59700000      4.10900000     -9.93400000
H      8.57400000      3.78400000     -8.86800000
O     -5.63200000    -13.57800000      2.44000000
H     -5.82000000    -12.77700000      1.95200000
H     -4.91200000    -13.34000000      3.02400000
O      8.04600000     12.71700000     -7.93500000
H      8.71300000     12.05800000     -7.74200000
H      8.50200000     13.55300000     -7.84700000
O     15.48300000     -5.50600000     -6.66500000
H     15.34400000     -6.14500000     -7.36400000
H     14.92200000     -5.80500000     -5.95000000
O     -6.59100000      0.85100000     12.46100000
H     -7.48400000      1.12600000     12.66900000
H     -6.09800000      1.66900000     12.39300000
O      8.23600000     -7.06100000    -12.44200000
H      7.96100000     -7.93200000    -12.15600000
H      8.75500000     -6.72200000    -11.71200000
O      1.32100000      0.86600000     16.70800000
H      0.62100000      0.43400000     16.21800000
H      0.94500000      1.02300000     17.57400000
O     -0.32200000      5.11300000      2.73700000
H     -1.21200000      4.87200000      2.48000000
H     -0.18900000      5.98000000      2.35400000
O    -12.77500000     -7.63700000      9.44800000
H    -12.12800000     -8.32600000      9.60100000
H    -13.45800000     -8.06200000      8.92900000
O      4.15500000    -16.51100000     -4.10700000
H      4.13700000    -16.21700000     -3.19600000
H      3.27600000    -16.32500000     -4.43600000
O     -5.90400000     10.08100000      0.46900000
H     -5.39900000     10.47200000      1.18200000
H     -5.55400000     10.48900000     -0.32400000
O     14.13500000     -0.22800000      4.69900000
H     15.03500000      0.09700000      4.66400000
H     13.65800000      0.32300000      4.07800000
O      4.97300000      9.14600000     -2.94600000
H      5.72600000      9.14700000     -3.53700000
H      4.26100000      9.52300000     -3.46400000
O     -2.57500000      1.72500000     -4.65100000
H     -3.04000000      2.29700000     -4.04100000
H     -1.71700000      2.13500000     -4.75900000
O     -5.83100000     10.13300000     11.40000000
H     -5.26800000     10.07300000     12.17100000
H     -6.55300000     10.69900000     11.67400000
O     -4.63000000     -4.54400000    -15.83800000
H     -4.81800000     -5.31700000    -15.30500000
H     -5.49200000     -4.21000000    -16.08600000
O    -10.77000000     -9.38900000     10.57300000
H    -11.22200000     -9.06500000     11.35200000
H    -10.08700000     -9.96600000     10.91600000
O      8.01400000      2.34700000     -2.13000000
H      8.04400000      3.10000000     -2.72100000
H      7.27300000      2.52600000     -1.55100000
O      1.75900000     -9.58200000     11.20700000
H      2.03400000    -10.45200000     10.91900000
H      1.02100000     -9.74500000     11.79400000
O      8.01800000    -14.36000000     -5.60100000
H      7.33900000    -14.36900000     -4.92500000
H      8.81100000    -14.64700000     -5.14700000
O      0.36100000     -2.19800000      3.69000000
H     -0.56800000     -1.97400000      3.64000000
H      0.70200000     -1.64800000      4.39500000
O      8.05300000     14.48800000     -2.76300000
H      8.06900000     14.72700000     -3.68900000
H      7.92900000     13.53900000     -2.76200000
O    -14.72700000      2.50700000     -4.10900000
H    -15.28300000      2.12600000     -4.78900000
H    -15.19800000      2.33900000     -3.29300000
O     -1.26200000     10.30000000      3.14400000
H     -1.64000000     11.14900000      3.37400000
H     -1.13800000      9.85800000      3.98400000
O      8.87400000     -0.85600000     -9.28300000
H      9.08000000     -0.54900000     -8.40000000
H      8.63600000     -0.06300000     -9.76300000
O     -8.77300000     -6.99800000    -10.48900000
H     -9.60200000     -6.93500000    -10.01400000
H     -8.10600000     -7.01200000     -9.80300000
O      2.14200000     -6.03100000     -3.33400000
H      1.77600000     -5.15100000     -3.25600000
H      2.86500000     -5.93600000     -3.95500000
O      0.73400000      7.91200000    -11.29800000
H      0.13400000      7.66600000    -10.59400000
H      0.48000000      7.35600000    -12.03500000
O     -1.39800000    -11.12000000      2.81700000
H     -0.94400000    -10.34300000      3.14200000
H     -2.08700000    -10.77600000      2.24900000
O      8.74300000     -4.02200000     -8.82600000
H      8.40100000     -3.24100000     -9.26200000
H      9.35400000     -3.68300000     -8.17200000
O    -15.49500000      9.99500000      1.61500000
H    -15.03600000      9.41300000      1.00900000
H    -15.90800000     10.65000000      1.05100000
O     -4.46400000     -9.14200000    -12.58400000
H     -4.96900000     -8.42500000    -12.20000000
H     -5.12500000     -9.76900000    -12.87800000
O      4.11300000    -12.32100000      3.65700000
H      3.38100000    -11.80100000      3.98900000
H      3.81300000    -12.64000000      2.80600000
O      1.13200000     -6.42200000     -9.61700000
H      1.97000000     -6.83300000     -9.83000000
H      0.50800000     -6.82000000    -10.22500000
O     -6.07400000     -1.85900000     13.12700000
H     -5.45900000     -2.30400000     12.54400000
H     -6.16500000     -0.98200000     12.75500000
O     -7.26000000    -14.73700000      0.44100000
H     -8.01300000    -14.23700000      0.12400000
H     -6.62400000    -14.07100000      0.70300000
O      0.15600000      9.06300000      5.40100000
H     -0.30600000      9.17700000      6.23200000
H      0.72600000      8.30800000      5.54500000
O    -12.49500000      1.73500000     -1.97200000
H    -11.98300000      2.50800000     -2.21200000
H    -13.38000000      1.92800000     -2.28300000
O     -6.65700000     11.54400000     -7.80100000
H     -6.33300000     10.79200000     -7.30500000
H     -6.64800000     12.26700000     -7.17400000
O    -11.12600000      4.04700000     -2.20000000
H    -11.17500000      4.07000000     -1.24500000
H    -10.19800000      4.18100000     -2.39600000
O    -10.53700000      0.83100000    -11.28000000
H    -11.05100000      0.06200000    -11.52600000
H    -10.35000000      1.27100000    -12.11000000
O      0.89900000      1.28400000      5.92600000
H      1.45500000      0.50600000      5.88900000
H      1.50100000      2.01500000      5.79100000
O      0.69400000     -0.83700000     10.07500000
H      0.45700000     -0.30200000      9.31800000
H      0.24600000     -0.42000000     10.81200000
O    -11.72800000     10.65100000     -5.91600000
H    -12.11400000      9.93500000     -5.41100000
H    -12.47500000     11.18500000     -6.18300000
O      3.34500000      1.34300000      9.11200000
H      3.87400000      0.64200000      9.49300000
H      2.81900000      1.67000000      9.84200000
O     -2.32300000    -10.71500000      6.40300000
H     -2.61500000    -10.83300000      7.30700000
H     -1.60100000    -11.33500000      6.30100000
O     -8.30400000      9.17200000     10.48200000
H     -8.86500000      9.70600000     11.04500000
H     -7.46500000      9.14200000     10.94100000
O      2.86600000      5.66900000     -0.82000000
H      2.99600000      6.60500000     -0.97200000
H      2.00700000      5.48100000     -1.19900000
O     12.70600000      2.73000000     -4.20800000
H     12.20100000      3.11200000     -3.49000000
H     12.76800000      1.80000000     -3.98800000
O      7.28600000     -8.59100000     12.80800000
H      7.50000000     -8.99400000     13.65000000
H      6.41500000     -8.21500000     12.93700000
O      4.36400000     -4.53700000     -4.70200000
H      4.28000000     -3.59100000     -4.57800000
H      4.33100000     -4.65800000     -5.65100000
O      0.85600000     14.19300000     -1.07100000
H      0.62200000     15.09400000     -1.29300000
H      1.31300000     13.86600000     -1.84600000
O      1.80400000     -5.36200000     14.48800000
H      1.56400000     -4.43500000     14.50600000
H      2.27400000     -5.47100000     13.66200000
O    -11.30100000      7.92000000    -11.44200000
H    -11.28700000      7.56400000    -10.55300000
H    -11.63200000      7.20200000    -11.98200000
O      1.76400000     -6.12300000    -15.60400000
H      2.04600000     -7.03700000    -15.64500000
H      1.61800000     -5.87700000    -16.51800000
O     12.53200000      2.65300000    -12.22300000
H     12.04500000      1.83000000    -12.17600000
H     12.40900000      2.95300000    -13.12300000
O      8.19300000    -10.12400000    -10.99000000
H      7.34000000     -9.73600000    -10.79600000
H      8.59900000    -10.24800000    -10.13300000
O      6.33800000      1.43200000      1.49500000
H      5.52700000      1.24300000      1.96600000
H      6.08300000      2.06000000      0.82000000
O      6.64700000     -8.66600000     -4.71300000
H      6.80900000     -7.76200000     -4.98200000
H      6.33300000     -9.09900000     -5.50600000
O     12.50000000    -13.30600000     -1.47800000
H     12.61900000    -12.35700000     -1.43200000
H     12.08400000    -13.45400000     -2.32700000
O      5.93500000     11.53100000     11.48000000
H      6.20700000     11.71600000     12.37900000
H      6.75200000     11.36800000     11.01000000
O     12.20000000      4.98600000     -8.31200000
H     12.47100000      5.01000000     -9.23000000
H     12.09300000      4.05500000     -8.11800000
O      7.26000000      3.03500000     -5.22800000
H      7.89300000      3.68000000     -5.54300000
H      6.68800000      3.52800000     -4.64000000
O      4.80400000     -6.85700000    -15.87500000
H      4.64500000     -6.91800000    -16.81700000
H      5.74400000     -6.69500000    -15.80000000
O     -1.51900000      4.33900000    -18.00900000
H     -1.45700000      3.56100000    -17.45500000
H     -1.58500000      3.99400000    -18.89900000
O     11.22800000     -9.30900000      8.16900000
H     11.35800000     -8.91900000      7.30500000
H     11.62800000     -8.68600000      8.77600000
O      7.90300000    -11.83400000     -1.90700000
H      7.64200000    -10.97700000     -1.56800000
H      8.85700000    -11.79000000     -1.96000000
O     -6.12500000      3.56500000     10.03600000
H     -6.55100000      4.02900000     10.75700000
H     -5.53400000      4.21200000      9.65100000
O    -15.90900000      4.38500000     -6.06100000
H    -15.78600000      4.67800000     -5.15800000
H    -15.75100000      3.44100000     -6.03000000
O     -8.94100000      0.62000000     10.19900000
H     -9.30500000      0.85300000     11.05300000
H     -8.58000000      1.44000000      9.86100000
O     -0.07000000    -15.12200000      1.33900000
H      0.21200000    -14.33600000      1.80800000
H     -0.99100000    -14.96000000      1.13200000
O     14.48900000      9.15800000     -4.04200000
H     15.04000000      9.16300000     -3.25900000
H     14.52300000      8.25300000     -4.35200000
O     -1.73300000      8.77000000     11.20500000
H     -1.78300000      7.83000000     11.37800000
H     -1.57800000      9.16300000     12.06400000
O     12.72900000     -6.71600000     -1.34400000
H     13.42900000     -6.21200000     -0.92800000
H     12.36800000     -7.25200000     -0.63800000
O      0.78800000      8.21900000     -6.01700000
H      1.10500000      8.74500000     -5.28300000
H      0.69900000      8.84200000     -6.73800000
O     15.76300000      6.23500000      4.23200000
H     15.13700000      6.93700000      4.05600000
H     15.25500000      5.43000000      4.13100000
O     -8.31200000     11.73200000      1.38400000
H     -8.47900000     11.97600000      2.29400000
H     -7.48400000     11.25200000      1.41300000
O     -2.58500000      6.41900000    -15.57400000
H     -3.13800000      5.84300000    -15.04700000
H     -2.17500000      5.83700000    -16.21400000
O    -17.30300000     -3.79300000     -1.35700000
H    -17.33000000     -4.41600000     -0.63100000
H    -18.19500000     -3.79200000     -1.70500000
O      0.05900000     16.64900000     -2.33200000
H     -0.15500000     17.58200000     -2.34500000
H     -0.67000000     16.23000000     -2.79000000
O      5.38400000     -1.08700000      4.32600000
H      4.85000000     -1.66500000      4.87100000
H      5.21000000     -1.37500000      3.43000000
O     -4.64600000      6.15600000      8.43200000
H     -5.56400000      6.01600000      8.19800000
H     -4.15600000      5.87700000      7.65900000
O      5.43800000     12.39400000     -6.72200000
H      6.14400000     12.33800000     -7.36500000
H      5.87800000     12.62000000     -5.90200000
O      1.82300000      7.67900000     12.73400000
H      2.08100000      6.75700000     12.73700000
H      1.88200000      7.94100000     11.81500000
O     -3.18000000    -11.88000000     12.16500000
H     -3.50200000    -12.44900000     12.86400000
H     -2.23400000    -12.02600000     12.15400000
O    -11.75300000     -5.20000000     -7.59300000
H    -11.26600000     -5.19700000     -6.76800000
H    -11.46600000     -5.99700000     -8.03800000
O      3.59400000      1.16200000     -7.70100000
H      3.58200000      0.31000000     -8.13700000
H      2.83200000      1.14600000     -7.12200000
O     11.56300000     14.06800000      4.52800000
H     12.02200000     14.15400000      5.36400000
H     11.49500000     13.12400000      4.38700000
O      1.81700000    -10.32800000      5.01400000
H      0.93100000    -10.05900000      4.76900000
H      1.82700000    -10.27500000      5.97000000
O     -6.28100000     13.39700000     -5.73200000
H     -7.03100000     13.09200000     -5.22200000
H     -6.41800000     14.34100000     -5.81800000
O     -8.87000000     -3.69400000     -7.32100000
H     -8.93800000     -4.54600000     -6.89000000
H     -9.45000000     -3.12400000     -6.81600000
O      9.23100000     -1.40200000      7.71200000
H      9.94100000     -0.97000000      8.18700000
H      8.69500000     -1.80400000      8.39600000
O      2.82800000    -11.30200000     -6.58500000
H      3.03000000    -10.57500000     -7.17500000
H      3.28100000    -12.05300000     -6.96700000
O     -5.55900000     -2.08900000      6.76900000
H     -5.34600000     -3.00700000      6.94200000
H     -6.24800000     -2.12400000      6.10600000
O      4.99200000    -11.16100000     -2.63100000
H      4.73500000    -10.45200000     -3.22000000
H      5.93100000    -11.27000000     -2.78100000
O     -1.33300000     -1.83600000    -14.17100000
H     -0.87900000     -1.01400000    -13.98600000
H     -1.53300000     -2.19900000    -13.30900000
O      3.26100000      0.27300000    -12.72800000
H      3.66400000     -0.34500000    -13.33800000
H      3.17300000     -0.21900000    -11.91100000
O      3.63300000     15.93600000     -4.83400000
H      4.06900000     15.31300000     -4.25200000
H      3.44200000     15.43200000     -5.62400000
O     10.02100000     10.26500000     -8.66400000
H     10.08600000      9.74100000     -9.46200000
H     10.39500000      9.70900000     -7.98100000
O     15.94000000      4.08700000     -8.14800000
H     15.62000000      3.68400000     -7.34100000
H     15.15300000      4.23100000     -8.67200000
O     -1.40300000    -10.78600000     -8.17100000
H     -1.78600000    -10.23800000     -8.85600000
H     -0.83100000    -10.19300000     -7.68300000
O      3.68100000     -1.91200000     -1.61200000
H      3.34200000     -1.51800000     -2.41600000
H      2.89900000     -2.17600000     -1.12700000
O     -1.88700000      0.60500000     -9.12900000
H     -2.25100000      0.17100000     -8.35700000
H     -2.48400000      1.33400000     -9.29800000
O      5.33600000     -5.37300000      3.27700000
H      5.15400000     -6.03500000      3.94400000
H      4.69200000     -5.54100000      2.59000000
O      4.41600000    -13.46600000     -7.66500000
H      5.23300000    -13.96400000     -7.68000000
H      3.73800000    -14.11000000     -7.87000000
O     -2.01800000     -8.50600000     -4.16700000
H     -2.97100000     -8.54700000     -4.25100000
H     -1.80500000     -9.18000000     -3.52200000
O      3.39600000     10.81200000     11.24800000
H      4.33000000     10.98900000     11.35700000
H      3.23400000     10.94800000     10.31400000
O      3.56400000      3.81800000      0.96500000
H      3.40500000      4.00000000      1.89100000
H      3.44300000      4.66200000      0.53000000
O      0.28400000      0.28000000    -10.93100000
H     -0.51800000      0.24400000    -11.45200000
H      0.14600000     -0.36100000    -10.23400000
O      6.73500000      4.59000000    -13.45000000
H      7.63300000      4.26400000    -13.39400000
H      6.55900000      4.95800000    -12.58400000
O     -4.99000000     -0.98100000      3.73000000
H     -5.38300000     -1.65700000      3.17700000
H     -5.70900000     -0.67500000      4.28200000
O     -5.80700000     -1.40400000    -11.86700000
H     -5.59900000     -0.97800000    -11.03600000
H     -6.58600000     -0.94600000    -12.18300000
O     -7.51900000      5.13200000    -12.24800000
H     -7.00000000      5.82500000    -12.65500000
H     -7.45900000      4.39700000    -12.85800000
O      9.51400000      3.71000000    -13.55900000
H      9.89700000      3.27800000    -14.32200000
H      9.60200000      3.07000000    -12.85200000
O      4.36800000      5.11200000     -7.14200000
H      3.49500000      5.48100000     -7.00700000
H      4.79200000      5.18300000     -6.28600000
O     10.36500000      2.66900000      9.16500000
H     10.56100000      1.74700000      8.99500000
H     11.22200000      3.07700000      9.28800000
O     -1.92100000      7.05300000     -5.92700000
H     -0.98700000      7.21700000     -6.06000000
H     -2.25100000      7.85900000     -5.52900000
O     -4.29100000    -14.74900000    -10.18500000
H     -3.57100000    -15.12000000     -9.67500000
H     -4.38600000    -13.85700000     -9.85200000
O     12.53700000      0.27100000     -3.12200000
H     12.26800000     -0.54800000     -3.53800000
H     12.49600000      0.08800000     -2.18400000
O     -6.15200000     -9.40700000      5.32200000
H     -6.38700000     -8.80800000      4.61300000
H     -6.63300000    -10.21100000      5.12500000
O     14.13400000     -0.25000000      7.91100000
H     13.39200000     -0.50900000      8.45700000
H     13.74500000     -0.04000000      7.06200000
O     15.14100000     -5.94900000      0.34500000
H     15.35200000     -5.52400000      1.17600000
H     15.79600000     -5.61400000     -0.26800000
O     12.21100000      0.90500000      3.28700000
H     11.48300000      0.31300000      3.09700000
H     11.89800000      1.76700000      3.01300000
O     -8.79900000      6.71400000      9.19100000
H     -9.67600000      6.92300000      9.51300000
H     -8.20900000      7.15100000      9.80500000
O    -10.67900000    -12.61300000     -2.92900000
H    -10.84300000    -12.09700000     -2.14000000
H    -11.34700000    -12.32100000     -3.54900000
O     -6.20700000     -0.69900000     -5.41500000
H     -6.84000000     -1.31100000     -5.78900000
H     -5.86500000     -1.15000000     -4.64300000
O      8.05100000      1.47300000    -10.64900000
H      7.40200000      1.46700000    -11.35200000
H      8.14700000      2.39700000    -10.41900000
O     -8.88300000     -3.02000000      6.77100000
H     -8.79100000     -2.20900000      7.27100000
H     -9.82100000     -3.08800000      6.59600000
O      2.54600000     -1.24200000     -3.89900000
H      3.27600000     -1.43100000     -4.48800000
H      2.06500000     -0.53700000     -4.33300000
O     16.18800000      0.55500000     -2.87900000
H     15.69500000     -0.20300000     -2.56400000
H     17.04000000      0.48200000     -2.45000000
O    -13.55400000     -8.29500000     -1.42800000
H    -12.60600000     -8.36400000     -1.31900000
H    -13.83100000     -9.17700000     -1.67900000
O     -3.32900000      9.43200000     -5.18600000
H     -3.19800000     10.36700000     -5.34300000
H     -3.84100000      9.39400000     -4.37800000
O     -1.54300000     11.81900000     -8.76300000
H     -1.84600000     12.72700000     -8.77100000
H     -0.96400000     11.75300000     -9.52200000
O     16.33700000     -5.17000000      2.73500000
H     17.01200000     -5.77000000      3.05300000
H     16.60900000     -4.31100000      3.05800000
O     10.11000000     -6.56200000      1.07000000
H      9.81100000     -5.74900000      1.47900000
H      9.58300000     -7.24600000      1.48400000
O    -12.69000000     -5.96600000      2.37000000
H    -11.92100000     -5.72500000      2.88600000
H    -12.35500000     -6.08600000      1.48200000
O      9.91000000     -4.89300000     -4.46300000
H      9.71800000     -4.78900000     -3.53100000
H      9.85000000     -4.00700000     -4.82000000
O      8.07400000     -0.96800000      0.64300000
H      7.54400000     -0.21600000      0.90900000
H      8.70300000     -1.08100000      1.35600000
O      1.63000000      9.30500000      2.87300000
H      1.42400000      9.43300000      3.79900000
H      0.80900000      9.49400000      2.41700000
O     -9.14100000     12.23700000      8.42300000
H     -8.51800000     12.91700000      8.67600000
H     -9.30000000     12.39200000      7.49100000
O     -6.58700000     -7.38000000     -8.91500000
H     -5.79600000     -7.16200000     -8.42300000
H     -6.29900000     -8.03200000     -9.55500000
O      7.39800000     -5.96900000     -5.16300000
H      8.08600000     -5.66800000     -4.57000000
H      7.25200000     -5.23200000     -5.75600000
O    -10.80300000      6.73400000     -6.36000000
H    -10.13500000      6.11200000     -6.07100000
H    -10.34800000      7.30300000     -6.98100000
O      2.95200000      6.59700000     -4.35700000
H      2.68500000      7.43800000     -3.98700000
H      2.19100000      6.02900000     -4.23600000
O      3.86400000     -2.96000000      5.67500000
H      3.30000000     -3.62300000      5.27700000
H      3.85300000     -3.16600000      6.61000000
O      2.86500000      5.34900000      7.83800000
H      2.89400000      4.64900000      7.18600000
H      2.23000000      5.04500000      8.48700000
O      7.20300000      7.05700000     -5.99400000
H      7.55500000      7.30800000     -6.84800000
H      6.32400000      7.43400000     -5.97600000
O     14.48300000      3.30400000      4.21500000
H     13.60000000      3.58100000      4.45800000
H     14.83600000      2.90300000      5.00900000
O    -14.23800000      5.78300000     -2.35800000
H    -15.08800000      5.50900000     -2.70200000
H    -13.79000000      6.17400000     -3.10800000
O    -13.06300000      0.51800000      1.98100000
H    -12.65600000      1.36500000      2.16300000
H    -13.32900000      0.57300000      1.06300000
O    -12.87600000     -4.89600000     11.63200000
H    -12.25400000     -5.03800000     12.34700000
H    -12.68900000     -4.00900000     11.32600000
O     -8.51200000      4.00900000      3.46400000
H     -8.61100000      3.35600000      2.77100000
H     -9.00000000      3.64800000      4.20400000
O     11.35200000      3.52200000     -1.93400000
H     10.90800000      2.68800000     -1.77800000
H     10.67300000      4.09000000     -2.29700000
O     -3.48500000    -11.65000000     -3.25800000
H     -4.21000000    -11.31200000     -3.78200000
H     -3.07500000    -10.87100000     -2.88400000
O    -12.65200000    -10.93300000      5.03400000
H    -13.42100000    -10.36200000      5.03000000
H    -12.88800000    -11.64800000      5.62500000
O      4.59100000     -5.68000000    -11.67300000
H      5.45400000     -5.39300000    -11.37500000
H      4.70000000     -5.83400000    -12.61200000
O     -4.17100000      4.75400000    -14.05500000
H     -3.46100000      4.11200000    -14.03900000
H     -3.93000000      5.39300000    -13.38400000
O     -1.69700000     -3.07800000      7.81900000
H     -2.38100000     -3.13900000      8.48600000
H     -1.72900000     -2.16700000      7.52600000
O     10.13900000      0.77800000     -6.05900000
H     10.12500000      0.84400000     -5.10400000
H      9.23100000      0.92500000     -6.32300000
O    -15.38900000     -8.30500000      0.85000000
H    -14.73400000     -8.51800000      0.18500000
H    -15.04100000     -8.67800000      1.65900000
O     15.24600000     -2.14900000      0.77700000
H     14.58000000     -2.76400000      1.08500000
H     15.07000000     -2.05400000     -0.15900000
O      2.88700000      3.62400000      3.57300000
H      2.12700000      3.87000000      3.04700000
H      2.55500000      3.58700000      4.47000000
O     -8.82900000    -11.47900000      7.85400000
H     -7.90200000    -11.25400000      7.77200000
H     -9.18200000    -11.36100000      6.97200000
O      2.77500000    -11.37700000     -1.29200000
H      2.12300000    -11.50900000     -1.98100000
H      3.61100000    -11.34200000     -1.75700000
O     13.71200000     -8.57800000      2.91700000
H     13.66500000     -7.70300000      3.30200000
H     14.64500000     -8.79300000      2.92500000
O     -2.22900000     -1.06300000      4.43900000
H     -2.32700000     -0.62300000      5.28300000
H     -3.11100000     -1.36400000      4.22200000
O    -10.84100000    -11.45900000     -0.39500000
H    -11.54300000    -11.70000000      0.20900000
H    -10.05600000    -11.42400000      0.15100000
O     10.52900000      2.81200000     12.12100000
H     10.37000000      2.70100000     11.18400000
H      9.75900000      3.28100000     12.44100000
O     -4.26900000    -12.28500000     -9.16700000
H     -4.10900000    -12.06100000     -8.25000000
H     -5.00100000    -11.72500000     -9.42600000
O     13.48600000     -3.25300000     -9.91900000
H     14.03300000     -2.46900000     -9.96200000
H     13.72200000     -3.66400000     -9.08700000
O      7.10500000    -14.61700000      3.74200000
H      7.44500000    -14.10100000      3.01100000
H      7.79800000    -15.25000000      3.93100000
O      7.62100000    -11.53000000     -4.97400000
H      7.64500000    -11.21300000     -4.07200000
H      6.96700000    -12.22900000     -4.96400000
O      5.44900000     16.34400000     -2.10200000
H      5.60600000     16.09700000     -1.19100000
H      6.18400000     15.96400000     -2.58300000
O      1.10100000     -2.90100000     13.32300000
H      0.87100000     -3.34300000     12.50500000
H      1.88900000     -2.40100000     13.11200000
O     -8.77500000    -12.98700000     -6.51800000
H     -9.33300000    -13.75800000     -6.62200000
H     -9.08600000    -12.37500000     -7.18400000
O     -2.28900000     -7.72100000      9.60900000
H     -2.59300000     -8.32900000     10.28200000
H     -1.48500000     -8.11900000      9.27300000
O     12.03600000     -2.68700000     -3.50200000
H     12.95600000     -2.70200000     -3.76400000
H     12.00500000     -3.21300000     -2.70200000
O     -6.03900000      5.64500000     14.22300000
H     -5.42900000      5.84500000     14.93300000
H     -6.90400000      5.70500000     14.62700000
O     -1.90800000     -8.88300000    -13.57800000
H     -2.83000000     -9.04800000    -13.38000000
H     -1.42800000     -9.43200000    -12.95800000
O      2.18100000     10.96400000    -14.03700000
H      2.31600000     10.13800000    -13.57100000
H      3.06100000     11.32400000    -14.14700000
O     11.58800000     -9.72100000     -3.70500000
H     11.12600000    -10.44000000     -4.13500000
H     10.94200000     -9.01500000     -3.65800000
O    -13.01500000      7.16500000     -4.42900000
H    -12.27500000      6.93500000     -4.99000000
H    -13.77100000      7.16400000     -5.01600000
O      3.09100000     -9.78200000     -4.43300000
H      2.83600000    -10.31900000     -5.18300000
H      2.30400000     -9.28100000     -4.21800000
O     10.87900000     -7.56600000     -8.47700000
H     10.54600000     -7.49500000     -7.58200000
H     11.79600000     -7.82000000     -8.37200000
O      7.98600000     -0.07900000    -14.59300000
H      8.90000000     -0.36400000    -14.57700000
H      7.48800000     -0.88200000    -14.74700000
O     -0.82900000      7.37400000      1.11000000
H     -0.42400000      7.44600000      0.24600000
H     -1.48400000      8.07100000      1.12700000
O     -3.82300000      2.36800000     -9.29400000
H     -3.41800000      2.87200000    -10.00000000
H     -4.34000000      3.01000000     -8.80700000
O      8.83500000      4.85300000     -5.72900000
H      8.37000000      5.68300000     -5.83300000
H      9.73000000      5.04300000     -6.01200000
O    -11.54400000      7.81200000      2.46500000
H    -12.09100000      8.56100000      2.22700000
H    -10.64800000      8.11600000      2.32500000
O     -2.37200000      5.68300000     11.58500000
H     -2.94400000      5.21800000     12.19600000
H     -2.11400000      5.01900000     10.94600000
O     11.42700000     -1.40500000    -10.39100000
H     12.17100000     -1.98900000    -10.24900000
H     10.83200000     -1.59300000     -9.66600000
O     -6.33300000     -4.71000000    -10.85900000
H     -5.70000000     -5.38100000    -10.60400000
H     -6.12600000     -3.96000000    -10.30100000
O     11.68100000      5.35000000     -5.58400000
H     11.84400000      5.25600000     -6.52200000
H     12.20100000      4.65700000     -5.17900000
O     -6.81400000    -16.75100000      2.77600000
H     -5.88800000    -16.83600000      2.54800000
H     -7.02200000    -15.83500000      2.59500000
O      9.15900000     -8.52000000     -3.74100000
H      8.24400000     -8.53700000     -4.02200000
H      9.20300000     -7.79800000     -3.11400000
O    -11.22000000     10.21700000      8.54400000
H    -11.67300000     10.73600000      7.88000000
H    -10.29300000     10.41200000      8.41000000
O    -10.03500000    -10.96900000     -7.71100000
H    -10.96200000    -11.20500000     -7.74200000
H     -9.91300000    -10.37600000     -8.45200000
O      7.23300000      6.64700000    -11.34700000
H      7.92500000      6.84600000    -11.97800000
H      6.71900000      7.45300000    -11.29400000
O      2.44900000     13.00100000     -2.74300000
H      2.22000000     12.26400000     -2.17700000
H      2.20900000     12.71000000     -3.62300000
O      4.80100000      7.01000000      8.61800000
H      5.23000000      7.01600000      9.47400000
H      4.48300000      6.11300000      8.51500000
O     -8.46800000     -6.80600000     -6.99300000
H     -7.78400000     -7.18600000     -7.54400000
H     -8.58200000     -7.43700000     -6.28300000
O     -7.93900000      3.20000000     13.70000000
H     -8.11900000      3.54900000     12.82600000
H     -7.99200000      3.96200000     14.27700000
O    -12.49800000      9.60300000     -3.28500000
H    -12.59600000      8.69200000     -3.56300000
H    -11.62300000      9.64200000     -2.89800000
O      0.94100000     -3.66500000      7.08200000
H      0.01000000     -3.63400000      7.30300000
H      0.99100000     -4.26500000      6.33800000
O      6.85100000     -4.66700000    -10.81000000
H      7.18100000     -4.49700000     -9.92800000
H      7.29000000     -4.01800000    -11.35900000
O    -15.84600000     -2.46500000     -5.45300000
H    -16.47100000     -1.97100000     -5.98300000
H    -15.35600000     -2.98900000     -6.08700000
O      4.92200000     -6.81300000     13.81300000
H      4.56200000     -6.42000000     14.60800000
H      4.63000000     -6.23500000     13.10800000
O     -0.58900000      3.05300000     -6.27200000
H     -1.52900000      3.21700000     -6.19600000
H     -0.38700000      3.23800000     -7.18900000
O      2.77200000    -10.69200000    -14.35500000
H      3.49300000    -11.32100000    -14.33700000
H      2.05500000    -11.13600000    -13.90400000
O      4.72500000    -16.80800000      0.12100000
H      5.61800000    -16.70800000      0.45000000
H      4.20400000    -16.20900000      0.65500000
O     14.34000000      1.85100000      0.92100000
H     14.01800000      2.46500000      0.26100000
H     13.77200000      1.99400000      1.67900000
O    -15.30600000      6.55700000      2.14800000
H    -15.98700000      6.73500000      2.79600000
H    -15.02100000      7.42300000      1.85500000
O     -2.64000000     -4.36000000     -7.96400000
H     -2.44200000     -5.10400000     -7.39500000
H     -2.91200000     -3.66600000     -7.36400000
O     14.49900000      4.94000000     -4.23400000
H     15.25400000      5.31700000     -4.68700000
H     14.39900000      5.47700000     -3.44800000
O     -0.67800000      6.52900000     14.18400000
H     -0.07000000      7.05500000     13.66500000
H     -0.48400000      5.62500000     13.93700000
O      4.60400000    -11.88100000      7.52600000
H      4.91400000    -11.67100000      8.40700000
H      5.30800000    -12.40500000      7.14300000
O     -3.79700000     -5.43800000    -12.34000000
H     -4.59900000     -5.53900000    -12.85300000
H     -3.20100000     -6.09800000    -12.69500000
O      8.29700000     -2.25900000    -11.57700000
H      8.80300000     -1.91000000    -12.31100000
H      8.77200000     -1.96800000    -10.79900000
O     17.69800000      3.24900000     -4.34400000
H     17.19400000      2.65900000     -3.78300000
H     17.06300000      3.57200000     -4.98300000
O     13.57100000     -5.85300000      8.74400000
H     12.98600000     -5.96500000      9.49300000
H     13.38400000     -4.97100000      8.42400000
O    -11.54700000     -6.91600000     -9.72800000
H    -11.53900000     -6.36300000    -10.50900000
H    -12.44000000     -7.25800000     -9.68700000
O      3.01900000     -4.10300000    -10.17100000
H      2.15600000     -4.47600000    -10.35000000
H      3.62600000     -4.66200000    -10.65700000
O      0.76600000     -8.26700000     -4.24600000
H      1.12500000     -7.41100000     -4.01500000
H     -0.17400000     -8.18400000     -4.08600000
O     -7.56800000     -5.24300000      7.57000000
H     -8.18300000     -4.52100000      7.44300000
H     -8.00700000     -5.82600000      8.19000000
O      3.85900000      1.19200000      2.77300000
H      3.35000000      1.98300000      2.59700000
H      4.13300000      1.28100000      3.68600000
O      7.83900000      9.12600000     -4.09200000
H      8.04300000      8.41600000     -3.48300000
H      8.54100000      9.09300000     -4.74200000
O     -0.35100000     -9.88900000    -11.61200000
H      0.29200000    -10.32700000    -12.16900000
H      0.09800000     -9.76900000    -10.77600000
O     18.73800000      1.87800000      1.29000000
H     18.50500000      2.20600000      2.15800000
H     17.95200000      1.42400000      0.98600000
O      1.22100000     -3.41500000     10.41800000
H      0.55900000     -3.94800000      9.97800000
H      0.87600000     -2.52300000     10.37800000
O     -0.84400000     16.79500000      1.65200000
H     -0.35400000     15.97400000      1.69400000
H     -1.49300000     16.65200000      0.96300000
O    -12.15300000     -2.52900000    -13.49000000
H    -12.52600000     -2.04000000    -12.75700000
H    -11.20600000     -2.43300000    -13.38600000
O      8.14000000     -4.91200000     -2.47000000
H      8.36300000     -4.05900000     -2.09600000
H      7.23300000     -5.06100000     -2.20200000
O     -3.98000000     -6.09000000     12.68200000
H     -4.11000000     -5.90300000     11.75200000
H     -4.19700000     -7.01800000     12.77300000
O     11.91500000     -3.45700000      8.06300000
H     12.33900000     -3.09100000      7.28600000
H     11.75400000     -2.69900000      8.62500000
O     -1.02300000     13.99600000      2.12300000
H     -1.27800000     13.99200000      3.04500000
H     -1.82100000     14.24000000      1.65500000
O    -12.00500000     -8.72100000     -6.96200000
H    -11.87800000     -9.65300000     -6.78600000
H    -11.51900000     -8.56000000     -7.77000000
O     -8.65100000     -2.06700000     -9.55400000
H     -8.63300000     -2.72200000     -8.85600000
H     -8.87300000     -1.24900000     -9.10900000
O     11.99900000     -6.69000000    -11.95700000
H     11.17800000     -6.65700000    -11.46600000
H     12.37300000     -7.54400000    -11.74100000
O     12.41900000      4.87900000     13.15900000
H     12.02600000      4.34200000     12.47100000
H     13.23000000      4.42400000     13.38400000
O     -0.83500000      0.93600000      8.36300000
H     -1.50500000      0.27900000      8.17500000
H     -0.54800000      1.24000000      7.50200000
O      7.99600000     -0.10700000      5.39200000
H      8.45700000     -0.39500000      6.18100000
H      7.25500000     -0.70800000      5.31500000
O      5.88500000      4.92900000     15.77500000
H      5.71000000      5.86300000     15.65700000
H      5.43300000      4.50600000     15.04500000
O     -6.32000000      4.09900000     -4.17200000
H     -5.51500000      4.00700000     -4.68100000
H     -6.64100000      3.20300000     -4.06800000
O     -3.88800000     -9.72700000     -6.55200000
H     -3.21100000    -10.24700000     -6.98500000
H     -4.63600000    -10.32000000     -6.48000000
O      9.65100000      5.76600000     -1.68900000
H      8.83800000      5.97400000     -2.15000000
H      9.37000000      5.51400000     -0.81000000
O      7.98400000      8.51000000      4.96900000
H      7.62700000      8.10200000      5.75800000
H      7.98100000      9.44800000      5.16200000
O     -3.87900000     -3.22000000     -3.30500000
H     -4.06200000     -2.35000000     -2.95100000
H     -4.71300000     -3.50700000     -3.67900000
O    -15.74300000     -1.72600000     -2.77400000
H    -15.88900000     -2.61500000     -2.45100000
H    -15.56800000     -1.83700000     -3.70900000
O      1.94900000     -2.93500000     16.64900000
H      2.78600000     -2.71100000     16.24300000
H      1.31500000     -2.88800000     15.93300000
O      6.96000000      1.80200000     11.16300000
H      6.76100000      1.51400000     10.27200000
H      7.39000000      2.64900000     11.05000000
O     -3.50800000     -8.93200000      4.98200000
H     -4.42500000     -9.20600000      4.95200000
H     -3.08700000     -9.56800000      5.56000000
O    -16.43500000      1.42800000     -5.98900000
H    -17.17200000      1.54500000     -6.58900000
H    -16.69300000      0.69300000     -5.43300000
O      5.75400000     -0.80600000    -10.67900000
H      5.83700000     -0.00100000    -11.19000000
H      6.52600000     -1.32000000    -10.91400000
O     -9.90000000     -9.41200000     -9.90600000
H    -10.74500000     -9.20500000    -10.30500000
H     -9.36900000     -8.62900000    -10.04900000
O      8.99100000     12.10400000    -10.98900000
H      9.38900000     11.28000000    -11.26900000
H      8.22300000     11.83800000    -10.48300000
O      3.75200000      2.80700000    -14.83600000
H      4.61700000      2.40900000    -14.73900000
H      3.39400000      2.82200000    -13.94900000
O     -0.70000000      3.85200000     -9.24200000
H      0.06700000      3.28200000     -9.29000000
H     -1.14300000      3.72800000    -10.08200000
O     11.55500000      2.36800000     -7.80600000
H     10.75300000      2.63900000     -8.25200000
H     11.25100000      1.86500000     -7.05000000
O     -6.12000000     -4.94400000     -1.64100000
H     -6.56700000     -4.24700000     -1.16100000
H     -6.27400000     -5.73100000     -1.11800000
O    -13.71100000      8.49800000     -8.45900000
H    -13.02600000      7.85200000     -8.62900000
H    -14.37600000      8.01800000     -7.96600000
O     -0.05300000    -14.90800000    -10.87700000
H     -0.35000000    -14.91200000     -9.96700000
H      0.37700000    -14.05900000    -10.98500000
O     -9.71200000      9.34200000     -7.66400000
H    -10.24000000      9.75700000     -6.98200000
H     -9.65900000      9.99800000     -8.35900000
O    -12.47500000     -2.22500000     10.50000000
H    -12.39400000     -1.92500000      9.59400000
H    -12.24500000     -1.46000000     11.02700000
O      2.94000000      8.01900000     -8.70000000
H      2.89900000      7.33500000     -9.36800000
H      2.18300000      8.57700000     -8.88100000
O      6.76600000      2.36000000     16.93900000
H      6.03500000      1.77800000     16.73000000
H      6.63800000      3.11900000     16.37100000
O     -7.93400000      8.09700000      0.96100000
H     -7.30200000      8.80300000      0.82600000
H     -7.50200000      7.50300000      1.57500000
O      4.67500000      3.89800000     13.42800000
H      5.16900000      3.64500000     12.64800000
H      3.86700000      4.28100000     13.08600000
O     -2.32600000     -3.73100000     12.39800000
H     -1.90600000     -4.55000000     12.13300000
H     -2.82600000     -3.45900000     11.62800000
O     -9.97200000      2.96400000      5.34300000
H    -10.54900000      3.54600000      5.83800000
H    -10.07000000      2.11200000      5.76900000
O     10.21300000      1.25600000     -0.01000000
H     10.02500000      1.89700000      0.67500000
H      9.35200000      0.97300000     -0.31600000
O     -9.00300000      7.23800000    -14.39600000
H     -8.17500000      6.89800000    -14.05700000
H     -9.24100000      6.63200000    -15.09800000
O     -1.24300000     -1.15500000     12.55700000
H     -0.45500000     -1.48800000     12.98700000
H     -1.77600000     -1.93300000     12.39600000
O     16.58900000     -8.61300000     -0.03400000
H     16.66000000     -9.07800000      0.79900000
H     15.90200000     -7.96300000      0.11200000
O      0.51500000     -3.31700000     -6.41700000
H      0.77500000     -2.89400000     -7.23500000
H     -0.38000000     -3.01200000     -6.26400000
O     -3.77700000     -7.68900000     -0.79600000
H     -4.47800000     -7.59300000     -1.44000000
H     -3.38000000     -6.81900000     -0.74300000
O     -8.12100000      2.68700000      8.71200000
H     -7.43600000      3.01800000      9.29300000
H     -7.76100000      2.79600000      7.83200000
O      3.19700000     14.05500000      0.60300000
H      3.20000000     13.13400000      0.86400000
H      2.35200000     14.18000000      0.17100000
O      3.18900000     -7.72400000     -7.30900000
H      3.52700000     -8.48600000     -7.78000000
H      3.02300000     -8.04400000     -6.42300000
O      0.66400000     -2.07800000     -9.20500000
H      1.34700000     -1.80300000     -9.81700000
H      0.42600000     -2.95900000     -9.49300000
O     -8.81100000      0.25300000     -7.76300000
H     -8.53900000      0.98400000     -8.31800000
H     -8.81500000      0.61400000     -6.87700000
O     13.20100000    -11.14000000      3.31800000
H     13.16700000    -10.18800000      3.22400000
H     13.83000000    -11.42300000      2.65400000
O     -5.54000000     -0.35600000      9.95800000
H     -6.01600000     -0.13100000     10.75800000
H     -5.06600000      0.44300000      9.73000000
O     11.61400000      7.60800000     11.25100000
H     12.44500000      7.22900000     11.53800000
H     11.85700000      8.21500000     10.55200000
O      3.64600000     13.09300000      7.75000000
H      2.96800000     12.69200000      8.29300000
H      3.94600000     12.38600000      7.17900000
O    -12.36800000      3.17400000      3.74000000
H    -11.43800000      3.38000000      3.83800000
H    -12.76500000      3.99500000      3.44800000
O      7.21600000     -3.41400000      3.46200000
H      7.00400000     -3.00200000      4.29900000
H      6.66000000     -4.19300000      3.43100000
O     -1.50300000     -3.82400000     16.48900000
H     -2.35300000     -3.97600000     16.90100000
H     -1.07200000     -4.67800000     16.50500000
O     10.14800000     10.84700000      8.09400000
H     11.00100000     10.66800000      7.69700000
H      9.58300000     11.07400000      7.35500000
O     -8.59500000     -5.22200000    -12.77000000
H     -8.72200000     -5.88600000    -12.09200000
H     -7.77800000     -4.78600000    -12.52800000
O      2.43300000      7.75300000      9.95100000
H      2.70100000      8.61000000      9.61800000
H      2.89200000      7.12500000      9.39300000
O      6.57600000      0.70500000     -6.39300000
H      6.81900000      1.49400000     -5.90800000
H      5.78600000      0.95300000     -6.87300000
O     -5.92500000      4.77800000     -8.58300000
H     -6.08700000      5.43700000     -7.90800000
H     -6.61400000      4.92500000     -9.23100000
O      6.65900000      5.17100000     11.22700000
H      6.69700000      6.12200000     11.33200000
H      7.10600000      4.82600000     12.00000000
O     -5.74900000     -6.50000000    -14.39300000
H     -6.32000000     -6.91400000    -13.74600000
H     -5.88100000     -7.01200000    -15.19100000
O     -2.74100000    -10.85100000      9.11200000
H     -3.06300000    -11.48900000      9.74900000
H     -1.81100000    -10.75700000      9.31700000
O     -4.80100000      6.88700000      1.87100000
H     -4.48600000      7.72900000      2.19900000
H     -5.58100000      6.70300000      2.39400000
O    -11.83200000     -5.92900000     -0.18500000
H    -11.91300000     -6.75500000     -0.66100000
H    -11.93400000     -5.25400000     -0.85600000
O     -3.30000000     -0.56100000      7.28300000
H     -3.81200000      0.24700000      7.31900000
H     -3.95200000     -1.25500000      7.18900000
O     11.89700000      7.07300000     -3.09100000
H     11.09400000      6.62800000     -2.82200000
H     12.19400000      6.58800000     -3.86100000
O     -2.14200000     -6.20900000     -5.86700000
H     -2.14800000     -6.86900000     -5.17400000
H     -1.21600000     -6.10100000     -6.08700000
O      5.23700000      8.40500000    -10.58300000
H      4.63700000      8.26600000     -9.85000000
H      5.75900000      9.16500000    -10.32600000
O     -4.25600000    -12.97800000     -0.80200000
H     -4.72100000    -12.27900000     -0.34300000
H     -3.89100000    -12.55400000     -1.57900000
O     12.53500000      9.77200000      6.59800000
H     12.67900000      8.85900000      6.34800000
H     13.40000000     10.08800000      6.85900000
O      6.71500000     10.95900000     -1.01600000
H      6.24800000     11.79500000     -1.00300000
H      6.74100000     10.71400000     -1.94100000
O     -9.55900000     -4.57200000     11.38800000
H     -9.75600000     -4.68400000     12.31900000
H     -8.85300000     -3.92600000     11.36900000
O     -3.65600000    -12.70300000     -6.07100000
H     -3.34900000    -13.60800000     -6.02200000
H     -3.11500000    -12.23200000     -5.43700000
O     -8.14700000      9.35000000     -3.60000000
H     -7.79800000      8.49200000     -3.84300000
H     -8.80200000      9.16000000     -2.92800000
O     -3.68600000    -16.67300000      1.31500000
H     -3.37400000    -16.52100000      2.20700000
H     -3.43700000    -17.57800000      1.12500000
O      3.87600000     -1.43200000     -8.65700000
H      3.56800000     -2.19000000     -9.15400000
H      4.64900000     -1.13100000     -9.13500000
O     -3.29000000     -0.72500000     14.50800000
H     -3.75100000      0.11000000     14.59000000
H     -2.87800000     -0.68800000     13.64500000
O     -5.86000000     -4.42400000     14.14900000
H     -6.30500000     -3.74000000     13.64800000
H     -5.20300000     -4.77200000     13.54700000
O      1.40800000    -15.40800000     -3.26300000
H      1.07300000    -15.73600000     -4.09700000
H      0.75200000    -15.67600000     -2.61900000
O    -14.08500000      8.36000000     -0.09800000
H    -13.70600000      7.48300000     -0.04300000
H    -13.33200000      8.93900000     -0.21800000
O     13.15900000     -4.29300000      1.46200000
H     12.61600000     -4.16500000      2.24000000
H     13.60700000     -5.12400000      1.61700000
O      3.83200000     15.69000000      3.26200000
H      3.52000000     15.41800000      2.39800000
H      4.03700000     16.62000000      3.16000000
O     -6.99200000      1.43700000     -3.74600000
H     -6.76900000      0.70300000     -4.31800000
H     -7.84000000      1.20000000     -3.37100000
O    -14.87300000     -9.32100000      5.86800000
H    -14.59300000     -8.82700000      5.09700000
H    -14.98900000     -8.65700000      6.54800000
O     12.09500000     -8.47900000      0.72800000
H     12.68600000     -8.54000000      1.47800000
H     11.51000000     -7.75200000      0.94200000
O     13.26600000      3.91400000     -0.31700000
H     12.51900000      3.96100000     -0.91400000
H     13.94800000      4.43000000     -0.74600000
O    -12.27500000     11.27200000      6.10700000
H    -12.55900000     10.86300000      5.28900000
H    -13.06800000     11.67200000      6.46200000
O      3.23400000     -1.27600000     13.44300000
H      2.74800000     -0.46000000     13.56100000
H      4.13500000     -0.99700000     13.27900000
O     14.53500000     -9.14000000      5.99100000
H     15.23400000     -9.79200000      5.93700000
H     13.98000000     -9.31900000      5.23200000
O     14.30700000     -2.05000000     -4.98500000
H     14.98900000     -1.57000000     -5.45500000
H     14.36700000     -2.94300000     -5.32400000
O     -5.41100000     -8.42500000     14.93100000
H     -5.58900000     -9.33100000     15.18300000
H     -6.15800000     -8.17800000     14.38500000
O     -3.39100000     -0.08200000     -6.62800000
H     -2.99200000      0.66900000     -6.18800000
H     -4.26700000     -0.14500000     -6.24800000
O     11.23000000     12.51500000     -4.58000000
H     11.82300000     13.23400000     -4.79600000
H     10.35700000     12.90700000     -4.60500000
O     -1.67600000      2.60400000    -15.93300000
H     -1.27100000      1.97500000    -16.53100000
H     -2.60500000      2.37400000    -15.93800000
O      2.66700000    -15.02700000      0.82100000
H      1.82900000    -15.11900000      1.27500000
H      2.79900000    -14.08100000      0.75300000
O     -6.71900000      2.58800000     -7.25400000
H     -6.82000000      1.90600000     -7.91800000
H     -6.09300000      3.20300000     -7.63500000
O      9.28600000    -13.14700000      5.96300000
H      9.54800000    -12.23200000      5.85600000
H      9.07100000    -13.22700000      6.89200000
O      9.69200000     -3.17300000      5.03500000
H      9.88200000     -2.61400000      5.78800000
H      8.75000000     -3.33200000      5.08700000
O      5.03000000      4.88400000     -4.31200000
H      4.99400000      4.28100000     -3.56900000
H      4.36100000      5.54000000     -4.12100000
O      8.19100000     -3.59700000      9.65800000
H      8.43100000     -4.17400000      8.93300000
H      8.79400000     -3.83300000     10.36200000
O      5.79300000      6.74500000     -0.39500000
H      5.06500000      7.29800000     -0.11300000
H      5.45000000      5.85200000     -0.34100000
O      1.02900000      4.74800000     15.48100000
H      0.22300000      4.25000000     15.33900000
H      0.74100000      5.55000000     15.91600000
O    -13.64100000      5.11900000    -10.71000000
H    -14.49000000      5.39300000    -10.36300000
H    -13.51200000      4.23800000    -10.36000000
O      1.70900000      0.83400000     13.80400000
H      0.85300000      1.01100000     13.41400000
H      1.61400000      1.09900000     14.71900000
O      5.84900000      7.73700000     11.15900000
H      5.52300000      8.47600000     11.67300000
H      6.80000000      7.77500000     11.26200000
O      2.91700000     -7.22900000     -1.12600000
H      2.47700000     -6.93200000     -1.92200000
H      3.83800000     -7.30600000     -1.37500000
O     -1.88100000     12.03200000     -3.86900000
H     -1.61000000     11.81000000     -2.97900000
H     -2.80300000     11.77700000     -3.90900000
O      3.76000000     13.90100000     10.84800000
H      4.29700000     13.11400000     10.75600000
H      4.38100000     14.62500000     10.77600000
O     -6.53500000      2.20100000     16.03400000
H     -7.15800000      1.53100000     16.31300000
H     -7.08200000      2.92500000     15.72900000
O     -7.26500000    -15.95300000      5.48400000
H     -6.50700000    -15.63500000      4.99400000
H     -7.25300000    -16.90100000      5.35700000
O     -4.52100000     16.86200000     -3.74700000
H     -4.28600000     17.20900000     -4.60700000
H     -3.73900000     16.39400000     -3.45600000
O     -4.63800000     -7.02500000     -7.10300000
H     -3.97000000     -6.43900000     -6.74600000
H     -4.39200000     -7.89300000     -6.78300000
O     11.81700000      0.86100000     13.41600000
H     11.32900000      0.07100000     13.64400000
H     11.15800000      1.45500000     13.05800000
O     -6.34300000     -3.68600000      2.68000000
H     -5.69300000     -4.33500000      2.40900000
H     -6.84300000     -4.12200000      3.37000000
O     -6.78800000     10.08700000      8.34500000
H     -7.52300000      9.90100000      8.93000000
H     -6.03800000      9.66100000      8.75900000
O      9.84200000     -7.31300000     -6.06800000
H      9.45700000     -7.91000000     -5.42600000
H     10.09100000     -6.54200000     -5.56000000
O      4.46300000     -1.75600000    -14.02100000
H      5.35500000     -1.69100000    -14.36000000
H      4.19800000     -2.65500000    -14.21300000
O     -2.57000000     15.01400000     -6.41400000
H     -1.74600000     14.77200000     -6.83800000
H     -3.24500000     14.77600000     -7.04800000
O     -1.14900000     -1.89600000    -17.11300000
H     -1.12900000     -0.93900000    -17.12300000
H     -1.11400000     -2.12600000    -16.18500000
O      0.38300000      5.24000000     -2.09800000
H     -0.27500000      4.60800000     -1.80800000
H      0.31700000      5.23300000     -3.05300000
O    -14.28600000     -3.77300000     -7.07600000
H    -13.43800000     -4.13800000     -6.82300000
H    -14.11300000     -3.31100000     -7.89600000
O      9.66900000     -2.48700000     14.87500000
H      9.52300000     -3.41700000     14.70000000
H     10.31500000     -2.21900000     14.22100000
O      3.80800000     -9.18800000      3.47500000
H      3.30000000     -9.35200000      2.68000000
H      3.19000000     -9.34000000      4.19000000
O      5.62200000     -3.19800000     10.73400000
H      5.51700000     -2.32400000     11.11100000
H      6.56800000     -3.34200000     10.72400000
O     10.69700000      0.63800000    -11.71600000
H      9.89600000      0.70500000    -11.19600000
H     11.25800000      0.04300000    -11.21800000
O      0.29100000     -6.11500000     -6.85100000
H      0.38800000     -5.16400000     -6.80900000
H      0.95700000     -6.39700000     -7.47700000
O      9.33200000      0.15700000     10.77200000
H      8.56700000     -0.10100000     11.28500000
H      9.04400000      0.92700000     10.28300000
O    -11.99000000     -4.35800000      6.24700000
H    -12.33800000     -3.48100000      6.41100000
H    -11.76300000     -4.69200000      7.11400000
O    -11.58500000      6.81400000     -0.85100000
H    -11.94300000      6.01900000     -1.24600000
H    -10.74900000      6.53900000     -0.47500000
O      5.46000000     -0.88500000      7.39500000
H      4.91500000     -0.23300000      6.95500000
H      4.84500000     -1.39300000      7.92500000
O     -0.14600000      8.76400000      8.86000000
H     -0.64600000      8.96500000      9.65100000
H      0.68600000      8.41800000      9.18400000
O     -9.00500000      2.18400000      1.09400000
H     -9.72000000      2.15800000      0.45900000
H     -8.56300000      1.34100000      0.99200000
O    -12.74700000     -4.57300000     -4.44600000
H    -13.50800000     -4.53400000     -3.86700000
H    -12.88200000     -5.36600000     -4.96600000
O      9.79700000     -5.26200000      7.86400000
H      9.32400000     -4.96800000      7.08600000
H     10.60800000     -4.75300000      7.85900000
O      3.97100000    -14.77100000     -1.66000000
H      3.25800000    -14.62600000     -2.28100000
H      3.53800000    -14.82600000     -0.80700000
O     -8.92500000     12.22900000      4.00100000
H     -9.62100000     12.05100000      4.63400000
H     -8.44300000     12.96600000      4.37500000
O     -2.26400000    -10.01000000     -1.70500000
H     -2.61800000     -9.18700000     -1.36700000
H     -1.83800000    -10.41600000     -0.95000000
O      7.87400000     14.73100000      1.48700000
H      8.28000000     13.99100000      1.93800000
H      8.56400000     15.39300000      1.44500000
O      3.94600000     -4.42900000    -14.66600000
H      4.78700000     -4.75900000    -14.35000000
H      3.42100000     -5.21500000    -14.81700000
O      6.84800000     -5.25600000    -13.87000000
H      7.52700000     -4.59100000    -13.75700000
H      7.26200000     -6.07200000    -13.59000000
O      4.26800000      8.32700000      4.84900000
H      4.01600000      8.30100000      3.92600000
H      5.17400000      8.01700000      4.85900000
O     -9.60500000     13.63600000     -3.69900000
H     -9.37900000     12.86700000     -4.22300000
H     -9.12600000     13.51500000     -2.87900000
O      6.90900000      4.62300000     -8.79300000
H      7.28700000      5.49700000     -8.69100000
H      6.26300000      4.55700000     -8.09000000
O    -11.62300000     -5.13400000      8.78900000
H    -12.06000000     -5.95100000      9.02900000
H    -11.46500000     -4.69200000      9.62300000
O      7.52600000     -5.99900000      6.26000000
H      8.11200000     -6.63200000      5.84600000
H      6.67200000     -6.16700000      5.86200000
O     -2.29500000     11.05500000      5.98100000
H     -2.66300000     10.17300000      6.04500000
H     -2.53400000     11.47500000      6.80700000
O     13.83900000      4.96500000    -10.97200000
H     13.16200000      4.48700000    -11.45100000
H     13.67700000      5.88500000    -11.18300000
O     10.24700000     -1.13500000    -14.07100000
H     10.48800000     -0.81100000    -13.20300000
H     11.08300000     -1.33900000    -14.49100000
O      1.81800000      1.63600000    -16.91800000
H      2.56800000      2.15800000    -16.63000000
H      2.20500000      0.82600000    -17.25100000
O     -7.25100000     -7.87600000    -12.46600000
H     -8.00000000     -7.63700000    -11.92000000
H     -7.13500000     -8.81500000    -12.31600000
O     13.89500000     -2.83000000      5.71400000
H     14.78900000     -3.17300000      5.71400000
H     13.97300000     -1.95800000      5.32600000
O      4.37500000    -15.63400000      2.91300000
H      5.19400000    -15.22200000      3.18800000
H      3.75600000    -14.90900000      2.83600000
O    -13.90900000     -7.10500000     -8.60600000
H    -13.93300000     -6.76600000     -7.71100000
H    -14.00800000     -6.32900000     -9.15800000
O      8.19700000      4.12500000     13.33200000
H      8.19700000      3.43000000     13.99000000
H      8.16200000      4.93500000     13.84100000
O     -0.41700000     -8.80900000      4.34800000
H     -0.13300000     -8.58300000      3.46200000
H     -1.31600000     -8.48600000      4.40100000
O     16.16300000     -0.06500000     -5.66400000
H     16.36300000      0.13500000     -4.75000000
H     16.82600000      0.41000000     -6.16400000
O     -1.75500000     10.39100000     13.49000000
H     -1.24300000      9.78800000     14.03000000
H     -1.34300000     11.24400000     13.62700000
O     -7.16500000    -11.72000000     11.03100000
H     -7.82900000    -11.95600000     10.38300000
H     -7.40100000    -10.83400000     11.30500000
O     10.61600000    -11.26700000      1.36000000
H     11.01800000    -11.06100000      0.51600000
H     11.35600000    -11.43500000      1.94400000
O     -2.07500000     -2.44100000     -5.99700000
H     -2.52300000     -1.64900000     -6.29300000
H     -2.42200000     -2.59800000     -5.11900000
O     -3.53600000      6.74700000     -8.15100000
H     -3.10700000      6.51900000     -7.32700000
H     -4.19700000      6.06600000     -8.27400000
O      4.80700000      5.16600000      4.74200000
H      4.73800000      6.06700000      4.42800000
H      4.08200000      4.70800000      4.31700000
O      9.95600000      9.58200000    -11.27000000
H      9.45800000      9.15400000    -11.96600000
H     10.79200000      9.80900000    -11.67900000
O     12.22100000     10.23200000     -5.83100000
H     12.55300000     11.10800000     -6.02800000
H     12.98200000      9.66000000     -5.93100000
O    -12.39600000      3.73800000     -4.78600000
H    -12.29000000      4.38700000     -4.09000000
H    -13.25000000      3.34100000     -4.61500000
O    -10.96300000     -2.66100000     -5.62400000
H    -11.54400000     -2.19900000     -6.22900000
H    -11.54800000     -3.21500000     -5.10700000
O      4.23700000     -5.91400000     16.13900000
H      4.53100000     -5.01800000     16.30700000
H      3.29200000     -5.83500000     16.01000000
O    -15.42100000      4.76100000      0.01200000
H    -15.31700000      5.52200000      0.58300000
H    -14.81000000      4.91600000     -0.70800000
O     14.68300000     -0.86600000     -9.99100000
H     14.47900000      0.02700000    -10.26700000
H     15.30100000     -0.75900000     -9.26800000
O      5.81700000     -1.25100000     16.85300000
H      5.27300000     -0.46700000     16.78000000
H      5.97200000     -1.34900000     17.79200000
O      0.01600000    -11.13400000      0.35300000
H      0.07900000    -11.74000000      1.09200000
H      0.73100000    -11.39100000     -0.22900000
O      5.60700000     14.02800000     -4.31600000
H      6.23700000     14.72700000     -4.48900000
H      5.80400000     13.74300000     -3.42400000
O      3.87800000     10.93900000      5.89600000
H      3.78300000     10.04100000      5.57900000
H      3.53100000     11.48100000      5.18700000
O     -2.08200000    -13.99700000     -3.08200000
H     -2.43900000    -13.11900000     -3.21800000
H     -2.75100000    -14.58500000     -3.43200000
O      3.64900000      2.96000000      6.72500000
H      3.84300000      2.22800000      6.13900000
H      3.56600000      2.56000000      7.59000000
O      9.64000000     -6.12400000    -10.34700000
H     10.22800000     -6.39300000     -9.64100000
H      9.24400000     -5.31200000    -10.03200000
O      8.31500000     12.24900000      9.73800000
H      9.09500000     11.93600000      9.28000000
H      8.65600000     12.76900000     10.46500000
O      3.88700000      9.05500000     13.71200000
H      3.76200000      9.78600000     13.10700000
H      3.07500000      8.55200000     13.65300000
O    -14.17300000     -9.55600000     -4.31700000
H    -14.86800000    -10.08700000     -4.70700000
H    -14.15500000     -9.82200000     -3.39800000
O     -0.08500000     14.03000000      7.25900000
H      0.68800000     14.43200000      7.65500000
H     -0.04600000     13.11300000      7.53100000
O      0.01900000     -9.20100000      9.16200000
H      0.37800000     -9.57000000      8.35500000
H      0.69800000     -9.35700000      9.81900000
O     -4.49600000     13.44400000     -7.97700000
H     -4.74300000     12.90300000     -8.72800000
H     -5.30500000     13.54200000     -7.47600000
O     14.85700000     -8.17400000     -3.03700000
H     14.34600000     -7.36500000     -3.06700000
H     14.26600000     -8.81600000     -2.64400000
O     -5.13100000      6.87500000     -1.03000000
H     -4.94000000      7.12400000     -0.12600000
H     -5.95300000      6.38700000     -0.97500000
O    -17.19400000     -6.14600000     -0.01700000
H    -16.54500000     -6.66500000      0.45900000
H    -17.98300000     -6.19700000      0.52300000
O      2.68600000     17.29600000     -1.97900000
H      3.33700000     16.60000000     -2.06500000
H      1.87900000     16.91400000     -2.32400000
O    -11.76900000     -1.60800000     -8.04100000
H    -11.04900000     -0.98000000     -8.09900000
H    -12.55200000     -1.09300000     -8.23600000
O    -10.50700000     -8.61700000     -1.17300000
H    -10.36200000     -9.56100000     -1.11300000
H     -9.76900000     -8.29400000     -1.69000000
O      1.62100000     14.95800000      9.60100000
H      2.40600000     14.54200000      9.95800000
H      0.89500000     14.53000000     10.05400000
O     -0.42100000     13.69000000     11.19000000
H     -0.95800000     12.90300000     11.27900000
H     -0.23100000     13.95300000     12.09100000
O      4.33100000    -15.19100000      7.32100000
H      4.03000000    -15.13900000      8.22900000
H      3.54500000    -15.41100000      6.82100000
O     -3.51900000     -4.89800000     -0.70900000
H     -4.38700000     -4.70800000     -1.06400000
H     -2.92000000     -4.72700000     -1.43600000
O     -0.87200000      1.62200000     12.58000000
H     -1.34900000      0.79700000     12.67000000
H     -1.09500000      2.11600000     13.36900000
O      7.69800000     -0.64600000     14.72000000
H      7.12200000     -1.02400000     15.38500000
H      8.51200000     -1.14300000     14.79700000
O     -7.09800000     -7.60500000      3.17100000
H     -6.16200000     -7.59900000      2.97300000
H     -7.34500000     -6.68000000      3.18800000
O      8.34600000     15.18900000      6.92000000
H      7.71300000     15.80300000      6.54700000
H      8.05300000     14.33000000      6.61700000
O      8.73400000      2.00700000     15.03300000
H      8.18700000      2.05900000     15.81700000
H      8.58000000      1.12600000     14.69300000
O     -4.91900000     11.70000000      2.28600000
H     -4.47900000     12.50000000      1.99900000
H     -5.06900000     11.83100000      3.22200000
O     -5.63700000     -1.01500000     -8.76400000
H     -5.34400000     -1.70500000     -8.16900000
H     -5.53300000     -0.20600000     -8.26200000
O    -10.48300000      1.37300000     12.20400000
H    -10.88700000      2.24000000     12.18200000
H    -11.21500000      0.77100000     12.33300000
O      3.20500000     14.28700000     -7.07100000
H      3.23600000     14.42400000     -8.01700000
H      3.79100000     13.54500000     -6.91700000
O      6.22300000     13.46000000      6.41700000
H      5.56900000     13.99500000      6.86700000
H      5.86900000     13.33800000      5.53700000
O     -7.27000000    -11.67900000      4.73500000
H     -6.86300000    -12.48800000      4.42400000
H     -8.20800000    -11.87000000      4.73900000
O      4.55400000     -3.26600000     15.48400000
H      4.19200000     -2.96100000     14.65200000
H      4.96200000     -2.48900000     15.86700000
O      7.40900000      1.25700000      8.46200000
H      7.11300000      2.05900000      8.03200000
H      7.13100000      0.55400000      7.87600000
O      3.95800000     -5.14600000     -7.43600000
H      3.78800000     -4.81200000     -8.31700000
H      3.59700000     -6.03300000     -7.44300000
O     16.45600000      0.25200000      0.89000000
H     15.77500000      0.92500000      0.91100000
H     15.97600000     -0.57500000      0.88800000
O      1.68000000      2.61900000     -9.81700000
H      2.33800000      2.58400000     -9.12300000
H      1.55400000      1.70600000    -10.07500000
O     -5.30300000    -11.04500000      1.09800000
H     -4.76700000    -10.38000000      1.53000000
H     -5.87800000    -10.54900000      0.51700000
O     -5.85300000      3.95900000      2.46100000
H     -6.34900000      4.40800000      3.14600000
H     -5.32300000      3.31600000      2.93100000
O     11.92700000    -10.67400000     -1.17800000
H     12.07300000     -9.92100000     -0.60700000
H     11.78000000    -10.29400000     -2.04400000
O     -4.32500000      2.04000000      3.38900000
H     -4.67400000      1.19000000      3.12000000
H     -3.67500000      1.83000000      4.06000000
O      2.84600000     -9.13400000      0.85100000
H      2.92700000     -8.54400000      0.10100000
H      2.50900000     -9.94900000      0.47900000
O     12.54900000      3.88800000      9.69300000
H     12.73400000      4.78800000      9.96400000
H     13.38400000      3.43200000      9.79600000
O      2.11300000    -14.16300000      4.73000000
H      2.87100000    -14.27600000      5.30300000
H      1.63900000    -14.99200000      4.79300000
O     12.72700000     -0.20900000     -0.24000000
H     11.79600000     -0.25900000     -0.02100000
H     13.10700000      0.33300000      0.45200000
O     -6.45900000    -10.12100000     -9.63000000
H     -6.40700000    -10.40900000     -8.71800000
H     -7.21600000    -10.58700000     -9.98600000
O      9.26100000     11.42800000      5.52100000
H      8.72300000     11.86300000      4.86000000
H     10.10600000     11.29200000      5.09200000
O      6.40900000     -1.53900000     -2.26800000
H      5.55500000     -1.68400000     -1.86200000
H      7.02000000     -2.03700000     -1.72500000
O      9.41000000     -3.87500000    -14.44700000
H      9.84300000     -3.03900000    -14.27600000
H     10.04800000     -4.37600000    -14.95400000
O     -3.26500000    -16.60600000      4.08400000
H     -3.47600000    -17.28700000      4.72300000
H     -3.80300000    -15.85800000      4.34400000
O    -13.27500000     10.85000000      3.56000000
H    -13.97400000     10.86300000      2.90600000
H    -12.54500000     11.30500000      3.13900000
O     -4.76300000     -6.04300000      2.39100000
H     -4.21900000     -6.24300000      3.15300000
H     -4.15600000     -6.06700000      1.65100000
O      1.86600000    -11.06300000      7.92300000
H      2.78900000    -11.24100000      7.74100000
H      1.55100000    -11.85400000      8.36000000
O     -0.59300000    -12.67500000      6.09000000
H      0.30000000    -12.58600000      6.42200000
H     -0.61300000    -13.54200000      5.68600000
O     -9.13200000      1.61200000    -13.83400000
H     -8.62900000      2.34600000    -14.18800000
H     -9.60900000      1.26300000    -14.58600000
O     13.26200000     11.13200000     -0.11100000
H     13.38800000     12.04600000      0.14400000
H     13.64300000     11.07300000     -0.98700000
O     16.28000000      3.85900000      2.06900000
H     15.71000000      3.56300000      2.77800000
H     16.14900000      3.21700000      1.37100000
O      7.11200000     -3.09500000      6.20400000
H      6.41200000     -2.52700000      6.52500000
H      6.87700000     -3.96700000      6.51900000
O     -2.20800000      8.69600000     -1.81000000
H     -2.90900000      9.18000000     -2.24700000
H     -2.15200000      9.09000000     -0.93900000
O     -4.39600000     -1.87500000    -14.74700000
H     -4.36300000     -2.03800000    -13.80500000
H     -4.03300000     -2.66800000    -15.14100000
O     16.57900000     -1.51900000      8.16600000
H     15.79400000     -0.97300000      8.14300000
H     16.30000000     -2.35500000      7.79200000
O    -13.94500000     -7.16200000     -5.74800000
H    -14.23200000     -7.76600000     -5.06300000
H    -13.09700000     -7.50500000     -6.02900000
O    -14.16900000     -5.43600000     -1.91500000
H    -15.11500000     -5.35800000     -1.79000000
H    -14.02900000     -6.36100000     -2.11700000
O    -11.26100000      4.67400000      7.71500000
H    -11.14700000      3.90500000      8.27300000
H    -10.60400000      5.29600000      8.02800000
O     -7.23700000     -3.02200000      0.22300000
H     -8.17700000     -3.16100000      0.33700000
H     -6.86300000     -3.19300000      1.08700000
O      1.98700000      2.14100000     11.36400000
H      1.79000000      1.57700000     12.11300000
H      2.21900000      2.98400000     11.75400000
O    -13.62400000     -8.31600000      3.45900000
H    -12.76300000     -8.73300000      3.47700000
H    -13.47200000     -7.47100000      3.03600000
O     -2.59000000    -14.52900000      0.68500000
H     -3.16300000    -13.97800000      0.15200000
H     -3.11300000    -15.30900000      0.87200000
O     -0.18500000      6.66200000    -13.47500000
H     -0.25000000      5.70700000    -13.50200000
H     -0.74300000      6.95900000    -14.19400000
O     -3.98800000    -16.08200000     -1.55500000
H     -4.16800000    -15.14800000     -1.45100000
H     -3.69100000    -16.36600000     -0.69000000
O     -5.34600000     -8.07900000     11.65000000
H     -6.15000000     -7.78000000     12.07400000
H     -5.64100000     -8.71800000     11.00000000
O     -2.79900000     16.51000000     -0.37100000
H     -3.59800000     16.97100000     -0.11500000
H     -3.07000000     15.94200000     -1.09200000
O     -1.91900000      3.51100000     17.47400000
H     -1.26100000      3.63400000     18.15900000
H     -2.63900000      3.05800000     17.91300000
O      0.05800000     -7.03600000    -11.94200000
H      0.18100000     -7.81200000    -12.48900000
H      0.09200000     -6.30300000    -12.55700000
O     -3.65000000      3.60900000      6.45200000
H     -3.76700000      4.44800000      6.00700000
H     -2.78100000      3.31400000      6.18100000
O      3.22300000     -0.96000000    -17.52000000
H      3.35700000     -1.90500000    -17.44800000
H      3.25000000     -0.78600000    -18.46100000
O     -3.76300000      6.20800000      5.26000000
H     -3.75700000      6.24300000      4.30400000
H     -3.72200000      7.12400000      5.53400000
O      6.63700000    -14.34400000     -1.18400000
H      7.02700000    -13.64900000     -1.71500000
H      5.70600000    -14.32100000     -1.40500000
O     -6.66000000      1.46900000    -11.70900000
H     -7.15000000      1.74900000    -12.48200000
H     -7.19100000      1.76300000    -10.96900000
O     -9.05600000     11.78800000     -5.83900000
H     -9.87400000     11.32700000     -5.65300000
H     -8.90800000     11.64600000     -6.77400000
O     -3.35600000     10.68300000    -13.46300000
H     -3.16100000      9.77800000    -13.22200000
H     -3.09500000     11.19600000    -12.69800000
O    -11.38100000      7.52800000      9.56200000
H    -11.25500000      8.42800000      9.26100000
H    -12.15100000      7.22100000      9.08500000
O      8.24300000    -16.53500000     -1.32000000
H      7.50100000    -17.06200000     -1.61700000
H      7.85600000    -15.69600000     -1.06900000
O     -6.98600000     -3.04800000     -4.16200000
H     -7.91300000     -2.82300000     -4.23200000
H     -6.98200000     -3.94800000     -3.83500000
O     -4.54100000     11.67600000     -4.33000000
H     -4.83300000     12.40000000     -4.88500000
H     -5.33600000     11.37600000     -3.89000000
O     -0.67600000     -5.99700000      7.92300000
H     -1.35600000     -5.35900000      7.70800000
H     -0.67400000     -6.03200000      8.88000000
O      5.57800000    -12.61100000     10.25700000
H      6.06000000    -12.42100000     11.06100000
H      6.20600000    -13.07800000      9.70600000
O     -9.93800000     -2.18500000     14.49900000
H    -10.43400000     -2.12500000     15.31500000
H    -10.06100000     -3.08900000     14.20900000
O     -4.26500000      8.90700000      3.94700000
H     -3.77200000      9.72700000      3.96900000
H     -5.16800000      9.16600000      4.13200000
O     -9.54000000      9.70700000    -11.84200000
H     -9.90200000     10.10900000    -12.63200000
H    -10.16100000      9.01300000    -11.62000000
O      1.70100000     12.94700000      4.43000000
H      0.80800000     12.79300000      4.73700000
H      1.80000000     13.89900000      4.44800000
O     -4.43000000     11.17600000     -1.42600000
H     -3.81800000     11.65900000     -0.87100000
H     -4.58700000     11.75700000     -2.17100000
O      5.52100000     13.51100000      3.60100000
H      5.01400000     12.77200000      3.26400000
H      4.88900000     14.22700000      3.66300000
O     -8.92300000     -5.77000000      1.37200000
H     -9.08300000     -5.18000000      2.10800000
H     -9.68700000     -5.65900000      0.80600000
O    -12.65300000     -1.19600000    -11.19100000
H    -12.32800000     -1.92100000    -10.65700000
H    -12.94700000     -0.54400000    -10.55500000
O     -4.09600000      3.95700000     13.33900000
H     -4.73700000      4.62900000     13.57200000
H     -4.25800000      3.24600000     13.96000000
O     -2.36400000     -3.04400000    -11.89800000
H     -1.68000000     -3.50300000    -11.41200000
H     -2.87300000     -3.74100000    -12.31200000
O    -13.34500000      5.86700000      8.97200000
H    -12.77800000      5.35300000      8.39600000
H    -14.11500000      5.31400000      9.10400000
O      0.62300000    -12.64900000     -2.92800000
H      1.23000000    -13.31500000     -3.25100000
H     -0.16000000    -12.75700000     -3.46700000
O      0.64400000    -12.88000000      2.85900000
H     -0.01200000    -12.38800000      3.35300000
H      1.23400000    -13.22900000      3.52700000
O      0.28200000      8.21200000     -2.77700000
H      0.33800000      7.30500000     -2.47800000
H     -0.65600000      8.39800000     -2.80500000
O     -8.02900000     15.79400000     -4.65000000
H     -8.42900000     15.90300000     -5.51200000
H     -8.57000000     15.13500000     -4.21500000
O      0.97200000     13.24400000     -9.23600000
H      1.75000000     13.79900000     -9.29100000
H      1.01500000     12.69400000    -10.01900000
O     -5.39200000     12.05600000    -10.19800000
H     -5.86900000     11.41200000     -9.67500000
H     -5.77300000     11.98300000    -11.07300000
O      4.24400000     -8.60400000    -13.38000000
H      4.42700000     -8.00100000    -14.10100000
H      3.79200000     -9.34000000    -13.79200000
O     -3.66500000     13.92600000      1.55600000
H     -3.65400000     14.49300000      0.78500000
H     -3.74800000     14.52800000      2.29600000
O     -7.55000000      0.43200000      5.52700000
H     -7.46400000     -0.08800000      6.32600000
H     -7.21000000      1.29500000      5.76600000
O      4.46100000      8.10900000     -5.95400000
H      3.80200000      7.64900000     -5.43500000
H      4.08500000      8.15400000     -6.83400000
O     -1.06300000      3.01600000     10.14200000
H     -0.94300000      2.51100000     10.94600000
H     -1.04600000      2.36300000      9.44300000
O     -4.26300000     12.03200000      7.63500000
H     -4.16400000     11.21600000      8.12500000
H     -4.69900000     12.62600000      8.24700000
O     12.96500000      7.81700000     -0.54300000
H     12.55500000      7.49700000     -1.34600000
H     12.49200000      8.62300000     -0.33700000
O     10.38500000     15.35400000      0.71800000
H     10.15200000     15.91500000     -0.02200000
H     10.12600000     14.47500000      0.44300000
O      2.11600000      5.09500000     11.83700000
H      2.88700000      5.04900000     11.27100000
H      1.38000000      5.18700000     11.23200000
O    -10.20700000      9.10400000     -1.76900000
H    -10.51000000      8.27100000     -1.40700000
H    -10.31100000      9.72900000     -1.05200000
O     -3.92600000    -12.22000000      4.37500000
H     -4.05500000    -11.27700000      4.48300000
H     -2.99400000    -12.35600000      4.54700000
O      7.99400000     12.21600000      2.98900000
H      7.89400000     11.47800000      2.38800000
H      7.10200000     12.53000000      3.13400000
O     15.18900000      2.66100000     -5.92500000
H     14.35600000      3.09600000     -5.74300000
H     14.98100000      1.72700000     -5.90700000
O     -3.98000000     15.79800000      3.29700000
H     -4.22200000     15.28500000      4.06700000
H     -3.40600000     16.48500000      3.63700000
O      3.15900000     -5.73100000      1.54600000
H      3.10600000     -6.42000000      0.88300000
H      2.80500000     -4.95400000      1.11300000
O     -1.20600000     13.07500000      4.70400000
H     -1.08600000     13.76900000      5.35100000
H     -1.57600000     12.34500000      5.20100000
O     -4.27100000     -7.82700000      8.02100000
H     -4.04700000     -7.92200000      7.09500000
H     -3.43300000     -7.89500000      8.47800000
O     -1.24300000      2.61300000      5.27300000
H     -0.60600000      1.91400000      5.12400000
H     -0.72500000      3.41700000      5.25300000
O    -10.46300000      3.94300000    -11.93600000
H     -9.83600000      3.54900000    -12.54200000
H    -10.00600000      4.70600000    -11.58200000
O      9.74900000      8.82600000     -6.07100000
H     10.30100000      8.08600000     -5.81700000
H     10.29800000      9.59600000     -5.92500000
O    -11.49800000     -3.59900000    -10.07600000
H    -11.58700000     -3.46000000     -9.13300000
H    -10.56400000     -3.76300000    -10.20700000
O      7.55900000     -7.56200000     -8.40900000
H      7.16700000     -6.83400000     -8.89200000
H      8.09800000     -7.14200000     -7.73900000
O     12.84500000      7.25200000      6.19400000
H     12.25000000      6.73400000      5.65200000
H     12.47500000      7.19800000      7.07500000
O      5.73000000     -9.35300000      8.90600000
H      4.97000000     -9.11000000      8.37900000
H      6.19200000     -8.52800000      9.05600000
O     -1.53400000     10.23300000      0.42700000
H     -1.22200000     10.41900000      1.31300000
H     -1.48200000     11.07400000     -0.02700000
O      0.34800000     11.74200000      8.53000000
H     -0.04300000     10.86800000      8.51600000
H      0.02100000     12.13900000      9.33700000
O      8.44600000      6.82700000     -8.76900000
H      9.32500000      7.18700000     -8.88700000
H      8.03100000      6.92300000     -9.62600000
O     -4.38300000      9.35600000     13.68600000
H     -3.74000000     10.06200000     13.75900000
H     -3.97800000      8.61600000     14.13800000
O      6.65900000    -10.24200000     -7.19000000
H      7.29100000    -10.09200000     -7.89300000
H      7.09600000    -10.85800000     -6.60200000
O      1.24400000     -4.24200000    -17.64700000
H      1.10100000     -3.48300000    -17.08200000
H      0.50400000     -4.82100000    -17.46400000
O     -5.97200000    -10.96900000      7.87400000
H     -5.97800000    -10.46900000      7.05800000
H     -6.07400000    -10.31000000      8.56000000
O     -6.04300000     14.57500000     -0.78500000
H     -6.69800000     15.26500000     -0.88900000
H     -6.34600000     14.06900000     -0.03100000
O     -7.81000000     -8.56600000     13.12800000
H     -8.44200000     -7.91400000     13.43200000
H     -8.33400000     -9.35100000     12.96900000
O     -2.92300000      4.46700000      2.33500000
H     -3.30400000      3.59100000      2.40000000
H     -3.60400000      4.99500000      1.91900000
O     -4.74300000     12.04300000      4.85900000
H     -4.65000000     12.99500000      4.84900000
H     -4.46100000     11.78400000      5.73700000
O     -9.05400000     -7.57700000     -3.55500000
H     -8.13000000     -7.34600000     -3.45300000
H     -9.07200000     -8.16600000     -4.30900000
O     -9.13800000      4.61100000     -5.45000000
H     -9.67800000      4.00400000     -4.94300000
H     -8.52100000      4.04800000     -5.91800000
O     -3.25400000     -9.59400000     13.88800000
H     -4.03300000     -9.06700000     14.06500000
H     -3.49100000    -10.12300000     13.12600000
O     13.71200000      7.22000000      2.35300000
H     13.54700000      7.31300000      1.41500000
H     13.11700000      7.84700000      2.76400000
O     -2.18700000     -7.90200000     -8.80200000
H     -1.97900000     -7.51100000     -9.65100000
H     -3.04000000     -7.53500000     -8.57200000
O      6.76900000     -2.00400000     -5.47400000
H      7.04100000     -1.19400000     -5.90600000
H      6.90400000     -1.83400000     -4.54100000
O      0.85200000     12.00700000     -4.89500000
H      0.95700000     12.69900000     -5.54800000
H     -0.09400000     11.87400000     -4.83700000
O     14.67600000      2.02000000      9.49700000
H     15.05000000      1.42600000     10.14800000
H     14.35000000      1.44300000      8.80600000
O      2.05000000      6.83900000      5.88700000
H      2.79000000      7.41300000      5.68800000
H      2.32200000      6.35900000      6.66800000
O     11.15500000      5.93800000      4.19700000
H     10.99600000      6.10900000      3.26900000
H     10.28500000      5.95000000      4.59500000
O     -4.46700000     -0.75700000     -2.79600000
H     -4.99600000     -0.54100000     -2.02900000
H     -4.17700000      0.09000000     -3.13500000
O      0.48400000      5.20400000      9.57100000
H      0.12500000      4.34500000      9.79600000
H     -0.26200000      5.69100000      9.22200000
O      3.94600000     -3.63100000    -17.65900000
H      4.20700000     -3.95800000    -16.79800000
H      3.08200000     -4.01400000    -17.80900000
O    -11.46000000     -3.63600000     -1.86900000
H    -11.76500000     -2.81700000     -1.47800000
H    -12.12200000     -3.84900000     -2.52700000
O      5.11000000      4.90400000    -15.72900000
H      5.65500000      4.82000000    -14.94700000
H      4.54800000      4.12800000    -15.71400000
O     -8.29100000      2.64000000     -9.66200000
H     -8.37800000      3.55900000     -9.41000000
H     -9.08100000      2.45600000    -10.17100000
O     14.49100000     -1.43800000     -1.95500000
H     14.24000000     -1.30200000     -2.86900000
H     13.71000000     -1.20200000     -1.45400000
O      6.16100000     11.14400000      8.01300000
H      6.65900000     11.55700000      8.71800000
H      6.27600000     11.72800000      7.26400000
O    -12.63100000      2.44600000      8.84900000
H    -13.22000000      2.22900000      8.12600000
H    -13.19400000      2.45000000      9.62300000
O      2.38300000    -16.84000000      5.44400000
H      3.04500000    -17.42500000      5.81300000
H      2.25400000    -17.15900000      4.55000000
O      1.69300000     15.98600000      5.21400000
H      2.54400000     16.00500000      4.77700000
H      1.48800000     16.90700000      5.38000000
O     -8.32400000     -2.13000000     11.17900000
H     -7.99500000     -1.57400000     11.88500000
H     -8.59700000     -1.51500000     10.49800000
O      0.38900000     -9.11800000     -6.88600000
H      0.04800000     -8.22700000     -6.96600000
H      0.58500000     -9.21600000     -5.95400000
O      4.29300000      4.35400000     10.35200000
H      4.44100000      3.92300000      9.51000000
H      5.15000000      4.70300000     10.59600000
O    -13.27200000    -11.98000000      1.18500000
H    -13.91600000    -12.68300000      1.09500000
H    -13.22000000    -11.82200000      2.12700000
O     -3.10000000      5.68800000     -2.14800000
H     -3.92700000      6.09200000     -1.88500000
H     -2.44600000      6.37400000     -2.01600000
O     -7.39100000      6.32400000      3.26600000
H     -7.82300000      6.83100000      3.95400000
H     -7.83100000      5.47400000      3.28200000
O     -0.01900000      9.11100000     15.15800000
H      0.79600000      9.61200000     15.14300000
H      0.23300000      8.25300000     15.49800000
O      1.06100000      0.81900000     -6.49600000
H      0.56700000      0.15000000     -6.96900000
H      0.41500000      1.49500000     -6.29100000
O      0.73600000    -11.84500000    -13.05400000
H      1.01600000    -12.26300000    -12.24000000
H      0.10800000    -12.45900000    -13.43500000
O      0.78300000      4.76800000     -4.81000000
H      0.96800000      5.16000000     -5.66300000
H      0.50500000      3.87500000     -5.01300000
O     -8.57400000      5.57000000     -9.72800000
H     -8.17200000      5.56000000    -10.59600000
H     -8.47700000      6.47400000     -9.42900000
O      3.31800000     -4.86800000     12.11600000
H      4.03400000     -4.25800000     11.94000000
H      2.77900000     -4.83800000     11.32500000
O     -0.92500000     -0.63200000     16.69000000
H     -1.77800000     -0.63100000     16.25500000
H     -0.74800000     -1.55500000     16.86800000
O     -0.56400000      4.02200000    -13.77700000
H      0.24200000      3.53100000    -13.61700000
H     -0.89700000      3.67000000    -14.60300000
O      4.93200000     -9.63900000     11.55000000
H      4.01800000     -9.36800000     11.46300000
H      5.28100000     -9.59500000     10.66000000
O    -14.83900000     -2.28700000      0.13200000
H    -14.96000000     -2.66300000      1.00400000
H    -15.31700000     -2.87600000     -0.45200000
O     -5.67700000    -14.02700000      7.92700000
H     -5.93600000    -13.15000000      7.64500000
H     -5.07800000    -13.87600000      8.65800000
O     -8.31400000     -0.33900000      1.16200000
H     -8.22100000     -0.56500000      2.08800000
H     -8.28700000     -1.18000000      0.70600000
O     10.53600000      5.71300000      1.47000000
H     11.07900000      6.31100000      0.95700000
H      9.64800000      5.85800000      1.14500000
O     -4.07500000      1.79600000    -12.84000000
H     -3.67800000      1.03600000    -12.41300000
H     -4.97400000      1.81300000    -12.51200000
O     -7.56000000     14.40500000      5.06800000
H     -6.84100000     15.03300000      5.14800000
H     -8.19700000     14.84300000      4.50400000
O     -0.91600000     -5.22500000      3.79100000
H     -1.18800000     -5.50300000      2.91700000
H     -0.16200000     -4.65500000      3.63800000
O     -8.65000000      7.71500000      5.20300000
H     -9.57400000      7.88200000      5.38400000
H     -8.27800000      8.58100000      5.03400000
O     -2.87200000      4.53200000     -5.18100000
H     -2.65100000      5.35500000     -5.61700000
H     -3.00400000      4.77500000     -4.26400000
O      5.58800000    -13.42700000     -4.37900000
H      4.98400000    -14.07500000     -4.74200000
H      5.18300000    -13.15600000     -3.55600000
O      6.51200000      7.64600000      2.95800000
H      6.50600000      6.69600000      2.84400000
H      7.16800000      7.80100000      3.63700000
O     15.50000000      9.60300000      0.93100000
H     14.60500000      9.89100000      0.75100000
H     15.62200000      8.83700000      0.37000000
O     -9.17900000      1.28400000     15.10400000
H     -8.64100000      1.87100000     14.57400000
H     -8.77100000      0.42500000     14.99800000
O      2.90200000    -12.20100000     11.02500000
H      3.84100000    -12.33800000     10.90000000
H      2.62300000    -12.93500000     11.57100000
O      3.90700000    -11.42600000    -11.01700000
H      3.10200000    -11.76400000    -10.62400000
H      4.28500000    -12.17900000    -11.47300000
O    -16.16100000      3.88900000      2.72700000
H    -16.23100000      3.77500000      1.77900000
H    -15.56700000      4.63200000      2.83500000
O    -14.07100000     -0.60200000      5.97100000
H    -14.77900000     -0.73800000      5.34200000
H    -14.16500000     -1.32000000      6.59700000
O     13.60300000     -2.06200000     10.27800000
H     13.96000000     -2.78500000     10.79300000
H     14.35500000     -1.49700000     10.10500000
O      1.09300000     11.83600000      0.96400000
H      0.54900000     12.51400000      0.56300000
H      0.69300000     11.68300000      1.82000000
O     -8.01800000     -4.76600000      4.44900000
H     -8.00200000     -4.72300000      5.40500000
H     -8.94600000     -4.71600000      4.22200000
O     -2.35500000      0.01900000    -11.63100000
H     -2.12600000      0.11000000    -10.70600000
H     -2.82900000     -0.81200000    -11.68000000
O     -1.32900000     12.57000000     -0.90000000
H     -0.70200000     13.28600000     -0.79600000
H     -2.14200000     13.00000000     -1.16600000
O      1.16800000     -7.94700000      6.80200000
H      0.52100000     -7.88900000      6.09900000
H      0.72700000     -7.57000000      7.56400000
O     11.53100000     -2.29100000     12.52200000
H     12.36300000     -2.28000000     12.04900000
H     11.02000000     -2.97700000     12.09100000
O      9.07700000     -2.77800000     -1.06100000
H      8.75200000     -2.09400000     -0.47600000
H     10.02800000     -2.67000000     -1.05100000
O      2.53500000      9.91600000     -4.04100000
H      2.13600000     10.06500000     -3.18400000
H      2.13900000     10.57900000     -4.60700000
O    -16.84700000      0.70300000     -2.91700000
H    -16.47400000     -0.14400000     -2.67300000
H    -16.48700000      1.31700000     -2.27700000
O      9.12200000     -7.83900000      5.03900000
H      8.93500000     -7.99600000      4.11400000
H      9.00700000     -8.69300000      5.45600000
O    -11.38400000     12.65000000      2.21600000
H    -10.48100000     12.62900000      2.53300000
H    -11.66300000     13.55700000      2.34800000
O    -15.33900000      9.58600000     -2.58700000
H    -15.76400000     10.30800000     -2.12500000
H    -15.10400000      8.96500000     -1.89700000
O      8.70000000      1.35400000      3.19600000
H      8.05100000      1.32900000      2.49400000
H      8.33800000      0.79000000      3.87900000
O     -6.32600000      9.11900000     -6.13200000
H     -5.55900000      8.92000000     -5.59400000
H     -7.04400000      9.20000000     -5.50400000
O     17.93400000     -0.57900000     -1.28100000
H     17.29900000     -0.25200000     -0.64400000
H     18.77000000     -0.56000000     -0.81600000
O      2.49400000    -15.45900000     -8.64300000
H      3.26300000    -15.85200000     -9.05600000
H      2.12200000    -16.16300000     -8.11200000
O      1.10000000    -13.47000000      8.93000000
H      0.43800000    -14.10700000      8.66000000
H      1.73000000    -13.98100000      9.43800000
O     -4.13400000      9.46100000      9.34700000
H     -3.26200000      9.50000000      9.73900000
H     -4.73300000      9.45400000     10.09400000
O      1.29600000     -9.97000000     -9.47500000
H      2.06400000     -9.42600000     -9.65100000
H      1.03300000     -9.73200000     -8.58600000
O    -13.98300000     -4.91200000    -10.33900000
H    -13.16300000     -4.43900000    -10.48400000
H    -14.63800000     -4.40900000    -10.82400000
O      9.24200000     13.13100000     -0.59400000
H      9.00900000     12.28100000     -0.21900000
H      8.46700000     13.39400000     -1.09000000
O      1.05200000    -12.49300000    -10.25000000
H      1.07800000    -11.54900000    -10.09100000
H      1.24700000    -12.88500000     -9.39900000
O      0.56400000      9.85400000     -8.31800000
H     -0.38200000      9.99500000     -8.34400000
H      0.93900000     10.71000000     -8.52200000
O     -7.72300000      7.77400000     -8.47700000
H     -8.50900000      8.24200000     -8.19500000
H     -7.08300000      7.94300000     -7.78500000
O      4.59700000    -10.21100000     14.17500000
H      4.68700000     -9.36500000     14.61300000
H      4.85800000    -10.04100000     13.27000000
O      8.47900000     -0.30000000     -3.45200000
H      7.78600000     -0.80500000     -3.02800000
H      8.41300000      0.57200000     -3.06200000
O     -4.72100000     14.49600000      5.83900000
H     -3.87900000     14.69500000      6.24800000
H     -5.37200000     14.80000000      6.47100000
O      3.15100000     -7.97100000    -10.91400000
H      3.24700000     -8.54500000    -11.67400000
H      3.81400000     -7.29200000    -11.04200000
O     -6.65700000      9.81100000      5.41200000
H     -6.31000000     10.70000000      5.34700000
H     -6.88100000      9.70900000      6.33700000
O      0.65200000    -16.88100000      3.29100000
H      1.15400000    -17.60100000      2.91100000
H      0.35500000    -16.37100000      2.53700000
O    -14.15000000      4.94100000      6.00500000
H    -14.02500000      3.99300000      5.95600000
H    -13.39700000      5.30600000      5.54100000
O     -6.00600000    -10.28600000     -3.29300000
H     -6.65500000    -10.88500000     -3.66100000
H     -6.38000000    -10.01400000     -2.45400000
O     -8.77600000    -11.16600000      1.31700000
H     -8.71400000    -11.96200000      1.84500000
H     -9.13300000    -10.51000000      1.91500000
O      6.69000000     -2.37400000    -15.62400000
H      6.62700000     -3.32400000    -15.52100000
H      6.74300000     -2.23900000    -16.57000000
O     -4.53500000      8.41900000    -11.86400000
H     -4.09700000      8.76300000    -11.08600000
H     -5.43500000      8.25600000    -11.58000000
O    -14.89400000      0.31900000      8.78100000
H    -14.39500000     -0.18800000      8.14100000
H    -15.50800000     -0.31100000      9.15900000
O    -11.25800000     -1.77600000      2.79900000
H    -10.56400000     -1.27900000      3.23200000
H    -11.94100000     -1.13000000      2.62100000
O      7.17900000     -6.78500000      8.92800000
H      7.49300000     -6.48800000      8.07400000
H      7.39700000     -6.06900000      9.52500000
O      3.83400000      5.83400000    -10.05300000
H      3.80400000      5.41500000     -9.19300000
H      4.76400000      5.85300000    -10.27800000
O      1.91900000      3.22200000    -12.56700000
H      1.39400000      2.60000000    -12.06400000
H      2.23300000      3.85100000    -11.91800000
O      6.28300000      1.79000000    -15.19500000
H      6.95300000      1.12200000    -15.05500000
H      5.96800000      1.63200000    -16.08500000
O     11.41500000      6.50400000      8.53700000
H     10.83300000      5.84000000      8.16600000
H     10.82400000      7.15000000      8.92400000
O    -11.22900000      4.50100000     10.84400000
H    -12.03000000      4.21600000     11.28400000
H    -11.48100000      5.30000000     10.38100000
O     -7.46100000      6.75600000     -4.43400000
H     -8.21500000      6.23000000     -4.70000000
H     -6.83200000      6.11900000     -4.09500000
O     -8.47200000      4.37800000     -2.47400000
H     -7.77200000      4.01900000     -1.92800000
H     -8.07000000      4.48900000     -3.33600000
O     -8.83100000     -1.42800000    -15.95500000
H     -8.95400000     -1.33700000    -15.01000000
H     -8.83400000     -0.53000000    -16.28500000
O    -14.49300000     10.85600000     -5.15100000
H    -14.03600000     10.21800000     -4.60400000
H    -15.26900000     11.09500000     -4.64300000
O     -0.71500000     -4.44700000     -9.97000000
H     -1.38700000     -4.39400000     -9.29100000
H     -0.27600000     -5.28300000     -9.80800000
O     17.16700000      4.96700000     -1.17900000
H     17.91400000      5.26400000     -1.69900000
H     16.69300000      4.37000000     -1.75800000
O     -7.00400000      8.76200000    -10.99900000
H     -7.35900000      8.53500000    -10.13900000
H     -7.77500000      8.95400000    -11.53300000
O      9.89100000     -1.33500000      2.89100000
H      9.79100000     -0.61400000      3.51300000
H      9.85800000     -2.12400000      3.43200000
O      3.30100000     10.04100000      8.59400000
H      3.09500000     10.32000000      7.70200000
H      4.17200000      9.65000000      8.52800000
O      8.70200000     11.58500000     -3.30000000
H      8.41700000     10.75800000     -3.69000000
H      9.65600000     11.51700000     -3.26500000
O     -1.63500000     -4.72600000     -2.79200000
H     -2.34900000     -4.29200000     -3.25900000
H     -0.85200000     -4.23500000     -3.04100000
O     13.93000000     -6.13200000      4.02600000
H     13.30400000     -5.40700000      4.03200000
H     14.75800000     -5.73100000      3.76200000
O     11.72900000     -3.72800000     -1.05100000
H     11.80600000     -3.68300000     -0.09800000
H     11.55200000     -4.65100000     -1.23300000
O     -1.97900000    -16.24700000     -8.78000000
H     -1.79400000    -17.18100000     -8.87400000
H     -1.58400000    -16.00700000     -7.94200000
O      7.39900000     -9.37800000     -1.06800000
H      6.58400000     -8.88400000     -1.15400000
H      8.08900000     -8.72100000     -1.15900000
O     -8.43100000    -11.70300000     -4.29600000
H     -8.65700000    -12.21900000     -5.06900000
H     -9.00900000    -12.03500000     -3.60900000
O      1.08700000     -2.60800000    -15.37600000
H      0.63800000     -1.95700000    -14.83800000
H      1.98200000     -2.62400000    -15.03600000
O      6.30300000     14.94900000     -8.18200000
H      5.74800000     14.79100000     -7.41900000
H      6.91000000     14.20900000     -8.19500000
O      3.85300000      2.31100000     -5.31500000
H      3.93600000      3.25900000     -5.42000000
H      3.82700000      1.97200000     -6.21000000
O      3.73700000     -1.63100000      1.80900000
H      3.66400000     -0.74300000      2.15900000
H      3.01700000     -1.70100000      1.18200000
O      2.10000000     -4.60800000      4.06600000
H      2.66900000     -4.95600000      3.37900000
H      1.90800000     -3.71300000      3.78800000
O    -15.31400000     -3.93500000      5.27000000
H    -15.52000000     -4.58200000      5.94600000
H    -15.87200000     -3.18600000      5.47900000
O     -0.86700000    -15.52200000      5.13500000
H     -1.71000000    -15.88700000      4.86500000
H     -0.25000000    -15.82700000      4.47100000
O      4.60100000      7.40300000     15.98400000
H      4.49700000      7.67800000     15.07200000
H      3.83000000      7.75500000     16.42900000
O    -12.65400000     -1.22500000     -1.26400000
H    -13.43200000     -1.50600000     -0.78200000
H    -12.88000000     -0.35800000     -1.59900000
O     -4.74700000     -7.84800000     -3.70000000
H     -5.14700000     -8.67100000     -3.41900000
H     -5.48500000     -7.30300000     -3.97100000
O     -9.46900000     -9.52100000      3.24000000
H     -9.54300000    -10.00400000      4.06300000
H     -8.89900000     -8.78000000      3.44800000
O    -11.43100000      7.60500000     12.26500000
H    -11.44400000      8.55100000     12.40800000
H    -11.21300000      7.50600000     11.33800000
O     16.19000000      1.44400000      5.63400000
H     16.93800000      1.51600000      5.04200000
H     16.58100000      1.32900000      6.50100000
O      5.55700000     15.56400000      0.45300000
H      6.23600000     15.34600000      1.09100000
H      4.90200000     14.87400000      0.55600000
O     -4.44100000     -2.70700000     10.82700000
H     -4.73600000     -3.57300000     10.54600000
H     -4.98300000     -2.09600000     10.32700000
O      1.51400000     10.58200000     -1.39900000
H      0.61500000     10.25500000     -1.41800000
H      1.59800000     11.00300000     -0.54300000
O      7.16300000      6.78300000     -2.77200000
H      6.52800000      6.94200000     -2.07400000
H      6.62900000      6.59100000     -3.54300000
O     -6.12000000     -0.11100000    -16.59300000
H     -5.42100000      0.23000000    -17.15200000
H     -5.68400000     -0.74700000    -16.02600000
O      4.88600000     -7.26400000      5.18600000
H      4.60100000     -7.89700000      5.84400000
H      4.57600000     -7.62500000      4.35500000
O     13.51800000     -5.85300000     -4.67200000
H     12.59500000     -6.03800000     -4.50000000
H     13.87300000     -5.59100000     -3.82300000
O      8.22400000    -14.02600000      8.59100000
H      8.65400000    -13.17600000      8.67900000
H      8.79700000    -14.63400000      9.05800000
O     -3.42500000     14.01500000     -1.64400000
H     -4.38000000     13.95300000     -1.66300000
H     -3.19500000     14.41100000     -2.48400000
O      2.75900000     -5.57000000      8.15500000
H      2.31800000     -6.11700000      8.80600000
H      2.13100000     -4.87200000      7.96500000
O      1.76800000     -6.98800000     10.28800000
H      2.04800000     -7.89000000     10.44300000
H      1.10800000     -6.82300000     10.96100000
O     -0.78300000     -5.65700000    -17.29600000
H     -0.99100000     -6.20000000    -16.53500000
H     -1.63500000     -5.44000000    -17.67500000
O     -2.59400000    -15.09100000     -6.00200000
H     -1.65300000    -15.26500000     -6.03300000
H     -2.99400000    -15.95500000     -5.89800000
O     13.77500000      1.76900000     -9.86800000
H     12.97600000      1.84300000     -9.34600000
H     13.54800000      2.16200000    -10.71100000
O     -1.74900000     17.11800000      4.41500000
H     -1.55100000     17.05200000      3.48100000
H     -1.57000000     18.03300000      4.63300000
O      6.70100000    -10.08200000      2.67300000
H      6.74800000    -10.73600000      3.37000000
H      5.80300000     -9.75200000      2.71500000
O      9.74800000     -2.06200000     -4.97500000
H      9.19100000     -1.44500000     -4.50000000
H     10.53800000     -2.13300000     -4.43900000
O      6.94400000    -15.57000000      6.78100000
H      7.36600000    -14.91000000      7.33100000
H      6.01000000    -15.36500000      6.83500000
O      9.22000000      4.86200000      7.77600000
H      9.09100000      4.66600000      6.84800000
H      9.40300000      4.01300000      8.17700000
O     -1.01100000    -15.04700000      8.03400000
H     -1.86900000    -15.02300000      8.45600000
H     -1.20600000    -15.11100000      7.09900000
O     -9.35200000     -2.16700000    -12.65600000
H     -8.91400000     -3.00200000    -12.81500000
H     -9.17700000     -1.97600000    -11.73400000
O     18.03300000     -3.19700000      1.20500000
H     17.22500000     -2.69600000      1.08700000
H     18.12900000     -3.69000000      0.39000000
O      5.32900000      1.52700000      5.26900000
H      5.62800000      0.64400000      5.05200000
H      6.12500000      2.05800000      5.26100000
O    -13.83900000     -0.05900000     -9.09700000
H    -14.74600000     -0.33600000     -9.23200000
H    -13.90600000      0.85400000     -8.81800000
O     -4.87700000    -13.02400000     10.38200000
H     -5.61300000    -12.41200000     10.41800000
H     -4.29200000    -12.73700000     11.08300000
O    -10.84500000      4.46300000      0.44400000
H     -9.98400000      4.40000000      0.85600000
H    -11.45100000      4.59500000      1.17300000
O     -6.02800000    -11.49400000     -7.12600000
H     -6.93000000    -11.70200000     -6.88300000
H     -5.49700000    -12.11900000     -6.63200000
O      9.17700000    -10.20700000     -8.48000000
H     10.10100000    -10.28300000     -8.24200000
H      9.01900000     -9.26400000     -8.52800000
O    -11.27900000     -1.47300000      6.37800000
H    -10.66900000     -0.74000000      6.46400000
H    -12.08900000     -1.07300000      6.06000000
O     -1.40600000      3.61100000     14.78800000
H     -2.16400000      3.89700000     14.27900000
H     -1.62300000      3.83900000     15.69100000
O     -0.45400000    -11.70100000     11.08400000
H     -0.18100000    -11.64200000     12.00000000
H      0.28000000    -12.12900000     10.64300000
O      6.64200000    -12.08000000      4.93800000
H      6.94300000    -12.97100000      4.75800000
H      5.73900000    -12.06400000      4.62300000
O     10.85400000     -2.38600000     -7.43000000
H     11.72700000     -1.99600000     -7.38900000
H     10.48100000     -2.23000000     -6.56300000
O     -2.30700000     11.82400000     10.79500000
H     -2.35800000     11.07300000     11.38600000
H     -2.94300000     12.44800000     11.14500000
O      5.78600000     -2.90000000      0.42300000
H      5.03200000     -2.56500000      0.90800000
H      6.46900000     -3.00400000      1.08500000
O      8.19900000    -13.33400000      1.65800000
H      8.76700000    -12.60300000      1.41400000
H      7.31800000    -13.04300000      1.42400000
O      6.95700000      4.81100000      3.14200000
H      6.21100000      4.75400000      3.74000000
H      7.70200000      4.50400000      3.65900000
O     -2.94700000     12.44900000    -11.51000000
H     -2.58500000     13.27500000    -11.19100000
H     -3.68500000     12.26900000    -10.92800000
O      9.08100000     -9.12200000      2.11200000
H      8.29600000     -9.61300000      2.35500000
H      9.66400000     -9.77600000      1.72900000
O     -2.34800000      8.69400000      6.95500000
H     -1.82200000      8.33800000      7.67100000
H     -3.24900000      8.64700000      7.27400000
O     -6.28200000      2.86300000      6.49300000
H     -6.61600000      3.75100000      6.62000000
H     -5.36400000      2.98500000      6.25200000
O     11.73700000      3.18700000      2.19400000
H     12.34400000      3.54700000      1.54800000
H     11.20500000      3.93500000      2.46700000
O     -0.21300000     -6.07000000     -0.74000000
H     -0.73500000     -5.66200000     -1.43100000
H      0.02300000     -6.92700000     -1.09300000
O     -2.04000000     -6.40100000      1.59000000
H     -2.42000000     -6.00000000      0.80800000
H     -1.16000000     -6.66300000      1.32100000
O      3.61400000      7.49800000      2.30600000
H      4.15500000      7.80300000      1.57800000
H      2.77700000      7.94600000      2.18700000
O     -0.52900000    -16.19200000     -1.37600000
H     -1.30600000    -15.67200000     -1.57900000
H     -0.33400000    -15.98500000     -0.46200000
O      4.14400000      1.18500000     16.94000000
H      3.28300000      0.76900000     16.89700000
H      3.95500000      2.12200000     16.99900000
O      3.94200000     11.81600000    -10.97100000
H      3.72700000     11.73200000    -10.04200000
H      3.65100000     10.99100000    -11.35900000
O      8.43100000    -10.39100000      6.08900000
H      7.92400000    -11.02500000      5.58200000
H      7.84300000    -10.12600000      6.79600000
O     -3.26700000     -5.90600000      4.86300000
H     -3.12200000     -6.82100000      5.10500000
H     -2.38800000     -5.53500000      4.79100000
O    -13.51300000      1.99500000      6.06200000
H    -13.09500000      2.04900000      5.20300000
H    -13.87400000      1.10900000      6.09700000
O     -4.94500000     -2.43800000     16.11600000
H     -4.97800000     -3.29600000     15.69300000
H     -4.29900000     -1.94600000     15.61000000
