# Supplementary material for: Integrated Multiscale Multilevel Approach to Open Shell Molecular Systems
Source: J Chem Theory Comput. 2023 Feb 13;19(5):1446–56. doi: 10.1021/acs.jctc.2c00805 (PMC10018740; doi:10.1021/acs.jctc.2c00805)
Supplement: Supplementary file 2 — ct2c00805_si_002.zip [file ct2c00805_si_002.zip › structures/PROXYL/frame56.xyz]

2543

C      0.41900000      0.46800000      1.71400000
H     -0.11100000      0.40800000      2.66500000
H      1.20800000      1.19800000      1.89500000
C     -0.53000000      0.95700000      0.62500000
C     -1.96400000      0.46400000      0.87500000
H     -2.28300000      0.97100000      1.78600000
H     -2.00700000     -0.62300000      0.93900000
H     -2.61400000      0.83000000      0.08000000
C     -0.53600000      2.52500000      0.36800000
H     -1.04500000      2.73800000     -0.57200000
H     -1.13900000      2.97400000      1.15800000
H      0.46000000      2.94400000      0.51000000
N      0.01600000      0.22500000     -0.53400000
O     -0.60500000      0.23200000     -1.64400000
C      1.01000000     -0.87500000     -0.24900000
C      0.66100000     -2.31200000     -0.82200000
H     -0.31500000     -2.63600000     -0.46000000
H      0.71900000     -2.40100000     -1.90700000
H      1.41600000     -2.96000000     -0.37500000
C      2.32400000     -0.36500000     -0.70700000
H      2.38900000     -0.47900000     -1.78900000
H      3.14700000     -0.95000000     -0.29500000
H      2.50000000      0.68700000     -0.48000000
C      0.86200000     -0.92400000      1.23100000
H      0.09700000     -1.62400000      1.56700000
H      1.81600000     -1.21600000      1.67000000
O    -14.53800000      6.25400000      2.51200000
H    -14.05400000      6.05100000      1.71100000
H    -15.42800000      5.95000000      2.33700000
O     12.61200000    -12.11700000     -3.81600000
H     12.25000000    -12.77200000     -4.41200000
H     13.43300000    -12.50200000     -3.50800000
O     14.90100000      2.29400000     -5.58200000
H     14.77000000      2.16500000     -6.52100000
H     15.54900000      2.99700000     -5.52400000
O      4.00100000     -3.97100000      0.01500000
H      3.85900000     -3.86600000     -0.92600000
H      4.81300000     -3.49400000      0.18900000
O     -5.71200000     -1.85100000     -0.33800000
H     -4.96800000     -1.37200000     -0.70300000
H     -5.90500000     -1.40300000      0.48500000
O      0.04800000    -15.15100000     -3.53600000
H      0.23900000    -14.30700000     -3.94600000
H     -0.12500000    -14.93800000     -2.61900000
O     15.15300000      6.17000000      0.67700000
H     14.90000000      5.37600000      0.20600000
H     15.98000000      5.94300000      1.10100000
O      3.87400000      6.21000000      0.36600000
H      4.60200000      6.81900000      0.49000000
H      4.00000000      5.86300000     -0.51700000
O     -6.27300000     -7.05700000     -5.68200000
H     -5.53700000     -7.39100000     -6.19500000
H     -6.57100000     -6.28600000     -6.16500000
O    -15.05500000    -10.95700000      0.25100000
H    -15.42300000    -10.07900000      0.14400000
H    -14.12200000    -10.84900000      0.06600000
O    -12.03900000    -13.04800000      1.83600000
H    -11.11600000    -13.30200000      1.83000000
H    -12.02600000    -12.09800000      1.95200000
O     10.12700000     -2.76400000     12.37600000
H     10.36300000     -2.74000000     13.30400000
H      9.25700000     -3.16400000     12.36100000
O      6.89600000     -8.84300000     -1.91400000
H      7.07700000     -9.06000000     -1.00000000
H      6.18600000     -8.20300000     -1.87200000
O      0.41300000     10.21000000     -4.03800000
H      0.23700000      9.45800000     -4.60300000
H     -0.45200000     10.57300000     -3.84600000
O      1.98000000      4.88200000      2.06300000
H      2.34300000      5.36900000      1.32400000
H      2.50300000      4.08100000      2.10300000
O     -0.64600000     -9.99100000     -3.84700000
H     -0.01400000     -9.43000000     -3.39700000
H     -1.31100000     -9.38700000     -4.17700000
O      8.30900000    -14.97100000     -1.86800000
H      8.58300000    -14.11400000     -1.53900000
H      8.89800000    -15.59200000     -1.43900000
O      9.23600000     -5.86700000      1.15900000
H      9.82600000     -6.01300000      1.89800000
H      8.55400000     -5.29200000      1.50600000
O      4.25800000      2.03600000    -17.77700000
H      5.00500000      2.06100000    -18.37500000
H      4.59900000      1.62300000    -16.98400000
O     11.62000000      8.86000000     -4.60200000
H     12.32400000      8.22200000     -4.71900000
H     11.59900000      9.02400000     -3.65900000
O    -13.86400000     10.52400000     -4.87300000
H    -13.89500000     10.63300000     -3.92300000
H    -12.94800000     10.31900000     -5.06100000
O      5.01700000      8.11100000      3.09100000
H      5.74200000      8.55300000      3.53300000
H      5.13000000      8.33100000      2.16600000
O      6.73400000      6.76600000     13.77500000
H      7.19000000      7.60800000     13.74500000
H      6.94000000      6.35300000     12.93600000
O     -3.35900000     15.05900000     -1.15000000
H     -2.73900000     14.53900000     -0.63900000
H     -4.03500000     14.43500000     -1.41500000
O      5.67400000      3.30600000      7.89100000
H      5.16700000      3.58000000      7.12700000
H      5.45500000      3.94800000      8.56700000
O    -12.04500000      2.12300000      5.05800000
H    -11.15200000      1.92800000      4.77500000
H    -12.53100000      1.31600000      4.89100000
O      4.24400000     -4.71300000     16.57500000
H      4.63400000     -3.84300000     16.66200000
H      3.41400000     -4.65100000     17.04800000
O    -14.75000000     10.38200000     -2.28800000
H    -14.11900000      9.88300000     -1.76900000
H    -15.44700000     10.60200000     -1.67100000
O      7.45000000      9.10400000      8.65400000
H      7.97900000      9.81700000      9.01100000
H      7.12800000      9.44000000      7.81800000
O     -7.10300000    -11.17900000      5.85600000
H     -7.35300000    -10.47500000      5.25700000
H     -6.15000000    -11.11900000      5.91200000
O     -0.29900000      2.65900000    -16.62000000
H     -0.86200000      3.09300000    -15.97900000
H     -0.83200000      1.93900000    -16.95800000
O     -8.39300000     10.22700000      4.28700000
H     -9.26300000     10.03800000      4.63800000
H     -8.01900000     10.85800000      4.90200000
O    -11.55500000      3.48300000     -5.19000000
H    -12.42400000      3.78000000     -5.46200000
H    -11.49600000      3.72800000     -4.26700000
O    -15.13100000      8.02200000      5.50000000
H    -15.45200000      7.26500000      5.98900000
H    -14.30100000      7.73000000      5.12400000
O     -7.72900000     10.13200000     -5.59500000
H     -7.97300000      9.44200000     -4.97900000
H     -8.44200000     10.14700000     -6.23300000
O     14.12400000     -3.77200000     -5.98400000
H     14.66300000     -4.55800000     -6.06900000
H     14.71300000     -3.05200000     -6.21000000
O      1.77700000      7.58100000      9.28000000
H      1.43000000      7.17700000     10.07500000
H      1.04400000      7.56800000      8.66400000
O     -2.19700000     -4.15200000      0.49200000
H     -1.86600000     -3.88500000      1.35000000
H     -1.47800000     -4.64800000      0.10100000
O    -17.32300000     -4.61300000     -1.11700000
H    -17.80700000     -5.43600000     -1.18400000
H    -16.97600000     -4.46700000     -1.99700000
O     -4.84000000     16.89300000      0.28300000
H     -4.59100000     16.58300000      1.15400000
H     -4.40500000     16.29000000     -0.32000000
O      6.60300000      6.38000000      7.15800000
H      7.30500000      6.98800000      6.92700000
H      5.98700000      6.43600000      6.42900000
O      8.92400000     -3.83700000      6.42500000
H      9.64700000     -4.13600000      6.97600000
H      9.34800000     -3.35700000      5.71300000
O     -5.87500000     -0.65900000     10.53800000
H     -5.95400000     -1.56900000     10.25100000
H     -6.69500000     -0.48000000     10.99700000
O     -4.25400000    -10.58500000      5.78600000
H     -3.79600000    -10.46900000      6.61800000
H     -3.55900000    -10.59300000      5.12800000
O     -6.33400000      4.37400000     -6.08700000
H     -6.30700000      3.75900000     -5.35400000
H     -5.43500000      4.69400000     -6.16400000
O      0.60800000      4.64700000     13.32000000
H      0.09600000      5.37100000     13.68100000
H      0.02800000      3.88800000     13.38600000
O    -10.17300000      2.68600000     -7.35400000
H    -10.54200000      2.98200000     -6.52200000
H    -10.81700000      2.06400000     -7.69400000
O     -2.39500000     -8.15400000     -4.91200000
H     -2.04800000     -7.64400000     -5.64400000
H     -3.28800000     -8.37500000     -5.17500000
O      1.51000000     -3.96100000     12.63500000
H      2.00800000     -4.66200000     13.05500000
H      1.30400000     -4.30200000     11.76500000
O     -0.39800000      7.16300000      0.06300000
H     -0.88500000      7.96000000     -0.14500000
H      0.41900000      7.47600000      0.45100000
O      4.27900000    -13.99000000      4.45500000
H      4.54000000    -13.07000000      4.48200000
H      4.04300000    -14.14600000      3.54000000
O     -1.62800000     -9.73100000      4.42300000
H     -2.27600000     -9.95100000      3.75400000
H     -1.03200000    -10.48000000      4.43500000
O     -2.28600000    -15.75100000     -4.72400000
H     -2.89400000    -15.58000000     -4.00600000
H     -1.42300000    -15.76200000     -4.31000000
O      7.92100000    -11.37200000     -3.21900000
H      8.27800000    -11.86000000     -2.47700000
H      7.15100000    -10.92600000     -2.86400000
O     -5.02500000     15.38200000      3.00500000
H     -5.82600000     15.74000000      3.38800000
H     -4.32700000     15.68300000      3.58600000
O     -4.15600000    -15.01200000      0.44500000
H     -4.74100000    -15.69200000      0.78000000
H     -3.56800000    -14.82000000      1.17600000
O    -11.00700000      7.36000000     -4.37300000
H    -11.77700000      6.89100000     -4.69400000
H    -11.02400000      7.22700000     -3.42500000
O      7.16000000     -5.25200000     -8.90700000
H      6.75200000     -6.09900000     -9.08500000
H      6.77900000     -4.97100000     -8.07500000
O      4.46800000      7.97300000     -9.45500000
H      5.39600000      8.14200000     -9.29100000
H      4.37700000      7.02500000     -9.36300000
O      5.84200000      4.05900000      0.11300000
H      5.97500000      3.96900000      1.05600000
H      5.17000000      3.41100000     -0.09700000
O     -5.58700000     -6.57900000    -10.24400000
H     -5.95400000     -7.44600000    -10.41900000
H     -5.02500000     -6.40000000    -10.99800000
O     -1.56300000     14.62800000      6.52000000
H     -0.89100000     14.36300000      7.14900000
H     -1.07800000     14.81400000      5.71600000
O     -7.93800000     -2.46500000     12.22900000
H     -8.40700000     -3.26000000     12.48500000
H     -7.17900000     -2.78200000     11.74000000
O      3.49800000    -12.79500000      7.80300000
H      3.24300000    -13.46600000      7.17000000
H      4.33400000    -12.46300000      7.47600000
O      9.60500000      0.03000000      8.42600000
H      9.21600000     -0.65700000      8.96600000
H      8.95200000      0.73000000      8.42200000
O      1.74100000     15.60800000      6.31300000
H      2.44600000     14.96100000      6.27600000
H      1.35500000     15.59200000      5.43700000
O     -2.30700000      5.39100000     -1.14600000
H     -1.72600000      5.82700000     -0.52200000
H     -1.91700000      5.57200000     -2.00100000
O    -13.48900000     -0.00700000     -5.09600000
H    -12.60500000     -0.12900000     -5.44100000
H    -13.67100000     -0.81200000     -4.61100000
O      5.66300000      3.12900000    -11.45300000
H      6.45600000      2.67100000    -11.17500000
H      5.40000000      2.68500000    -12.25900000
O     -2.30200000      1.44500000     17.60300000
H     -2.07700000      0.52600000     17.45600000
H     -2.00300000      1.62500000     18.49500000
O     13.55200000    -10.15300000     -5.91000000
H     12.80600000     -9.59400000     -5.69000000
H     13.36300000    -10.98600000     -5.47900000
O     11.76000000      4.91500000      0.41100000
H     12.17600000      5.47300000     -0.24600000
H     10.88200000      5.28100000      0.51600000
O      7.14200000     -6.83700000     14.73000000
H      6.80100000     -6.58700000     15.58800000
H      7.64600000     -7.63400000     14.89500000
O      4.45800000     -6.79200000      2.75300000
H      4.90700000     -6.49100000      3.54300000
H      4.06100000     -6.00200000      2.38700000
O     -8.99500000     -3.04600000    -15.70300000
H     -8.59300000     -3.74100000    -15.18000000
H     -8.25800000     -2.61400000    -16.13400000
O      7.58700000     16.62700000     -0.43600000
H      7.35700000     15.91900000     -1.03800000
H      6.82200000     17.20200000     -0.43800000
O      3.07900000    -11.34700000    -10.19600000
H      3.12900000    -11.08600000    -11.11500000
H      3.12600000    -12.30300000    -10.21600000
O    -11.00800000      6.34000000    -10.41200000
H    -11.35200000      6.71100000    -11.22500000
H    -10.40200000      5.65700000    -10.69900000
O    -10.79500000     -4.18400000      5.60000000
H    -10.18300000     -4.85900000      5.89400000
H    -10.38400000     -3.81000000      4.82100000
O     -2.98900000    -15.57800000     -1.88200000
H     -3.33500000    -15.80000000     -1.01800000
H     -2.37400000    -14.86300000     -1.71800000
O      6.53600000      6.73800000      0.12400000
H      6.15500000      5.87700000     -0.05000000
H      6.57000000      7.16300000     -0.73200000
O      5.13400000     14.83000000      4.18000000
H      5.81600000     14.17400000      4.32000000
H      5.56200000     15.66500000      4.36900000
O     13.38600000     -8.39200000      7.04600000
H     13.37900000     -7.91700000      7.87700000
H     13.82500000     -9.21800000      7.24700000
O     -0.52000000      7.69200000    -12.00900000
H     -0.58100000      8.08200000    -12.88100000
H     -1.14000000      8.19300000    -11.47900000
O     14.18500000     -2.98800000      7.09300000
H     14.72600000     -3.18100000      7.85800000
H     14.18900000     -2.03300000      7.03000000
O     -2.70500000      8.61500000     11.39000000
H     -2.19200000      9.01200000     12.09400000
H     -3.45800000      9.19700000     11.28600000
O    -16.93100000      2.85500000     -4.14900000
H    -16.78000000      2.33200000     -3.36200000
H    -16.10700000      2.80400000     -4.63300000
O     -7.04700000     -1.58200000     -6.46600000
H     -7.55100000     -1.17500000     -5.76200000
H     -6.21900000     -1.83000000     -6.05600000
O      1.53000000      3.35000000     -9.16700000
H      1.11300000      3.14500000     -8.33000000
H      0.81300000      3.65200000     -9.72400000
O     -6.45500000      1.74000000    -15.52500000
H     -6.03300000      1.96000000    -16.35600000
H     -7.34000000      1.46800000    -15.77100000
O     -7.93200000    -13.75200000      6.12600000
H     -7.68400000    -12.82800000      6.10800000
H     -8.13900000    -13.92700000      7.04400000
O    -15.53100000     -4.24700000     -6.52200000
H    -15.86600000     -5.13500000     -6.64500000
H    -16.14900000     -3.69000000     -6.99600000
O     -0.15700000      2.26800000    -12.23300000
H     -0.08600000      1.76300000    -11.42300000
H     -1.09400000      2.44000000    -12.32700000
O     -1.32100000     -0.82400000     -6.76500000
H     -1.12900000     -0.28200000     -6.00000000
H     -0.52900000     -0.77200000     -7.30000000
O      0.51400000    -12.40200000     -4.18200000
H      0.15800000    -11.51800000     -4.08700000
H      1.43300000    -12.26600000     -4.41200000
O    -12.78900000      7.39300000      4.31700000
H    -12.70000000      8.20200000      3.81300000
H    -13.31100000      6.81800000      3.75800000
O      6.97700000      2.16000000     12.71000000
H      6.39100000      1.51700000     12.31200000
H      6.41600000      2.91500000     12.89100000
O      2.68200000     -7.16000000      6.69100000
H      2.13200000     -7.66500000      6.09300000
H      3.32900000     -6.74000000      6.12500000
O     -5.61900000      1.53000000     -0.80600000
H     -5.83300000      2.33900000     -0.34300000
H     -5.65800000      0.85000000     -0.13300000
O      7.58700000      8.18900000     -9.69400000
H      7.92200000      7.32100000     -9.91800000
H      7.33100000      8.57100000    -10.53300000
O      3.82800000     -9.19100000      9.45000000
H      4.55800000     -9.57400000      8.96200000
H      3.28600000     -9.94000000      9.69600000
O    -14.66000000      3.63000000      5.35000000
H    -14.76100000      3.48100000      4.41000000
H    -13.84500000      3.18100000      5.57800000
O    -13.33200000     -1.05300000      8.31100000
H    -13.40200000     -0.54700000      7.50100000
H    -13.95000000     -0.63400000      8.91000000
O     12.57900000     -2.16800000      2.31200000
H     11.68300000     -1.89900000      2.51400000
H     12.60400000     -3.10000000      2.52600000
O      0.53600000     17.21400000     -4.81100000
H      0.50600000     16.35400000     -5.22900000
H      1.40500000     17.25500000     -4.41000000
O     10.59800000      3.85100000     -2.76000000
H     11.31900000      3.40900000     -3.20800000
H     10.84800000      3.84200000     -1.83600000
O      1.25500000      2.91200000     -4.18300000
H      2.02800000      2.34900000     -4.22600000
H      1.53400000      3.66100000     -3.65700000
O     -4.62700000    -11.86600000    -13.51100000
H     -4.01100000    -11.13600000    -13.44300000
H     -4.55800000    -12.15400000    -14.42100000
O     11.42800000      4.69700000     -9.28100000
H     10.78800000      4.93200000     -9.95300000
H     11.72400000      5.53600000     -8.92800000
O      3.86400000     15.13900000      1.63300000
H      4.22000000     15.25700000      2.51400000
H      4.62500000     14.92400000      1.09400000
O     -2.05200000     -0.67300000    -11.92700000
H     -2.98600000     -0.53900000    -11.76500000
H     -1.61400000     -0.14200000    -11.26200000
O     13.44600000      5.48500000      6.78100000
H     12.65300000      5.50100000      6.24500000
H     13.35100000      4.70300000      7.32600000
O    -13.45300000      0.27300000      3.93800000
H    -14.38100000      0.49900000      3.87000000
H    -13.45000000     -0.65900000      4.15800000
O     12.42100000     -0.96900000     -2.10800000
H     12.75600000     -1.57800000     -1.45000000
H     12.47500000     -1.45300000     -2.93200000
O     -9.86300000      3.48200000    -10.68900000
H    -10.50400000      2.77200000    -10.65400000
H     -9.10300000      3.14300000    -10.21600000
O      1.73100000      8.28000000      1.15500000
H      1.69800000      8.87700000      1.90200000
H      2.66100000      8.08000000      1.04900000
O    -10.05500000    -11.38300000     -3.84400000
H     -9.44100000    -11.19700000     -3.13400000
H    -10.00300000    -10.61600000     -4.41300000
O     -7.84300000     -8.84600000     -7.73000000
H     -6.91900000     -9.08800000     -7.79500000
H     -7.84600000     -7.89100000     -7.79200000
O    -12.81600000     -3.01800000     -1.08500000
H    -12.48800000     -2.22200000     -0.66600000
H    -12.27800000     -3.11600000     -1.87000000
O      9.61600000     -5.25000000    -10.34400000
H     10.12400000     -4.86400000     -9.63000000
H      8.75400000     -5.41500000     -9.96300000
O      8.38900000     12.11300000     -7.41200000
H      9.19300000     11.59300000     -7.39500000
H      8.14800000     12.15000000     -8.33800000
O     12.83700000      6.60800000     -1.60800000
H     12.45900000      7.28400000     -1.04500000
H     13.16900000      7.08600000     -2.36700000
O     -0.57000000      3.83300000      9.58400000
H     -1.02200000      3.00400000      9.74000000
H     -1.20300000      4.50400000      9.84000000
O      9.88700000     -3.27700000      3.85600000
H      9.71500000     -2.34500000      3.99000000
H      9.17000000     -3.57500000      3.29700000
O     -3.82600000     -0.45000000     12.16000000
H     -3.35400000     -1.28200000     12.18500000
H     -4.61600000     -0.63800000     11.65300000
O     -7.31700000    -16.99500000      1.96800000
H     -7.39300000    -16.04800000      2.08300000
H     -6.44800000    -17.20900000      2.30800000
O    -17.55300000      0.06400000     -2.44000000
H    -17.11800000      0.79200000     -1.99700000
H    -16.95100000     -0.67300000     -2.33900000
O     -4.18200000      1.57300000     -2.98000000
H     -4.71300000      1.78500000     -2.21200000
H     -3.92600000      0.66000000     -2.84900000
O     -7.91500000      8.10400000     -3.79000000
H     -7.00300000      7.96600000     -3.53600000
H     -8.22300000      7.23800000     -4.05900000
O    -14.96300000     -6.98500000     -7.52800000
H    -15.25000000     -6.37800000     -8.21100000
H    -14.25100000     -7.48000000     -7.93200000
O      0.26900000     -9.34600000      8.18900000
H      0.74800000     -9.62500000      8.96900000
H      0.15700000     -8.40200000      8.30100000
O     11.79800000      7.80500000     -9.84600000
H     12.61300000      8.25700000    -10.06300000
H     11.23400000      7.95100000    -10.60500000
O     11.11800000    -10.16000000      1.56600000
H     11.08700000    -11.11300000      1.65700000
H     10.21600000     -9.90900000      1.37000000
O      7.32000000     -9.54700000     -9.37100000
H      6.54700000     -9.90700000     -8.93600000
H      7.91600000    -10.29100000     -9.45500000
O     -2.10600000     -3.63800000     -3.10500000
H     -1.50900000     -4.38300000     -3.04000000
H     -2.26900000     -3.54300000     -4.04400000
O     -1.23800000     10.81300000     -1.06700000
H     -1.47200000      9.99000000     -1.49700000
H     -0.29300000     10.88900000     -1.19400000
O      5.10800000    -15.03200000      0.62900000
H      5.63100000    -15.43900000      1.32000000
H      4.63100000    -15.75900000      0.22900000
O     -7.37500000     11.86900000      7.41200000
H     -6.89900000     11.44300000      8.12500000
H     -8.05600000     12.37900000      7.85000000
O    -14.82200000     -0.14400000     -8.84500000
H    -15.11600000     -0.48800000     -8.00200000
H    -15.38600000      0.61400000     -9.00400000
O    -13.76600000      3.22500000      2.72600000
H    -12.86600000      3.01800000      2.97900000
H    -13.68300000      3.97800000      2.14100000
O      3.35800000      1.44300000     -7.14800000
H      3.39000000      2.32500000     -7.51900000
H      3.92600000      0.92400000     -7.71800000
O     -6.33600000    -14.69000000     -1.44600000
H     -5.49300000    -14.39200000     -1.10400000
H     -6.35300000    -15.62800000     -1.25600000
O      5.40900000     10.00100000     -7.28800000
H      5.27000000     10.50500000     -8.08900000
H      6.31900000      9.70900000     -7.34200000
O     -9.57000000      1.71800000     14.98800000
H     -8.86100000      2.28900000     14.69000000
H     -9.30700000      0.84200000     14.70500000
O     -3.88900000     -6.72500000      0.05700000
H     -4.21200000     -6.88800000     -0.83000000
H     -3.40800000     -5.90000000     -0.01100000
O     -4.33400000    -13.31200000     11.10300000
H     -4.52400000    -12.88800000     10.26600000
H     -3.37800000    -13.34600000     11.14100000
O      1.79000000    -13.92700000     -7.22400000
H      1.08700000    -14.57400000     -7.28500000
H      2.12700000    -13.85300000     -8.11700000
O      6.44000000     -2.99800000      5.71400000
H      6.30600000     -2.64500000      6.59300000
H      7.31300000     -3.39000000      5.74300000
O      6.22200000     -8.92400000      2.57700000
H      5.61800000     -8.20300000      2.40100000
H      6.53700000     -8.76100000      3.46700000
O     -7.30400000      7.88600000     13.62900000
H     -7.10300000      7.25900000     14.32300000
H     -8.16900000      7.62500000     13.31300000
O     -6.86900000     15.10800000      7.19400000
H     -7.05100000     15.26100000      8.12200000
H     -6.73800000     14.16200000      7.13000000
O    -16.11300000      5.59000000      6.40700000
H    -15.49600000      5.17100000      5.80700000
H    -16.71200000      4.88800000      6.66300000
O      9.16700000    -11.58900000     -9.71700000
H      8.94400000    -12.25500000    -10.36700000
H      9.42500000    -12.08800000     -8.94200000
O     12.78200000      1.16600000      1.72900000
H     12.89400000      1.40700000      2.64900000
H     12.43500000      0.27500000      1.75400000
O      2.68000000     15.04300000     -2.58700000
H      2.40700000     14.19800000     -2.94600000
H      3.18900000     15.44800000     -3.28900000
O      4.10900000      3.40300000      2.88200000
H      4.74300000      2.75600000      2.57200000
H      4.58000000      4.23600000      2.84500000
O      6.13800000      1.67400000      1.28500000
H      6.12200000      1.62100000      0.32900000
H      7.06400000      1.58900000      1.51300000
O      1.90500000      7.73700000     -2.16800000
H      1.14500000      7.86400000     -2.73500000
H      1.85500000      8.45300000     -1.53500000
O     -0.44300000    -12.18100000    -13.42000000
H     -1.12200000    -12.84900000    -13.32300000
H     -0.81800000    -11.39800000    -13.01700000
O     -1.36900000     -4.03300000      3.16300000
H     -0.54800000     -4.52500000      3.12300000
H     -1.10100000     -3.13600000      3.36200000
O     -3.48500000     -5.17400000     14.05800000
H     -4.33200000     -5.24900000     13.61900000
H     -3.00200000     -4.53200000     13.53900000
O      0.59400000      5.26200000    -16.55800000
H     -0.21900000      5.21000000    -16.05700000
H      0.63200000      4.43500000    -17.03900000
O      9.84900000     10.66000000     -9.65800000
H     10.50700000     10.65300000     -8.96300000
H     10.32600000     10.95200000    -10.43500000
O    -16.20200000     -4.31000000     -3.69700000
H    -17.03800000     -4.56700000     -4.08700000
H    -15.54200000     -4.73200000     -4.24600000
O     10.60400000     13.27000000      3.48900000
H     11.40600000     13.41400000      2.98700000
H     10.13000000     12.60100000      2.99600000
O     -5.37600000      0.83800000     -6.95900000
H     -5.47900000      1.22900000     -7.82700000
H     -5.88500000      0.02800000     -7.00000000
O     -4.36500000    -14.39100000      8.12000000
H     -4.82400000    -15.03400000      8.66000000
H     -4.36700000    -13.59100000      8.64500000
O      6.77900000     -4.16200000     11.50000000
H      6.18900000     -3.61200000     12.01500000
H      6.33600000     -5.00900000     11.45200000
O      4.15800000     12.14000000      0.83800000
H      4.45900000     12.72500000      0.14300000
H      4.66200000     12.40300000      1.60800000
O      5.51000000     -2.04000000     12.67600000
H      4.75200000     -1.57900000     13.03400000
H      6.13200000     -2.07900000     13.40200000
O     -4.87100000      1.85400000     17.21000000
H     -3.92400000      1.75400000     17.31200000
H     -5.00200000      1.94400000     16.26600000
O     10.03400000     -6.04500000      3.83100000
H      9.99600000     -5.12600000      4.09700000
H      9.67000000     -6.52400000      4.57500000
O     -1.21300000    -15.10200000      2.03500000
H     -0.36200000    -15.07900000      2.47300000
H     -1.84900000    -15.00100000      2.74300000
O      3.49900000     14.02500000     -9.38500000
H      3.78200000     13.16100000     -9.68400000
H      3.34200000     14.51800000    -10.19000000
O    -14.95600000      4.27600000     -1.81100000
H    -15.12100000      4.96500000     -2.45400000
H    -14.06600000      4.44500000     -1.50000000
O      2.74300000      9.67000000     -7.82600000
H      3.40900000      9.99400000     -7.22100000
H      3.23500000      9.17700000     -8.48200000
O      8.14200000     -0.32100000     -4.94800000
H      9.02600000      0.03400000     -5.03900000
H      7.56700000      0.43800000     -5.05000000
O      2.01700000     -9.11900000      2.00200000
H      2.82100000     -8.59900000      2.00300000
H      1.45700000     -8.69300000      2.65100000
O     -2.24600000      3.73600000     12.82100000
H     -2.13400000      3.70700000     13.77100000
H     -2.26600000      2.81700000     12.55400000
O     11.50100000      5.67800000      4.79300000
H     11.74600000      5.30000000      3.94900000
H     10.57500000      5.45800000      4.89400000
O     15.88700000     -1.33400000     -6.01200000
H     16.39200000     -1.48300000     -6.81100000
H     15.11800000     -0.84400000     -6.30200000
O     -1.34600000      9.94600000     13.53900000
H     -1.32600000     10.80200000     13.96600000
H     -0.66800000      9.99800000     12.86500000
O     -9.55200000    -13.62000000      2.46500000
H     -9.66600000    -13.55600000      3.41300000
H     -8.67800000    -13.99600000      2.35400000
O      3.93000000     -7.36100000     -1.93600000
H      3.05800000     -7.03300000     -1.71600000
H      3.93400000     -8.26400000     -1.61900000
O    -15.77700000     -0.70800000      0.81600000
H    -16.30000000     -0.87000000      1.60200000
H    -15.53200000     -1.58100000      0.50900000
O     -0.12100000     12.13100000      8.94000000
H     -0.23500000     12.74600000      9.66400000
H      0.76500000     12.30000000      8.61900000
O     -9.56300000    -11.02900000     -6.84000000
H     -8.89300000    -10.40300000     -7.11500000
H     -9.07300000    -11.81900000     -6.61000000
O     -0.20800000      2.81800000     -7.05100000
H     -0.92700000      3.42800000     -6.88700000
H      0.26600000      2.77800000     -6.22100000
O      5.72300000    -12.26800000     -4.80700000
H      5.71000000    -13.10100000     -5.27900000
H      6.63300000    -12.16400000     -4.52900000
O      3.41500000    -12.85500000     -1.65800000
H      2.68900000    -12.98400000     -1.04700000
H      3.26600000    -11.98500000     -2.02800000
O      3.56000000     11.03900000      4.33500000
H      2.73900000     11.52900000      4.37500000
H      3.31000000     10.13600000      4.53000000
O      1.39500000     15.67600000      0.29600000
H      2.16300000     15.36100000      0.77200000
H      1.49600000     15.31500000     -0.58500000
O    -11.53200000      5.99500000      6.49300000
H    -10.62300000      5.89500000      6.20900000
H    -11.97700000      6.38400000      5.74000000
O      0.12900000      4.04900000      6.88100000
H     -0.17800000      4.09500000      7.78600000
H     -0.17000000      3.19500000      6.57000000
O     -9.82700000      0.81800000     10.94400000
H     -9.51900000      0.18400000     10.29700000
H     -9.11600000      1.45500000     11.01200000
O     -8.24400000    -12.46200000     -0.77200000
H     -8.99300000    -12.91400000     -0.38300000
H     -7.69000000    -13.16500000     -1.11200000
O     -8.58000000     -5.38800000      7.31600000
H     -8.06700000     -6.12500000      6.98400000
H     -9.17000000     -5.77800000      7.96000000
O    -10.23900000      9.40100000     10.31800000
H    -10.57100000      9.01900000      9.50600000
H    -10.88600000      9.15600000     10.98000000
O     -5.89800000    -14.54500000      4.43600000
H     -5.91600000    -15.44800000      4.75400000
H     -6.53700000    -14.08600000      4.98200000
O     13.81500000    -10.51200000      1.82000000
H     14.20200000     -9.78900000      2.31500000
H     12.87100000    -10.36300000      1.87800000
O     -4.60400000     16.33700000      7.29200000
H     -4.14800000     15.61400000      6.86100000
H     -5.51400000     16.04700000      7.34900000
O    -13.21900000     -8.45100000     -9.25900000
H    -12.44200000     -9.00700000     -9.20300000
H    -13.21000000     -8.11600000    -10.15600000
O      8.63600000     13.87900000     -1.65300000
H      8.91900000     13.13000000     -2.17800000
H      7.72300000     14.01700000     -1.90600000
O      1.05900000     -5.51200000     10.14800000
H      0.53100000     -5.71500000      9.37600000
H      1.90000000     -5.93800000      9.98100000
O     15.36600000      7.29700000      5.15900000
H     14.84300000      7.99600000      4.76600000
H     14.74700000      6.81500000      5.70700000
O     -9.02000000     -1.14900000     -4.63500000
H     -9.72600000     -0.95700000     -5.25300000
H     -9.44800000     -1.16300000     -3.77900000
O      9.36200000    -12.49100000     -6.80800000
H      9.82600000    -12.97700000     -6.12700000
H      8.88100000    -13.16000000     -7.29500000
O    -12.12400000      7.24600000     -8.16400000
H    -11.69600000      6.94000000     -8.96400000
H    -12.62800000      6.49200000     -7.85800000
O     -2.95000000      5.47600000     16.61600000
H     -3.59300000      5.28100000     17.29800000
H     -3.43300000      5.37900000     15.79600000
O      6.64100000      8.22900000    -12.16300000
H      6.25600000      7.35400000    -12.20800000
H      7.04500000      8.35700000    -13.02100000
O    -11.28700000     11.10700000     -1.43900000
H    -10.51700000     10.73100000     -1.01400000
H    -11.35000000     10.64400000     -2.27400000
O      2.86000000    -10.51400000    -12.84500000
H      2.60000000    -11.42800000    -12.73200000
H      3.44700000    -10.52400000    -13.60100000
O      7.06900000     -9.43400000     11.70300000
H      6.72600000    -10.30300000     11.91300000
H      8.00400000     -9.49100000     11.90100000
O      7.99000000      8.85500000     -7.09000000
H      7.93400000      8.77400000     -8.04200000
H      8.33300000      8.01100000     -6.79700000
O      6.75600000      8.37300000     -2.22900000
H      7.53700000      8.46700000     -2.77500000
H      6.16900000      7.81900000     -2.74400000
O     -1.71800000      4.53300000    -14.99200000
H     -2.09500000      4.26300000    -14.15400000
H     -2.41900000      5.02200000    -15.42300000
O      1.05500000     -5.77100000      3.10600000
H      1.37800000     -5.88200000      2.21200000
H      1.83600000     -5.56400000      3.61900000
O     15.46000000     -0.42100000      7.59100000
H     15.09100000      0.33400000      8.05000000
H     15.55300000     -0.12900000      6.68500000
O     -6.11200000     -2.76300000    -11.45800000
H     -6.53200000     -3.13600000    -10.68400000
H     -5.54900000     -2.06900000    -11.11500000
O     11.29700000     -8.71100000     -5.03800000
H     11.12600000     -8.53400000     -4.11300000
H     10.43700000     -8.90800000     -5.40800000
O     -0.61900000     -3.11300000      9.86100000
H     -0.31600000     -2.24400000      9.59500000
H      0.16000000     -3.66600000      9.80100000
O      7.07200000     12.96600000      6.35100000
H      6.95700000     12.01700000      6.40000000
H      7.32300000     13.13000000      5.44200000
O     -1.40800000     10.24700000     -6.46800000
H     -2.14000000     10.21800000     -7.08500000
H     -1.82300000     10.29900000     -5.60700000
O    -16.57900000     -6.56400000      3.18500000
H    -17.00500000     -7.41300000      3.29900000
H    -16.46800000     -6.23000000      4.07500000
O      3.47400000      5.51400000     13.12500000
H      3.46200000      6.26100000     13.72300000
H      2.56300000      5.22200000     13.08700000
O    -11.43100000    -10.19600000      8.64500000
H    -10.48600000    -10.25000000      8.78900000
H    -11.79200000     -9.97200000      9.50200000
O     11.68200000      4.76000000     12.04400000
H     11.39000000      5.48600000     12.59500000
H     11.22500000      3.99500000     12.39400000
O     -8.67900000    -15.28800000     -2.85300000
H     -7.80900000    -14.96300000     -2.62300000
H     -8.51500000    -15.97000000     -3.50500000
O    -11.71300000      7.76500000      8.46400000
H    -11.90600000      6.99800000      7.92500000
H    -12.24800000      7.64600000      9.24900000
O      1.78300000      0.70900000    -15.26100000
H      2.01100000      0.07700000    -15.94300000
H      1.27000000      1.37700000    -15.71700000
O     -4.12300000     -5.01900000    -15.78800000
H     -4.28900000     -4.20200000    -16.25900000
H     -4.80300000     -5.05100000    -15.11600000
O     -5.91600000     -7.54300000     -2.93400000
H     -5.76400000     -7.45500000     -3.87500000
H     -6.33000000     -6.71700000     -2.68100000
O     10.95500000     -0.47600000      5.98900000
H     10.91000000      0.09800000      6.75300000
H     11.04600000     -1.35600000      6.35600000
O      4.93000000      0.55600000    -15.59100000
H      4.68100000      0.92100000    -14.74200000
H      4.15900000      0.06500000    -15.87600000
O     12.06900000     -2.40900000     10.36400000
H     12.84100000     -2.88900000     10.66400000
H     11.49400000     -2.37800000     11.12800000
O     14.09000000     -5.29000000      5.81900000
H     13.91900000     -6.04200000      6.38500000
H     14.03200000     -4.53300000      6.40200000
O     -2.93200000      8.59000000    -15.62700000
H     -3.01000000      8.99100000    -14.76200000
H     -3.41500000      7.76700000    -15.55400000
O    -13.16900000     -3.00600000     -7.24000000
H    -13.84500000     -3.44100000     -6.72000000
H    -13.37600000     -3.23900000     -8.14500000
O     -7.57800000     -6.05900000     -8.37500000
H     -7.11200000     -5.91000000     -9.19800000
H     -7.43800000     -5.25700000     -7.87200000
O      6.35400000     11.84500000     11.04100000
H      6.87700000     12.49300000     10.57000000
H      5.47000000     11.94900000     10.68900000
O     -0.29100000    -10.48600000     -8.91400000
H     -0.91700000    -11.20100000     -8.80200000
H      0.17600000    -10.70200000     -9.72100000
O      2.85100000    -16.02100000     -5.25600000
H      2.41300000    -15.25500000     -5.62500000
H      3.16600000    -15.72900000     -4.40100000
O      2.95500000      6.02000000     -5.71900000
H      2.75200000      5.57000000     -6.53900000
H      3.76500000      6.49700000     -5.90200000
O      6.60500000      1.89500000     -5.54800000
H      7.26100000      2.48700000     -5.18000000
H      5.77000000      2.22800000     -5.22000000
O    -16.36000000     -2.59100000      8.46000000
H    -15.60800000     -2.11000000      8.11400000
H    -16.84600000     -2.86600000      7.68300000
O     -4.73000000     -9.17900000     -7.01300000
H     -4.24600000     -8.63200000     -7.63100000
H     -4.16800000     -9.94200000     -6.87600000
O      4.72500000    -11.26800000      4.53900000
H      3.86500000    -11.06700000      4.90800000
H      4.65200000    -11.02600000      3.61600000
O    -11.41200000     -1.30300000    -10.89800000
H    -12.14400000     -1.82900000    -10.57500000
H    -10.99100000     -1.85600000    -11.55600000
O     -2.70900000    -10.24600000      8.18500000
H     -2.52500000     -9.38100000      8.55200000
H     -1.84800000    -10.59600000      7.95400000
O     -5.82200000     -9.37800000    -11.37300000
H     -6.70900000     -9.71200000    -11.24400000
H     -5.35500000     -9.62100000    -10.57400000
O    -11.15500000      5.34800000     11.75400000
H    -11.88500000      5.91400000     11.50300000
H    -11.19300000      4.62000000     11.13300000
O     -2.52900000     -7.25500000    -13.95300000
H     -2.37000000     -6.91300000    -14.83300000
H     -3.25600000     -7.86800000    -14.06100000
O     11.12200000    -11.16700000     -1.75200000
H     11.52200000    -11.51300000     -2.55000000
H     10.45000000    -11.80900000     -1.52300000
O     -5.13300000     -9.89800000     12.93900000
H     -4.60400000     -9.30000000     13.46800000
H     -5.87100000    -10.12700000     13.50300000
O      4.75600000      2.27700000     -2.31800000
H      4.17600000      1.55200000     -2.55000000
H      4.50400000      2.98400000     -2.91200000
O      8.40100000     -9.06600000      0.71100000
H      7.79400000     -9.28200000      1.41900000
H      8.87200000     -8.29400000      1.02500000
O     -8.99900000     -8.05500000     -5.13700000
H     -8.83700000     -7.14300000     -5.37900000
H     -8.19400000     -8.51300000     -5.37700000
O    -16.00400000      0.95800000      7.17600000
H    -16.00000000      0.63200000      6.27600000
H    -16.31900000      1.85900000      7.10300000
O     11.59300000     -4.56800000     -0.43500000
H     10.69600000     -4.36700000     -0.16800000
H     11.49900000     -4.99600000     -1.28600000
O     12.18000000     -5.24900000     -7.95300000
H     12.74600000     -5.18000000     -7.18400000
H     11.31800000     -5.46600000     -7.59700000
O     -3.95400000      6.01900000    -10.09700000
H     -3.14100000      5.87500000     -9.61300000
H     -4.50400000      5.27000000     -9.86900000
O     -0.97200000      4.78000000    -10.42900000
H     -0.94800000      5.53100000    -11.02100000
H     -1.51800000      4.13600000    -10.88100000
O     13.90800000     -6.72200000     -6.06100000
H     13.24900000     -7.33300000     -6.39100000
H     14.25600000     -7.14500000     -5.27700000
O      9.17500000      8.08400000      6.20500000
H      8.82900000      8.52900000      6.97900000
H     10.11600000      8.25600000      6.23100000
O     -5.26000000     10.29900000      1.25400000
H     -4.74600000     11.09100000      1.41400000
H     -6.16900000     10.58000000      1.35800000
O      6.00700000     12.40700000      3.67200000
H      5.13400000     12.09100000      3.90500000
H      6.59200000     11.68500000      3.90200000
O      7.68200000     12.68800000     -4.80500000
H      7.68700000     12.44100000     -5.73000000
H      8.56000000     12.46600000     -4.49400000
O     -0.64800000     -3.60300000     14.67300000
H      0.19300000     -3.63600000     14.21900000
H     -0.70400000     -4.44100000     15.13300000
O      8.92100000      6.91700000     10.04100000
H      8.69300000      5.99300000     10.14900000
H      8.25200000      7.26000000      9.44800000
O      3.44100000      2.91200000     14.43200000
H      2.56300000      3.25500000     14.59900000
H      3.99800000      3.68900000     14.38700000
O      4.67400000      4.23800000     -4.31500000
H      5.43100000      4.82500000     -4.33800000
H      3.94900000      4.77000000     -4.64300000
O     -7.59600000      1.56700000    -12.80000000
H     -8.20800000      1.75400000    -13.51300000
H     -6.73200000      1.60200000    -13.21100000
O     -4.71700000      6.03300000     -0.01500000
H     -3.95900000      5.55500000     -0.35000000
H     -4.34900000      6.83200000      0.36300000
O      9.29200000      5.63900000    -11.10500000
H      8.66200000      5.46100000    -10.40600000
H      8.93800000      5.18100000    -11.86800000
O      1.52800000     10.35100000     -1.51300000
H      2.45200000     10.48100000     -1.72900000
H      1.09100000     10.28100000     -2.36100000
O      5.90200000     -2.02600000      8.42000000
H      6.61600000     -2.01300000      9.05700000
H      5.44600000     -1.19500000      8.55400000
O    -10.17700000      4.93100000    -12.98600000
H    -10.40200000      4.09100000    -12.58500000
H    -11.01800000      5.37100000    -13.10900000
O     -7.70000000     -4.49800000     -6.04600000
H     -7.19100000     -3.69200000     -6.13400000
H     -8.00300000     -4.49300000     -5.13800000
O      8.00300000     -5.04400000     -1.94600000
H      8.31200000     -5.30400000     -1.07800000
H      8.18600000     -4.10600000     -1.99500000
O     11.35900000    -12.89500000      1.47600000
H     12.28600000    -12.71500000      1.32400000
H     11.33300000    -13.81600000      1.73600000
O      8.53100000     -0.83100000    -12.99300000
H      8.89900000     -1.70000000    -12.83700000
H      7.58300000     -0.96500000    -12.97700000
O      3.24000000      0.82200000     -4.36600000
H      3.46400000      1.14000000     -5.24000000
H      3.02400000     -0.10200000     -4.49400000
O     -8.64300000     -9.03400000      2.24400000
H     -9.53300000     -8.77300000      2.00600000
H     -8.38200000     -8.40800000      2.92000000
O     11.18000000      0.11500000     -5.09900000
H     11.30500000      0.73600000     -4.38200000
H     11.88700000     -0.52200000     -4.99100000
O    -13.11300000     -6.54500000      3.95200000
H    -13.66900000     -6.04300000      4.54800000
H    -12.93600000     -5.94500000      3.22700000
O     -6.51000000     -0.18400000      6.75300000
H     -7.00600000      0.61900000      6.59300000
H     -6.57700000     -0.32300000      7.69800000
O     -3.29200000     -2.20100000      6.86500000
H     -3.66000000     -2.28400000      7.74500000
H     -3.92300000     -2.64600000      6.29900000
O     -8.42300000      1.23200000     -1.51200000
H     -7.51100000      0.95000000     -1.58200000
H     -8.40700000      2.15900000     -1.75000000
O     -8.54500000     14.49500000     -3.06900000
H     -8.04700000     13.72100000     -2.80800000
H     -9.14700000     14.17700000     -3.74200000
O     -8.53600000     -8.14200000      6.36600000
H     -8.37700000     -8.76600000      7.07300000
H     -9.41200000     -8.36000000      6.04600000
O     -4.22800000      6.31200000    -16.08300000
H     -4.68500000      6.34700000    -16.92400000
H     -4.86200000      5.91900000    -15.48300000
O     10.80900000     13.00700000      6.19900000
H     10.58600000     13.24500000      5.30000000
H     10.16400000     13.46700000      6.73600000
O     -7.48200000     -1.54500000      3.96000000
H     -7.85400000     -0.82600000      4.47000000
H     -6.81900000     -1.92800000      4.53500000
O     12.06300000      0.23000000     10.04200000
H     11.35700000      0.31000000      9.40100000
H     12.36400000     -0.67400000      9.95700000
O    -11.16800000     14.01600000     -0.97700000
H    -10.72900000     13.25700000     -1.36000000
H    -11.48100000     13.70700000     -0.12600000
O     -5.16400000     13.14100000     -9.13200000
H     -5.81400000     12.94200000     -8.45800000
H     -4.85800000     12.28400000     -9.42900000
O     -0.14200000     -5.56200000     16.44800000
H      0.18700000     -6.21600000     17.06500000
H     -1.09400000     -5.59500000     16.55000000
O    -11.94800000      0.54600000     12.96700000
H    -11.45300000      0.43400000     12.15500000
H    -11.45700000      1.20400000     13.45900000
O     13.88700000     -6.35100000     -2.40900000
H     13.84900000     -7.10400000     -2.99800000
H     12.98700000     -6.02700000     -2.37500000
O     -1.02700000     -0.25300000      7.16700000
H     -0.44100000     -0.20400000      7.92300000
H     -1.50900000     -1.07100000      7.29100000
O     11.83900000      6.04600000      9.39500000
H     12.29300000      5.35400000      9.87500000
H     11.25400000      6.44100000     10.04200000
O     -7.66200000      7.87400000      1.38500000
H     -6.89000000      7.39900000      1.07700000
H     -7.61300000      7.81800000      2.33900000
O    -10.94900000     -8.32200000      5.08100000
H    -11.48400000     -7.66000000      4.64300000
H    -11.55300000     -8.76200000      5.67800000
O      6.19000000     10.33400000      6.83100000
H      5.27800000     10.20200000      7.09200000
H      6.25700000      9.91400000      5.97300000
O     -7.47200000    -13.30500000     -9.66200000
H     -6.60900000    -13.02200000     -9.96600000
H     -7.65200000    -14.10200000    -10.16000000
O     11.54000000     10.17300000      5.98300000
H     11.46800000     11.09000000      6.25000000
H     11.20000000      9.67900000      6.72900000
O     12.55800000      2.13900000     -7.76000000
H     12.10900000      1.72800000     -7.02200000
H     11.87700000      2.65000000     -8.20000000
O      2.09800000      4.74500000     -2.22500000
H      1.87700000      5.66900000     -2.10500000
H      1.66600000      4.29800000     -1.49700000
O    -16.15500000     -0.41300000     -6.13700000
H    -15.31500000     -0.02500000     -5.89200000
H    -16.78100000     -0.03700000     -5.51900000
O     -5.40600000      8.12000000     -8.94200000
H     -4.89400000      7.35000000     -9.19100000
H     -6.19400000      7.76300000     -8.53400000
O      8.81600000      3.28900000     -4.83200000
H      9.23400000      3.19100000     -3.97600000
H      9.48500000      3.70100000     -5.37900000
O      0.66300000     -8.41900000     -1.17900000
H      0.10000000     -8.90800000     -0.58000000
H      1.50800000     -8.86600000     -1.13400000
O     13.32300000      5.15000000      2.65900000
H     13.00000000      4.78200000      1.83700000
H     14.09800000      5.65300000      2.40900000
O      3.54400000     12.38800000     10.47300000
H      3.12600000     12.94300000      9.81500000
H      3.20200000     11.51100000     10.29900000
O      4.80700000      0.68700000     -9.24800000
H      5.44100000      1.23600000     -9.70800000
H      3.96000000      0.93600000     -9.61900000
O      2.94300000      8.92100000     11.30500000
H      2.71700000      8.42900000     10.51600000
H      3.89700000      8.85600000     11.36300000
O    -14.14300000      1.60400000      0.70500000
H    -14.07000000      2.23100000      1.42500000
H    -14.17500000      0.74900000      1.13500000
O     -7.99300000      3.56400000     13.95800000
H     -8.19000000      4.50000000     13.94400000
H     -8.01700000      3.30100000     13.03800000
O      6.92000000      2.21600000      4.36400000
H      7.18200000      2.91000000      4.96800000
H      7.32500000      2.45900000      3.53100000
O      1.95900000     -4.92700000     17.76100000
H      1.31000000     -4.60000000     17.13800000
H      2.11600000     -4.19100000     18.35200000
O    -16.40200000     -8.84500000     -0.67000000
H    -15.84800000     -8.33900000     -0.07600000
H    -16.43100000     -8.32400000     -1.47200000
O      1.09400000    -12.60600000      9.46000000
H      1.46500000    -11.80400000      9.82700000
H      1.85300000    -13.16100000      9.28100000
O    -10.40500000      9.27600000      5.92100000
H     -9.62300000      8.99800000      6.39800000
H    -11.13000000      8.85100000      6.38000000
O    -13.37100000     -2.29900000      4.23200000
H    -13.23900000     -2.99900000      3.59200000
H    -13.41200000     -2.75000000      5.07500000
O      0.55200000     -9.75400000    -11.63000000
H      0.27500000     -8.85400000    -11.45700000
H      1.28400000     -9.66600000    -12.24200000
O    -14.27000000     -9.04100000      3.07600000
H    -14.45000000     -8.54800000      2.27500000
H    -13.95300000     -8.38400000      3.69500000
O     -9.80200000      3.63100000     -0.03900000
H     -8.93100000      3.32900000     -0.29500000
H     -9.73200000      4.58600000     -0.03400000
O      1.91000000     15.60000000     -7.68400000
H      1.39700000     15.13900000     -7.02000000
H      2.59200000     14.97600000     -7.93500000
O     -6.57900000     -8.06800000      4.39100000
H     -7.16200000     -7.96700000      5.14300000
H     -6.63400000     -7.23000000      3.93100000
O      2.20000000     -7.23900000     -4.76600000
H      2.37100000     -8.17900000     -4.82600000
H      2.66000000     -6.86300000     -5.51700000
O      5.81600000    -15.47500000     -5.91700000
H      4.93200000    -15.82900000     -6.01000000
H      6.09300000    -15.74800000     -5.04200000
O      2.52000000     12.41200000      7.92100000
H      2.92000000     12.95400000      7.24200000
H      2.83500000     11.52700000      7.73800000
O    -10.78500000     12.31600000      1.65700000
H    -10.77000000     12.06100000      2.57900000
H    -11.28400000     11.62300000      1.22500000
O     11.52200000     -5.83800000    -12.22800000
H     12.31700000     -5.52600000    -11.79500000
H     10.83100000     -5.71400000    -11.57700000
O     -4.78500000      2.61700000    -13.59900000
H     -5.18900000      2.19800000    -14.35900000
H     -5.08300000      3.52600000    -13.64100000
O     13.43700000      1.69000000     -1.35900000
H     13.87600000      0.84400000     -1.44500000
H     12.80800000      1.56300000     -0.64900000
O      5.44400000      0.37900000     11.11500000
H      4.50700000      0.54700000     11.01600000
H      5.49400000     -0.52600000     11.42200000
O      2.90400000    -13.81500000      1.76600000
H      3.71200000    -14.12300000      1.35600000
H      2.30400000    -14.55800000      1.70100000
O     -2.90600000     -5.63700000     16.62700000
H     -3.30000000     -5.41400000     15.78400000
H     -3.58900000     -6.12200000     17.09000000
O     14.83200000     -0.80800000      2.24200000
H     15.06100000     -0.93300000      3.16300000
H     13.92600000     -1.11100000      2.17700000
O     13.18900000     -7.28100000     -9.48300000
H     12.76700000     -6.74800000     -8.80900000
H     12.91000000     -8.17600000     -9.29000000
O     11.25100000      5.06900000     -5.72100000
H     12.02900000      4.85900000     -5.20400000
H     11.54500000      5.74700000     -6.33100000
O     -8.74000000     14.01300000      1.89500000
H     -8.69100000     14.66600000      1.19700000
H     -9.51900000     13.49800000      1.68700000
O     -1.53800000     -8.15500000      0.84600000
H     -2.37800000     -7.73500000      0.66300000
H     -1.77100000     -8.99500000      1.24000000
O      7.33300000     -2.26000000     14.62200000
H      7.06200000     -2.31400000     15.53900000
H      8.12800000     -2.79100000     14.57600000
O     -2.77400000     12.21200000    -11.30900000
H     -2.24800000     12.80100000    -10.76800000
H     -3.50800000     12.75000000    -11.60600000
O    -16.17800000      0.94200000      4.44700000
H    -16.70200000      0.35700000      3.89900000
H    -16.60500000      1.79500000      4.36200000
O     14.86400000      1.38500000      9.83200000
H     13.95600000      1.28200000     10.11500000
H     15.32800000      0.65600000     10.24500000
O     11.31200000     -1.23500000    -10.47200000
H     11.23300000     -0.55500000    -11.14100000
H     12.25400000     -1.31500000    -10.32300000
O     -1.89800000     17.63500000     -1.46800000
H     -1.50200000     17.61600000     -2.33900000
H     -2.03700000     16.71400000     -1.24800000
O    -13.62900000     -2.94900000    -10.04200000
H    -14.16900000     -2.18600000    -10.24400000
H    -14.12500000     -3.69200000    -10.38500000
O      2.76100000    -14.32300000     -9.96500000
H      3.61600000    -14.18100000    -10.37000000
H      2.16000000    -14.42400000    -10.70400000
O     -1.41500000     -5.01800000      6.09800000
H     -0.88500000     -4.91500000      5.30800000
H     -2.29400000     -5.21100000      5.77300000
O      7.84300000     -7.72700000      6.17700000
H      7.69700000     -7.29300000      7.01700000
H      7.86400000     -8.66000000      6.39000000
O      8.39800000     -5.06000000     -4.74400000
H      8.24800000     -5.18400000     -3.80700000
H      7.54700000     -5.23100000     -5.14700000
O     -4.31500000     10.60100000     -5.70600000
H     -4.98700000      9.92400000     -5.61700000
H     -4.17500000     10.67600000     -6.65000000
O     17.56600000      1.02200000     -1.72200000
H     17.02200000      1.79700000     -1.58600000
H     18.46500000      1.34200000     -1.64200000
O     -8.60200000     -4.43900000     -3.56700000
H     -9.22400000     -4.91500000     -3.01800000
H     -8.13000000     -3.87100000     -2.95800000
O      0.37000000      7.26500000     14.27800000
H     -0.07500000      8.08500000     14.06500000
H      1.23400000      7.53600000     14.58900000
O      5.74500000    -14.12000000      9.42700000
H      5.07100000    -13.60900000      8.97900000
H      6.56400000    -13.86000000      9.00400000
O      7.44800000    -12.70800000      4.28200000
H      8.33000000    -12.40900000      4.50500000
H      6.86700000    -12.13200000      4.77700000
O     -0.59800000      0.68600000     -9.70000000
H     -0.16200000      0.09400000     -9.08700000
H     -1.08500000      1.29300000     -9.14200000
O      1.35300000     -3.63200000    -16.36700000
H      1.85500000     -4.29900000    -15.89800000
H      0.46700000     -3.99100000    -16.41800000
O      5.84200000      4.56400000     12.05000000
H      5.77300000      5.05100000     11.22900000
H      5.08600000      4.85000000     12.56200000
O      8.79500000     14.80400000      7.08900000
H      8.11800000     14.15600000      6.89300000
H      8.75000000     15.42400000      6.36200000
O     -5.72400000    -14.35100000     -4.79500000
H     -5.48600000    -13.59700000     -4.25700000
H     -5.05600000    -14.37800000     -5.48000000
O     -0.12800000    -16.49500000     -0.45900000
H     -0.70300000    -16.08700000      0.18900000
H      0.66600000    -16.71300000      0.03000000
O    -10.98500000    -13.93200000     -2.34900000
H    -10.29100000    -14.48100000     -2.71400000
H    -10.88200000    -13.08900000     -2.79000000
O     -7.11100000      0.32800000    -10.06300000
H     -7.81500000     -0.26700000     -9.80600000
H     -7.45800000      0.79700000    -10.82200000
O     -1.19100000     -4.38000000     -8.42900000
H     -0.60000000     -3.91900000     -9.02400000
H     -1.76000000     -4.89100000     -9.00600000
O     10.08800000     -9.23500000      9.46000000
H     10.37900000     -8.33300000      9.33100000
H     10.79700000     -9.64700000      9.95400000
O      2.03400000     -5.84800000      0.74700000
H      1.32700000     -5.38000000      0.30100000
H      2.83600000     -5.45600000      0.40300000
O    -11.21500000      2.60000000      2.31800000
H    -10.99800000      2.96300000      1.45900000
H    -11.25600000      1.65500000      2.17600000
O      9.95400000      2.33700000     12.86800000
H      9.27000000      3.00500000     12.81800000
H      9.48100000      1.50600000     12.83500000
O      6.39900000     -2.70700000     -9.69800000
H      5.77900000     -2.80200000    -10.42100000
H      6.74400000     -3.58900000     -9.56100000
O      5.46400000     10.78800000    -12.40500000
H      4.71100000     10.56900000    -12.95300000
H      5.79400000      9.94200000    -12.10200000
O      9.55900000      0.39100000     -1.54300000
H     10.38300000     -0.06000000     -1.72700000
H      9.81100000      1.14300000     -1.00700000
O      4.53700000     11.69400000     -5.36500000
H      4.90000000     11.19200000     -6.09500000
H      4.58300000     12.60500000     -5.65500000
O      1.78200000     -3.97300000     -9.23600000
H      2.42100000     -3.26300000     -9.17100000
H      2.04600000     -4.46200000    -10.01500000
O     -3.73300000     -1.24900000     -8.11600000
H     -4.34400000     -1.37700000     -7.39100000
H     -2.89600000     -1.05700000     -7.69300000
O     11.43600000     -2.84300000      7.46500000
H     11.11400000     -2.92700000      8.36200000
H     12.31900000     -3.21100000      7.49200000
O     -4.12600000     13.05000000      1.98000000
H     -3.53700000     13.29800000      1.26700000
H     -4.59900000     13.85500000      2.19100000
O    -10.27800000     -3.45400000      0.77200000
H     -9.48400000     -3.47300000      0.23800000
H    -10.94000000     -3.88600000      0.23200000
O    -15.89000000     -3.92200000      1.02000000
H    -16.35900000     -4.28300000      0.26800000
H    -16.56900000     -3.49900000      1.54500000
O      6.01800000    -13.05500000     -1.39500000
H      5.90200000    -13.80200000     -0.80700000
H      5.13300000    -12.71800000     -1.53100000
O      8.82800000      6.19700000     -2.53400000
H      8.94900000      6.32000000     -1.59200000
H      9.47400000      5.53300000     -2.77300000
O     -5.36300000     -4.22900000      1.18500000
H     -4.42400000     -4.25400000      1.00100000
H     -5.60100000     -3.30700000      1.08500000
O     -5.91000000      4.36900000     -9.90700000
H     -6.21200000      4.08800000     -9.04400000
H     -6.05500000      3.61000000    -10.47100000
O     -1.19000000    -13.09600000     -1.88300000
H     -2.05300000    -12.83000000     -1.56500000
H     -0.89600000    -12.36100000     -2.42100000
O      8.27400000    -15.37800000      5.54400000
H      8.20700000    -15.10000000      4.63000000
H      9.20200000    -15.58200000      5.66400000
O      8.12800000     14.33900000      4.17700000
H      8.85700000     13.90100000      3.73800000
H      8.03800000     15.17400000      3.71800000
O     -3.14700000    -10.58900000    -10.08400000
H     -2.99400000     -9.80900000     -9.55100000
H     -2.91400000    -11.32000000     -9.51200000
O    -13.41800000     -4.23500000      2.27300000
H    -14.28400000     -4.23100000      1.86500000
H    -12.81100000     -4.37000000      1.54600000
O      1.19700000    -14.04900000      4.89800000
H      2.06300000    -14.30200000      4.57800000
H      0.67000000    -14.84400000      4.82000000
O     -5.58400000      7.93300000      9.69100000
H     -5.45100000      7.13700000     10.20600000
H     -6.36800000      8.33300000     10.06700000
O      7.47400000     -5.53100000      7.91800000
H      6.56600000     -5.23900000      7.99200000
H      7.83400000     -5.01400000      7.19800000
O     -8.38400000     -2.54800000     -1.54800000
H     -8.82200000     -1.70000000     -1.47100000
H     -7.46900000     -2.36400000     -1.33600000
O     13.45700000      3.33800000      8.37700000
H     14.15700000      2.88800000      8.85000000
H     12.70100000      2.75500000      8.45700000
O     -8.60200000     15.91000000     -0.23900000
H     -8.16900000     15.64500000     -1.05000000
H     -9.41400000     16.32800000     -0.52600000
O      8.01000000     -7.82000000     -7.34700000
H      8.33900000     -8.46200000     -6.71700000
H      7.76100000     -8.34000000     -8.11100000
O     11.62500000      4.20800000    -12.12900000
H     11.00100000      4.80700000    -11.72000000
H     11.21900000      3.97100000    -12.96200000
O     13.60100000      2.39600000    -10.89900000
H     12.93500000      2.85900000    -11.40700000
H     13.12100000      2.01700000    -10.16300000
O      8.61000000     -0.81000000      4.34200000
H      8.31800000      0.08900000      4.19000000
H      9.28100000     -0.73300000      5.02000000
O    -13.67200000      3.91200000    -10.53600000
H    -14.37300000      3.66300000    -11.13800000
H    -12.89000000      3.96500000    -11.08600000
O      8.48500000      6.26500000     -6.47900000
H      9.41700000      6.04500000     -6.50200000
H      8.13900000      5.92700000     -7.30500000
O      5.22500000     -9.23800000     14.20400000
H      5.69800000     -9.19600000     13.37300000
H      5.72800000     -8.67800000     14.79500000
O     -2.32900000      5.72100000     10.85800000
H     -2.96200000      6.37100000     11.16300000
H     -2.25900000      5.09800000     11.58100000
O      9.61900000      9.07200000     11.41700000
H      9.66000000      9.78200000     10.77700000
H      9.45600000      8.28700000     10.89400000
O     -1.83500000    -12.67400000     -8.54100000
H     -1.63100000    -12.70000000     -7.60700000
H     -1.57300000    -13.53500000     -8.86800000
O     -9.95500000      8.00800000     -1.91500000
H     -9.22700000      8.01100000     -2.53600000
H     -9.77300000      8.74200000     -1.32800000
O     -3.85800000     11.18500000      3.93500000
H     -4.53400000     11.71200000      4.36100000
H     -3.68600000     11.63800000      3.11000000
O     -3.92600000     -6.06500000      5.50900000
H     -4.17400000     -6.84000000      6.01300000
H     -3.85700000     -6.37700000      4.60700000
O     -1.49100000      9.97700000    -10.28100000
H     -1.93200000     10.77600000    -10.56800000
H     -0.60500000     10.26000000    -10.05300000
O     -4.96200000    -12.58800000    -10.78700000
H     -5.03600000    -12.39400000    -11.72100000
H     -4.50900000    -11.82900000    -10.42000000
O     10.50000000     -9.64100000    -10.78700000
H      9.95100000    -10.36200000    -10.48100000
H     11.13400000     -9.50700000    -10.08200000
O      4.88700000     14.27800000     -0.97300000
H      5.46400000     13.68700000     -1.45700000
H      4.17500000     14.47000000     -1.58300000
O      2.15400000    -10.57300000     -7.51500000
H      1.23200000    -10.31900000     -7.55400000
H      2.34800000    -10.90700000     -8.39100000
O     17.48700000     -2.49400000     -4.13300000
H     16.90100000     -2.81700000     -3.44900000
H     16.91000000     -2.04800000     -4.75200000
O     10.40200000    -12.10900000      8.70400000
H     10.75500000    -11.29800000      9.06800000
H     11.16900000    -12.58000000      8.38000000
O     -5.53700000      6.91000000      6.21000000
H     -5.23800000      7.37000000      6.99400000
H     -4.97000000      7.23500000      5.51000000
O     -8.11700000     13.70700000      4.68900000
H     -8.22500000     13.95400000      3.77100000
H     -8.48100000     14.44300000      5.18100000
O      5.61900000     -5.88200000     -3.41800000
H      6.36000000     -5.71900000     -2.83500000
H      5.02500000     -6.42900000     -2.90400000
O      8.13300000     -9.01600000    -12.18200000
H      7.52800000     -8.60700000    -11.56400000
H      8.94800000     -9.11600000    -11.69000000
O      7.76900000     -7.37300000    -14.46600000
H      7.97700000     -7.98700000    -13.76200000
H      7.28400000     -7.89600000    -15.10400000
O    -11.10500000     13.47600000     -4.31900000
H    -11.74100000     13.41200000     -3.60700000
H    -11.30400000     12.73000000     -4.88600000
O    -12.57300000      9.15900000      2.12700000
H    -13.37000000      9.00100000      1.62200000
H    -12.04800000      8.36900000      2.00100000
O     -3.03500000     -0.93200000     -2.23200000
H     -2.56400000     -1.76100000     -2.31200000
H     -2.42400000     -0.35200000     -1.77800000
O     -1.12000000     -9.42400000     14.30800000
H     -1.08200000     -9.75800000     13.41100000
H     -0.32800000     -8.89500000     14.40000000
O     11.26200000     10.79100000     -6.94700000
H     12.09000000     10.72000000     -7.42200000
H     11.45500000     10.44700000     -6.07500000
O     -6.92000000     -1.15200000    -16.62900000
H     -6.51700000     -0.84200000    -15.81800000
H     -6.23900000     -1.04200000    -17.29200000
O     -3.43100000      6.10300000    -12.64800000
H     -4.01900000      6.71600000    -13.08900000
H     -3.63400000      6.20300000    -11.71800000
O     -3.48100000     16.35600000     -4.34800000
H     -4.03200000     15.74500000     -3.85900000
H     -2.64500000     15.90000000     -4.44500000
O     -3.68600000    -12.09500000     -0.90100000
H     -3.83400000    -11.17400000     -1.11800000
H     -3.21900000    -12.07100000     -0.06600000
O    -12.62300000    -10.22900000      6.22400000
H    -13.50500000    -10.55600000      6.04800000
H    -12.49300000    -10.38300000      7.16000000
O     -4.39300000     -5.47300000     10.73600000
H     -3.95700000     -6.24900000     11.08700000
H     -3.74100000     -5.07000000     10.16300000
O    -11.36500000     11.18500000      4.06800000
H    -11.80700000     10.45400000      3.63700000
H    -11.15200000     10.85600000      4.94100000
O     11.77400000      7.36800000     -7.34600000
H     11.87000000      7.59300000     -8.27100000
H     11.47700000      8.17900000     -6.93200000
O      1.06300000     12.20900000      3.57800000
H      0.37600000     11.56200000      3.74000000
H      1.21900000     12.16200000      2.63500000
O     -1.00800000     -2.70600000    -13.65200000
H     -0.11900000     -2.82500000    -13.31600000
H     -1.44800000     -2.18000000    -12.98300000
O    -14.79700000     -7.24300000      1.26100000
H    -14.13500000     -6.74900000      0.77800000
H    -15.28200000     -6.57800000      1.75000000
O     13.25200000     -6.57800000      9.01700000
H     12.54600000     -6.35600000      9.62400000
H     14.05400000     -6.39900000      9.50700000
O    -15.13400000     -4.99600000      5.04600000
H    -14.65300000     -4.30400000      5.49900000
H    -15.44700000     -4.58400000      4.24100000
O      8.50200000    -10.22100000      7.10400000
H      9.26300000    -10.69000000      6.76100000
H      8.75100000     -9.98100000      7.99600000
O    -16.00900000     -7.49400000     -3.09000000
H    -15.77300000     -8.35400000     -3.43800000
H    -15.17200000     -7.04500000     -2.97300000
O     11.27300000      8.47800000      8.05000000
H     11.22100000      7.53400000      8.20300000
H     12.08000000      8.74700000      8.48700000
O      0.55200000     -7.91100000     11.63400000
H      0.75300000     -7.63400000     12.52800000
H      0.64100000     -7.11400000     11.11100000
O     -3.03200000     13.34400000     -4.42700000
H     -3.12100000     13.78100000     -5.27300000
H     -3.24800000     12.42800000     -4.60500000
O     16.68300000      4.96900000      3.42200000
H     17.13700000      5.56900000      4.01300000
H     17.02900000      4.10500000      3.64500000
O      5.38700000     -8.80900000     -5.20500000
H      5.34900000     -9.76200000     -5.12900000
H      4.81300000     -8.48900000     -4.50900000
O     14.00600000     -2.83600000     -0.19700000
H     13.18400000     -3.30800000     -0.33300000
H     13.94600000     -2.50200000      0.69700000
O      6.22000000     -6.30900000     -6.22300000
H      5.69000000     -6.77900000     -5.58000000
H      6.85900000     -6.95400000     -6.52500000
O     -5.50400000      2.30600000     14.66600000
H     -5.37900000      3.25500000     14.66300000
H     -6.41600000      2.18400000     14.40200000
O      6.57100000    -16.56500000     -3.57400000
H      6.93900000    -16.31000000     -2.72800000
H      6.51900000    -17.52000000     -3.53300000
O     -2.74500000      2.93900000     -5.62800000
H     -3.27400000      2.28700000     -6.08700000
H     -2.14000000      2.42400000     -5.09400000
O      9.60400000      6.88900000      0.01100000
H      9.02200000      7.34900000      0.61600000
H     10.21800000      7.56000000     -0.28800000
O     -3.56800000     10.13200000     -8.27900000
H     -2.85400000     10.07700000     -8.91300000
H     -4.18700000      9.45600000     -8.55500000
O      2.69900000      1.28800000    -10.73700000
H      2.03600000      1.85500000    -10.34400000
H      2.20300000      0.55700000    -11.10500000
O      7.22100000     -2.31600000     -6.75300000
H      7.54300000     -1.75600000     -6.04600000
H      7.23900000     -1.75500000     -7.52800000
O      4.06200000      5.19000000    -14.79800000
H      3.40600000      4.59400000    -14.43700000
H      4.89700000      4.85100000    -14.47500000
O      2.26700000     -0.65600000     16.74500000
H      1.97100000      0.20900000     17.02800000
H      2.17800000     -1.20600000     17.52300000
O     -4.11000000      4.66000000      3.40700000
H     -3.58200000      5.43400000      3.21100000
H     -4.87500000      5.00300000      3.86800000
O     14.22200000      3.53400000      4.60300000
H     13.99100000      4.14000000      3.89900000
H     14.45800000      4.09900000      5.33900000
O     -2.74000000     -7.37700000     11.74800000
H     -2.41800000     -7.09200000     12.60300000
H     -2.33500000     -8.23400000     11.61400000
O      3.12000000     -2.30500000     -5.01200000
H      3.82400000     -2.57900000     -5.60000000
H      2.37300000     -2.84800000     -5.26400000
O     -2.51600000      2.03800000      8.95800000
H     -3.21600000      2.58700000      8.60300000
H     -2.47800000      1.28700000      8.36600000
O      1.26400000     -0.59400000    -12.24800000
H      0.43900000     -0.97200000    -11.94400000
H      1.83100000     -1.35000000    -12.40200000
O      3.86600000     -6.38600000      9.95600000
H      3.63900000     -7.23800000      9.58600000
H      4.51700000     -6.58300000     10.63000000
O     -6.24300000    -10.37600000      2.95100000
H     -6.32100000     -9.71500000      3.63900000
H     -7.06700000    -10.31900000      2.46800000
O      6.20200000     -1.65100000      1.05600000
H      5.82600000     -0.96500000      0.50400000
H      5.87600000     -1.45700000      1.93500000
O      4.95500000     -1.57100000      3.53100000
H      5.64600000     -1.89400000      4.11100000
H      4.57300000     -0.83200000      4.00400000
O      9.75200000     -2.80000000     -4.88000000
H      9.38200000     -3.68200000     -4.86000000
H      9.20700000     -2.29800000     -4.27400000
O    -12.87700000      4.54700000     -7.55600000
H    -13.56300000      4.60300000     -8.22100000
H    -12.62600000      3.62300000     -7.54800000
O     -1.61500000    -12.81900000     10.96400000
H     -1.35900000    -13.49600000     11.59000000
H     -0.91900000    -12.82500000     10.30700000
O     10.88400000      2.28100000      0.12800000
H     11.51700000      1.88300000      0.72500000
H     11.13800000      3.20300000      0.09000000
O     -2.51800000     10.78000000      8.71800000
H     -3.03300000     11.37300000      8.17100000
H     -1.61600000     11.08600000      8.62000000
O     -3.58300000      0.20700000    -15.30500000
H     -4.12700000      0.11000000    -14.52400000
H     -2.68500000      0.19400000    -14.97400000
O     -0.98600000      0.14900000    -14.61100000
H     -1.03900000     -0.60100000    -14.01900000
H     -0.09800000      0.48600000    -14.49300000
O     16.96600000      3.56200000     -2.25600000
H     16.81000000      3.77600000     -3.17600000
H     16.14500000      3.78600000     -1.81600000
O      1.87100000     -7.82300000    -14.24800000
H      1.71200000     -8.06500000    -15.16100000
H      2.54800000     -8.43300000    -13.95400000
O     -8.99900000      9.87600000     -0.23500000
H     -8.64700000      9.47800000      0.56100000
H     -8.55300000     10.72100000     -0.29700000
O     12.32300000      1.17000000     12.44500000
H     11.54700000      1.65200000     12.72900000
H     12.12700000      0.91100000     11.54400000
O     12.81100000      2.47800000     -3.94900000
H     13.05400000      1.91200000     -3.21700000
H     13.56800000      2.45300000     -4.53400000
O      0.27200000     14.68300000     -5.54600000
H      0.44900000     14.30100000     -4.68600000
H     -0.57200000     14.31200000     -5.80300000
O    -11.48200000      1.34200000    -10.89100000
H    -11.59300000      1.37600000    -11.84100000
H    -11.42800000      0.40700000    -10.69000000
O     -3.50000000     12.76000000      7.30800000
H     -2.86500000     13.43400000      7.06800000
H     -4.09500000     12.71300000      6.56000000
O     -2.82400000     -8.29800000     -8.71900000
H     -1.97200000     -8.35600000     -8.28600000
H     -2.75800000     -7.52100000     -9.27400000
O      4.25000000    -16.53400000      5.65300000
H      4.76000000    -16.71300000      6.44300000
H      4.63700000    -15.73500000      5.29500000
O     13.61600000     -0.49300000     -7.44700000
H     12.94000000     -1.01800000     -7.01800000
H     13.13300000      0.21400000     -7.87700000
O     -4.51300000     -0.49600000    -10.48600000
H     -4.07400000     -0.77800000     -9.68300000
H     -5.32500000     -0.08800000    -10.18400000
O      1.97500000      3.82400000     10.72000000
H      1.87500000      4.65800000     11.17900000
H      1.30800000      3.84600000     10.03400000
O     -4.33900000     -0.71900000    -17.79300000
H     -3.73800000     -0.43100000    -18.48000000
H     -3.94600000     -0.39900000    -16.98100000
O     15.32600000      6.15300000     -5.86700000
H     15.26000000      5.83800000     -6.76800000
H     16.22700000      6.46800000     -5.79000000
O     14.64300000     -8.58300000     -3.90500000
H     14.45100000     -9.36200000     -4.42700000
H     14.49000000     -8.85600000     -3.00100000
O     -5.91300000    -10.23000000     10.38000000
H     -6.07900000     -9.31000000     10.17400000
H     -5.80500000    -10.24700000     11.33000000
O      6.07000000     12.50700000     -2.73100000
H      5.42900000     11.81000000     -2.87600000
H      6.57300000     12.54300000     -3.54400000
O     11.31700000      1.79700000      4.32000000
H     11.16900000      0.99800000      4.82500000
H     11.53900000      2.45800000      4.97600000
O    -11.04200000     10.19200000     -4.22700000
H    -10.60300000     10.18800000     -5.07800000
H    -11.01200000      9.28000000     -3.93700000
O     -2.06000000     -2.75200000     12.35800000
H     -1.65800000     -2.83400000     13.22200000
H     -1.32000000     -2.64800000     11.75900000
O     -8.62200000     -1.07900000      9.28700000
H     -7.86200000     -1.63600000      9.12400000
H     -9.16800000     -1.18500000      8.50700000
O      8.73500000      3.78700000     10.76500000
H      8.05600000      3.96700000     11.41500000
H      8.85000000      2.83700000     10.79500000
O      7.98700000     -1.84800000     10.34700000
H      8.11000000     -1.14000000     10.97900000
H      7.62700000     -2.57000000     10.86300000
O     -0.30000000     -7.21300000    -12.42200000
H      0.47600000     -7.06800000    -12.96300000
H     -1.03000000     -7.19500000    -13.04000000
O      0.60700000      7.22000000     -4.53900000
H      1.25800000      6.51900000     -4.55400000
H      0.55400000      7.51700000     -5.44800000
O      0.62200000     -0.84000000      9.15600000
H      1.19900000     -1.10300000      8.43900000
H      1.21700000     -0.54000000      9.84400000
O     -3.90100000     -1.23800000      3.34200000
H     -3.90500000     -2.14400000      3.65000000
H     -2.98000000     -0.97700000      3.37800000
O     -6.39500000    -10.22500000     -5.10100000
H     -6.98200000    -10.86000000     -5.51200000
H     -6.04400000     -9.71500000     -5.83100000
O     -7.53100000      3.17100000     -7.95700000
H     -8.45500000      3.01900000     -7.75800000
H     -7.15200000      3.45900000     -7.12700000
O      1.77600000     -3.22600000    -12.92000000
H      1.77400000     -3.91600000    -12.25600000
H      2.32100000     -3.57500000    -13.62500000
O     -8.26700000     -5.51900000    -14.79600000
H     -9.10000000     -5.90500000    -14.52600000
H     -8.01500000     -6.01500000    -15.57500000
O     14.18000000      7.69000000     -3.89300000
H     14.80100000      7.94000000     -3.20900000
H     14.71900000      7.26900000     -4.56300000
O     -5.68500000     12.31200000      5.39600000
H     -6.24200000     12.07800000      6.13800000
H     -6.18300000     12.98000000      4.92400000
O      0.17300000     -5.13800000     -3.63600000
H      0.55500000     -4.34400000     -4.01000000
H      0.69100000     -5.85100000     -4.01000000
O     -6.71300000     -2.13000000     16.22700000
H     -6.41800000     -2.83400000     15.64900000
H     -6.41200000     -1.32800000     15.80100000
O      7.48300000      9.17100000      4.58100000
H      7.60100000      8.88500000      3.67500000
H      8.12200000      8.66200000      5.07800000
O     -5.43300000     13.21400000     11.02100000
H     -4.61600000     13.18600000     10.52400000
H     -5.48600000     12.35600000     11.44300000
O      8.03600000      1.77600000     15.31700000
H      7.39400000      2.48600000     15.29900000
H      7.86400000      1.27800000     14.51800000
O      8.66200000     -9.96800000     -5.74600000
H      8.41400000    -10.25500000     -4.86700000
H      8.97700000    -10.76100000     -6.17800000
O     -3.92100000      0.65900000      6.33500000
H     -4.76600000      0.26800000      6.55900000
H     -3.31300000     -0.07900000      6.31500000
O     -5.03100000      4.54600000      9.40300000
H     -4.96900000      4.06000000      8.58100000
H     -4.17400000      4.96000000      9.50100000
O      8.62100000      0.73500000    -15.15900000
H      8.52200000      0.32400000    -14.30100000
H      9.12600000      0.10300000    -15.67100000
O     -4.82500000     -0.30400000     14.64400000
H     -5.01500000      0.62700000     14.76000000
H     -4.15300000     -0.32800000     13.96300000
O      4.49000000     13.96100000     -6.68600000
H      4.00000000     13.97400000     -7.50800000
H      5.21900000     14.56400000     -6.83200000
O     13.28200000     -4.01900000    -10.88100000
H     13.96000000     -3.34400000    -10.84000000
H     12.81400000     -3.93900000    -10.04900000
O      0.62900000     -7.78000000      4.78500000
H      0.53500000     -7.18800000      4.03900000
H     -0.23000000     -8.19200000      4.87400000
O    -11.64200000     -3.99100000     -3.53700000
H    -10.76800000     -3.75400000     -3.84700000
H    -11.93100000     -4.67900000     -4.13700000
O     -6.80100000     12.47200000     -7.06400000
H     -7.19100000     11.66100000     -6.74000000
H     -6.74700000     13.03700000     -6.29300000
O     -3.53300000     10.54200000    -13.53500000
H     -3.28400000     11.21400000    -14.17000000
H     -3.20100000     10.86800000    -12.69900000
O     -0.23600000     -5.64900000     -0.86200000
H     -0.27700000     -6.59100000     -0.69800000
H      0.14300000     -5.57400000     -1.73800000
O     -6.02400000     -4.53700000    -13.61000000
H     -6.20800000     -3.92900000    -12.89400000
H     -6.88700000     -4.82900000    -13.90300000
O      4.34800000      6.71800000     -2.36100000
H      4.35500000      6.17800000     -3.15200000
H      3.46300000      7.08100000     -2.32700000
O      2.81400000     -8.58100000     -9.63700000
H      1.95600000     -9.00400000     -9.67700000
H      3.42100000     -9.23800000     -9.97900000
O    -13.50000000      0.68300000     -1.66100000
H    -14.28900000      0.52100000     -2.17900000
H    -13.81800000      1.11500000     -0.86900000
O     -7.16700000      7.80000000      4.02800000
H     -7.63200000      8.63700000      4.04000000
H     -6.75000000      7.74500000      4.88800000
O      1.36200000     -0.44300000     -8.03000000
H      1.90600000     -1.12900000     -8.41700000
H      1.98800000      0.20900000     -7.71500000
O    -10.69900000     -9.93700000     -9.65400000
H    -10.87500000    -10.72700000     -9.14400000
H    -10.30300000     -9.33100000     -9.02800000
O      1.91500000    -16.37500000      1.47500000
H      2.00300000    -16.98600000      2.20600000
H      2.51100000    -16.71300000      0.80700000
O      3.90300000    -15.25100000     -3.08200000
H      4.85800000    -15.23000000     -3.13600000
H      3.66900000    -14.42700000     -2.65500000
O     -6.52300000     -4.36300000     14.78700000
H     -7.23000000     -4.45800000     14.14900000
H     -6.63800000     -5.10200000     15.38400000
O    -10.32400000      0.35200000      0.77300000
H    -11.09700000      0.09100000      0.27400000
H     -9.87800000      0.98600000      0.21100000
O     -1.45400000      6.25300000     -7.90500000
H     -1.00000000      5.88300000     -8.66200000
H     -0.99900000      7.07700000     -7.73200000
O      9.48000000     -3.34600000    -12.59300000
H     10.18700000     -2.90700000    -12.12100000
H      9.24400000     -4.08700000    -12.03500000
O     -4.96400000    -12.03000000     -3.69100000
H     -4.92600000    -11.88500000     -2.74500000
H     -5.38300000    -11.24300000     -4.03700000
O     -3.21200000    -15.15900000      3.92500000
H     -3.99500000    -14.66400000      4.16600000
H     -2.61400000    -15.03500000      4.66200000
O      4.45900000      1.23100000      5.02100000
H      4.21700000      2.15300000      4.93400000
H      5.36700000      1.19300000      4.71900000
O     -4.69500000      7.63000000     13.30200000
H     -5.62500000      7.85400000     13.27300000
H     -4.25500000      8.45900000     13.49200000
O      7.55100000      2.54500000     -8.22700000
H      6.95400000      2.27700000     -7.52800000
H      8.39500000      2.16700000     -7.97900000
O     -0.26300000      7.30100000      3.96500000
H     -0.06600000      6.71200000      4.69300000
H      0.02700000      6.82500000      3.18700000
O     13.49000000      9.30400000      4.16600000
H     12.94600000      9.57400000      3.42600000
H     12.96000000      9.50300000      4.93800000
O     -0.52800000    -15.99000000      5.44500000
H     -0.54300000    -16.94400000      5.51900000
H     -0.78400000    -15.67900000      6.31300000
O      4.87700000     -3.61200000     -6.41500000
H      5.70800000     -3.17800000     -6.61200000
H      5.13100000     -4.43400000     -5.99400000
O      4.14700000     17.65500000     -1.88500000
H      3.68900000     16.81600000     -1.92800000
H      3.64400000     18.23200000     -2.46000000
O     -3.51800000      8.21400000      0.53900000
H     -3.00200000      7.90000000      1.28200000
H     -3.98700000      8.97700000      0.87800000
O      9.17900000     -4.41900000     14.51400000
H     10.00200000     -4.82200000     14.23900000
H      8.64500000     -5.15100000     14.82300000
O      0.99000000     10.95900000     -9.47100000
H      1.48800000     10.37700000    -10.04500000
H      1.38400000     10.83900000     -8.60700000
O     -6.93200000     11.75600000    -12.31500000
H     -6.03700000     11.89300000    -12.00300000
H     -7.37400000     11.31700000    -11.58800000
O    -11.05900000     -0.44700000     -6.54100000
H    -11.60900000     -1.18200000     -6.81200000
H    -10.99400000      0.10300000     -7.32200000
O     10.29300000     -9.41300000      4.87200000
H     10.94300000     -8.81500000      4.50300000
H      9.88000000     -8.91300000      5.57600000
O     -0.51200000      0.56100000     -4.40000000
H     -0.70300000      0.33500000     -3.48900000
H      0.04800000      1.33500000     -4.34200000
O    -15.39000000      5.29000000      9.02400000
H    -15.27200000      5.27400000      8.07500000
H    -14.92100000      4.51600000      9.33700000
O     -8.19700000    -10.49500000    -11.50400000
H     -8.47700000    -11.02500000    -10.75800000
H     -8.91000000     -9.86900000    -11.63500000
O     -7.81500000      2.48300000     11.35800000
H     -7.89100000      3.34100000     10.94000000
H     -6.87700000      2.29100000     11.34000000
O     -2.24500000      8.11700000      8.45600000
H     -2.26300000      9.07100000      8.38400000
H     -2.51300000      7.93900000      9.35700000
O     -0.08000000     13.97100000     10.88900000
H      0.61400000     13.71700000     11.49700000
H     -0.33900000     14.84700000     11.17600000
O     -3.24900000     -7.85100000      8.99700000
H     -3.35500000     -6.99500000      8.58100000
H     -2.98900000     -7.64900000      9.89600000
O     -4.76500000     -2.47300000     -5.56000000
H     -3.87700000     -2.73700000     -5.80000000
H     -4.89200000     -2.83200000     -4.68200000
O    -12.38200000      1.60500000     -8.36700000
H    -12.11700000      1.61900000     -9.28700000
H    -13.09400000      0.96600000     -8.33300000
O     11.18600000     -5.76600000     -2.77700000
H     10.67100000     -6.57200000     -2.72700000
H     11.02500000     -5.43400000     -3.66000000
O     -6.28900000      0.12900000      1.58600000
H     -5.88900000      0.38300000      2.41700000
H     -7.13200000     -0.25300000      1.83200000
O     -0.22100000     -2.23600000    -17.93700000
H     -0.34000000     -1.30700000    -17.73900000
H      0.24900000     -2.58400000    -17.18000000
O     -5.18100000      7.59700000     -3.08200000
H     -5.12500000      7.54900000     -4.03700000
H     -4.86200000      6.74600000     -2.78100000
O      1.58100000     11.71800000      1.05400000
H      1.50100000     11.33400000      0.18100000
H      2.51600000     11.89500000      1.15300000
O     15.63400000     -4.18100000     -2.54800000
H     15.54300000     -3.96500000     -1.62000000
H     15.13200000     -4.98900000     -2.65600000
O     -7.72500000     -7.68100000     14.25000000
H     -7.51200000     -8.60300000     14.10300000
H     -7.45300000     -7.51300000     15.15200000
O     11.34700000     13.65800000     -0.89000000
H     10.42900000     13.91600000     -0.80100000
H     11.77800000     14.03700000     -0.12500000
O      5.04000000      0.32300000     17.12200000
H      4.20500000     -0.14500000     17.10500000
H      5.17900000      0.59800000     16.21600000
O     -8.85800000      5.60800000     -4.10500000
H     -9.75100000      5.84100000     -4.35800000
H     -8.80500000      4.66400000     -4.25200000
O    -14.92300000      8.82900000      0.54000000
H    -15.62200000      9.41700000      0.25300000
H    -15.28700000      8.37800000      1.30200000
O     -7.12200000    -12.48300000     -6.95600000
H     -7.27700000    -12.86600000     -7.81900000
H     -6.73100000    -13.19300000     -6.44600000
O     -2.58100000     -4.77000000      8.83100000
H     -1.87600000     -4.34200000      9.31700000
H     -2.21500000     -4.92100000      7.96000000
O     -8.17300000      2.36800000      7.24400000
H     -8.81100000      2.24200000      6.54200000
H     -7.95200000      3.29900000      7.20300000
O      2.56300000      9.42600000    -11.26400000
H      2.11700000      8.85000000    -11.88500000
H      3.35200000      8.94400000    -11.01500000
O      3.62700000     -3.65400000      2.58400000
H      3.64700000     -3.57100000      1.63100000
H      3.98800000     -2.82800000      2.90400000
O      6.03400000     -6.80100000     11.75600000
H      6.58800000     -7.51800000     11.44700000
H      6.36500000     -6.60300000     12.63200000
O      3.93100000      4.34500000     -9.23500000
H      3.05200000      3.97700000     -9.33000000
H      4.45500000      3.88400000     -9.89000000
O    -13.35300000     -5.50300000     -5.08500000
H    -14.07300000     -5.32000000     -5.68800000
H    -12.80800000     -6.14000000     -5.54800000
O     -7.87900000     11.40300000      1.97100000
H     -8.05900000     12.31400000      2.20400000
H     -8.05200000     10.91100000      2.77400000
O     13.30100000     -9.22900000     -1.57200000
H     12.66900000     -9.94600000     -1.51800000
H     12.98200000     -8.58100000     -0.94300000
O      0.17400000      8.34500000     -6.93200000
H     -0.38200000      9.09800000     -6.73000000
H      1.01400000      8.72900000     -7.18500000
O      5.97500000     -0.01100000    -12.37300000
H      5.44000000     -0.02200000    -13.16600000
H      5.49800000     -0.56300000    -11.75400000
O     -7.80400000     -8.06400000     -0.66800000
H     -7.32800000     -8.45400000      0.06600000
H     -7.15600000     -8.00600000     -1.37000000
O      2.83100000      1.26100000     10.75200000
H      2.60800000      2.19200000     10.73900000
H      2.26300000      0.88800000     11.42600000
O      0.94600000     -7.02000000     14.13900000
H      1.78800000     -6.57600000     14.23300000
H      0.44200000     -6.74200000     14.90400000
O     -3.00500000    -13.35700000      6.09700000
H     -3.63900000    -12.68400000      5.84700000
H     -3.28100000    -13.63300000      6.97100000
O     -3.00100000      7.43500000      3.12500000
H     -2.08500000      7.61000000      3.33800000
H     -3.48900000      7.75500000      3.88400000
O     -0.94300000     15.67200000      1.97200000
H     -1.32600000     16.53800000      1.83200000
H     -0.08200000     15.72100000      1.55700000
O      3.74300000      1.48200000    -13.32800000
H      3.45400000      1.54900000    -12.41800000
H      2.94700000      1.27100000    -13.81700000
O     -7.51200000      9.33600000     10.94100000
H     -8.37700000      9.69300000     10.74300000
H     -7.46700000      9.33100000     11.89700000
O      6.84600000      4.60800000    -15.23500000
H      7.03100000      3.92300000    -15.87800000
H      7.58400000      5.21300000    -15.31200000
O      4.91600000      8.25500000     -5.08100000
H      5.60600000      7.65500000     -4.79800000
H      5.30300000      8.73600000     -5.81300000
O      8.46200000     -2.51700000     -1.26900000
H      8.67000000     -1.60600000     -1.47800000
H      7.65500000     -2.46600000     -0.75600000
O    -14.68800000     -2.07100000     -2.98400000
H    -15.26600000     -2.80900000     -3.17800000
H    -13.96600000     -2.45700000     -2.48800000
O     -4.38200000    -17.36700000      2.95700000
H     -3.69100000    -17.77000000      2.43000000
H     -3.93300000    -16.68800000      3.46100000
O      7.69900000     -3.79900000      2.25600000
H      7.08200000     -3.17700000      1.87100000
H      7.25600000     -4.12100000      3.04100000
O     12.32000000     10.62400000     -2.57200000
H     12.83900000     10.97700000     -1.85000000
H     12.67300000     11.05300000     -3.35200000
O     10.74600000      2.96700000      7.09000000
H     10.97300000      3.47700000      7.86700000
H      9.85000000      3.23200000      6.88300000
O     -7.39500000      3.97400000     -1.79000000
H     -6.75400000      3.73000000     -2.45800000
H     -7.95100000      4.62500000     -2.21800000
O    -11.28600000      3.13000000      9.97600000
H    -11.12400000      3.29300000      9.04700000
H    -11.39200000      2.18000000     10.03800000
O      5.28000000    -10.97100000      1.18300000
H      5.92400000    -11.68000000      1.17800000
H      5.76100000    -10.21300000      1.51500000
O     -1.64400000     -1.46700000     17.07700000
H     -1.90000000     -1.30400000     16.16900000
H     -2.35300000     -2.00200000     17.43400000
O      6.81400000     10.82800000     -0.68700000
H      6.88300000     10.01800000     -1.19300000
H      6.72400000     11.51500000     -1.34700000
O     -5.48200000      9.98500000      8.02500000
H     -4.63600000     10.39100000      8.21300000
H     -5.54600000      9.26300000      8.64900000
O     -3.38300000    -10.52800000      2.69000000
H     -4.29700000    -10.74600000      2.50700000
H     -2.90200000    -11.33300000      2.49600000
O    -13.12900000     -6.83100000     -2.61100000
H    -12.97700000     -6.10900000     -3.22100000
H    -12.74900000     -7.59500000     -3.04500000
O     -6.27200000     -7.49800000      9.89200000
H     -5.96900000     -7.30500000      9.00500000
H     -5.83200000     -6.84900000     10.44100000
O      9.72100000      1.14700000     -7.47300000
H      9.58500000      0.38800000     -8.04000000
H     10.01400000      0.77500000     -6.64100000
O     -5.22200000      7.17900000     -5.75800000
H     -5.90900000      7.02800000     -6.40700000
H     -4.57300000      6.49700000     -5.93300000
O     15.92700000     -2.40500000      4.65800000
H     15.44600000     -2.84500000      5.35900000
H     16.58800000     -1.88200000      5.11300000
O     -7.61800000      4.98100000      7.04900000
H     -7.91300000      5.32100000      6.20400000
H     -6.68400000      5.18700000      7.07700000
O     -1.90000000      6.32700000     -3.68300000
H     -1.28300000      6.97700000     -4.01900000
H     -2.16300000      5.82500000     -4.45500000
O      4.41900000      7.40200000     15.28900000
H      5.14600000      7.41300000     14.66700000
H      4.62400000      6.68200000     15.88600000
O     -2.30000000    -10.04500000    -12.80100000
H     -2.74700000    -10.27100000    -11.98500000
H     -2.11700000     -9.10800000    -12.72200000
O    -13.01200000     -5.91800000    -10.62800000
H    -12.17500000     -5.86800000    -10.16700000
H    -13.67000000     -5.90400000     -9.93300000
O     -0.47700000      1.74500000      5.40200000
H     -1.04600000      1.15100000      5.89100000
H     -1.07400000      2.24500000      4.84500000
O     -4.16600000    -14.58800000     -7.01400000
H     -4.48000000    -14.81300000     -7.89000000
H     -3.23800000    -14.38500000     -7.13700000
O      1.71900000     -1.22800000     14.32500000
H      1.71100000     -2.18300000     14.25800000
H      1.68700000     -1.05300000     15.26500000
O     -6.96600000     -3.04700000      7.61000000
H     -7.72200000     -3.41700000      7.15400000
H     -6.25900000     -3.07800000      6.96500000
O     -1.20500000      7.61100000     16.70700000
H     -1.29400000      7.97100000     15.82500000
H     -1.64300000      6.76100000     16.66500000
O      3.93900000     -4.88200000      5.32500000
H      3.66200000     -4.19800000      4.71500000
H      4.14600000     -4.41300000      6.13300000
O      3.47100000     -5.72300000     13.99900000
H      3.68100000     -5.21600000     14.78300000
H      4.21600000     -6.31500000     13.89100000
O     -4.74600000    -11.88300000      8.86800000
H     -5.38300000    -11.34400000      9.33700000
H     -3.99500000    -11.30500000      8.73300000
O     -5.26300000     -8.11200000      7.34600000
H     -4.61300000     -8.38900000      7.99100000
H     -5.37800000     -8.87400000      6.77900000
O      7.61700000      5.05600000     -8.74600000
H      7.80100000      4.12800000     -8.59500000
H      6.79900000      5.21700000     -8.27600000
O      1.91400000      5.58800000      5.09500000
H      1.45800000      5.44600000      5.92500000
H      1.61900000      4.87100000      4.53300000
O      9.75300000     -5.79000000     -7.31600000
H      9.30300000     -6.61400000     -7.49900000
H      9.43500000     -5.52900000     -6.45100000
O     -6.28700000     10.15200000    -10.14600000
H     -5.85400000      9.51000000     -9.58400000
H     -6.98000000      9.65800000    -10.58400000
O     -7.64300000      5.94000000    -12.15400000
H     -7.44600000      5.57100000    -11.29200000
H     -8.46900000      5.52900000    -12.40700000
O      2.18300000      4.01900000     17.18800000
H      1.29300000      3.71900000     17.00400000
H      2.19100000      4.17800000     18.13200000
O     16.65600000     -1.54200000     -0.87800000
H     16.96800000     -0.66400000     -1.09600000
H     15.73200000     -1.53700000     -1.12700000
O      4.39800000      9.28300000      0.28100000
H      4.86500000      9.42600000     -0.54200000
H      4.28400000     10.16000000      0.64700000
O    -12.23000000     -3.41900000      9.47300000
H    -12.53900000     -2.61800000      9.04900000
H    -11.67800000     -3.11100000     10.19200000
O     16.84700000     -3.49600000      2.45600000
H     16.42700000     -3.02400000      3.17500000
H     16.35000000     -3.24000000      1.67900000
O      3.03000000     -5.47400000    -14.78500000
H      2.78100000     -6.37500000    -14.57900000
H      3.96300000     -5.43000000    -14.57600000
O    -14.44300000     -9.85600000     -3.44600000
H    -13.61000000     -9.68600000     -3.00500000
H    -14.67400000    -10.74700000     -3.18400000
O    -12.11300000     -9.53200000     -1.25500000
H    -12.22100000     -8.89800000     -0.54600000
H    -11.22900000     -9.88000000     -1.13300000
O     15.27000000     -6.92200000     -0.12500000
H     15.10100000     -6.69300000     -1.03900000
H     14.40700000     -6.91200000      0.28800000
O    -10.19000000      9.05300000     -6.44900000
H    -10.65700000      8.45800000     -5.86200000
H    -10.48600000      8.80600000     -7.32500000
O     -7.72400000     -0.07400000     13.50500000
H     -6.77700000     -0.19000000     13.59100000
H     -8.01500000     -0.84200000     13.01300000
O     -5.69800000     14.77400000     -3.66800000
H     -6.62400000     15.01400000     -3.69600000
H     -5.69900000     13.81700000     -3.64200000
O     -7.29200000     12.20400000     -0.69600000
H     -6.36300000     12.02100000     -0.55200000
H     -7.56700000     12.67600000      0.09000000
O    -11.26100000     -7.84900000      1.02400000
H    -11.45300000     -7.09700000      1.58400000
H    -10.70300000     -7.49500000      0.33100000
O     11.50000000      0.71000000    -12.53400000
H     12.14200000      0.82700000    -13.23500000
H     10.83300000      1.37400000    -12.70800000
O      2.08500000      6.62900000    -12.10400000
H      1.79200000      5.83500000    -12.55100000
H      1.28000000      7.02600000    -11.76900000
O      9.19300000      2.04800000      2.38000000
H      9.91300000      2.21600000      2.98800000
H      9.55600000      2.24700000      1.51700000
O     -6.83000000     12.18600000     -3.91300000
H     -6.36200000     11.68600000     -3.24400000
H     -7.05100000     11.54000000     -4.58400000
O     -7.65000000      5.12300000     10.10800000
H     -7.96900000      5.45200000      9.26800000
H     -6.69600000      5.13900000     10.02600000
O      7.43000000    -12.83000000      1.45100000
H      7.72900000    -13.73800000      1.49000000
H      7.12400000    -12.64000000      2.33700000
O      8.78400000     -0.81100000     -9.43500000
H      8.19600000     -1.49700000     -9.74900000
H      9.66000000     -1.18500000     -9.52700000
O      9.80300000    -12.02000000      5.03500000
H     10.18500000    -11.15300000      4.90200000
H     10.52600000    -12.62700000      4.87600000
O      0.14900000      8.99000000    -14.36400000
H      0.99000000      9.35500000    -14.64000000
H     -0.21800000      8.60700000    -15.16100000
O     -2.43300000      8.60800000     -1.91200000
H     -2.59800000      7.91500000     -2.55200000
H     -3.13500000      8.51200000     -1.26800000
O     -3.54600000     -8.31900000     14.69400000
H     -2.65900000     -8.66500000     14.59200000
H     -3.41900000     -7.39200000     14.89700000
O     -5.60900000     10.20300000     -2.04400000
H     -5.34600000      9.28400000     -2.09500000
H     -6.46200000     10.18500000     -1.61100000
O     -3.62300000     12.07800000     -1.13900000
H     -4.15600000     11.42600000     -1.59400000
H     -2.78000000     11.64600000     -1.00200000
O      2.26600000    -10.73100000      5.98800000
H      1.46700000    -10.26600000      6.23600000
H      2.40600000    -11.36100000      6.69400000
O      5.78800000      9.09500000     10.82400000
H      6.22800000      9.10000000      9.97400000
H      5.95800000      9.96400000     11.18700000
O     -8.19300000      8.24000000      7.01400000
H     -8.11600000      7.35600000      7.37200000
H     -7.47800000      8.72700000      7.42200000
O      1.83200000     -2.40400000      7.23700000
H      1.68400000     -2.41200000      6.29200000
H      2.63100000     -1.88900000      7.35100000
O     -8.86300000      5.74900000     12.70800000
H     -9.76300000      5.61100000     12.41200000
H     -8.34500000      5.75300000     11.90300000
O      2.19600000     -6.88400000     -7.60800000
H      2.61300000     -7.46300000     -8.24500000
H      2.30100000     -6.00700000     -7.97700000
O    -14.63900000     -0.23500000     10.49700000
H    -15.18300000     -0.99000000     10.72100000
H    -14.84300000      0.41500000     11.16900000
O     -5.15900000     -3.36900000     -2.97400000
H     -4.46500000     -3.89800000     -2.57900000
H     -5.39700000     -2.73900000     -2.29400000
O      0.36400000      9.77600000      4.85100000
H     -0.42900000     10.14200000      5.24400000
H      0.18400000      8.83900000      4.77500000
O     -3.79700000     -5.60900000    -12.15300000
H     -4.53300000     -5.21200000    -12.61900000
H     -3.44400000     -6.25300000    -12.76800000
O      3.71300000     15.99100000     -5.03200000
H      3.89000000     15.20800000     -5.55200000
H      3.52800000     16.67200000     -5.67900000
O      8.26800000    -13.84200000      8.10900000
H      8.79600000    -13.08000000      8.34900000
H      8.07900000    -13.71900000      7.17900000
O      8.79100000      5.62000000      5.39100000
H      8.33500000      5.17800000      6.10700000
H      8.85700000      6.53200000      5.67600000
O     -0.75500000    -14.24500000      8.19900000
H      0.03000000    -13.87800000      8.60400000
H     -1.32200000    -13.48900000      8.04500000
O     -6.15800000      2.06800000     -4.59500000
H     -5.39000000      2.01200000     -4.02700000
H     -5.92700000      1.54500000     -5.36300000
O    -11.54900000      3.42300000      7.34200000
H    -11.79000000      3.02900000      6.50400000
H    -11.48200000      4.35900000      7.15600000
O      2.53800000     -5.69600000    -11.45500000
H      3.40200000     -5.78900000    -11.85400000
H      2.10100000     -6.53000000    -11.63000000
O     -7.71200000     -2.98400000     -8.99900000
H     -8.53500000     -3.34100000     -8.66400000
H     -7.34600000     -2.49400000     -8.26200000
O      4.77400000     -4.65300000      8.09000000
H      4.77500000     -3.85400000      8.61700000
H      4.29100000     -5.28800000      8.61900000
O     -1.71200000    -12.33700000      1.26000000
H     -0.83700000    -11.95400000      1.20600000
H     -1.56800000    -13.27900000      1.16300000
O     -9.93200000     -5.65400000     -0.88600000
H    -10.27100000     -6.25300000     -1.55100000
H     -9.13900000     -6.08100000     -0.56100000
O      9.47000000     11.03700000      9.33000000
H     10.37200000     11.01700000      9.01200000
H      9.30000000     11.96100000      9.51100000
O     -1.87300000      1.27400000     11.58400000
H     -2.55800000      0.70300000     11.93300000
H     -2.08000000      1.35600000     10.65300000
O     -1.02800000     -1.25600000      4.12200000
H     -1.24600000     -1.27100000      5.05400000
H     -0.15300000     -0.86900000      4.08700000
O     -8.79200000    -10.70800000      8.05500000
H     -8.33500000    -10.94000000      8.86400000
H     -8.31700000    -11.17800000      7.36900000
O     14.61300000      4.11200000     -1.22000000
H     14.21800000      3.24000000     -1.21800000
H     13.90400000      4.69600000     -1.48800000
O      8.00000000      1.68900000    -11.25100000
H      8.03100000      1.50000000    -10.31300000
H      7.94800000      0.82900000    -11.66700000
O     13.51700000     -8.07900000      4.03200000
H     13.50700000     -8.37400000      4.94300000
H     13.11900000     -7.20900000      4.05800000
O      4.72100000      6.09900000      5.09300000
H      4.87000000      6.88200000      4.56400000
H      3.93000000      5.70700000      4.72300000
O    -10.92700000     -0.32900000     -1.99900000
H    -10.30300000      0.32000000     -2.32300000
H    -11.78600000      0.04100000     -2.20600000
O     -2.07000000    -10.21800000     11.91300000
H     -2.86900000    -10.36500000     12.42000000
H     -1.83800000    -11.08400000     11.57600000
O     -0.84100000     13.10900000     -3.01100000
H     -1.75200000     13.11400000     -3.30300000
H     -0.89200000     13.23600000     -2.06300000
O     -3.40100000     14.35000000     -7.19400000
H     -4.09400000     14.13200000     -7.81700000
H     -2.61200000     13.95500000     -7.56500000
O      5.57800000    -11.06300000      7.20200000
H      5.51200000    -11.00800000      6.24800000
H      6.43400000    -10.68400000      7.40400000
O      3.03200000      9.79700000      7.62500000
H      2.47100000      9.35600000      8.26300000
H      2.91600000      9.29600000      6.81800000
O     11.25800000     -7.47800000     11.97300000
H     12.06700000     -7.92000000     11.71400000
H     11.55000000     -6.67700000     12.40800000
O      5.13000000      5.93300000    -11.69700000
H      4.29600000      5.73300000    -11.27100000
H      5.62600000      5.11600000    -11.64800000
O     -5.66600000     -0.69300000    -13.69100000
H     -5.43200000     -1.56100000    -13.36400000
H     -6.38600000     -0.41000000    -13.12700000
O     -0.78600000    -12.29000000      4.60600000
H      0.00500000    -12.74100000      4.90100000
H     -1.49300000    -12.68800000      5.11400000
O      1.38600000    -10.23400000     10.62200000
H      1.17300000     -9.32200000     10.81800000
H      1.66600000    -10.60000000     11.46000000
O    -10.41700000     -1.35500000      7.33300000
H    -11.10800000     -1.02800000      7.90900000
H    -10.70700000     -2.23300000      7.08600000
O     -0.24700000      6.93500000      7.01700000
H     -0.37100000      5.99000000      7.11400000
H     -0.94100000      7.32300000      7.55000000
O    -11.83800000     -7.49500000     -6.17900000
H    -11.96100000     -7.66300000     -7.11300000
H    -11.13500000     -8.09000000     -5.91900000
O     -6.55500000      4.11100000      0.90500000
H     -5.72600000      4.58400000      0.97100000
H     -6.98400000      4.48400000      0.13500000
O     11.46500000      8.83400000     -0.59000000
H     11.96000000      9.27000000      0.10300000
H     11.42600000      9.47700000     -1.29800000
O      8.43300000      4.15400000      7.69900000
H      8.72600000      3.97600000      8.59300000
H      7.50100000      3.93700000      7.70500000
O     -2.75700000      2.40500000      4.12400000
H     -3.51600000      1.84300000      4.27700000
H     -3.12000000      3.19500000      3.72400000
O      1.03400000    -11.75000000      1.62800000
H      1.54400000    -10.99000000      1.90500000
H      1.58200000    -12.50200000      1.85200000
O      4.51600000     14.25700000      6.67900000
H      4.71900000     14.42700000      5.76000000
H      5.26200000     13.75000000      7.00000000
O    -10.77700000     -2.19500000     11.38900000
H    -11.09900000     -2.13800000     12.28900000
H     -9.82900000     -2.09100000     11.46600000
O    -10.80500000     -5.95400000      9.91600000
H    -11.31200000     -5.16100000      9.74600000
H    -10.82800000     -6.05500000     10.86700000
O      9.34700000     11.37700000     -2.78900000
H      9.10800000     10.52400000     -3.15100000
H     10.25700000     11.27300000     -2.51100000
O    -10.91600000     -0.12600000      3.43600000
H    -10.57900000     -0.17700000      2.54100000
H    -11.86500000     -0.06000000      3.33100000
O    -10.13100000     -7.60200000     -2.52400000
H     -9.79100000     -8.30900000     -1.97600000
H     -9.87900000     -7.84800000     -3.41500000
O     -1.16300000     13.40500000     -8.77300000
H     -0.51300000     14.10000000     -8.88300000
H     -0.67100000     12.59400000     -8.89800000
O    -16.34900000      1.95400000     -0.93400000
H    -15.77600000      2.67700000     -1.19000000
H    -15.84700000      1.47300000     -0.27500000
O     -6.70200000     -5.28600000      3.48500000
H     -7.44100000     -4.69800000      3.32700000
H     -6.25400000     -5.33900000      2.64100000
O     -3.44500000    -11.27800000     -6.26800000
H     -3.91600000    -11.84400000     -5.65600000
H     -2.53700000    -11.57600000     -6.21900000
O     -3.57900000      8.72000000      5.32300000
H     -3.44400000      8.75800000      6.27000000
H     -3.62300000      9.63700000      5.05100000
O      0.31000000    -18.26400000     -2.58100000
H     -0.09700000    -17.92500000     -3.37800000
H      0.02900000    -17.66100000     -1.89300000
O      6.78600000     -5.39500000      4.39900000
H      6.35500000     -4.92700000      5.11400000
H      7.35000000     -6.03400000      4.83600000
O      7.33900000      5.00200000      2.43200000
H      7.13200000      5.55000000      1.67500000
H      7.97400000      5.51400000      2.93200000
O      9.83800000     -6.27200000      9.38700000
H      9.01600000     -5.86900000      9.10700000
H      9.76700000     -6.32500000     10.34000000
O      2.35100000    -12.46600000     11.92900000
H      3.27800000    -12.66500000     11.79800000
H      1.89400000    -13.03300000     11.30700000
O     -8.60600000     -5.44700000     12.73900000
H     -8.34700000     -6.24300000     13.20200000
H     -9.44800000     -5.66600000     12.33900000
O      0.02500000     14.67600000      4.38200000
H     -0.43500000     15.06700000      3.63900000
H      0.47500000     13.91700000      4.01100000
O      4.07300000      7.81200000    -13.82600000
H      3.15300000      7.58300000    -13.95900000
H      4.41400000      7.11600000    -13.26500000
O     12.46300000     -2.17500000     -4.49500000
H     11.57500000     -2.47500000     -4.68800000
H     13.02900000     -2.86600000     -4.83800000
O     -6.14900000      5.00700000    -14.40700000
H     -6.86900000      4.68500000    -14.95000000
H     -6.57900000      5.48700000    -13.69900000
O      5.67900000     -7.64500000    -10.06700000
H      6.20200000     -8.24000000     -9.53100000
H      4.80300000     -7.68500000     -9.68400000
O     -4.39500000      4.85500000     14.29500000
H     -3.95700000      4.46800000     13.53700000
H     -4.58300000      5.75500000     14.03000000
O      6.35700000     -3.23800000    -14.66200000
H      6.36600000     -2.67600000    -15.43700000
H      6.69200000     -4.08000000    -14.97300000
O     -9.62800000      5.36400000     -7.89700000
H    -10.40800000      5.78700000     -8.25600000
H     -9.86400000      4.43800000     -7.83800000
O     -7.44900000      7.07000000     -7.41000000
H     -8.13000000      6.41300000     -7.55400000
H     -7.81200000      7.65000000     -6.74000000
O      3.30800000    -17.10900000     -0.94900000
H      3.06300000    -16.62500000     -1.73700000
H      3.82400000    -17.84800000     -1.27200000
O     11.00900000     -7.04000000      6.64700000
H     11.84700000     -7.50300000      6.66100000
H     10.78600000     -6.92000000      7.57000000
O      2.37200000     12.65800000     -3.86200000
H      1.56600000     12.16300000     -3.71100000
H      2.82000000     12.17800000     -4.55800000
O     -3.95100000     -7.37400000      3.17600000
H     -3.92600000     -7.31600000      2.22100000
H     -3.97000000     -8.31300000      3.35800000
O     -6.05300000     -3.23000000     10.40200000
H     -6.45400000     -3.49100000      9.57300000
H     -5.80900000     -4.05700000     10.81900000
O     -5.38500000     -3.81000000      5.59700000
H     -5.88400000     -4.12000000      4.84000000
H     -4.85300000     -4.56200000      5.85700000
O    -16.02100000      4.73400000      0.83300000
H    -15.89400000      4.48200000     -0.08200000
H    -16.87700000      5.16200000      0.84700000
O     -8.92200000      5.95500000      5.05900000
H     -8.43600000      6.68100000      4.66900000
H     -8.76600000      5.21700000      4.46900000
O      5.56400000      6.36500000      9.84600000
H      5.58100000      6.43400000      8.89200000
H      5.66100000      7.26700000     10.15300000
O     16.21600000      7.42800000     -1.58500000
H     17.02200000      7.60400000     -1.09900000
H     15.65000000      6.97900000     -0.95700000
O      3.32900000     10.22900000    -14.46600000
H      3.61100000      9.33300000    -14.28100000
H      3.99600000     10.57200000    -15.06100000
O      0.10900000     -6.42900000      7.83600000
H     -0.49700000     -6.08000000      7.18300000
H      0.89800000     -6.64400000      7.34000000
O      4.97700000     -6.40100000    -12.60900000
H      5.59200000     -6.63100000    -13.30500000
H      5.31200000     -6.85100000    -11.83400000
O    -14.09300000      3.06100000      9.70800000
H    -13.15500000      3.21500000      9.82400000
H    -14.14400000      2.21100000      9.27000000
O     15.66800000      0.88500000      5.00800000
H     15.23800000      1.73800000      4.95300000
H     16.05300000      0.75400000      4.14200000
O    -10.27200000    -11.63300000      5.00600000
H    -10.61400000    -10.84300000      4.58800000
H    -10.93100000    -11.86100000      5.66200000
O     -4.79300000      4.98900000     -2.58600000
H     -3.93000000      4.57600000     -2.60900000
H     -4.93100000      5.20400000     -1.66300000
O     12.32900000     11.34300000      0.34700000
H     12.00700000     12.17200000     -0.00900000
H     13.23000000     11.53000000      0.61000000
O      9.67600000     11.28300000      2.02000000
H     10.12000000     10.82400000      1.30800000
H      8.75600000     11.03500000      1.92900000
O     10.09400000     -8.30600000     -2.08300000
H     10.28700000     -9.17600000     -1.73400000
H      9.15700000     -8.18800000     -1.92900000
O    -10.83400000     -3.44100000    -12.70800000
H    -10.01400000     -3.26500000    -13.16900000
H    -11.51700000     -3.20100000    -13.33300000
O      8.69500000    -15.03900000      1.80300000
H      9.65000000    -15.03200000      1.86500000
H      8.44200000    -15.91300000      2.10200000
O    -12.60700000      5.81000000      0.53300000
H    -11.68000000      5.84900000      0.76800000
H    -12.66100000      6.27000000     -0.30500000
O      4.02400000      0.32500000     14.32500000
H      3.80200000      1.25100000     14.41400000
H      3.23500000     -0.07800000     13.96300000
O    -10.35900000     12.24200000     -7.05400000
H     -9.73700000     11.90100000     -7.69700000
H    -10.40500000     13.18000000     -7.23800000
O     -3.72000000     -9.65000000     -1.93800000
H     -2.84100000     -9.62300000     -2.31700000
H     -4.26000000     -9.15200000     -2.55200000
O    -13.79400000      7.47500000     -1.46500000
H    -14.37700000      7.56200000     -2.21900000
H    -14.25100000      7.92700000     -0.75600000
O      6.74300000      0.18700000     -1.18600000
H      7.68500000      0.33100000     -1.28200000
H      6.36500000      0.53400000     -1.99400000
O    -10.47000000     -3.38200000     -8.28700000
H    -10.89300000     -3.14600000     -9.11200000
H    -11.08500000     -3.09700000     -7.61200000
O     12.67300000     -7.13900000      0.61100000
H     12.34000000     -7.83400000      1.17900000
H     12.12200000     -6.38200000      0.81100000
O      4.10400000     10.36300000     -2.77300000
H      4.00800000      9.44900000     -3.03800000
H      4.29400000     10.83000000     -3.58600000
O      6.75900000     15.43400000     -4.01000000
H      7.67800000     15.16700000     -4.03000000
H      6.28200000     14.67300000     -4.34100000
O      9.10800000     -0.18400000     13.26600000
H      8.44900000     -0.50200000     13.88300000
H      9.76100000     -0.88300000     13.23200000
O     -7.96100000      8.78100000    -12.04100000
H     -7.69000000      7.86300000    -12.05200000
H     -8.35700000      8.92400000    -12.90000000
O      0.62100000    -16.55000000     -7.86600000
H      1.17600000    -17.32500000     -7.95100000
H      0.28500000    -16.59400000     -6.97100000
O    -12.05000000    -10.42600000      2.07300000
H    -12.77600000    -10.12900000      2.62100000
H    -11.74400000     -9.63400000      1.63100000
O      8.74700000     14.78800000     -6.93600000
H      8.43500000     13.92700000     -7.21500000
H      9.17400000     14.62700000     -6.09500000
O      4.81100000      5.30600000     17.12600000
H      3.97800000      4.90200000     16.87900000
H      4.68700000      5.57200000     18.03700000
O     -3.13200000      5.47100000     -5.96100000
H     -2.57200000      5.70700000     -6.70000000
H     -2.91700000      4.55600000     -5.78000000
O      9.13500000     -3.64700000    -15.47300000
H      9.49400000     -4.49500000    -15.73500000
H      9.02700000     -3.71500000    -14.52500000
O     -2.64000000      3.57500000    -12.16800000
H     -2.92200000      4.49000000    -12.17200000
H     -3.35500000      3.10200000    -12.59200000
O      2.11300000     10.97100000     14.11000000
H      1.31000000     10.63300000     13.71400000
H      2.25400000     10.41700000     14.87700000
O      1.82000000      0.05900000      5.26200000
H      1.07800000      0.61000000      5.51200000
H      2.40300000      0.64600000      4.78100000
O     14.08700000     -1.70900000     -9.82700000
H     14.08400000     -1.30500000     -8.95900000
H     14.73700000     -1.21000000    -10.32100000
O      6.47700000     -1.53900000    -16.88700000
H      7.03900000     -1.12300000    -17.54100000
H      6.37600000     -0.87700000    -16.20200000
O     10.70900000     -2.40200000     -7.44400000
H     10.84000000     -3.34200000     -7.57300000
H     10.01800000     -2.34600000     -6.78400000
O    -11.42400000     -5.98400000     12.57400000
H    -11.43800000     -6.76400000     13.12900000
H    -12.34700000     -5.78100000     12.42300000
O     -2.15700000     -6.19000000    -10.26800000
H     -2.82000000     -5.87600000    -10.88400000
H     -1.38700000     -6.35800000    -10.81000000
O     -6.88100000    -14.36600000      1.99200000
H     -6.26700000    -14.00400000      1.35300000
H     -6.45700000    -14.22400000      2.83900000
O     -2.14500000     -3.29800000     -6.14600000
H     -1.84800000     -3.89800000     -6.83000000
H     -1.63900000     -2.49900000     -6.29100000
O    -14.93400000     -6.62100000      7.41600000
H    -14.01300000     -6.83600000      7.56700000
H    -14.91000000     -5.85900000      6.83700000
O    -13.13700000     -5.77600000     -0.12400000
H    -13.43600000     -4.88700000     -0.31500000
H    -13.14700000     -6.22000000     -0.97200000
O     -8.56400000     11.45400000     -9.61800000
H     -7.72000000     11.00200000     -9.63000000
H     -8.34200000     12.37100000     -9.45900000
O      1.63300000     12.85900000    -11.81100000
H      1.50400000     12.32100000    -11.03000000
H      0.76800000     12.90000000    -12.22000000
O      4.19700000     -3.42900000     -2.73400000
H      3.66200000     -2.92500000     -3.34700000
H      4.38900000     -4.24500000     -3.19800000
O     17.30600000     -6.34800000      2.03500000
H     16.73700000     -6.42000000      1.26900000
H     17.01400000     -5.55000000      2.47500000
O      8.62000000      3.81600000    -12.90400000
H      8.16700000      3.07200000    -12.50700000
H      8.78800000      3.54100000    -13.80500000
O    -10.53800000     -6.14400000     -8.65700000
H     -9.66100000     -6.49000000     -8.49100000
H    -10.42300000     -5.19500000     -8.67600000
O     17.59100000     -0.09300000      2.64900000
H     16.79200000     -0.56400000      2.41400000
H     17.61800000     -0.13000000      3.60600000
O     -9.14300000      0.18500000      5.45100000
H     -9.45500000     -0.23700000      6.25100000
H     -9.69700000     -0.17500000      4.75800000
O     -9.46900000    -10.20800000     -1.31300000
H     -8.81100000     -9.63300000     -0.92100000
H     -9.27800000    -11.07300000     -0.95100000
O      2.75600000      8.51900000      5.31700000
H      2.69400000      7.60100000      5.05300000
H      2.03000000      8.94800000      4.86300000
O     -1.35400000    -13.25700000     -6.04200000
H     -0.63100000    -13.03600000     -5.45600000
H     -1.69400000    -14.08500000     -5.70200000
O      5.04200000     -3.57100000    -12.35900000
H      5.05500000     -4.52800000    -12.37000000
H      5.40400000     -3.31700000    -13.20700000
O      6.67900000      6.12700000     -4.46600000
H      7.38400000      6.13300000     -5.11300000
H      7.13000000      6.12700000     -3.62100000
O    -11.38500000      4.42100000     -2.34300000
H    -11.40200000      4.98400000     -1.57000000
H    -11.02200000      3.59300000     -2.02900000
O     -7.96100000      3.80500000      3.46800000
H     -8.03900000      3.89000000      2.51700000
H     -8.10200000      2.87300000      3.63700000
O     -1.39100000     -4.47600000    -15.58800000
H     -1.20400000     -3.86900000    -14.87200000
H     -2.34700000     -4.51600000    -15.62500000
O    -13.21400000     -3.99300000      6.89600000
H    -12.35800000     -4.26900000      6.57100000
H    -13.05800000     -3.75300000      7.80900000
O      9.14800000    -12.65800000     -0.57000000
H      9.82700000    -12.43500000      0.06700000
H      8.32700000    -12.57100000     -0.08500000
O     -0.85600000     13.53500000     -0.21500000
H     -0.20100000     13.98800000      0.31500000
H     -0.70200000     12.60600000     -0.04500000
O     -9.64600000      6.30500000      0.29300000
H     -9.73900000      6.78400000     -0.53000000
H     -9.11600000      6.88000000      0.84600000
O     -9.44300000     -3.43600000      3.46700000
H     -9.88400000     -3.38000000      2.61900000
H     -9.06300000     -2.56700000      3.59600000
O    -15.80400000      6.63200000     -3.19900000
H    -16.66800000      6.39000000     -3.53100000
H    -15.42800000      7.18200000     -3.88600000
O      7.33800000      1.54000000      9.53600000
H      6.75300000      1.10400000     10.15600000
H      6.75200000      1.92000000      8.88100000
O     -2.32000000     10.40100000     -3.81400000
H     -2.57600000     10.14700000     -2.92700000
H     -3.13600000     10.68600000     -4.22600000
O      0.32700000     10.38700000     11.54800000
H     -0.05800000     10.77900000     10.76400000
H      1.11000000      9.93800000     11.23100000
O     -4.96100000     -8.65400000    -13.83600000
H     -5.14300000     -9.11300000    -13.01600000
H     -5.79000000     -8.68100000    -14.31500000
O      1.63800000      4.05400000    -13.54300000
H      1.31600000      3.91600000    -14.43400000
H      1.18700000      3.39100000    -13.02000000
O    -13.12400000      6.08700000     -5.40000000
H    -13.89100000      6.66000000     -5.39700000
H    -13.15300000      5.65200000     -6.25200000
O      7.42400000      9.16900000      1.39000000
H      7.28300000      9.79500000      0.68000000
H      6.88000000      8.41700000      1.15700000
O      4.72300000     -9.57300000     -7.80000000
H      3.93300000    -10.08100000     -7.61400000
H      4.87100000     -9.06000000     -7.00600000
O      0.38100000      6.75200000     11.28200000
H      0.50800000      6.94400000     12.21100000
H     -0.49200000      6.36300000     11.23500000
O     -1.58900000      3.40600000     15.52300000
H     -1.91300000      4.06100000     16.14200000
H     -1.75000000      2.56700000     15.95600000
O      7.58600000     12.01100000    -10.33600000
H      7.82300000     12.63700000    -11.02100000
H      8.34500000     11.43200000    -10.26900000
O      3.19800000     -1.43500000    -16.42500000
H      2.56400000     -2.15100000    -16.41300000
H      3.85300000     -1.70600000    -17.06800000
O      5.03700000     11.51100000     -9.52100000
H      5.92900000     11.74300000     -9.77800000
H      4.73200000     10.92700000    -10.21600000
O      3.06300000    -11.13600000     -4.73500000
H      3.92500000    -11.55200000     -4.72900000
H      2.73400000    -11.28100000     -5.62200000
O      8.35800000      9.32100000     -4.43700000
H      8.98400000      8.59800000     -4.39200000
H      8.28200000      9.51500000     -5.37100000
O      0.88500000      0.55800000     12.25100000
H      0.91300000     -0.09200000     12.95300000
H     -0.00700000      0.90400000     12.28000000
O     15.58300000      6.49200000      8.11200000
H     15.85000000      5.88900000      8.80600000
H     14.68800000      6.22800000      7.89700000
O      3.40900000     -9.83600000     -0.41500000
H      2.86300000     -9.62100000      0.34100000
H      4.18200000    -10.25800000     -0.03900000
O      3.45700000     -0.23500000      7.72600000
H      3.38100000      0.52500000      8.30300000
H      3.47500000      0.13600000      6.84300000
O     -8.90300000      2.64500000     -4.05500000
H     -9.54800000      2.18800000     -4.59400000
H     -8.06900000      2.22800000     -4.27400000
O      6.99100000      4.45700000     15.69000000
H      6.30100000      4.63000000     16.33100000
H      7.01300000      5.24300000     15.14400000
O     12.64500000     -4.85700000      3.22600000
H     11.84500000     -5.26100000      3.56400000
H     13.23200000     -4.82100000      3.98100000
O      1.06900000     -3.42900000     -6.50000000
H      1.59900000     -3.45200000     -7.29700000
H      0.21300000     -3.76200000     -6.77100000
O      3.76600000     -1.76000000     -8.59300000
H      4.22500000     -2.54900000     -8.30600000
H      4.46400000     -1.13900000     -8.80300000
O     -4.42600000      3.31400000      7.03300000
H     -4.59400000      2.44800000      6.66100000
H     -3.82400000      3.72800000      6.41500000
O     -3.29400000      2.20600000    -17.03800000
H     -4.17300000      2.21300000    -17.41700000
H     -3.31000000      1.48500000    -16.40800000
O      9.83400000      8.65900000    -11.96100000
H      9.06000000      8.40200000    -12.46100000
H      9.64500000      8.37800000    -11.06600000
O     -0.63500000     -6.85300000     -7.46200000
H     -0.74100000     -5.93500000     -7.71100000
H      0.31300000     -6.99100000     -7.45600000
