# Supplementary material for: Integrated Multiscale Multilevel Approach to Open Shell Molecular Systems
Source: J Chem Theory Comput. 2023 Feb 13;19(5):1446–56. doi: 10.1021/acs.jctc.2c00805 (PMC10018740; doi:10.1021/acs.jctc.2c00805)
Supplement: Supplementary file 2 — ct2c00805_si_002.zip [file ct2c00805_si_002.zip › structures/PROXYL/frame42.xyz]

2570

C      1.89200000      0.54500000      0.34700000
H      1.87300000      0.61500000      1.43500000
H      2.83800000      0.73900000     -0.16000000
C      0.63000000      1.23500000     -0.31900000
C      0.22700000      2.43800000      0.60800000
H      0.18400000      2.01700000      1.61300000
H     -0.75900000      2.77500000      0.28800000
H      0.99100000      3.21500000      0.56900000
C      0.75700000      1.50100000     -1.80300000
H      1.46400000      2.32400000     -1.90600000
H      1.02000000      0.61900000     -2.38600000
H     -0.21200000      1.85400000     -2.15600000
N     -0.35300000      0.18200000     -0.12600000
O     -1.57800000      0.41900000     -0.33500000
C      0.23600000     -1.20400000      0.12900000
C     -0.15400000     -1.48300000      1.63700000
H     -1.23400000     -1.51000000      1.78400000
H      0.27900000     -2.39100000      2.05500000
H      0.05500000     -0.60900000      2.25400000
C     -0.35600000     -2.27300000     -0.77600000
H      0.11700000     -3.23500000     -0.58000000
H     -0.14100000     -2.06500000     -1.82400000
H     -1.43500000     -2.36700000     -0.65000000
C      1.75100000     -0.98200000      0.02700000
H      2.30700000     -1.54300000      0.77800000
H      2.21700000     -1.13800000     -0.94600000
O     -7.12800000      3.01200000     -0.82300000
H     -7.26900000      3.92100000     -0.55800000
H     -6.24100000      3.00200000     -1.18200000
O    -10.21200000     -8.59600000     -3.01500000
H    -10.33000000     -8.30600000     -3.91900000
H     -9.44700000     -8.11000000     -2.70600000
O      9.71800000     -3.84200000      4.32400000
H      9.95300000     -3.66700000      3.41300000
H      9.88000000     -4.77800000      4.43800000
O     -2.38300000      2.81500000     -3.77800000
H     -2.93100000      3.02000000     -4.53600000
H     -2.17400000      1.88600000     -3.87900000
O     -3.09200000    -14.12900000    -10.11800000
H     -3.70500000    -14.85900000    -10.03400000
H     -2.47400000    -14.41100000    -10.79200000
O     15.54800000     -8.84600000     -1.88700000
H     15.18200000     -9.00600000     -2.75700000
H     15.32000000     -9.62700000     -1.38300000
O      2.12400000      5.64100000      7.06500000
H      3.01900000      5.57700000      6.73200000
H      1.70000000      6.28000000      6.49200000
O    -13.43400000      0.00600000     -5.29300000
H    -14.35500000      0.22800000     -5.16100000
H    -12.95500000      0.65500000     -4.77800000
O      3.33300000     15.24500000     -1.07800000
H      3.63200000     14.71900000     -1.82100000
H      3.92800000     15.99400000     -1.06100000
O     15.52200000     -5.85800000      7.04100000
H     15.52600000     -6.60100000      6.43800000
H     14.90800000     -5.23500000      6.65200000
O      7.43700000     -0.14700000      3.24300000
H      6.99500000     -0.68800000      3.89700000
H      8.16300000      0.25800000      3.71800000
O      5.46400000      3.84400000     -7.69700000
H      4.67300000      3.43500000     -7.34600000
H      5.14700000      4.42500000     -8.38900000
O     10.77300000      4.05800000    -12.62100000
H     11.67900000      3.75200000    -12.66500000
H     10.72700000      4.76500000    -13.26500000
O     15.60200000     -3.69000000     -5.83500000
H     15.59200000     -4.59500000     -5.52300000
H     14.79000000     -3.31200000     -5.50000000
O      6.11700000     -8.71200000     11.44300000
H      6.73500000     -8.01800000     11.21300000
H      5.48700000     -8.28800000     12.02500000
O    -15.78000000      3.89400000      4.45600000
H    -16.13800000      3.59200000      5.29100000
H    -15.65500000      4.83500000      4.57500000
O      1.93600000      0.51200000     17.10700000
H      1.28100000      0.71600000     16.44000000
H      1.98400000     -0.44400000     17.11100000
O      2.29200000     -2.06500000    -10.36100000
H      2.25500000     -2.51500000    -11.20500000
H      3.09500000     -1.54700000    -10.40100000
O      9.64000000     10.90400000      6.77500000
H      8.72900000     11.18700000      6.69800000
H      9.60600000      9.95300000      6.67300000
O     -7.30700000     -4.98600000      3.81400000
H     -7.27700000     -4.03900000      3.95600000
H     -6.65300000     -5.14700000      3.13400000
O      4.10600000    -10.25100000     -9.84900000
H      3.50000000    -10.74500000    -10.40100000
H      3.65500000    -10.17100000     -9.00900000
O     -3.39600000     -9.08000000     -1.56100000
H     -2.71300000     -8.48600000     -1.24900000
H     -2.96300000     -9.93200000     -1.62400000
O      3.68900000     -1.18600000      2.99300000
H      4.57100000     -1.51000000      3.17800000
H      3.57500000     -1.32300000      2.05300000
O    -15.29800000      0.94000000      1.41800000
H    -15.92600000      1.07000000      2.12900000
H    -14.68200000      1.66700000      1.50700000
O      5.32600000      3.58500000      0.32600000
H      6.26500000      3.77000000      0.34000000
H      5.17400000      3.18000000     -0.52800000
O    -13.51600000     -7.61700000      2.07800000
H    -13.61000000     -7.54900000      1.12800000
H    -12.70500000     -8.11000000      2.20300000
O     -5.99900000     -4.30900000     13.88300000
H     -6.43600000     -3.69100000     13.29800000
H     -6.71300000     -4.76500000     14.32800000
O    -16.37200000      1.24700000     -1.31900000
H    -16.18100000      1.38900000     -0.39200000
H    -17.29400000      0.99400000     -1.33700000
O      7.48700000     -5.78600000     -0.06500000
H      8.30800000     -5.93700000     -0.53400000
H      6.84500000     -5.61800000     -0.75500000
O      1.05600000     -3.81300000      4.86400000
H      1.23800000     -2.96000000      4.46900000
H      1.83900000     -4.33300000      4.68200000
O    -11.44200000      4.55500000     -2.19500000
H    -11.43000000      4.71700000     -1.25100000
H    -12.29400000      4.88200000     -2.48300000
O      4.28900000     -9.05500000      8.56300000
H      3.65600000     -9.77000000      8.62600000
H      3.77200000     -8.26400000      8.71500000
O     12.00800000     11.12800000     -2.04400000
H     11.30500000     10.52100000     -2.27800000
H     12.00800000     11.13800000     -1.08700000
O      7.08300000      6.54200000     -2.39500000
H      6.64100000      7.21500000     -2.91300000
H      7.65200000      6.09300000     -3.02000000
O     -0.29300000    -13.72300000     -1.89700000
H     -0.25800000    -13.86100000     -2.84400000
H      0.62300000    -13.62700000     -1.63500000
O    -10.77700000     13.11400000     -5.41800000
H    -11.48100000     13.28200000     -6.04500000
H    -10.02100000     12.89300000     -5.96100000
O     -2.69600000    -10.94600000      4.24600000
H     -1.95900000    -11.16200000      3.67500000
H     -2.44800000    -10.11500000      4.65200000
O     -5.71100000     -8.60300000     -3.30100000
H     -5.17800000     -8.28200000     -4.02800000
H     -5.13800000     -9.21300000     -2.83600000
O    -12.02900000     -6.80900000    -10.93100000
H    -11.85300000     -6.53100000    -11.83000000
H    -11.90200000     -7.75800000    -10.94400000
O     -2.71200000     -5.26900000     -7.37900000
H     -3.25900000     -5.99100000     -7.68700000
H     -3.29900000     -4.51300000     -7.36200000
O     13.60800000      6.24400000      9.01200000
H     13.59000000      5.75600000      8.18900000
H     12.99100000      6.96300000      8.87800000
O      1.58500000    -10.45900000     -7.83100000
H      0.92700000     -9.78600000     -7.65600000
H      1.08500000    -11.19800000     -8.17800000
O      7.39400000     -3.08900000     -1.49800000
H      7.59500000     -2.56500000     -0.72300000
H      7.86500000     -2.65500000     -2.20900000
O     -3.62500000     -3.76600000      0.79000000
H     -4.11800000     -2.94900000      0.70600000
H     -3.61600000     -4.13200000     -0.09500000
O    -11.91400000     -3.67100000      7.41400000
H    -11.76300000     -3.47200000      6.49000000
H    -11.91300000     -4.62700000      7.45700000
O      7.68000000     -9.71300000      0.27200000
H      8.51100000     -9.31900000      0.00600000
H      7.34300000    -10.12100000     -0.52600000
O     10.16500000     13.36000000     -3.37600000
H      9.62900000     14.12900000     -3.18200000
H     10.55200000     13.11900000     -2.53300000
O    -12.83200000      4.20700000     10.45800000
H    -12.91900000      4.38600000      9.52200000
H    -12.76800000      5.07200000     10.86300000
O     -2.42100000      7.63200000     -9.03500000
H     -3.13000000      7.39700000     -9.63300000
H     -2.86400000      8.00900000     -8.27500000
O    -16.08100000      5.19700000      2.19300000
H    -17.01400000      5.14700000      1.98500000
H    -15.97200000      4.61700000      2.94700000
O     11.26200000      4.76100000     11.50800000
H     11.81100000      4.02900000     11.78800000
H     11.48200000      5.47000000     12.11200000
O     -5.05700000     13.63100000      1.37500000
H     -4.33100000     13.20800000      1.83200000
H     -5.05500000     13.23600000      0.50300000
O    -10.66800000     11.44400000     -8.75200000
H    -10.08600000     11.59300000     -8.00700000
H    -11.50900000     11.21600000     -8.35600000
O     15.44000000     -5.67300000     -4.32400000
H     14.87100000     -5.08400000     -3.82800000
H     16.01400000     -6.06300000     -3.66400000
O      0.03600000      0.84600000      8.34000000
H      0.38800000      1.63200000      7.92200000
H     -0.17300000      1.12300000      9.23200000
O     12.21400000      8.62800000      8.64000000
H     12.05900000      9.53900000      8.89000000
H     11.66100000      8.49300000      7.87100000
O      9.17400000     -7.20400000      4.07800000
H      9.77600000     -7.90900000      4.31600000
H      8.32500000     -7.63600000      3.98400000
O      8.56100000     -6.51700000     -5.58300000
H      8.45700000     -5.74900000     -6.14400000
H      8.84500000     -6.16100000     -4.74100000
O      2.33000000     10.82600000      9.33200000
H      2.81000000     10.21500000      9.89000000
H      1.63200000     10.29900000      8.94400000
O     15.47000000      0.96900000     10.33100000
H     14.59700000      1.17400000      9.99700000
H     16.06200000      1.21200000      9.62000000
O      5.48800000     -9.49500000     -7.39400000
H      6.18200000     -9.44600000     -6.73700000
H      5.93900000     -9.36900000     -8.22900000
O     13.53200000     -5.43200000     -9.87800000
H     14.33500000     -5.61700000     -9.39200000
H     13.39500000     -6.21000000    -10.41800000
O     -4.99400000    -12.20200000     -0.28500000
H     -4.76600000    -12.64400000      0.53200000
H     -4.16000000    -12.09700000     -0.74200000
O      2.67600000     -3.08400000     -3.22700000
H      3.01200000     -2.41000000     -3.81900000
H      3.44900000     -3.39200000     -2.75200000
O     12.17600000     -6.95300000     -6.71800000
H     11.73800000     -7.59100000     -6.15500000
H     12.57700000     -7.48000000     -7.41000000
O     -4.37300000     -1.19300000      1.38900000
H     -4.12900000     -0.26700000      1.39600000
H     -5.26200000     -1.20800000      1.74400000
O     -6.44600000      7.37800000     -8.50100000
H     -6.09200000      6.66800000     -7.96500000
H     -6.43400000      8.14200000     -7.92600000
O     -4.45000000      8.13600000     -2.41300000
H     -4.05800000      7.95300000     -1.55900000
H     -4.38400000      7.30900000     -2.88900000
O     15.71700000     -0.10800000     -8.53900000
H     15.91500000     -0.22400000     -9.46900000
H     15.21700000     -0.88800000     -8.30100000
O      4.31500000     -8.18400000    -14.92800000
H      4.58800000     -7.28700000    -15.11900000
H      4.87800000     -8.45600000    -14.20300000
O      3.54200000     14.76000000      2.27500000
H      2.83900000     14.72400000      2.92400000
H      4.32800000     14.51100000      2.76000000
O      3.98400000     -4.77900000      3.59400000
H      4.66100000     -4.73900000      4.26900000
H      4.36900000     -4.32800000      2.84200000
O      4.13400000     10.46300000     -0.46400000
H      4.27500000     10.45800000     -1.41100000
H      4.22600000     11.38300000     -0.21300000
O     -0.61400000     -0.95100000     15.94200000
H     -1.37300000     -1.21000000     16.46500000
H     -0.92700000     -0.21700000     15.41300000
O     -9.13300000      0.80700000      8.47500000
H     -9.91600000      0.27700000      8.32700000
H     -9.44700000      1.71100000      8.45100000
O      8.85800000      2.68200000     -1.42000000
H      9.36800000      3.30600000     -1.93600000
H      8.19300000      3.21700000     -0.98600000
O     -9.78700000      4.60400000     -4.32100000
H    -10.46900000      4.73300000     -4.98100000
H    -10.20500000      4.84700000     -3.49500000
O    -12.11000000      6.02500000      4.53100000
H    -11.66900000      5.77600000      3.71900000
H    -12.02300000      6.97700000      4.56900000
O     -0.56500000    -17.54500000      3.65800000
H     -0.00500000    -17.57000000      2.88200000
H     -0.98100000    -16.68400000      3.62500000
O    -15.12500000     -5.32300000     -0.33500000
H    -14.83900000     -5.30500000      0.57900000
H    -15.70700000     -4.56800000     -0.41800000
O    -13.41800000      4.74600000      0.17600000
H    -13.78700000      5.60900000      0.36500000
H    -13.49000000      4.26900000      1.00200000
O    -10.80300000     -9.40400000    -10.82900000
H    -10.42300000    -10.09200000    -11.37600000
H    -10.06400000     -8.83800000    -10.60700000
O     -2.57200000     -3.18000000      3.50400000
H     -2.95500000     -3.38400000      2.65000000
H     -2.75500000     -2.24900000      3.63200000
O      3.87000000     11.25400000     -8.44100000
H      2.92500000     11.17500000     -8.57700000
H      4.09400000     12.10700000     -8.81200000
O    -11.87500000     -4.22400000     -6.55000000
H    -10.97600000     -4.13100000     -6.86600000
H    -12.28400000     -4.83100000     -7.16600000
O     -8.98400000     10.17700000     -2.32100000
H     -9.90500000     10.12800000     -2.57800000
H     -8.92800000     10.96400000     -1.77900000
O     -8.18600000      1.01200000     11.24000000
H     -9.02700000      1.25700000     10.85300000
H     -8.13300000      1.52900000     12.04300000
O     11.32500000      0.11200000     12.27000000
H     11.77100000      0.09100000     11.42300000
H     11.61600000      0.92900000     12.67400000
O     -2.06000000      6.46000000      2.12700000
H     -1.14500000      6.37000000      1.86000000
H     -2.28800000      7.36100000      1.89900000
O     -0.82300000     -7.33400000      2.95800000
H      0.09500000     -7.55600000      2.80300000
H     -0.89800000     -6.42000000      2.68500000
O      7.59100000     -5.02100000    -11.78300000
H      7.00900000     -5.29500000    -11.07400000
H      8.13100000     -5.79200000    -11.96100000
O      3.23300000    -16.32200000     -7.40700000
H      2.99600000    -16.89000000     -6.67300000
H      2.84500000    -15.47500000     -7.18900000
O     11.30900000      4.52300000      1.06700000
H     12.12200000      4.24300000      1.48900000
H     11.30500000      5.47500000      1.16300000
O      8.50200000     10.65000000     -1.89600000
H      7.55600000     10.79800000     -1.87200000
H      8.87800000     11.43700000     -1.50300000
O      3.83600000     -3.78900000    -17.22200000
H      4.18900000     -3.11200000    -17.79900000
H      2.92200000     -3.53900000    -17.09100000
O     -0.10500000     -6.11100000     12.78800000
H      0.27200000     -6.14300000     11.90800000
H     -0.70000000     -6.86000000     12.82100000
O     12.09000000     -0.73400000      7.55500000
H     12.06800000     -1.27800000      6.76800000
H     11.69500000     -1.27900000      8.23500000
O      9.23200000      1.42000000     -6.51100000
H      9.60600000      0.53800000     -6.50000000
H      8.29300000      1.28300000     -6.38200000
O      2.41500000     12.31100000     -1.84400000
H      2.57000000     11.39400000     -2.07200000
H      1.92100000     12.27400000     -1.02600000
O     13.53700000      2.10300000      2.58400000
H     13.92200000      1.99200000      1.71400000
H     13.72900000      3.01100000      2.81700000
O      4.85700000     11.20400000     -2.93600000
H      5.37800000     11.87900000     -3.37200000
H      4.85100000     10.47100000     -3.55200000
O     -3.37100000     -0.69600000     -1.97100000
H     -2.89000000     -0.36000000     -2.72700000
H     -3.02800000     -0.19800000     -1.22800000
O     -1.28500000     -4.99600000      1.61900000
H     -1.24800000     -4.21500000      2.17000000
H     -2.14900000     -4.95800000      1.20800000
O    -10.56500000      2.62600000      0.01300000
H    -11.10900000      2.64800000     -0.77400000
H     -9.87600000      1.99400000     -0.19000000
O      8.28100000    -15.21500000      0.25800000
H      7.45100000    -14.73900000      0.27800000
H      8.24300000    -15.72900000     -0.54900000
O      9.26900000    -13.19000000      2.13600000
H      8.61800000    -13.17400000      2.83800000
H      8.87000000    -13.72700000      1.45200000
O    -11.42800000     -4.27100000     -3.34300000
H    -11.20700000     -3.56100000     -3.94500000
H    -10.68200000     -4.86800000     -3.39200000
O     15.63000000      8.88300000     -1.81300000
H     16.04600000      8.02900000     -1.69800000
H     15.17300000      8.81600000     -2.65100000
O    -15.65300000      3.42400000     -7.72300000
H    -16.11200000      2.89800000     -8.37800000
H    -15.29800000      2.78300000     -7.10700000
O      3.40200000     13.12700000      5.67800000
H      2.93200000     13.83100000      5.23000000
H      2.75500000     12.74600000      6.27100000
O      4.69400000     -0.57300000    -10.38200000
H      4.54900000     -0.51200000    -11.32600000
H      5.35300000      0.09600000    -10.19700000
O    -10.59500000     11.22200000      9.13200000
H    -11.31800000     11.80600000      8.90000000
H    -10.07100000     11.16000000      8.33300000
O     -8.82400000     -5.14400000     -3.41700000
H     -8.46700000     -4.90100000     -4.27100000
H     -8.27200000     -5.86900000     -3.12400000
O      8.65700000     -8.50900000     -9.23900000
H      9.60100000     -8.65000000     -9.16100000
H      8.26900000     -9.35200000     -9.00600000
O    -12.35500000      2.05800000     -3.77500000
H    -11.50400000      2.13400000     -3.34500000
H    -12.98300000      2.00400000     -3.05500000
O     -3.68000000      1.87800000     11.70200000
H     -4.03100000      0.98900000     11.74500000
H     -4.05300000      2.24400000     10.90000000
O      1.10000000     -3.32100000    -16.72300000
H      0.70700000     -4.13300000    -16.40400000
H      0.85900000     -3.28500000    -17.64800000
O     15.75100000      3.22900000     -3.56500000
H     15.72200000      2.37300000     -3.99400000
H     15.12500000      3.76300000     -4.05500000
O     -0.23700000      1.40200000      4.74100000
H     -0.77600000      2.05700000      4.29700000
H      0.02000000      1.82100000      5.56200000
O      9.07700000      1.07200000      8.69300000
H      9.11500000      1.51400000      9.54100000
H      8.16500000      0.79400000      8.60800000
O     10.98000000     -0.76400000    -11.44700000
H     10.43200000     -1.12300000    -10.74900000
H     11.29900000     -1.53200000    -11.92000000
O     13.64600000     -2.06800000     -7.90800000
H     12.90300000     -2.66200000     -8.01700000
H     13.59100000     -1.78200000     -6.99600000
O     -8.99900000      8.28000000     -5.24600000
H     -9.15800000      8.31600000     -4.30200000
H     -9.87200000      8.20800000     -5.63200000
O     -9.66600000     -5.52800000      2.55500000
H     -8.81700000     -5.55700000      2.99500000
H     -9.65400000     -4.70500000      2.06600000
O    -11.43900000      7.95000000     -6.63400000
H    -12.20800000      7.38400000     -6.56500000
H    -11.00900000      7.67200000     -7.44300000
O     10.57100000      7.86500000      6.62600000
H     10.71600000      7.73500000      5.68900000
H     10.55300000      6.98000000      6.99100000
O     12.21000000     -2.77600000     13.19600000
H     13.00500000     -3.11100000     12.78100000
H     12.12100000     -1.88500000     12.85900000
O     -0.25600000    -13.28300000    -11.91000000
H     -0.64100000    -12.80800000    -12.64700000
H      0.48300000    -13.75700000    -12.29000000
O     -1.91500000     13.89100000      0.16000000
H     -1.11300000     14.35300000     -0.08200000
H     -2.01400000     13.21400000     -0.51000000
O      4.41300000      6.44000000     -0.26800000
H      4.30400000      5.49200000     -0.18400000
H      5.35800000      6.57800000     -0.20700000
O      9.20500000     -4.64500000     -3.57800000
H     10.02300000     -4.61300000     -3.08200000
H      9.13500000     -3.78000000     -3.98100000
O     11.16100000      2.03100000    -14.73400000
H     11.82300000      1.34000000    -14.71800000
H     10.63600000      1.87800000    -13.94800000
O      7.36600000     14.25600000      7.18500000
H      6.55500000     14.65200000      6.86700000
H      7.12100000     13.83400000      8.00800000
O      8.15900000     -1.41800000      0.59400000
H      7.69600000     -0.85800000      1.21600000
H      8.97600000     -1.64500000      1.03800000
O      8.25300000    -12.14600000     -6.39600000
H      7.32100000    -12.21000000     -6.18800000
H      8.33300000    -11.33000000     -6.89000000
O      7.75300000    -15.03300000     -7.70000000
H      7.29600000    -15.15200000     -6.86800000
H      7.87500000    -14.08700000     -7.77300000
O     -5.55500000    -15.78800000      0.21200000
H     -5.33900000    -14.95100000      0.62200000
H     -4.77200000    -16.32500000      0.33700000
O    -11.19100000      8.66800000      3.69300000
H    -11.07400000      8.54200000      2.75100000
H    -10.31000000      8.58900000      4.05700000
O      0.02100000      1.48600000     -6.92200000
H     -0.03800000      0.53800000     -6.81000000
H      0.91800000      1.63700000     -7.22100000
O      3.05200000     -9.16200000     -1.49600000
H      2.87100000     -8.59700000     -2.24700000
H      2.33500000     -9.79700000     -1.49600000
O      7.19100000     10.28400000     12.47400000
H      7.49400000     10.74700000     11.69300000
H      7.99400000     10.00700000     12.91500000
O      2.29200000     -2.41400000     17.25600000
H      2.24600000     -2.94100000     16.45800000
H      2.30300000     -3.05500000     17.96600000
O      5.15300000    -11.50100000     -5.51100000
H      5.33000000    -10.56800000     -5.63200000
H      4.19900000    -11.56000000     -5.46500000
O     11.94700000     -6.89600000      5.22300000
H     11.48300000     -7.73100000      5.29100000
H     11.82500000     -6.62800000      4.31300000
O     11.65000000     -7.62700000     -2.43500000
H     11.74400000     -8.16500000     -3.22000000
H     11.99900000     -8.17000000     -1.72800000
O      7.76000000     11.59700000     -6.60400000
H      7.70100000     12.42700000     -7.07700000
H      7.10500000     11.03700000     -7.02000000
O     -4.47500000     -7.15800000      9.23800000
H     -5.40900000     -7.01100000      9.38700000
H     -4.04400000     -6.42900000      9.68500000
O    -11.48400000     -4.67900000      4.63200000
H    -11.04400000     -4.58800000      3.78700000
H    -11.36400000     -5.59900000      4.86700000
O    -17.36100000     -6.49300000     -1.32900000
H    -16.66100000     -5.87700000     -1.11200000
H    -17.49900000     -6.99200000     -0.52400000
O      6.78500000      3.98900000     11.00800000
H      6.61000000      4.34400000     11.87900000
H      6.39500000      4.62400000     10.40700000
O     -0.79900000     17.50400000     -3.45300000
H     -0.68000000     16.57800000     -3.66500000
H     -1.12100000     17.50400000     -2.55200000
O     -0.41100000     11.32100000      6.96900000
H     -1.35300000     11.47200000      6.89200000
H     -0.33700000     10.40600000      7.24200000
O     -3.92500000      7.71100000     -6.32000000
H     -4.15600000      7.26200000     -5.50600000
H     -4.65100000      8.31500000     -6.47500000
O    -13.59100000      1.21200000     -8.12600000
H    -14.50900000      1.04400000     -8.33800000
H    -13.20100000      0.34100000     -8.04400000
O     12.02400000    -10.61800000     -0.84300000
H     12.96600000    -10.69900000     -0.69400000
H     11.65800000    -11.44300000     -0.52200000
O     -7.60100000      7.13100000     14.24300000
H     -8.46600000      6.73100000     14.32200000
H     -7.01400000      6.39900000     14.05500000
O      2.58400000     -6.71000000    -11.84000000
H      2.28600000     -7.60100000    -11.65400000
H      3.53700000     -6.75800000    -11.77300000
O      6.12400000      1.36600000      5.87500000
H      6.92400000      1.35100000      5.35000000
H      6.17800000      0.57900000      6.41800000
O      0.20700000      6.93000000     -9.02900000
H      0.31500000      7.82600000     -8.71100000
H     -0.74000000      6.81500000     -9.10600000
O      7.62600000     11.16200000      8.74900000
H      8.58300000     11.20500000      8.76100000
H      7.42900000     10.33900000      8.30100000
O     -0.95900000    -16.77300000     -2.06200000
H     -1.84200000    -17.12400000     -2.17900000
H     -0.77600000    -16.30900000     -2.88000000
O    -12.71700000     -1.09400000      3.06700000
H    -13.27000000     -1.11800000      2.28500000
H    -11.88700000     -0.72900000      2.76200000
O      4.46800000     -1.25900000     -4.54800000
H      4.24900000     -0.42100000     -4.95600000
H      4.95300000     -1.02100000     -3.75800000
O      2.67700000      2.80500000     11.41600000
H      2.95500000      1.98700000     11.00400000
H      3.44100000      3.09300000     11.91600000
O    -15.16000000     -5.09600000     -7.25200000
H    -16.08800000     -4.91000000     -7.39100000
H    -15.12300000     -6.04300000     -7.11700000
O     -1.25000000    -11.72400000      9.81200000
H     -1.90400000    -11.25800000     10.33400000
H     -0.82500000    -11.04100000      9.29400000
O     10.28100000    -10.59800000      2.32000000
H      9.85000000    -11.41600000      2.07200000
H      9.72000000    -10.23100000      3.00400000
O      0.89900000      0.09600000    -13.24700000
H      0.47500000      0.88100000    -13.59300000
H      0.34100000     -0.62500000    -13.53700000
O     -5.17800000     -9.49700000      6.36400000
H     -5.70600000    -10.10100000      5.84100000
H     -5.17700000     -8.68300000      5.86200000
O     -7.25300000     -4.95000000     -5.71600000
H     -7.39400000     -5.38600000     -6.55600000
H     -6.86100000     -4.10800000     -5.94500000
O      7.11400000    -13.60500000     -2.72400000
H      6.24500000    -13.25000000     -2.53200000
H      7.71000000    -12.87100000     -2.57700000
O     -7.28200000      0.13600000    -12.57400000
H     -8.08100000     -0.38500000    -12.49200000
H     -6.85300000     -0.20300000    -13.35900000
O      3.09700000      1.94300000    -11.26100000
H      3.45300000      1.14400000    -11.65000000
H      3.63400000      2.64600000    -11.62500000
O      4.85300000      2.46700000     13.09900000
H      4.39400000      2.01600000     13.80700000
H      5.42400000      3.09300000     13.54500000
O     -1.77200000     13.12500000     -9.70700000
H     -2.69200000     13.23200000     -9.46300000
H     -1.70200000     12.20900000     -9.97900000
O      4.64300000     13.06300000      0.38300000
H      4.01000000     13.64100000      0.80800000
H      4.87200000     13.51500000     -0.43000000
O      4.44000000      7.41600000    -14.36500000
H      5.00900000      7.63300000    -15.10300000
H      4.81600000      7.89300000    -13.62500000
O     10.55100000    -13.75500000     -6.14000000
H     10.81400000    -13.86800000     -5.22700000
H      9.76600000    -13.20900000     -6.09700000
O      0.55200000      8.95000000      8.16900000
H      0.83300000      8.76900000      7.27200000
H      0.13200000      8.13900000      8.45600000
O    -15.38700000     -8.48900000     -4.52700000
H    -14.76000000     -8.67800000     -5.22600000
H    -15.13700000     -7.62200000     -4.20800000
O     -5.09700000     -6.73900000     12.78400000
H     -5.52500000     -6.51900000     11.95600000
H     -5.21000000     -5.95800000     13.32700000
O      2.30200000    -11.51600000     -5.31100000
H      1.74200000    -12.27700000     -5.15700000
H      2.18600000    -11.31700000     -6.24000000
O     -9.93900000     -0.33000000    -12.55500000
H    -10.37200000     -1.01900000    -12.05100000
H    -10.08100000      0.46600000    -12.04300000
O      7.59300000      5.00200000     -0.45000000
H      8.37600000      5.46600000     -0.15300000
H      7.25600000      5.53700000     -1.16800000
O      4.16600000      4.85200000    -15.02500000
H      4.17900000      5.78000000    -14.79000000
H      5.00300000      4.70500000    -15.46400000
O     11.58600000     -6.30500000      2.36900000
H     10.85000000     -6.87500000      2.14600000
H     12.10500000     -6.26000000      1.56600000
O     -5.22400000     -1.74100000     -5.35800000
H     -4.69100000     -0.95100000     -5.44800000
H     -5.33900000     -1.84500000     -4.41300000
O     -4.27900000     -4.22400000    -11.01800000
H     -5.08300000     -4.11800000    -10.50900000
H     -4.07400000     -3.34200000    -11.32600000
O     14.02800000     -7.45700000     -0.04900000
H     13.95400000     -8.12600000      0.63000000
H     14.75000000     -7.75600000     -0.60300000
O      5.83200000      5.87600000     -5.67500000
H      6.23300000      5.46400000     -4.91000000
H      6.10100000      5.32600000     -6.41100000
O    -13.57300000      6.31000000     -6.34100000
H    -13.16800000      5.44500000     -6.40800000
H    -14.31900000      6.27300000     -6.93900000
O     -7.05300000     -3.53600000      1.29800000
H     -6.86000000     -2.67900000      1.67900000
H     -7.92300000     -3.43400000      0.91000000
O      1.75800000     -8.40700000      5.78500000
H      0.87500000     -8.77500000      5.82500000
H      1.87500000     -8.16300000      4.86700000
O      6.87300000      5.22600000    -13.01900000
H      7.33700000      4.81800000    -13.74900000
H      7.29600000      4.87100000    -12.23700000
O      0.63300000     -4.91300000     -3.11300000
H      1.36200000     -4.29600000     -3.18400000
H      0.99200000     -5.65300000     -2.62400000
O     -7.88900000     -2.72400000    -12.31200000
H     -7.05000000     -2.90500000    -11.89000000
H     -8.53500000     -2.81500000    -11.61100000
O      0.11800000      2.75200000     10.48200000
H      0.99000000      2.81900000     10.87200000
H     -0.47400000      3.07100000     11.16200000
O    -13.12700000     -0.30200000     10.52700000
H    -13.21500000     -1.15700000     10.94700000
H    -12.41900000     -0.41800000      9.89300000
O     -2.36600000      9.09100000      1.81500000
H     -3.20300000      9.55600000      1.81100000
H     -1.94400000      9.35100000      0.99600000
O    -13.46700000      3.38200000      2.50500000
H    -12.90700000      4.12200000      2.73800000
H    -13.52100000      2.86100000      3.30600000
O     -0.12600000     12.64200000     -6.87400000
H     -0.77000000     12.86200000     -6.20000000
H      0.01400000     13.46200000     -7.34700000
O     -2.29600000     -7.51900000     11.92600000
H     -2.78400000     -6.70200000     11.82700000
H     -2.96400000     -8.20400000     11.89400000
O      5.87600000    -11.67500000      9.25100000
H      5.64200000    -12.08900000      8.42000000
H      5.55600000    -10.77700000      9.17000000
O     -3.02000000     -5.04600000     10.64000000
H     -2.77800000     -4.86400000     11.54800000
H     -2.70500000     -4.28600000     10.15100000
O      4.13700000      4.33300000    -12.18200000
H      4.97900000      4.69700000    -12.45500000
H      3.67700000      4.15300000    -13.00200000
O    -12.85200000    -12.76300000     -0.61400000
H    -12.25300000    -12.96200000      0.10600000
H    -12.71000000    -11.83400000     -0.79400000
O     11.82200000     -4.37400000     -7.84600000
H     12.06600000     -5.09100000     -7.26000000
H     12.18000000     -4.62800000     -8.69700000
O      9.67600000     -6.58000000    -12.77100000
H      9.99500000     -7.47800000    -12.68700000
H     10.17900000     -6.21300000    -13.49800000
O    -14.30200000      8.45200000     -1.58700000
H    -14.76900000      8.08300000     -0.83800000
H    -14.33400000      9.39800000     -1.44700000
O     -0.36700000    -12.81000000     -4.53200000
H     -1.32300000    -12.83000000     -4.55900000
H     -0.13600000    -11.93400000     -4.84100000
O      4.09700000    -14.42800000     -4.43500000
H      4.16600000    -15.35100000     -4.19100000
H      3.34600000    -14.39300000     -5.02700000
O     -7.30600000     -6.10800000      0.08200000
H     -6.61100000     -6.68100000      0.40700000
H     -7.30900000     -5.36800000      0.68900000
O      4.38400000    -10.36100000     13.88500000
H      3.82400000    -10.32200000     14.66000000
H      3.77600000    -10.31200000     13.14700000
O      7.57000000    -16.45000000     -2.26300000
H      7.27400000    -15.61700000     -2.63000000
H      8.12200000    -16.83000000     -2.94700000
O     12.95000000     10.59800000      0.57800000
H     13.88100000     10.81000000      0.51400000
H     12.82600000     10.34000000      1.49200000
O     -0.85200000    -16.41300000     -4.74000000
H     -1.75300000    -16.71300000     -4.86100000
H     -0.46600000    -16.45900000     -5.61500000
O      1.18600000     11.38200000     -9.59700000
H      0.47000000     11.02100000    -10.12100000
H      0.84100000     11.40500000     -8.70400000
O      2.53200000     14.10000000     -4.15600000
H      2.61500000     13.46900000     -4.87100000
H      2.43100000     13.56100000     -3.37100000
O     -5.19800000     -7.68900000    -10.39000000
H     -5.22100000     -8.41000000    -11.01800000
H     -4.77500000     -6.97200000    -10.86300000
O     -5.02600000      9.40600000    -10.43800000
H     -5.79200000      9.68600000     -9.93800000
H     -5.03300000      8.45100000    -10.37400000
O    -11.46600000     -0.80300000     -8.15000000
H    -11.17600000     -0.44000000     -8.98700000
H    -10.76400000     -0.58200000     -7.53700000
O     -4.40100000      6.63600000    -10.47700000
H     -4.91500000      5.88600000    -10.17800000
H     -3.56500000      6.25900000    -10.75100000
O      6.57600000     -5.92700000     -3.65500000
H      7.39400000     -5.53100000     -3.35700000
H      6.39400000     -5.49900000     -4.49200000
O     12.24800000    -11.35800000      4.48100000
H     12.16700000    -11.67800000      3.58200000
H     11.88600000    -12.06200000      5.01900000
O      2.14700000    -11.83400000    -10.87900000
H      2.59200000    -12.61800000    -10.55800000
H      1.79700000    -12.08900000    -11.73300000
O     -1.23400000      3.79000000      3.30300000
H     -0.47400000      3.96600000      2.74800000
H     -1.07900000      4.30900000      4.09200000
O      1.95900000      4.75800000     -9.42000000
H      2.63400000      4.94200000    -10.07300000
H      1.37600000      5.51700000     -9.45900000
O      5.63900000     10.59700000    -13.17600000
H      5.94700000     10.69400000    -14.07800000
H      5.85000000      9.69200000    -12.94700000
O      6.59000000      4.60700000     13.72000000
H      5.94400000      5.06500000     14.25700000
H      7.29300000      4.38300000     14.33000000
O      0.93200000      8.60800000     -6.70100000
H      1.63000000      7.99000000     -6.48300000
H      0.16800000      8.28400000     -6.22400000
O    -16.38600000     -0.50600000      5.56200000
H    -16.50100000     -0.81800000      6.45900000
H    -15.85800000     -1.18400000      5.13900000
O      8.81800000    -10.57400000      6.89300000
H      8.59200000     -9.93200000      7.56500000
H      7.97800000    -10.94900000      6.62900000
O      1.53800000      8.44400000      5.72600000
H      2.31400000      8.32700000      5.17800000
H      0.95800000      8.99900000      5.20500000
O     14.10200000      5.15500000     -9.32000000
H     14.69800000      5.05000000    -10.06100000
H     13.27800000      4.77100000     -9.62000000
O     -1.59400000     17.70100000     -0.85200000
H     -1.57300000     17.33900000      0.03300000
H     -2.13300000     18.48800000     -0.77700000
O     -6.42300000    -13.23000000      5.60600000
H     -7.09700000    -12.75900000      5.11700000
H     -6.90300000    -13.68500000      6.29800000
O    -16.04000000      4.56700000     -2.63100000
H    -16.00600000      4.21800000     -1.74000000
H    -16.69000000      4.02400000     -3.07700000
O     -4.80500000      7.37300000      5.52100000
H     -4.99300000      7.01400000      6.38800000
H     -4.55800000      6.61200000      4.99500000
O      8.14400000      3.99900000    -14.86000000
H      7.97500000      3.39900000    -15.58700000
H      9.02800000      3.77800000    -14.56800000
O     -4.63400000      3.83400000    -17.02000000
H     -3.70100000      3.98900000    -17.16700000
H     -4.84900000      4.37500000    -16.25900000
O      7.69600000     13.49500000     -8.79200000
H      6.83800000     13.19200000     -9.08800000
H      8.11500000     13.83800000     -9.58100000
O     -2.58700000    -11.81700000     -2.10300000
H     -1.75100000    -12.28300000     -2.12000000
H     -2.84200000    -11.74900000     -3.02300000
O     -0.04500000     -5.43800000    -15.67600000
H     -0.94200000     -5.74900000    -15.79700000
H      0.28800000     -5.95100000    -14.93900000
O      3.14400000      6.76400000     -2.95100000
H      2.46700000      6.27400000     -2.48400000
H      3.76700000      7.02000000     -2.27100000
O     -7.12500000     -6.61300000     10.38400000
H     -7.51300000     -5.91900000      9.85200000
H     -7.85500000     -7.19800000     10.58500000
O      5.04900000      6.89000000     12.32800000
H      4.80300000      7.49600000     13.02700000
H      6.00600000      6.87700000     12.34700000
O      1.16800000      9.02800000    -12.52500000
H      0.72500000      9.87600000    -12.52700000
H      0.45700000      8.38700000    -12.50200000
O     -3.95900000      2.43300000     -9.84900000
H     -4.45200000      3.24300000     -9.71800000
H     -3.24100000      2.48600000     -9.21800000
O      2.72300000      1.86100000     -8.63200000
H      2.81200000      1.88900000     -9.58500000
H      2.56600000      2.77100000     -8.38000000
O    -12.42100000      6.28900000     -9.27500000
H    -13.36200000      6.15600000     -9.38400000
H    -12.28900000      7.22100000     -9.44500000
O     -8.12200000    -13.64100000      7.65100000
H     -9.07000000    -13.76200000      7.60000000
H     -7.98300000    -13.18300000      8.48000000
O     -0.51000000     11.05400000    -13.24200000
H     -0.78700000     10.76100000    -14.11000000
H     -1.11700000     10.62600000    -12.63900000
O     -3.53000000    -17.19300000     -1.98000000
H     -4.35000000    -17.66600000     -2.12600000
H     -3.73100000    -16.28700000     -2.21300000
O      6.25600000      0.96800000      9.35500000
H      6.03400000      1.38700000     10.18600000
H      5.87000000      0.09400000      9.41700000
O     -9.95900000     -9.75000000     12.58400000
H     -9.40600000     -9.57700000     11.82200000
H     -9.52300000    -10.47100000     13.03700000
O     -0.69600000     10.90900000     12.89700000
H      0.06900000     10.34700000     12.77600000
H     -0.97900000     11.12200000     12.00700000
O     12.27400000     -5.33200000     -0.19200000
H     11.46600000     -5.76600000     -0.46500000
H     12.94800000     -6.00700000     -0.27400000
O    -11.20400000      7.59600000     -3.18200000
H    -11.50000000      8.50600000     -3.20400000
H    -11.98200000      7.09700000     -2.93400000
O    -10.64700000     -7.77700000     -5.64800000
H    -10.05900000     -8.16300000     -6.29800000
H    -11.15800000     -7.13400000     -6.14000000
O     10.46800000     -9.47100000      5.20100000
H     11.09400000    -10.08700000      4.82000000
H      9.96000000     -9.99600000      5.81900000
O      1.39800000    -10.31900000     15.50300000
H      0.96500000    -11.09700000     15.15300000
H      0.90000000     -9.58500000     15.14200000
O      4.55400000     -1.01400000     11.23200000
H      4.42200000     -0.42400000     11.97400000
H      3.69100000     -1.39500000     11.07300000
O      2.83900000      1.12800000    -16.29900000
H      2.08500000      0.76500000    -16.76500000
H      2.75200000      2.07500000    -16.40400000
O     -7.35600000    -10.81100000      4.31300000
H     -7.46700000    -10.90600000      3.36700000
H     -7.30000000     -9.86500000      4.45300000
O     -4.37700000    -13.47100000      1.85400000
H     -3.49400000    -13.10300000      1.81100000
H     -4.47700000    -13.74600000      2.76600000
O      4.03600000     -2.26900000     -7.94200000
H      3.68000000     -2.13800000     -8.82000000
H      4.61800000     -1.52200000     -7.80500000
O      6.18900000      8.40700000     -4.43300000
H      6.11400000      9.15700000     -5.02400000
H      6.05200000      7.64500000     -4.99600000
O      2.44900000    -10.83400000      9.26000000
H      2.94500000    -11.58900000      9.57700000
H      2.10800000    -11.11200000      8.41000000
O     -3.24500000      0.99600000    -11.89700000
H     -3.75800000      1.40400000    -11.20000000
H     -3.53100000      0.08300000    -11.90200000
O    -13.53500000     -1.19300000      7.22200000
H    -14.28600000     -1.75800000      7.04200000
H    -12.78500000     -1.78700000      7.22900000
O    -11.11100000     -2.29400000    -10.94600000
H    -11.41300000     -3.05800000    -11.43800000
H    -10.97100000     -2.62200000    -10.05700000
O     10.31800000      5.27100000     -1.55600000
H     10.77200000      5.27200000     -0.71300000
H     11.01900000      5.31000000     -2.20600000
O     11.44300000    -14.02000000     -3.45100000
H     12.08700000    -14.72200000     -3.36500000
H     10.88800000    -14.10600000     -2.67600000
O    -14.61500000     -2.67600000      4.54500000
H    -15.19400000     -2.89000000      3.81300000
H    -13.73200000     -2.77000000      4.18700000
O     12.01000000     10.25900000     -5.84400000
H     11.83000000     11.19600000     -5.92600000
H     11.20600000      9.83400000     -6.14200000
O     -7.64400000      0.53500000     -2.28200000
H     -7.66200000      1.28000000     -1.68200000
H     -7.83000000      0.91500000     -3.14100000
O     -2.41700000     -6.17100000     -3.31800000
H     -1.49200000     -5.92600000     -3.33500000
H     -2.88600000     -5.33800000     -3.36100000
O     -6.76300000     -3.73500000     -9.89500000
H     -6.96000000     -3.33500000     -9.04900000
H     -6.99600000     -4.65700000     -9.78400000
O      6.97000000     12.57600000     -3.94500000
H      7.89700000     12.44900000     -3.74200000
H      6.88700000     12.31100000     -4.86100000
O     -2.15400000      5.15900000    -10.65700000
H     -1.83700000      5.25900000     -9.76000000
H     -1.99200000      4.24000000    -10.86900000
O      5.81400000     -7.16600000      4.12500000
H      6.06500000     -6.28400000      4.40100000
H      5.74200000     -7.10600000      3.17200000
O     -1.09200000     -4.64500000     16.94100000
H     -1.03600000     -4.02800000     17.67100000
H     -1.99900000     -4.58000000     16.64200000
O     -3.54200000     -0.07600000     -6.74700000
H     -3.47400000      0.79500000     -7.13800000
H     -2.96100000     -0.62200000     -7.27600000
O    -13.60100000     -2.91600000     -8.64200000
H    -12.84300000     -2.38900000     -8.39000000
H    -13.79900000     -3.43900000     -7.86500000
O     -9.27100000      4.57600000    -14.56100000
H     -8.58300000      5.18500000    -14.29100000
H     -8.79900000      3.81200000    -14.89200000
O      6.92100000      1.68100000    -11.25800000
H      7.22900000      2.45800000    -10.79300000
H      6.94400000      1.93000000    -12.18200000
O     -2.62800000      8.38500000     12.09300000
H     -2.49600000      8.96500000     12.84400000
H     -1.96000000      7.70700000     12.19500000
O     14.37100000      8.08200000      6.68200000
H     13.94100000      8.31900000      7.50400000
H     15.29900000      8.25900000      6.83700000
O      4.85500000      5.91500000     -9.44700000
H      5.05100000      6.77500000     -9.07600000
H      4.84500000      6.05800000    -10.39300000
O      8.06600000     -1.26400000    -13.84500000
H      8.36300000     -1.28500000    -14.75400000
H      7.39000000     -1.94000000    -13.79700000
O    -10.85300000      6.45200000    -11.79000000
H    -10.17800000      5.80100000    -11.59900000
H    -11.19000000      6.70700000    -10.93100000
O     -1.55000000    -18.40800000      0.33000000
H     -1.34100000    -17.90300000     -0.45700000
H     -2.15500000    -17.85000000      0.81800000
O      0.65300000     -7.66300000     -8.57900000
H      1.59900000     -7.56600000     -8.47100000
H      0.28100000     -6.89700000     -8.14200000
O      7.35600000    -13.70800000     10.53900000
H      7.48200000    -13.30900000     11.40000000
H      6.70700000    -13.15000000     10.11000000
O     -2.38000000      9.69100000     14.51300000
H     -2.75500000      9.94900000     15.35500000
H     -1.74100000     10.37600000     14.31500000
O     14.62800000      0.23000000      6.91400000
H     15.31200000      0.78000000      7.29500000
H     13.83300000      0.47400000      7.38700000
O      5.04900000     -1.57700000     -0.48600000
H      4.26200000     -1.04500000     -0.36600000
H      5.52800000     -1.14000000     -1.19100000
O     -7.83300000      3.78100000     -8.37400000
H     -7.28000000      4.11800000     -7.66900000
H     -8.72700000      3.96700000     -8.08900000
O      5.01300000    -11.78600000      6.62000000
H      5.29600000    -10.98200000      6.18600000
H      4.07800000    -11.65500000      6.78100000
O     -3.15100000     -1.70000000    -15.34000000
H     -3.13900000     -1.19600000    -16.15400000
H     -3.88400000     -2.30700000    -15.44500000
O     -4.74500000      2.56500000    -14.08800000
H     -4.46700000      2.12900000    -14.89400000
H     -3.99300000      2.48300000    -13.50100000
O     -4.93200000     -7.54800000      0.55700000
H     -4.03100000     -7.29900000      0.35400000
H     -4.94700000     -8.50000000      0.45100000
O     -2.40800000     -3.70100000     13.11900000
H     -2.80600000     -3.85900000     13.97500000
H     -1.57400000     -4.17000000     13.15200000
O      0.13000000     -3.44800000     14.92700000
H      0.15100000     -2.56000000     15.28300000
H     -0.12300000     -3.99800000     15.66900000
O      5.85000000     14.53100000     -2.41200000
H      5.68800000     15.27900000     -2.98800000
H      6.29000000     13.89000000     -2.96900000
O     10.40100000     -4.42700000     14.78600000
H     11.08700000     -3.86400000     14.42700000
H      9.92700000     -4.74600000     14.01800000
O     -2.58800000     -1.36100000     11.48200000
H     -2.35500000     -0.77200000     12.20000000
H     -2.71400000     -2.21200000     11.90200000
O      8.90700000     15.52500000     -2.87000000
H      9.14500000     16.41800000     -2.62000000
H      8.45700000     15.17400000     -2.10100000
O     -8.50100000      6.68300000      4.38600000
H     -8.43700000      5.94700000      3.77800000
H     -8.36800000      7.45800000      3.84000000
O     -6.59600000      3.00700000    -12.25000000
H     -5.91400000      3.06500000    -12.91900000
H     -6.89500000      2.09800000    -12.29200000
O     -1.76300000    -12.87800000      1.60500000
H     -1.60900000    -12.04500000      1.15900000
H     -1.65900000    -13.53900000      0.92100000
O    -17.14300000     -1.95500000     -2.95600000
H    -16.64700000     -1.95000000     -3.77400000
H    -17.71000000     -1.18500000     -3.01500000
O     -4.94000000    -11.96000000    -10.71700000
H     -4.23800000    -12.59100000    -10.87700000
H     -4.53600000    -11.10700000    -10.87800000
O      1.69600000     -9.18400000     -3.82200000
H      1.62700000     -8.56400000     -4.54800000
H      1.97200000    -10.00300000     -4.23300000
O      6.34600000     -6.14500000    -15.49500000
H      6.64900000     -5.82300000    -16.34400000
H      7.00800000     -6.78600000    -15.23200000
O     -8.93100000    -12.96800000     -8.27200000
H     -9.45200000    -12.31200000     -8.73400000
H     -9.00300000    -12.72600000     -7.34900000
O     -2.43800000     -7.01300000      7.05200000
H     -2.36800000     -6.06400000      7.15500000
H     -2.87300000     -7.30900000      7.85200000
O     -3.41500000    -16.83600000      1.72100000
H     -2.65600000    -16.25700000      1.79400000
H     -3.93000000    -16.65700000      2.50800000
O      5.20200000     15.85300000      6.54300000
H      5.39800000     16.30500000      7.36300000
H      4.24700000     15.86700000      6.48400000
O      5.18900000    -15.08300000      4.48600000
H      4.74300000    -14.62500000      5.19800000
H      6.11000000    -14.84100000      4.58600000
O     12.06000000      2.03600000     -2.50100000
H     12.30300000      1.14900000     -2.76600000
H     12.26900000      2.07200000     -1.56700000
O     -7.46800000     10.51400000     -8.98900000
H     -8.02700000      9.84600000     -9.38600000
H     -7.63000000     11.30100000     -9.50800000
O     10.02000000     12.01900000      2.42200000
H     10.44900000     12.06100000      3.27700000
H     10.58800000     12.52800000      1.84400000
O    -13.17100000      2.20500000     12.58800000
H    -13.08700000      2.67800000     11.76000000
H    -13.60800000      1.38600000     12.35300000
O     -3.03500000     -6.57200000    -13.09400000
H     -2.80500000     -7.43000000    -12.73700000
H     -2.72300000     -5.94800000    -12.43900000
O     -6.19100000    -12.18400000     -8.40700000
H     -7.07900000    -12.53100000     -8.48400000
H     -5.86500000    -12.15600000     -9.30600000
O      1.01400000     -5.79700000      7.27000000
H      1.01800000     -4.98000000      6.77100000
H      1.52400000     -6.40600000      6.73700000
O     -2.93500000      5.13100000      6.88700000
H     -3.53500000      4.78600000      6.22600000
H     -3.48300000      5.68400000      7.44400000
O     -5.87600000      4.35600000     -9.95100000
H     -6.20700000      4.05900000    -10.79900000
H     -6.58200000      4.16000000     -9.33600000
O     16.27900000     -0.06200000      0.83100000
H     16.15700000      0.03100000      1.77600000
H     17.20400000      0.13900000      0.68800000
O      6.03500000     -0.18900000     -2.51700000
H      6.98700000     -0.26800000     -2.58100000
H      5.85700000      0.73100000     -2.71200000
O     14.02500000      7.02200000      4.16600000
H     13.95900000      7.63100000      4.90100000
H     14.37000000      6.21700000      4.55300000
O     -3.71500000     -8.22300000     -5.11300000
H     -3.40300000     -7.40300000     -4.73200000
H     -4.00300000     -7.98500000     -5.99400000
O     -0.15000000    -12.53200000     -8.23800000
H      0.31500000    -13.31500000     -8.53600000
H     -0.94300000    -12.86900000     -7.82200000
O      1.52500000     -7.55100000     -5.86000000
H      0.87600000     -6.89200000     -6.10400000
H      2.16200000     -7.53700000     -6.57400000
O     13.57100000     -4.30100000      5.59600000
H     13.45600000     -3.55500000      5.00700000
H     12.81800000     -4.86500000      5.41700000
O     -6.06600000     10.99400000    -12.93500000
H     -5.91400000     11.49800000    -12.13500000
H     -6.99200000     11.13300000    -13.13300000
O      6.02600000     -4.96500000     -6.32000000
H      5.07900000     -5.10100000     -6.31000000
H      6.35600000     -5.62000000     -6.93500000
O      1.91400000    -13.97500000      8.54900000
H      1.51200000    -13.11000000      8.63100000
H      1.80800000    -14.37200000      9.41300000
O     -8.37000000      2.07200000     -4.53000000
H     -7.71100000      2.14400000     -5.22000000
H     -8.78500000      2.93400000     -4.50400000
O      3.56700000     -0.39400000    -12.86300000
H      3.93000000     -0.68800000    -13.69800000
H      2.62000000     -0.38600000    -13.00200000
O      8.66600000      5.25100000      5.38800000
H      9.39300000      5.63500000      4.89700000
H      8.27800000      5.98900000      5.85700000
O     -7.49500000     -1.71000000      9.32000000
H     -7.67700000     -0.77400000      9.39900000
H     -7.85100000     -1.95300000      8.46600000
O     -3.86300000     -4.92900000     15.45100000
H     -4.32700000     -5.39900000     16.14400000
H     -4.55400000     -4.62100000     14.86600000
O      3.23400000      8.86500000     14.71300000
H      4.14800000      8.92500000     14.43700000
H      3.19400000      9.37300000     15.52300000
O      1.49300000      4.66000000      2.84200000
H      1.47900000      4.71700000      3.79700000
H      2.39300000      4.41000000      2.63100000
O      4.74400000    -12.08000000     -2.24400000
H      4.11100000    -12.56500000     -1.71500000
H      4.23000000    -11.72300000     -2.96800000
O     -4.12300000      7.07600000      8.36400000
H     -4.60800000      6.94500000      9.17800000
H     -3.86600000      7.99800000      8.38400000
O     -6.92800000      9.85900000     11.27500000
H     -6.67000000      8.96000000     11.07000000
H     -6.79600000      9.93700000     12.21900000
O     -0.25200000      3.17100000    -10.44000000
H      0.37200000      3.57700000     -9.83800000
H     -0.09800000      2.23100000    -10.34600000
O     -5.31300000     13.72200000     -2.48800000
H     -5.72800000     14.43600000     -2.00300000
H     -5.83400000     13.64000000     -3.28700000
O     -7.57000000     -8.66700000      7.67300000
H     -7.34800000     -7.91500000      7.12400000
H     -6.92800000     -9.33600000      7.43400000
O     -5.10000000    -12.51200000      8.15300000
H     -5.62600000    -12.58700000      8.95000000
H     -5.58000000    -13.02200000      7.50100000
O     -9.82600000     -0.21700000      2.00500000
H     -9.78500000      0.62300000      2.46200000
H    -10.12200000      0.00600000      1.12200000
O    -12.45000000      3.43000000     -6.37900000
H    -12.80200000      2.63600000     -6.78100000
H    -12.50000000      3.26500000     -5.43800000
O      6.59500000    -14.84700000     -5.34100000
H      5.72800000    -14.49600000     -5.13600000
H      7.20000000    -14.29900000     -4.84100000
O     11.94300000     -1.89500000      5.03100000
H     11.43700000     -2.67600000      4.80400000
H     11.54700000     -1.19400000      4.51300000
O     -7.70400000      6.65000000    -13.74500000
H     -6.82600000      6.86400000    -13.42700000
H     -8.10800000      7.50000000    -13.92100000
O    -13.60600000     -4.47400000    -10.83600000
H    -13.61800000     -4.01100000     -9.99800000
H    -13.07200000     -5.25100000    -10.67300000
O      6.00300000    -12.18200000     -8.29800000
H      5.48700000    -11.64600000     -8.90000000
H      5.48600000    -12.20400000     -7.49300000
O      5.63800000    -14.19400000      0.32300000
H      5.58900000    -13.68700000     -0.48800000
H      5.17600000    -13.65900000      0.96800000
O     11.02500000     -4.87400000      9.40300000
H     10.11900000     -5.06600000      9.16400000
H     11.10600000     -3.92600000      9.29200000
O     -1.48500000      7.94800000     -1.50800000
H     -1.27800000      7.94000000     -2.44300000
H     -1.12700000      8.77700000     -1.19100000
O      8.38100000    -11.16400000     -8.96600000
H      7.65300000    -11.69700000     -8.64800000
H      8.96500000    -11.78800000     -9.39600000
O     -4.36500000    -16.47300000      4.21600000
H     -4.14200000    -16.11600000      5.07500000
H     -4.71700000    -17.34400000      4.40200000
O     -4.93200000    -15.13200000     -3.52000000
H     -5.44600000    -15.15800000     -4.32700000
H     -4.77200000    -14.20100000     -3.36800000
O     12.95400000     -0.49600000     -2.43000000
H     12.57000000     -1.32200000     -2.13600000
H     13.88900000     -0.58800000     -2.24500000
O     -2.00100000      4.38500000    -17.44200000
H     -1.39500000      4.05700000    -16.77700000
H     -1.43800000      4.64900000    -18.17000000
O      3.00300000     16.66700000     -4.22000000
H      3.95000000     16.54100000     -4.16400000
H      2.63400000     15.81400000     -3.99100000
O      1.66500000      7.03900000     15.72200000
H      0.78500000      7.28200000     15.43200000
H      2.24700000      7.61300000     15.22600000
O     -4.88000000     10.14700000      1.56300000
H     -5.06100000     10.52500000      0.70200000
H     -5.42200000     10.65600000      2.16600000
O     13.53000000      6.84900000      0.22100000
H     13.47900000      7.73600000     -0.13400000
H     13.03000000      6.31500000     -0.39700000
O      0.61800000      6.34400000      1.11400000
H      0.91300000      5.65300000      1.70700000
H      1.25700000      7.04700000      1.22800000
O     -4.80600000     15.41100000      6.61900000
H     -5.42100000     15.50200000      7.34700000
H     -5.20700000     15.90300000      5.90300000
O     16.90900000     -2.89500000      1.07900000
H     17.62000000     -2.71100000      0.46500000
H     16.33500000     -2.13200000      1.01700000
O      2.42500000     11.93100000     -5.97100000
H      2.58600000     11.04900000     -6.30800000
H      1.47200000     12.02000000     -5.98100000
O     -8.26600000      2.34100000    -15.33400000
H     -8.15700000      1.83800000    -14.52700000
H     -7.72800000      1.88000000    -15.97800000
O      2.76400000      5.48400000     12.78200000
H      2.63400000      4.90000000     12.03400000
H      3.62600000      5.87300000     12.63500000
O     -0.56200000     11.35100000     10.33800000
H      0.32500000     10.99100000     10.35500000
H     -0.62200000     11.80000000      9.49500000
O      1.79500000      9.69200000     12.45100000
H      2.12300000      9.02100000     13.05000000
H      2.27800000      9.54300000     11.63800000
O      8.15000000     -4.95300000     13.30900000
H      7.82800000     -5.72800000     13.76800000
H      7.37000000     -4.41300000     13.17400000
O     -4.49300000      5.44500000     16.57300000
H     -5.43100000      5.48500000     16.75800000
H     -4.07700000      5.48900000     17.43400000
O     -8.09500000     -5.89700000     14.42200000
H     -8.62700000     -6.02700000     13.63700000
H     -8.23400000     -6.69000000     14.94000000
O     -8.37500000     12.55600000     -1.13600000
H     -9.17400000     12.31000000     -0.66800000
H     -8.65700000     13.23200000     -1.75200000
O     -8.18500000     -3.21800000     -1.58500000
H     -8.73600000     -3.74500000     -2.16300000
H     -7.54600000     -3.83700000     -1.23400000
O     -2.89500000     12.39800000      4.01600000
H     -3.83800000     12.42500000      3.85700000
H     -2.71400000     11.48300000      4.23200000
O      1.37700000     13.09200000      7.86500000
H      0.67100000     12.60200000      7.44300000
H      1.98000000     12.42000000      8.18100000
O     -5.76300000      5.16800000     13.47200000
H     -5.35900000      4.98600000     14.32100000
H     -5.09000000      4.93600000     12.83200000
O     -8.85300000      2.58300000     15.44800000
H     -9.68000000      2.34600000     15.02800000
H     -9.11300000      3.06700000     16.23200000
O     -6.69600000     13.53300000     -4.81100000
H     -6.22300000     13.00300000     -5.45300000
H     -6.68600000     14.41700000     -5.17800000
O     -5.37000000     -1.36100000     14.93600000
H     -5.96500000     -0.71100000     15.31000000
H     -5.92700000     -2.11700000     14.75000000
O      6.77900000     10.41000000      0.97100000
H      6.04100000     10.01100000      0.50900000
H      6.76600000     11.32600000      0.69600000
O     10.53400000     -1.66500000      9.56800000
H     10.24200000     -0.87700000      9.10900000
H      9.83100000     -1.85400000     10.19000000
O      9.98300000      7.34000000      0.81200000
H      9.76600000      8.13500000      1.29900000
H      9.81200000      7.56500000     -0.10200000
O     -5.96900000    -14.00800000     -5.83000000
H     -5.53500000    -13.17300000     -5.65500000
H     -6.86300000    -13.76700000     -6.07400000
O    -13.48800000     -6.57700000     10.17400000
H    -12.76100000     -6.01500000      9.90500000
H    -13.16700000     -7.02400000     10.95800000
O      6.11400000     -2.85000000      9.23100000
H      5.75000000     -2.32100000      9.94100000
H      6.01400000     -2.30500000      8.45100000
O     -3.54000000      9.82600000      9.22400000
H     -3.43900000      9.50000000     10.11800000
H     -3.56500000     10.77800000      9.31800000
O      2.23500000    -10.91000000      6.59700000
H      2.09500000     -9.97400000      6.45700000
H      1.42200000    -11.32100000      6.30300000
O     -9.55200000     10.30400000      6.57100000
H     -8.83100000     10.92700000      6.48400000
H     -9.55100000      9.82000000      5.74500000
O     10.88200000     -9.15900000     -5.62700000
H     11.23300000     -9.97300000     -5.98900000
H      9.98000000     -9.37300000     -5.38700000
O     -6.44200000      2.83700000     10.08800000
H     -6.81900000      2.03300000      9.73200000
H     -7.00300000      3.05600000     10.83200000
O      7.70400000    -12.63500000      4.19200000
H      6.81400000    -12.87900000      4.44800000
H      7.76900000    -11.70500000      4.40700000
O     17.07700000     -2.87800000     -2.12000000
H     16.96200000     -3.45700000     -2.87300000
H     17.96900000     -3.05200000     -1.81800000
O     -2.44500000     13.00400000     -5.42700000
H     -2.45900000     13.78800000     -4.87800000
H     -2.96700000     12.36400000     -4.94300000
O     -2.29500000      0.25000000     14.15300000
H     -2.89700000      0.96900000     13.96100000
H     -2.86100000     -0.51200000     14.27100000
O     -0.37700000    -11.74500000      5.92700000
H     -0.86600000    -10.98500000      5.61200000
H     -0.97200000    -12.17500000      6.54100000
O     -6.20500000    -10.40000000     11.52400000
H     -6.93400000     -9.83900000     11.25600000
H     -5.67400000    -10.49600000     10.73300000
O      5.39500000     -7.85100000    -10.68900000
H      5.83500000     -8.14100000    -11.48800000
H      5.07200000     -8.65800000    -10.28800000
O     -0.35400000      3.82900000    -15.41300000
H     -1.08600000      3.63100000    -14.82900000
H      0.05700000      4.60300000    -15.02700000
O     -9.12500000      4.44600000    -11.29700000
H     -8.42100000      4.31300000    -11.93200000
H     -8.77100000      4.10900000    -10.47400000
O      8.05000000      6.92300000     10.24700000
H      8.74700000      6.85500000      9.59400000
H      7.24400000      6.97100000      9.73400000
O      2.53000000     -3.19300000     13.44400000
H      1.70200000     -3.50200000     13.81000000
H      2.28600000     -2.45100000     12.89100000
O      7.25600000     -8.63200000      8.34700000
H      6.30600000     -8.74700000      8.39200000
H      7.56300000     -8.83300000      9.23100000
O     -7.71200000     -7.18800000     -2.35800000
H     -7.10200000     -7.82300000     -2.73400000
H     -7.39600000     -7.05200000     -1.46500000
O      1.93400000    -16.95300000     -0.63200000
H      1.84600000    -17.75600000     -0.11900000
H      1.71300000    -16.25100000     -0.01900000
O      2.86200000     -7.00300000     14.27300000
H      2.18300000     -7.24200000     14.90400000
H      2.79200000     -7.66400000     13.58400000
O     -2.76000000      1.62900000      8.53300000
H     -1.84600000      1.43200000      8.33100000
H     -3.20900000      0.78700000      8.45800000
O      8.09000000     -4.67100000      8.90600000
H      7.86900000     -5.21500000      8.15000000
H      7.32600000     -4.10700000      9.02600000
O      3.69400000    -16.67700000     -2.71200000
H      3.10100000    -16.87000000     -1.98600000
H      4.53300000    -17.05000000     -2.44100000
O    -10.93900000     11.84000000     -0.10800000
H    -11.04100000     12.19100000      0.77600000
H    -11.81700000     11.54800000     -0.35300000
O     -6.43000000     -2.63300000      4.24500000
H     -6.38100000     -1.69100000      4.08000000
H     -5.57700000     -2.85600000      4.61600000
O     -6.05000000      2.15800000     14.86000000
H     -6.93600000      2.47200000     15.03900000
H     -6.07300000      1.88600000     13.94200000
O     -0.70500000     -1.20800000     -6.78600000
H     -0.84700000     -1.67000000     -7.61200000
H     -0.58200000     -1.90300000     -6.14100000
O     -6.14800000      9.78600000      4.95000000
H     -5.73500000      8.92300000      4.93300000
H     -6.13400000     10.04000000      5.87200000
O     -2.49000000     -6.87900000    -16.07600000
H     -2.98600000     -6.93800000    -15.26000000
H     -2.56900000     -7.74900000    -16.46800000
O    -11.33800000     -9.54800000      2.01800000
H    -11.63500000     -9.83200000      1.15300000
H    -10.50800000     -9.10200000      1.85100000
O      2.15700000    -11.62600000    -13.50900000
H      1.52000000    -10.91200000    -13.53500000
H      2.87100000    -11.33000000    -14.07400000
O      8.84400000      5.30400000     -4.25500000
H      9.29200000      4.66000000     -3.70600000
H      9.54400000      5.87200000     -4.57700000
O     -1.17800000     10.34700000     -0.29500000
H     -0.42600000     10.72200000      0.16500000
H     -1.68600000     11.10600000     -0.58200000
O     -2.05200000     -6.01500000    -10.55300000
H     -2.08400000     -6.03600000     -9.59600000
H     -2.89900000     -5.65300000    -10.81200000
O      9.38100000      4.22300000     -7.12200000
H      9.89000000      3.41300000     -7.14500000
H      9.26300000      4.40600000     -6.19000000
O    -16.54800000     -2.94300000     -0.50400000
H    -15.87100000     -2.32600000     -0.22600000
H    -16.85100000     -2.60200000     -1.34600000
O    -11.65300000     -4.70000000      0.51400000
H    -11.45100000     -5.55900000      0.14300000
H    -11.80200000     -4.14000000     -0.24700000
O      2.70900000     -7.15700000      9.83400000
H      1.94500000     -6.64500000      9.56900000
H      3.20700000     -6.56800000     10.40000000
O      5.39700000     14.34700000      4.13800000
H      5.53100000     15.04600000      4.77800000
H      5.07000000     13.61000000      4.65300000
O     -4.35100000      5.73900000     -3.66900000
H     -5.30000000      5.61700000     -3.62600000
H     -3.99000000      4.87200000     -3.48300000
O     10.25300000      9.21200000     -7.47700000
H     10.07500000      9.82800000     -8.18800000
H      9.71600000      8.44600000     -7.68300000
O     16.00200000     -5.48700000      0.06400000
H     15.99000000     -4.68000000      0.58000000
H     15.40700000     -6.07600000      0.52700000
O     -8.62500000      6.01500000     10.28700000
H     -8.33700000      6.79700000      9.81700000
H     -7.96800000      5.35200000     10.07400000
O     -5.62800000     12.32900000      4.18900000
H     -6.13100000     11.66900000      4.66500000
H     -6.27100000     12.99900000      3.95600000
O     -8.66100000     -8.02500000     -7.72800000
H     -8.19000000     -7.40400000     -8.28500000
H     -8.72000000     -8.82100000     -8.25600000
O     -8.54300000     -9.25900000     10.21300000
H     -8.08400000     -9.05400000      9.39800000
H     -9.21900000     -9.88600000      9.95500000
O     -1.52800000      3.68400000     12.65000000
H     -2.05800000      3.12100000     12.08600000
H     -1.96800000      3.65500000     13.49900000
O     11.88000000     -6.51400000     11.64900000
H     11.40400000     -5.98100000     11.01200000
H     12.33100000     -7.17200000     11.12100000
O     -1.73500000     -1.02000000     -9.45100000
H     -1.57200000     -1.57500000    -10.21400000
H     -0.99400000     -0.41400000     -9.43400000
O      9.53600000      7.19500000     12.54300000
H      9.35900000      6.43000000     13.09000000
H      8.86900000      7.15800000     11.85700000
O     -0.41100000      6.25900000     12.19700000
H     -0.68700000      5.36500000     12.40300000
H     -0.17700000      6.63800000     13.04300000
O     12.02200000     11.35300000      5.14200000
H     12.08300000     12.24300000      5.48700000
H     11.19600000     11.01700000      5.49000000
O    -11.82100000    -13.82900000      2.58700000
H    -11.39400000    -13.37100000      1.86300000
H    -11.09900000    -14.21200000      3.08600000
O      3.91600000     -4.91600000      7.82300000
H      4.08200000     -4.34700000      8.57400000
H      3.12200000     -5.39600000      8.05600000
O     11.34800000      0.74200000      3.54400000
H     11.10200000      0.09500000      2.88200000
H     11.96100000      1.32400000      3.09400000
O      5.23700000     17.29700000      1.75100000
H      5.09600000     18.09800000      1.24600000
H      4.35600000     16.96100000      1.91800000
O      5.36800000     13.39900000    -10.14400000
H      4.89000000     12.94800000    -10.84000000
H      5.96600000     13.98700000    -10.60500000
O      1.96200000    -16.05000000      5.66700000
H      1.74000000    -15.27800000      5.14500000
H      1.84300000    -15.76800000      6.57400000
O      4.72600000    -11.66800000      1.68900000
H      4.24400000    -10.84300000      1.62500000
H      4.17400000    -12.22500000      2.23800000
O     -8.23800000    -12.17300000     -5.91800000
H     -8.69300000    -12.11100000     -5.07800000
H     -7.81900000    -11.31900000     -6.02700000
O      4.68000000      5.40200000     15.51100000
H      3.82200000      5.68600000     15.19400000
H      4.67400000      5.61800000     16.44300000
O     -2.58700000     15.73600000     -7.38100000
H     -2.69600000     16.63100000     -7.06000000
H     -1.65700000     15.54900000     -7.25800000
O      7.00100000      9.13800000      7.22000000
H      6.25000000      9.08600000      6.62900000
H      7.40100000      8.26900000      7.17600000
O     -7.16700000      5.59000000     -3.99000000
H     -7.36700000      6.50000000     -3.76900000
H     -8.02400000      5.17400000     -4.08700000
O     -6.89000000     12.27700000      8.92700000
H     -6.90100000     11.62800000      9.63100000
H     -7.47800000     12.96900000      9.23000000
O     -4.70800000      2.73500000     -6.03600000
H     -4.06200000      2.62100000     -6.73300000
H     -5.45200000      2.19900000     -6.30900000
O      6.19800000     -6.52100000     14.44500000
H      5.27400000     -6.44700000     14.20400000
H      6.19300000     -6.55900000     15.40100000
O     11.83900000      3.14200000     -9.97900000
H     11.20300000      3.09500000    -10.69200000
H     12.06900000      2.23000000     -9.80200000
O      6.52600000     -6.79400000     -8.36100000
H      7.36800000     -7.17800000     -8.60400000
H      5.94000000     -7.02400000     -9.08200000
O      4.14200000      4.10800000      2.55400000
H      4.84900000      3.95700000      3.18100000
H      4.49200000      3.80100000      1.71800000
O     -4.85900000     15.74900000     -5.43300000
H     -4.09400000     15.73300000     -4.85800000
H     -4.60400000     15.21700000     -6.18600000
O    -12.24200000     -6.41500000     -7.99500000
H    -13.07200000     -6.88600000     -7.92400000
H    -11.91600000     -6.63200000     -8.86800000
O      6.46900000      3.92100000      4.66700000
H      7.34600000      4.12400000      4.99200000
H      6.30400000      3.02700000      4.96400000
O     -4.80500000     12.94000000    -11.64600000
H     -4.81500000     13.36100000    -10.78600000
H     -4.06300000     13.34000000    -12.10000000
O     12.66200000      4.05300000     -6.95200000
H     13.06700000      4.04300000     -7.81900000
H     11.94400000      4.68200000     -7.03000000
O      9.95300000     -6.47700000     -0.82800000
H      9.84200000     -7.30900000     -0.36800000
H     10.54500000     -6.68000000     -1.55200000
O     -7.74800000    -10.88400000      1.28400000
H     -8.23400000    -10.11300000      0.99000000
H     -7.12400000    -11.05700000      0.57900000
O    -10.83300000      4.64100000      1.99200000
H     -9.93500000      4.58900000      2.31800000
H    -10.91700000      3.89400000      1.39900000
O      1.19700000     11.19300000      0.93400000
H      0.83400000     11.81500000      1.56400000
H      2.07200000     10.99500000      1.26900000
O     -7.12900000      3.92800000      5.78900000
H     -6.42900000      3.60000000      6.35300000
H     -7.49800000      4.66900000      6.27100000
O     -2.51500000      2.55200000     -7.56100000
H     -2.42800000      3.45700000     -7.26300000
H     -1.61700000      2.27000000     -7.73600000
O    -11.70500000     11.01000000     -3.84100000
H    -12.61300000     10.90300000     -4.12500000
H    -11.47000000     11.89600000     -4.11600000
O     -7.36100000     -2.55900000     12.11400000
H     -8.30900000     -2.43400000     12.16400000
H     -7.08700000     -2.01200000     11.37800000
O     -3.10100000    -15.75400000      6.67400000
H     -3.92500000    -15.89300000      7.14000000
H     -2.83700000    -14.86600000      6.91300000
O    -13.95000000     -7.91100000     -0.71900000
H    -14.21900000     -7.03700000     -1.00200000
H    -14.76400000     -8.41400000     -0.68900000
O     -9.05400000     12.10300000      2.69500000
H     -8.37200000     12.70300000      2.39400000
H     -9.60000000     12.63200000      3.27500000
O    -14.68200000     -1.53800000      0.88100000
H    -14.85800000     -0.60400000      0.99300000
H    -13.91000000     -1.56900000      0.31500000
O     -1.64000000     14.59200000      8.91300000
H     -2.13600000     15.40700000      8.83000000
H     -1.87200000     14.08900000      8.13300000
O     -7.37800000      8.13700000     -2.36600000
H     -6.47600000      8.29500000     -2.64700000
H     -7.77300000      9.00800000     -2.32700000
O     16.53100000      7.08100000      1.60000000
H     17.21600000      7.08600000      0.93100000
H     15.73100000      6.86200000      1.12200000
O    -16.08100000     -4.95500000      5.52000000
H    -16.91600000     -4.50400000      5.39400000
H    -15.45400000     -4.44900000      5.00400000
O      3.39300000     -4.87200000     -6.62100000
H      2.50300000     -4.81600000     -6.27300000
H      3.52600000     -4.03900000     -7.07300000
O     15.16700000      0.58600000      4.08600000
H     14.57200000      1.31400000      3.91100000
H     14.81600000      0.17300000      4.87400000
O     14.29800000     -3.61800000     -2.81900000
H     13.72900000     -3.36900000     -2.09000000
H     14.90900000     -2.88700000     -2.90700000
O     -4.65000000     -1.71100000     -9.08300000
H     -3.76400000     -1.35000000     -9.06800000
H     -5.16600000     -1.06000000     -9.55800000
O     -2.44700000      5.13000000     -6.63200000
H     -1.79700000      5.24600000     -5.93900000
H     -3.10700000      5.80100000     -6.45600000
O     -3.22600000    -12.71400000     -4.93500000
H     -2.97100000    -13.22900000     -5.70100000
H     -3.68700000    -11.95800000     -5.29800000
O      7.90600000     -6.65400000     10.96200000
H      7.91800000     -6.13000000     10.16100000
H      8.20800000     -6.05500000     11.64400000
O     -0.55200000      5.71900000      5.24400000
H     -0.68700000      6.29500000      4.49100000
H     -1.35800000      5.80100000      5.75500000
O     -9.29700000      6.96800000     -1.12200000
H     -8.48600000      7.42900000     -1.33500000
H     -9.92700000      7.27800000     -1.77300000
O    -10.38600000     13.43900000      4.62000000
H     -9.58500000     13.09900000      5.02000000
H    -10.21900000     14.37500000      4.50800000
O      1.63800000    -12.75800000     11.29000000
H      1.67700000    -13.71200000     11.35600000
H      0.98300000    -12.50000000     11.93900000
O     -9.09300000     14.00200000     -3.40000000
H     -9.64400000     13.66800000     -4.10700000
H     -8.19800000     13.85900000     -3.70500000
O     -3.02300000     10.90700000     -7.48500000
H     -2.44900000     11.63800000     -7.25700000
H     -2.42700000     10.21900000     -7.78200000
O     -5.80400000     11.96200000     -6.81400000
H     -6.49500000     11.47700000     -7.26500000
H     -4.99700000     11.69000000     -7.25100000
O      0.04300000      3.31600000      6.95000000
H     -0.70100000      3.89800000      7.10400000
H      0.79600000      3.79300000      7.29900000
O     -6.95100000     14.38900000      2.85500000
H     -6.39100000     14.24100000      2.09300000
H     -7.54600000     15.08800000      2.58200000
O      6.17000000     -8.34200000     -1.93600000
H      5.34800000     -8.22700000     -1.45900000
H      6.16900000     -7.64000000     -2.58700000
O     -1.01000000      8.33400000     -4.63600000
H     -1.49000000      8.90800000     -5.23300000
H     -1.44600000      7.48600000     -4.71600000
O      0.69100000     -5.08600000    -11.33600000
H      1.35800000     -5.70100000    -11.64000000
H      0.07700000     -5.62600000    -10.83800000
O     -2.99000000     15.18100000     -3.63000000
H     -2.10300000     14.97100000     -3.33800000
H     -3.56000000     14.70000000     -3.03000000
O     -5.71500000     11.55300000     -0.85500000
H     -5.41200000     12.12600000     -1.55900000
H     -6.66500000     11.52100000     -0.96400000
O     -2.99200000      7.42000000    -14.45100000
H     -3.79100000      7.25100000    -13.95200000
H     -3.29000000      7.50900000    -15.35700000
O     -9.80200000      1.76700000      3.66600000
H     -9.14000000      2.42900000      3.46600000
H    -10.42400000      2.21600000      4.23900000
O     -3.98500000     12.42600000     10.09400000
H     -3.69100000     12.64000000     10.97900000
H     -4.93600000     12.53700000     10.12400000
O      0.41800000     18.48300000      1.82700000
H      1.08600000     18.40800000      1.14500000
H     -0.12800000     17.70500000      1.71300000
O     -0.26700000     11.15800000     -3.64200000
H     -0.47500000     10.23700000     -3.80000000
H      0.62600000     11.26200000     -3.97300000
O      7.69900000     -3.81000000     -9.23400000
H      7.10000000     -4.08400000     -8.53900000
H      7.13100000     -3.42400000     -9.90100000
O     -5.00700000      5.13300000      1.65100000
H     -5.52700000      4.90200000      0.88200000
H     -4.52600000      5.91800000      1.38900000
O      6.53100000    -11.35400000     12.61700000
H      6.39400000    -10.64100000     11.99300000
H      5.98900000    -11.12000000     13.37100000
O     12.50100000     -2.69300000     -0.43400000
H     12.34000000     -3.62600000     -0.29400000
H     13.08600000     -2.44100000      0.28100000
O     15.94100000      0.62100000     -4.63100000
H     15.48500000      0.13500000     -5.31800000
H     15.64500000      0.21800000     -3.81500000
O     -0.16900000     -9.05300000      9.30700000
H     -0.43800000     -8.50900000     10.04800000
H      0.78600000     -8.99300000      9.30000000
O     13.28000000      9.25600000     -3.55800000
H     12.80800000      9.38600000     -4.38100000
H     13.49800000     10.14000000     -3.26400000
O     11.97000000      1.50900000     -6.20400000
H     12.43900000      2.34000000     -6.28400000
H     11.89200000      1.19000000     -7.10300000
O      9.15200000      0.87800000      5.16300000
H      9.87600000      0.99200000      4.54700000
H      9.56200000      0.93100000      6.02700000
O     -7.01300000     -0.70400000      2.01400000
H     -6.66600000      0.18700000      2.05300000
H     -7.96200000     -0.59000000      1.95500000
O     13.26600000      4.52600000     -1.96700000
H     13.29200000      5.06800000     -2.75600000
H     12.85100000      3.71100000     -2.25000000
O     -0.87300000      5.26400000     -4.33900000
H      0.02300000      5.06600000     -4.06700000
H     -1.37100000      4.47700000     -4.12000000
O     -0.52700000     -1.78600000    -14.54600000
H     -1.46600000     -1.72700000    -14.72200000
H     -0.13700000     -2.00600000    -15.39200000
O     12.86800000      2.56200000     12.55700000
H     13.60600000      2.92800000     13.04300000
H     13.13600000      2.61400000     11.63900000
O     13.08200000      1.65600000      9.59500000
H     12.32900000      1.42100000      9.05400000
H     13.28400000      2.55800000      9.34500000
O     -0.86500000     -2.82900000    -11.82300000
H     -0.51600000     -3.72000000    -11.84500000
H     -0.43200000     -2.38400000    -12.55100000
O     13.26400000     -7.06500000      8.76000000
H     12.42500000     -6.61600000      8.66600000
H     13.72100000     -6.89400000      7.93600000
O     15.13000000     -2.99100000      8.11000000
H     14.58200000     -3.30900000      7.39300000
H     15.24900000     -2.05900000      7.92600000
O      8.76500000     -1.04300000     11.90300000
H      9.53400000     -0.94800000     12.46500000
H      8.37900000     -0.16800000     11.87400000
O     -0.12500000     -8.30700000     -1.05600000
H      0.74400000     -7.92300000     -0.94400000
H     -0.07600000     -8.77400000     -1.89000000
O     -0.96100000      7.37400000     14.91800000
H     -1.28800000      8.24300000     14.68700000
H     -1.74800000      6.86400000     15.10900000
O    -16.36400000     -3.48000000      2.59100000
H    -16.04800000     -2.74300000      2.06800000
H    -15.68400000     -4.14800000      2.49900000
O      6.83200000     -2.48000000      4.68400000
H      6.41300000     -3.29200000      4.97100000
H      7.68700000     -2.75600000      4.35500000
O    -10.45800000     -6.38000000      9.53800000
H    -10.85400000     -6.92500000      8.85800000
H     -9.85700000     -5.80500000      9.06400000
O      7.48700000      3.52100000      7.78900000
H      6.75600000      3.02200000      8.15500000
H      8.15600000      2.86200000      7.60100000
O     -4.10200000     13.92500000     -8.90100000
H     -3.53100000     14.24500000     -8.20300000
H     -4.97200000     14.24500000     -8.66400000
O    -12.66500000      8.52500000      9.34200000
H    -13.40200000      8.85600000      9.85500000
H    -12.03200000      9.24300000      9.34100000
O     -1.23200000      9.93500000    -10.05300000
H     -1.82200000     10.04300000    -10.79900000
H     -1.32600000      9.01600000     -9.80400000
O     10.29000000      1.94700000      0.64700000
H      9.75300000      2.25900000     -0.08200000
H     10.73500000      2.73100000      0.96900000
O      6.11500000     -1.10000000      6.84400000
H      6.64700000     -1.57100000      6.20200000
H      5.21200000     -1.31100000      6.60700000
O    -13.64400000      2.29200000     -1.45900000
H    -14.58800000      2.16900000     -1.55600000
H    -13.55800000      2.99300000     -0.81300000
O     -9.87000000      0.08900000     -5.72200000
H    -10.77300000      0.35100000     -5.54000000
H     -9.34200000      0.83300000     -5.43400000
O      9.37500000     -2.22000000     -4.89100000
H      8.45500000     -2.04700000     -5.09400000
H      9.86300000     -1.69600000     -5.52600000
O      6.40900000      0.62800000     -5.86600000
H      6.32000000     -0.31900000     -5.76100000
H      6.22600000      0.78400000     -6.79300000
O      5.25100000      0.24500000    -16.26700000
H      4.34900000      0.56100000    -16.21900000
H      5.23500000     -0.59600000    -15.81000000
O     -9.55400000     -3.98900000     -7.68900000
H     -8.77800000     -4.54100000     -7.77600000
H     -9.21000000     -3.12800000     -7.45200000
O    -10.92900000      2.28500000    -11.77200000
H    -11.74000000      2.06500000    -11.31200000
H    -10.90700000      3.24200000    -11.77500000
O     13.70800000      4.94700000     -4.55900000
H     14.07800000      5.51300000     -5.23700000
H     12.93500000      4.55800000     -4.96700000
O     10.21300000      2.92800000     -4.44800000
H     10.98600000      2.50600000     -4.07400000
H      9.99900000      2.39900000     -5.21700000
O      4.18000000      3.20700000      7.34200000
H      4.16900000      3.82200000      6.60800000
H      4.47300000      2.38100000      6.95900000
O      6.76400000     -2.19300000     -5.60300000
H      5.87500000     -1.98000000     -5.31800000
H      6.66100000     -2.97600000     -6.14400000
O      5.82000000      9.92400000     -7.23000000
H      5.11800000     10.42800000     -7.64100000
H      5.87500000      9.12200000     -7.75000000
O      7.03100000      2.73500000     -4.49500000
H      6.74100000      1.90800000     -4.87900000
H      7.97900000      2.63800000     -4.40400000
O     -1.47400000     -9.81900000     -4.48200000
H     -0.81200000     -9.12700000     -4.47200000
H     -2.30300000     -9.35600000     -4.60600000
O      3.56600000      0.69700000     14.83100000
H      3.99300000      0.20500000     15.53200000
H      2.76400000      1.03600000     15.23000000
O     16.00600000      3.22600000     -8.38800000
H     15.81200000      2.35400000     -8.04600000
H     15.19600000      3.71900000     -8.26000000
O    -15.48500000      7.48900000      0.77300000
H    -15.52300000      8.03900000      1.55500000
H    -15.60500000      6.59800000      1.10000000
O      3.09800000      8.45600000     10.58700000
H      3.97100000      8.11300000     10.77700000
H      2.59800000      7.69200000     10.29700000
O     -8.06100000     -0.91300000      6.31800000
H     -8.08600000     -0.09100000      6.80800000
H     -8.93700000     -0.99300000      5.94000000
O     -1.91100000    -10.53000000    -10.05400000
H     -2.11200000    -10.26100000     -9.15700000
H     -1.59700000    -11.43000000     -9.96900000
O    -10.97500000     -4.95600000    -13.30600000
H    -10.66100000     -4.08400000    -13.54200000
H    -11.46700000     -5.25000000    -14.07300000
O      8.27600000      9.82700000     -9.38900000
H      8.85700000     10.50800000     -9.73000000
H      7.64900000     10.30000000     -8.84200000
O     -1.78100000      2.74700000    -13.02300000
H     -1.07200000      3.06700000    -12.46500000
H     -2.21900000      2.08100000    -12.49500000
O      0.27900000      0.54200000    -10.53500000
H      0.56500000      0.56600000    -11.44800000
H      1.06300000      0.76600000    -10.03300000
O    -11.98600000      2.52400000      5.11500000
H    -11.87400000      3.06900000      5.89300000
H    -12.89300000      2.22200000      5.16100000
O    -10.29500000      4.33400000     -7.70500000
H    -10.90800000      4.61100000     -8.38600000
H    -10.84600000      3.92100000     -7.04000000
O    -12.95700000     10.46600000     -7.48700000
H    -13.80100000     10.09400000     -7.74400000
H    -12.45500000      9.71800000     -7.16300000
O     -5.17300000     -3.61700000     -7.33900000
H     -5.10100000     -3.10500000     -6.53300000
H     -5.21000000     -2.96200000     -8.03600000
O    -13.51600000     -2.94600000     -1.61100000
H    -14.02500000     -3.75600000     -1.60500000
H    -13.27300000     -2.82200000     -2.52900000
O     -2.02000000      1.71900000     17.33600000
H     -1.97000000      1.89500000     16.39700000
H     -2.95500000      1.60400000     17.50900000
O     11.26600000     -0.44400000      1.00800000
H     11.37200000     -1.00400000      0.23900000
H     11.01600000      0.40800000      0.65100000
O     -2.99900000     -4.24600000      6.01300000
H     -2.89800000     -4.22600000      5.06100000
H     -3.61500000     -3.53800000      6.20300000
O      1.58400000    -14.31800000     -5.62400000
H      1.15300000    -15.05400000     -6.05800000
H      0.96300000    -14.03800000     -4.95200000
O     -9.24100000    -11.61200000     -3.46400000
H     -8.57500000    -12.09300000     -2.97200000
H     -9.51200000    -10.90800000     -2.87400000
O      1.98400000      9.26900000     -2.10600000
H      1.87200000      8.42900000     -2.55100000
H      2.00900000      9.04500000     -1.17500000
O    -12.09700000      1.04200000      8.21600000
H    -12.84100000      1.60700000      8.00800000
H    -12.36200000      0.17500000      7.91100000
O      2.32400000     -7.35900000      3.05500000
H      2.68600000     -7.97700000      2.42000000
H      3.07700000     -6.84200000      3.34200000
O     -8.58300000     11.91400000     -6.89200000
H     -7.85600000     12.53600000     -6.90900000
H     -8.28700000     11.18400000     -7.43600000
O     10.13300000     12.35900000     -6.02300000
H      9.28700000     11.91900000     -6.11100000
H     10.16200000     12.64000000     -5.10800000
O     -8.24100000      3.96700000      3.28400000
H     -7.34500000      3.81300000      2.98400000
H     -8.17000000      4.00600000      4.23800000
O     -7.65900000      3.22400000     12.91400000
H     -6.99000000      3.78100000     13.31300000
H     -8.48100000      3.51800000     13.30700000
O     -8.19600000    -10.27300000     -9.56900000
H     -8.50800000    -10.55600000    -10.42800000
H     -7.43900000    -10.83300000     -9.39300000
O      1.45500000     -1.58900000      8.06000000
H      0.68300000     -1.95100000      7.62700000
H      1.18900000     -0.71000000      8.33000000
O      7.38600000      1.96500000    -16.51300000
H      6.73800000      1.37000000    -16.13600000
H      7.99400000      1.39200000    -16.98000000
O     -5.14600000     -5.83800000    -14.88200000
H     -4.54700000     -5.38100000    -14.29100000
H     -5.58000000     -6.48700000    -14.32800000
O      3.95900000    -13.83500000    -10.19100000
H      4.74200000    -14.04900000     -9.68400000
H      4.07700000    -14.29600000    -11.02100000
O    -13.77800000      8.54100000      6.69400000
H    -13.04000000      8.85600000      6.17100000
H    -13.48800000      8.64100000      7.60100000
O      8.34300000    -10.33600000     10.29700000
H      7.68100000    -10.98900000     10.06900000
H      9.17600000    -10.75200000     10.07400000
O      0.09100000     -5.44300000      9.96800000
H      0.38900000     -5.53900000      9.06400000
H     -0.54600000     -4.72900000      9.93600000
O     -2.83700000     10.17500000    -12.14000000
H     -3.13300000     10.52400000    -12.98100000
H     -3.63500000     10.10500000    -11.61700000
O     -0.11200000     15.74000000      2.44300000
H      0.77200000     16.01100000      2.69000000
H     -0.09200000     14.78400000      2.49300000
O     -7.50600000      5.36100000      0.22200000
H     -8.15100000      5.95400000     -0.16500000
H     -6.94000000      5.93000000      0.74300000
O      9.89300000     -3.15300000    -13.02300000
H      9.39900000     -2.45200000    -13.44800000
H      9.23500000     -3.64600000    -12.53300000
O     -2.16800000    -12.86800000      7.40200000
H     -3.10500000    -12.67200000      7.40900000
H     -1.90200000    -12.80200000      8.31900000
O     12.16400000      7.27500000     -2.31600000
H     12.66400000      7.92600000     -2.80900000
H     11.29500000      7.66500000     -2.21800000
O      3.52800000     -1.32300000      6.58400000
H      3.11300000     -1.15000000      5.73900000
H      2.79700000     -1.43500000      7.19200000
O    -10.38600000      7.32500000      1.26900000
H     -9.87100000      7.46500000      0.47400000
H    -10.61400000      6.39600000      1.24600000
O      3.40300000      1.63700000     -4.36900000
H      3.30100000      1.30600000     -5.26100000
H      2.61400000      2.15600000     -4.21500000
O    -12.55100000      4.75000000      7.03400000
H    -12.35900000      5.19400000      6.20800000
H    -12.03500000      5.22400000      7.68600000
O     -1.68600000    -15.05300000      3.40900000
H     -1.56600000    -14.32300000      2.80200000
H     -2.33700000    -14.73800000      4.03700000
O     13.84100000      4.76600000      2.38000000
H     14.08000000      5.28800000      3.14600000
H     13.87500000      5.38300000      1.64900000
O      7.61400000     -6.49000000      6.84200000
H      8.21200000     -6.92000000      6.23000000
H      7.48600000     -7.13100000      7.54100000
O     -7.45100000     -3.78000000      6.67900000
H     -7.26300000     -2.84800000      6.78900000
H     -7.52000000     -3.89900000      5.73100000
O     -5.94700000     -2.02100000     -2.73100000
H     -5.90200000     -1.15500000     -2.32500000
H     -6.63100000     -2.47900000     -2.24200000
O      5.08700000     -4.48600000     -1.93200000
H      5.71700000     -3.82900000     -1.63500000
H      5.39800000     -4.74000000     -2.80100000
O     -2.09600000      4.06000000      9.64400000
H     -1.14600000      3.95100000      9.68100000
H     -2.37900000      3.46400000      8.95000000
O      7.01200000     11.98400000      5.66000000
H      6.10600000     12.21300000      5.86400000
H      7.52600000     12.72000000      5.99100000
O     -3.05500000     -1.59200000     16.77600000
H     -3.86600000     -1.76700000     16.29800000
H     -3.27700000     -1.75800000     17.69300000
O     -4.94400000    -11.25000000     -6.17300000
H     -5.56700000    -10.61600000     -5.81800000
H     -5.33300000    -11.52900000     -7.00200000
O      2.47600000     -9.86800000     11.88000000
H      2.04700000    -10.72100000     11.94900000
H      2.44900000     -9.66100000     10.94600000
O     -2.04100000     -0.09500000     -4.27500000
H     -1.24700000     -0.52900000     -4.58700000
H     -2.66600000     -0.19200000     -4.99400000
O      0.44100000     -1.40700000     12.75700000
H      0.60000000     -0.59600000     13.24000000
H      0.04100000     -1.99400000     13.39900000
O     -7.90800000     12.36800000      6.37800000
H     -7.39500000     12.23700000      7.17500000
H     -7.90800000     13.31600000      6.24600000
O      2.36100000      3.84400000    -16.52600000
H      1.60700000      4.03100000    -15.96700000
H      3.12000000      4.02300000    -15.97100000
O      1.03700000     15.50500000      9.78700000
H      1.63100000     15.33200000      9.05700000
H      0.16900000     15.28800000      9.44700000
O     -3.73600000     -7.85100000     -8.03300000
H     -4.05100000     -7.98500000     -8.92700000
H     -3.08400000     -8.54000000     -7.90400000
O      2.73300000     -6.14300000     -1.63700000
H      2.52300000     -5.89800000     -0.73600000
H      3.36000000     -5.48000000     -1.92600000
O      9.30600000      2.97400000     10.63300000
H      8.46600000      3.35100000     10.36900000
H      9.71400000      3.65200000     11.17100000
O    -10.51100000     -6.59600000     -0.97200000
H    -10.67000000     -7.42800000     -1.41900000
H     -9.67600000     -6.29000000     -1.32700000
O    -10.87400000     -0.54200000      5.41400000
H    -11.14100000      0.36100000      5.24600000
H    -11.36000000     -1.05900000      4.77100000
O      6.70000000      1.41600000     -8.40000000
H      6.47300000      2.29000000     -8.08400000
H      7.04300000      1.56100000     -9.28200000
O      9.32100000      1.15900000    -13.03500000
H      8.76000000      0.50900000    -13.45900000
H      9.78600000      0.66800000    -12.35700000
O     -6.94400000     11.03100000     -3.77800000
H     -7.81300000     10.75500000     -3.48900000
H     -7.00500000     11.98400000     -3.84600000
O      0.69300000     -6.54300000     15.79900000
H     -0.21600000     -6.33000000     16.01300000
H      0.84400000     -6.12400000     14.95200000
O     15.26500000      4.83000000      5.21300000
H     14.55300000      4.48000000      5.74800000
H     15.99000000      4.94900000      5.82700000
O     10.32800000    -12.77100000      5.78300000
H      9.51300000    -13.15900000      5.46300000
H     10.06600000    -12.26100000      6.54900000
O     -4.33900000     -0.64600000      8.95700000
H     -5.26300000     -0.89700000      8.96400000
H     -3.99400000     -0.97700000      9.78600000
O     -1.01000000      7.23400000    -12.70500000
H     -1.72000000      7.31800000    -13.34300000
H     -1.25800000      6.48200000    -12.16900000
O    -16.65600000     -2.29500000     -5.54400000
H    -15.71700000     -2.44400000     -5.65800000
H    -17.01400000     -3.16100000     -5.35100000
O     -9.07200000     -6.78100000    -12.14100000
H     -8.68000000     -7.35600000    -12.79800000
H     -9.53900000     -6.11900000    -12.65000000
O    -10.65800000     -9.01700000      4.69700000
H    -11.24600000     -8.92200000      3.94800000
H    -10.37300000     -9.93000000      4.66400000
O      0.01200000     -5.32800000     -6.78100000
H      0.35200000     -4.63100000     -7.34300000
H     -0.93900000     -5.22900000     -6.82600000
O     -8.04700000      6.28500000      7.12200000
H     -7.90800000      6.65600000      6.25100000
H     -8.82300000      6.73700000      7.45500000
O     -6.04200000      5.02500000     -6.65200000
H     -5.44700000      4.38900000     -6.25500000
H     -6.52200000      5.39800000     -5.91200000
O     -1.55100000     -3.00700000      9.70700000
H     -1.05100000     -2.74100000      8.93500000
H     -1.81400000     -2.18400000     10.11800000
O     -0.39400000     -8.84100000     13.93300000
H     -1.03500000     -9.38300000     13.47300000
H     -0.92100000     -8.27800000     14.50100000
O     -1.99600000     -7.64200000     15.72000000
H     -2.43100000     -6.92700000     15.25600000
H     -2.12900000     -7.44200000     16.64700000
O     10.04700000     -2.72300000     -9.16100000
H      9.16200000     -3.08700000     -9.16500000
H     10.49400000     -3.18700000     -8.45400000
O      6.97000000     -8.95000000    -12.64600000
H      7.47800000     -9.02600000    -13.45400000
H      7.50600000     -9.38700000    -11.98500000
O     -0.68200000     -3.02100000      7.14900000
H     -1.47600000     -3.52500000      6.97300000
H     -0.15200000     -3.12600000      6.35900000
O      1.17100000    -10.84300000      1.79000000
H      1.87300000    -10.28500000      1.45500000
H      0.37300000    -10.48300000      1.40400000
O      2.11900000      8.66800000    -15.08000000
H      1.74700000      8.97600000    -14.25400000
H      2.88400000      8.15300000    -14.82100000
O     -3.63300000     -9.39100000      2.01300000
H     -3.97000000     -9.89600000      2.75300000
H     -3.36900000     -8.55300000      2.39400000
O      9.13400000     13.15700000     -0.51400000
H      8.56100000     13.79200000     -0.08400000
H      9.99000000     13.58600000     -0.53800000
O     11.63500000      7.24100000    -10.20100000
H     11.84900000      8.10400000     -9.84900000
H     11.82900000      6.63500000     -9.48600000
O     12.87000000      4.72100000      6.83900000
H     12.71800000      3.79500000      6.64900000
H     12.18000000      4.95400000      7.46100000
O     -8.46700000      9.35700000      3.39600000
H     -7.61800000      9.51500000      3.80900000
H     -8.66200000     10.17000000      2.93000000
O    -15.92900000      0.87400000     -4.32500000
H    -16.70300000      0.74400000     -4.87200000
H    -16.26800000      1.26100000     -3.51800000
O      8.93400000      9.60800000      2.23000000
H      8.10500000      9.86400000      1.82600000
H      9.37400000     10.43700000      2.41800000
O     -3.87400000      5.50800000      4.00700000
H     -4.35700000      5.02800000      3.33500000
H     -3.13500000      5.89800000      3.54000000
O     -2.63700000    -10.12200000     -7.53700000
H     -3.27700000    -10.61100000     -7.02000000
H     -1.82400000    -10.18900000     -7.03600000
O      4.28700000      5.27900000      5.54000000
H      4.34000000      6.07500000      5.01200000
H      5.06100000      4.77400000      5.28900000
O      1.65000000      6.09500000     10.02500000
H      0.86700000      6.06000000     10.57500000
H      1.33000000      5.92000000      9.14100000
O    -14.64300000      1.38700000      6.70800000
H    -15.44500000      1.31100000      6.19200000
H    -14.42000000      0.48500000      6.94000000
O     -5.26300000      7.35600000     11.10700000
H     -5.06800000      6.45400000     11.36000000
H     -4.52500000      7.86400000     11.44400000
O     -1.28900000    -15.45500000      0.55600000
H     -1.39200000    -15.52700000     -0.39300000
H     -0.34800000    -15.33900000      0.68600000
O      2.72800000      0.00700000     -6.61700000
H      2.81100000      0.58400000     -7.37600000
H      2.78200000     -0.87700000     -6.98100000
O     14.90300000      6.31100000     -6.71000000
H     14.94300000      7.26500000     -6.77300000
H     14.25600000      6.05400000     -7.36700000
O     -6.68900000    -15.38300000      2.99100000
H     -6.12200000    -15.58100000      2.24600000
H     -6.29600000    -15.85700000      3.72400000
O     17.84000000      1.01000000      4.74300000
H     17.63300000      1.41100000      5.58700000
H     16.98800000      0.86800000      4.33100000
O    -15.94400000     -2.05200000     -9.38400000
H    -16.58400000     -2.60300000     -8.93300000
H    -15.09500000     -2.42100000     -9.14100000
O     10.43800000    -14.02900000     -1.00900000
H      9.95500000    -13.23600000     -1.24200000
H      9.91100000    -14.43800000     -0.32200000
O     -5.20200000     10.63900000      7.27000000
H     -4.46100000     10.36300000      7.81000000
H     -5.69400000     11.24100000      7.82800000
O     -5.03100000      3.13300000      7.60900000
H     -4.17000000      2.73000000      7.71900000
H     -5.36300000      3.23500000      8.50100000
O     -5.53100000     -3.03100000    -15.64000000
H     -6.24700000     -3.10600000    -16.27100000
H     -5.52000000     -3.87500000    -15.18900000
O      5.46700000     15.45200000     -5.13700000
H      5.05400000     14.63200000     -5.40800000
H      6.04600000     15.68000000     -5.86400000
O    -11.54700000     -7.89700000      7.40800000
H    -12.46600000     -8.15100000      7.49200000
H    -11.19100000     -8.49400000      6.75000000
O    -12.34800000    -10.10700000     -0.62400000
H    -13.00400000     -9.41000000     -0.60200000
H    -11.90500000     -9.99200000     -1.46500000
O     10.37700000     -3.14400000      1.93500000
H     11.05000000     -2.55500000      1.59200000
H     10.38200000     -3.88900000      1.33300000
O      2.49300000    -14.27300000     -1.78900000
H      2.49300000    -15.05800000     -1.24100000
H      2.95700000    -14.53600000     -2.58400000
O    -10.28900000      2.31900000     10.54700000
H    -11.07700000      1.82800000     10.31300000
H    -10.60100000      3.20900000     10.71200000
O     -9.43200000     -0.79900000     -0.69200000
H     -8.77200000     -0.40600000     -1.26300000
H     -9.15400000     -1.71000000     -0.59700000
O     -8.92700000    -13.91800000      3.46300000
H     -8.14800000    -14.45500000      3.31700000
H     -8.81300000    -13.16700000      2.88100000
O      4.76900000     -2.26500000    -14.87000000
H      5.59100000     -2.66700000    -14.58700000
H      4.32200000     -2.95400000    -15.36000000
O     15.71600000     -0.57900000     -2.05800000
H     16.16400000     -1.41600000     -1.93900000
H     16.01200000     -0.04100000     -1.32300000
O     11.91500000    -11.65000000     -4.37100000
H     11.60800000    -12.46600000     -3.97500000
H     12.58100000    -11.92400000     -5.00100000
O      0.83800000      6.18300000    -14.34100000
H      0.19400000      6.60700000    -13.77300000
H      1.39100000      6.89900000    -14.65300000
O     -9.94700000    -10.26200000      7.75600000
H     -9.84200000    -10.83700000      6.99700000
H     -9.39400000     -9.50600000      7.56200000
O    -11.59000000    -11.50600000      9.43500000
H    -11.05300000    -11.10000000      8.75400000
H    -11.55000000    -12.44300000      9.24400000
O     -5.40400000      8.01500000    -13.00700000
H     -5.32100000      7.78700000    -12.08100000
H     -5.39100000      8.97200000    -13.02000000
O     -2.27000000     -9.11500000    -12.35200000
H     -1.96300000     -9.53000000    -11.54600000
H     -1.67400000     -9.43400000    -13.02900000
O     -3.48800000     -1.97000000    -12.32700000
H     -3.52900000     -1.73900000    -13.25500000
H     -2.60700000     -2.32600000    -12.20800000
O    -16.01800000     -8.53800000      3.34500000
H    -15.10200000     -8.44700000      3.08000000
H    -16.51700000     -8.25700000      2.57800000
O      3.78000000      7.89200000      3.93400000
H      3.86700000      7.36200000      3.14200000
H      3.82500000      8.79600000      3.62300000
O      1.46500000     13.82000000    -11.08100000
H      1.57500000     13.13500000    -10.42100000
H      1.74400000     13.41000000    -11.90000000
O     15.96800000      4.89500000     -1.59500000
H     15.05600000      5.13400000     -1.43400000
H     15.94000000      4.36700000     -2.39300000
O     -4.34600000     -1.82800000      6.09900000
H     -4.18700000     -1.25900000      5.34500000
H     -4.34800000     -1.23400000      6.85000000
O      2.17000000     -1.95200000     10.56300000
H      1.35700000     -2.00800000     11.06500000
H      1.89200000     -2.01800000      9.65000000
O      3.17900000     14.07000000     -7.57800000
H      2.99300000     14.99600000     -7.42600000
H      2.47800000     13.60600000     -7.12000000
O     -0.25500000     -3.08800000     -4.95700000
H     -0.25300000     -4.04400000     -4.91500000
H      0.02100000     -2.80900000     -4.08400000
O      5.00800000      2.78600000     -2.24300000
H      4.27700000      2.51800000     -2.80000000
H      5.77800000      2.71700000     -2.80900000
O     -8.99400000     -8.42200000      1.38100000
H     -9.26900000     -7.60600000      0.96400000
H     -8.52100000     -8.14300000      2.16500000
O      1.68400000     -5.40400000      0.60200000
H      1.43000000     -4.54700000      0.94300000
H      1.79600000     -5.94800000      1.38100000
O     -2.93600000     -0.37100000      4.44000000
H     -2.99700000      0.30000000      3.76000000
H     -2.18200000     -0.11000000      4.96700000
O      5.73700000     -4.81800000      5.63500000
H      4.97100000     -4.75800000      6.20500000
H      6.41900000     -5.19900000      6.18800000
O    -11.05900000     -1.81000000      9.23500000
H    -11.37400000     -2.58100000      8.76400000
H    -10.47000000     -2.16200000      9.90300000
O      3.08900000      6.43800000     -5.77300000
H      3.01900000      6.52300000     -4.82200000
H      4.02700000      6.33700000     -5.93500000
O     -7.49900000    -12.58100000     10.26300000
H     -7.23200000    -11.82900000     10.79200000
H     -7.74000000    -13.25000000     10.90300000
O    -14.44600000      3.67800000      8.26800000
H    -14.68600000      2.90000000      7.76600000
H    -13.73400000      4.07700000      7.76600000
O     10.50900000     -0.86900000     -7.18900000
H     11.25000000     -0.50800000     -7.67500000
H     10.00400000     -1.35000000     -7.84500000
O     15.66900000     -7.83300000      3.09000000
H     15.11300000     -8.46200000      2.63100000
H     15.23000000     -7.69100000      3.92800000
O      0.51200000     15.00000000     -0.45900000
H      0.61400000     15.88300000     -0.10500000
H      1.39700000     14.63600000     -0.45400000
O      7.71200000     13.71000000      1.96200000
H      8.30300000     12.96700000      2.08100000
H      7.09900000     13.64800000      2.69400000
O     -3.90700000    -13.41400000      4.50000000
H     -4.79500000    -13.30400000      4.84000000
H     -3.46600000    -12.59100000      4.71300000
O      5.65800000      8.97000000     14.14000000
H      6.16000000      9.34400000     14.86400000
H      5.98000000      9.42700000     13.36300000
O      3.27000000     10.70100000      3.24200000
H      4.08000000     10.89800000      3.71300000
H      2.58200000     11.10600000      3.77000000
O     -4.45800000     -9.44700000     13.53800000
H     -5.17100000     -9.82700000     13.02500000
H     -4.45200000     -8.52200000     13.29100000
O     -9.51000000     -5.30700000     11.98400000
H    -10.19800000     -5.80800000     11.54500000
H     -8.72900000     -5.45200000     11.45000000
O     -3.41400000      3.59200000     14.84900000
H     -4.10400000      2.92900000     14.86500000
H     -3.79400000      4.34500000     15.30100000
O    -17.10000000      1.56300000      3.53700000
H    -16.76400000      2.45900000      3.55200000
H    -16.77000000      1.16900000      4.34400000
O    -12.89100000     10.70200000      4.63000000
H    -12.36800000      9.99900000      4.24400000
H    -13.03000000     11.31900000      3.91100000
O      6.84100000      7.95100000    -12.64500000
H      6.81000000      7.20400000    -13.24200000
H      7.47600000      7.69600000    -11.97500000
O      6.99300000      6.29000000      7.66600000
H      6.05300000      6.37600000      7.82500000
H      7.16200000      5.35000000      7.73200000
O    -15.32800000      6.68800000      4.52800000
H    -15.23500000      6.98100000      3.62100000
H    -14.57200000      7.06300000      4.97900000
O     -8.68700000      8.08600000    -10.19900000
H     -7.95300000      7.62300000     -9.79500000
H     -8.66800000      7.81100000    -11.11600000
O      1.61100000     -0.96100000      4.54800000
H      1.09600000     -0.15600000      4.51400000
H      2.37200000     -0.78300000      3.99600000
O    -13.93000000     -2.83200000     -5.58700000
H    -13.12900000     -3.33900000     -5.72000000
H    -13.62300000     -1.94300000     -5.40900000
O      5.92900000      9.80000000      3.86900000
H      6.50800000     10.25600000      4.48000000
H      6.51500000      9.45500000      3.19500000
O      3.92000000     -4.66600000     15.43200000
H      3.56900000     -4.28000000     14.62900000
H      3.75400000     -5.60400000     15.33900000
O     -4.80300000     -5.58200000      2.37500000
H     -4.46400000     -4.90700000      1.78800000
H     -4.94200000     -6.34300000      1.81100000
O    -15.15300000      1.60700000     10.20100000
H    -14.63300000      2.28600000      9.77100000
H    -14.53300000      0.89500000     10.35800000
O     -4.14300000     11.01800000     -3.80000000
H     -3.94300000     10.30800000     -3.18900000
H     -5.08700000     10.94900000     -3.94600000
O     10.36100000      7.09500000      3.84600000
H      9.68800000      6.93600000      3.18400000
H     10.94200000      7.74100000      3.44500000
O    -13.55600000      5.98900000     -2.83900000
H    -13.99700000      6.69600000     -2.36800000
H    -14.26000000      5.52900000     -3.29400000
O    -11.07800000      6.27700000      8.74700000
H    -11.56100000      7.03200000      9.08200000
H    -10.42500000      6.09100000      9.42200000
O     -6.76700000      1.42500000     -7.38800000
H     -6.48900000      0.83500000     -8.08800000
H     -7.47500000      1.94000000     -7.77500000
O     -7.93700000     -1.94900000     -6.99500000
H     -8.37700000     -1.23800000     -6.52900000
H     -7.01400000     -1.85600000     -6.75800000
O     -0.21200000     12.83200000      2.55100000
H     -0.62600000     12.85500000      3.41400000
H     -0.90000000     13.11200000      1.94800000
O     -6.57800000      9.08800000     -5.84600000
H     -7.47500000      8.78100000     -5.70800000
H     -6.48800000      9.83600000     -5.25600000
O      0.27100000      9.80000000      3.80300000
H     -0.26300000     10.45400000      4.25400000
H     -0.19100000      9.63800000      2.98100000
O     -0.10700000    -16.12500000     -7.26000000
H      0.02700000    -15.61600000     -8.06000000
H     -0.48200000    -16.95200000     -7.56400000
O     -2.24900000     12.22500000     -2.06700000
H     -2.94100000     12.15600000     -2.72500000
H     -1.43800000     12.09300000     -2.55700000
O     11.94100000      9.13400000      3.08900000
H     12.07200000      9.69200000      3.85600000
H     12.62600000      8.46900000      3.15700000
O      2.74600000      8.31600000      0.88500000
H      3.38300000      7.65200000      0.62200000
H      3.03600000      9.11500000      0.44600000
O      9.73800000    -11.71500000     -2.15100000
H     10.58200000    -11.31400000     -2.36100000
H      9.14500000    -11.39600000     -2.83100000
O     -2.70200000      5.51300000     -0.30100000
H     -2.60600000      5.41000000      0.64500000
H     -2.21200000      6.31000000     -0.50500000
O    -15.52600000    -10.34300000     -2.16600000
H    -16.05300000    -10.82900000     -2.80100000
H    -14.88200000     -9.87500000     -2.69700000
O      7.55000000     -9.15600000     -5.91500000
H      7.60200000     -9.22300000     -4.96200000
H      7.63500000     -8.22000000     -6.09500000
O     -3.27000000      9.63600000      5.07600000
H     -4.06400000     10.12500000      5.29200000
H     -3.56800000      8.73400000      4.96200000
O     -7.90000000     -2.91200000     15.71200000
H     -8.52200000     -2.18500000     15.69600000
H     -8.42300000     -3.67000000     15.97000000
O     11.96900000      1.76100000      6.39600000
H     11.96600000      0.97900000      6.94800000
H     11.75000000      1.43900000      5.52200000
O      3.89300000      8.85900000    -11.27500000
H      3.97600000      9.76200000    -11.58100000
H      2.99400000      8.61400000    -11.49400000
O      4.20900000     11.62200000     11.53600000
H      4.37600000     11.61500000     12.47800000
H      3.25800000     11.55200000     11.46100000
O      7.12300000      1.21300000     12.26100000
H      7.40100000      2.03000000     11.84800000
H      6.18100000      1.32100000     12.39400000
O     -8.02000000     -8.06600000      3.88400000
H     -8.89300000     -8.09300000      4.27700000
H     -7.57200000     -7.35700000      4.34600000
O      7.11300000    -10.16500000      3.86600000
H      6.41300000    -10.01400000      4.50100000
H      6.67200000    -10.55900000      3.11300000
O     -0.00300000     14.37000000      5.99600000
H      0.50400000     14.21000000      6.79200000
H     -0.90900000     14.19400000      6.25000000
O      5.58200000      8.34500000     -9.32300000
H      4.84000000      8.57900000     -9.88200000
H      6.34800000      8.68000000     -9.79000000
O     -2.54900000    -13.64200000     -7.60100000
H     -2.56900000    -13.83200000     -8.53900000
H     -3.06200000    -14.34500000     -7.20300000
O     -1.50300000    -11.89700000    -13.99400000
H     -1.17600000    -12.58700000    -14.57100000
H     -0.79600000    -11.25200000    -13.96700000
O     -4.47500000      3.49200000     -1.39300000
H     -3.87000000      2.82100000     -1.70700000
H     -3.90900000      4.19400000     -1.07100000
O     -1.29500000    -10.26900000      0.72300000
H     -2.14500000    -10.12900000      1.14200000
H     -1.21700000     -9.55200000      0.09400000
O     13.54100000     -2.02300000      2.00300000
H     14.30900000     -2.10400000      2.56800000
H     13.26000000     -1.11400000      2.10900000
O     -4.46000000     -7.32300000      4.49200000
H     -3.81200000     -6.82100000      4.98600000
H     -4.63500000     -6.79100000      3.71500000
O     -4.62600000      4.82500000     11.14600000
H     -5.28300000      4.20600000     10.82600000
H     -3.84500000      4.63500000     10.62700000
O     -9.03400000     -2.26000000    -14.85300000
H     -8.46900000     -2.35400000    -14.08700000
H     -9.87600000     -1.97500000    -14.49700000
O    -12.06100000     -1.33900000      0.01300000
H    -12.59500000     -1.83400000     -0.60800000
H    -11.16000000     -1.48800000     -0.27400000
O     -9.71000000    -11.55200000      5.15500000
H     -8.80800000    -11.40000000      4.87100000
H     -9.89700000    -12.45200000      4.88600000
O      2.95700000    -12.55100000      3.72500000
H      2.24300000    -12.06700000      3.31100000
H      2.52100000    -13.14500000      4.33700000
O      1.98800000     15.32600000      4.47500000
H      2.43200000     15.98000000      5.01400000
H      1.15400000     15.17400000      4.92100000
O      8.80000000     -8.87700000     12.75800000
H      7.98100000     -9.27000000     12.45600000
H      9.11800000     -8.37900000     12.00500000
O      7.32100000    -10.61800000     -3.40200000
H      6.79700000     -9.97400000     -2.92700000
H      6.68200000    -11.13000000     -3.89700000
O     -6.24400000      7.71400000      0.51900000
H     -5.96900000      8.45300000      1.06100000
H     -6.89900000      8.08100000     -0.07400000
O     11.37100000      6.63700000     -5.27500000
H     11.84100000      6.67200000     -4.44200000
H     11.53900000      7.48800000     -5.68100000
O     14.40700000      2.09500000      0.00100000
H     15.22600000      1.69900000      0.29900000
H     14.67400000      2.71800000     -0.67500000
O    -10.00500000     -2.69000000     11.47700000
H    -10.65200000     -2.31400000     12.07400000
H     -9.74300000     -3.51100000     11.89400000
O    -14.47300000     -5.70700000     -4.45200000
H    -13.56200000     -5.53200000     -4.21800000
H    -14.55200000     -5.39900000     -5.35400000
O     13.68900000     -9.59200000     -3.76500000
H     12.92500000    -10.16800000     -3.79200000
H     13.67300000     -9.13200000     -4.60400000
O     -2.48800000     -6.65100000     -0.55400000
H     -2.47000000     -6.48200000     -1.49500000
H     -1.62000000     -7.00300000     -0.35700000
O      6.98100000     -3.68100000    -14.15600000
H      7.24500000     -4.08200000    -13.32800000
H      6.89300000     -4.41700000    -14.76200000
O      1.01700000      5.84300000     -1.51800000
H      0.26300000      5.28600000     -1.32300000
H      0.95300000      6.56100000     -0.88800000
O     -6.66500000     15.54100000     -0.92700000
H     -6.12400000     15.88900000     -0.21800000
H     -7.42900000     16.11700000     -0.95000000
O     -3.73300000     -3.38000000     -2.58700000
H     -4.62100000     -3.02400000     -2.60300000
H     -3.16900000     -2.61200000     -2.49600000
O      0.18700000     -9.48800000    -13.62000000
H      0.67400000     -8.82300000    -14.10600000
H      0.20700000     -9.18500000    -12.71300000
O      2.07700000     18.19900000     -0.39700000
H      2.66100000     18.45200000     -1.11200000
H      1.84200000     17.29100000     -0.58900000
O     10.97200000      5.27800000      8.78900000
H     10.63500000      4.38200000      8.80500000
H     11.09600000      5.50300000      9.71200000
O     -3.27800000      1.64100000      2.44400000
H     -2.39600000      2.01400000      2.43500000
H     -3.81000000      2.29600000      2.89700000
O      9.68500000      8.17500000     -2.19000000
H      9.28200000      9.04100000     -2.12900000
H      8.98900000      7.61100000     -2.52700000
O     -5.80700000     -0.02000000     11.75000000
H     -5.92600000     -0.86300000     12.18700000
H     -6.69700000      0.29500000     11.59000000
O     13.38400000     -0.47700000     -5.14600000
H     13.03000000     -0.39600000     -4.26100000
H     12.88800000      0.16000000     -5.66100000
O      3.00200000    -16.45200000      2.75700000
H      2.54300000    -16.55600000      3.59000000
H      3.82300000    -16.01700000      2.98800000
O     -7.66600000     -6.24000000     -9.60800000
H     -8.25600000     -6.50500000    -10.31400000
H     -6.81900000     -6.61300000     -9.85000000
O      9.25000000      7.90200000    -11.05900000
H     10.10800000      7.62800000    -10.73600000
H      8.88100000      8.42400000    -10.34600000
O      5.58100000     -3.44700000      1.73500000
H      5.28400000     -2.89900000      1.00800000
H      6.50800000     -3.60400000      1.55200000
O      1.19900000    -15.08100000      1.30300000
H      1.22800000    -14.14700000      1.50900000
H      1.80400000    -15.48300000      1.92700000
O      1.11300000     -8.92900000    -11.00900000
H      0.72100000     -8.43100000    -10.29200000
H      1.36900000     -9.76100000    -10.61000000
O     -9.68500000     -2.77500000      1.89100000
H     -9.73800000     -1.83000000      2.03700000
H    -10.52800000     -3.00300000      1.49900000
O      0.39100000     -3.44100000     -8.67300000
H      1.00000000     -2.75800000     -8.95400000
H      0.12600000     -3.87400000     -9.48500000
O      3.35100000     -7.54400000     -7.92500000
H      4.01600000     -8.18300000     -7.66700000
H      3.82100000     -6.71200000     -7.96800000
O     -4.32900000     -9.94600000      9.64000000
H     -4.59700000     -9.04000000      9.49200000
H     -4.47900000    -10.38100000      8.80000000
O      8.64600000      4.01400000    -11.01000000
H      9.03400000      4.77600000    -10.57900000
H      9.26900000      3.78700000    -11.70100000
O     -2.58300000    -10.42800000     15.21000000
H     -2.49900000     -9.57500000     15.63500000
H     -3.22400000    -10.28500000     14.51200000
O     -6.30800000      0.59800000    -10.06100000
H     -5.58900000      1.21600000    -10.19200000
H     -6.62400000      0.40700000    -10.94400000
O     -6.24100000      2.09300000      1.45600000
H     -5.32200000      2.33000000      1.57500000
H     -6.45100000      2.38400000      0.56800000
O     -8.21400000      8.75900000      8.77600000
H     -8.21900000      9.19700000      9.62700000
H     -8.63600000      9.38100000      8.18400000
O     12.62400000      0.38600000     -8.77400000
H     12.71100000      0.32600000     -9.72600000
H     13.18800000     -0.31000000     -8.43800000
O     -4.83800000      1.62400000     17.31200000
H     -5.11100000      0.70800000     17.25500000
H     -5.51200000      2.10500000     16.83100000
O     -2.74400000     16.77100000      1.74700000
H     -2.07200000     16.32000000      2.25800000
H     -3.02500000     16.12500000      1.09800000
O     10.21700000     -8.94800000      0.12600000
H     10.19300000     -9.51800000      0.89400000
H     10.86400000     -9.35400000     -0.45300000
O     -7.38300000    -13.02600000     -1.46200000
H     -6.49100000    -12.84000000     -1.16600000
H     -7.45600000    -13.97900000     -1.41600000
O      8.30100000     -1.91100000     16.78600000
H      8.44400000     -0.98900000     17.00000000
H      8.14800000     -1.91600000     15.84100000
O      9.24200000     -0.27300000     -1.98500000
H      9.78600000      0.51000000     -1.89800000
H      8.97000000     -0.47600000     -1.09000000
O      0.86400000      2.91600000     -4.54500000
H      1.07400000      3.24200000     -5.42000000
H      0.54200000      2.02700000     -4.69100000
O      6.04000000     13.05000000      9.98400000
H      5.33200000     12.75600000     10.55800000
H      6.48500000     12.24500000      9.72100000
O      4.64200000      5.30300000      9.15400000
H      3.73700000      5.48000000      9.41300000
H      4.59200000      4.48900000      8.65300000
O     -5.83100000    -12.64600000     12.94400000
H     -5.85700000    -12.36400000     13.85900000
H     -5.50800000    -11.88100000     12.46700000
O      0.74900000      1.88300000     14.18500000
H     -0.11800000      1.68800000     13.83100000
H      0.81000000      2.83800000     14.15800000
O     13.85000000     -9.40600000      1.86500000
H     12.96900000     -9.53100000      2.21700000
H     14.29900000    -10.23300000      2.04100000
O     15.32100000     -2.29400000      3.95700000
H     15.66900000     -2.98800000      4.51700000
H     15.70100000     -1.48900000      4.30900000
O     -3.95000000     17.68400000     -2.99800000
H     -3.56700000     16.86800000     -3.32000000
H     -3.30100000     18.35400000     -3.21200000
O      0.29700000    -14.90500000     -9.75700000
H      0.03200000    -14.47100000    -10.56800000
H      0.87600000    -15.61200000    -10.04300000
O     -7.25200000      9.85500000     13.98500000
H     -7.18300000      8.90600000     13.88000000
H     -8.12100000      9.99200000     14.36200000
O    -10.13500000      5.64800000     12.47300000
H     -9.51200000      5.66400000     11.74700000
H    -10.99300000      5.59500000     12.05200000
O     10.48000000      1.42300000     15.35800000
H     11.38600000      1.39500000     15.05300000
H     10.04800000      0.70700000     14.89100000
O    -13.37200000      1.96900000    -10.75400000
H    -13.39500000      1.96500000     -9.79700000
H    -14.15400000      2.45800000    -11.01000000
O     -1.43400000     13.72000000     11.85000000
H     -1.05000000     12.85000000     11.74500000
H     -1.41500000     14.09800000     10.97000000
O      6.08900000     -7.72600000      1.61600000
H      6.44400000     -6.89400000      1.30100000
H      6.55000000     -8.39200000      1.10600000
O    -13.93800000     -4.87000000      2.15800000
H    -13.10500000     -4.62300000      1.75600000
H    -13.80300000     -5.77000000      2.45500000
O      2.07400000      4.38400000     -6.77000000
H      2.40500000      5.12700000     -6.26500000
H      1.90700000      4.74300000     -7.64100000
O      4.80800000     -9.29300000      5.41600000
H      5.08700000     -8.46600000      5.02300000
H      4.04800000     -9.06100000      5.94900000
O     -6.24300000     -0.41100000    -15.04100000
H     -6.14700000      0.05900000    -15.86900000
H     -6.17200000     -1.33600000    -15.28000000
O    -11.44200000      8.78600000     -9.77900000
H    -11.55200000      9.73300000     -9.70000000
H    -10.49400000      8.65600000     -9.80500000
O     -2.56300000     13.70700000      6.49200000
H     -2.59100000     13.35700000      5.60100000
H     -3.34700000     14.25300000      6.55900000
O    -10.16400000    -13.09500000      0.37700000
H     -9.35700000    -12.59000000      0.27900000
H    -10.01400000    -13.88800000     -0.13700000
O     -8.02900000    -16.39500000     -0.01400000
H     -7.09700000    -16.20900000      0.10300000
H     -8.24100000    -16.02600000     -0.87200000
O      1.32300000      4.50100000     14.74000000
H      1.25000000      5.22700000     15.36000000
H      1.80800000      4.86600000     14.00000000
O      3.50800000     -9.09400000      1.30400000
H      3.54800000     -9.00200000      0.35200000
H      4.39400000     -8.89000000      1.60200000
O     -0.99100000     -8.64300000      5.35600000
H     -1.39300000     -8.09400000      6.02800000
H     -1.13000000     -8.16300000      4.53900000
O     14.62800000     -7.99200000      5.55500000
H     13.71800000     -7.76500000      5.36600000
H     14.58600000     -8.88200000      5.90300000
O     -7.34800000     -9.35200000     -5.75200000
H     -7.33100000     -8.90000000     -4.90800000
H     -7.64600000     -8.68800000     -6.37300000
O     -0.44600000     14.96400000     -3.10700000
H      0.18000000     14.32900000     -3.45700000
H     -0.31900000     14.92700000     -2.15900000
O     -4.60000000    -15.78900000     -7.37300000
H     -5.19500000    -15.31000000     -6.79600000
H     -4.28800000    -16.52100000     -6.84100000
O     -8.36600000     -4.56100000      9.12100000
H     -8.73800000     -3.76300000      9.49800000
H     -7.96900000     -4.27400000      8.29800000
O      0.52700000    -13.98900000      4.59500000
H      0.22400000    -13.18000000      5.00500000
H     -0.27500000    -14.43700000      4.32600000
O    -12.40900000    -10.54800000     -3.86100000
H    -12.67900000     -9.63100000     -3.80300000
H    -11.48400000    -10.54100000     -3.61700000
O      0.28600000     15.08100000     -8.02500000
H      0.87500000     15.77500000     -7.72800000
H      0.18200000     15.24000000     -8.96300000
O     -4.75900000     -9.56000000    -12.07100000
H     -3.82400000     -9.51900000    -12.27100000
H     -5.10600000    -10.21300000    -12.67800000
O      3.32400000     -5.41400000     11.73800000
H      3.23600000     -5.72800000     12.63800000
H      3.13500000     -4.47700000     11.79200000
O     -6.44700000     -6.36300000      6.67000000
H     -6.14100000     -5.52800000      7.02500000
H     -5.76300000     -6.62700000      6.05600000
O     -1.17100000      6.77000000      8.65800000
H     -1.67400000      7.47900000      9.05900000
H     -1.79100000      6.04400000      8.59000000
O      7.12400000     -1.92900000     14.15000000
H      7.05200000     -1.04000000     13.80400000
H      7.80800000     -2.33800000     13.61900000
O    -14.47200000      8.40400000     -4.71400000
H    -13.82700000      8.27500000     -4.01800000
H    -14.11200000      7.93000000     -5.46400000
O      8.86800000      6.78900000     -8.17100000
H      8.15900000      6.68500000     -8.80500000
H      9.02600000      5.90500000     -7.84000000
O      7.61900000     16.35000000      0.55900000
H      6.79200000     16.62500000      0.95500000
H      7.91300000     15.61900000      1.10200000
