# Supplementary material for: Integrated Multiscale Multilevel Approach to Open Shell Molecular Systems
Source: J Chem Theory Comput. 2023 Feb 13;19(5):1446–56. doi: 10.1021/acs.jctc.2c00805 (PMC10018740; doi:10.1021/acs.jctc.2c00805)
Supplement: Supplementary file 2 — ct2c00805_si_002.zip [file ct2c00805_si_002.zip › structures/PROXYL/frame168.xyz]

2588

C     -0.80900000     -0.58800000      1.65700000
H     -0.36300000     -0.03400000      2.48300000
H     -1.33300000     -1.45400000      2.06100000
C      0.21000000     -1.12900000      0.61000000
C      1.58100000     -1.55400000      1.27700000
H      2.18100000     -2.11700000      0.56300000
H      1.41400000     -2.13500000      2.18500000
H      2.00400000     -0.58200000      1.53100000
C     -0.36500000     -2.33800000     -0.22800000
H     -0.60500000     -3.16100000      0.44500000
H     -1.20800000     -2.07000000     -0.86600000
H      0.48400000     -2.72000000     -0.79500000
N      0.33600000      0.03800000     -0.28400000
O      1.13100000      0.07700000     -1.31300000
C     -0.68400000      1.10900000     -0.04300000
C     -0.00300000      2.39000000      0.50600000
H      0.78300000      2.85100000     -0.09200000
H     -0.70000000      3.20800000      0.69000000
H      0.45300000      2.15600000      1.46800000
C     -1.51400000      1.40100000     -1.28100000
H     -1.76200000      0.50000000     -1.84200000
H     -0.89600000      2.01200000     -1.93900000
H     -2.40900000      1.98000000     -1.05100000
C     -1.67600000      0.32300000      0.83200000
H     -2.21300000      1.06900000      1.41900000
H     -2.31000000     -0.38400000      0.29700000
O      0.70100000      0.27100000    -18.03200000
H      1.00700000     -0.33600000    -18.70600000
H      0.65800000     -0.25800000    -17.23600000
O     10.92500000    -11.30700000      1.30900000
H     11.46400000    -12.03600000      1.00100000
H     11.29900000    -10.53600000      0.88300000
O     11.26400000     -3.65100000    -12.18700000
H     11.48900000     -4.33400000    -12.81800000
H     11.99300000     -3.03300000    -12.23300000
O     12.46200000     -0.36300000     -9.94900000
H     12.69400000      0.45300000    -10.39200000
H     11.70700000     -0.13400000     -9.40700000
O     -2.07800000     -2.40700000    -14.70400000
H     -1.78900000     -2.77000000    -15.54100000
H     -1.82500000     -3.06500000    -14.05700000
O     -2.56800000      3.24400000    -12.85400000
H     -2.55900000      2.77900000    -13.69100000
H     -1.69500000      3.63200000    -12.78700000
O     12.29300000      2.97700000      7.10900000
H     13.21600000      3.21000000      7.21200000
H     12.30000000      2.03200000      6.95900000
O      5.76600000     -3.72200000     -0.28600000
H      5.54100000     -2.80300000     -0.14100000
H      6.22200000     -3.98600000      0.51400000
O     10.06700000     -3.00200000     -5.54500000
H     10.09500000     -3.56000000     -6.32300000
H     10.78700000     -3.31800000     -4.99900000
O     -0.93000000      5.43700000      3.34300000
H     -1.68800000      6.00600000      3.20900000
H     -1.11200000      4.98500000      4.16700000
O     15.14900000    -10.40300000     -1.99200000
H     14.75400000     -9.53300000     -1.94000000
H     15.33800000    -10.63600000     -1.08300000
O      4.01100000     -8.42100000     -8.65000000
H      3.34100000     -7.89900000     -8.20800000
H      4.70200000     -7.79400000     -8.86300000
O     12.35100000     -3.80400000      9.63800000
H     12.75800000     -4.29400000     10.35200000
H     11.81700000     -4.45100000      9.17700000
O      3.30800000      7.79500000    -15.06100000
H      3.96200000      8.29000000    -15.55400000
H      2.57800000      7.68900000    -15.67100000
O     11.64000000     -5.36300000      6.29700000
H     11.81200000     -5.98500000      7.00400000
H     12.16900000     -5.68200000      5.56500000
O     -6.17000000      7.11300000     -8.36600000
H     -6.56800000      7.61900000     -9.07400000
H     -6.15300000      6.21400000     -8.69500000
O      4.00300000      0.96000000      1.19700000
H      3.84900000      1.89100000      1.04000000
H      3.47100000      0.75600000      1.96700000
O     -7.95900000     -5.41600000    -14.14800000
H     -7.68200000     -5.44000000    -15.06400000
H     -7.18100000     -5.12900000    -13.67000000
O      5.15800000     -1.40800000     -7.57400000
H      5.96600000     -1.69600000     -7.99700000
H      4.79700000     -0.75100000     -8.17000000
O     13.39000000      2.21600000    -10.83100000
H     14.21900000      2.51000000    -10.45400000
H     13.60600000      1.98400000    -11.73400000
O     -6.47200000     -9.02700000      0.55300000
H     -7.38100000     -8.86600000      0.80500000
H     -6.23600000     -9.83400000      1.01000000
O     -9.23100000     13.94200000     -0.72800000
H     -8.66500000     13.56000000     -1.40000000
H     -8.82800000     14.78700000     -0.52700000
O     -6.96400000    -13.16800000     -3.68400000
H     -7.45500000    -13.80700000     -3.16700000
H     -6.97500000    -13.52000000     -4.57400000
O     -5.22000000     14.02600000     -0.88100000
H     -4.48300000     14.40200000     -0.39800000
H     -4.88300000     13.89400000     -1.76700000
O     -9.28500000      7.63700000      8.83300000
H     -8.51600000      7.13300000      9.10000000
H     -8.92700000      8.45900000      8.49800000
O      7.54600000     -3.06200000    -13.06000000
H      8.37600000     -3.12100000    -13.53200000
H      6.96900000     -3.67700000    -13.51200000
O      2.27800000    -17.28900000      0.76400000
H      2.86400000    -16.96800000      0.07900000
H      2.48600000    -16.75200000      1.52900000
O      0.93600000     12.75800000     -8.04100000
H      1.41500000     13.31300000     -8.65600000
H      0.23100000     12.37400000     -8.56300000
O      7.23000000      4.00300000      5.62300000
H      7.56800000      4.27800000      4.77100000
H      8.01200000      3.83000000      6.14700000
O    -11.82800000     -0.45700000     11.69400000
H    -12.64600000     -0.66500000     12.14600000
H    -11.29300000     -0.02000000     12.35600000
O     -5.92300000      5.81500000      1.65000000
H     -6.38300000      4.99800000      1.46000000
H     -5.23300000      5.86200000      0.98800000
O     -0.52700000    -18.06400000      0.43100000
H      0.20100000    -17.63200000      0.87800000
H     -1.05600000    -17.34600000      0.08400000
O      9.10000000    -11.57500000     -0.94500000
H      9.33500000    -11.72600000     -0.02900000
H      8.26200000    -12.02400000     -1.05400000
O      6.81700000      6.59900000    -11.58800000
H      6.81400000      7.43400000    -11.12000000
H      7.38700000      6.03400000    -11.06700000
O     -4.34300000      5.28900000    -12.96100000
H     -3.86800000      4.46000000    -12.90000000
H     -4.50900000      5.53700000    -12.05200000
O     12.04900000      5.44400000     -9.51700000
H     12.98200000      5.47500000     -9.72600000
H     11.94600000      6.06000000     -8.79100000
O     -4.56900000     -8.51700000    -10.19500000
H     -3.93500000     -9.03300000    -10.69200000
H     -4.54500000     -8.89100000     -9.31400000
O     10.09300000     11.05900000     -0.48400000
H     10.29000000     10.63400000      0.35100000
H     10.62900000     10.59000000     -1.12300000
O      6.98600000    -10.18200000     -3.01700000
H      6.49600000    -10.44100000     -2.23700000
H      6.58800000     -9.35300000     -3.28500000
O     -0.81500000     -6.59500000     -4.49000000
H     -0.80000000     -6.22300000     -3.60800000
H      0.07000000     -6.93600000     -4.62100000
O      5.10100000     10.42800000     -2.94700000
H      5.20400000     10.38900000     -1.99600000
H      5.29400000     11.33900000     -3.17200000
O     10.09300000      6.20300000      7.55400000
H      9.32000000      6.52900000      8.01400000
H     10.02400000      6.57600000      6.67500000
O      1.09100000    -11.97900000      3.96800000
H      1.27400000    -11.55200000      3.13100000
H      1.94700000    -12.27800000      4.27600000
O     10.32200000      9.67400000      1.78800000
H     10.64300000     10.05500000      2.60500000
H     10.93100000      8.96000000      1.60000000
O      7.43600000     -3.88800000     12.47200000
H      7.55400000     -3.20600000     13.13300000
H      8.25800000     -4.37700000     12.48200000
O    -13.96700000     -9.61900000      3.84700000
H    -13.19200000     -9.99600000      4.26400000
H    -14.25800000     -8.93800000      4.45400000
O     -7.42600000     -1.52400000     12.02900000
H     -8.33800000     -1.80600000     12.10300000
H     -7.00100000     -1.88100000     12.80900000
O      3.67600000     -3.70700000     -7.61600000
H      3.07200000     -3.52600000     -8.33600000
H      4.19600000     -2.90800000     -7.53400000
O      7.21000000     -7.23500000     -9.66000000
H      6.49000000     -6.61600000     -9.53800000
H      7.94700000     -6.69400000     -9.94300000
O    -15.60500000     -2.59100000     -3.83800000
H    -15.16000000     -2.24400000     -3.06500000
H    -15.42800000     -1.94800000     -4.52500000
O      1.21400000      7.44600000     -9.94800000
H      1.93700000      7.98200000     -9.62200000
H      1.33800000      7.42900000    -10.89700000
O    -11.86400000     10.87200000     -2.34600000
H    -11.42200000     11.28300000     -3.08900000
H    -12.52400000     11.51100000     -2.07700000
O     -4.05800000     -6.42000000     13.85300000
H     -4.47700000     -6.28300000     13.00300000
H     -3.84400000     -7.35300000     13.86700000
O      6.78600000     -6.33400000     -1.11000000
H      6.74000000     -6.75000000     -1.97000000
H      5.87500000     -6.14400000     -0.88600000
O      6.43600000      1.92300000      3.31500000
H      6.76200000      2.50700000      4.00000000
H      5.56900000      2.26800000      3.10000000
O    -14.32900000     -7.21900000     -5.97000000
H    -15.27200000     -7.17300000     -5.81100000
H    -13.96400000     -6.49800000     -5.45700000
O    -10.76600000     -8.82500000      6.81700000
H    -10.67600000     -8.18500000      6.11100000
H    -11.36200000     -8.41100000      7.44100000
O     -5.69200000     -6.02200000     -2.50600000
H     -4.80300000     -5.76800000     -2.75500000
H     -5.82100000     -5.62500000     -1.64400000
O      4.95600000      9.85900000      0.13400000
H      4.07600000      9.72200000      0.48400000
H      5.39800000      9.01900000      0.26200000
O     17.62200000      1.49600000     -2.56100000
H     18.16000000      2.16600000     -2.98200000
H     17.73700000      1.64900000     -1.62300000
O      7.59900000     -8.81700000     -6.98500000
H      8.54800000     -8.88900000     -6.88000000
H      7.45100000     -7.89600000     -7.19900000
O      9.00500000     14.72900000     -4.59500000
H      9.95100000     14.77200000     -4.74000000
H      8.62400000     15.12100000     -5.38100000
O    -15.84600000      1.45700000     -8.69600000
H    -15.82800000      1.37100000     -7.74200000
H    -16.22400000      0.63300000     -9.00300000
O      9.01200000     13.51200000      8.71400000
H      8.27700000     12.96800000      8.99600000
H      9.51700000     13.66400000      9.51200000
O      5.66900000      8.82900000     -5.18500000
H      5.61600000      9.49800000     -4.50200000
H      5.35300000      9.26900000     -5.97500000
O      3.72200000     -0.52400000      3.55300000
H      4.06700000      0.09000000      4.20100000
H      2.86200000     -0.77200000      3.89200000
O     12.61100000     -6.02500000     -2.55300000
H     12.21500000     -6.89600000     -2.53800000
H     12.55300000     -5.72000000     -1.64700000
O      0.66800000     -9.66000000      8.84400000
H     -0.22300000     -9.78900000      9.16900000
H      1.17600000     -9.43000000      9.62200000
O      4.48000000     -7.51600000      1.88500000
H      3.72600000     -6.99000000      2.15200000
H      5.18500000     -6.88000000      1.76400000
O     12.57200000      5.78200000      8.78400000
H     11.78600000      5.99000000      8.27900000
H     12.26800000      5.18100000      9.46500000
O     -0.19400000    -15.19300000      3.49200000
H     -0.46300000    -15.66600000      2.70500000
H      0.17200000    -14.37100000      3.16500000
O      3.62800000      5.82300000     16.79400000
H      4.43600000      6.31500000     16.93900000
H      3.69300000      5.51600000     15.89000000
O      1.12400000    -14.11800000      0.87200000
H      1.39800000    -13.22700000      1.09000000
H      1.20300000    -14.16600000     -0.08100000
O      5.34300000      9.06100000      5.00100000
H      5.85000000      8.29500000      4.73000000
H      5.86000000      9.80900000      4.70100000
O     -1.61300000     16.43500000      8.28300000
H     -1.88100000     15.54400000      8.50400000
H     -1.00900000     16.68500000      8.98200000
O      3.20200000    -15.48800000      2.63400000
H      2.65700000    -15.20400000      3.36800000
H      4.03300000    -15.74000000      3.03700000
O      6.09100000      3.50800000     11.57300000
H      6.06700000      3.14500000     12.45800000
H      6.17900000      2.74400000     11.00300000
O     11.83300000      9.51000000      6.65000000
H     12.44600000      9.27900000      7.34900000
H     11.15000000     10.01700000      7.08800000
O     -6.39700000     -1.89300000      2.04000000
H     -7.17900000     -2.38400000      1.78900000
H     -6.12500000     -1.44900000      1.23700000
O      6.91400000     -9.99700000    -10.26200000
H      7.07200000     -9.56200000    -11.10000000
H      7.01400000     -9.30300000     -9.61000000
O     -5.72000000      0.06400000    -15.15100000
H     -5.49100000      0.26200000    -16.05900000
H     -4.90500000      0.19300000    -14.66500000
O      8.45600000      7.66400000      1.68900000
H      9.20000000      8.26500000      1.65300000
H      8.85300000      6.79500000      1.75300000
O    -14.66300000    -10.08500000     -0.30900000
H    -14.44200000     -9.15900000     -0.21400000
H    -14.41300000    -10.47900000      0.52700000
O     13.34700000     -0.73800000     -0.42000000
H     13.06300000     -1.40100000     -1.04800000
H     12.58400000     -0.17100000     -0.30800000
O      8.46800000      4.95700000     15.32900000
H      8.22000000      4.04300000     15.19100000
H      9.35700000      5.02000000     14.97900000
O      4.72500000     -6.77000000     16.03100000
H      5.18200000     -6.03200000     15.62600000
H      4.04000000     -7.00100000     15.40400000
O     -5.81600000      6.56500000      4.40600000
H     -5.39400000      7.40300000      4.21900000
H     -5.73400000      6.06800000      3.59200000
O    -12.59000000      1.01300000      5.54700000
H    -12.52200000      0.95600000      6.50000000
H    -12.24200000      1.87900000      5.33300000
O     -1.51000000     -6.90100000     -7.25100000
H     -1.25500000     -6.68100000     -6.35500000
H     -2.25500000     -6.32800000     -7.43500000
O     14.99000000     -0.22800000      3.09100000
H     15.32700000     -0.35400000      3.97800000
H     14.07700000      0.02900000      3.21600000
O    -15.83100000      8.42200000     -1.02000000
H    -15.25800000      9.15100000     -0.78300000
H    -16.56600000      8.48700000     -0.41100000
O     14.97900000      0.57300000      8.87000000
H     14.44300000      0.66200000      8.08200000
H     14.53900000     -0.10300000      9.38400000
O     -4.93100000      7.40100000    -15.15800000
H     -4.89800000      6.58500000    -15.65600000
H     -4.69200000      7.14800000    -14.26600000
O      4.39700000      0.37500000     -9.46500000
H      4.50600000      1.30900000     -9.28500000
H      4.78000000      0.25200000    -10.33300000
O     -8.36300000    -15.35700000     -1.47800000
H     -8.54200000    -16.21000000     -1.08300000
H     -9.20200000    -15.08300000     -1.84700000
O      4.87400000     -5.65800000    -11.39100000
H      3.96100000     -5.40400000    -11.52500000
H      4.98700000     -6.43900000    -11.93400000
O      9.58800000     -9.75800000    -11.11200000
H      8.83200000    -10.17500000    -10.69800000
H      9.56000000    -10.05900000    -12.02000000
O     -2.70800000     -8.96600000     13.74900000
H     -2.22900000     -8.80400000     14.56200000
H     -2.02800000     -9.01200000     13.07600000
O      3.67000000      3.50600000      2.19000000
H      3.65800000      4.26700000      1.60800000
H      2.89700000      3.61600000      2.74400000
O     15.78200000     -0.69500000      0.55300000
H     15.47600000     -0.52800000      1.44500000
H     15.00400000     -0.57900000      0.00800000
O      3.18800000     -5.08500000     -5.36200000
H      3.39600000     -4.53500000     -6.11800000
H      2.55000000     -5.71700000     -5.69400000
O    -11.89000000      0.34900000     -9.16800000
H    -11.00300000      0.65900000     -9.34900000
H    -11.96600000      0.38100000     -8.21400000
O      2.99200000     -7.14100000     13.96400000
H      2.63300000     -7.97500000     13.66000000
H      3.71200000     -6.95600000     13.36100000
O    -14.41800000     -5.60100000     -1.67500000
H    -14.20300000     -4.72300000     -1.36000000
H    -14.15300000     -5.59600000     -2.59500000
O     -0.70300000     -8.85000000     11.76700000
H      0.14900000     -9.20700000     11.51500000
H     -0.59800000     -7.90200000     11.68700000
O      0.92000000    -14.84300000     -1.82900000
H      0.77800000    -13.97100000     -2.19900000
H      0.25300000    -15.39000000     -2.24500000
O     11.21400000     -7.82900000     -9.61600000
H     10.70700000     -7.07600000     -9.91800000
H     10.84500000     -8.57300000    -10.09300000
O      9.16600000      4.03600000    -12.97900000
H      8.40200000      4.33200000    -13.47400000
H      8.92600000      3.16300000    -12.66800000
O      0.17200000      2.83400000    -14.44800000
H      0.92300000      2.93300000    -15.03300000
H     -0.56600000      2.66100000    -15.03100000
O     -3.53800000    -16.44300000     -4.33000000
H     -2.80200000    -16.71000000     -3.77900000
H     -4.31200000    -16.76700000     -3.86900000
O    -12.10100000      0.42600000     -6.41900000
H    -11.39600000      0.57600000     -5.79000000
H    -12.87000000      0.83100000     -6.01800000
O     17.41500000     -4.40100000      0.63500000
H     17.40300000     -4.32200000      1.58900000
H     17.22900000     -3.51700000      0.31900000
O     -4.50000000     -8.48600000     -7.46900000
H     -4.09800000     -8.20600000     -6.64700000
H     -5.31600000     -8.91100000     -7.20500000
O      2.46800000      7.99600000      1.74600000
H      2.11100000      8.64100000      1.13500000
H      2.01600000      8.17300000      2.57100000
O      4.16300000     -5.60400000      6.77400000
H      3.46500000     -5.32800000      6.18000000
H      3.81400000     -6.38300000      7.20800000
O     -0.81600000      6.07300000      0.44700000
H     -1.12600000      5.30900000      0.93300000
H     -1.12500000      6.82200000      0.95600000
O      4.98600000      7.62700000      9.71400000
H      4.65000000      8.08800000      8.94600000
H      5.27800000      6.78000000      9.37700000
O     -8.25900000    -12.28000000    -10.44100000
H     -8.54900000    -11.37100000    -10.35900000
H     -7.33100000    -12.25700000    -10.20500000
O     -5.69700000      9.35300000     -1.13300000
H     -5.13600000      8.75800000     -1.63100000
H     -6.48200000      8.83900000     -0.94500000
O      2.15100000     -1.62000000     -9.09500000
H      1.43300000     -1.41700000     -9.69500000
H      2.92800000     -1.25700000     -9.52000000
O     -8.66800000     -8.29100000      2.14500000
H     -9.58300000     -8.01500000      2.19600000
H     -8.17200000     -7.53400000      2.45700000
O     -8.47800000      1.81300000     15.55400000
H     -8.91600000      1.32000000     16.24800000
H     -9.02100000      1.67000000     14.77900000
O      5.45600000     15.35100000     -8.50300000
H      4.80900000     14.64500000     -8.50300000
H      5.39800000     15.72800000     -9.38100000
O    -13.85400000     -4.91700000      8.15300000
H    -14.15300000     -4.03500000      7.93500000
H    -12.98100000     -4.97800000      7.76400000
O     -4.33400000      8.86000000      3.73800000
H     -3.67400000      9.52000000      3.95000000
H     -5.13600000      9.36200000      3.59100000
O      8.35800000      1.03200000     -2.50000000
H      8.30600000      0.17000000     -2.91200000
H      7.60900000      1.05900000     -1.90500000
O     -9.76100000    -10.24400000     -7.06400000
H    -10.36700000     -9.55900000     -7.34900000
H     -9.95900000    -10.36700000     -6.13600000
O     15.07600000     -3.48000000     -5.58600000
H     15.83400000     -3.16200000     -5.09500000
H     14.35300000     -3.44500000     -4.96000000
O     -3.82200000      4.37800000      5.81300000
H     -4.01700000      4.06700000      6.69700000
H     -3.82200000      5.33200000      5.89000000
O     -4.62200000     12.04200000      9.64300000
H     -5.00600000     12.65200000      9.01300000
H     -4.95500000     12.33500000     10.49200000
O    -15.12400000     -2.40100000      7.60800000
H    -14.85700000     -2.60600000      6.71200000
H    -16.05000000     -2.63900000      7.64300000
O     14.89100000      1.66800000     -1.54900000
H     14.50100000      0.79900000     -1.64500000
H     15.80000000      1.55500000     -1.82700000
O     -3.41900000    -12.80600000    -11.62600000
H     -4.01100000    -13.47800000    -11.96400000
H     -2.69200000    -13.29700000    -11.24400000
O    -11.49400000     -7.68800000      2.10300000
H    -12.09800000     -7.63500000      1.36200000
H    -11.73900000     -8.49500000      2.55500000
O     -1.14400000      3.84500000     17.99800000
H     -0.33700000      3.56000000     17.57100000
H     -1.22100000      3.28000000     18.76600000
O     -6.80000000     10.82800000      6.51800000
H     -6.63800000     10.85000000      5.57500000
H     -7.55300000     11.40400000      6.64500000
O    -10.97200000      2.53400000     -3.42500000
H    -11.54400000      2.15800000     -2.75600000
H    -10.73400000      3.39400000     -3.08000000
O     -2.88200000     15.11200000     -0.05800000
H     -2.57200000     14.85800000      0.81100000
H     -2.60500000     14.39600000     -0.63000000
O      0.52600000     -4.14200000     -6.47200000
H     -0.38700000     -4.32600000     -6.69200000
H      0.76400000     -3.40500000     -7.03500000
O      2.78300000      3.76000000    -11.12700000
H      3.20200000      4.58800000    -11.36300000
H      3.39700000      3.34500000    -10.52100000
O     -2.76400000      7.05200000      2.69800000
H     -3.10000000      7.04200000      1.80200000
H     -3.28100000      7.72500000      3.14100000
O      0.88000000      7.80000000      4.01100000
H      0.26700000      7.25600000      3.51600000
H      0.32200000      8.39900000      4.50700000
O     -2.39500000     10.55000000     -2.59600000
H     -1.59500000     10.23600000     -2.17500000
H     -3.02600000      9.84100000     -2.47100000
O     -6.01500000     -6.07900000      0.21700000
H     -6.24700000     -7.00800000      0.19000000
H     -5.26000000     -6.03800000      0.80300000
O     -0.40800000     -6.18000000     10.89700000
H      0.39700000     -5.76300000     10.59000000
H     -0.43400000     -5.99000000     11.83500000
O     -7.54000000    -14.37000000      6.63000000
H     -8.43700000    -14.60700000      6.86400000
H     -7.34100000    -14.91000000      5.86500000
O      2.49600000    -17.18700000     -2.98400000
H      1.62400000    -17.57400000     -2.90600000
H      2.35800000    -16.25300000     -2.82900000
O      6.60700000     12.98100000     -5.52500000
H      6.85800000     13.83700000     -5.87000000
H      6.13000000     13.17800000     -4.71900000
O      9.64500000     13.79100000      0.59200000
H      9.94700000     12.92500000      0.32000000
H      9.20700000     14.14600000     -0.18100000
O     -0.02500000     -0.46500000     -4.35700000
H      0.51500000      0.27500000     -4.08000000
H      0.28100000     -0.66600000     -5.24200000
O      5.13900000     -0.67900000    -11.96000000
H      6.00600000     -0.70000000    -11.55500000
H      5.17700000      0.05900000    -12.56900000
O     -1.17900000    -16.36100000     -2.70900000
H     -1.52400000    -16.35600000     -1.81600000
H     -0.64800000    -17.15600000     -2.75600000
O     -8.26300000     -2.22400000     16.02300000
H     -7.65300000     -2.42400000     15.31400000
H     -9.10300000     -2.57100000     15.72200000
O     -7.82500000      1.37600000     11.20600000
H     -6.94900000      1.56600000     10.87300000
H     -7.73800000      0.52700000     11.64000000
O      2.13000000     -6.67100000     -7.57500000
H      1.57300000     -7.44900000     -7.59900000
H      1.51900000     -5.94100000     -7.47100000
O      4.17200000     -0.12200000     -5.49800000
H      4.24200000     -0.64500000     -6.29700000
H      3.54200000      0.56500000     -5.71600000
O     12.28000000     -9.07000000     -3.01000000
H     11.36100000     -9.32900000     -3.08400000
H     12.68200000     -9.38300000     -3.82100000
O     -0.55000000      1.35600000      7.30900000
H     -0.69500000      0.44400000      7.05700000
H     -1.42400000      1.69200000      7.50600000
O     -1.11400000      4.97800000     -8.14900000
H     -0.73800000      4.62100000     -8.95400000
H     -1.01500000      4.27500000     -7.50700000
O    -13.14200000     -7.84900000     -9.95600000
H    -14.07300000     -7.70400000     -9.78700000
H    -12.77800000     -6.97100000    -10.06000000
O     -1.99200000     16.96300000     -3.74000000
H     -2.74700000     16.58500000     -4.19300000
H     -1.86000000     17.81100000     -4.16300000
O     12.94000000     -6.97500000      9.46100000
H     13.15900000     -6.44300000     10.22600000
H     12.24800000     -7.56100000      9.76800000
O    -10.63400000     -6.76200000      4.52600000
H    -10.95600000     -6.93600000      3.64100000
H     -9.68500000     -6.69600000      4.42600000
O      4.41200000      2.76700000     14.38100000
H      4.12300000      3.66800000     14.52700000
H      3.69300000      2.36200000     13.89600000
O      4.15900000    -12.52400000     -6.15000000
H      4.48500000    -11.66500000     -6.41800000
H      4.87500000    -12.90400000     -5.64100000
O      2.11900000      3.65600000    -17.51100000
H      2.37600000      3.69400000    -16.59000000
H      2.62300000      2.92700000    -17.87100000
O    -17.49400000     -1.14400000     -6.09900000
H    -16.53900000     -1.14800000     -6.02700000
H    -17.69500000     -1.89500000     -6.65800000
O      5.06600000     10.23000000     11.64500000
H      5.31600000      9.32900000     11.43900000
H      4.37200000     10.43500000     11.01800000
O     15.09900000     -6.08000000      7.83400000
H     15.03900000     -6.51600000      6.98400000
H     14.30000000     -6.33900000      8.29400000
O     -2.45900000    -14.78700000     -9.61700000
H     -2.57400000    -14.18800000     -8.88000000
H     -2.33500000    -15.64500000     -9.21000000
O    -11.41500000      2.90500000     -0.09600000
H    -11.85200000      3.41800000      0.58300000
H    -11.29900000      2.03900000      0.29600000
O      0.38400000      1.85500000     -7.88800000
H      0.33800000      2.42300000     -8.65800000
H     -0.40200000      2.07000000     -7.38500000
O      0.45700000     10.08400000    -15.29900000
H      0.17300000      9.29700000    -14.83300000
H      0.12300000     10.80900000    -14.77000000
O      0.92300000     10.50800000     -3.97700000
H      1.32000000      9.70400000     -3.64000000
H      1.41000000     10.69800000     -4.77800000
O     -1.88500000     -2.69600000    -11.72400000
H     -2.26500000     -3.46300000    -11.29600000
H     -2.61700000     -2.08700000    -11.81900000
O     -1.61400000     -3.11900000     17.00600000
H     -1.30400000     -3.96300000     16.67700000
H     -2.39400000     -2.93100000     16.48300000
O    -11.02400000      3.82400000    -11.10700000
H    -11.35000000      4.68000000    -10.83000000
H    -11.67300000      3.20300000    -10.77500000
O    -13.10200000      5.25900000     -9.13700000
H    -13.90700000      5.08400000     -8.65100000
H    -13.37600000      5.82800000     -9.85700000
O     12.37500000     -2.21200000      2.40400000
H     13.24900000     -2.49200000      2.67800000
H     12.48500000     -1.29400000      2.15600000
O     11.24200000    -12.31600000     -3.40000000
H     11.49300000    -13.17400000     -3.05800000
H     10.51300000    -12.04000000     -2.84400000
O     12.19800000     -1.95000000      5.13100000
H     12.65100000     -1.18000000      4.78700000
H     12.10500000     -2.53100000      4.37600000
O     -4.37800000      0.43900000    -12.11500000
H     -4.88500000      0.94900000    -11.48300000
H     -3.65100000      1.01400000    -12.35700000
O     10.39800000     -8.25500000      9.61200000
H     10.22900000     -7.58000000     10.27000000
H      9.54400000     -8.65700000      9.45500000
O      4.52600000      6.32400000     -5.92000000
H      4.92000000      7.11200000     -5.54500000
H      5.00400000      6.18300000     -6.73700000
O    -12.01900000     11.81500000      6.12400000
H    -12.03000000     11.35200000      5.28600000
H    -12.92700000     12.08500000      6.26100000
O     -0.89200000     -4.25500000    -16.28600000
H     -0.79900000     -4.44900000    -17.21900000
H      0.00700000     -4.15800000    -15.97100000
O      1.43800000      9.76800000     -0.19100000
H      0.58700000     10.18800000     -0.06500000
H      1.26100000      9.04500000     -0.79300000
O     14.00100000     -0.76200000     11.29200000
H     13.14900000     -0.75000000     10.85700000
H     13.88500000     -1.36000000     12.03000000
O     11.65600000     13.02100000     -7.03000000
H     11.73000000     12.44500000     -7.79100000
H     11.24000000     12.47800000     -6.35900000
O     -4.95600000      3.83500000      8.04500000
H     -5.86300000      3.58200000      7.87200000
H     -4.99200000      4.29700000      8.88300000
O     -5.21300000      5.22100000     14.98700000
H     -4.46200000      4.72600000     15.31400000
H     -4.82600000      5.96100000     14.51800000
O     -9.80100000      4.96100000     13.03200000
H     -9.56300000      4.38300000     12.30800000
H     -9.11000000      4.83100000     13.68100000
O      5.53700000     -4.05600000     15.39100000
H      6.32300000     -3.52300000     15.26900000
H      4.86600000     -3.43300000     15.67200000
O     -9.84000000     -0.99700000    -12.61100000
H     -9.29200000     -1.52300000    -13.19300000
H    -10.47300000     -0.57600000    -13.19300000
O      9.25400000     -4.81300000     -0.57100000
H      8.33700000     -5.02800000     -0.40500000
H      9.52100000     -5.41800000     -1.26300000
O      3.64700000     -2.21900000     15.69700000
H      2.70600000     -2.24700000     15.52500000
H      3.73500000     -1.63600000     16.45200000
O     -9.14500000     -0.38800000      8.97800000
H     -9.28300000      0.21500000      8.24800000
H     -8.79300000      0.16100000      9.67900000
O      3.23500000      9.38700000     -9.46600000
H      3.61300000      9.34400000    -10.34500000
H      3.98600000      9.52700000     -8.88900000
O      8.49600000     14.96400000     -1.68000000
H      8.09300000     15.83100000     -1.63800000
H      8.26900000     14.63600000     -2.55000000
O      2.06800000      7.21400000      9.97600000
H      2.93800000      6.96100000     10.28600000
H      1.99300000      6.80400000      9.11500000
O     -1.23500000    -17.32800000      5.12000000
H     -1.23800000    -18.24900000      4.86000000
H     -0.70500000    -16.89200000      4.45300000
O      6.03900000     -5.36700000      8.80500000
H      6.94200000     -5.27600000      8.50200000
H      5.54900000     -5.62800000      8.02500000
O      6.42900000     11.83700000      8.85300000
H      5.56600000     11.59300000      9.18800000
H      6.30000000     11.94000000      7.91000000
O     -7.50800000    -15.15500000      3.87900000
H     -7.86000000    -14.48500000      3.29300000
H     -7.02900000    -15.75000000      3.30300000
O    -10.38200000     -4.12700000    -13.58400000
H    -10.95600000     -4.89200000    -13.63700000
H     -9.52000000     -4.45700000    -13.83800000
O      6.57000000      1.59000000     -0.58900000
H      5.79600000      2.14000000     -0.71100000
H      6.23400000      0.79000000     -0.18600000
O      0.19200000      3.82100000    -10.20000000
H     -0.03600000      4.55700000    -10.77000000
H      1.06300000      3.55300000    -10.49300000
O     -4.61200000    -12.85200000     -0.66100000
H     -4.13300000    -12.17800000     -0.17900000
H     -4.32100000    -12.75100000     -1.56700000
O    -14.39500000     -4.92700000     -4.45200000
H    -13.65400000     -4.50100000     -4.88300000
H    -15.04200000     -4.23100000     -4.34200000
O    -10.95500000     -8.40700000     -1.60500000
H    -10.20400000     -8.51500000     -1.02200000
H    -11.06000000     -9.26200000     -2.02200000
O      6.56200000     -0.74700000      8.00000000
H      6.56300000     -1.59600000      8.44200000
H      6.70300000     -0.95700000      7.07700000
O     -5.46500000      9.22900000     -6.09100000
H     -4.57100000      9.48300000     -6.32000000
H     -5.81100000      8.82600000     -6.88800000
O      2.97300000    -15.40400000      7.28100000
H      3.66300000    -15.17000000      6.66100000
H      3.34900000    -15.21500000      8.14100000
O     -7.59000000      4.14900000     14.49700000
H     -7.74700000      3.29000000     14.89000000
H     -6.74900000      4.42800000     14.86000000
O      6.00700000    -11.56600000     -0.39300000
H      5.37000000    -11.66300000     -1.10100000
H      5.79600000    -12.27100000      0.21900000
O      2.48600000     -9.03200000     -0.67500000
H      2.49400000     -8.76900000     -1.59500000
H      3.33700000     -9.44800000     -0.53800000
O    -15.80800000      4.44600000      1.94800000
H    -15.52100000      3.66500000      1.47400000
H    -15.38200000      4.37800000      2.80200000
O      5.18700000     15.04900000      7.97700000
H      5.45300000     14.26600000      7.49600000
H      5.66400000     14.99500000      8.80500000
O      1.92600000     -4.86000000    -15.46600000
H      2.02200000     -4.53300000    -14.57200000
H      2.76000000     -4.65200000    -15.88700000
O      7.70600000     -2.86300000     -8.25000000
H      8.57000000     -3.23500000     -8.07500000
H      7.41400000     -3.30000000     -9.05000000
O     -7.49100000     -4.45400000     10.27500000
H     -7.42600000     -3.63600000      9.78300000
H     -8.30000000     -4.36600000     10.78000000
O      0.31700000    -12.15900000      6.52200000
H     -0.17200000    -12.98000000      6.57900000
H      0.05500000    -11.78300000      5.68200000
O     -1.49200000     -0.84300000      5.79100000
H     -2.29500000     -0.33600000      5.67500000
H     -1.77100000     -1.63000000      6.25900000
O     -2.62000000     -1.51300000     -4.87600000
H     -1.69100000     -1.35500000     -4.70900000
H     -3.04000000     -1.39600000     -4.02300000
O     13.71000000     -4.81000000     -7.60100000
H     13.43400000     -4.14100000     -8.22800000
H     14.22600000     -4.33200000     -6.95200000
O      5.83600000      0.83800000     16.06900000
H      5.35800000      1.39500000     15.45400000
H      5.15600000      0.32600000     16.50600000
O      4.12400000    -14.51200000    -10.50100000
H      3.88300000    -14.54400000     -9.57500000
H      4.72200000    -13.76700000    -10.56700000
O    -12.47100000      5.53900000     -5.01500000
H    -12.06000000      5.91300000     -5.79500000
H    -11.73800000      5.21800000     -4.49000000
O     11.98100000      3.78900000    -12.63300000
H     12.28900000      3.59500000    -11.74800000
H     11.02700000      3.79600000    -12.55800000
O    -10.43600000     10.10700000      7.77200000
H    -10.08100000      9.53000000      7.09500000
H    -10.95400000     10.75200000      7.29000000
O      7.94200000      2.20700000     14.85200000
H      7.42400000      1.67000000     14.25200000
H      7.48200000      2.14200000     15.68900000
O     -7.15100000     -3.08100000     -2.31900000
H     -7.79500000     -3.27500000     -3.00100000
H     -6.30600000     -3.26200000     -2.73000000
O      5.04000000     -5.73700000     -8.71100000
H      4.81000000     -5.44900000     -9.59500000
H      4.46000000     -5.23600000     -8.13800000
O    -14.23300000    -10.35400000     -6.22000000
H    -13.76800000     -9.52200000     -6.13300000
H    -15.12400000    -10.16100000     -5.92700000
O     10.77400000      2.69500000      0.76600000
H      9.93700000      2.78400000      1.22300000
H     10.99900000      3.58700000      0.50300000
O      3.71100000    -14.41200000     -7.96400000
H      3.85500000    -13.65700000     -7.39300000
H      2.76300000    -14.43800000     -8.09300000
O     14.39700000     -1.13700000     -3.32100000
H     13.77800000     -0.41000000     -3.38700000
H     13.85700000     -1.92200000     -3.41300000
O      2.36900000     10.78100000     -6.81100000
H      1.82800000     11.49100000     -7.15400000
H      2.76300000     10.38300000     -7.58700000
O      6.38600000     -5.62100000     -6.14100000
H      6.08700000     -5.55800000     -7.04800000
H      5.99700000     -4.86100000     -5.70800000
O     -4.45300000    -10.19800000     10.97000000
H     -4.59200000    -10.70200000     11.77200000
H     -4.13900000    -10.84200000     10.33500000
O      0.98400000     17.15900000     -4.64500000
H      1.87600000     17.29700000     -4.96200000
H      1.06700000     16.46400000     -3.99200000
O     -5.11100000     -8.17400000    -14.05300000
H     -5.66800000     -8.78200000    -13.56700000
H     -4.57500000     -7.75100000    -13.38200000
O    -14.99000000      0.58700000      4.23400000
H    -14.81900000      0.64600000      3.29400000
H    -14.12200000      0.54200000      4.63300000
O     -7.09700000    -14.44500000     -6.11800000
H     -7.44700000    -15.32100000     -5.95300000
H     -7.58900000    -14.13000000     -6.87700000
O      2.08800000    -11.54400000      1.46100000
H      2.86500000    -11.19800000      1.90000000
H      1.80000000    -10.83400000      0.88700000
O    -11.86900000      8.07000000      9.13600000
H    -11.00800000      7.65500000      9.09000000
H    -11.73700000      8.94000000      8.75900000
O     -6.21500000     -9.89700000    -11.94500000
H     -5.93200000    -10.67800000    -11.47000000
H     -5.78400000     -9.17200000    -11.49100000
O      2.13300000     15.88000000      2.00100000
H      2.92600000     15.61700000      2.46700000
H      2.43500000     16.10200000      1.12000000
O      2.12400000    -13.01100000    -11.49900000
H      2.08500000    -12.21200000    -10.97300000
H      2.52100000    -13.66100000    -10.91900000
O    -10.26700000      1.38400000     13.30900000
H     -9.93600000      1.37100000     12.41100000
H    -10.81200000      2.17000000     13.35200000
O      9.08800000      8.21800000    -13.12600000
H      9.81600000      7.66600000    -12.84000000
H      8.33700000      7.62500000    -13.16000000
O     -9.89500000      1.38000000      6.57700000
H     -9.62800000      1.93500000      5.84500000
H    -10.75000000      1.72100000      6.83800000
O     -9.39800000     12.33400000      5.93600000
H     -9.24700000     13.01200000      6.59400000
H    -10.34500000     12.19600000      5.94700000
O     -3.37800000     12.18800000    -12.95000000
H     -2.88500000     12.26800000    -12.13300000
H     -2.82800000     11.64000000    -13.51000000
O      0.82800000     13.40300000      2.00800000
H      1.55600000     12.85100000      1.72300000
H      1.18800000     14.28900000      2.01600000
O     11.63300000      7.16200000     -7.55700000
H     11.24200000      7.05800000     -6.68900000
H     12.41600000      7.69000000     -7.40600000
O      1.92200000    -13.33600000     10.06300000
H      2.59200000    -13.99000000      9.86500000
H      1.46800000    -13.68300000     10.83100000
O     -9.64700000      4.68600000      1.69200000
H    -10.60200000      4.62500000      1.67100000
H     -9.41100000      5.05300000      0.84000000
O      1.05500000      1.63100000     17.61500000
H      1.28500000      1.59900000     16.68700000
H      0.53300000      0.84200000     17.76000000
O     -6.67300000      0.62400000      5.49800000
H     -7.12200000     -0.21400000      5.38900000
H     -6.61400000      0.98100000      4.61200000
O      6.41200000      4.18400000     -6.74700000
H      5.79600000      3.82200000     -7.38400000
H      6.35700000      3.59100000     -5.99700000
O     12.43000000      0.77300000     -3.84800000
H     11.85300000      0.83100000     -3.08700000
H     11.90000000      0.33900000     -4.51700000
O     10.27100000      5.87900000      2.62600000
H     10.33100000      6.32900000      3.46800000
H     11.07300000      6.12400000      2.16500000
O      8.39800000     10.20700000     -3.25400000
H      8.55700000      9.33300000     -2.89800000
H      7.57300000     10.48300000     -2.85400000
O      3.31600000      5.57300000     -8.47600000
H      2.94600000      5.56900000     -7.59300000
H      2.79900000      6.22500000     -8.94900000
O      9.57800000     -1.10000000    -15.20100000
H      9.91800000     -1.90600000    -14.81400000
H     10.28200000     -0.79200000    -15.77200000
O     11.85100000     -2.80800000     -1.44200000
H     12.07000000     -3.60100000     -0.95300000
H     10.89500000     -2.76900000     -1.41900000
O     -4.40700000      8.48500000     11.15200000
H     -5.02900000      8.95100000     10.59300000
H     -4.17600000      9.11700000     11.83300000
O    -10.76300000     11.92900000     -4.83800000
H    -10.15700000     11.63400000     -5.51700000
H    -10.79300000     12.88000000     -4.94000000
O     -4.16700000     -3.62500000     -8.53600000
H     -3.75200000     -4.26600000     -9.11300000
H     -4.78900000     -3.16400000     -9.09700000
O     10.28400000     -8.88200000     -6.91800000
H     10.79000000     -9.61100000     -6.56000000
H     10.86300000     -8.48500000     -7.56900000
O     15.75100000     -2.80600000     -8.12100000
H     15.63700000     -1.87200000     -8.29500000
H     15.46200000     -2.91800000     -7.21500000
O     -1.53800000     14.61600000     -6.77900000
H     -0.67900000     14.65000000     -7.19900000
H     -1.42200000     15.09600000     -5.95900000
O      7.69700000     -9.84500000      1.53900000
H      8.36200000     -9.34400000      1.06600000
H      7.18200000    -10.26800000      0.85200000
O      8.20100000      2.32500000      1.35700000
H      7.56700000      1.86900000      1.91100000
H      7.76700000      2.39900000      0.50700000
O     -2.44400000     -8.44400000      6.91100000
H     -3.03000000     -9.19400000      7.01800000
H     -2.26100000     -8.15400000      7.80500000
O      3.55200000     -8.38200000      4.87300000
H      3.87400000     -9.02400000      5.50600000
H      3.69100000     -8.79600000      4.02100000
O      0.16300000      8.21700000     -1.90500000
H     -0.31300000      7.53900000     -1.42400000
H     -0.04300000      8.04600000     -2.82400000
O      2.09200000     13.42100000     -5.02300000
H      1.73100000     12.97600000     -5.79000000
H      1.50600000     13.17600000     -4.30600000
O     -1.31500000      8.61300000    -10.67300000
H     -0.76200000      8.02400000    -10.16000000
H     -2.19500000      8.48400000    -10.31900000
O     10.39000000     -4.53100000     -7.72000000
H     10.84600000     -5.05500000     -7.06200000
H     11.09000000     -4.16000000     -8.25700000
O     -8.61200000     10.03000000     -8.78500000
H     -8.83300000     10.56300000     -9.54900000
H     -9.42700000      9.58000000     -8.56300000
O    -11.58500000     -4.86700000     -4.72000000
H    -11.33900000     -4.75600000     -3.80200000
H    -11.44100000     -5.79600000     -4.89700000
O      5.49100000     -6.84800000    -14.86700000
H      6.29400000     -7.14000000    -14.43500000
H      4.87800000     -7.57300000    -14.74700000
O     -7.33600000     -2.55100000      7.77700000
H     -8.02000000     -1.98400000      8.13200000
H     -7.36400000     -2.39800000      6.83300000
O      9.49800000     -3.27600000      5.76300000
H     10.15600000     -3.93500000      5.98300000
H      9.69400000     -3.03500000      4.85800000
O    -15.20700000      2.50800000     -0.43000000
H    -15.36000000      3.43800000     -0.60100000
H    -16.08200000      2.14300000     -0.29500000
O     -8.01400000     -1.96100000    -14.43100000
H     -7.18900000     -2.36100000    -14.15800000
H     -7.77200000     -1.07800000    -14.70900000
O     13.63400000     10.18800000     -2.44200000
H     12.89600000     10.25600000     -3.04700000
H     14.36000000     10.61000000     -2.90000000
O     10.47500000     -0.36300000     -5.44900000
H     11.06800000     -0.31900000     -6.19900000
H     10.24900000     -1.29100000     -5.37700000
O     14.65100000     -5.79500000      1.04600000
H     14.58300000     -6.74700000      1.12200000
H     15.45700000     -5.65100000      0.55100000
O      7.50200000     -8.32500000      9.95900000
H      6.98300000     -8.90300000      9.40000000
H      7.08600000     -7.46700000      9.86700000
O    -14.53500000     -1.25700000     -5.88600000
H    -14.41800000     -0.34000000     -5.63700000
H    -13.90400000     -1.39500000     -6.59300000
O     -6.10400000     -2.43800000     -9.98200000
H     -6.51200000     -1.59100000    -10.16100000
H     -6.83300000     -3.05700000     -9.96400000
O    -14.53800000      0.09300000      1.29400000
H    -15.26200000     -0.53300000      1.28600000
H    -14.63000000      0.57500000      0.47200000
O    -15.26200000      1.92300000      7.22900000
H    -15.09600000      1.47100000      8.05600000
H    -15.48000000      1.22300000      6.61400000
O     -7.97800000      1.75900000     -1.48400000
H     -7.15800000      1.58400000     -1.94600000
H     -8.48600000      0.95400000     -1.58600000
O     -1.92000000      2.53000000     -6.59800000
H     -2.40500000      1.82600000     -6.16600000
H     -2.15200000      3.31700000     -6.10500000
O    -10.08700000      5.91400000      4.62400000
H     -9.21300000      5.72600000      4.96700000
H    -10.13400000      5.42000000      3.80500000
O     15.47500000     -6.95600000     -3.35000000
H     16.28300000     -6.47000000     -3.18700000
H     14.92800000     -6.77600000     -2.58500000
O     -8.23000000     -0.85600000     -7.14200000
H     -8.66100000     -1.21900000     -6.36800000
H     -8.38100000     -1.50600000     -7.82800000
O    -17.46600000      0.46900000      5.40600000
H    -16.62400000      0.45800000      4.95000000
H    -18.06400000      0.01100000      4.81500000
O      8.85200000     -7.94000000      0.23100000
H      8.08700000     -7.62000000     -0.24600000
H      9.20000000     -7.16600000      0.67300000
O     -4.64500000     14.43700000      3.85700000
H     -5.55300000     14.40700000      3.55500000
H     -4.39500000     15.35700000      3.77400000
O     12.94100000      3.54000000     -1.82000000
H     13.73700000      3.02800000     -1.68300000
H     12.29300000      2.90100000     -2.11900000
O    -12.82400000     -1.99100000      3.44000000
H    -13.27900000     -1.33200000      2.91600000
H    -13.44900000     -2.22600000      4.12500000
O     -5.48300000      1.87900000     -9.98200000
H     -4.62700000      2.18600000     -9.68500000
H     -5.75100000      1.24100000     -9.32000000
O      0.74800000     16.22600000      5.45300000
H     -0.12600000     16.05100000      5.80200000
H      1.33600000     16.07000000      6.19200000
O      1.35000000     -4.30600000     13.23600000
H      2.21700000     -4.20700000     13.62900000
H      1.07200000     -3.41100000     13.04000000
O     -8.50600000     15.40700000     -4.58900000
H     -7.77600000     15.52600000     -3.98300000
H     -8.13500000     15.59600000     -5.45100000
O     -6.48500000     10.28400000      3.12200000
H     -7.37100000     10.61100000      3.28200000
H     -6.15100000     10.83600000      2.41400000
O     -4.75600000    -11.41600000      4.14300000
H     -4.24600000    -12.04700000      4.65200000
H     -4.30300000    -10.58300000      4.27000000
O    -17.45900000     -2.60400000     -1.53100000
H    -17.38400000     -3.21700000     -2.26200000
H    -18.26100000     -2.11300000     -1.71100000
O     11.96900000      4.08800000     10.77300000
H     12.08500000      3.15900000     10.97200000
H     11.02300000      4.22800000     10.82600000
O     -7.32700000     -5.54500000     -8.08400000
H     -7.79100000     -4.71700000     -8.20200000
H     -7.55100000     -5.82000000     -7.19400000
O    -11.12000000      7.91100000      0.53000000
H    -11.42000000      8.54100000     -0.12500000
H    -10.34200000      7.51300000      0.14000000
O      1.73600000    -11.07000000     -5.52000000
H      1.27700000    -10.57200000     -6.19600000
H      2.40200000    -11.56400000     -5.99700000
O      3.72400000     -2.77200000      7.23500000
H      2.94700000     -3.25200000      6.94900000
H      4.40400000     -3.44200000      7.31200000
O    -13.54000000     10.73200000     -5.15300000
H    -13.83900000      9.87200000     -4.85600000
H    -12.88500000     10.99500000     -4.50800000
O     -0.56100000     -1.75800000     12.16000000
H     -0.91600000     -1.31900000     11.38700000
H     -0.89900000     -2.65200000     12.10600000
O     -0.82500000      9.59700000      5.24700000
H     -1.72700000      9.85400000      5.05800000
H     -0.75500000      9.64800000      6.20000000
O      0.53100000     12.84300000     -2.69300000
H     -0.40000000     12.79100000     -2.47700000
H      0.81700000     11.93100000     -2.73800000
O     -9.46600000     -6.80500000     -9.93600000
H     -9.20100000     -7.22900000    -10.75200000
H     -8.65000000     -6.47300000     -9.56300000
O     17.40500000      0.82100000      2.55300000
H     17.79500000      0.37800000      3.30600000
H     16.46600000      0.66200000      2.64100000
O     -0.62900000      8.48900000    -13.21000000
H     -0.71700000      8.51200000    -12.25800000
H     -1.43000000      8.90000000    -13.53500000
O     17.87800000     -1.67600000     -1.12800000
H     17.13600000     -1.68000000     -0.52200000
H     17.51900000     -1.33100000     -1.94500000
O     -4.70900000    -16.53100000     -6.60100000
H     -5.07200000    -15.67200000     -6.38600000
H     -4.33900000    -16.84800000     -5.77700000
O    -11.25500000    -10.50100000      3.39200000
H    -10.81700000    -11.03400000      4.05400000
H    -11.52500000    -11.12700000      2.72000000
O     -1.10600000     -2.86700000      8.38100000
H     -0.55500000     -2.08800000      8.45600000
H     -1.61300000     -2.88200000      9.19300000
O      7.08200000     -1.60100000      5.54300000
H      7.71800000     -2.31500000      5.58500000
H      7.26800000     -1.16300000      4.71300000
O     -6.30100000     16.04400000     -3.09800000
H     -5.87700000     15.20300000     -2.92600000
H     -5.80900000     16.67300000     -2.57100000
O     15.28100000      4.25800000     -5.73300000
H     14.37100000      4.07800000     -5.97000000
H     15.28900000      4.22600000     -4.77600000
O     -2.80500000     16.32300000      5.81400000
H     -3.75600000     16.30500000      5.92900000
H     -2.46100000     16.47300000      6.69500000
O     -0.62300000     13.90300000     11.17000000
H     -0.80500000     14.51500000     10.45700000
H     -1.43400000     13.87900000     11.67700000
O      8.30300000    -14.79500000     -5.53100000
H      9.15700000    -14.37600000     -5.63900000
H      7.78100000    -14.15500000     -5.04700000
O     -7.92000000     12.39000000     -3.08000000
H     -8.43500000     11.83500000     -3.66600000
H     -7.10200000     12.54300000     -3.55200000
O     -8.32500000      9.24200000     -4.19400000
H     -8.54000000     10.03500000     -4.68500000
H     -7.97200000      8.64200000     -4.85100000
O     -1.77900000    -10.91700000     -4.87000000
H     -2.17400000    -11.67900000     -4.44500000
H     -2.36300000    -10.19100000     -4.64900000
O     14.73400000     -3.64000000      2.75000000
H     14.66400000     -4.29100000      2.05100000
H     15.61900000     -3.75500000      3.09600000
O     -6.53500000      9.88800000      9.69800000
H     -7.46500000     10.08500000      9.80900000
H     -6.14600000     10.71900000      9.42500000
O      3.82100000      5.88000000      0.71900000
H      3.51400000      6.58400000      1.28900000
H      3.11100000      5.75500000      0.08900000
O      4.82700000     17.54000000      4.48800000
H      4.06500000     17.63100000      5.05900000
H      5.03300000     16.60500000      4.51000000
O     16.95100000     -3.00100000      7.21600000
H     16.00800000     -2.89300000      7.33800000
H     17.33800000     -2.65600000      8.02100000
O     -8.17500000     11.24400000     -6.22300000
H     -8.40900000     10.86800000     -7.07200000
H     -7.48000000     11.87200000     -6.42400000
O      7.63500000    -12.11000000     -7.53200000
H      7.55600000    -11.17100000     -7.35900000
H      7.57300000    -12.51800000     -6.66900000
O     -0.64900000     -0.10200000     14.49100000
H     -0.83600000     -0.65500000     13.73200000
H     -0.29200000      0.70400000     14.11800000
O     -5.68500000      7.68500000     -3.94300000
H     -6.16600000      6.95200000     -4.32900000
H     -5.65000000      8.34100000     -4.63900000
O      5.06000000    -13.77100000      1.18600000
H      4.43500000    -14.02100000      1.86600000
H      5.91000000    -14.05000000      1.52700000
O     -1.06800000    -10.19200000      2.65800000
H     -0.31700000     -9.69900000      2.98900000
H     -1.18400000     -9.87800000      1.76100000
O     -2.96100000     -6.86200000    -12.76200000
H     -3.07100000     -6.34400000    -13.56000000
H     -2.11100000     -7.28900000    -12.87000000
O     -4.48300000      6.17800000     -6.24500000
H     -5.18000000      5.65700000     -5.84700000
H     -4.93100000      6.72800000     -6.88600000
O      3.73300000    -15.07500000     -0.78800000
H      4.07800000    -14.60500000     -0.02900000
H      2.78800000    -14.93100000     -0.74900000
O      9.71900000     -2.69600000      3.09300000
H      8.95200000     -2.20400000      2.80000000
H     10.44800000     -2.31700000      2.60300000
O     -6.69700000      9.97400000     13.09000000
H     -7.09300000      9.16800000     13.42200000
H     -5.77400000      9.75300000     12.96200000
O     13.66600000     -7.45000000     -7.90400000
H     12.81000000     -7.39900000     -8.33100000
H     13.89200000     -6.54000000     -7.71300000
O      9.49800000      5.56800000     -0.17400000
H      9.34300000      4.96000000     -0.89800000
H     10.44700000      5.55500000     -0.05000000
O      8.51400000      7.95800000      9.24900000
H      8.09700000      7.43200000      9.93200000
H      8.71100000      8.79200000      9.67600000
O     -2.01600000     -4.44900000     13.37000000
H     -1.48500000     -4.74400000     14.10900000
H     -2.70300000     -5.11100000     13.28900000
O    -12.21000000      5.59900000      7.51400000
H    -13.12800000      5.42400000      7.72200000
H    -12.07500000      6.51000000      7.77800000
O      1.02900000     -1.57900000     16.00500000
H      0.41100000     -0.90300000     15.72600000
H      0.54900000     -2.08800000     16.65800000
O      7.36400000      6.70800000     11.47700000
H      6.94100000      6.03000000     12.00400000
H      7.44600000      7.45500000     12.07100000
O      1.53900000      4.12800000     10.25700000
H      1.84100000      4.39700000      9.38900000
H      1.47400000      4.94500000     10.75100000
O      3.44600000     -4.73800000      0.20600000
H      4.20100000     -4.23900000     -0.10700000
H      2.89400000     -4.84800000     -0.56800000
O     -8.68500000     -6.11100000     13.51100000
H     -8.50700000     -6.82500000     12.89800000
H     -7.96700000     -6.15300000     14.14200000
O      8.94800000     -8.84500000     12.29000000
H      8.41600000     -8.72700000     13.07700000
H      8.38000000     -8.56300000     11.57300000
O    -12.50800000    -10.67300000     -1.96400000
H    -13.40300000    -10.40400000     -1.75600000
H    -12.48600000    -11.60800000     -1.76200000
O     -4.31300000     -1.53600000     11.54500000
H     -4.11100000     -1.98700000     10.72600000
H     -5.26900000     -1.52000000     11.58100000
O      8.54800000     -6.95400000      3.62400000
H      7.62000000     -7.03600000      3.84600000
H      8.93200000     -7.79000000      3.88800000
O     -3.87700000      6.61300000     -0.17300000
H     -3.04400000      6.63000000     -0.64300000
H     -4.46000000      7.16000000     -0.69900000
O     11.21300000     -6.36500000     -5.61000000
H     11.28900000     -6.35600000     -4.65500000
H     10.66100000     -7.12400000     -5.79900000
O     -5.18000000     -0.60800000     -0.18600000
H     -4.72600000     -1.12400000     -0.85200000
H     -5.33700000      0.23800000     -0.60500000
O     -1.12000000      6.31900000    -15.94900000
H     -1.29600000      5.79600000    -16.73200000
H     -1.97600000      6.42700000    -15.53600000
O      4.74200000     -4.19200000    -16.28600000
H      5.01400000     -5.07400000    -16.03100000
H      4.43600000     -4.28700000    -17.18800000
O     -8.95700000     11.35300000      9.90100000
H     -9.60800000     10.92300000      9.34600000
H     -9.28900000     11.23900000     10.79200000
O     -1.24100000     -5.29000000      1.50200000
H     -2.02000000     -5.82800000      1.35700000
H     -1.54600000     -4.57300000      2.05800000
O      3.56700000    -10.54200000    -10.40600000
H      4.11200000    -11.14900000     -9.90600000
H      3.59300000     -9.72800000     -9.90400000
O     -1.41900000      9.91700000      8.05700000
H     -1.33500000      9.56000000      8.94200000
H     -2.36200000     10.01600000      7.92800000
O      1.60500000     14.38500000    -10.11000000
H      1.00400000     15.00200000    -10.52700000
H      2.36400000     14.35900000    -10.69200000
O     -3.90400000      0.39200000      5.66000000
H     -3.68700000      1.24800000      5.29200000
H     -4.81800000      0.47300000      5.93200000
O      9.32400000      4.28900000     11.39500000
H      8.87200000      5.13100000     11.32800000
H      8.73400000      3.66700000     10.97000000
O     11.31700000      5.44000000     -2.70800000
H     11.93600000      4.89500000     -2.22200000
H     10.57900000      4.85800000     -2.89300000
O     -0.91100000      2.46000000    -17.19300000
H     -0.80100000      3.29900000    -17.63900000
H     -0.24300000      1.89400000    -17.57900000
O     -0.00200000    -12.38700000     -9.17400000
H     -0.26300000    -11.81600000     -9.89700000
H     -0.36700000    -11.96900000     -8.39400000
O      1.78600000      5.17500000     -1.05200000
H      1.78800000      5.25700000     -2.00600000
H      0.86300000      5.24600000     -0.80700000
O     -8.07900000      1.78400000    -14.54600000
H     -8.37600000      2.00700000    -13.66400000
H     -7.38100000      1.14300000    -14.40900000
O      5.48000000     16.09000000     -4.07100000
H      6.07600000     16.50500000     -4.69500000
H      5.83700000     16.31600000     -3.21200000
O     12.17700000      0.54800000      2.43600000
H     11.42900000      0.11900000      2.02000000
H     12.07600000      1.47400000      2.21500000
O     -1.30100000     11.39300000     -5.45300000
H     -1.23100000     12.23400000     -5.00100000
H     -0.61000000     10.85600000     -5.06600000
O    -15.04000000     -0.20000000      9.00500000
H    -14.82600000     -1.00200000      8.52900000
H    -15.73500000     -0.45800000      9.61100000
O     -2.07400000    -13.37000000     10.63500000
H     -2.70800000    -13.65100000      9.97500000
H     -1.57900000    -12.67000000     10.20900000
O    -10.74800000     -7.41800000     -5.45500000
H    -10.38500000     -8.27900000     -5.24900000
H    -11.25400000     -7.55600000     -6.25600000
O      7.39600000     12.04300000     -1.06000000
H      6.98700000     11.30900000     -0.60300000
H      8.32800000     11.96300000     -0.85600000
O      4.20600000      3.51000000     -0.92400000
H      4.69700000      4.00700000     -0.27100000
H      3.38200000      3.98900000     -1.01900000
O      4.32500000     12.95900000     -8.77700000
H      3.95500000     12.13800000     -8.45100000
H      5.09700000     12.69200000     -9.27500000
O    -12.21600000      7.41100000      4.90900000
H    -12.03200000      7.90200000      4.10800000
H    -11.40200000      6.94300000      5.09500000
O      9.74400000     -9.67600000     -2.57200000
H      9.75400000    -10.40100000     -1.94800000
H      8.82100000     -9.57000000     -2.80200000
O     -3.01200000     -5.89100000      6.11400000
H     -2.74000000     -6.79700000      6.26400000
H     -3.68600000     -5.73100000      6.77400000
O     -5.62900000     -4.61600000     15.96100000
H     -6.35900000     -5.23500000     15.96600000
H     -5.00600000     -4.98500000     15.33500000
O      8.47400000     -4.77000000      8.09500000
H      8.50200000     -5.60700000      7.63100000
H      8.95400000     -4.16600000      7.52800000
O      3.65900000      2.26700000      7.84300000
H      3.70900000      2.90000000      7.12700000
H      3.71500000      1.41300000      7.41300000
O     -0.33700000     -5.92300000     -1.66300000
H     -0.30200000     -6.36600000     -0.81500000
H      0.53500000     -5.54600000     -1.77300000
O     -9.89200000      0.37500000     -4.66000000
H     -9.21000000     -0.06600000     -4.15300000
H    -10.17500000      1.09900000     -4.10200000
O     -3.72900000     -8.11600000    -16.37400000
H     -2.92300000     -7.61500000    -16.49900000
H     -3.99100000     -7.92700000    -15.47300000
O      7.10300000    -12.71200000     -4.12000000
H      7.12300000    -11.75500000     -4.09900000
H      7.34300000    -12.97500000     -3.23200000
O    -12.91700000     11.35700000      3.26400000
H    -13.06900000     11.92900000      2.51200000
H    -12.07200000     10.94500000      3.08600000
O      3.80700000     12.11000000      3.57900000
H      3.44700000     12.10700000      2.69200000
H      3.73400000     13.02100000      3.86400000
O     -4.19700000     13.29300000      6.41600000
H     -4.36300000     13.75500000      5.59400000
H     -4.87500000     13.61300000      7.01200000
O     -7.20100000     15.37700000      0.40700000
H     -7.11400000     16.26200000      0.05300000
H     -6.44600000     14.90400000      0.05700000
O     13.81600000      4.00900000      3.07700000
H     14.60700000      3.60600000      2.72000000
H     13.25800000      4.16000000      2.31400000
O     14.13700000     -8.40300000      1.36900000
H     13.32000000     -8.60500000      0.91200000
H     14.32800000     -9.19100000      1.87800000
O      9.66100000     12.02400000     -5.06200000
H      8.99900000     11.58700000     -4.52600000
H      9.23000000     12.81900000     -5.37400000
O      5.42400000    -10.39300000     13.60300000
H      4.96000000    -11.22900000     13.55100000
H      6.05100000    -10.51100000     14.31700000
O     13.93700000    -10.45100000      3.29100000
H     13.59500000    -10.39400000      4.18300000
H     14.48700000    -11.23400000      3.29500000
O     -3.89900000     -4.74100000    -14.47200000
H     -4.67900000     -4.67000000    -13.92200000
H     -3.82200000     -3.88300000    -14.89000000
O     -8.02100000     -7.60000000     -2.01600000
H     -8.48400000     -6.76400000     -2.07700000
H     -7.09400000     -7.36400000     -2.06200000
O     15.45500000      3.23700000      0.55400000
H     14.95200000      2.85100000     -0.16300000
H     16.34900000      2.92300000      0.41500000
O      1.98400000     -9.79100000     11.33500000
H      2.92100000     -9.59900000     11.37400000
H      1.94000000    -10.73600000     11.18900000
O      5.63400000    -11.53700000      9.78100000
H      4.74700000    -11.79800000      9.53500000
H      5.63100000    -10.58300000      9.71200000
O     -8.76300000     -4.27300000      2.54600000
H     -9.24600000     -3.44700000      2.54600000
H     -8.33100000     -4.29800000      1.69200000
O     12.40400000      7.64600000      1.90800000
H     12.97300000      7.72000000      2.67400000
H     12.88000000      8.09700000      1.21100000
O      1.23600000     15.45400000     -2.75300000
H      0.48000000     15.83100000     -2.30300000
H      1.06300000     14.51200000     -2.76300000
O    -13.78100000     -3.58900000     -0.04700000
H    -12.89600000     -3.88400000      0.16900000
H    -14.29100000     -3.76100000      0.74400000
O     -9.97900000     -3.12800000    -10.80500000
H     -9.83100000     -2.30800000    -11.27600000
H    -10.23500000     -3.75200000    -11.48500000
O    -10.37700000      5.39500000     -3.31600000
H    -10.59200000      6.32100000     -3.20200000
H     -9.97100000      5.14000000     -2.48700000
O     -0.56600000      5.37000000    -12.42700000
H     -1.22200000      6.06600000    -12.39400000
H      0.14000000      5.73200000    -12.96300000
O     -5.20500000     -5.35600000      4.06000000
H     -4.76200000     -5.31400000      4.90800000
H     -5.15200000     -4.46300000      3.71800000
O      1.67800000    -11.91100000     -2.90400000
H      1.39800000    -11.46500000     -3.70400000
H      1.37200000    -11.34600000     -2.19500000
O     -1.38300000    -11.60100000      8.54500000
H     -0.49600000    -11.53000000      8.19100000
H     -1.93500000    -11.75300000      7.77800000
O     -1.23100000      2.04600000      4.51800000
H     -0.54400000      2.70800000      4.44400000
H     -0.80300000      1.30300000      4.94200000
O     -8.74300000      9.87000000     -0.08000000
H     -9.54700000     10.09600000      0.38800000
H     -8.28200000     10.70300000     -0.18000000
O     -3.17300000     11.07900000      4.96400000
H     -3.31000000     11.86000000      4.42700000
H     -3.30400000     11.38100000      5.86300000
O      0.99800000      8.33100000     14.62900000
H      1.57700000      7.76200000     14.12300000
H      1.08100000      8.01800000     15.53000000
O     -3.60900000     12.87900000     -7.05400000
H     -3.14400000     12.05000000     -7.16900000
H     -2.91500000     13.53000000     -6.94500000
O      7.77100000    -11.65400000     11.78100000
H      6.88000000    -11.88600000     11.51900000
H      7.73100000    -10.71500000     11.96000000
O     17.30100000      1.85300000      6.61700000
H     17.25400000      2.62000000      6.04600000
H     16.42800000      1.79100000      7.00700000
O     -5.74500000     -5.96600000    -10.39100000
H     -5.15300000     -6.71700000    -10.44500000
H     -6.06500000     -5.97900000     -9.49000000
O      4.64400000      9.57200000      7.78000000
H      4.36000000      9.34600000      6.89400000
H      4.10600000     10.32800000      8.01800000
O      5.48200000     10.56400000     -7.28200000
H      6.02700000     11.25700000     -6.91100000
H      5.95700000     10.27600000     -8.06100000
O     -3.12100000      9.86600000    -14.80500000
H     -2.83600000      9.52600000    -15.65400000
H     -3.98500000      9.47500000    -14.66900000
O      3.07600000      8.44900000     -3.37700000
H      3.89700000      7.96500000     -3.29200000
H      3.33900000      9.37000000     -3.37500000
O    -11.43000000     -4.94700000      0.48900000
H    -10.61900000     -4.61400000      0.87200000
H    -11.86400000     -5.40700000      1.20700000
O      8.61500000     11.05300000      5.13200000
H      8.54300000     10.20900000      5.57800000
H      7.95900000     11.01200000      4.43500000
O     -6.52400000    -17.60400000      0.70200000
H     -5.98600000    -17.77600000      1.47600000
H     -6.14900000    -16.80800000      0.32400000
O      4.72100000     12.15600000     13.66200000
H      4.05800000     11.73200000     14.20700000
H      4.90400000     11.52000000     12.97000000
O     10.52600000     -5.67000000      2.56700000
H     10.46100000     -4.71500000      2.57900000
H      9.83600000     -5.96400000      3.16100000
O     -4.25400000      1.62700000      9.45400000
H     -4.74200000      2.25300000      8.91900000
H     -4.24500000      2.01700000     10.32900000
O     -0.42400000     10.91700000     10.68100000
H     -0.08000000     11.77200000     10.42300000
H     -0.73700000     11.04500000     11.57700000
O     -4.51800000     -2.51100000      3.95100000
H     -4.31700000     -1.69900000      4.41600000
H     -5.13100000     -2.24900000      3.26400000
O     -4.18500000     17.38100000     -1.92600000
H     -3.67000000     16.68800000     -1.51300000
H     -3.54700000     18.06700000     -2.12300000
O     13.79800000      0.87800000     -7.37500000
H     12.92100000      0.66300000     -7.69300000
H     14.37200000      0.24700000     -7.81000000
O     -0.03100000      3.74900000     -3.57100000
H     -0.94500000      3.95200000     -3.77200000
H      0.41800000      4.59200000     -3.62100000
O      4.51300000    -12.39600000     -2.66300000
H      3.64500000    -12.20000000     -3.01500000
H      4.91400000    -12.96900000     -3.31700000
O      4.90600000     14.83700000      1.82300000
H      4.62800000     14.40400000      1.01500000
H      5.08000000     15.74100000      1.56100000
O     -0.01800000     -6.33300000     14.06600000
H      0.65100000     -7.01200000     14.15100000
H      0.42700000     -5.61200000     13.62000000
O      5.49400000      3.09600000     -3.80000000
H      4.86400000      2.78200000     -3.15100000
H      5.85800000      3.89200000     -3.41500000
O     16.28700000     -8.20100000     -0.38300000
H     16.72600000     -8.94300000      0.03300000
H     15.56800000     -7.98400000      0.21100000
O     -7.57200000     -8.21600000     11.56500000
H     -8.49200000     -8.15800000     11.30800000
H     -7.54700000     -8.92200000     12.21100000
O     -4.32700000     13.88500000     -3.38400000
H     -4.15700000     14.58000000     -4.02000000
H     -4.27700000     13.07700000     -3.89300000
O      1.80400000      5.85100000      7.48600000
H      2.62100000      6.14700000      7.08600000
H      1.57300000      5.05800000      7.00300000
O     -0.49700000      1.88700000     12.07100000
H     -0.55400000      2.54000000     11.37400000
H     -0.82100000      1.08000000     11.67100000
O     -6.43600000      4.97700000     -5.04700000
H     -7.02900000      4.91700000     -5.79600000
H     -6.76400000      4.32300000     -4.43000000
O     13.04000000      2.10300000     12.73300000
H     13.23400000      1.19600000     12.49800000
H     12.08800000      2.12900000     12.82100000
O     10.58300000      3.05700000     13.62600000
H      9.85600000      2.67000000     14.11500000
H     10.20000000      3.30500000     12.78400000
O      0.46600000     -7.91000000      0.74500000
H      0.68100000     -7.97800000      1.67600000
H      1.27200000     -8.16100000      0.29400000
O      4.33500000      4.24100000      6.21400000
H      5.27200000      4.30600000      6.03100000
H      3.91300000      4.61400000      5.44100000
O     -7.54800000      7.61100000     -0.11300000
H     -7.43500000      7.44900000      0.82300000
H     -8.12900000      8.37100000     -0.15700000
O     -3.08500000     -2.92400000      6.52300000
H     -2.35800000     -3.21300000      7.07400000
H     -3.73800000     -2.59400000      7.14100000
O      5.50700000     -6.24300000     12.33400000
H      6.17300000     -6.61100000     12.91500000
H      5.92300000     -5.46900000     11.95300000
O    -11.66400000    -11.37800000      6.83900000
H    -11.52600000    -10.45400000      6.63000000
H    -10.92900000    -11.82900000      6.42300000
O     -2.75100000      4.45400000     -4.52300000
H     -3.17500000      4.40800000     -3.66600000
H     -2.96800000      5.32700000     -4.85100000
O      9.64700000     -1.92600000    -10.89300000
H      9.96100000     -1.47200000    -11.67500000
H      9.97800000     -2.81900000    -10.98400000
O      2.39700000      1.36800000     10.06000000
H      1.97100000      2.20500000     10.24700000
H      2.65000000      1.42900000      9.13900000
O     -5.01600000    -16.60400000      2.72400000
H     -4.15200000    -16.97300000      2.90600000
H     -4.83500000    -15.73200000      2.37400000
O    -10.94700000      9.40000000      3.02600000
H    -10.02100000      9.58800000      2.87200000
H    -11.31700000      9.28600000      2.15100000
O     -1.06800000     10.76000000     13.58600000
H     -0.40700000     11.40500000     13.83800000
H     -0.64800000      9.91400000     13.74100000
O     -7.73100000     -6.01900000      4.25000000
H     -6.78800000     -5.86900000      4.18500000
H     -8.11900000     -5.34800000      3.68800000
O     -3.63900000     12.09300000      2.33000000
H     -4.02400000     11.74300000      1.52600000
H     -4.31700000     12.66400000      2.69100000
O      7.41100000    -14.13500000     -1.53800000
H      6.84300000    -14.89400000     -1.66700000
H      7.35500000    -13.94900000     -0.60100000
O     -8.86500000      6.53400000     -5.49500000
H     -9.41200000      6.59400000     -6.27800000
H     -9.48100000      6.35300000     -4.78500000
O    -14.09400000      1.29100000     -4.73500000
H    -14.44300000      2.09400000     -5.12100000
H    -13.81200000      1.55000000     -3.85800000
O    -14.71900000     -4.73700000      2.23900000
H    -14.89400000     -5.65300000      2.02500000
H    -14.14100000     -4.77600000      3.00100000
O     -0.42200000     -5.31200000      5.99700000
H     -0.63700000     -4.84000000      6.80200000
H     -1.24200000     -5.73600000      5.74200000
O      7.25300000     -0.75700000    -10.11000000
H      7.14900000     -1.39500000     -9.40400000
H      7.97700000     -1.09900000    -10.63500000
O     -7.95600000     -9.88300000     -3.32100000
H     -7.03300000     -9.88400000     -3.57500000
H     -8.10900000     -9.00300000     -2.97700000
O     -6.22000000     -7.64900000     -4.72100000
H     -5.50000000     -8.27600000     -4.65400000
H     -5.96700000     -6.93200000     -4.14000000
O     -6.83600000    -11.21200000      9.22200000
H     -7.71400000    -10.86300000      9.07100000
H     -6.51900000    -10.73900000      9.99100000
O      3.23300000     -2.46100000      9.94600000
H      4.17900000     -2.55000000     10.06500000
H      3.11000000     -2.47200000      8.99700000
O      2.58900000     16.14000000     -6.89300000
H      2.46800000     15.60100000     -6.11200000
H      2.92700000     15.53400000     -7.55300000
O     -5.32600000      5.11300000     10.36300000
H     -5.98300000      5.69000000     10.75100000
H     -4.83600000      4.77100000     11.11000000
O      8.13000000     15.66500000      1.75200000
H      8.64600000     14.90300000      1.48600000
H      7.90200000     16.09800000      0.92900000
O     -6.16600000     14.23500000      8.04200000
H     -7.09600000     14.05400000      8.18100000
H     -5.90200000     14.73800000      8.81200000
O      8.65600000      7.95400000     13.80500000
H      7.77100000      7.76100000     14.11400000
H      8.72200000      8.90800000     13.84600000
O      1.59700000     -1.12900000    -15.58600000
H      1.67200000     -0.63000000    -14.77300000
H      1.86900000     -2.01600000    -15.35000000
O     -0.45800000    -11.42400000     -0.88600000
H     -0.35300000    -10.83100000     -1.63000000
H     -1.39400000    -11.39600000     -0.68800000
O     -4.37000000    -12.17500000     -3.12400000
H     -5.27100000    -12.31400000     -3.41500000
H     -3.85000000    -12.77000000     -3.66500000
O     12.12600000      5.08000000      0.25100000
H     12.61600000      4.69800000     -0.47700000
H     12.72700000      5.71700000      0.63600000
O     -2.50000000      1.24700000    -15.10000000
H     -2.10400000      0.37700000    -15.05300000
H     -2.14600000      1.62800000    -15.90400000
O     -8.37700000      8.33700000      2.84200000
H     -8.02100000      7.45300000      2.93800000
H     -7.62800000      8.91400000      2.99600000
O      0.15500000     -9.56900000     -3.01800000
H      0.43900000     -8.65500000     -3.00600000
H     -0.03600000     -9.75000000     -3.93800000
O      7.16500000     -3.87900000    -10.60000000
H      6.40000000     -4.34400000    -10.94000000
H      7.52200000     -3.41900000    -11.36000000
O     -7.33000000      3.21200000      0.96300000
H     -8.19800000      3.41800000      1.31100000
H     -7.50500000      2.74000000      0.14800000
O     -4.62400000     11.41500000     -4.25300000
H     -5.14100000     10.83100000     -4.80900000
H     -3.84500000     10.90600000     -4.03000000
O      2.52000000     16.56600000     -0.49500000
H      3.46700000     16.68100000     -0.58100000
H      2.24800000     16.18900000     -1.33200000
O    -11.12600000     -2.19100000      9.70700000
H    -10.31900000     -1.74200000      9.45600000
H    -11.64500000     -1.52100000     10.15100000
O     -3.47700000    -17.40700000     -0.06800000
H     -4.12200000    -16.75800000     -0.35100000
H     -3.48600000    -18.07000000     -0.75800000
O     -8.90400000     -7.57600000    -12.54000000
H     -8.33500000     -6.95100000    -12.99000000
H     -9.76300000     -7.45200000    -12.94400000
O      9.30800000      1.25600000    -11.55300000
H      9.83100000      1.78200000    -10.94700000
H      9.95300000      0.77800000    -12.07300000
O    -11.84100000     -5.45300000      6.59100000
H    -11.42900000     -5.95200000      5.88600000
H    -11.21700000     -5.50000000      7.31500000
O      6.02400000      7.71300000     14.34300000
H      5.63200000      8.27200000     15.01400000
H      5.37400000      7.68900000     13.64100000
O      6.21200000      7.35600000      0.16100000
H      5.54100000      6.80900000      0.56900000
H      7.00800000      7.17000000      0.65900000
O     -5.43700000     11.39700000      0.44100000
H     -5.59100000     10.64700000     -0.13400000
H     -5.85100000     12.13300000     -0.01000000
O     -2.85800000      7.22800000     -8.39500000
H     -3.31500000      7.31500000     -7.55900000
H     -2.29800000      6.46000000     -8.28300000
O     -2.52100000     -7.43200000      9.37600000
H     -1.95800000     -6.80500000      9.82900000
H     -3.33300000     -7.43500000      9.88200000
O      1.36400000      6.04100000     -3.81100000
H      1.18000000      6.09000000     -4.74900000
H      2.09900000      6.63900000     -3.68000000
O      2.28800000      6.14700000    -13.00600000
H      3.10000000      5.72000000    -12.73300000
H      2.55200000      6.72800000    -13.71900000
O     11.64600000     -9.36800000     -0.13400000
H     10.76700000     -8.99200000     -0.18200000
H     12.00700000     -9.24400000     -1.01200000
O    -10.24500000     -7.62400000     11.31100000
H    -10.76200000     -8.38000000     11.03200000
H    -10.67400000     -6.87500000     10.89700000
O    -15.42300000     -6.88800000      6.06200000
H    -15.82200000     -7.67100000      6.44100000
H    -15.98000000     -6.16800000      6.35700000
O     -5.95000000     -2.45600000     14.20300000
H     -5.92600000     -3.32500000     14.60200000
H     -5.04300000     -2.15200000     14.23600000
O     12.88000000     -6.47600000      3.45200000
H     13.63500000     -6.28600000      2.89600000
H     12.12300000     -6.23300000      2.91900000
O      3.63500000      1.03100000    -17.04900000
H      2.77000000      0.68900000    -16.82600000
H      4.20700000      0.71200000    -16.35100000
O      5.81000000      1.44700000      9.53200000
H      5.16900000      1.98200000      9.06400000
H      5.97500000      0.70600000      8.94900000
O      4.73000000      4.81800000      9.06200000
H      4.77800000      4.29500000      8.26200000
H      4.89800000      4.19300000      9.76700000
O     -4.65500000     14.23200000     -9.59300000
H     -5.57100000     14.19900000     -9.86900000
H     -4.63700000     13.75500000     -8.76300000
O     -3.88400000      2.71000000      3.59200000
H     -3.02500000      2.34700000      3.80700000
H     -3.98300000      3.45900000      4.17900000
O      7.99500000      4.60000000      2.78900000
H      8.11300000      3.84100000      2.21800000
H      8.76300000      5.14600000      2.62300000
O      4.72300000      9.66700000    -11.72100000
H      5.08900000      8.95100000    -12.24000000
H      4.02400000     10.02500000    -12.26800000
O    -17.38200000      3.91200000      5.58600000
H    -16.44200000      3.76700000      5.69900000
H    -17.69900000      3.10900000      5.17100000
O      6.39300000     10.89200000      3.47600000
H      5.75600000     11.54800000      3.76100000
H      6.10600000     10.64500000      2.59700000
O    -13.44500000     -5.84500000      4.35400000
H    -12.63200000     -5.71400000      4.84200000
H    -13.97700000     -6.40300000      4.92100000
O      5.04300000     -1.62500000    -15.53000000
H      4.57600000     -1.66200000    -14.69500000
H      5.04900000     -2.52900000    -15.84200000
O      4.48800000     -8.86300000     11.60700000
H      5.13400000     -9.27600000     12.18000000
H      4.75000000     -7.94300000     11.57400000
O      7.59200000     -0.66600000      2.92200000
H      7.02800000      0.10500000      2.98100000
H      8.26100000     -0.42500000      2.28100000
O      5.27800000    -15.09300000      5.04300000
H      5.53600000    -15.87400000      4.55400000
H      5.57500000    -14.36200000      4.50200000
O      2.96100000      5.16300000     14.12000000
H      2.08400000      4.84400000     13.90900000
H      3.22900000      5.65800000     13.34500000
O      5.61100000    -12.64800000      4.22200000
H      5.23800000    -12.04700000      4.86700000
H      6.37300000    -12.18400000      3.87500000
O    -15.52000000      5.48800000     -3.37900000
H    -15.36700000      5.46300000     -2.43400000
H    -14.68800000      5.21200000     -3.76400000
O     -5.31000000    -15.71000000     -0.80700000
H     -6.23000000    -15.51600000     -0.98400000
H     -4.86700000    -14.86600000     -0.89000000
O      9.68600000    -13.24000000      2.80700000
H     10.04400000    -12.46100000      2.38300000
H     10.38300000    -13.53600000      3.39300000
O     16.39200000     -1.15400000      5.32100000
H     17.14200000     -0.60700000      5.55400000
H     16.49900000     -1.94500000      5.85000000
O     -9.72300000     -5.67300000      8.11500000
H     -8.91100000     -5.91500000      7.67000000
H     -9.49300000     -4.89600000      8.62600000
O     -3.94700000      3.69500000      0.59200000
H     -3.69100000      4.58100000      0.84900000
H     -4.10000000      3.24000000      1.42000000
O     -8.49800000     -3.63200000     -4.85900000
H     -9.45300000     -3.68000000     -4.91500000
H     -8.19500000     -4.46500000     -5.22200000
O     13.49800000      9.83800000      0.36500000
H     13.36700000     10.05300000     -0.55800000
H     14.42300000      9.60300000      0.42800000
O     -1.43900000    -15.36100000      0.73100000
H     -2.24400000    -14.87800000      0.54600000
H     -0.75400000    -14.69200000      0.73600000
O      8.65100000      7.92600000     -7.87400000
H      8.86700000      7.00300000     -7.74400000
H      7.71100000      7.93000000     -8.05100000
O      1.77200000      1.43000000     -3.51500000
H      1.11100000      2.10700000     -3.37000000
H      1.81100000      0.95200000     -2.68700000
O      1.23100000      1.23400000    -12.47900000
H      0.84300000      1.92800000    -13.01100000
H      2.03300000      1.62100000    -12.12700000
O      9.95800000     10.99100000      7.98900000
H      9.82700000     11.93900000      8.02200000
H      9.13300000     10.64700000      7.64900000
O    -14.92000000      4.02100000     10.12200000
H    -14.59200000      3.12900000     10.00400000
H    -15.43200000      4.19400000      9.33200000
O    -10.20500000     12.30700000      1.03800000
H     -9.82700000     12.92300000      0.41100000
H     -9.72000000     12.46200000      1.84800000
O     -8.74700000      2.54700000    -12.14100000
H     -9.58400000      2.88400000    -11.82300000
H     -8.18300000      3.31800000    -12.19600000
O     -3.24600000      3.76900000     16.19400000
H     -3.16700000      3.06100000     15.55500000
H     -2.36000000      3.88200000     16.53800000
O      8.51800000     -5.27600000     -4.38600000
H      7.95500000     -4.59800000     -4.01300000
H      8.14200000     -5.45200000     -5.24800000
O      6.35000000     15.03800000      4.01300000
H      5.63800000     14.57000000      3.57700000
H      6.94400000     15.28600000      3.30400000
O     13.81400000     -2.57600000      7.35500000
H     13.15300000     -2.81700000      6.70500000
H     13.81600000     -3.30400000      7.97600000
O     -2.48700000    -13.64300000     -4.70500000
H     -2.77700000    -14.55400000     -4.64700000
H     -1.53300000    -13.69800000     -4.74300000
O      1.57600000     -5.03200000      2.48900000
H      0.66400000     -5.14400000      2.22200000
H      2.00500000     -4.65300000      1.72200000
O     -2.20300000     -8.49700000      0.59600000
H     -1.27700000     -8.28500000      0.47500000
H     -2.58100000     -7.70600000      0.98100000
O      5.84300000      2.94800000    -13.90100000
H      6.29900000      3.55800000    -14.48000000
H      6.31200000      2.12000000    -14.00800000
O     12.15200000     -3.15900000     -9.28700000
H     12.03000000     -3.42200000    -10.20000000
H     12.47500000     -2.26000000     -9.33800000
O     10.03500000     10.65900000     -7.87200000
H      9.97700000      9.70500000     -7.91300000
H      9.92900000     10.86600000     -6.94300000
O     -7.20300000     -9.87500000      5.29900000
H     -6.29800000    -10.18600000      5.27400000
H     -7.64800000    -10.37700000      4.61600000
O      0.35800000      3.55700000      6.33000000
H     -0.10400000      4.14700000      6.92500000
H      0.20100000      2.68400000      6.69000000
O    -11.81400000     -5.51900000     -9.84400000
H    -10.94200000     -5.86900000    -10.02700000
H    -11.65300000     -4.74800000     -9.29900000
O     -8.60300000     12.04700000      3.42600000
H     -8.73700000     11.86400000      4.35600000
H     -7.98900000     12.78000000      3.41200000
O    -13.59600000      2.20000000    -10.19200000
H    -12.96400000      1.48900000    -10.09100000
H    -14.25600000      2.03200000     -9.52000000
O      6.01000000      6.80300000     -8.64100000
H      5.14500000      6.50100000     -8.91700000
H      6.60700000      6.10800000     -8.91900000
O     10.16800000     -0.82000000     13.44900000
H     10.43100000     -0.52900000     14.32200000
H     10.18700000     -0.02500000     12.91600000
O    -13.95000000      8.88200000      6.65600000
H    -13.22000000      8.56600000      6.12400000
H    -14.04200000      9.80300000      6.41500000
O    -11.14100000     -8.24400000     -8.10200000
H    -12.03500000     -8.34100000     -8.42900000
H    -10.76600000     -7.54300000     -8.63500000
O     11.22100000     10.67600000      4.19400000
H     10.38100000     11.08900000      4.39500000
H     11.58300000     10.44100000      5.04800000
O      8.25700000     13.51800000     -9.12400000
H      8.08300000     14.00200000     -8.31700000
H      8.56900000     12.66300000     -8.82800000
O    -13.38400000    -11.38200000      1.80900000
H    -14.02400000    -12.08100000      1.94300000
H    -13.48500000    -10.81400000      2.57300000
O     -8.76200000     -3.31900000     -8.48500000
H     -9.47700000     -3.48400000     -7.87000000
H     -9.19500000     -3.21300000     -9.33200000
O     12.03600000      8.20100000     10.23800000
H     12.36900000      7.44500000      9.75500000
H     11.39300000      7.83400000     10.84400000
O      4.43100000      6.44000000     12.07600000
H      4.72000000      6.91400000     11.29600000
H      4.86400000      5.58900000     12.01300000
O     -4.33400000      5.29300000    -16.90400000
H     -4.12200000      5.33900000    -17.83600000
H     -3.84600000      4.53300000    -16.58500000
O      0.40500000     -0.89200000    -10.87000000
H      0.62700000     -0.08600000    -11.33600000
H     -0.44800000     -1.14500000    -11.22200000
O      3.72200000     -9.09100000    -14.63200000
H      3.46800000     -9.96000000    -14.32200000
H      3.20200000     -8.95800000    -15.42400000
O    -13.10900000     -7.62400000     -0.14300000
H    -12.40100000     -7.98800000     -0.67500000
H    -13.40300000     -6.85400000     -0.63100000
O      2.12600000    -16.61400000     -6.48800000
H      2.20700000    -16.64700000     -7.44200000
H      2.77800000    -15.97000000     -6.21500000
O    -11.41400000     13.68300000     -2.17400000
H    -11.10800000     14.31400000     -2.82600000
H    -10.70900000     13.64300000     -1.52900000
O     10.53500000      0.69300000     -7.96600000
H      9.64300000      0.37500000     -7.83300000
H     10.46000000      1.32400000     -8.68200000
O      4.57500000     -0.42900000     -2.90400000
H      4.09800000      0.38200000     -2.72900000
H      4.43700000     -0.59200000     -3.83700000
O     -2.31700000     12.73400000    -10.22900000
H     -1.85200000     13.33200000    -10.81300000
H     -3.06900000     13.23900000     -9.91900000
O      7.30200000      7.13800000      4.51200000
H      7.65000000      7.56300000      3.72800000
H      7.40300000      6.20100000      4.34100000
O     -2.11900000     -4.03700000     -6.64500000
H     -2.05800000     -3.34600000     -5.98500000
H     -2.96700000     -3.89300000     -7.06400000
O     -5.75200000     -0.18200000     -7.97800000
H     -5.25000000     -0.94300000     -8.27100000
H     -6.59200000     -0.54300000     -7.69600000
O      0.82700000     -1.16000000      9.50900000
H      1.56600000     -1.66500000      9.84900000
H      1.15900000     -0.26500000      9.44300000
O     -5.62700000    -11.87100000     -6.34300000
H     -6.05200000    -11.14300000     -6.79700000
H     -6.35100000    -12.41700000     -6.03600000
O     -5.84500000    -11.20200000      1.74900000
H     -4.96400000    -11.14100000      2.11800000
H     -6.34500000    -11.68900000      2.40500000
O      0.01700000      9.35400000     -7.01600000
H      0.81700000      9.70400000     -6.62500000
H     -0.13100000      9.89900000     -7.78900000
O     -6.45200000      9.12800000    -10.66100000
H     -7.21100000      9.31900000    -10.11000000
H     -6.24500000      9.96300000    -11.08100000
O     -1.84400000     -3.58400000      3.85400000
H     -1.63200000     -3.97200000      4.70300000
H     -2.62900000     -3.06200000      4.01700000
O      1.59700000     -7.85500000     -4.84500000
H      1.92700000     -8.13200000     -5.70000000
H      2.27900000     -8.12100000     -4.22800000
O      7.19900000     12.70300000     11.43500000
H      7.32200000     13.64200000     11.29700000
H      6.87800000     12.37700000     10.59500000
O     -0.87600000     -0.37500000     17.64700000
H     -1.67800000      0.02000000     17.30400000
H     -1.11500000     -1.28400000     17.82800000
O    -11.41200000     -4.38000000     11.00200000
H    -10.70900000     -4.27100000     11.64200000
H    -11.52500000     -3.50900000     10.61900000
O      4.72700000     -9.25400000      8.95100000
H      4.31100000     -8.93500000      9.75200000
H      4.06200000     -9.13600000      8.27200000
O      9.31400000    -13.07100000     -9.52500000
H      8.61300000    -12.73800000     -8.96500000
H      8.94100000    -13.06300000    -10.40600000
O     -5.98900000     -4.12400000    -12.64100000
H     -6.21300000     -4.41400000    -11.75600000
H     -5.29100000     -3.48200000    -12.51300000
O      5.90100000     -6.91700000      4.62500000
H      5.73600000     -6.11000000      4.13800000
H      5.06200000     -7.37800000      4.61700000
O    -10.37700000     -5.77600000     -2.28500000
H    -10.51300000     -6.70300000     -2.08900000
H    -10.81400000     -5.31400000     -1.57000000
O      3.60400000     -0.41500000     12.05400000
H      3.47400000     -1.27600000     11.65700000
H      3.40800000      0.20400000     11.35100000
O    -10.13500000     -2.05100000      2.51000000
H    -10.12500000     -1.28700000      1.93300000
H    -11.03700000     -2.10000000      2.82600000
O      1.05800000      2.76400000     14.01000000
H      0.48500000      2.65100000     13.25200000
H      1.60400000      1.97800000     14.01700000
O     -3.13500000     -9.22500000      4.14200000
H     -2.37700000     -9.54400000      3.65200000
H     -2.76000000     -8.80200000      4.91500000
O     -6.44600000     13.21400000     -6.65300000
H     -6.57700000     14.16200000     -6.67900000
H     -5.49600000     13.10600000     -6.59400000
O    -11.62400000      0.40400000      1.19400000
H    -12.33600000      0.30700000      1.82600000
H    -11.83800000     -0.21400000      0.49500000
O      6.98600000      0.09200000    -14.33300000
H      6.41400000     -0.43300000    -14.89300000
H      7.79700000     -0.41400000    -14.27700000
O      5.78900000    -16.60100000     -1.58200000
H      5.50300000    -17.00200000     -2.40300000
H      5.00300000    -16.17700000     -1.23600000
O     -4.26800000      4.33200000     -2.20400000
H     -5.09900000      4.80200000     -2.13800000
H     -4.12400000      3.97500000     -1.32800000
O      5.77600000    -12.53000000     -9.76400000
H      6.01900000    -11.65600000    -10.06900000
H      6.24200000    -12.63200000     -8.93400000
O     12.27200000     -5.07800000     -0.09900000
H     13.15700000     -5.20500000      0.24400000
H     11.70700000     -5.53700000      0.52300000
O    -11.16000000     -3.83500000     -7.18500000
H    -11.34100000     -4.25200000     -6.34300000
H    -11.99400000     -3.44100000     -7.44100000
O    -17.43900000     -4.56700000     -3.85500000
H    -16.85800000     -3.80700000     -3.82200000
H    -18.22400000     -4.24800000     -4.30000000
O     -9.97500000    -12.57500000      5.11400000
H     -9.13700000    -12.37000000      4.70000000
H     -9.92300000    -13.51000000      5.31000000
O      8.18600000      7.42300000     -5.09900000
H      8.49800000      7.68100000     -5.96600000
H      7.55200000      8.10000000     -4.86100000
O      8.94800000      5.42900000     -7.02400000
H      9.70400000      4.92600000     -6.72000000
H      8.20900000      5.07400000     -6.53100000
O     -4.82000000    -10.23000000      7.09900000
H     -5.57000000    -10.60400000      7.56100000
H     -5.20600000     -9.62100000      6.46900000
O     -3.20900000     -7.94800000     -4.70300000
H     -3.35300000     -8.39300000     -3.86800000
H     -2.43400000     -7.40500000     -4.55500000
O     -3.48100000    -13.31900000     -7.27000000
H     -3.22000000    -13.42200000     -6.35500000
H     -4.32300000    -12.86500000     -7.22900000
O     -5.38700000      1.13600000     -2.70700000
H     -5.19400000      2.07400000     -2.68400000
H     -5.32600000      0.90100000     -3.63300000
O     -0.40800000     -6.48200000    -14.47600000
H     -0.88600000     -6.28900000    -15.28200000
H      0.40500000     -5.98200000    -14.55500000
O     -8.28900000     -6.20000000     -5.59900000
H     -9.19900000     -6.32100000     -5.32800000
H     -7.81100000     -6.89900000     -5.15300000
O    -14.56800000      3.62300000     -5.70100000
H    -13.83800000      4.23500000     -5.60900000
H    -15.04700000      3.93400000     -6.46900000
O     -5.11400000     -5.62000000     11.42300000
H     -5.78800000     -5.05100000     11.05200000
H     -5.00100000     -6.31300000     10.77300000
O    -10.82000000     -1.37600000      5.46000000
H    -11.52400000     -1.72000000      4.91000000
H    -11.18700000     -0.58400000      5.85200000
O    -13.13300000     -8.02600000      8.09800000
H    -13.95800000     -8.04600000      8.58200000
H    -13.07700000     -7.13400000      7.75500000
O     -7.55500000     -0.28900000    -10.88300000
H     -7.02800000      0.32600000    -11.39200000
H     -8.40000000     -0.31100000    -11.33200000
O     -3.01700000     16.72000000      3.18200000
H     -2.47500000     16.08200000      2.71800000
H     -2.68300000     16.71000000      4.07900000
O     16.19200000      7.17700000      2.45800000
H     16.44800000      6.50700000      3.09100000
H     15.46400000      7.63600000      2.87800000
O     16.36200000      7.82400000     -5.30900000
H     15.59800000      7.30900000     -5.04900000
H     16.50800000      8.42200000     -4.57600000
O    -14.66300000      4.60800000      7.28700000
H    -14.81600000      3.66700000      7.37400000
H    -14.77500000      4.78300000      6.35200000
O      7.61800000     -1.89600000     14.21100000
H      8.41800000     -1.43800000     13.95100000
H      6.96100000     -1.20500000     14.28800000
O     -3.83100000     -2.10800000     -2.37800000
H     -3.23100000     -2.81800000     -2.14800000
H     -4.50600000     -2.52700000     -2.91200000
O      4.27000000    -10.13100000      2.14500000
H      5.15300000    -10.48600000      2.04000000
H      4.34300000     -9.22000000      1.86300000
O     10.58800000      6.97900000     12.17100000
H      9.72100000      7.38200000     12.22100000
H     10.56300000      6.27700000     12.82100000
O     -0.86700000     16.74100000     -1.18300000
H     -1.22400000     16.78900000     -2.07000000
H     -1.36700000     17.38900000     -0.68700000
O     -2.92500000     -3.60500000     10.33500000
H     -3.13600000     -4.13400000     11.10500000
H     -3.70300000     -3.66800000      9.78100000
O     11.08500000     14.49400000      3.21900000
H     10.47700000     14.20700000      2.53700000
H     11.47500000     13.68500000      3.54800000
O     11.86500000    -10.88400000     -5.88900000
H     12.78100000    -10.62300000     -5.78700000
H     11.66500000    -11.37100000     -5.09000000
O     -3.58300000     -6.45700000      1.86100000
H     -3.55500000     -5.51500000      2.02900000
H     -3.90900000     -6.83600000      2.67800000
O    -13.45200000      7.06800000      2.11100000
H    -12.68800000      7.23400000      1.55900000
H    -13.94500000      7.88900000      2.09000000
O     10.55800000      3.47200000     -5.37800000
H     11.30300000      3.45300000     -5.97800000
H     10.13100000      2.62300000     -5.49900000
O     -4.78900000    -13.95500000      1.92700000
H     -4.30000000    -13.37900000      2.51400000
H     -4.77700000    -13.50300000      1.08300000
O     -3.57100000      7.30500000     14.18200000
H     -3.37100000      8.21200000     13.94900000
H     -2.91700000      6.78700000     13.71200000
O    -10.71400000    -10.04700000     -4.51500000
H    -11.39900000    -10.53100000     -4.05500000
H     -9.89600000    -10.42300000     -4.19000000
O      8.33900000      2.37600000      9.68400000
H      8.56900000      2.95100000      8.95500000
H      7.61200000      1.84900000      9.35400000
O      0.03700000     -9.29900000      5.96400000
H     -0.78500000     -8.91200000      6.26600000
H      0.23400000     -9.97800000      6.60900000
O     -6.07500000    -13.86600000      9.06900000
H     -6.33200000    -12.94600000      9.12700000
H     -6.56400000    -14.20400000      8.31800000
O     14.93400000      5.51600000     -2.98800000
H     14.64800000      6.20300000     -2.38700000
H     14.30300000      4.80700000     -2.85900000
O     10.20700000     -0.82900000      7.34100000
H     10.46400000     -1.46400000      6.67300000
H      9.28500000     -0.64800000      7.15700000
O      6.96700000      0.36400000     -5.29700000
H      6.09700000      0.15600000     -5.63600000
H      6.85400000      1.20000000     -4.84400000
O     -6.44600000      6.08000000     -1.92600000
H     -6.93900000      6.58700000     -1.28100000
H     -6.46400000      6.61800000     -2.71800000
O      1.80300000      4.08800000      4.01400000
H      1.71500000      3.90800000      4.95000000
H      1.00500000      4.56400000      3.78500000
O      1.94400000     -4.41400000     -2.17900000
H      2.63700000     -4.09100000     -2.75600000
H      1.14200000     -4.02600000     -2.52900000
O      0.92500000     -1.38800000      4.76900000
H      0.97100000     -2.34300000      4.80200000
H      0.02200000     -1.18400000      5.01400000
O      3.98700000      2.86900000     -8.33500000
H      3.45800000      2.50100000     -7.62700000
H      3.70300000      3.78100000     -8.39700000
O    -14.41400000      5.44200000      4.42900000
H    -13.63700000      5.98400000      4.56800000
H    -14.98400000      5.97800000      3.87700000
O     -4.97100000     -3.27400000     -4.57200000
H     -4.27100000     -3.08600000     -5.19700000
H     -5.73900000     -3.44400000     -5.11700000
O     -7.60100000      6.73000000     11.14400000
H     -7.69400000      5.91300000     11.63300000
H     -7.85000000      7.41200000     11.76800000
O     -8.78700000     -0.94700000     -1.97500000
H     -8.13700000     -1.64600000     -1.90400000
H     -9.55400000     -1.28600000     -1.51300000
O      0.66100000     -9.37700000     -7.72600000
H      0.68200000     -9.30400000     -8.68000000
H     -0.24000000     -9.63200000     -7.52500000
O      2.97900000     -8.08100000    -12.15500000
H      3.18400000     -8.33700000    -13.05400000
H      3.47500000     -8.69400000    -11.61300000
O      5.77300000     12.33000000    -11.02000000
H      6.18500000     13.14000000    -11.32200000
H      5.55500000     11.85900000    -11.82400000
O    -11.72200000     -1.80600000     -0.98600000
H    -11.71400000     -1.86100000     -1.94100000
H    -12.49700000     -2.30400000     -0.72400000
O     -4.51800000      6.72100000    -10.71400000
H     -4.82000000      7.57700000    -11.02000000
H     -4.29700000      6.86000000     -9.79300000
O     -0.62000000     11.43800000      0.65900000
H     -1.29100000     11.32700000      1.33200000
H     -0.23400000     12.29500000      0.84400000
O      7.55500000      9.41700000      7.06000000
H      7.71400000      8.62700000      7.57600000
H      6.66700000      9.68500000      7.29900000
O    -14.85800000      9.66600000      1.69400000
H    -14.10900000     10.03600000      1.22800000
H    -15.58100000     10.26300000      1.49900000
O     11.33100000     -0.32700000    -12.74400000
H     11.55200000      0.17300000    -13.53000000
H     12.15600000     -0.73200000    -12.47700000
O     14.92300000      5.88900000      0.25100000
H     15.25000000      5.03400000      0.53100000
H     15.44500000      6.52000000      0.74600000
O     -2.20600000     13.28200000     -1.93500000
H     -2.58500000     12.40800000     -2.03100000
H     -2.82800000     13.86200000     -2.37300000
O      3.62100000     -8.25100000     -2.94900000
H      4.27200000     -8.77700000     -3.41300000
H      3.96500000     -7.35900000     -2.98300000
O      9.21000000     -2.12100000     -0.30500000
H      8.54400000     -2.25200000     -0.98000000
H      9.43400000     -3.00500000     -0.01500000
O      2.42600000      1.69200000     -6.26900000
H      1.97700000      1.91400000     -5.45300000
H      1.76100000      1.80600000     -6.94700000
O      6.20400000     -5.15000000      2.16300000
H      7.12900000     -5.01600000      2.37100000
H      5.74600000     -4.47500000      2.66400000
O     -1.88900000    -10.03800000     -7.63400000
H     -1.89600000    -10.35500000     -6.73100000
H     -2.14900000     -9.11900000     -7.56700000
O     -8.45000000    -11.17300000      3.29800000
H     -8.76300000    -11.73800000      2.59100000
H     -8.45900000    -10.29200000      2.92200000
O     -2.98200000      9.93200000     -7.01400000
H     -2.65800000      9.58600000     -7.84500000
H     -2.19400000     10.21400000     -6.54800000
O      4.84300000    -15.01100000     -4.87500000
H      5.04200000    -15.71600000     -4.25800000
H      5.05400000    -15.37800000     -5.73300000
O     -2.48800000    -13.03600000      5.44300000
H     -3.34300000    -13.46700000      5.44400000
H     -1.94200000    -13.58600000      6.00600000
O     -3.87300000      6.94400000      7.62400000
H     -4.77200000      6.65500000      7.46800000
H     -3.96300000      7.84500000      7.93600000
O    -15.09400000      5.67400000     -0.70100000
H    -15.31200000      5.48100000      0.21100000
H    -15.18700000      6.62400000     -0.77300000
O      9.52500000     10.07800000     10.59400000
H     10.03100000     10.57300000     11.23800000
H      9.59000000     10.59300000      9.79000000
O     -2.09800000    -12.80700000      2.81500000
H     -2.12000000    -13.08300000      3.73100000
H     -1.36600000    -12.19200000      2.76900000
O      4.80800000     13.62600000     -3.35900000
H      4.23000000     13.20800000     -3.99700000
H      4.92100000     14.51800000     -3.68600000
O     -9.42700000      4.50200000     -0.98500000
H     -8.52700000      4.18400000     -0.91200000
H     -9.96600000      3.76400000     -0.70000000
O      2.79200000     -2.35300000    -13.17900000
H      2.25100000     -2.95500000    -12.66700000
H      3.45200000     -2.03900000    -12.56100000
O     -6.69900000      2.39600000      3.45300000
H     -6.97700000      2.67700000      2.58100000
H     -5.79100000      2.69200000      3.52200000
O     -4.99400000     -3.64500000      8.59800000
H     -5.78800000     -3.23200000      8.26000000
H     -5.02900000     -4.54200000      8.26400000
O      2.34200000      0.23700000     14.47200000
H      2.04600000     -0.48000000     15.03200000
H      2.83800000     -0.19200000     13.77400000
O     -9.21700000    -10.25100000      8.64400000
H     -9.37700000    -10.26900000      7.70000000
H    -10.05600000     -9.99400000      9.02500000
O     -8.97700000      1.33000000     -9.18300000
H     -8.59700000      0.98100000     -9.99000000
H     -8.67200000      0.73500000     -8.49800000
O      0.35400000      5.48300000     12.68900000
H     -0.43100000      4.93700000     12.72400000
H      0.05400000      6.31200000     12.31500000
O      7.38800000      5.33700000     -3.12600000
H      7.47900000      5.86300000     -3.92100000
H      7.48300000      5.96600000     -2.41000000
O    -11.95000000     -1.63200000     -3.67500000
H    -12.62500000     -1.93300000     -4.28200000
H    -11.41100000     -1.03400000     -4.19300000
O    -12.96600000     -2.18200000     -8.30400000
H    -13.52800000     -2.36900000     -9.05600000
H    -12.55000000     -1.34700000     -8.51700000
O      9.81000000     -5.76200000    -10.53300000
H      9.46500000     -5.17700000    -11.20800000
H      9.76700000     -5.24800000     -9.72700000
O      0.02300000      6.67600000     -6.28700000
H     -0.23900000      5.99200000     -6.90400000
H      0.17900000      7.44500000     -6.83400000
O     -1.17500000      7.88900000     -4.20900000
H     -1.38000000      8.79300000     -4.44800000
H     -0.72500000      7.53500000     -4.97600000
O      6.24800000      0.65000000     12.48200000
H      6.60900000      0.34200000     11.65100000
H      5.44000000      0.14900000     12.59300000
O      3.13800000     14.60900000      4.48900000
H      3.32400000     14.24100000      5.35300000
H      2.21100000     14.84700000      4.52500000
O    -14.64700000     -3.08500000      5.12000000
H    -15.46900000     -2.80800000      4.71600000
H    -14.69300000     -4.04100000      5.12400000
O     13.54800000      5.62800000      5.73400000
H     13.72400000      4.88600000      5.15500000
H     13.36600000      5.22900000      6.58500000
O     -8.64700000      4.55500000     -8.54000000
H     -8.71500000      3.61500000     -8.70800000
H     -7.74500000      4.77500000     -8.77500000
O     -5.99200000      0.10600000     16.36100000
H     -6.58600000     -0.62900000     16.20700000
H     -6.51500000      0.88200000     16.16100000
O     10.84900000      8.37900000     -1.68200000
H     11.39700000      8.89700000     -2.27200000
H     10.82600000      7.50900000     -2.08000000
O     13.78400000     11.41800000      2.55800000
H     13.55000000     10.80400000      1.86100000
H     13.31500000     11.09700000      3.32800000
O     -7.56500000     13.16400000     -9.82800000
H     -8.34600000     13.71700000     -9.82400000
H     -7.61000000     12.67800000     -9.00500000
O     -0.25100000      7.97200000     11.23600000
H      0.55100000      7.66900000     10.81100000
H     -0.34200000      8.88200000     10.95500000
O      3.63800000     11.89400000      9.15200000
H      3.57400000     12.51100000      9.88100000
H      2.80800000     11.98800000      8.68500000
O     -6.19800000     -6.19900000    -16.08200000
H     -6.44200000     -7.02400000    -16.50100000
H     -5.71400000     -6.46200000    -15.30000000
O      7.87300000      4.92100000     -9.52700000
H      8.38200000      4.80800000     -8.72400000
H      7.42100000      4.08600000     -9.64400000
O      2.17700000     -4.75400000      5.17700000
H      2.05000000     -5.03300000      4.27000000
H      1.32500000     -4.89000000      5.59100000
O     11.11800000      0.98100000     -1.44600000
H     10.28000000      0.55200000     -1.61900000
H     10.93200000      1.58800000     -0.73000000
O     13.74700000      0.04500000      6.42000000
H     13.48500000     -0.73800000      6.90400000
H     14.62900000     -0.15200000      6.10400000
O     -1.82800000     14.15900000      2.27200000
H     -2.47100000     13.46600000      2.42100000
H     -0.99400000     13.69800000      2.18600000
O     15.33100000      3.89900000      7.65300000
H     15.22500000      4.77400000      8.02700000
H     15.51500000      3.33700000      8.40500000
O      5.43700000     -0.92600000     -0.11000000
H      5.13000000     -0.84100000     -1.01200000
H      4.78600000     -0.45300000      0.40900000
O      6.37900000     13.38400000      6.33300000
H      6.44700000     14.08800000      5.68700000
H      7.17800000     12.87000000      6.21100000
O      9.60100000     -6.72600000     -2.48400000
H      9.57700000     -7.62800000     -2.80500000
H      9.09800000     -6.23000000     -3.13000000
O      3.13000000      3.06400000    -14.72500000
H      2.75400000      3.44600000    -13.93200000
H      4.05800000      2.95000000    -14.52000000
O      9.89600000     -5.61400000     10.48400000
H      9.48700000     -5.15800000      9.74800000
H     10.30300000     -4.91900000     11.00000000
O    -13.82300000     -5.69300000     10.64300000
H    -13.13300000     -5.19100000     11.07600000
H    -13.88600000     -5.30900000      9.76900000
O      0.99900000     -8.55800000      3.62600000
H      1.73700000     -8.07500000      3.99800000
H      0.63300000     -9.04300000      4.36600000
O      8.80400000    -14.25100000      5.33800000
H      9.26700000    -14.01700000      6.14300000
H      8.36900000    -13.44300000      5.06700000
O     -0.32400000     -8.87000000    -13.35900000
H      0.21900000     -9.12000000    -14.10600000
H     -0.49800000     -7.93800000    -13.49100000
O      1.52300000     -6.06500000    -10.73400000
H      0.73600000     -6.43400000    -10.33200000
H      1.92200000     -6.80100000    -11.19900000
O    -10.78000000    -11.50600000      0.37700000
H    -10.50800000    -11.44700000     -0.53900000
H    -11.66800000    -11.14700000      0.38700000
O     -9.81800000      4.79900000      8.26600000
H    -10.71500000      5.13200000      8.26100000
H     -9.39800000      5.23200000      7.52300000
O      2.31300000     10.72400000      5.72900000
H      1.43000000     10.53500000      5.41200000
H      2.83300000     10.84200000      4.93400000
O      4.76800000      5.25200000    -12.59700000
H      5.53400000      5.65500000    -12.18900000
H      5.09400000      4.42700000    -12.95700000
O    -11.79200000      3.52600000      4.84800000
H    -12.27800000      4.26700000      5.21000000
H    -10.95400000      3.89900000      4.57500000
O     12.71000000     -3.26100000     -4.02300000
H     12.61500000     -4.19000000     -3.81400000
H     12.34000000     -2.80600000     -3.26600000
O      4.89000000     13.54400000     -0.62500000
H      4.78100000     13.57100000     -1.57500000
H      5.82500000     13.38500000     -0.49600000
O     -3.72600000     -9.52600000     -2.44200000
H     -4.01300000    -10.42600000     -2.59500000
H     -3.76600000     -9.42000000     -1.49200000
O     -0.81600000     -7.51100000     -9.84200000
H     -1.58700000     -7.95200000    -10.19800000
H     -1.12500000     -7.10200000     -9.03400000
O     -2.84200000     -4.68800000     -1.31000000
H     -2.05000000     -5.22200000     -1.36700000
H     -3.03400000     -4.64500000     -0.37300000
O     -3.85000000      2.65700000     12.17000000
H     -3.70800000      2.46000000     13.09500000
H     -2.97000000      2.71500000     11.79900000
O     -8.53800000    -13.73500000      1.71100000
H     -9.37100000    -13.38100000      1.39800000
H     -8.06400000    -13.97300000      0.91500000
O     -3.34900000      7.81300000     -2.64300000
H     -4.01000000      7.64300000     -3.31400000
H     -2.52100000      7.56300000     -3.05400000
O     -3.32200000     -2.22800000     13.89300000
H     -3.59100000     -2.04100000     12.99400000
H     -2.82800000     -3.04500000     13.83000000
O      7.51000000    -12.37000000      8.17600000
H      6.78400000    -12.00900000      8.68500000
H      7.09600000    -12.74200000      7.39700000
O      6.92600000     -7.85000000     14.15700000
H      7.46200000     -7.54700000     14.89000000
H      6.34300000     -8.50600000     14.54100000
O      4.57400000     -5.75800000     -3.17900000
H      4.00500000     -5.48300000     -3.89800000
H      5.26700000     -5.09900000     -3.15600000
O      0.29600000    -14.07700000     -4.76400000
H      0.62500000    -14.65300000     -5.45400000
H      0.88200000    -13.32000000     -4.78400000
O     -9.25400000      8.24600000    -12.81500000
H    -10.02000000      8.37300000    -12.25600000
H     -8.62600000      8.90200000    -12.51300000
O      5.25600000    -10.20900000     -6.85000000
H      4.60400000     -9.88600000     -7.47300000
H      6.03200000     -9.67500000     -7.01700000
O     10.87100000      7.21900000     -4.92700000
H     11.46000000      6.62600000     -4.46200000
H      9.99400000      6.88800000     -4.73100000
O     12.56400000    -10.90300000      6.03800000
H     12.33900000    -11.83000000      6.11300000
H     13.25400000    -10.77100000      6.68800000
O      8.38600000    -14.60200000      0.96700000
H      8.78800000    -13.91800000      1.50200000
H      8.40900000    -15.38300000      1.52000000
O     11.85300000     -0.85200000      9.57000000
H     11.25500000     -0.60100000      8.86600000
H     12.34000000     -1.59600000      9.21600000
O     -4.32400000     -1.87300000    -13.22800000
H     -4.48300000     -0.96200000    -12.98300000
H     -3.57800000     -1.83300000    -13.82600000
O     -3.99000000     15.88500000     -5.37800000
H     -4.13200000     15.59500000     -6.27900000
H     -4.65000000     16.56400000     -5.23800000
O      9.36700000      3.47700000      7.29500000
H      9.89500000      4.24500000      7.51100000
H     10.00400000      2.82300000      7.00500000
O    -12.51900000      2.43100000      7.92700000
H    -13.27400000      2.65400000      8.47100000
H    -12.15800000      3.27700000      7.66000000
O     -4.04600000      0.89600000     -5.63100000
H     -4.80500000      0.71500000     -6.18500000
H     -3.79200000      0.04000000     -5.28600000
O      5.94400000     -3.59700000     -4.17700000
H      5.80500000     -2.89100000     -4.80700000
H      6.21700000     -3.15200000     -3.37400000
O      6.97000000      2.29300000     -9.77300000
H      6.96200000      1.33700000     -9.72500000
H      7.76500000      2.50100000    -10.26500000
O     -9.30400000      3.52900000     10.89200000
H     -8.73000000      2.76300000     10.89800000
H     -9.45100000      3.71100000      9.96400000
O    -10.77400000      6.02100000    -13.84400000
H    -10.81100000      5.13900000    -13.47400000
H    -10.12400000      6.47700000    -13.30900000
O      3.97000000     -0.12500000      6.34700000
H      4.60700000     -0.78400000      6.62000000
H      3.15200000     -0.61100000      6.24200000
O      9.88200000      0.03700000      1.21000000
H      9.64400000     -0.58800000      0.52600000
H      9.77100000      0.89500000      0.80000000
O     -3.22000000     -5.17400000    -10.67400000
H     -4.17000000     -5.28000000    -10.63800000
H     -2.92400000     -5.85800000    -11.27400000
O      6.96800000     10.16300000     -9.96800000
H      6.76300000     11.07000000    -10.19600000
H      6.73500000      9.66100000    -10.74900000
O      0.62200000     -3.96900000    -12.47700000
H      0.71700000     -4.70300000    -11.87100000
H     -0.17000000     -3.51700000    -12.18400000
O     -8.88100000     13.62800000      8.49600000
H     -8.81300000     12.82400000      9.01100000
H     -9.74000000     13.98500000      8.72200000
O     -2.56500000     -9.93400000    -11.61300000
H     -1.81000000     -9.72200000    -12.16200000
H     -2.89600000    -10.75900000    -11.97000000
O     -7.12600000     -9.63400000     -7.43400000
H     -7.06100000     -8.91800000     -8.06700000
H     -8.06600000     -9.74100000     -7.29000000
O    -14.67600000     -1.20800000     -1.38000000
H    -15.62000000     -1.07700000     -1.29700000
H    -14.41600000     -1.61600000     -0.55400000
O     14.20900000      7.86400000      4.06500000
H     14.49700000      8.64500000      4.53700000
H     14.14600000      7.18700000      4.73900000
O     11.09700000     14.54200000     -2.27300000
H     10.17100000     14.31100000     -2.20200000
H     11.24000000     14.67400000     -3.21000000
O     -2.12300000      0.11900000     10.73000000
H     -2.88800000     -0.08200000     11.27000000
H     -2.47000000      0.64800000     10.01100000
O     10.82200000      7.11000000      5.20800000
H     11.25700000      7.89200000      5.54800000
H     11.52300000      6.46200000      5.12900000
O     10.08100000      0.97700000     11.38500000
H      9.29000000      1.30600000     10.95700000
H     10.48700000      0.40600000     10.73300000
O     -7.61700000     -7.41000000      6.48400000
H     -7.77100000     -7.01300000      5.62700000
H     -7.76000000     -8.34600000      6.34300000
O      6.12700000     -2.90800000      9.98400000
H      6.58700000     -2.99500000     10.81800000
H      5.96800000     -3.81000000      9.70300000
O     -5.22900000     -7.88400000     10.25200000
H     -6.00700000     -7.92900000     10.80700000
H     -4.84700000     -8.76000000     10.30300000
O     -3.34700000     -3.56600000      1.37800000
H     -3.66800000     -3.05300000      2.12000000
H     -2.88400000     -2.93200000      0.83000000
O     -1.67200000     -5.86300000     16.64800000
H     -0.91100000     -6.43800000     16.56400000
H     -2.37600000     -6.43900000     16.94600000
O    -14.22500000      8.10100000     -4.29600000
H    -13.78600000      7.32300000     -4.63900000
H    -14.93700000      7.75600000     -3.75700000
O      7.94000000     -9.78900000      6.18500000
H      8.89300000     -9.75700000      6.27300000
H      7.78000000    -10.50700000      5.57300000
O     -0.65400000     10.89400000     -9.08700000
H     -1.35200000     11.51700000     -9.28800000
H     -0.62900000     10.30900000     -9.84500000
O    -13.27400000      1.26200000     -2.26100000
H    -13.25100000      0.34300000     -1.99500000
H    -13.78300000      1.69700000     -1.57700000
O     -2.90400000      2.51500000     -9.45200000
H     -2.12400000      2.70200000     -9.97400000
H     -2.58100000      2.45700000     -8.55200000
O      9.22800000      3.63900000     -2.13900000
H      8.52900000      4.17200000     -2.51900000
H      9.02100000      2.74400000     -2.41000000
O     -0.84400000    -14.95100000      6.75400000
H     -0.77700000    -15.69000000      6.14900000
H     -0.02100000    -14.96600000      7.24200000
O    -13.81200000      1.69200000     10.60000000
H    -13.16100000      1.11000000     10.20700000
H    -14.36500000      1.11300000     11.12400000
O     10.80900000      2.64400000     -9.82900000
H     11.72500000      2.57000000    -10.09800000
H     10.68700000      3.57600000     -9.64800000
O     -3.81800000     10.41400000     13.00800000
H     -4.11400000     11.26500000     12.68200000
H     -2.87500000     10.52100000     13.13300000
O      5.37700000     -3.15700000      3.69800000
H      5.93500000     -2.66600000      4.30100000
H      4.85300000     -2.48700000      3.25800000
O     -5.82900000    -12.28400000     -9.47500000
H     -4.91800000    -12.41600000     -9.73400000
H     -5.81100000    -12.29700000     -8.51800000
O     16.74900000      2.35900000     -7.07700000
H     16.38800000      3.18700000     -6.75900000
H     16.58200000      1.73800000     -6.36800000
O      1.03900000    -14.75500000     -8.65600000
H      0.54900000    -13.93300000     -8.70300000
H      0.81000000    -15.21600000     -9.46300000
O     -2.31000000      6.21300000     12.00600000
H     -3.15900000      6.22200000     11.56400000
H     -1.91000000      7.05200000     11.77400000
O     -7.09800000      4.92500000    -12.39400000
H     -6.24500000      4.83500000    -12.81900000
H     -7.50400000      5.67600000    -12.82700000
O     -4.34300000      9.66700000      7.83000000
H     -4.72000000     10.20600000      8.52500000
H     -4.99600000      9.68700000      7.13000000
O     -9.09500000    -11.60900000     -1.85000000
H     -8.66600000    -10.95100000     -2.39600000
H     -8.49300000    -12.35400000     -1.85600000
O      1.23900000     14.85900000      8.04200000
H      1.57900000     15.03500000      8.91900000
H      0.90500000     13.96300000      8.08900000
O    -12.20500000     10.51200000      0.43700000
H    -11.70100000     11.17200000      0.91200000
H    -12.56600000     10.98100000     -0.31500000
O      8.09900000      7.73200000     -1.76200000
H      8.84000000      7.38900000     -1.26400000
H      7.36500000      7.70800000     -1.14800000
O     -0.18500000     -3.29900000     -4.04700000
H     -0.05300000     -2.36800000     -4.22900000
H      0.41700000     -3.74700000     -4.64000000
O    -10.56500000    -14.36300000     -2.44900000
H    -10.32600000    -14.63800000     -3.33400000
H    -11.26700000    -13.72600000     -2.57800000
O      3.70500000      6.95800000      5.66000000
H      3.07700000      7.37000000      5.06700000
H      4.41500000      7.59500000      5.73700000
O     -9.13600000      2.92500000      4.51600000
H     -8.19800000      2.73500000      4.52700000
H     -9.49600000      2.31800000      3.86900000
O    -16.58000000     -1.70800000      0.81400000
H    -16.86000000     -2.39200000      0.20500000
H    -17.39500000     -1.31800000      1.12900000
O     -4.72100000    -14.42900000      5.08400000
H     -5.56900000    -14.30300000      4.65800000
H     -4.75600000    -15.32100000      5.43000000
O      2.91200000     12.10200000      0.85900000
H      3.46800000     12.62600000      0.28200000
H      2.60200000     11.38500000      0.30700000
O     -7.08200000     14.59500000      2.94800000
H     -7.31800000     15.49400000      3.17800000
H     -7.20600000     14.55100000      2.00000000
O    -10.96700000      7.33600000     12.35600000
H    -10.93100000      6.43100000     12.66500000
H    -11.15100000      7.26200000     11.41900000
O     12.78800000      3.33700000     -6.95900000
H     13.03300000      2.41200000     -6.92200000
H     13.39100000      3.72000000     -7.59600000
O     -7.20000000      2.52300000      7.27000000
H     -8.15100000      2.46000000      7.18700000
H     -6.86400000      1.81900000      6.71600000
O      1.15500000     11.89200000      7.87200000
H      0.48100000     11.26400000      8.13500000
H      1.56900000     11.49200000      7.10700000
O     -8.86700000      2.27600000     -6.35800000
H     -9.14300000      1.48400000     -5.89700000
H     -8.85800000      2.02500000     -7.28200000
O      2.56000000     -8.29700000      7.42400000
H      2.26400000     -8.24200000      6.51500000
H      1.84800000     -8.74400000      7.88100000
O     10.26900000      7.53000000    -10.67000000
H     10.83500000      6.78100000    -10.48400000
H     10.02500000      7.86700000     -9.80800000
O     10.55300000     -3.36500000     11.96700000
H     10.52000000     -2.68300000     12.63700000
H     10.91100000     -2.92600000     11.19500000
O     11.50400000     10.06900000     -4.33800000
H     10.93300000      9.33700000     -4.57200000
H     11.04000000     10.84500000     -4.65200000
O     14.16800000     -7.56100000      5.75100000
H     13.30200000     -7.54800000      6.15900000
H     13.99000000     -7.56900000      4.81100000
O    -12.27100000      4.57800000      2.14900000
H    -12.48600000      4.10800000      2.95400000
H    -12.86600000      5.32800000      2.14300000
O     -9.30600000      9.06400000      5.76400000
H     -8.59100000      8.66400000      5.26900000
H     -9.92500000      9.35900000      5.09600000
O     -6.04600000      4.64700000     -9.38000000
H     -5.64900000      3.77700000     -9.40400000
H     -5.81900000      5.03700000    -10.22500000
O     -8.32200000      7.68100000     13.64000000
H     -7.94100000      7.07000000     14.27100000
H     -9.23600000      7.40900000     13.56500000
O      7.47000000     -7.14500000      6.94200000
H      7.05300000     -7.09000000      6.08200000
H      7.80800000     -8.04000000      6.98600000
O      0.90900000     -0.90000000     -6.82000000
H      1.14200000      0.02000000     -6.94000000
H      1.02900000     -1.29200000     -7.68500000
O     -9.58200000     -3.66000000     12.89500000
H     -9.26500000     -4.52800000     13.14700000
H     -9.87700000     -3.26600000     13.71600000
O      2.89700000    -11.98600000      7.97100000
H      2.10600000    -11.80100000      7.46500000
H      2.58600000    -12.47400000      8.73300000
O     16.17800000      0.36200000     -5.04200000
H     16.71900000      0.34700000     -4.25300000
H     15.29600000      0.15900000     -4.73200000
O     13.73700000     10.82100000     -5.73200000
H     13.94400000     10.13300000     -6.36500000
H     13.00300000     10.46900000     -5.22800000
O      0.73700000     -9.89900000    -10.47500000
H      0.07100000     -9.35100000    -10.89000000
H      1.53800000     -9.71500000    -10.96500000
O     -1.34100000      3.57200000     10.16700000
H     -1.93100000      4.31300000     10.03300000
H     -0.50800000      3.85700000      9.79000000
O      6.26200000     -8.01300000     -4.11600000
H      7.16000000     -7.86800000     -4.41600000
H      5.74800000     -7.34500000     -4.56900000
O    -16.56600000     -6.98800000     -0.88200000
H    -15.69600000     -6.66300000     -1.11400000
H    -16.46800000     -7.31500000      0.01300000
O      6.92700000     -8.58600000    -13.42400000
H      7.87500000     -8.63700000    -13.54700000
H      6.58800000     -9.37900000    -13.84000000
O      7.90300000    -11.20800000      3.83600000
H      8.51500000    -11.46800000      3.14700000
H      7.86500000    -10.25300000      3.77400000
O     -8.15700000    -12.53400000     -7.68400000
H     -8.76900000    -11.85900000     -7.39200000
H     -8.13900000    -12.44700000     -8.63700000
O     -1.28700000      5.49900000      7.89800000
H     -2.11700000      5.97300000      7.84600000
H     -0.61900000      6.17200000      7.77000000
O      8.19200000     -1.44900000     -3.76700000
H      7.67400000     -0.88700000     -4.34300000
H      8.85500000     -1.83200000     -4.34100000
O     -7.71800000     -4.05100000      0.19900000
H     -7.05900000     -4.74100000      0.12600000
H     -7.73500000     -3.64400000     -0.66700000
O     -7.63100000      5.14200000      5.97300000
H     -7.27800000      4.35500000      6.38900000
H     -6.86700000      5.57600000      5.59500000
O     -3.05100000    -11.06000000      0.68000000
H     -2.74700000    -11.54500000      1.44700000
H     -2.86000000    -10.14500000      0.88400000
O    -10.88700000      8.46400000     -8.08300000
H    -10.97600000      7.53600000     -7.86300000
H    -11.72000000      8.85400000     -7.81700000
O     -5.23100000     -6.37800000      7.78400000
H     -5.15300000     -7.05100000      8.46100000
H     -6.09400000     -6.52700000      7.39800000
O     -2.47100000     13.86800000      8.67000000
H     -2.82500000     13.74900000      7.78800000
H     -2.40100000     12.98100000      9.02200000
O    -10.72500000      8.08100000     -2.56900000
H    -11.20100000      8.85400000     -2.87300000
H     -9.82100000      8.23200000     -2.84600000
O      0.72000000     18.16800000      3.06300000
H      0.99000000     17.30600000      2.74700000
H      0.70000000     18.07800000      4.01600000
O     -3.29500000      1.00600000     15.18100000
H     -4.01100000      0.45700000     15.50200000
H     -2.63000000      0.38400000     14.88700000
O      4.76400000    -10.72100000      6.29400000
H      4.32200000    -11.27400000      6.93800000
H      5.57600000    -10.45400000      6.72400000
O     -7.91800000     -1.79400000      5.12000000
H     -8.82100000     -1.58500000      5.36200000
H     -7.98900000     -2.19700000      4.25500000
O    -10.80700000      5.98100000     -7.41500000
H    -10.07500000      5.47700000     -7.77000000
H    -11.51200000      5.85800000     -8.05000000
O     10.61900000     -9.02100000      5.00400000
H     11.12000000     -8.58700000      4.31300000
H     11.24300000     -9.62200000      5.41000000
