# Supplementary material for: Integrated Multiscale Multilevel Approach to Open Shell Molecular Systems
Source: J Chem Theory Comput. 2023 Feb 13;19(5):1446–56. doi: 10.1021/acs.jctc.2c00805 (PMC10018740; doi:10.1021/acs.jctc.2c00805)
Supplement: Supplementary file 2 — ct2c00805_si_002.zip [file ct2c00805_si_002.zip › structures/PROXYL/frame43.xyz]

2570

C     -0.92600000      1.71300000      0.30800000
H     -0.83300000      2.51000000      1.04700000
H     -1.82000000      1.93100000     -0.27600000
C     -1.01600000      0.35300000      0.97900000
C     -0.62900000      0.39100000      2.39900000
H      0.34600000      0.86900000      2.49700000
H     -0.57900000     -0.62000000      2.80200000
H     -1.33900000      1.01300000      2.94400000
C     -2.40000000     -0.21400000      0.85900000
H     -3.08700000      0.38100000      1.46100000
H     -2.74500000     -0.30600000     -0.17100000
H     -2.32500000     -1.23000000      1.24500000
N     -0.03300000     -0.39200000      0.11900000
O      0.24100000     -1.63200000      0.29900000
C      0.54100000      0.33900000     -0.99600000
C      2.07600000      0.19400000     -1.08000000
H      2.33300000     -0.86500000     -1.06000000
H      2.42600000      0.58400000     -2.03600000
H      2.52300000      0.58200000     -0.16500000
C     -0.06900000     -0.21600000     -2.28300000
H      0.10500000      0.48900000     -3.09600000
H     -1.15800000     -0.27100000     -2.26800000
H      0.34900000     -1.17700000     -2.58100000
C      0.19300000      1.83800000     -0.63300000
H      1.00800000      2.19000000     -0.00000000
H      0.08100000      2.52800000     -1.46900000
O      7.85200000    -11.74800000      1.51400000
H      7.91600000    -11.69700000      0.56000000
H      7.04000000    -11.28700000      1.72400000
O     10.70500000     -1.65900000      5.73700000
H     10.50100000     -1.35100000      4.85400000
H     10.04600000     -2.32900000      5.91500000
O    -15.48400000     -1.93900000     -6.60000000
H    -14.79900000     -2.58900000     -6.44600000
H    -15.12900000     -1.12700000     -6.23900000
O     -1.49100000     14.28800000      3.78300000
H     -2.44800000     14.30200000      3.79300000
H     -1.24500000     14.05400000      4.67800000
O     -0.01600000      0.74700000      5.50300000
H      0.56500000      0.38400000      6.17200000
H     -0.65200000      0.05200000      5.33600000
O     14.55100000      6.56500000     -8.97300000
H     15.19800000      7.07700000     -9.45800000
H     13.71100000      6.96300000     -9.19900000
O     -7.67600000      6.45500000     -5.71400000
H     -6.85200000      6.54800000     -6.19200000
H     -7.45700000      5.90300000     -4.96300000
O     -0.88400000     12.64800000     10.74600000
H      0.06400000     12.76900000     10.80500000
H     -1.18500000     12.66900000     11.65500000
O     -2.56200000      3.31200000     -6.83800000
H     -1.71400000      3.55200000     -7.21200000
H     -2.40600000      3.27700000     -5.89500000
O    -17.51400000      3.36500000      0.49000000
H    -18.16600000      4.05700000      0.38100000
H    -16.98900000      3.40100000     -0.30900000
O     15.64600000     -3.35400000      4.95400000
H     15.87000000     -3.71900000      4.09800000
H     15.51400000     -2.42000000      4.79000000
O     -0.57700000      7.53500000     11.40800000
H     -0.14200000      7.01300000     10.73400000
H      0.10200000      8.13200000     11.72400000
O      5.04900000      8.06200000     -7.60300000
H      5.14400000      8.75900000     -8.25300000
H      4.46100000      7.42800000     -8.01500000
O      2.74500000      1.70300000    -13.74400000
H      3.68800000      1.86000000    -13.79500000
H      2.60000000      0.93100000    -14.29100000
O     -0.69500000     13.30200000      6.17400000
H     -0.97300000     12.40800000      6.37500000
H     -1.21600000     13.85200000      6.75800000
O      2.78800000     10.66100000    -12.91900000
H      3.42700000     10.44200000    -13.59700000
H      2.35500000      9.83100000    -12.71900000
O     10.30800000      1.30200000      6.52800000
H      9.85900000      0.59400000      6.06500000
H     11.12700000      1.42100000      6.04800000
O      3.44900000      8.35200000     13.69600000
H      4.21900000      8.91600000     13.76400000
H      2.71300000      8.96000000     13.62100000
O     -5.31600000     -6.40800000     -2.96200000
H     -5.10700000     -6.59500000     -2.04700000
H     -5.89400000     -5.64600000     -2.92400000
O     -7.28500000    -11.49200000      6.93100000
H     -7.30200000    -10.54300000      6.80400000
H     -7.44900000    -11.85300000      6.06000000
O      2.37400000      0.05600000     10.57900000
H      2.78400000      0.91800000     10.65000000
H      1.49800000      0.17700000     10.94600000
O     -3.58700000     -7.56600000      6.88300000
H     -3.35100000     -7.69000000      7.80300000
H     -3.00900000     -8.16000000      6.40500000
O    -11.61900000    -12.79600000     -4.38400000
H    -11.04200000    -12.05900000     -4.18500000
H    -12.33300000    -12.72000000     -3.75100000
O      0.35700000    -14.18300000      3.27100000
H     -0.25300000    -13.80700000      2.63600000
H      1.12000000    -13.60500000      3.24100000
O      3.31500000      2.17600000    -18.06200000
H      3.20800000      2.73800000    -18.83000000
H      3.71400000      2.74500000    -17.40400000
O     12.81500000     10.72900000      2.67800000
H     12.77900000     11.32400000      1.92900000
H     13.59700000     10.19900000      2.52500000
O     11.94000000      3.74700000      7.48200000
H     12.79800000      3.57600000      7.09300000
H     11.39900000      3.00900000      7.20300000
O    -10.02600000     -3.94200000     -0.87400000
H    -10.80600000     -3.51800000     -0.51700000
H     -9.33700000     -3.28200000     -0.79600000
O     15.55100000      3.95500000      1.01400000
H     16.32100000      3.47800000      1.32200000
H     15.52000000      4.73900000      1.56300000
O     11.97700000     -8.83900000      5.79200000
H     11.32900000     -8.28200000      6.22300000
H     12.65700000     -8.23200000      5.49700000
O      2.01700000     -3.45200000     12.63500000
H      2.10400000     -4.39900000     12.52900000
H      2.87800000     -3.10400000     12.40300000
O    -11.85700000      0.60400000    -12.18800000
H    -10.98500000      0.95000000    -11.99400000
H    -12.38100000      1.37800000    -12.39400000
O     -9.76900000     -6.70800000    -12.64900000
H     -9.83200000     -5.82700000    -13.02000000
H     -8.97800000     -6.68500000    -12.11100000
O      5.23400000    -10.55400000      6.90700000
H      4.95100000    -10.47400000      7.81800000
H      4.58100000    -10.06300000      6.40900000
O     12.16300000     -6.24800000      2.27300000
H     11.96500000     -7.17700000      2.15500000
H     12.01000000     -6.08600000      3.20300000
O     -6.93100000    -16.01300000     -3.45100000
H     -7.75800000    -15.86000000     -2.99400000
H     -6.64900000    -15.14300000     -3.73500000
O     12.22900000      5.89400000     -4.76300000
H     13.18600000      5.93000000     -4.76000000
H     12.01100000      5.26300000     -4.07700000
O      7.51900000     -9.62000000     -2.82700000
H      7.95700000     -9.61400000     -1.97500000
H      8.12400000    -10.08700000     -3.40300000
O     -4.03000000    -16.80200000     -2.18000000
H     -4.15600000    -17.62700000     -1.71300000
H     -4.91300000    -16.52800000     -2.42700000
O      6.19900000     -2.88700000     -1.78700000
H      7.12600000     -3.11300000     -1.71800000
H      6.18200000     -2.10900000     -2.34500000
O      1.97100000    -12.79500000      6.86000000
H      1.57800000    -13.66800000      6.86500000
H      2.44400000    -12.73900000      7.69000000
O      4.68400000      4.04700000     15.69700000
H      5.25600000      3.32300000     15.44300000
H      4.62400000      4.59100000     14.91100000
O     -6.47000000      1.44500000     -5.92300000
H     -6.38500000      2.24000000     -6.45000000
H     -6.02900000      1.65600000     -5.10000000
O    -12.61500000      4.19300000      0.45600000
H    -12.25600000      4.05900000      1.33300000
H    -12.12100000      3.59100000     -0.10000000
O      6.83200000      6.62100000     14.16500000
H      6.72700000      7.50500000     14.51800000
H      5.94800000      6.35900000     13.90800000
O     -4.94500000      8.70800000    -12.36600000
H     -4.36300000      9.42500000    -12.11400000
H     -5.28200000      8.37100000    -11.53600000
O      4.55600000     -5.58100000     -6.16300000
H      3.72400000     -5.97100000     -5.89400000
H      4.94800000     -5.26800000     -5.34800000
O      3.20500000     -4.28500000      9.69600000
H      3.39000000     -4.94800000     10.36100000
H      3.74100000     -3.53400000      9.95100000
O     -1.37200000      1.02300000    -14.43800000
H     -1.26700000      1.88500000    -14.84100000
H     -2.29200000      0.99100000    -14.17800000
O     -0.28500000    -16.41700000     -7.02500000
H     -1.06900000    -16.24000000     -6.50600000
H      0.17300000    -15.57700000     -7.06100000
O     14.82800000      2.93600000      6.77100000
H     15.01400000      2.52900000      7.61700000
H     15.36400000      3.72800000      6.76300000
O      4.26700000     11.28800000      4.37000000
H      5.12000000     11.72200000      4.39800000
H      4.09300000     11.16200000      3.43700000
O     -7.64800000    -12.61500000      4.61100000
H     -7.08000000    -13.36100000      4.80400000
H     -8.47200000    -13.01000000      4.32500000
O      3.29000000    -14.79900000     -7.56800000
H      3.57700000    -15.64800000     -7.90400000
H      3.44900000    -14.19000000     -8.28900000
O      4.90200000     -3.46800000      0.59900000
H      4.60600000     -4.36700000      0.45700000
H      5.08500000     -3.13500000     -0.28000000
O      8.12500000    -12.43700000     -1.65800000
H      7.21400000    -12.19600000     -1.82700000
H      8.40700000    -12.88200000     -2.45800000
O     11.91700000     11.40700000     -9.22300000
H     11.50600000     12.26000000     -9.07900000
H     11.53500000     10.84100000     -8.55200000
O      3.84100000     15.92800000      8.38400000
H      2.96900000     15.85400000      8.77000000
H      4.12900000     15.02300000      8.26600000
O      3.93600000     -1.76300000     11.70000000
H      4.58800000     -2.15000000     11.11500000
H      3.44900000     -1.15300000     11.14700000
O      9.39800000     -0.32400000     -7.34000000
H      9.19000000     -1.10600000     -7.85200000
H      9.44500000     -0.63600000     -6.43600000
O    -14.65400000      9.90000000     -1.59600000
H    -14.22500000      9.10900000     -1.92200000
H    -13.94500000     10.53600000     -1.50200000
O     12.21100000      2.38200000     -6.24600000
H     11.33500000      2.61600000     -6.55400000
H     12.22600000      1.42500000     -6.27300000
O    -13.87700000    -11.07400000      0.18200000
H    -14.68500000    -10.96100000      0.68400000
H    -13.17800000    -10.88100000      0.80700000
O      1.64700000      2.88800000      4.82900000
H      2.47500000      2.47600000      4.58300000
H      1.00500000      2.18000000      4.78400000
O      0.36900000     12.11600000     -2.71100000
H     -0.43700000     11.80600000     -2.29700000
H      0.22300000     13.05200000     -2.84600000
O      9.63300000     -8.42600000    -11.25700000
H      9.29400000     -9.31800000    -11.19100000
H      9.33500000     -7.99700000    -10.45500000
O      0.12400000     -2.46800000     14.12600000
H     -0.72000000     -2.72900000     13.75900000
H      0.75700000     -2.66600000     13.43500000
O      5.04500000     -6.36400000      8.94400000
H      4.28100000     -5.79400000      9.03600000
H      5.54300000     -5.98100000      8.22200000
O     -0.56500000     -8.58300000     -0.96200000
H      0.03400000     -8.06100000     -1.49500000
H     -1.43200000     -8.22800000     -1.16000000
O    -16.58700000      1.20100000     -5.62700000
H    -15.92400000      0.79000000     -6.18100000
H    -16.77900000      0.54400000     -4.95700000
O    -10.73500000      8.67500000    -10.45000000
H    -10.11000000      8.57900000     -9.73100000
H    -11.33400000      9.36100000    -10.15700000
O    -18.32800000      0.64400000      0.13300000
H    -18.29900000      1.49000000      0.58000000
H    -17.42000000      0.34200000      0.13400000
O      4.77700000     12.83700000     -9.47100000
H      4.19900000     13.56200000     -9.23500000
H      5.20700000     13.12500000    -10.27600000
O      2.57300000     -8.56800000      1.34500000
H      3.12500000     -9.05400000      0.73200000
H      1.85800000     -8.22900000      0.80700000
O     -5.48400000     -7.41800000      3.07000000
H     -5.28600000     -8.35100000      2.98300000
H     -6.43500000     -7.36500000      2.98000000
O     -0.23500000    -11.46900000      5.53000000
H      0.49300000    -11.81300000      6.04800000
H     -0.05800000    -10.53100000      5.46100000
O     -2.97500000      1.73200000     14.36300000
H     -3.63600000      1.33400000     13.79700000
H     -3.43600000      2.44500000     14.80500000
O      9.98400000      8.79700000     -1.45100000
H      9.36800000      8.96500000     -2.16400000
H      9.57800000      9.20000000     -0.68300000
O      5.49900000    -10.35000000      2.61300000
H      5.57500000     -9.42900000      2.86300000
H      4.84800000    -10.71000000      3.21500000
O    -11.10400000      4.61400000      3.15300000
H    -11.57100000      5.29400000      3.63900000
H    -10.75200000      4.03500000      3.82900000
O      4.30000000     -8.97800000      8.98700000
H      3.69200000     -8.80000000      9.70500000
H      4.94300000     -8.27100000      9.03700000
O    -10.73800000      4.96900000     -8.78700000
H    -11.41400000      4.34200000     -8.53100000
H    -10.28800000      5.18400000     -7.97000000
O     -9.67800000     13.22500000      1.02500000
H     -9.32700000     14.11300000      0.95600000
H     -9.28900000     12.87600000      1.82800000
O     -0.18100000     -6.18200000      6.05900000
H     -0.14700000     -5.35000000      6.53000000
H      0.63700000     -6.21000000      5.56200000
O    -10.60700000    -10.12800000     -4.40900000
H    -10.99500000     -9.49000000     -5.00800000
H    -11.01300000     -9.94100000     -3.56300000
O     -5.45400000     -8.86700000    -10.67000000
H     -5.73100000     -9.26800000    -11.49400000
H     -6.13100000     -8.21700000    -10.48100000
O     -8.51000000      2.73600000     -2.25700000
H     -8.41700000      3.68600000     -2.32000000
H     -7.70600000      2.44400000     -1.82700000
O     15.92500000     -4.72300000     -2.73500000
H     15.85100000     -4.08000000     -3.44000000
H     16.48100000     -5.41300000     -3.09800000
O     12.79800000      1.73900000      5.49700000
H     13.64900000      1.98500000      5.85800000
H     12.86700000      1.94100000      4.56300000
O      8.91600000     -2.74900000     10.58100000
H      8.48900000     -1.90400000     10.43800000
H      9.82600000     -2.60500000     10.32300000
O     15.97200000     -2.89500000     -4.97800000
H     15.69700000     -2.13200000     -5.48700000
H     16.86100000     -2.68500000     -4.69200000
O    -15.94900000      6.26200000     -2.82500000
H    -16.14300000      5.98600000     -1.93000000
H    -15.01000000      6.44800000     -2.82000000
O    -12.56800000      6.30700000      4.89300000
H    -12.56300000      6.37100000      5.84800000
H    -13.47500000      6.48900000      4.64600000
O     -5.07700000      6.24100000     15.63200000
H     -5.57300000      6.88300000     16.14100000
H     -4.59700000      6.76500000     14.99000000
O    -14.27000000      4.69100000     -6.31100000
H    -13.77200000      4.33900000     -7.04900000
H    -13.80500000      4.37700000     -5.53600000
O      7.49700000     -1.56300000     -5.82100000
H      7.62800000     -2.50600000     -5.72700000
H      6.61400000     -1.47800000     -6.18200000
O     -0.16600000      5.18900000      5.66600000
H     -1.09500000      5.03000000      5.50000000
H      0.23200000      4.31900000      5.65700000
O      1.25900000     -6.33300000      3.51300000
H      1.88200000     -5.79500000      4.00100000
H      1.52500000     -6.23700000      2.59900000
O    -12.90900000    -11.88800000     -2.23900000
H    -12.58300000    -10.98800000     -2.23900000
H    -13.36400000    -11.97800000     -1.40200000
O     -1.35800000      8.00300000      3.57300000
H     -1.05600000      8.70200000      2.99200000
H     -0.93400000      8.18800000      4.41100000
O     -3.28000000      4.86700000      5.46300000
H     -2.99000000      4.03700000      5.84200000
H     -4.19200000      4.95100000      5.74200000
O    -10.06600000     -2.34200000      7.27100000
H     -9.51600000     -2.23600000      8.04800000
H    -10.25200000     -3.28100000      7.23500000
O      5.54300000     10.51900000    -11.98500000
H      5.14300000     11.36600000    -12.18000000
H      6.23800000     10.42600000    -12.63700000
O     -5.42200000     -3.86500000     -6.36200000
H     -5.00500000     -3.33100000     -7.03900000
H     -5.06400000     -4.74300000     -6.49500000
O     10.31100000      2.17300000      0.38000000
H      9.72100000      2.11600000      1.13200000
H     11.04200000      1.59800000      0.60500000
O      1.05100000    -17.66300000     -2.35900000
H      1.69600000    -17.26500000     -2.94300000
H      0.35500000    -17.00900000     -2.28900000
O     15.24300000      8.23500000     -1.10500000
H     14.74000000      8.12900000     -1.91200000
H     15.74800000      7.42600000     -1.02900000
O      3.70300000    -12.55500000     -9.17600000
H      3.83300000    -11.64000000     -8.92900000
H      4.46900000    -12.77100000     -9.70800000
O      7.33700000      3.25300000     -9.34700000
H      7.00400000      3.60300000     -8.52100000
H      6.76800000      2.50900000     -9.54000000
O      2.33400000     -5.59700000    -16.52100000
H      2.87200000     -6.37900000    -16.64300000
H      2.23200000     -5.23600000    -17.40200000
O     12.17500000     -1.56000000    -13.13700000
H     11.82800000     -0.84000000    -12.61000000
H     11.44900000     -2.18000000    -13.20400000
O    -14.16000000      2.08900000      8.31700000
H    -14.21900000      1.15400000      8.11800000
H    -14.69700000      2.20100000      9.10100000
O      4.13600000      3.70300000    -15.89200000
H      4.54600000      3.04600000    -15.32900000
H      4.86700000      4.22500000    -16.22300000
O     11.13900000      0.41900000    -11.52000000
H     11.59900000      1.25400000    -11.60200000
H     10.49600000      0.56600000    -10.82700000
O     -3.55700000     -4.38400000      9.68500000
H     -3.13800000     -3.77900000     10.29700000
H     -3.70300000     -5.18000000     10.19700000
O    -10.63900000      8.05600000      8.83200000
H     -9.99500000      8.72900000      9.05300000
H    -11.42700000      8.54700000      8.59900000
O      3.17800000     -7.55800000     -4.20500000
H      3.13300000     -8.49700000     -4.02400000
H      4.11500000     -7.35900000     -4.20100000
O      1.37400000     -0.76000000     16.30600000
H      0.57700000     -1.28900000     16.28800000
H      1.57200000     -0.59400000     15.38400000
O      8.05800000     10.94700000      3.48300000
H      7.19200000     11.32400000      3.64300000
H      8.66700000     11.57100000      3.87800000
O     -2.27600000    -10.75500000      7.50500000
H     -2.92700000    -11.42400000      7.71700000
H     -1.82900000    -11.09300000      6.72900000
O      2.08100000     13.33800000    -12.19600000
H      2.78700000     13.89700000    -12.52000000
H      2.43500000     12.45000000    -12.25300000
O      4.94500000      1.47600000     -1.90800000
H      5.63700000      0.97000000     -2.33100000
H      4.29400000      1.61400000     -2.59600000
O     -5.49500000     -6.83900000    -13.37800000
H     -6.01500000     -7.62000000    -13.19200000
H     -5.74000000     -6.59500000    -14.27100000
O      7.87100000     13.65300000      8.99100000
H      7.80800000     12.88800000      9.56300000
H      7.29100000     14.30000000      9.39100000
O     10.33400000      6.14500000     -7.15700000
H     10.77900000      6.05600000     -6.31400000
H      9.55300000      5.59700000     -7.07400000
O      1.44900000      7.69100000     -8.56200000
H      0.64600000      7.45600000     -9.02700000
H      1.32900000      7.33700000     -7.68100000
O    -16.72200000      5.49200000     -5.44900000
H    -16.59000000      5.82600000     -4.56200000
H    -15.87500000      5.12000000     -5.69300000
O     -1.43400000     10.67300000      6.50300000
H     -0.75400000     10.00100000      6.54200000
H     -1.83300000     10.66100000      7.37300000
O    -10.30100000     -4.95000000     13.11600000
H     -9.61500000     -4.99400000     12.45100000
H     -9.88500000     -4.51500000     13.86000000
O      8.79400000     -7.35500000      5.66200000
H      9.14600000     -7.64700000      6.50300000
H      8.67900000     -8.16000000      5.15800000
O      6.33000000     -1.87600000     -8.90100000
H      7.21300000     -2.24100000     -8.96600000
H      5.79100000     -2.60500000     -8.59500000
O     -7.64200000     -5.00100000     -2.78200000
H     -7.20500000     -4.16500000     -2.94300000
H     -8.26900000     -4.81400000     -2.08300000
O     -1.46700000     -6.30600000     -3.94500000
H     -1.60800000     -7.20400000     -3.64500000
H     -0.57500000     -6.09800000     -3.66700000
O      7.21400000     12.16900000     -0.39800000
H      6.26300000     12.21800000     -0.49000000
H      7.44100000     12.91800000      0.15500000
O     -1.05000000     -1.62700000     17.84900000
H     -1.68500000     -1.43100000     17.15900000
H     -1.37100000     -2.43600000     18.24700000
O     -6.84200000      0.84200000    -13.51900000
H     -7.32100000      0.51000000    -12.75900000
H     -7.48400000      0.83600000    -14.22900000
O     -4.29900000     -2.88500000      2.57000000
H     -4.81200000     -3.16400000      3.32900000
H     -3.40800000     -2.78900000      2.90600000
O     -6.41100000     10.35600000     -4.79200000
H     -5.95100000     11.18600000     -4.91500000
H     -6.23700000      9.86500000     -5.59500000
O     -6.54100000    -13.42300000     -4.28300000
H     -7.38100000    -13.22500000     -4.69700000
H     -5.90500000    -12.89800000     -4.76900000
O      1.57200000    -15.51000000      7.29200000
H      1.07700000    -15.45300000      8.11000000
H      1.14000000    -16.20600000      6.79800000
O     -3.39200000     10.92600000      2.11200000
H     -3.57000000     11.27500000      2.98500000
H     -2.44100000     10.82100000      2.08600000
O     14.71800000      5.68300000     -5.59600000
H     14.79100000      5.44200000     -6.52000000
H     15.54800000      5.40400000     -5.21000000
O    -11.29800000     -7.73600000     -5.79300000
H    -11.14800000     -7.66200000     -6.73500000
H    -10.81400000     -7.00100000     -5.41500000
O    -16.61900000      2.69200000     -2.18300000
H    -17.39800000      2.31000000     -2.58700000
H    -16.05700000      2.92700000     -2.92100000
O      7.20500000      1.35400000     -6.50000000
H      7.71100000      0.54300000     -6.54900000
H      6.30300000      1.08300000     -6.67200000
O      2.07000000      2.05700000     16.11000000
H      2.14900000      2.90100000     16.55600000
H      2.03600000      1.41400000     16.81800000
O     10.15200000     13.17200000      1.09400000
H     10.12100000     13.30800000      2.04100000
H      9.78900000     12.29500000      0.96600000
O     -1.44000000     -1.68900000      4.92000000
H     -1.03200000     -2.39100000      4.41300000
H     -1.46900000     -2.02500000      5.81500000
O      7.40000000     -4.00100000    -12.03200000
H      7.18500000     -3.79700000    -12.94200000
H      6.95000000     -4.82800000    -11.85900000
O      9.37700000    -10.94000000     -4.46700000
H     10.06600000    -11.36300000     -3.95500000
H      8.88700000    -11.66600000     -4.85500000
O      1.65500000      4.33300000     13.44200000
H      1.15100000      4.87200000     14.05100000
H      1.14600000      3.52700000     13.35900000
O     -8.70500000      8.90100000     12.14100000
H     -9.36300000      8.46400000     12.68200000
H     -8.02600000      9.17000000     12.76100000
O     10.00300000     -8.23100000     10.93100000
H      9.98100000     -7.70300000     11.72900000
H      9.99700000     -9.13600000     11.24300000
O     -9.98000000    -12.65500000     -7.73500000
H    -10.90000000    -12.40800000     -7.63600000
H    -10.00400000    -13.47400000     -8.23000000
O    -14.49600000     -7.51300000     -2.61700000
H    -14.99000000     -7.82800000     -1.86000000
H    -14.63500000     -6.56600000     -2.61700000
O     -3.70400000     -6.36500000     -5.36900000
H     -2.81800000     -6.27800000     -5.01900000
H     -4.27500000     -6.24700000     -4.60900000
O     -4.53300000    -12.80400000      3.27500000
H     -3.94300000    -12.97100000      4.01000000
H     -4.34700000    -13.50800000      2.65400000
O     11.66000000     -2.37800000     10.43200000
H     12.14600000     -1.73100000     10.94300000
H     12.12700000     -2.42500000      9.59800000
O     -3.57900000     -4.19000000     16.09500000
H     -3.54900000     -5.08500000     15.75600000
H     -3.71500000     -3.64500000     15.32100000
O     -1.05900000    -12.73200000     10.20800000
H     -1.56000000    -12.73000000      9.39300000
H     -1.02400000    -13.65300000     10.46600000
O      4.74600000      6.04900000      0.76000000
H      5.37200000      5.86100000      1.46000000
H      5.10600000      5.60600000     -0.00800000
O     -5.87000000     -9.32200000     12.16000000
H     -6.35400000     -9.36900000     11.33500000
H     -5.17900000     -9.97700000     12.07000000
O      8.85500000     -2.87100000     -8.32500000
H      9.80000000     -2.76800000     -8.20900000
H      8.60400000     -3.52900000     -7.67700000
O     -1.18900000    -12.67600000      1.33200000
H     -0.91900000    -11.91100000      1.84000000
H     -1.18400000    -12.37400000      0.42300000
O     -0.29700000     -4.88000000     10.27900000
H      0.41400000     -4.72200000     10.90100000
H     -0.53800000     -4.00800000      9.96600000
O    -16.22300000      5.52100000      2.39300000
H    -15.54100000      5.73100000      1.75400000
H    -16.12200000      4.58300000      2.55000000
O      0.18800000     -1.97800000      9.97000000
H      0.37300000     -1.32100000      9.29900000
H      1.01600000     -2.07900000     10.44000000
O      0.43700000      9.20300000      9.05700000
H      1.35600000      9.46500000      9.01500000
H      0.46000000      8.24600000      9.05300000
O     -6.04700000     12.61200000      2.11600000
H     -6.29600000     12.42200000      1.21200000
H     -6.79100000     12.31300000      2.63800000
O      1.88000000      4.76400000    -14.74200000
H      1.63700000      3.93800000    -14.32400000
H      2.75600000      4.60600000    -15.09300000
O    -12.13500000    -10.83800000      2.43700000
H    -11.58400000    -11.61300000      2.33100000
H    -11.94900000    -10.53100000      3.32400000
O     -5.12500000      3.01700000     12.85700000
H     -5.50600000      3.76500000     13.31700000
H     -5.63600000      2.94700000     12.05000000
O     -4.89800000     11.37900000      7.60000000
H     -5.27900000     10.65100000      7.10900000
H     -4.22200000     10.97500000      8.14400000
O     -7.53600000      6.14000000      8.00500000
H     -7.43400000      6.89700000      8.58100000
H     -8.32500000      5.70100000      8.32300000
O      5.39700000     10.63500000      8.62600000
H      6.08000000     10.67400000      7.95600000
H      4.93900000      9.81300000      8.45300000
O     -7.71500000     -0.53500000      3.52900000
H     -8.22100000      0.07900000      4.06100000
H     -6.91100000     -0.67800000      4.02800000
O    -10.21500000     -9.71700000     -8.92800000
H    -10.77400000    -10.25300000     -8.36500000
H    -10.23300000    -10.16000000     -9.77600000
O     11.77500000      2.81200000     10.94600000
H     12.60600000      2.36700000     10.78000000
H     11.88100000      3.67500000     10.54500000
O      1.93000000     10.01300000     -2.10400000
H      2.40900000      9.95700000     -2.93200000
H      1.35000000     10.76600000     -2.21300000
O    -10.28500000      7.69300000      0.31100000
H     -9.39600000      7.63100000      0.66100000
H    -10.82700000      7.90100000      1.07200000
O     11.66500000     -9.64200000     -1.41900000
H     11.76100000    -10.44500000     -1.93100000
H     12.56300000     -9.37300000     -1.22400000
O    -14.33600000     -2.92900000     -0.23700000
H    -14.54100000     -2.35600000     -0.97700000
H    -14.99900000     -2.71800000      0.42000000
O      9.79200000      9.25400000    -10.97400000
H      9.63900000      9.94500000    -11.61800000
H      9.03900000      8.66900000    -11.06700000
O      7.54600000      8.24500000     -6.35000000
H      8.15700000      7.51200000     -6.41400000
H      6.79300000      7.97600000     -6.87700000
O      6.34700000      0.53000000      0.57500000
H      5.58300000      0.84600000      1.05800000
H      6.14200000      0.71300000     -0.34200000
O     11.97300000    -11.81300000     -4.11800000
H     11.78800000    -12.67900000     -3.75500000
H     12.65400000    -11.96800000     -4.77300000
O      8.60900000      3.34300000    -11.89600000
H      7.77300000      3.21400000    -12.34200000
H      8.41700000      3.17600000    -10.97300000
O      5.07900000      7.99100000      8.51700000
H      4.65800000      7.54000000      7.78500000
H      5.77000000      7.39400000      8.80200000
O     -6.75100000     10.12400000      5.06200000
H     -7.12500000     10.87700000      4.60400000
H     -6.65800000      9.45400000      4.38500000
O     -2.03900000      7.38500000     14.48300000
H     -2.49500000      7.63900000     15.28500000
H     -1.21200000      7.01100000     14.78500000
O     12.99200000      5.97500000     12.34400000
H     12.65300000      5.97000000     11.44900000
H     12.37900000      6.52600000     12.83000000
O      5.76300000      0.78800000      7.23800000
H      6.52600000      0.21500000      7.17000000
H      5.02600000      0.19200000      7.36600000
O     15.99600000      3.74600000     -2.71100000
H     16.49700000      2.93300000     -2.63800000
H     15.18200000      3.48700000     -3.14300000
O     -1.38000000     -2.11600000     -5.21100000
H     -2.10200000     -1.99500000     -5.82800000
H     -1.33900000     -1.29300000     -4.72500000
O     -5.29500000     -0.13200000     13.77800000
H     -5.48500000      0.46300000     14.50400000
H     -5.92100000      0.11300000     13.09700000
O      8.27300000     -5.97400000     -0.69900000
H      9.21800000     -6.12500000     -0.73500000
H      7.89300000     -6.72100000     -1.16200000
O     -7.14300000     11.70000000      9.31900000
H     -6.31100000     11.72200000      8.84700000
H     -6.97200000     12.18400000     10.12700000
O      8.31600000    -13.66200000      8.06200000
H      7.51000000    -13.73000000      7.55000000
H      8.61800000    -12.76500000      7.91500000
O      3.99700000      5.03400000     -5.19800000
H      4.82500000      5.24200000     -4.76500000
H      4.25200000      4.71500000     -6.06300000
O     -2.54700000      8.79500000     -1.91000000
H     -1.68900000      8.67100000     -1.50300000
H     -2.40300000      9.47600000     -2.56700000
O     -4.97800000      8.68700000      1.90500000
H     -4.29500000      9.35400000      1.83400000
H     -4.94100000      8.40200000      2.81800000
O     -4.15600000    -13.04000000     10.82900000
H     -5.03100000    -12.71000000     10.62500000
H     -3.69900000    -13.04400000      9.98800000
O    -13.44700000      7.70600000     -5.46700000
H    -12.79800000      7.17800000     -5.00200000
H    -13.15000000      8.60800000     -5.35000000
O     11.42000000     10.21400000      9.25900000
H     11.46000000      9.44800000      8.68500000
H     12.32700000     10.51300000      9.32100000
O      3.88000000     13.66000000      6.03400000
H      4.66900000     13.62500000      6.57500000
H      3.90400000     12.85100000      5.52300000
O     -4.48300000     -5.12200000      4.83900000
H     -4.31100000     -5.87600000      4.27600000
H     -4.28800000     -5.43400000      5.72300000
O     -6.27800000     -8.77100000     -3.66000000
H     -6.96400000     -8.56100000     -4.29300000
H     -5.85500000     -7.93200000     -3.47700000
O      7.45600000     14.10800000     -7.84200000
H      6.70900000     14.66600000     -7.62500000
H      7.61700000     14.27400000     -8.77100000
O     -3.38900000    -13.16100000      8.13600000
H     -4.14000000    -13.35000000      7.57400000
H     -2.73300000    -13.81200000      7.88600000
O      5.43800000    -12.95300000     -1.71100000
H      4.91400000    -12.85500000     -0.91600000
H      4.83100000    -12.75300000     -2.42400000
O     -4.74100000      7.26600000     12.90700000
H     -3.84700000      7.18700000     12.57400000
H     -5.22900000      6.58200000     12.44800000
O      1.39000000      1.35800000     -5.40300000
H      0.71300000      1.42100000     -6.07700000
H      1.39700000      0.43400000     -5.15600000
O     -2.31100000      2.58600000      8.57300000
H     -1.43900000      2.97900000      8.55600000
H     -2.48800000      2.35600000      7.66000000
O     16.92200000     -1.05200000     -0.51800000
H     16.25200000     -1.14100000      0.16000000
H     17.38900000     -1.88700000     -0.50600000
O      4.39700000     -6.50700000    -12.97500000
H      4.68100000     -6.87700000    -13.81100000
H      4.20600000     -5.59000000    -13.17100000
O     13.68800000     -6.95400000      4.98700000
H     14.54900000     -7.08800000      5.38400000
H     13.47400000     -6.04200000      5.18300000
O     -6.56100000     11.89300000     -9.84800000
H     -6.96400000     11.84900000    -10.71600000
H     -6.83100000     12.74300000     -9.50100000
O      4.08900000    -15.15900000      8.64500000
H      3.85900000    -14.23300000      8.57500000
H      3.40200000    -15.61400000      8.15700000
O     12.54500000      0.21400000     -8.56200000
H     13.31500000      0.14500000     -9.12600000
H     11.98500000      0.85700000     -8.99800000
O     -8.43000000      5.09800000     14.84700000
H     -8.33500000      4.14700000     14.81200000
H     -7.59000000      5.41200000     15.18000000
O      2.45800000      6.94100000      1.97200000
H      3.26200000      6.46300000      1.76900000
H      1.76400000      6.43500000      1.54900000
O     -5.23500000    -11.09200000     -0.57700000
H     -5.62200000    -11.34300000      0.26200000
H     -4.91800000    -11.91400000     -0.95100000
O      2.63100000     -8.86600000    -15.73100000
H      2.67900000     -8.13900000    -15.11000000
H      1.81100000     -8.72400000    -16.20400000
O     -2.43400000     -9.22300000    -11.26900000
H     -1.78800000     -8.61300000    -10.91200000
H     -3.15400000     -8.66400000    -11.56100000
O    -13.78800000     -4.29800000     -6.22700000
H    -13.26100000     -4.26900000     -5.42900000
H    -14.66700000     -4.52600000     -5.92600000
O     13.37100000      3.44200000     -3.84900000
H     12.73000000      3.30600000     -4.54600000
H     12.85400000      3.74600000     -3.10300000
O      9.30400000    -15.26900000     -0.52000000
H      9.30700000    -15.26200000      0.43700000
H      9.38600000    -14.34700000     -0.76700000
O      0.62200000      6.96600000     -3.80100000
H     -0.27500000      6.64000000     -3.86900000
H      0.98900000      6.50400000     -3.04700000
O      9.26800000      7.85100000     10.40800000
H      9.32700000      7.37200000     11.23400000
H      8.33200000      8.01300000     10.29100000
O      4.90900000      4.33200000    -12.15400000
H      4.97400000      5.26300000    -11.94100000
H      4.71900000      4.31400000    -13.09200000
O     -4.29300000     -5.58700000    -10.14100000
H     -3.48300000     -5.88800000    -10.55100000
H     -4.57300000     -6.32200000     -9.59500000
O      7.63200000     -3.44200000     13.19300000
H      7.54100000     -2.51000000     13.39000000
H      7.81400000     -3.47200000     12.25400000
O      6.88600000    -15.08900000     -1.99600000
H      7.53000000    -15.06400000     -1.28800000
H      6.28300000    -14.37300000     -1.79600000
O     -2.26200000      5.09700000      0.24000000
H     -2.91500000      5.59600000     -0.25200000
H     -2.49000000      5.24400000      1.15800000
O     -5.97300000     -9.49200000    -13.60700000
H     -5.45300000    -10.29600000    -13.60800000
H     -5.98400000     -9.21300000    -14.52200000
O      7.68800000     -0.84100000     14.07700000
H      8.36400000     -1.32100000     14.55500000
H      7.61200000     -0.00800000     14.54200000
O     17.05800000      0.08300000      6.97000000
H     17.27200000     -0.76800000      6.58900000
H     16.73000000      0.60000000      6.23400000
O     -2.07000000      6.82400000     -4.00800000
H     -2.14500000      7.52400000     -3.35900000
H     -2.84600000      6.92400000     -4.55900000
O     -5.12400000      2.21400000     -3.68700000
H     -4.56000000      2.19200000     -2.91400000
H     -4.83200000      2.98400000     -4.17500000
O     -4.15200000    -10.39700000     -4.74300000
H     -4.44900000    -11.15500000     -5.24600000
H     -4.91500000    -10.13800000     -4.22600000
O      5.46300000     13.56300000     -5.19100000
H      5.30500000     14.23300000     -5.85500000
H      6.01400000     12.91500000     -5.63100000
O      4.21500000     -9.08700000     -0.88800000
H      3.61500000     -9.37800000     -1.57500000
H      4.94500000     -9.70500000     -0.93100000
O     -9.63400000      1.03300000    -14.47500000
H    -10.34200000      1.67700000    -14.45600000
H    -10.05000000      0.21200000    -14.21500000
O    -11.31200000     10.01400000      6.78600000
H    -10.84700000      9.39100000      6.22800000
H    -10.69400000     10.21200000      7.49000000
O     11.51200000     -9.02600000      1.67900000
H     12.12100000     -8.91500000      0.94800000
H     11.40700000     -9.97400000      1.76100000
O    -12.19400000     12.53000000     -6.32400000
H    -11.95500000     11.60300000     -6.36000000
H    -11.63500000     12.89400000     -5.63800000
O     -4.00100000     -0.22300000     -6.58600000
H     -3.51500000      0.09700000     -5.82600000
H     -4.77100000      0.34300000     -6.63400000
O      9.41400000      0.05200000      8.85300000
H      9.99000000      0.51200000      8.24300000
H      9.43200000      0.58500000      9.64800000
O      8.86500000    -12.22600000     -8.65200000
H      8.96300000    -11.55400000     -7.97800000
H      8.13400000    -12.76400000     -8.35000000
O    -16.38100000      1.53300000      5.88200000
H    -16.33100000      0.83900000      6.53900000
H    -15.66600000      2.12800000      6.10700000
O     10.71300000     12.13900000      3.74100000
H     11.39100000     11.47000000      3.64900000
H     10.89500000     12.55000000      4.58600000
O      6.70200000     11.55500000     -6.69900000
H      7.00400000     12.04800000     -7.46200000
H      6.62600000     10.65300000     -7.01200000
O     -4.13600000      0.74100000    -13.84600000
H     -4.94800000      0.56400000    -13.37100000
H     -4.30100000      1.56600000    -14.30200000
O     10.70300000      0.66100000    -15.43200000
H     10.52000000      1.51900000    -15.04800000
H     10.06300000      0.07600000    -15.02700000
O    -11.08200000     -6.10900000      0.42700000
H    -10.54500000     -6.89800000      0.35500000
H    -10.47900000     -5.39100000      0.23400000
O     -4.36600000      8.44000000      4.99800000
H     -3.75600000      8.19300000      5.69300000
H     -4.20500000      9.37300000      4.85800000
O      6.40200000     17.51600000      0.51900000
H      5.61000000     16.98100000      0.47100000
H      6.15700000     18.25700000      1.07400000
O      0.62500000     -4.50500000     -9.66200000
H     -0.02600000     -4.34900000    -10.34600000
H      1.46300000     -4.30300000    -10.07800000
O      6.97600000      6.40100000      2.43600000
H      7.76000000      6.06600000      2.00100000
H      7.25300000      7.23300000      2.82100000
O    -11.65200000     -3.57800000     -4.47600000
H    -11.33100000     -2.86000000     -5.02100000
H    -11.04400000     -4.29800000     -4.64600000
O      1.13000000     -6.47500000     -7.91700000
H      0.55500000     -6.06900000     -7.26900000
H      1.12700000     -5.86600000     -8.65500000
O     -8.37600000     14.14700000     -2.40100000
H     -8.36700000     15.07900000     -2.18300000
H     -7.94700000     13.72300000     -1.65700000
O     -0.16900000      4.21100000     -7.62400000
H     -0.39300000      4.91200000     -8.23700000
H      0.29100000      4.65500000     -6.91200000
O    -11.69100000      3.32900000    -11.13900000
H    -10.80200000      3.37600000    -10.78800000
H    -12.25600000      3.50300000    -10.38700000
O      6.89500000     -9.77600000     13.61100000
H      6.98000000     -9.52300000     12.69200000
H      6.07700000    -10.27200000     13.64800000
O      2.78800000    -12.26800000      4.30800000
H      2.36800000    -11.41000000      4.25000000
H      2.58500000    -12.57500000      5.19200000
O      5.78000000    -10.40900000     -6.87800000
H      6.22700000     -9.68500000     -7.31600000
H      4.86900000    -10.12400000     -6.81200000
O      7.12600000      3.72600000      0.82200000
H      7.35400000      3.37400000     -0.03900000
H      7.91500000      4.18800000      1.10800000
O      1.04600000    -13.35500000     -6.72200000
H      1.79600000    -13.94700000     -6.78200000
H      0.80100000    -13.37100000     -5.79700000
O     -4.80100000     -0.60200000    -10.43000000
H     -5.54300000     -0.85600000    -10.97800000
H     -4.85300000     -1.18200000     -9.67000000
O    -11.88700000     -0.12600000      7.19400000
H    -11.28700000      0.19800000      6.52200000
H    -11.55100000     -0.99500000      7.41600000
O     -2.45700000     -6.45700000    -12.87200000
H     -1.83800000     -6.91600000    -13.43900000
H     -3.31700000     -6.67000000    -13.23300000
O    -16.29800000     -0.09100000      3.69200000
H    -16.05200000      0.67100000      4.21700000
H    -16.92800000      0.25000000      3.05700000
O     13.61500000      8.57600000      0.99700000
H     12.66500000      8.52100000      0.89500000
H     13.94000000      8.76300000      0.11700000
O      2.17200000     10.46300000     -8.00800000
H      1.52900000     10.75900000     -8.65200000
H      2.23800000      9.51900000     -8.15200000
O     -8.56000000      8.29500000      6.34500000
H     -8.21100000      9.13500000      6.64600000
H     -8.14000000      7.64600000      6.90900000
O     13.56500000     -6.54700000     -1.61500000
H     14.04800000     -6.02500000     -2.25600000
H     12.73300000     -6.08600000     -1.50700000
O     15.07900000     -0.49000000     -9.69400000
H     14.97900000     -0.91100000    -10.54800000
H     15.92700000     -0.04900000     -9.74300000
O      9.11600000      2.08800000     10.87500000
H      8.76900000      2.91300000     11.21400000
H     10.05800000      2.14100000     11.03400000
O      2.09900000      2.75100000      7.50900000
H      2.16900000      3.00800000      6.58900000
H      2.15400000      1.79500000      7.49400000
O      6.58100000     -2.68200000    -17.40900000
H      6.27600000     -2.45800000    -16.53000000
H      6.01900000     -2.17300000    -17.99400000
O    -15.89500000     -7.25500000      0.01100000
H    -15.28100000     -6.61500000      0.36900000
H    -15.95000000     -7.93500000      0.68300000
O     10.43200000     11.86300000      6.98000000
H     10.72800000     11.22100000      7.62500000
H     10.81800000     12.69000000      7.27000000
O     13.07700000     -0.88200000      6.22400000
H     12.23000000     -1.22300000      5.93600000
H     12.96700000      0.06900000      6.21600000
O     -0.32900000     14.86300000     -2.95600000
H     -1.20700000     15.23700000     -3.02800000
H      0.25900000     15.60600000     -3.08900000
O      6.55900000      8.92800000     10.84600000
H      6.94400000      9.79400000     10.97500000
H      5.97100000      9.03600000     10.09900000
O     -5.95500000      5.90600000    -12.43900000
H     -6.57400000      6.61900000    -12.28300000
H     -6.02200000      5.73200000    -13.37800000
O     16.83100000     -4.48800000      2.96100000
H     17.35200000     -5.20000000      3.33000000
H     16.00400000     -4.90100000      2.71200000
O    -12.13200000     -7.82500000      6.91400000
H    -13.00000000     -7.43200000      7.00100000
H    -12.28700000     -8.76700000      6.98800000
O     10.90000000    -11.88100000      1.67900000
H     10.84200000    -11.72900000      2.62200000
H      9.99100000    -11.97200000      1.39400000
O     -5.34800000     -3.24200000     -3.78400000
H     -4.42300000     -3.03400000     -3.65800000
H     -5.43000000     -3.41500000     -4.72100000
O      0.58200000      6.45100000      8.96000000
H      1.24200000      6.36200000      8.27200000
H      0.30800000      5.55300000      9.14500000
O      4.58500000     15.30800000      0.46500000
H      3.94600000     14.91800000     -0.13200000
H      4.29600000     15.03700000      1.33600000
O    -10.68500000     -3.99500000      3.64500000
H     -9.96000000     -4.31600000      3.10900000
H    -10.76900000     -4.64100000      4.34700000
O      5.00500000    -16.89500000      5.09200000
H      5.67600000    -16.54800000      4.50400000
H      4.36800000    -16.18500000      5.17400000
O     11.61700000     -1.41500000     -2.64600000
H     12.00700000     -2.14300000     -2.16000000
H     12.17700000     -0.66500000     -2.44300000
O     -1.51700000    -16.47300000     -1.70200000
H     -2.39400000    -16.83000000     -1.84300000
H     -1.49500000    -16.25200000     -0.77100000
O      6.01700000     -0.96100000      3.28100000
H      6.46500000     -1.72000000      2.90800000
H      5.13500000     -0.99800000      2.91200000
O    -13.78700000     -5.48200000      1.10400000
H    -12.84200000     -5.63300000      1.07800000
H    -13.91400000     -4.67300000      0.60900000
O     -5.88900000      1.01000000      1.76600000
H     -5.49900000      0.29900000      2.27500000
H     -5.81900000      1.77800000      2.33400000
O      2.51200000    -16.34300000     -4.00000000
H      1.74300000    -15.78000000     -3.92200000
H      3.22200000    -15.74700000     -4.24000000
O    -14.09900000      6.83100000      0.89900000
H    -13.39100000      7.20600000      1.42300000
H    -13.69700000      6.08700000      0.45000000
O     -4.10600000      6.76600000     -0.83300000
H     -3.76600000      7.43100000     -1.43200000
H     -4.30500000      7.24700000     -0.03000000
O     -5.02700000      5.46800000      1.86900000
H     -4.10000000      5.41000000      2.10100000
H     -5.33100000      6.26900000      2.29700000
O     15.23500000     -6.59400000      2.38400000
H     14.38400000     -6.35200000      2.74900000
H     15.55100000     -7.29400000      2.95500000
O     -7.48900000     -9.32500000     -1.03700000
H     -7.23600000     -8.87000000     -1.84000000
H     -6.76300000     -9.92300000     -0.86200000
O     -9.89000000      4.24300000    -13.26900000
H    -10.42700000      3.87100000    -12.56900000
H    -10.46800000      4.86800000    -13.70700000
O     -3.16700000    -11.04900000     12.67300000
H     -3.01300000    -11.71000000     11.99900000
H     -3.37400000    -11.55200000     13.46100000
O     -9.61800000     10.97100000      8.56700000
H    -10.01400000     11.03400000      9.43600000
H     -8.69800000     11.19300000      8.70600000
O     -0.74800000     16.83000000      2.85600000
H      0.13400000     17.00500000      3.18600000
H     -0.98400000     15.98500000      3.23900000
O     -1.36100000     -3.77700000    -11.49700000
H     -1.48900000     -4.40800000    -12.20600000
H     -2.13900000     -3.22100000    -11.52700000
O     -0.40400000    -13.44100000     -9.42300000
H      0.16700000    -13.48400000     -8.65500000
H     -0.01000000    -12.76600000     -9.97600000
O    -10.71700000     10.38300000      3.92900000
H    -11.10800000     10.79900000      4.69700000
H    -11.30300000     10.61200000      3.20800000
O      4.10300000      0.78100000     14.38700000
H      3.58600000      1.30200000     15.00200000
H      3.95000000      1.19300000     13.53600000
O     10.22400000     -5.73300000     -5.07100000
H     10.87500000     -6.06400000     -5.69000000
H     10.48100000     -4.82400000     -4.91500000
O      7.29600000      4.50000000     -6.81200000
H      6.49700000      3.98000000     -6.90000000
H      7.25200000      4.85600000     -5.92400000
O     -3.55700000     12.95200000    -10.96600000
H     -3.46100000     12.48000000    -10.13900000
H     -3.89800000     12.29800000    -11.57600000
O     -0.58000000      7.85400000      6.18200000
H      0.27900000      8.10700000      6.52000000
H     -0.48700000      6.92800000      5.96000000
O      3.82400000      6.28500000     -9.31000000
H      2.93000000      6.62600000     -9.29600000
H      4.17700000      6.57000000    -10.15300000
O     -8.28800000     -1.73100000     -8.92900000
H     -8.95200000     -2.42000000     -8.89100000
H     -8.22900000     -1.40500000     -8.03000000
O     -0.29600000    -10.35800000      2.28200000
H     -0.71900000     -9.60600000      1.86700000
H     -0.14100000    -10.07700000      3.18400000
O     -0.04200000      1.06700000     11.30100000
H     -0.80300000      0.53600000     11.06600000
H     -0.09800000      1.16000000     12.25100000
O    -14.45900000     -1.23700000     -2.73700000
H    -14.68400000     -0.50600000     -2.16100000
H    -13.60600000     -1.00100000     -3.10100000
O      3.14500000    -12.59900000     -3.32600000
H      3.61200000    -13.29900000     -3.78100000
H      2.29000000    -12.97700000     -3.11800000
O      7.23100000      1.55400000     15.41100000
H      7.77300000      1.49800000     16.19800000
H      7.47700000      2.38600000     15.00800000
O     -8.91700000      5.88800000      2.16900000
H     -9.79600000      5.51000000      2.17800000
H     -8.69400000      5.99700000      3.09400000
O      5.21900000     15.50200000      4.02600000
H      5.88400000     16.10000000      4.36700000
H      4.62000000     15.36600000      4.76000000
O     -1.80100000    -13.60800000     -2.93800000
H     -2.23300000    -14.33500000     -2.49100000
H     -1.61400000    -12.97700000     -2.24300000
O      0.60500000      2.88300000    -12.75400000
H     -0.08200000      3.19300000    -13.34400000
H      1.22200000      2.42500000    -13.32300000
O     -0.61300000     -9.78800000    -13.47000000
H     -0.78900000     -8.91300000    -13.81700000
H     -0.76900000     -9.70900000    -12.52900000
O      8.65500000     16.09200000     -0.10500000
H      8.65400000     15.25500000      0.35900000
H      7.85800000     16.53200000      0.19300000
O     12.06800000     -0.51600000     14.33100000
H     11.92400000     -0.19100000     13.44300000
H     12.86100000     -1.04800000     14.26600000
O      0.22100000     -3.74900000     -2.51000000
H     -0.18000000     -3.33100000     -3.27100000
H     -0.51800000     -3.99100000     -1.95200000
O      4.24100000    -14.57400000     -4.94300000
H      3.88700000    -14.59800000     -5.83200000
H      5.10300000    -14.98600000     -5.01800000
O      4.82700000     -4.18400000     -8.46400000
H      4.78900000     -4.69400000     -9.27300000
H      4.76100000     -4.83700000     -7.76700000
O      7.46700000     -4.58600000     -6.83900000
H      7.95600000     -5.26900000     -6.38000000
H      6.57000000     -4.91900000     -6.87800000
O    -12.09800000     -0.04800000     -3.30400000
H    -12.13900000      0.75100000     -2.77800000
H    -11.30100000     -0.48800000     -3.01000000
O      9.18500000    -13.44800000      4.79100000
H      9.23100000    -14.19400000      5.39000000
H      9.44300000    -12.69600000      5.32500000
O    -13.78400000     -3.02000000      5.11800000
H    -13.46900000     -3.20900000      6.00200000
H    -13.38600000     -2.17700000      4.89800000
O      8.55900000     -0.79700000    -11.78300000
H      9.03900000     -0.46900000    -11.02200000
H      8.71400000     -1.74100000    -11.77600000
O      5.92100000     -2.31700000     10.00900000
H      6.54200000     -1.59500000     10.10400000
H      5.71200000     -2.33200000      9.07500000
O      5.46300000      1.96100000    -14.29100000
H      6.32200000      2.14800000    -14.66800000
H      5.62600000      1.88200000    -13.35100000
O     10.06300000     11.65600000     -4.35300000
H      9.63900000     12.39800000     -4.78400000
H      9.40600000     10.96000000     -4.37200000
O      5.72300000    -12.18700000     11.43000000
H      6.10000000    -12.97800000     11.04600000
H      5.26400000    -12.49600000     12.21200000
O      8.64000000      8.27200000      3.88800000
H      8.72400000      9.22600000      3.87700000
H      8.20500000      8.07900000      4.71800000
O     -2.90700000    -14.12800000    -10.19600000
H     -2.01600000    -14.13400000     -9.84800000
H     -3.07900000    -13.20800000    -10.39900000
O     13.65600000     -8.74900000     -8.12700000
H     13.07600000     -8.40000000     -8.80300000
H     13.28700000     -9.60600000     -7.91400000
O     -0.69800000     12.25900000    -11.91800000
H      0.23000000     12.46200000    -11.79800000
H     -1.15600000     13.04300000    -11.61700000
O     -5.97500000     14.60500000     -8.59800000
H     -5.40700000     14.49600000     -7.83600000
H     -5.37400000     14.76800000     -9.32400000
O    -10.60300000    -12.99200000      1.98500000
H    -11.25900000    -13.47600000      1.48400000
H     -9.84300000    -13.57300000      2.00800000
O     -6.26600000      9.41900000     13.50000000
H     -5.86600000      8.56200000     13.35100000
H     -5.75200000     10.02000000     12.96000000
O      0.42700000     -8.56400000      4.73600000
H      0.76500000     -7.98900000      4.04900000
H      0.16500000     -7.97000000      5.43900000
O      4.77100000     -1.93200000      6.73100000
H      4.86200000     -2.67200000      6.13100000
H      4.48100000     -1.20800000      6.17600000
O     -7.60600000     -1.58900000    -15.90200000
H     -7.95600000     -0.72400000    -16.11600000
H     -6.90300000     -1.72700000    -16.53600000
O     10.44600000     -7.57800000    -13.52100000
H      9.82300000     -7.03200000    -14.00200000
H      9.94000000     -7.93200000    -12.79000000
O     12.39900000     -9.84700000      8.25600000
H     12.38000000     -8.90300000      8.41500000
H     12.37900000     -9.92900000      7.30300000
O     -6.63200000      7.27000000      3.70100000
H     -5.97100000      7.56000000      4.33000000
H     -7.41900000      7.13100000      4.22900000
O     -0.36700000     -1.03800000    -12.87000000
H     -1.08600000     -1.56400000    -12.52100000
H     -0.79800000     -0.29700000    -13.29800000
O     -2.14400000     -8.62600000     12.58800000
H     -1.73200000     -8.79600000     13.43500000
H     -2.61400000     -9.43400000     12.38400000
O     -5.68800000      6.13900000     -7.60700000
H     -5.67700000      5.18200000     -7.61200000
H     -5.72000000      6.38300000     -8.53300000
O     -7.58200000    -12.01200000      1.04500000
H     -7.83700000    -12.66700000      1.69400000
H     -7.24100000    -12.52200000      0.31100000
O     10.03300000    -10.26600000     -7.19200000
H     10.89500000    -10.64400000     -7.01900000
H      9.57400000    -10.32300000     -6.35400000
O      0.75900000     -5.38600000    -13.87800000
H      1.28700000     -5.23800000    -14.66200000
H      0.71000000     -4.52800000    -13.45600000
O     13.83900000      2.56200000      3.02500000
H     14.25400000      3.09000000      2.34300000
H     13.68600000      1.71300000      2.61100000
O      4.26300000     -6.27000000      0.02800000
H      3.31100000     -6.25400000     -0.06900000
H      4.50800000     -7.17700000     -0.15600000
O     12.24000000    -12.85300000     -0.73400000
H     13.02000000    -12.31500000     -0.87200000
H     11.96700000    -12.65300000      0.16200000
O     14.91100000     -0.87900000      4.31500000
H     15.25800000      0.00900000      4.40200000
H     14.25100000     -0.94700000      5.00500000
O      2.84400000     -8.53000000     -6.71100000
H      2.48100000     -8.39000000     -5.83600000
H      2.22000000     -8.10700000     -7.30000000
O     12.65400000      8.10000000     -3.11000000
H     12.16000000      7.73300000     -3.84400000
H     11.99200000      8.29000000     -2.44600000
O     -5.42000000     -8.16300000     14.56200000
H     -5.39300000     -8.82700000     13.87300000
H     -6.20500000     -7.65000000     14.36900000
O      7.40000000    -15.61800000     -7.64000000
H      8.16900000    -15.54100000     -7.07500000
H      6.76100000    -15.01600000     -7.26000000
O     -2.21600000      2.33000000      5.74400000
H     -1.37400000      1.88700000      5.63800000
H     -2.81100000      1.85400000      5.16400000
O      1.71100000    -11.26400000    -13.78400000
H      2.38700000    -10.72500000    -14.19400000
H      0.91200000    -10.74200000    -13.85700000
O     -5.18300000    -12.42700000     -6.42400000
H     -5.17100000    -11.91200000     -7.23100000
H     -5.03700000    -13.32800000     -6.71300000
O     11.12500000      7.84200000    -12.97100000
H     10.89500000      7.05800000    -12.47200000
H     10.76700000      8.56600000    -12.45800000
O      6.82300000     -6.38800000     10.92700000
H      6.13500000     -6.18100000     10.29500000
H      6.68200000     -7.31000000     11.14200000
O      9.74600000     -3.90300000    -10.93700000
H      9.42800000     -3.56400000    -10.10000000
H      8.95100000     -4.10600000    -11.43100000
O      5.45100000      8.54200000     -3.46000000
H      5.39000000      8.48300000     -2.50700000
H      4.55200000      8.70600000     -3.74800000
O     -6.74100000      8.67900000    -14.59000000
H     -7.47300000      8.17300000    -14.23800000
H     -6.17200000      8.83400000    -13.83500000
O     -8.45200000      9.25300000     -8.48200000
H     -8.65200000      9.06600000     -7.56500000
H     -8.06500000     10.12800000     -8.46900000
O      1.82200000     -0.06700000    -11.03700000
H      0.91400000     -0.04700000    -11.33900000
H      2.24400000      0.65700000    -11.50000000
O     13.78400000     -8.21200000      0.40500000
H     13.64600000     -7.51900000     -0.24100000
H     14.49000000     -7.88300000      0.96200000
O      2.32200000     14.48300000     -9.19200000
H      2.38900000     13.89200000     -8.44200000
H      1.59600000     14.13300000     -9.70800000
O      4.24800000      5.83700000     13.26500000
H      3.45500000      5.33300000     13.07800000
H      3.94300000      6.74000000     13.35200000
O    -11.05200000     -5.10400000      6.94100000
H    -11.40800000     -5.88000000      7.37400000
H    -10.17800000     -5.37000000      6.65400000
O     -2.22600000     10.70800000     -4.14500000
H     -2.65500000     11.42400000     -3.67700000
H     -1.43800000     11.10300000     -4.51800000
O     -8.80700000      3.33800000    -10.66400000
H     -8.11100000      2.84300000    -10.23300000
H     -8.37600000      4.13400000    -10.97600000
O     -0.33600000     -9.77300000      9.70200000
H     -0.94900000    -10.35200000      9.24900000
H     -0.87300000     -9.03700000      9.99500000
O     -0.20700000     -8.07100000     14.94000000
H     -0.25200000     -8.71500000     15.64700000
H      0.72900000     -7.97400000     14.76400000
O     -9.09300000     -0.17200000     16.20100000
H     -9.13100000      0.76300000     16.40400000
H     -8.24900000     -0.28900000     15.76400000
O      7.45900000      7.66100000    -11.68300000
H      7.19400000      7.55400000    -12.59700000
H      6.64100000      7.61000000    -11.18900000
O     -5.67500000     11.53300000    -12.66500000
H     -6.39700000     11.05800000    -12.25500000
H     -5.90500000     11.56400000    -13.59300000
O     -9.83400000     -5.47700000     -4.93800000
H     -9.33900000     -5.38700000     -5.75300000
H     -9.24200000     -5.14800000     -4.26100000
O      6.60300000     -9.75600000     10.61700000
H      6.72900000     -9.67500000      9.67100000
H      6.21200000    -10.62200000     10.73400000
O     -1.65900000      4.23800000     13.65400000
H     -1.93400000      3.44600000     14.11500000
H     -2.16000000      4.94200000     14.06700000
O     16.23700000      1.61200000      4.73900000
H     15.75500000      2.41900000      4.91600000
H     16.91500000      1.87000000      4.11400000
O      2.14400000      6.69300000      6.57700000
H      1.67300000      6.19400000      5.90900000
H      2.99100000      6.89000000      6.17600000
O     -1.53600000     -7.12600000      9.11200000
H     -0.93100000     -7.10100000      8.37100000
H     -1.32200000     -6.34600000      9.62300000
O     -1.38900000     12.15500000     13.36000000
H     -1.60200000     11.22200000     13.37500000
H     -1.09200000     12.34700000     14.25000000
O     -2.78200000    -16.39800000     -5.73200000
H     -3.19800000    -15.54200000     -5.63800000
H     -3.48600000    -17.02600000     -5.57100000
O      2.41300000     -3.20700000     -6.72000000
H      3.17700000     -3.69900000     -7.02200000
H      1.82400000     -3.87300000     -6.36400000
O     -2.76400000     -3.99600000     -3.92900000
H     -2.56600000     -4.87400000     -4.25500000
H     -2.14000000     -3.42700000     -4.37800000
O     -8.74200000      5.71000000      5.02100000
H     -9.32700000      5.09700000      5.46500000
H     -8.79100000      6.51000000      5.54400000
O     10.62100000     -5.53700000     -8.72000000
H     10.31100000     -5.03400000     -9.47200000
H      9.90600000     -6.14200000     -8.52500000
O     10.61800000     -6.97600000     -0.78500000
H     10.75400000     -7.20500000      0.13400000
H     10.83800000     -7.77300000     -1.26600000
O    -12.55700000     -1.21500000    -10.26100000
H    -13.24700000     -1.69500000    -10.72000000
H    -12.32300000     -0.50300000    -10.85700000
O      1.25700000     17.15700000      5.39400000
H      1.40200000     16.21500000      5.30900000
H      2.12000000     17.51400000      5.60600000
O     -1.08100000      7.70700000     -9.78700000
H     -1.56800000      7.18300000     -9.15000000
H     -1.06100000      7.16600000    -10.57600000
O     16.43200000      2.41200000     -7.25100000
H     16.80900000      3.08900000     -6.68800000
H     16.04500000      2.89600000     -7.98000000
O      7.63300000      2.23100000     -3.70500000
H      7.40500000      2.05500000     -4.61800000
H      7.64200000      1.36900000     -3.29000000
O      0.78700000    -14.07600000     -3.82200000
H     -0.13300000    -13.86700000     -3.66200000
H      1.16900000    -14.15900000     -2.94800000
O     12.19800000      7.16000000      5.05600000
H     11.47000000      6.53900000      5.06100000
H     12.41700000      7.26600000      4.13100000
O     -2.74600000     -0.06200000     11.42200000
H     -3.52400000      0.04800000     11.96900000
H     -3.03900000      0.16400000     10.54000000
O     -7.92300000      2.48700000     14.44900000
H     -7.84300000      1.96000000     13.65300000
H     -7.29600000      2.09800000     15.05800000
O     -3.12200000     14.72300000     -7.40700000
H     -2.85100000     14.92900000     -8.30200000
H     -3.01400000     15.54500000     -6.92900000
O     -6.49000000     12.55700000     -0.69700000
H     -7.17100000     11.90600000     -0.52900000
H     -5.67700000     12.05100000     -0.72500000
O      8.98300000     -7.61700000     -8.71300000
H      9.27500000     -8.17700000     -7.99400000
H      8.02800000     -7.65100000     -8.67100000
O    -10.38900000     -1.57800000      4.63100000
H    -10.30500000     -2.40000000      4.14800000
H    -10.32800000     -1.83300000      5.55100000
O      1.54300000    -14.30100000     -1.28200000
H      1.59100000    -15.14700000     -0.83800000
H      1.50600000    -13.65900000     -0.57200000
O      8.13500000     -4.66100000    -14.62500000
H      8.11300000     -5.53300000    -14.23100000
H      7.75400000     -4.78000000    -15.49500000
O      4.73100000      8.87500000      5.91500000
H      4.61700000      8.13500000      5.32000000
H      4.41500000      9.63100000      5.42100000
O     -7.46000000      0.58800000     12.35400000
H     -7.13500000      0.91500000     11.51500000
H     -8.27600000      0.13800000     12.13700000
O      7.26200000      3.66300000     13.86400000
H      7.67300000      3.82300000     13.01500000
H      7.15900000      4.53400000     14.24800000
O    -10.81600000      2.98900000      8.22600000
H    -10.71600000      3.90400000      8.48800000
H    -11.04700000      2.53200000      9.03500000
O      7.43600000      1.22900000      4.80000000
H      6.75400000      0.63300000      4.49000000
H      7.03500000      2.09700000      4.75200000
O      5.20900000     -4.18200000      5.08100000
H      5.73100000     -4.83000000      5.55400000
H      5.67400000     -4.05700000      4.25400000
O    -10.77600000      7.56200000     -6.32400000
H    -11.16900000      6.89200000     -5.76600000
H     -9.83900000      7.36700000     -6.30900000
O    -10.90100000    -10.41100000      4.92600000
H    -10.93300000    -10.76900000      5.81300000
H    -10.44000000    -11.07700000      4.41500000
O     -5.44100000     15.39300000     -3.18200000
H     -6.21700000     15.63300000     -3.68800000
H     -5.28900000     16.14200000     -2.60600000
O      3.83100000     -0.28000000     17.66300000
H      3.70400000     -0.49900000     16.74000000
H      2.99800000     -0.50200000     18.07900000
O      4.19600000     -1.97800000     14.55500000
H      4.43600000     -1.09400000     14.83100000
H      4.15000000     -1.92700000     13.60000000
O     -3.79700000     15.75700000      0.96200000
H     -3.99200000     15.10300000      1.63300000
H     -2.91300000     15.54100000      0.66700000
O      1.26600000     -2.77700000    -14.04200000
H      0.87100000     -2.17300000    -13.41400000
H      1.24200000     -2.30700000    -14.87500000
O     -3.49800000     12.19600000     -2.49100000
H     -4.15300000     11.88400000     -1.86600000
H     -2.81300000     12.58400000     -1.94600000
O      5.15800000      1.21500000     11.73600000
H      5.68300000      0.84000000     11.02900000
H      5.57100000      0.89400000     12.53800000
O      7.05400000     14.32200000      1.63300000
H      6.41800000     14.60300000      0.97600000
H      6.55400000     14.28300000      2.44900000
O      5.59600000     -7.11400000    -15.34700000
H      5.94000000     -7.95400000    -15.65100000
H      5.17400000     -6.73500000    -16.11800000
O     14.93500000     -1.72200000      1.68000000
H     14.58500000     -2.60500000      1.56400000
H     15.15200000     -1.67100000      2.61100000
O     -4.59400000    -15.16500000      1.29400000
H     -3.96100000    -15.88000000      1.22400000
H     -5.26300000    -15.49500000      1.89400000
O     -7.66600000      5.43100000     -2.18000000
H     -7.63100000      6.38700000     -2.12700000
H     -7.55600000      5.13700000     -1.27600000
O     -3.60400000     -5.34500000    -16.42100000
H     -2.65300000     -5.35100000    -16.52800000
H     -3.80700000     -4.45800000    -16.12600000
O    -16.39600000     -4.89500000     -4.26800000
H    -16.74400000     -5.70600000     -3.89600000
H    -15.65700000     -4.67100000     -3.70400000
O    -10.50000000      1.65300000     11.91800000
H    -10.59100000      0.77100000     11.55700000
H    -11.26300000      1.75900000     12.48600000
O     -0.58600000     -7.98800000     -9.63400000
H     -1.24700000     -8.28300000     -9.00800000
H     -0.07500000     -7.33600000     -9.15500000
O      1.30800000      8.79100000    -11.41900000
H      1.24000000      9.53500000    -10.82100000
H      0.43500000      8.39900000    -11.41300000
O     -0.53900000    -11.24300000     -1.40200000
H     -0.66800000    -10.33000000     -1.14600000
H     -0.66300000    -11.24600000     -2.35100000
O    -10.11300000     -1.03600000     11.21700000
H    -10.88900000     -1.57900000     11.35400000
H     -9.52600000     -1.58400000     10.69600000
O     -8.66400000    -12.26500000     -5.23800000
H     -9.16300000    -12.36400000     -6.04900000
H     -9.17100000    -11.64100000     -4.71900000
O      4.19600000      7.75500000    -11.73300000
H      3.25600000      7.91200000    -11.64100000
H      4.55200000      8.59500000    -12.02400000
O      1.85800000     -7.84800000    -12.92600000
H      2.73100000     -7.46200000    -12.99400000
H      1.26000000     -7.12500000    -13.11700000
O     -0.57300000     14.06700000     -9.23300000
H      0.01700000     14.81500000     -9.14300000
H     -0.74500000     13.78700000     -8.33400000
O     -2.01500000      9.48800000     12.42400000
H     -1.75200000      9.09000000     11.59300000
H     -1.86300000      8.80300000     13.07500000
O     -1.66200000      6.84900000    -14.52400000
H     -1.42200000      6.80600000    -13.59900000
H     -2.15500000      7.66600000    -14.60600000
O      8.35000000      6.44300000     -2.15600000
H      7.63600000      6.94400000     -1.76100000
H      9.10100000      7.03600000     -2.13100000
O     -8.31300000     10.51800000    -11.85600000
H     -8.72800000      9.65700000    -11.91700000
H     -9.01400000     11.10100000    -11.56500000
O     15.45800000      4.13100000     -9.06800000
H     14.82700000      4.84300000     -8.95800000
H     16.15200000      4.50800000     -9.60900000
O     -3.57900000      9.44700000    -14.79500000
H     -4.26800000      9.01000000    -14.29400000
H     -2.87500000      9.58700000    -14.16200000
O      6.41800000      3.57800000      3.69200000
H      7.12100000      4.06900000      4.11700000
H      6.56900000      3.70400000      2.75600000
O    -17.63700000      2.52700000      3.17400000
H    -16.80100000      2.65900000      3.62100000
H    -17.55100000      3.01400000      2.35500000
O     -4.98000000    -10.28900000     -8.46800000
H     -5.88800000    -10.11400000     -8.22000000
H     -4.80100000     -9.66900000     -9.17500000
O     -1.26900000     -2.65400000      7.26400000
H     -1.71900000     -2.92600000      8.06400000
H     -0.34400000     -2.82800000      7.43800000
O      5.31700000     15.80400000     -6.57000000
H      4.85900000     16.24200000     -7.28800000
H      5.83200000     16.49700000     -6.15700000
O      1.96600000     -9.21900000    -10.60900000
H      1.70300000     -9.06500000    -11.51700000
H      1.40200000     -8.64100000    -10.09500000
O      6.37600000    -13.37600000      6.15800000
H      5.93200000    -12.65900000      6.61200000
H      5.95700000    -13.41000000      5.29800000
O      7.89500000    -10.44700000      5.35600000
H      7.59200000    -11.04600000      4.67300000
H      7.09200000    -10.09700000      5.74100000
O     -8.57300000     -5.63800000     10.07600000
H     -7.81000000     -6.04200000     10.48800000
H     -8.93700000     -6.32700000      9.51900000
O    -10.41200000     -7.45100000      9.09500000
H    -11.11900000     -7.06900000      9.61400000
H    -10.81200000     -7.63900000      8.24600000
O      8.24700000      5.15700000    -14.93900000
H      7.94000000      5.07600000    -15.84200000
H      8.28400000      4.25700000    -14.61700000
O      3.57300000     -9.04700000      4.29300000
H      4.20300000     -8.35200000      4.10700000
H      3.02100000     -9.08600000      3.51200000
O      1.36100000      6.84500000     15.07200000
H      2.25100000      6.69700000     14.75300000
H      1.43200000      6.76700000     16.02300000
O     -1.02500000     -5.98700000     16.68400000
H     -0.69800000     -6.54700000     15.98100000
H     -1.87900000     -5.68600000     16.37300000
O      2.80900000     12.94300000     -6.95700000
H      3.52700000     12.94300000     -6.32300000
H      2.57300000     12.02000000     -7.04900000
O      0.06800000     10.69200000     -9.72300000
H     -0.59500000     10.02200000     -9.55600000
H     -0.37000000     11.32600000    -10.29200000
O    -17.61600000     -2.22800000      1.51400000
H    -16.81900000     -2.12400000      2.03400000
H    -18.29400000     -1.78500000      2.02400000
O     14.05200000     -2.49600000      8.10700000
H     13.73100000     -1.86400000      7.46400000
H     14.65800000     -1.99500000      8.65300000
O    -10.63200000     13.39700000     -4.13800000
H     -9.74200000     13.65000000     -3.89100000
H    -11.03200000     13.10200000     -3.32100000
O     -3.51800000     11.37400000      4.77500000
H     -4.09700000     11.96300000      5.25900000
H     -2.87600000     11.08400000      5.42300000
O      9.96300000      5.90700000    -11.58600000
H      9.06100000      6.22100000    -11.65000000
H      9.88400000      4.95400000    -11.56600000
O    -12.62400000     -3.25300000      8.64000000
H    -12.09900000     -3.27000000      9.44000000
H    -12.41900000     -4.07800000      8.20100000
O     15.84800000     -6.30300000     -5.57600000
H     15.13700000     -6.90500000     -5.35400000
H     16.48700000     -6.41800000     -4.87200000
O     16.64900000      5.72700000     -0.91500000
H     16.72700000      5.12700000     -1.65600000
H     16.24700000      5.20200000     -0.22300000
O      6.97100000     -0.38600000     -3.20700000
H      7.20200000     -0.72200000     -4.07300000
H      7.79400000     -0.39900000     -2.71800000
O     -5.05200000      3.40400000     -7.80400000
H     -4.22700000      3.28300000     -7.33400000
H     -4.86500000      3.11300000     -8.69600000
O     -1.92300000     10.81300000      9.16900000
H     -1.11200000     10.32400000      9.03200000
H     -1.65000000     11.60100000      9.63900000
O     -5.85400000     -3.41300000      8.42000000
H     -4.97500000     -3.55600000      8.77100000
H     -6.30600000     -4.24600000      8.55700000
O      9.11900000      8.24900000      7.72700000
H      9.37700000      7.82100000      8.54300000
H      9.83500000      8.06100000      7.12000000
O     15.16700000      7.66000000      6.33700000
H     15.36400000      7.42500000      7.24300000
H     14.60300000      6.95300000      6.02300000
O     -1.32500000      9.66300000    -13.32000000
H     -1.17900000     10.23200000    -14.07600000
H     -1.44300000     10.26700000    -12.58600000
O     -6.17300000     -7.04200000      7.56300000
H     -5.28600000     -6.94900000      7.21700000
H     -6.09300000     -7.69800000      8.25600000
O     -7.48100000     -1.58800000     -6.23300000
H     -6.82800000     -0.88900000     -6.25800000
H     -6.97000000     -2.39500000     -6.29000000
O     10.94900000      2.90600000    -13.56800000
H     10.20400000      3.10200000    -13.00000000
H     11.61400000      2.55200000    -12.97700000
O    -14.94700000     -2.01200000      2.54400000
H    -14.66000000     -2.65900000      3.18800000
H    -15.34400000     -1.31400000      3.06500000
O     12.76000000     12.54700000      0.38400000
H     12.00600000     13.03400000      0.71500000
H     12.47700000     12.21600000     -0.46800000
O    -10.76800000     11.74500000     -0.99600000
H    -11.29800000     12.51000000     -1.21600000
H    -10.18100000     12.05000000     -0.30500000
O     -4.25000000    -13.96900000     -1.09200000
H     -4.12200000    -14.79000000     -1.56700000
H     -4.21100000    -14.21900000     -0.16900000
O      3.38800000     -5.79700000     12.38500000
H      4.16900000     -5.50900000     12.85600000
H      3.47700000     -6.74800000     12.33300000
O     -1.02600000     18.63300000     -0.45400000
H     -0.12000000     18.78700000     -0.18800000
H     -1.21500000     17.74400000     -0.15500000
O    -10.56900000      2.37200000     -0.42800000
H     -9.96000000      2.44100000     -1.16400000
H    -10.03900000      2.02500000      0.28900000
O    -10.48900000    -13.35500000      5.05300000
H    -10.53100000    -13.68000000      5.95300000
H    -11.31500000    -13.63500000      4.65900000
O      5.70700000     -7.33000000     14.96100000
H      5.70000000     -6.52300000     14.44600000
H      5.50400000     -8.01900000     14.32800000
O     12.36300000     -7.55600000    -10.07300000
H     11.44000000     -7.70200000    -10.27700000
H     12.42500000     -6.61500000     -9.90500000
O      2.71400000     -5.22200000      5.50500000
H      3.49100000     -4.69900000      5.30800000
H      3.06000000     -6.04300000      5.85600000
O     -4.54700000     11.16800000     11.49700000
H     -3.75800000     11.21100000     12.03700000
H     -4.23100000     10.91500000     10.63000000
O      7.48600000     -0.19300000     10.96300000
H      7.98700000     -0.04300000     11.76500000
H      7.61100000      0.60500000     10.45000000
O     -0.96900000     16.69900000     -5.67600000
H     -1.48700000     16.64500000     -4.87300000
H     -0.29400000     16.02900000     -5.57100000
O      1.41600000    -16.51400000      0.69200000
H      2.15100000    -16.72300000      1.26900000
H      1.07300000    -17.36700000      0.42300000
O     -8.12600000     -8.40400000     -5.45500000
H     -8.99100000     -8.81300000     -5.41500000
H     -8.18100000     -7.80000000     -6.19600000
O     -4.36900000      3.30700000    -14.86100000
H     -3.80600000      4.06900000    -14.72400000
H     -5.11900000      3.64800000    -15.34800000
O      0.92800000     14.47200000     -5.43300000
H      0.53300000     13.72900000     -4.97600000
H      1.83600000     14.20600000     -5.57900000
O      8.34200000     -3.85900000      8.00700000
H      8.10800000     -2.97700000      7.72000000
H      8.75400000     -3.73200000      8.86200000
O      5.49900000     -0.87200000    -12.09100000
H      5.98400000     -1.04500000    -11.28400000
H      5.69000000      0.04400000    -12.29300000
O     -0.88300000     -7.45400000    -14.73500000
H     -0.57600000     -7.63900000    -15.62300000
H     -0.44600000     -6.63700000    -14.49500000
O      1.84900000     12.04900000     11.09400000
H      1.51600000     11.16600000     11.25200000
H      2.45300000     11.94900000     10.35800000
O     13.97100000    -10.62500000      2.48500000
H     13.29800000    -10.25200000      1.91600000
H     13.56700000    -10.64600000      3.35300000
O     11.56600000     -2.55300000     -7.81800000
H     12.34000000     -2.90800000     -7.38100000
H     11.67600000     -1.60400000     -7.76700000
O      6.41100000      5.93000000     -4.40900000
H      6.19300000      6.75200000     -4.84700000
H      6.91800000      6.19400000     -3.64100000
O    -12.01900000     -2.28500000      1.34600000
H    -12.97400000     -2.31000000      1.40600000
H    -11.71800000     -2.65900000      2.17400000
O     -7.65600000      8.72300000      9.59000000
H     -8.04000000      8.43500000     10.41900000
H     -7.34800000      9.61200000      9.76600000
O     -5.66700000      3.38300000      3.38400000
H     -5.65700000      3.81700000      4.23700000
H     -5.38600000      4.06000000      2.76800000
O    -14.73600000      3.50700000      3.47600000
H    -14.34000000      3.17300000      4.28100000
H    -13.99400000      3.80100000      2.94800000
O     -6.75000000      7.60900000    -10.14200000
H     -7.16900000      8.37800000     -9.75500000
H     -7.45700000      6.97100000    -10.23400000
O     -2.40600000     -8.71300000     -7.36100000
H     -2.92100000     -8.50200000     -6.58200000
H     -2.30400000     -9.66400000     -7.33100000
O      2.88800000     -0.03500000     -8.48500000
H      2.56600000     -0.30000000     -9.34700000
H      2.97100000     -0.85500000     -7.99800000
O     -8.98700000      6.07500000    -10.36600000
H     -9.52400000      5.64000000     -9.70400000
H     -9.61300000      6.57000000    -10.89500000
O     -4.51800000     -2.05000000    -15.73300000
H     -4.76800000     -1.96200000    -14.81300000
H     -4.41800000     -1.15000000    -16.04100000
O      0.02900000      8.55600000     -0.55600000
H      0.89100000      8.92300000     -0.75200000
H      0.07800000      7.65200000     -0.86900000
O     -8.04400000     -2.84800000    -13.48700000
H     -7.79600000     -2.33600000    -14.25600000
H     -8.80700000     -3.35100000    -13.77100000
O     -1.74500000      2.70900000    -16.84800000
H     -1.24200000      2.09100000    -17.37800000
H     -2.54200000      2.86700000    -17.35500000
O      1.06600000     -3.79000000     16.44700000
H      0.35800000     -4.42400000     16.56500000
H      0.82200000     -3.30300000     15.66000000
O      0.82800000      9.55400000     12.48500000
H     -0.12900000      9.58500000     12.48400000
H      1.08700000     10.15900000     13.18000000
O      1.15600000    -11.80600000    -10.80500000
H      1.71400000    -11.10200000    -10.47700000
H      1.42100000    -11.91600000    -11.71800000
O     -4.32900000     -9.38500000      8.91600000
H     -5.02300000    -10.04200000      8.86000000
H     -3.53000000     -9.86200000      8.69100000
O      3.39700000      3.32200000     11.30100000
H      4.07700000      2.65300000     11.38200000
H      3.09500000      3.46500000     12.19800000
O      4.77000000     15.78800000     -3.08700000
H      5.65600000     16.11200000     -2.92300000
H      4.86300000     15.21300000     -3.84600000
O      8.92200000     15.44500000     -2.91900000
H      8.38100000     14.68300000     -3.12400000
H      8.94800000     15.47000000     -1.96200000
O      7.57000000     -7.11200000    -13.48700000
H      6.67000000     -7.13100000    -13.81100000
H      7.59100000     -7.77500000    -12.79800000
O    -11.94600000     -8.99900000     -2.23000000
H    -12.77600000     -8.52500000     -2.17500000
H    -11.45200000     -8.70700000     -1.46400000
O      0.17500000     11.06400000     -5.74700000
H      0.98600000     10.56200000     -5.67000000
H      0.31500000     11.63200000     -6.50500000
O    -14.02400000     -7.44700000     -5.38800000
H    -14.06700000     -7.53500000     -4.43600000
H    -13.08800000     -7.41800000     -5.58400000
O    -10.02600000      5.35500000      8.81300000
H     -9.95100000      5.02500000      9.70900000
H    -10.38200000      6.23800000      8.91200000
O      2.45400000      4.61200000     17.06200000
H      2.58900000      4.28400000     17.95100000
H      3.28300000      4.44200000     16.61500000
O     -8.13600000     10.52400000     -0.78300000
H     -8.14000000      9.68600000     -0.32200000
H     -8.88300000     10.47300000     -1.38000000
O      5.49900000     -4.67400000     -3.73300000
H      5.96300000     -4.33200000     -2.96800000
H      5.62600000     -5.62100000     -3.68700000
O     -7.43400000      4.62100000      0.43300000
H     -7.98100000      5.27500000      0.86900000
H     -6.59500000      4.66600000      0.89100000
O     -0.93600000     -5.13200000    -16.93100000
H     -0.94200000     -4.26200000    -16.53200000
H     -0.03100000     -5.43000000    -16.84400000
O      3.51200000     -8.45900000     12.72700000
H      3.53500000     -9.38100000     12.47100000
H      2.98400000     -8.44500000     13.52500000
O      2.64700000      2.63600000     -8.56800000
H      2.09600000      3.14600000     -9.16200000
H      2.45800000      1.72400000     -8.79000000
O    -13.42900000      6.62400000      7.58900000
H    -12.94700000      6.79800000      8.39700000
H    -14.15400000      6.06200000      7.85900000
O    -12.08200000     10.74300000      1.85000000
H    -12.96500000     11.09500000      1.73800000
H    -11.62800000     10.97000000      1.03900000
O     -7.60300000    -10.28800000      3.32900000
H     -7.52000000    -10.77400000      2.50900000
H     -7.71200000    -10.96400000      3.99800000
O      1.91700000     17.24500000      1.80500000
H      2.00400000     16.29200000      1.82300000
H      2.79900000     17.56300000      1.61000000
O     17.70700000     -3.68600000     -0.72900000
H     17.12900000     -4.03000000     -1.41000000
H     18.58700000     -3.77800000     -1.09300000
O     -8.54000000     -5.02300000      2.02100000
H     -8.40600000     -5.38000000      1.14300000
H     -8.43100000     -5.77500000      2.60400000
O     -2.60300000      6.59800000     -7.72200000
H     -3.34900000      6.31600000     -7.19200000
H     -2.52300000      7.53500000     -7.54300000
O     -5.59600000     -3.63400000      0.17200000
H     -5.06900000     -3.38800000      0.93100000
H     -6.46800000     -3.28600000      0.36200000
O     -2.90800000      8.42400000      7.44500000
H     -2.68900000      8.28500000      8.36600000
H     -2.07200000      8.34600000      6.98600000
O     11.76800000      6.17800000      9.91400000
H     11.28700000      6.95000000     10.21100000
H     11.87200000      6.30700000      8.97100000
O     -1.84300000      9.20100000     -6.73500000
H     -2.20000000      9.56400000     -5.92400000
H     -0.91600000      9.43700000     -6.71400000
O     10.30500000      5.36700000      5.26600000
H     10.75200000      5.03400000      6.04400000
H      9.37400000      5.26200000      5.46200000
O     -6.30500000     -5.73800000    -15.72700000
H     -7.01600000     -5.74900000    -16.36700000
H     -5.53200000     -5.48700000    -16.23100000
O     10.55700000      9.16900000     -8.01000000
H     11.21700000      8.53900000     -8.30100000
H     10.02000000      9.32800000     -8.78600000
O     -0.12900000      1.13700000     -7.86800000
H     -0.16200000      2.05700000     -8.13100000
H     -0.26000000      0.65000000     -8.68100000
O      5.27800000     -5.94600000    -10.46700000
H      5.64600000     -6.79400000    -10.21900000
H      4.84500000     -6.10900000    -11.30500000
O     -6.38600000      9.13500000     -2.36900000
H     -6.61500000      9.58300000     -3.18300000
H     -6.83900000      9.63000000     -1.68700000
O      8.30100000     -7.89700000     -5.86900000
H      8.54300000     -7.08200000     -5.43000000
H      8.46600000     -8.57900000     -5.21800000
O     -1.37800000     -4.06400000      3.66700000
H     -1.59600000     -4.63100000      2.92700000
H     -2.03000000     -4.27900000      4.33400000
O      9.13100000      5.56700000      0.89500000
H      9.84300000      5.24000000      1.44500000
H      9.56600000      5.87500000      0.10000000
O     -8.59200000     -5.92400000      6.57900000
H     -7.87400000     -6.35500000      7.04200000
H     -8.26200000     -5.80000000      5.68900000
O     -3.37000000      1.79200000    -10.65000000
H     -4.12300000      2.25600000    -11.01600000
H     -3.74400000      1.01100000    -10.24200000
O      3.92700000     -9.51700000     -8.86700000
H      3.67900000     -8.96200000     -8.12700000
H      3.16900000     -9.49100000     -9.45100000
O      8.08900000     -0.41700000    -14.38900000
H      8.39200000     -0.37500000    -13.48200000
H      7.45300000     -1.13200000    -14.39600000
O     12.98700000     -0.46700000     11.64900000
H     13.51900000     -1.03100000     12.21100000
H     13.52300000      0.31600000     11.52200000
O      3.37700000     -1.78300000      2.37900000
H      2.56700000     -2.21400000      2.65000000
H      3.72400000     -2.34100000      1.68300000
O     15.71100000     -4.50300000     -7.98500000
H     16.12900000     -3.66800000     -8.19500000
H     15.66700000     -4.51400000     -7.02800000
O     -2.40500000      3.56200000     -3.77300000
H     -1.94300000      4.40000000     -3.77500000
H     -2.72000000      3.46500000     -2.87400000
O      6.56800000    -14.47100000      1.14800000
H      7.50400000    -14.27100000      1.12300000
H      6.13900000    -13.61600000      1.10100000
O      3.72200000     -3.33200000     16.72500000
H      3.80100000     -2.74500000     15.97200000
H      2.79800000     -3.57900000     16.74000000
O    -10.92900000     -7.12200000     -8.49400000
H    -10.84000000     -6.56200000     -9.26500000
H    -10.87800000     -8.01400000     -8.83800000
O     12.53100000      5.86500000      0.14900000
H     13.19400000      6.45400000      0.50900000
H     11.96800000      5.65400000      0.89300000
O     -4.66600000     14.59300000      3.27600000
H     -5.26600000     13.96100000      2.88000000
H     -4.76500000     14.45900000      4.21900000
O     -2.62800000      9.96400000    -10.79700000
H     -3.19700000     10.06700000    -10.03400000
H     -2.16600000      9.14000000    -10.64200000
O     -4.94200000     -6.53000000      0.16700000
H     -4.77100000     -6.63500000      1.10300000
H     -5.40400000     -5.69500000      0.10100000
O     -3.32800000     -6.53300000     14.45600000
H     -2.83900000     -6.90700000     13.72300000
H     -4.12900000     -7.05500000     14.50000000
O     -4.24000000     -2.58100000     14.11000000
H     -4.62600000     -1.73400000     13.88600000
H     -4.90900000     -3.22100000     13.86800000
O     -5.32500000     13.06300000     -4.43500000
H     -4.83300000     12.47600000     -3.86200000
H     -5.18000000     13.93500000     -4.06700000
O     -8.21900000     -6.63100000     -0.14900000
H     -8.11000000     -6.42600000     -1.07800000
H     -8.05500000     -7.57200000     -0.09100000
O     -8.75000000     -2.90800000      9.72000000
H     -8.99800000     -3.82600000      9.82800000
H     -7.81500000     -2.93500000      9.51700000
O     -8.39000000     12.18900000      3.80600000
H     -8.55400000     12.47500000      4.70500000
H     -9.03500000     11.49900000      3.65300000
O      6.47100000    -15.97700000     -4.52700000
H      6.02400000    -16.82300000     -4.49200000
H      6.48800000    -15.67800000     -3.61800000
O      5.88800000     -7.47700000     -3.90700000
H      6.27300000     -7.68100000     -4.75900000
H      6.15100000     -8.20500000     -3.34500000
O    -12.44400000      0.31600000     -0.08300000
H    -11.86500000      0.97000000      0.30800000
H    -12.24400000     -0.49300000      0.38800000
O     14.76300000      9.60300000     -4.59400000
H     14.02800000     10.02000000     -5.04400000
H     14.38400000      8.82400000     -4.18600000
O     -6.54600000      0.83700000      7.49700000
H     -7.07900000      1.11500000      6.75200000
H     -5.68100000      0.67100000      7.12400000
O     -7.79300000      1.84800000      5.24900000
H     -8.50300000      2.47200000      5.39500000
H     -7.20400000      2.29300000      4.64000000
O    -13.33900000      7.06100000     -2.50000000
H    -12.71300000      7.60500000     -2.02200000
H    -12.90500000      6.21300000     -2.58500000
O      4.19100000      6.36300000      4.59000000
H      3.62000000      6.42000000      3.82400000
H      5.00700000      5.99300000      4.25300000
O      9.50400000      2.91100000     -6.83500000
H      8.91300000      3.66400000     -6.81900000
H      8.93100000      2.15400000     -6.71100000
O      0.04900000     -4.43400000     -6.49200000
H     -0.13800000     -4.05500000     -7.35100000
H     -0.45700000     -3.90000000     -5.87900000
O     -2.51900000     -8.58300000      1.76100000
H     -3.20000000     -8.78900000      2.40200000
H     -2.85600000     -8.93000000      0.93500000
O      0.05900000    -10.15800000     -3.98200000
H     -0.63200000     -9.49600000     -3.97400000
H      0.36200000    -10.17600000     -4.89000000
O    -12.86500000      2.78400000     -8.66500000
H    -12.53600000      1.99900000     -8.22700000
H    -13.80900000      2.64200000     -8.73400000
O     -7.53500000     -6.67900000    -11.03400000
H     -7.69900000     -5.85200000    -10.58200000
H     -6.75600000     -6.51100000    -11.56500000
O    -11.52500000      0.46200000     -7.83500000
H    -11.00200000     -0.13200000     -7.29500000
H    -11.98700000     -0.11400000     -8.44400000
O     10.02500000     -4.93100000      4.71600000
H      9.63100000     -4.69700000      3.87500000
H      9.55000000     -5.71400000      4.99300000
O      4.24700000      8.84900000     -0.56000000
H      3.99500000      8.08500000     -0.04100000
H      3.46100000      9.39600000     -0.57800000
O      3.74200000     -3.89300000    -13.60900000
H      3.77900000     -3.44900000    -14.45600000
H      2.92900000     -3.58300000    -13.21100000
O    -13.99700000     -4.96500000     -9.07000000
H    -13.69900000     -5.83100000     -8.79000000
H    -14.13200000     -4.48300000     -8.25500000
O     13.30200000     -7.72800000     -4.68600000
H     12.62500000     -8.40500000     -4.67700000
H     13.07200000     -7.16900000     -5.42800000
O      6.59500000     -4.07800000      2.76500000
H      7.51400000     -4.32600000      2.65600000
H      6.32900000     -3.76200000      1.90100000
O      9.22900000    -15.21400000      2.47500000
H      9.25600000    -14.62700000      3.23000000
H      9.36100000    -16.08700000      2.84500000
O      8.02600000    -10.50000000    -10.60700000
H      8.52000000    -11.04300000     -9.99300000
H      8.16500000    -10.91600000    -11.45800000
O     14.98800000      6.51500000      2.02600000
H     15.80000000      6.97200000      2.24700000
H     14.38500000      7.21100000      1.76500000
O    -17.22900000     -1.26000000     -3.73800000
H    -16.53400000     -1.50600000     -3.12700000
H    -16.91100000     -1.55300000     -4.59200000
O      2.60400000     -9.93500000     -3.02600000
H      1.69400000     -9.78300000     -3.28000000
H      2.74000000    -10.87200000     -3.17000000
O     10.03500000     -2.80100000    -14.24800000
H      9.20700000     -3.28100000    -14.25200000
H     10.36200000     -2.87900000    -15.14400000
O      4.26000000     13.30900000      9.39400000
H      4.37100000     12.47200000      8.94500000
H      4.82300000     13.24400000     10.16600000
O     10.92900000      3.33400000     13.54700000
H     11.85500000      3.25400000     13.32200000
H     10.48100000      3.39400000     12.70300000
O    -10.74400000     -8.74600000      0.35800000
H    -10.22000000     -9.44800000     -0.02800000
H    -11.30800000     -9.18800000      0.99200000
O    -14.19900000     -6.30600000      7.91900000
H    -14.76900000     -5.73700000      7.40200000
H    -14.74200000     -6.58000000      8.65900000
O      4.42100000     12.19800000     -1.05900000
H      4.45700000     11.65400000     -1.84500000
H      3.93800000     12.97900000     -1.32900000
O    -10.86600000    -13.59900000     -0.94700000
H    -11.61200000    -13.57400000     -1.54600000
H    -10.51500000    -12.70800000     -0.96400000
O     15.09000000     -9.40500000     -3.14300000
H     15.89300000     -9.02000000     -3.49300000
H     14.42000000     -8.73600000     -3.29000000
O      2.70800000      4.29100000     -0.75000000
H      2.75700000      3.83100000      0.08800000
H      3.50100000      4.02500000     -1.21600000
O     12.05600000    -10.98000000      4.25900000
H     12.23700000    -10.20300000      4.78800000
H     11.72300000    -11.62300000      4.88500000
O      6.42900000     -8.65000000     -9.50500000
H      6.77600000     -9.46300000     -9.87300000
H      5.53100000     -8.86500000     -9.25500000
O     -7.10300000    -15.36300000      5.27700000
H     -6.84800000    -15.99300000      5.95100000
H     -7.21300000    -15.89100000      4.48600000
O      1.87200000      9.68300000      1.73600000
H      2.05100000      8.74300000      1.71100000
H      1.52000000      9.83700000      2.61300000
O     -5.22100000     -3.49400000    -13.13900000
H     -6.06500000     -3.04900000    -13.22200000
H     -5.44700000     -4.41700000    -13.02600000
O    -11.69400000     -3.41900000     11.16700000
H    -12.58500000     -3.60400000     11.46500000
H    -11.13500000     -3.93000000     11.75200000
O     -7.12000000    -12.22400000    -10.35700000
H     -7.57400000    -11.79100000     -9.63400000
H     -7.44300000    -13.12500000    -10.33700000
O      8.90300000     -4.95800000      1.77000000
H      8.68300000     -5.54000000      1.04300000
H      9.45100000     -4.27900000      1.37600000
O    -10.56300000     -3.12100000     -9.17200000
H    -10.98300000     -3.92700000     -9.47400000
H    -11.06000000     -2.42000000     -9.59200000
O      2.25000000     -3.29500000     -0.96600000
H      2.16400000     -2.73700000     -0.19400000
H      1.48900000     -3.07800000     -1.50500000
O     -1.93700000    -13.42600000     -5.75200000
H     -1.66500000    -14.34300000     -5.71800000
H     -2.35600000    -13.26900000     -4.90600000
O     -3.54900000    -11.57500000    -10.17300000
H     -4.06200000    -11.15200000     -9.48400000
H     -2.94300000    -10.89700000    -10.47100000
O     -0.40500000    -16.16500000      4.97000000
H      0.03500000    -15.45000000      4.51000000
H     -1.21100000    -16.30900000      4.47300000
O      0.38200000    -10.52700000     -6.72300000
H     -0.56100000    -10.63100000     -6.85300000
H      0.75500000    -11.36400000     -6.99900000
O     11.04200000     -2.96300000     -4.72800000
H     11.76300000     -2.98300000     -5.35700000
H     11.28800000     -2.28200000     -4.10300000
O     -2.44100000     -2.99600000     11.84700000
H     -2.14500000     -2.16900000     11.46600000
H     -3.05600000     -2.73800000     12.53400000
O      4.49200000      2.64900000      0.86500000
H      5.16400000      3.31200000      1.02100000
H      4.71000000      2.28400000      0.00800000
O      2.93300000      8.57100000     -4.81200000
H      3.21800000      7.99400000     -5.52000000
H      2.16600000      8.13400000     -4.44100000
O     -9.61900000    -11.10200000     -0.50000000
H     -9.16400000    -11.55100000      0.21200000
H     -8.92600000    -10.64400000     -0.97600000
O     -0.75200000      1.19800000    -10.61600000
H     -0.52400000      1.91700000    -11.20600000
H     -1.70800000      1.22500000    -10.56500000
O    -16.90800000     -2.78500000      4.80900000
H    -17.57400000     -2.42100000      5.39200000
H    -16.15100000     -2.21100000      4.92100000
O      0.82500000     -6.74800000     -2.65400000
H      1.50500000     -7.11500000     -3.21900000
H      0.95000000     -5.80100000     -2.71400000
O     11.39100000      4.93800000      2.60000000
H     11.87100000      4.11100000      2.64000000
H     11.14500000      5.11700000      3.50700000
O      0.17700000      3.62700000      9.68200000
H      0.94400000      3.21300000      9.28500000
H      0.00900000      3.11300000     10.47100000
O     -7.52500000      3.63800000    -14.79600000
H     -7.19400000      2.82300000    -14.41900000
H     -8.24000000      3.89800000    -14.21600000
O      9.76900000      0.04100000     -4.06800000
H      9.85100000      0.99400000     -4.10000000
H     10.56300000     -0.25300000     -3.62200000
O      6.45900000      7.05100000    -14.19000000
H      5.78200000      6.98700000    -14.86400000
H      7.14700000      6.45400000    -14.48500000
O    -14.09300000     -0.44400000      5.45000000
H    -13.99000000      0.27000000      4.82100000
H    -13.30800000     -0.39800000      5.99500000
O    -11.70800000      9.03300000     -1.50900000
H    -11.21300000      8.46700000     -0.91700000
H    -11.46200000      9.92200000     -1.25300000
O     -3.13800000     -0.50100000     16.30700000
H     -2.93800000      0.33700000     15.89000000
H     -3.49400000     -1.04100000     15.60200000
O     -6.09500000      4.52600000      5.75600000
H     -6.90200000      4.87400000      5.37600000
H     -6.20100000      4.65200000      6.69900000
O     -4.69700000    -10.11000000      2.64600000
H     -4.40500000    -10.97800000      2.92500000
H     -5.64100000    -10.11400000      2.80000000
O     10.90200000      8.17800000      1.70000000
H     10.84900000      9.13300000      1.65500000
H     10.09100000      7.91300000      2.13300000
O      4.43300000      0.96200000     -6.27500000
H      3.55800000      0.96100000     -6.66400000
H      4.31300000      1.36700000     -5.41600000
O     -4.49400000      7.78700000     -4.57800000
H     -4.78200000      8.00000000     -5.46600000
H     -4.95400000      8.41400000     -4.02000000
O     -0.12600000    -11.34600000     12.58600000
H     -0.53200000    -12.03900000     12.06500000
H     -0.76000000    -10.62900000     12.56600000
O      1.28600000     -3.29000000      3.72100000
H      0.44700000     -3.71600000      3.55000000
H      1.63700000     -3.74900000      4.48400000
O      5.17600000     -4.51900000     13.69200000
H      5.99300000     -4.08400000     13.44500000
H      4.91600000     -4.09300000     14.50900000
O      8.62000000     -6.10300000     12.92500000
H      8.39600000     -5.22900000     13.24400000
H      7.90700000     -6.32900000     12.32800000
O      2.63000000     -8.37100000     15.51100000
H      3.04800000     -9.17800000     15.80900000
H      2.62200000     -7.80500000     16.28300000
O    -11.37600000      5.47700000     -4.50100000
H    -10.89300000      5.65600000     -3.69400000
H    -11.46700000      4.52500000     -4.52000000
O     -8.14600000     -7.61400000      3.08100000
H     -9.06300000     -7.51200000      3.33800000
H     -8.00500000     -8.56100000      3.07100000
O     -8.67300000      0.94600000     -4.39700000
H     -7.93700000      1.10000000     -4.98900000
H     -8.47000000      1.46900000     -3.62100000
O     -8.64500000      2.15700000      1.76000000
H     -8.38000000      2.95200000      1.29800000
H     -7.83600000      1.65400000      1.85300000
O     11.98900000     10.13700000     -5.88700000
H     11.29900000      9.70100000     -6.38600000
H     11.53000000     10.54700000     -5.15300000
O     -8.58300000      6.86300000    -13.45800000
H     -9.37800000      7.38000000    -13.32700000
H     -8.89800000      5.97200000    -13.61000000
O      4.05400000      2.05700000      3.68100000
H      4.79500000      2.61300000      3.92500000
H      4.01900000      2.11300000      2.72600000
O     10.90900000     -5.19000000     11.16300000
H     11.30500000     -4.32000000     11.10000000
H      9.97400000     -5.02000000     11.27200000
O      6.63800000     12.56500000      5.06400000
H      6.53400000     13.32300000      5.64000000
H      7.12800000     11.93200000      5.58900000
O      1.76600000     -1.25300000     -4.77200000
H      1.54500000     -1.61800000     -5.62900000
H      2.55700000     -1.72100000     -4.50800000
O    -13.87100000      2.49200000     -3.89500000
H    -14.48200000      1.92300000     -4.36300000
H    -13.00500000      2.18400000     -4.16000000
O      2.08000000     -0.49500000      7.14300000
H      1.83100000     -1.41800000      7.19500000
H      2.75200000     -0.46600000      6.46100000
O     -4.21200000     12.29900000     -6.94700000
H     -3.58900000     12.96100000     -7.24800000
H     -4.61600000     12.68600000     -6.17100000
O     -7.49100000     -9.71700000     -7.79600000
H     -8.29500000     -9.63800000     -8.31000000
H     -7.77400000     -9.59700000     -6.89000000
O     -5.53300000      3.25300000    -11.53600000
H     -5.66300000      4.14400000    -11.86100000
H     -6.10500000      2.71300000    -12.08100000
O     12.52600000      2.64900000    -11.06400000
H     13.44300000      2.83700000    -11.26300000
H     12.35800000      3.11400000    -10.24400000
O      6.13800000    -13.15000000     -6.64800000
H      6.20200000    -12.19500000     -6.68100000
H      5.26300000    -13.31900000     -6.29900000
O      3.29300000     -0.39600000      4.63500000
H      3.37500000     -1.04900000      3.94000000
H      3.36100000      0.44500000      4.18400000
O     12.08200000     -4.71400000    -11.73900000
H     11.18100000     -4.49500000    -11.50200000
H     12.61900000     -4.13600000    -11.19700000
O      1.99200000    -10.34600000     10.75200000
H      1.64600000    -10.58400000     11.61200000
H      1.22400000    -10.07100000     10.25200000
O      3.60400000     11.86800000      1.59000000
H      4.13700000     11.85700000      0.79600000
H      2.87500000     11.27800000      1.39700000
O     -4.84200000     14.74800000      5.90700000
H     -4.03200000     14.77800000      6.41700000
H     -5.51300000     15.07900000      6.50300000
O    -11.63900000     -5.11400000    -10.57700000
H    -12.04800000     -5.52200000    -11.33900000
H    -12.35700000     -4.66200000    -10.13300000
O      1.57600000     14.46000000      4.78900000
H      2.29400000     14.10000000      5.31000000
H      0.82200000     14.44700000      5.37900000
O     13.55200000      2.69700000     -0.30900000
H     12.79400000      3.25300000     -0.49000000
H     14.27600000      3.31100000     -0.19000000
O     -8.28200000     -8.54000000     10.80500000
H     -9.00400000     -8.48300000     11.43000000
H     -8.70600000     -8.70700000      9.96300000
O      6.53300000     14.76300000      6.89200000
H      7.17000000     15.45900000      6.73000000
H      6.93200000     14.22700000      7.57700000
O      8.57300000      1.10900000      2.19500000
H      7.79300000      1.47400000      1.77700000
H      8.28900000      0.89100000      3.08300000
O    -15.51400000      7.02100000      5.14500000
H    -15.12000000      7.10800000      6.01300000
H    -16.34600000      6.57500000      5.30300000
O      7.19400000      7.59400000      5.99400000
H      7.67600000      8.11400000      6.63700000
H      6.31400000      7.96900000      5.99300000
O      4.86600000    -14.17800000      3.86800000
H      5.40200000    -14.22400000      3.07600000
H      4.18400000    -13.54000000      3.65900000
O     13.66800000     -4.26100000     -9.52900000
H     14.34400000     -4.46100000     -8.88200000
H     13.00700000     -3.76900000     -9.04200000
O     -3.64700000      3.13900000     -1.31700000
H     -3.32100000      3.86800000     -0.78900000
H     -4.50300000      2.93400000     -0.94000000
O      8.83600000     13.84100000     -5.52500000
H      8.39300000     13.87000000     -6.37400000
H      8.97700000     14.76000000     -5.29800000
O     -2.52800000    -13.23500000      4.85900000
H     -2.38300000    -13.98200000      5.43900000
H     -1.72700000    -12.71500000      4.93300000
O      8.31900000    -13.45900000     -4.97800000
H      7.42300000    -13.70400000     -5.20800000
H      8.77500000    -14.29300000     -4.87000000
O      3.00300000     14.49900000     -1.79300000
H      2.19600000     14.75500000     -2.24000000
H      3.68100000     15.04600000     -2.19200000
O      4.73700000      4.13900000     -7.57700000
H      4.61800000      4.86600000     -8.18800000
H      4.05000000      3.51500000     -7.81000000
O     -7.16800000    -14.60000000      8.15300000
H     -7.28900000    -14.32600000      7.24400000
H     -7.78000000    -15.32600000      8.26800000
O      8.70800000     10.26500000      0.55100000
H      8.37500000     10.35300000      1.44400000
H      8.12400000     10.80800000      0.02300000
O      1.66200000      6.02100000     -6.08000000
H      1.15000000      6.26700000     -5.30900000
H      2.39300000      5.51300000     -5.72900000
O      0.58500000      6.52500000    -16.23800000
H     -0.14100000      6.81200000    -15.68500000
H      1.08800000      5.93000000    -15.68300000
O     10.55800000     -0.72800000      3.37000000
H     10.06100000     -0.19600000      2.74900000
H     11.46000000     -0.68700000      3.05200000
O     -0.95400000      5.80600000    -11.99500000
H     -0.34500000      5.18900000    -12.40000000
H     -1.44800000      5.27800000    -11.36700000
O      5.16400000     -7.39200000      2.79500000
H      4.58900000     -7.39200000      2.03000000
H      5.66600000     -6.58100000      2.71800000
O     -3.73100000      3.90100000     15.76900000
H     -4.32600000      4.65000000     15.76900000
H     -3.02900000      4.15200000     16.36900000
O    -11.10700000      2.61700000     -4.87900000
H    -10.66300000      2.21300000     -5.62500000
H    -10.56100000      2.39200000     -4.12600000
O     -1.05200000      3.96200000    -14.41300000
H     -1.17500000      3.55400000    -15.27000000
H     -1.24200000      4.88900000    -14.55800000
O     -5.76700000      1.78000000     15.92900000
H     -5.92400000      1.73100000     16.87200000
H     -5.21000000      2.55000000     15.81900000
O      9.82900000      1.40000000     -9.32300000
H      9.84500000      0.80800000     -8.57100000
H      9.53400000      2.23600000     -8.96300000
O      0.31400000      5.71800000     -1.02200000
H     -0.46100000      5.34700000     -0.59800000
H      1.01000000      5.08600000     -0.84200000
O     -5.28500000     -2.51600000      5.30700000
H     -5.16000000     -3.46400000      5.25600000
H     -5.68700000     -2.37400000      6.16400000
O     -6.26200000     -6.72400000     11.17600000
H     -5.33600000     -6.95300000     11.25600000
H     -6.72800000     -7.52600000     11.41400000
O     -6.15500000     -4.25900000     12.48500000
H     -5.58700000     -4.90300000     12.06300000
H     -6.59000000     -3.81000000     11.76000000
O      3.05500000      9.43800000     10.31400000
H      3.80800000      8.85900000     10.42500000
H      2.52700000      9.29700000     11.10000000
O      2.73800000     -2.73400000    -10.94900000
H      3.69200000     -2.67400000    -10.99500000
H      2.44600000     -1.83000000    -10.83500000
O     -3.64900000     -0.09700000      5.38500000
H     -4.14500000     -0.91600000      5.38500000
H     -2.73700000     -0.37000000      5.27900000
O      5.94400000      3.66600000      7.25700000
H      5.38600000      4.04500000      7.93600000
H      5.90000000      2.72200000      7.41000000
O     -2.20900000    -11.22300000     -7.38800000
H     -2.30200000    -11.89900000     -6.71600000
H     -2.58300000    -11.61600000     -8.17700000
O      5.42900000      0.65500000     -9.48600000
H      4.51100000      0.65700000     -9.21400000
H      5.77900000     -0.16800000     -9.14400000
O     -5.33300000     -6.28700000     -7.64300000
H     -4.53200000     -6.36300000     -7.12400000
H     -5.85700000     -7.04600000     -7.38700000
O      5.00800000     10.14600000     -9.30800000
H      4.72700000     11.03000000     -9.07100000
H      5.05900000     10.15900000    -10.26300000
O    -15.49900000      8.33600000      2.69000000
H    -15.57000000      7.77700000      3.46400000
H    -15.17500000      7.75400000      2.00300000
O     -4.58400000    -14.48400000     -8.08500000
H     -4.84800000    -15.39000000     -8.24900000
H     -3.98100000    -14.27800000     -8.80000000
O    -13.76600000     -0.03500000     -5.93200000
H    -13.18000000      0.59700000     -6.34800000
H    -13.21100000     -0.49900000     -5.30500000
O     -1.47100000     -2.95100000    -15.90500000
H     -2.27500000     -2.74000000    -15.42900000
H     -0.81600000     -2.35400000    -15.54300000
O     -2.81300000     -4.45400000     -1.11600000
H     -2.92400000     -4.44000000     -2.06700000
H     -3.61300000     -4.05400000     -0.77600000
O      4.51600000     11.46100000     -3.75000000
H      5.06900000     10.76600000     -4.10700000
H      4.79500000     12.25100000     -4.21200000
O     -8.61200000     -6.13600000     -7.20000000
H     -9.50100000     -6.33300000     -7.49400000
H     -8.17300000     -5.79300000     -7.97800000
O      3.04400000     -0.27000000    -15.73900000
H      2.15000000     -0.57200000    -15.90000000
H      3.29700000      0.16900000    -16.55100000
O      1.69000000    -11.70100000      0.41400000
H      1.18600000    -11.70400000     -0.40000000
H      1.18100000    -11.15000000      1.00900000
O    -15.26400000      7.08200000     -7.48300000
H    -14.51800000      7.47700000     -7.03100000
H    -15.28900000      6.18100000     -7.16100000
O     -2.66700000      5.46400000     11.42100000
H     -2.43200000      4.89900000     12.15700000
H     -1.97400000      6.12400000     11.39600000
O    -10.52800000    -11.02800000      7.80600000
H     -9.63700000    -11.23800000      7.52500000
H    -10.59800000    -11.40700000      8.68200000
O     -2.84600000     16.14700000     -3.57500000
H     -3.03200000     16.86100000     -2.96500000
H     -3.67700000     15.67800000     -3.65500000
O     -5.86700000      6.01300000     10.61400000
H     -6.53500000      5.37700000     10.35800000
H     -5.40400000      6.21500000      9.80100000
O     -3.96600000      0.45400000      9.20300000
H     -3.45500000      1.22200000      8.94900000
H     -4.87800000      0.73500000      9.11800000
O     -5.22400000      8.84700000     -6.95200000
H     -5.70500000      8.16100000     -7.41600000
H     -4.83500000      9.37900000     -7.64600000
O      9.42000000    -10.98500000      7.49800000
H      9.42200000    -10.35200000      8.21600000
H      8.94700000    -10.54400000      6.79200000
O     -2.23400000      4.38300000    -10.15000000
H     -1.98000000      3.46100000    -10.10700000
H     -3.15200000      4.39200000     -9.87900000
O      1.53600000      4.15200000    -10.35000000
H      2.47300000      4.18500000    -10.54400000
H      1.13000000      3.88200000    -11.17400000
O      8.74200000     -0.03600000     -1.20400000
H      9.53000000      0.45800000     -0.97800000
H      8.19400000      0.01600000     -0.42100000
O    -10.00900000      4.40100000     11.31600000
H    -10.03700000      3.44800000     11.40200000
H    -10.48100000      4.72400000     12.08400000
O     12.08700000      8.25600000      7.53100000
H     13.02000000      8.11300000      7.69100000
H     11.94800000      7.95000000      6.63500000
O      9.04800000     -2.81600000     -1.86000000
H      9.10500000     -1.87700000     -1.68200000
H      9.87100000     -3.02700000     -2.30000000
O      0.12600000     -0.57500000    -15.99900000
H     -0.08500000     -0.41500000    -16.91900000
H     -0.46900000     -0.00300000    -15.51400000
O    -13.49800000     -0.69800000      9.69200000
H    -12.68600000     -0.29100000      9.38900000
H    -13.43000000     -1.60900000      9.40900000
O      9.40000000      7.08400000     13.08900000
H      8.50600000      6.91500000     13.38500000
H      9.95300000      6.75900000     13.80000000
O     -0.98800000     15.66700000      0.28900000
H     -0.47200000     16.00500000      1.02100000
H     -0.54500000     14.85600000      0.03900000
O     -4.65400000     -3.07900000     -9.03300000
H     -4.50900000     -3.83200000     -9.60500000
H     -3.77400000     -2.78500000     -8.79700000
O      8.80100000      4.72100000     11.46900000
H      9.08000000      5.50500000     11.94300000
H      8.40700000      5.05600000     10.66300000
O     -1.58100000     -5.50300000      1.04400000
H     -1.95400000     -6.35600000      1.26800000
H     -1.98500000     -5.27800000      0.20700000
O      6.26300000      5.96500000     10.18100000
H      5.86200000      6.48900000     10.87400000
H      5.52500000      5.65800000      9.65500000
O      1.42200000     -3.38200000      7.29900000
H      1.67300000     -3.98300000      6.59800000
H      2.10600000     -3.48700000      7.96000000
O    -14.05000000     -4.57000000     -2.53700000
H    -13.29900000     -4.16100000     -2.96600000
H    -13.92500000     -4.38500000     -1.60700000
O      7.79800000      5.03600000      6.04900000
H      7.45300000      5.92600000      6.11400000
H      7.21100000      4.51100000      6.59400000
O     -0.31300000     13.13900000      1.71800000
H     -0.82600000     13.44600000      2.46500000
H      0.55500000     13.52000000      1.85000000
O     -3.12800000     -2.10700000    -12.32900000
H     -3.90500000     -2.58500000    -12.62000000
H     -3.47300000     -1.30600000    -11.93400000
O    -15.59200000      2.77800000     -8.10500000
H    -16.16000000      3.15900000     -7.43400000
H    -16.08600000      2.03000000     -8.44000000
O     -2.45500000     -1.68700000     -8.48800000
H     -3.02900000     -1.07000000     -8.03400000
H     -2.07600000     -1.17800000     -9.20500000
O     -3.56200000     -6.97300000     11.03800000
H     -3.28200000     -7.53800000     10.31800000
H     -3.19300000     -7.38300000     11.82100000
O     14.76900000     -4.35300000      0.43600000
H     14.48000000     -5.21200000      0.74400000
H     15.72500000     -4.40600000      0.43900000
O     -5.75200000      5.09000000     -4.42700000
H     -6.07600000      4.97900000     -3.53300000
H     -5.24700000      5.90200000     -4.40000000
O     12.80700000     -3.16600000     -1.06000000
H     13.65500000     -3.60500000     -0.99900000
H     12.32400000     -3.47000000     -0.29200000
O     12.61500000     -0.21000000      1.20600000
H     13.47300000     -0.54100000      1.47200000
H     12.47200000     -0.58600000      0.33700000
O     14.80600000      0.74300000     -4.12500000
H     14.55100000      1.66100000     -4.21900000
H     14.95100000      0.44100000     -5.02200000
O    -16.41000000     -5.17600000      6.45400000
H    -17.16200000     -4.63600000      6.69800000
H    -15.92300000     -4.64000000      5.82900000
O     -2.57700000      5.61500000      3.09800000
H     -3.00500000      5.47000000      3.94200000
H     -2.04000000      6.39500000      3.23300000
O     12.59100000     -4.51400000      5.38200000
H     11.64600000     -4.45500000      5.23800000
H     12.73300000     -4.08400000      6.22500000
O     13.25300000      0.40300000     -1.60400000
H     14.10500000      0.22200000     -2.00000000
H     13.40700000      1.15800000     -1.03800000
O     -7.10900000    -13.64900000     -1.12200000
H     -7.69800000    -14.31200000     -1.48200000
H     -6.31400000    -13.72400000     -1.64900000
O    -13.56500000      2.76500000      5.80400000
H    -12.75700000      3.27800000      5.80300000
H    -13.65800000      2.46600000      6.70800000
O      9.61100000     -7.57600000      8.24900000
H      9.63500000     -7.69600000      9.19800000
H     10.28500000     -6.91900000      8.07300000
O    -10.47600000      5.62100000     -1.86600000
H     -9.56500000      5.35800000     -1.73400000
H    -10.71300000      6.07700000     -1.05900000
O     11.69400000     11.23100000     -2.20000000
H     11.45700000     10.33900000     -1.94600000
H     11.26300000     11.36200000     -3.04400000
O     -3.74500000     -8.67500000     -1.03400000
H     -4.26100000     -9.44900000     -1.25700000
H     -4.36200000     -8.09700000     -0.58400000
O      6.73700000     -5.73400000      6.80200000
H      7.34700000     -5.04500000      7.06900000
H      7.29700000     -6.48400000      6.60000000
O      3.62800000      2.40800000     -4.14700000
H      3.53400000      3.30700000     -4.46100000
H      2.77800000      2.00400000     -4.31800000
O    -16.70000000     -7.26100000      3.08600000
H    -15.88500000     -7.11700000      3.56800000
H    -17.05800000     -6.38400000      2.95300000
O    -12.05800000      9.95500000     -6.71100000
H    -11.66000000      9.08400000     -6.73800000
H    -12.50000000     10.04200000     -7.55600000
O    -12.02900000      7.92300000      2.49400000
H    -11.67300000      8.80400000      2.61200000
H    -11.99200000      7.53000000      3.36600000
O     -8.01800000     -2.47700000      1.46800000
H     -8.07400000     -1.78100000      2.12400000
H     -8.40100000     -3.24200000      1.89800000
O     -4.59800000     10.81300000     -0.38500000
H     -4.27200000      9.95400000     -0.65600000
H     -4.17700000     10.97400000      0.45900000
O      5.04300000     -1.79400000    -14.73300000
H      4.34000000     -1.15900000    -14.87200000
H      5.08100000     -1.90500000    -13.78300000
O      2.00400000    -14.62400000    -11.67700000
H      1.74900000    -13.87300000    -11.14100000
H      2.66900000    -14.28000000    -12.27300000
O     -4.47800000     10.66600000     -8.92500000
H     -5.21100000     11.01000000     -9.43600000
H     -4.46500000     11.20300000     -8.13300000
O      1.28300000     -5.85200000      0.38400000
H      0.38500000     -5.57300000      0.56100000
H      1.70100000     -5.08200000     -0.00200000
O     -6.30100000    -11.56400000      9.63900000
H     -6.63000000    -11.83700000      8.78200000
H     -7.08200000    -11.51300000     10.19000000
O     12.42100000     -6.37200000     -6.91700000
H     13.09400000     -6.90000000     -7.34600000
H     11.91600000     -5.99600000     -7.63800000
O    -11.07600000      1.13200000      4.05000000
H    -10.31200000      1.22300000      3.48000000
H    -11.13600000      0.19200000      4.22000000
O     -2.29000000     -8.94400000     -3.34200000
H     -2.88800000     -8.82400000     -2.60500000
H     -2.83800000     -9.30600000     -4.03900000
O     -6.11300000     17.11000000      0.52500000
H     -6.06300000     17.32500000     -0.40600000
H     -5.43900000     16.44200000      0.65300000
O     -4.64400000     17.52000000      3.73600000
H     -3.94000000     17.90400000      3.21300000
H     -4.75700000     16.64000000      3.37600000
O      5.89000000      2.02900000    -11.70900000
H      5.61900000      1.65000000    -10.87300000
H      5.44200000      2.87400000    -11.74500000
O      4.62600000    -12.46100000      0.92700000
H      3.68700000    -12.58400000      0.78700000
H      4.68800000    -11.66200000      1.45000000
O      8.10600000      9.35400000     -3.60700000
H      7.15900000      9.22500000     -3.56000000
H      8.33900000      9.09700000     -4.49900000
O     12.27300000     -6.28800000      8.98300000
H     11.84700000     -5.77200000      9.66700000
H     13.18100000     -6.36800000      9.27500000
O     -0.79900000     10.27600000      1.80700000
H     -0.24800000      9.68200000      1.29600000
H     -0.27800000     11.07400000      1.88800000
O     -6.46100000      2.22800000     10.39000000
H     -6.63600000      1.69100000      9.61700000
H     -5.67900000      2.73000000     10.16000000
O      6.83400000      8.47900000     -0.98600000
H      5.92800000      8.63700000     -0.72000000
H      7.35900000      8.85500000     -0.28000000
O     11.41900000    -12.09000000      6.34000000
H     10.62000000    -11.73000000      6.72500000
H     11.78600000    -12.64700000      7.02600000
O      1.80600000     17.18800000     -3.31200000
H      2.71800000     17.23300000     -3.60200000
H      1.59100000     18.08600000     -3.06000000
O      8.19200000      2.25200000    -15.09800000
H      8.16100000      1.34000000    -14.80900000
H      8.18700000      2.20200000    -16.05300000
O     -8.59500000    -15.04900000      2.15700000
H     -8.79300000    -15.62500000      2.89500000
H     -7.94100000    -15.52900000      1.64800000
O     -7.60500000     -0.48200000    -11.25200000
H     -7.96600000     -0.48700000    -10.36500000
H     -7.91600000     -1.29900000    -11.64100000
O     -8.46700000     -8.89800000      6.36400000
H     -8.43100000     -7.94500000      6.28300000
H     -9.18300000     -9.16100000      5.78600000
O     -7.28800000     -4.62500000     -9.16300000
H     -6.59800000     -5.14000000     -8.74600000
H     -7.05100000     -3.71500000     -8.98200000
O      3.56100000     -2.45300000     -3.22900000
H      3.16800000     -2.71700000     -2.39700000
H      4.23800000     -3.11000000     -3.39300000
O     -2.74600000     14.93100000      7.36600000
H     -3.13000000     15.01200000      8.23900000
H     -2.25800000     15.74500000      7.24200000
O     17.07700000      1.20700000     -2.55700000
H     16.34300000      0.70800000     -2.91600000
H     17.37200000      0.69200000     -1.80600000
O      2.02000000     13.98500000      2.09800000
H      2.82800000     13.48500000      1.98000000
H      1.95900000     14.12300000      3.04300000
O      7.94900000     10.68000000      6.91300000
H      8.22600000     10.03000000      7.55900000
H      8.68600000     11.28800000      6.85300000
O     11.36600000      7.11700000     -9.62100000
H     10.76700000      6.80600000     -8.94300000
H     10.98000000      6.80800000    -10.44100000
O      4.51700000     17.91000000      2.95800000
H      5.17100000     18.49700000      3.33700000
H      4.60600000     17.09800000      3.45800000
O     -2.11000000    -15.20200000      6.89600000
H     -1.53200000    -15.38300000      7.63700000
H     -1.74300000    -15.71200000      6.17500000
O     15.08900000     -0.10000000     -6.83200000
H     14.96700000     -0.34600000     -7.74900000
H     15.35800000      0.81900000     -6.86400000
O    -10.27800000     -1.04700000     -5.66400000
H     -9.41100000     -1.33700000     -5.94600000
H    -10.10300000     -0.38100000     -5.00000000
O     13.48700000     -3.37400000     -6.17300000
H     14.04100000     -3.07000000     -5.45300000
H     13.45200000     -4.32400000     -6.06300000
O     11.50600000      4.68600000     -2.04000000
H     10.90000000      4.07100000     -1.62800000
H     11.95200000      5.11100000     -1.30700000
O     -7.62800000      8.04200000      0.78900000
H     -6.69200000      8.22900000      0.85500000
H     -7.84500000      7.60800000      1.61500000
O      8.25700000      3.62000000     -1.63000000
H      7.95500000      3.20600000     -2.43800000
H      8.42300000      4.53100000     -1.87400000
O      1.05900000     10.63900000      4.37200000
H      1.93200000     10.87800000      4.68300000
H      0.46300000     11.16400000      4.90500000
O    -10.65900000     -7.28100000      3.91000000
H    -10.83500000     -7.68000000      4.76200000
H    -11.38200000     -7.57400000      3.35500000
O     12.39900000      4.18800000     -8.74100000
H     12.15500000      5.10900000     -8.83300000
H     12.59400000      4.08400000     -7.81000000
O     10.53500000     13.64400000     -1.47900000
H     10.31700000     13.40900000     -0.57700000
H     10.67000000     12.80500000     -1.91900000
O     -9.04700000    -15.30000000     -2.38700000
H     -9.50600000    -15.49300000     -3.20400000
H     -9.69500000    -14.84600000     -1.84900000
O     -9.14500000     13.21700000      6.29300000
H     -8.69700000     12.62300000      6.89500000
H     -8.81100000     14.08500000      6.52000000
O     15.37100000     -4.69300000      7.25100000
H     15.31200000     -4.35100000      6.35900000
H     14.92500000     -4.03800000      7.78800000
O      3.20400000     -7.59800000      6.52800000
H      3.64400000     -7.86900000      7.33400000
H      3.14600000     -8.39700000      6.00600000
O    -10.18600000      3.43200000      5.77700000
H    -10.41800000      2.64900000      5.27700000
H    -10.48700000      3.24600000      6.66600000
O     11.27600000     -3.92000000      1.25700000
H     11.73100000     -4.68500000      1.60800000
H     11.29000000     -3.28400000      1.97300000
O      6.05200000    -17.38900000      1.11800000
H      5.99100000    -16.44000000      1.22200000
H      6.36200000    -17.51200000      0.22100000
O      3.96100000      5.16600000      9.05200000
H      3.60300000      4.68600000      9.79900000
H      3.19600000      5.38200000      8.51800000
O     -1.37100000    -15.53700000      0.72100000
H     -0.48600000    -15.87900000      0.59700000
H     -1.24400000    -14.69400000      1.15600000
O      3.44900000    -12.13200000      9.21200000
H      2.98900000    -11.50900000      9.77500000
H      4.20300000    -12.41100000      9.73100000
O     -7.26000000     -5.79600000     14.74600000
H     -6.74000000     -5.46200000     14.01500000
H     -7.90400000     -5.10900000     14.91600000
O      5.20700000      4.30100000     -1.81500000
H      5.70100000      4.71600000     -2.52300000
H      5.48400000      3.38500000     -1.83500000
O      0.30500000      1.65900000     14.11200000
H      1.04100000      1.64200000     14.72300000
H     -0.41700000      1.25700000     14.59500000
O     -1.63000000     12.22400000     -0.46900000
H     -1.13600000     12.63200000      0.24300000
H     -1.81300000     11.33800000     -0.15500000
O     -6.51100000      1.48300000     -0.98900000
H     -5.92000000      0.81100000     -1.32700000
H     -6.59000000      1.28500000     -0.05600000
O     -6.91800000    -16.83500000      0.22500000
H     -7.07000000    -16.04600000     -0.29600000
H     -7.50100000    -17.49100000     -0.15800000
O     -4.17800000      3.73800000     10.01900000
H     -3.96600000      4.46300000     10.60700000
H     -3.34200000      3.29700000      9.87100000
O      7.85000000     -0.90600000      6.97200000
H      8.41500000     -0.63600000      7.69500000
H      7.97900000     -0.23400000      6.30300000
O     -1.87400000      0.78000000     -4.60700000
H     -1.22400000      0.81200000     -5.30900000
H     -2.07800000      1.69800000     -4.42700000
O    -15.49700000      0.70000000     -0.21800000
H    -14.57900000      0.93500000     -0.08200000
H    -15.84000000      1.39200000     -0.78300000
