# Supplementary material for: Integrated Multiscale Multilevel Approach to Open Shell Molecular Systems
Source: J Chem Theory Comput. 2023 Feb 13;19(5):1446–56. doi: 10.1021/acs.jctc.2c00805 (PMC10018740; doi:10.1021/acs.jctc.2c00805)
Supplement: Supplementary file 2 — ct2c00805_si_002.zip [file ct2c00805_si_002.zip › structures/PROXYL/frame169.xyz]

2603

C      0.75800000      1.75500000      0.08700000
H      1.74600000      2.18200000      0.26100000
H      0.10200000      2.61600000      0.21500000
C      0.46000000      0.58200000      1.06400000
C      1.75100000     -0.14200000      1.51500000
H      1.55000000     -0.90000000      2.27200000
H      2.43800000      0.63300000      1.85700000
H      2.23200000     -0.69800000      0.71000000
C     -0.37800000      0.92100000      2.27400000
H      0.25900000      1.57000000      2.87600000
H     -1.28600000      1.43900000      1.96600000
H     -0.59200000     -0.04600000      2.72800000
N     -0.35600000     -0.31800000      0.19300000
O     -0.84100000     -1.45000000      0.55100000
C     -0.31200000      0.04600000     -1.28100000
C      0.25600000     -1.16200000     -2.00900000
H      1.22600000     -1.35700000     -1.55300000
H     -0.37600000     -2.04900000     -1.96600000
H      0.37100000     -1.03400000     -3.08600000
C     -1.70200000      0.55900000     -1.70800000
H     -2.01800000      1.41800000     -1.11600000
H     -2.49600000     -0.18800000     -1.69000000
H     -1.54400000      0.82700000     -2.75300000
C      0.75300000      1.16700000     -1.25200000
H      1.75400000      0.76800000     -1.41200000
H      0.55300000      1.90100000     -2.03300000
O      9.53400000      6.48200000    -10.94000000
H      8.96900000      7.25400000    -10.91100000
H      9.54600000      6.22900000    -11.86300000
O     -6.02800000     -2.79300000      5.60600000
H     -6.68200000     -2.41600000      5.01600000
H     -5.34600000     -3.12700000      5.02400000
O     -9.80000000      6.27400000    -11.52300000
H    -10.54200000      5.67000000    -11.55900000
H    -10.16000000      7.11300000    -11.81200000
O    -14.83000000      2.27200000      8.22900000
H    -13.94700000      2.62600000      8.12300000
H    -15.16600000      2.69900000      9.01700000
O     -0.66400000     -7.54800000     10.01900000
H     -0.41900000     -7.84400000      9.14300000
H     -0.37500000     -6.63600000     10.05400000
O      6.96900000     -2.87300000    -15.30000000
H      6.48000000     -2.18900000    -15.75800000
H      7.88800000     -2.66200000    -15.46800000
O     12.60100000      6.92700000      3.63700000
H     13.52600000      6.96400000      3.87900000
H     12.20500000      6.35100000      4.29200000
O     -9.17500000     14.60500000     -1.18800000
H     -9.53500000     13.90800000     -1.73800000
H     -9.91900000     14.90700000     -0.66700000
O     -0.73900000     15.49300000      4.92100000
H      0.13400000     15.85700000      4.77400000
H     -0.91800000     14.97400000      4.13600000
O      1.14000000      8.78700000      0.23400000
H      0.80800000      7.88900000      0.25900000
H      0.67400000      9.19500000     -0.49500000
O      0.00100000     16.67400000     -1.60200000
H     -0.24100000     16.14900000     -0.83900000
H     -0.18300000     17.57600000     -1.34000000
O    -15.19500000     -3.05200000      5.22700000
H    -14.74800000     -2.92700000      6.06400000
H    -16.11900000     -3.14500000      5.46000000
O    -13.20500000      2.51600000      1.75100000
H    -12.47700000      2.82200000      2.29200000
H    -13.88900000      3.17500000      1.87500000
O      8.65300000      9.13300000     -4.02700000
H      8.65400000      8.26300000     -4.42600000
H      7.95200000      9.09700000     -3.37600000
O      8.90400000      9.46300000      4.04900000
H      9.05400000     10.03800000      4.79900000
H      8.91700000      8.58000000      4.41800000
O      4.76400000    -14.62300000     -0.08200000
H      5.61200000    -15.06600000     -0.09800000
H      4.45900000    -14.72200000      0.82000000
O     -7.00100000    -11.17400000     -1.05200000
H     -7.67600000    -11.19100000     -1.73000000
H     -7.41200000    -11.59300000     -0.29500000
O     -9.83900000      3.51300000      0.79700000
H     -9.47500000      2.75300000      1.25100000
H    -10.23800000      3.15100000      0.00600000
O    -11.60000000     -4.68900000     -4.64800000
H    -11.38200000     -5.45700000     -4.12000000
H    -11.14700000     -4.83200000     -5.47900000
O      4.30000000      0.83700000      9.81000000
H      4.82800000      1.33700000      9.18800000
H      4.91400000      0.59100000     10.50200000
O     -8.19300000     -5.41000000      6.98000000
H     -8.63300000     -5.88300000      7.68600000
H     -7.30200000     -5.27400000      7.30100000
O     11.42800000     -7.23200000     -7.58700000
H     11.22600000     -7.41700000     -6.67000000
H     12.38200000     -7.15000000     -7.61100000
O      2.13200000     -3.42900000    -15.40700000
H      1.92800000     -3.05700000    -16.26600000
H      1.58400000     -4.21200000    -15.34900000
O     -7.94700000     11.42500000      1.02700000
H     -7.26900000     11.75100000      0.43500000
H     -7.95700000     10.47900000      0.88300000
O     -7.35800000     -6.88300000      4.78500000
H     -7.34600000     -7.58200000      5.43800000
H     -7.45900000     -6.08000000      5.29600000
O      7.69600000     11.80400000     -1.82400000
H      7.19900000     12.49300000     -1.38300000
H      8.59100000     12.14100000     -1.86300000
O     -4.25600000      7.53000000    -13.03900000
H     -4.60100000      7.84400000    -12.20300000
H     -3.64600000      8.21300000    -13.31800000
O      1.57900000     12.13000000      3.27300000
H      2.17300000     12.88000000      3.25000000
H      1.98300000     11.48500000      2.69300000
O    -10.16600000      5.16500000     -6.46100000
H     -9.80400000      4.42000000     -6.94100000
H    -10.74900000      5.59400000     -7.08700000
O      5.59100000     -5.26000000      6.74300000
H      4.81800000     -4.90500000      6.30500000
H      5.23900000     -5.81600000      7.43800000
O      4.21000000      0.01300000     -4.61000000
H      5.09600000      0.37400000     -4.65500000
H      3.68200000      0.71900000     -4.23900000
O      0.78600000     -6.52600000     -5.02700000
H      0.60700000     -7.35300000     -4.57900000
H      1.68700000     -6.31300000     -4.78500000
O      7.50900000    -10.03700000     -5.69600000
H      6.85500000     -9.56600000     -6.21300000
H      7.16900000    -10.01400000     -4.80100000
O     -8.43300000    -10.90400000      8.40200000
H     -8.61600000    -10.90000000      9.34200000
H     -9.04600000    -11.54500000      8.04200000
O      2.56700000     -0.63900000     -7.47500000
H      2.99700000     -0.08900000     -6.82000000
H      3.26300000     -0.86200000     -8.09500000
O      3.53900000     -3.15200000      7.56500000
H      4.46700000     -2.94600000      7.67400000
H      3.08300000     -2.36300000      7.85700000
O     -2.72800000    -12.36800000     -9.15900000
H     -2.43800000    -12.37700000     -8.24700000
H     -3.57300000    -11.91900000     -9.13700000
O     -3.47800000     15.42500000     -2.49700000
H     -3.06000000     16.28600000     -2.49200000
H     -3.19100000     15.02400000     -3.31800000
O      9.35400000      3.96800000      6.87000000
H      8.94700000      4.36200000      7.64100000
H      8.66800000      3.41800000      6.49100000
O     10.03100000    -10.66000000     -2.99800000
H     10.79100000    -10.45300000     -3.54200000
H     10.23000000    -10.26700000     -2.14800000
O     -9.58600000     -9.49600000    -12.29100000
H     -9.25100000     -8.62600000    -12.50400000
H    -10.09600000     -9.36800000    -11.49100000
O      9.54500000     -4.08700000     10.55100000
H      8.66200000     -4.22200000     10.89500000
H      9.69100000     -3.14400000     10.62900000
O     11.15800000      9.13200000      2.42900000
H     11.73000000      8.59000000      2.97300000
H     10.48200000      9.44500000      3.03000000
O     -7.52600000    -10.46100000     -6.97500000
H     -6.60500000    -10.27200000     -7.15500000
H     -7.53300000    -11.37700000     -6.69800000
O     -0.77500000    -15.62200000      3.90900000
H     -0.60800000    -15.40300000      4.82600000
H     -0.93400000    -14.77800000      3.48600000
O     -5.46600000     11.78800000     -0.17100000
H     -4.81300000     12.17500000     -0.75400000
H     -4.97800000     11.56700000      0.62200000
O    -11.05800000      1.75700000     -5.47200000
H    -10.84000000      1.03300000     -6.05900000
H    -11.59500000      1.35700000     -4.78800000
O     -6.76800000      1.48200000    -16.68000000
H     -6.37000000      2.32000000    -16.44400000
H     -6.02800000      0.92400000    -16.91900000
O     16.69500000     -0.23600000      4.67500000
H     17.63200000     -0.34700000      4.83400000
H     16.27500000     -0.83300000      5.29400000
O      1.18800000     -8.19800000     15.65200000
H      2.03200000     -8.48700000     15.30600000
H      1.13400000     -7.27300000     15.41000000
O      5.03800000     -0.09700000    -13.22500000
H      4.51000000     -0.25500000    -14.00800000
H      5.40200000      0.77900000    -13.35500000
O     -5.71100000      2.97700000    -13.33500000
H     -6.21000000      3.67700000    -13.75500000
H     -4.79700000      3.18000000    -13.53400000
O     -1.26900000     -1.49100000     11.81600000
H     -0.35300000     -1.64600000     11.58500000
H     -1.23300000     -1.11200000     12.69400000
O    -15.82900000      1.27600000     -5.95300000
H    -15.40800000      0.43500000     -5.77300000
H    -16.34500000      1.12000000     -6.74400000
O    -10.63200000     -5.01100000     -7.48400000
H    -10.50300000     -4.34600000     -8.16100000
H    -11.41100000     -5.49000000     -7.76500000
O     16.30000000      3.64800000     -8.30100000
H     15.82400000      2.82500000     -8.19300000
H     15.76300000      4.29700000     -7.84700000
O     -0.49000000     14.47800000     -8.70600000
H     -0.26800000     14.46100000     -7.77500000
H     -1.27100000     15.03000000     -8.75600000
O      1.42300000      7.82200000      4.02900000
H      2.36000000      7.97200000      3.90500000
H      1.04900000      8.69900000      4.10900000
O      9.13100000     -8.70700000      5.82900000
H      9.80700000     -8.53900000      5.17300000
H      8.94600000     -9.64200000      5.74700000
O      1.23700000      4.68400000     -9.74300000
H      0.64500000      3.98800000     -9.46000000
H      1.22100000      4.63800000    -10.69900000
O      6.50400000     13.22300000      6.06700000
H      7.04300000     13.99600000      5.90000000
H      6.68400000     12.99800000      6.98000000
O     -2.66500000      2.40300000      7.04700000
H     -1.81500000      2.68800000      6.71100000
H     -2.64900000      1.45000000      6.96100000
O    -12.59800000      1.66800000     -0.82100000
H    -12.92500000      1.81200000      0.06700000
H    -13.22800000      2.11900000     -1.38400000
O      4.54000000      3.73600000     12.41800000
H      5.03600000      3.57300000     11.61600000
H      5.07600000      3.35200000     13.11200000
O      7.40700000     -4.02800000      4.95400000
H      6.87300000     -4.57100000      5.53300000
H      7.67600000     -4.62000000      4.25100000
O      4.36700000    -11.79700000     -9.98700000
H      3.84400000    -11.93600000    -10.77700000
H      3.74500000    -11.89800000     -9.26700000
O     -5.37700000      4.83100000     16.63800000
H     -4.61900000      4.30300000     16.38700000
H     -5.36700000      5.57000000     16.03000000
O     -9.60600000     13.50200000      8.00500000
H     -8.69800000     13.68900000      8.24200000
H     -9.55100000     12.74100000      7.42700000
O     -3.88100000     13.43100000    -10.84600000
H     -4.33700000     14.18200000    -11.22600000
H     -3.06200000     13.79400000    -10.50700000
O     13.66400000     10.83700000     -4.88000000
H     13.45200000     11.17400000     -4.01000000
H     13.45600000     11.55800000     -5.47400000
O     -4.63900000     -8.82300000      1.32100000
H     -5.11800000     -9.20400000      2.05700000
H     -4.69900000     -7.87800000      1.45900000
O     -7.42000000      0.95400000     11.59300000
H     -6.48200000      0.99000000     11.78000000
H     -7.49000000      1.20600000     10.67300000
O      6.01000000      8.99300000    -14.12300000
H      6.24000000      8.08800000    -13.91200000
H      5.65500000      9.34600000    -13.30700000
O     -8.80500000     -2.01600000     -7.00100000
H     -9.49700000     -2.09800000     -6.34500000
H     -9.11800000     -2.53100000     -7.74500000
O     -0.30600000      2.79000000     -8.81500000
H     -0.10400000      1.93200000     -8.44100000
H     -1.11600000      3.05600000     -8.38000000
O     -0.47700000      3.12900000    -17.72600000
H     -0.41400000      2.77700000    -16.83800000
H     -1.06000000      3.88300000    -17.64400000
O     -9.83600000     14.03400000     -4.43100000
H    -10.05500000     13.38700000     -5.10100000
H     -9.94500000     13.56800000     -3.60200000
O      2.41900000      4.41400000      8.41800000
H      2.45000000      5.04000000      9.14200000
H      1.76500000      3.76800000      8.68700000
O     12.25600000     -8.15200000      9.80800000
H     11.88700000     -7.49500000     10.39900000
H     11.51100000     -8.70300000      9.56700000
O      1.95600000      4.25100000      4.00100000
H      2.28000000      4.94600000      4.57500000
H      1.48200000      4.71300000      3.31000000
O      7.35100000     13.85200000     -0.11300000
H      6.76700000     14.36200000      0.44800000
H      8.21000000     14.26000000      0.00100000
O      3.86900000     -6.92200000     -9.24100000
H      4.79700000     -6.83500000     -9.02400000
H      3.85300000     -7.01800000    -10.19300000
O      2.08100000      1.30600000     11.29000000
H      2.55600000      0.81500000     11.95900000
H      2.73300000      1.48100000     10.61100000
O     -1.19000000      4.46600000     -6.43500000
H     -1.82500000      3.94000000     -6.92000000
H     -1.33900000      4.23800000     -5.51700000
O      4.91400000      4.69200000      5.97800000
H      3.97000000      4.82900000      5.89400000
H      5.12300000      4.04500000      5.30400000
O     11.97300000     12.91400000     -6.43200000
H     11.64700000     12.02200000     -6.55200000
H     11.25100000     13.37800000     -6.00900000
O      3.84100000     -4.08300000    -13.63700000
H      3.28300000     -3.71100000    -14.32000000
H      4.17000000     -4.89900000    -14.01400000
O      4.78100000     -4.27600000     -2.76700000
H      4.20800000     -3.77300000     -3.34600000
H      5.66300000     -3.97500000     -2.98200000
O     -1.44700000     -0.37500000    -17.78900000
H     -0.64700000     -0.00400000    -18.16200000
H     -2.03100000     -0.48900000    -18.53900000
O      6.57800000      4.36800000     -4.14100000
H      6.76000000      4.07400000     -3.24800000
H      7.25800000      3.95400000     -4.67300000
O    -12.25000000     -6.82700000     -8.55200000
H    -13.15600000     -6.65700000     -8.80900000
H    -11.91500000     -7.41200000     -9.23100000
O      1.48900000    -13.36400000      5.85700000
H      0.61200000    -13.16300000      6.18600000
H      1.43600000    -13.19600000      4.91600000
O     16.19200000      4.34800000     -0.88900000
H     15.43800000      3.76600000     -0.79700000
H     16.32300000      4.42400000     -1.83400000
O     -3.50900000      7.11500000      3.19500000
H     -3.47200000      7.57300000      4.03500000
H     -3.04800000      7.69400000      2.58700000
O     -6.09100000     -9.40400000      3.54600000
H     -6.62500000     -8.66800000      3.84600000
H     -5.72800000     -9.77800000      4.34900000
O      2.52800000    -11.16700000     -7.74000000
H      1.61600000    -11.29400000     -8.00200000
H      2.78900000    -12.00800000     -7.36500000
O     -6.42000000      6.72700000     14.57600000
H     -6.32400000      7.36800000     15.28000000
H     -7.19200000      6.21700000     14.82100000
O      4.29400000     -6.81500000      8.81200000
H      3.53500000     -6.86100000      9.39400000
H      5.00200000     -7.22400000      9.30900000
O     -9.03400000     -4.13500000      2.83600000
H     -8.95900000     -5.08000000      2.97300000
H     -9.17200000     -4.04000000      1.89400000
O     15.29600000     -2.22900000    -10.05100000
H     14.64100000     -2.92600000    -10.08300000
H     15.11500000     -1.76800000     -9.23200000
O     11.04300000     -6.29600000     11.11900000
H     11.32100000     -5.91400000     11.95200000
H     10.48500000     -5.62600000     10.72300000
O      6.87000000      9.85200000      2.32300000
H      7.06300000      9.74900000      1.39100000
H      7.70800000      9.70100000      2.75900000
O      6.14000000     16.47700000     -2.29900000
H      6.29100000     16.19300000     -3.20100000
H      5.21900000     16.27100000     -2.13400000
O      0.96700000     13.53000000      7.54200000
H      1.80200000     13.10600000      7.34600000
H      0.82200000     13.35500000      8.47200000
O     -0.23200000    -11.51200000     12.36200000
H     -0.44400000    -11.83200000     13.23800000
H      0.66700000    -11.19200000     12.43500000
O     10.66000000     -8.84500000      2.10700000
H     11.01500000     -9.57200000      2.61700000
H      9.71100000     -8.91900000      2.21300000
O      4.94900000     -9.60400000      1.88700000
H      4.55700000     -8.79700000      2.22200000
H      5.51600000     -9.31600000      1.17200000
O     -2.55200000      5.68500000     15.48700000
H     -2.26900000      6.26500000     14.78000000
H     -2.30500000      4.80900000     15.19200000
O      5.41900000     12.83200000    -10.62500000
H      4.58400000     13.28800000    -10.52000000
H      6.08100000     13.50400000    -10.46000000
O     -7.54200000     14.18300000      1.46600000
H     -7.72000000     13.24800000      1.56400000
H     -6.87900000     14.23100000      0.77700000
O     -8.61900000      8.20200000      6.21000000
H     -8.84800000      7.94000000      7.10200000
H     -7.68300000      8.39600000      6.25000000
O      3.71000000     -2.77300000     -4.94400000
H      4.60200000     -2.78300000     -5.29100000
H      3.33900000     -1.95000000     -5.26200000
O      4.37700000     -3.37100000     14.27200000
H      3.80700000     -3.39600000     13.50400000
H      3.77900000     -3.24400000     15.00900000
O      4.57900000      8.98600000      3.36500000
H      3.97500000      9.71300000      3.21500000
H      5.41900000      9.29900000      3.02800000
O     10.44500000     -8.82500000     -9.54700000
H     10.28000000     -8.02600000    -10.04700000
H     10.80900000     -8.51800000     -8.71600000
O     -5.67800000      2.07700000      4.23600000
H     -5.36700000      2.98000000      4.29300000
H     -6.11500000      1.92100000      5.07400000
O     10.14200000    -14.52600000     -3.77200000
H      9.77900000    -14.68700000     -2.90100000
H      9.83900000    -13.64700000     -3.99900000
O      9.01800000      6.34300000      1.79500000
H      9.42800000      7.16500000      2.06600000
H      8.79400000      6.48000000      0.87400000
O     -3.92600000      5.97000000     -8.22500000
H     -3.86500000      5.19300000     -8.78100000
H     -3.51000000      6.66400000     -8.73600000
O     -3.55800000     -5.91500000      9.52600000
H     -3.11900000     -5.91600000     10.37600000
H     -3.40800000     -6.79400000      9.17700000
O      0.66400000     -8.49100000     -3.16500000
H      0.13300000     -9.00500000     -2.55700000
H      1.41900000     -8.21300000     -2.64800000
O     -3.68600000      2.98200000      9.67300000
H     -3.44100000      2.73900000      8.78000000
H     -2.95400000      3.51400000      9.98600000
O    -11.83500000     -2.84700000      9.46300000
H    -11.81300000     -2.36900000     10.29200000
H    -11.13400000     -3.49400000      9.54200000
O      8.38000000    -12.95800000     -1.82700000
H      7.72400000    -12.45500000     -1.34500000
H      8.88400000    -12.29900000     -2.30400000
O     -5.68100000    -11.52000000      8.30000000
H     -5.16100000    -10.98300000      8.89700000
H     -6.56700000    -11.16400000      8.36800000
O     -5.18400000      3.11700000     -3.83100000
H     -5.40200000      2.28100000     -3.41900000
H     -4.44200000      3.44700000     -3.32500000
O      4.19500000      4.78300000     16.08800000
H      4.63000000      4.02600000     15.69700000
H      4.62900000      5.53900000     15.69300000
O     -3.73500000      8.03300000     -4.92000000
H     -3.83900000      7.09000000     -5.04600000
H     -3.10100000      8.29600000     -5.58700000
O     -2.05900000    -15.34200000     -8.20000000
H     -2.85700000    -15.27400000     -8.72500000
H     -2.36700000    -15.58300000     -7.32700000
O     -9.50600000    -11.50600000     -2.41900000
H     -9.61900000    -11.77100000     -3.33200000
H     -9.85200000    -12.23900000     -1.91100000
O     16.73000000      1.68000000      8.49500000
H     16.48700000      1.50500000      9.40400000
H     15.90100000      1.65800000      8.01700000
O    -12.77900000      5.33200000      7.73900000
H    -12.89600000      6.27000000      7.58600000
H    -12.94100000      5.22000000      8.67600000
O      6.86100000      2.71400000    -15.85800000
H      6.19300000      2.76500000    -16.54100000
H      6.36700000      2.72500000    -15.03800000
O     12.81000000    -11.83200000      0.43900000
H     12.91800000    -10.88100000      0.44300000
H     13.17000000    -12.11100000     -0.40300000
O     -9.40700000     -7.74500000     -8.27200000
H    -10.23600000     -7.37400000     -7.96900000
H     -8.90200000     -7.88800000     -7.47100000
O      8.07600000     13.07100000      8.19600000
H      8.71600000     12.41300000      7.92500000
H      8.48200000     13.50600000      8.94500000
O     -6.40600000      5.46200000      5.20200000
H     -6.71500000      5.61500000      6.09500000
H     -5.46600000      5.31300000      5.29600000
O     -4.66000000     -8.29900000     -1.79100000
H     -5.17400000     -8.84700000     -1.19700000
H     -5.03000000     -8.47100000     -2.65600000
O     -7.83900000      8.11500000     -3.49600000
H     -7.91700000      7.65700000     -4.33200000
H     -7.30500000      7.53400000     -2.95400000
O      2.21800000      2.17100000      5.69600000
H      3.17300000      2.14600000      5.74700000
H      2.03300000      2.73800000      4.94800000
O     -5.67600000      2.89400000     -6.59300000
H     -6.19600000      3.05000000     -5.80500000
H     -6.03100000      2.08300000     -6.95800000
O     -7.48700000      1.18500000      8.82800000
H     -7.66700000      2.11600000      8.69200000
H     -8.33000000      0.75500000      8.68400000
O     -0.15000000      3.43000000      6.57700000
H     -0.03200000      4.13800000      5.94400000
H      0.65100000      2.91000000      6.50800000
O     -9.14200000    -11.56900000      4.39800000
H     -9.75700000    -11.90300000      3.74600000
H     -8.32100000    -12.02400000      4.21000000
O     -8.09600000     -7.14000000    -12.96800000
H     -7.74000000     -6.65500000    -13.71300000
H     -8.12500000     -6.50000000    -12.25800000
O     -6.55900000     13.42900000     -7.92100000
H     -6.30400000     13.00600000     -8.74100000
H     -6.57000000     12.71900000     -7.27900000
O      0.85600000      7.53600000      8.60200000
H      0.76800000      7.57700000      9.55500000
H      0.51000000      6.67500000      8.36700000
O      0.00400000      1.23400000     13.44000000
H      0.84400000      1.12500000     12.99600000
H      0.11400000      0.77900000     14.27500000
O     -0.31200000    -10.91500000     -4.86200000
H      0.53800000    -10.53200000     -5.07600000
H     -0.34100000    -10.91500000     -3.90500000
O     -0.49000000     -1.96600000     -9.52400000
H      0.11000000     -2.67100000     -9.76700000
H     -1.03500000     -2.34200000     -8.83200000
O     -8.49500000      2.00600000     -2.21400000
H     -7.64600000      1.57800000     -2.09700000
H     -8.39500000      2.85600000     -1.78600000
O     -1.70100000     -9.98500000     -1.99200000
H     -2.00800000    -10.86700000     -2.20300000
H     -2.03900000     -9.81800000     -1.11300000
O     -0.17100000     14.71900000     -5.80300000
H     -0.15300000     13.76200000     -5.82900000
H      0.28800000     14.94400000     -4.99400000
O    -13.76300000     -4.66000000      3.48600000
H    -14.05900000     -3.84400000      3.89000000
H    -14.49100000     -5.26800000      3.61200000
O     10.45600000     -4.80900000      0.23600000
H     10.80400000     -4.09200000      0.76600000
H      9.83000000     -4.38900000     -0.35300000
O      4.71300000     -0.68600000     12.13900000
H      4.60400000     -1.39200000     11.50200000
H      5.65900000     -0.54400000     12.18000000
O      1.59800000     -2.79100000     14.03000000
H      1.45600000     -3.67000000     13.67900000
H      1.52400000     -2.89700000     14.97900000
O      6.75400000     -4.32900000     11.14500000
H      5.90200000     -4.00900000     10.84900000
H      6.89900000     -3.88700000     11.98100000
O     -1.55900000      4.15500000     -3.56600000
H     -1.61500000      3.23900000     -3.83900000
H     -2.41800000      4.52100000     -3.77800000
O     -9.34100000      8.58500000      9.83800000
H     -8.81500000      8.09700000     10.47100000
H     -9.42900000      9.45700000     10.22300000
O    -14.13700000      3.10400000     -2.46400000
H    -13.91400000      3.42600000     -3.33700000
H    -14.55200000      3.85000000     -2.03200000
O      0.30200000      2.27400000    -15.29900000
H      0.85800000      2.16500000    -14.52700000
H     -0.24600000      1.49000000    -15.31300000
O     10.10400000    -11.71900000      7.31600000
H     10.33500000    -12.64000000      7.19200000
H     10.78200000    -11.23700000      6.84200000
O     12.33500000      3.76400000     -4.40800000
H     11.75100000      3.44000000     -3.72200000
H     11.93800000      4.58700000     -4.69200000
O     -6.64300000     -9.52900000    -13.70800000
H     -6.77700000    -10.45000000    -13.48400000
H     -7.40000000     -9.07900000    -13.33400000
O     -7.87400000      0.35200000      5.52800000
H     -7.30000000      0.00700000      4.84400000
H     -8.75300000      0.08600000      5.25900000
O     17.87300000     -2.60200000     -0.48900000
H     17.47200000     -3.20100000     -1.11900000
H     18.70400000     -2.35200000     -0.89200000
O     -4.02300000    -14.11400000      8.68000000
H     -3.62600000    -14.77600000      8.11500000
H     -4.54300000    -13.57200000      8.08500000
O     -2.33700000     -7.25600000    -10.46800000
H     -2.74600000     -6.79500000     -9.73500000
H     -2.46500000     -6.67400000    -11.21800000
O     13.08400000    -10.90600000     -3.68200000
H     13.10400000    -11.41500000     -2.87200000
H     13.66700000    -10.16600000     -3.51400000
O      6.84300000     -6.38800000     14.13900000
H      6.82100000     -5.44200000     14.28000000
H      7.59500000     -6.68900000     14.65100000
O     -4.10300000      0.06200000      3.95100000
H     -4.72200000      0.79100000      3.90400000
H     -3.66500000      0.17400000      4.79400000
O     -4.59000000    -15.45800000      1.08600000
H     -4.19400000    -14.95400000      1.79600000
H     -4.35300000    -14.98000000      0.29100000
O    -17.36600000     -0.13200000     -0.08200000
H    -16.82900000      0.05600000      0.68800000
H    -16.82300000      0.13700000     -0.82300000
O      6.53400000      9.00300000     12.41400000
H      6.81000000      8.08600000     12.41700000
H      6.18800000      9.14500000     11.53300000
O     11.40300000      5.18500000      5.67500000
H     12.29200000      4.97500000      5.96200000
H     10.83800000      4.65900000      6.24100000
O     -4.76400000    -10.26800000      5.61000000
H     -5.07900000    -10.66900000      6.42000000
H     -4.43200000     -9.41200000      5.88000000
O      9.51300000      4.35400000     -9.31000000
H      9.48400000      5.03700000     -9.98000000
H      8.67200000      4.42500000     -8.85900000
O      2.82000000     -0.20500000     13.77400000
H      3.42900000     -0.44600000     13.07700000
H      2.43100000     -1.03400000     14.05100000
O      6.94100000     -7.20500000    -12.78900000
H      7.61600000     -7.84300000    -13.01900000
H      6.71200000     -6.78900000    -13.62000000
O     -5.68600000     -2.60300000     12.86600000
H     -5.41700000     -2.05500000     12.12900000
H     -4.90600000     -3.11400000     13.08100000
O     -4.12200000      2.41500000      1.72500000
H     -4.51300000      2.09200000      2.53700000
H     -4.07200000      1.64400000      1.16000000
O     -2.69000000     -9.74000000      3.93700000
H     -3.56200000     -9.96900000      4.25900000
H     -2.09100000    -10.24000000      4.49100000
O     -5.38600000     14.90500000      6.66200000
H     -5.09300000     14.34900000      7.38400000
H     -4.68500000     14.84400000      6.01300000
O     -8.36500000     -2.80300000    -14.70500000
H     -8.82800000     -2.36200000    -13.99200000
H     -9.02000000     -3.38300000    -15.09300000
O     -0.22300000     11.84300000     -5.80200000
H     -0.74800000     11.31400000     -6.40300000
H      0.59000000     11.34900000     -5.69700000
O      7.59500000    -12.22200000      8.28200000
H      7.20900000    -11.73900000      7.55100000
H      8.53800000    -12.19200000      8.11800000
O      2.39800000      3.74400000    -17.60300000
H      1.52500000      3.89100000    -17.96700000
H      2.63900000      4.58400000    -17.21200000
O      8.72200000    -13.52700000     -8.30700000
H      8.46900000    -13.30300000     -7.41100000
H      8.06100000    -13.10200000     -8.85500000
O    -10.88100000     -7.83500000      6.48500000
H    -11.12600000     -7.33700000      5.70400000
H    -10.06200000     -8.26800000      6.24500000
O      5.32500000     -2.43400000    -12.03100000
H      5.48300000     -1.55200000    -12.36700000
H      4.82500000     -2.86800000    -12.72300000
O    -15.03200000     -6.77500000      5.28200000
H    -14.91500000     -6.30600000      6.10800000
H    -14.44200000     -7.52600000      5.34600000
O     -8.31300000      2.33900000     -9.62500000
H     -9.01900000      2.78300000    -10.09500000
H     -7.56400000      2.92900000     -9.70400000
O      8.08800000      0.15000000    -12.46900000
H      8.08800000      0.01700000    -11.52100000
H      7.29400000      0.65600000    -12.64000000
O    -13.99100000      5.62600000     -8.69300000
H    -13.45800000      4.98100000     -8.22900000
H    -14.88900000      5.30600000     -8.59900000
O     -4.43100000     13.74400000      1.54500000
H     -3.79400000     14.15000000      2.13200000
H     -4.32900000     12.80400000      1.69200000
O      2.57600000      2.18100000     -4.42800000
H      2.40600000      2.89300000     -3.81200000
H      2.20300000      2.48500000     -5.25500000
O    -13.13700000      6.27400000     -2.69100000
H    -12.90400000      5.56400000     -2.09300000
H    -12.36500000      6.83900000     -2.70600000
O     10.88900000     13.27600000     -0.36800000
H     10.63900000     13.77600000     -1.14400000
H     11.53300000     12.64400000     -0.68700000
O     -9.37600000     -9.27700000      0.93300000
H     -8.98600000     -8.49800000      1.33000000
H     -8.71400000     -9.95900000      1.04200000
O     14.54200000     -4.09400000     -7.57800000
H     13.65100000     -4.24300000     -7.89400000
H     14.49500000     -3.25800000     -7.11300000
O    -10.11800000      5.75200000     -3.81500000
H     -9.99000000      6.66500000     -4.07400000
H    -10.17500000      5.27400000     -4.64200000
O     -7.13400000     10.60000000      3.58600000
H     -6.25800000     10.36800000      3.27700000
H     -7.49700000     11.14500000      2.88800000
O     -8.40100000      2.81800000     -5.04700000
H     -9.28600000      2.55500000     -5.30100000
H     -8.35200000      2.62200000     -4.11100000
O     -3.23800000    -14.53700000     -3.93800000
H     -3.67000000    -14.25500000     -3.13200000
H     -3.68400000    -14.05200000     -4.63200000
O     11.79700000     -0.20200000     13.00300000
H     11.38400000     -0.66300000     13.73400000
H     12.25000000     -0.88700000     12.51300000
O     -7.64100000     -4.97000000     12.69500000
H     -7.34600000     -5.63600000     13.31500000
H     -7.01700000     -4.25100000     12.80000000
O     -5.83500000     -1.55100000    -11.16700000
H     -5.46600000     -0.68500000    -11.33700000
H     -5.35500000     -1.87100000    -10.40200000
O     -3.61000000      8.69200000      5.52600000
H     -3.89700000      9.60400000      5.49600000
H     -3.93500000      8.36600000      6.36500000
O     -7.29200000      1.74500000     15.35500000
H     -6.70200000      1.03000000     15.12000000
H     -7.21500000      1.81600000     16.30600000
O      4.36600000     14.96400000      7.31300000
H      4.22400000     14.16600000      6.80300000
H      4.28500000     15.67300000      6.67600000
O     12.92000000     -0.11600000      7.03700000
H     12.27000000     -0.78500000      6.81800000
H     13.30900000     -0.42000000      7.85700000
O     -3.96200000     -4.29600000      3.47500000
H     -3.44300000     -5.03300000      3.79700000
H     -3.35600000     -3.55500000      3.48200000
O     10.53900000     11.93500000      4.68800000
H     10.59000000     12.33900000      3.82100000
H     11.41700000     12.04200000      5.05400000
O    -16.77600000      4.35500000     -5.92500000
H    -16.16600000      4.83900000     -5.36800000
H    -16.30200000      3.55700000     -6.16100000
O      1.16400000     -7.48100000    -16.32100000
H      0.58600000     -8.21200000    -16.09900000
H      1.76500000     -7.84100000    -16.97400000
O     12.39200000      8.58200000      0.06800000
H     13.12000000      8.03500000      0.36000000
H     11.79900000      8.61300000      0.81800000
O      4.20000000     -6.09100000     -0.68500000
H      4.17600000     -5.50700000     -1.44300000
H      4.72100000     -5.61900000     -0.03500000
O      0.83600000     14.68200000     -3.27200000
H      0.95300000     13.93700000     -2.68200000
H      0.49800000     15.38100000     -2.71200000
O      9.85800000      0.38500000     -6.58200000
H      9.73300000     -0.55200000     -6.73800000
H      9.92400000      0.76600000     -7.45700000
O      7.45300000      1.96600000      5.65700000
H      6.75000000      2.04600000      5.01200000
H      8.08400000      1.37300000      5.25100000
O      3.32700000    -16.25400000      4.26600000
H      3.56900000    -16.57600000      5.13500000
H      2.96300000    -17.01800000      3.82000000
O     -6.45300000     13.21900000     -2.51800000
H     -6.46500000     12.37300000     -2.06900000
H     -6.43700000     13.86400000     -1.81100000
O      1.78900000    -13.56900000     -1.35700000
H      1.92400000    -13.81400000     -0.44200000
H      2.14700000    -12.68400000     -1.42400000
O     -5.73500000      9.03700000     -8.73800000
H     -5.90400000      8.63800000     -7.88500000
H     -6.48100000      8.77400000     -9.27700000
O      6.29600000      5.17200000    -10.66100000
H      6.28400000      4.22100000    -10.55500000
H      6.50300000      5.50800000     -9.78800000
O      9.08900000     11.63400000      1.86600000
H      8.45100000     12.33200000      2.01400000
H      9.32900000     11.33900000      2.74500000
O     -6.95900000     -6.01500000    -15.43600000
H     -6.55000000     -6.85000000    -15.21000000
H     -6.33000000     -5.35400000    -15.14700000
O     10.81200000     11.13600000     -3.17500000
H     10.13300000     10.82800000     -3.77400000
H     11.06100000     10.35900000     -2.67500000
O      9.56600000     -3.44200000     -9.96900000
H     10.01000000     -2.68900000    -10.36000000
H      8.75000000     -3.52100000    -10.46300000
O     12.55800000    -10.38200000      5.07500000
H     13.29200000    -10.38400000      5.68900000
H     12.61000000     -9.52900000      4.64200000
O      1.98700000      6.86600000    -14.11000000
H      2.46900000      7.20700000    -14.86300000
H      1.35600000      7.55400000    -13.89800000
O     -1.21700000     10.54300000     11.84400000
H     -1.16900000     11.49700000     11.91100000
H     -1.71000000     10.27300000     12.61900000
O      2.47100000     -0.88000000      8.40400000
H      1.87900000     -1.01500000      9.14400000
H      3.19200000     -0.36400000      8.76500000
O     -3.12100000    -17.28000000     -3.79700000
H     -3.13300000    -16.33300000     -3.93300000
H     -3.97200000    -17.57900000     -4.11700000
O      0.59100000    -10.42300000      9.26000000
H      1.11600000    -11.17000000      8.97300000
H      0.85500000    -10.28100000     10.17000000
O     10.27100000     14.61900000     -3.22800000
H     10.11400000     13.89700000     -3.83700000
H      9.98900000     15.40000000     -3.70400000
O      6.70900000    -16.83200000     -1.89800000
H      7.00300000    -17.67400000     -1.55100000
H      7.24100000    -16.18300000     -1.43700000
O     -3.57600000      2.30700000     16.63300000
H     -3.66500000      1.35600000     16.56000000
H     -2.78200000      2.51100000     16.13800000
O      9.41900000      0.66600000    -15.64500000
H      8.51800000      0.88500000    -15.88300000
H      9.77400000      1.47700000    -15.28100000
O    -11.62600000      8.19200000     -4.92200000
H    -12.20100000      7.52200000     -4.55100000
H    -12.10500000      9.01100000     -4.80300000
O     11.58100000     -3.11600000      2.10600000
H     12.01200000     -3.72200000      2.71000000
H     12.24100000     -2.44500000      1.92900000
O    -12.55400000      0.35400000     -3.71400000
H    -12.93600000      0.76000000     -2.93500000
H    -13.20800000     -0.28700000     -3.99400000
O      9.77800000      1.65700000     -9.12000000
H     10.24300000      1.32700000     -9.88800000
H      9.65100000      2.58900000     -9.29900000
O     10.18300000      4.84200000     13.12100000
H     10.22500000      4.37100000     13.95300000
H     10.66000000      5.65600000     13.28200000
O      7.79900000    -12.80500000     10.96400000
H      7.32000000    -12.13700000     11.45500000
H      7.62700000    -12.59700000     10.04600000
O     -6.73700000      4.24000000     13.33700000
H     -7.35200000      3.87900000     13.97600000
H     -6.62100000      5.15200000     13.60500000
O     12.36300000      1.95400000      9.97100000
H     13.31300000      1.90100000      9.87300000
H     12.17200000      2.89200000      9.95900000
O      1.61200000      4.00800000     -6.38600000
H      1.76200000      4.90500000     -6.68500000
H      0.68000000      3.98000000     -6.17100000
O      6.23600000      2.40600000    -10.65200000
H      6.87300000      1.76400000    -10.33800000
H      5.59100000      2.46900000     -9.94800000
O     11.27500000     -3.64500000    -13.23500000
H     10.57800000     -3.08000000    -13.57000000
H     11.21900000     -3.55400000    -12.28400000
O     16.72300000     -0.85500000      1.85100000
H     17.63800000     -0.84900000      1.57100000
H     16.73800000     -0.47300000      2.72800000
O      5.19000000      5.51000000      9.06700000
H      4.48400000      6.01800000      9.46800000
H      4.74100000      4.82200000      8.57600000
O      8.04900000     10.42400000     -6.43800000
H      8.91800000     10.32000000     -6.82600000
H      8.12600000     10.03100000     -5.56800000
O    -17.09000000      1.53000000      3.78400000
H    -17.96700000      1.67600000      3.42900000
H    -16.91400000      2.30600000      4.31500000
O     -3.32500000      1.23600000     -9.97400000
H     -3.94300000      1.02400000    -10.67400000
H     -2.51200000      0.80200000    -10.23400000
O     10.67700000     10.27500000     -6.75400000
H     10.78800000      9.55900000     -6.12900000
H     11.13000000      9.97700000     -7.54300000
O    -10.11900000    -13.74300000     -6.10800000
H    -10.52400000    -14.60600000     -6.19400000
H     -9.21000000    -13.92800000     -5.87200000
O     -1.09100000    -14.37300000    -11.06900000
H     -1.58200000    -13.81000000    -10.47000000
H     -1.59100000    -15.18900000    -11.09500000
O     -7.54400000     -1.86200000      3.53000000
H     -7.74500000     -1.51300000      2.66200000
H     -7.96800000     -2.72000000      3.54700000
O     -4.04400000     -4.28700000     -3.08600000
H     -3.76000000     -4.45700000     -2.18800000
H     -3.60200000     -4.95700000     -3.60800000
O     -9.82600000     -5.96500000     -0.96200000
H     -9.97500000     -6.56300000     -1.69400000
H    -10.53200000     -6.16300000     -0.34500000
O     14.54700000      2.25700000      7.01500000
H     14.24600000      3.16500000      6.98000000
H     13.74200000      1.73800000      7.01200000
O      0.26100000     -0.01000000     15.85200000
H      0.02100000     -0.75000000     16.41000000
H      1.15600000      0.20600000     16.11300000
O     -7.11300000      7.79800000    -11.27100000
H     -8.01700000      7.48500000    -11.30300000
H     -6.59300000      7.00900000    -11.11700000
O     -1.47300000     15.52200000      8.26100000
H     -0.63200000     15.90300000      8.51200000
H     -1.74100000     16.01900000      7.48800000
O     14.79200000      6.80600000      0.76100000
H     15.71400000      6.96000000      0.96800000
H     14.76800000      5.90900000      0.42900000
O    -11.57800000      2.84300000      8.91400000
H    -11.23400000      3.53100000      8.34400000
H    -10.99100000      2.10100000      8.77400000
O     -3.98700000      3.49200000     13.53600000
H     -4.92500000      3.65500000     13.43600000
H     -3.89400000      3.17500000     14.43500000
O      6.47800000      0.39500000     -7.19000000
H      6.08300000      1.25800000     -7.31000000
H      6.66800000      0.34600000     -6.25300000
O     -6.30600000     -3.71100000     -4.76000000
H     -6.70700000     -4.56900000     -4.62000000
H     -5.43400000     -3.78900000     -4.37200000
O     -2.20200000      8.65000000      1.20500000
H     -2.72000000      9.23900000      0.65700000
H     -1.57100000      8.25500000      0.60300000
O    -13.72800000     -0.59900000    -10.62400000
H    -14.45000000     -0.90100000    -11.17500000
H    -13.06500000     -1.28500000    -10.70200000
O     -0.39700000     -8.99800000    -11.90600000
H     -0.62000000     -9.79700000    -12.38300000
H     -1.24200000     -8.59700000    -11.70100000
O    -15.01800000      2.97000000     -8.46100000
H    -14.47000000      2.20800000     -8.27200000
H    -15.01300000      3.03900000     -9.41500000
O    -10.92000000     10.26100000      8.08600000
H    -10.45800000     10.66500000      7.35100000
H    -10.26300000      9.70500000      8.50500000
O     -2.37900000      4.60000000      2.19000000
H     -3.03500000      4.03400000      1.78200000
H     -2.88700000      5.19900000      2.73700000
O     -1.76700000    -10.73200000      7.82500000
H     -1.37600000    -10.73300000      6.95100000
H     -1.02600000    -10.60500000      8.41800000
O     -4.19200000     11.16000000      2.31000000
H     -3.28100000     11.10400000      2.02300000
H     -4.14500000     11.13400000      3.26600000
O      4.37400000    -14.32400000      2.63300000
H      4.15100000    -14.95900000      3.31400000
H      4.39900000    -13.48300000      3.08900000
O     -2.62000000      9.52200000     14.10300000
H     -3.39100000     10.08800000     14.14400000
H     -2.19700000      9.63000000     14.95500000
O      2.42700000    -12.77600000    -12.96800000
H      3.00300000    -12.67000000    -13.72600000
H      2.48100000    -11.93900000    -12.50800000
O      1.83500000     -8.35200000     -8.07100000
H      2.52000000     -7.80100000     -8.44900000
H      2.23300000     -9.22000000     -8.00700000
O     -3.85200000      4.50300000      5.33900000
H     -3.21400000      5.05200000      4.88300000
H     -3.32200000      3.86500000      5.81600000
O    -15.48100000     -5.27000000     -5.87100000
H    -15.32000000     -4.99800000     -4.96800000
H    -14.82100000     -4.80200000     -6.38400000
O     15.00000000     -4.97100000     -1.64900000
H     15.39100000     -4.15900000     -1.97200000
H     14.18300000     -5.05500000     -2.14100000
O     16.71300000     -1.22000000     -6.16500000
H     17.18600000     -0.49300000     -6.57000000
H     17.25300000     -1.46700000     -5.41400000
O     -2.89000000      2.72100000     -7.63000000
H     -2.85100000      2.05800000     -8.31900000
H     -3.77900000      2.65300000     -7.28200000
O      0.91300000    -18.03900000      4.54300000
H      0.33600000    -18.80200000      4.50100000
H      0.39300000    -17.32500000      4.17500000
O      4.49800000     -2.75900000     10.48600000
H      5.13300000     -2.64700000      9.77900000
H      4.10100000     -3.61500000     10.31900000
O    -10.58100000     12.33900000     -2.16700000
H     -9.85400000     11.71600000     -2.18200000
H    -10.74400000     12.49500000     -1.23700000
O     -9.08700000     -8.81700000     -5.47300000
H     -8.47000000     -9.50100000     -5.73400000
H     -9.94600000     -9.23700000     -5.52400000
O     -3.56200000     12.69500000      8.24500000
H     -2.79300000     12.97600000      7.75000000
H     -3.25600000     11.94800000      8.75900000
O    -10.67400000     -0.75400000      2.69700000
H    -11.49300000     -0.78000000      3.19100000
H    -10.77600000     -1.43000000      2.02700000
O     17.27200000      2.18500000      1.00600000
H     16.78000000      1.38500000      0.82000000
H     16.72600000      2.88900000      0.65600000
O     -0.36900000     -7.12700000      3.28700000
H     -1.27400000     -6.99700000      3.57100000
H     -0.30900000     -6.65600000      2.45600000
O      7.65500000      7.36900000     -0.23500000
H      8.25000000      8.10400000     -0.38300000
H      6.78100000      7.75500000     -0.28400000
O      8.32100000     -9.73500000      2.99200000
H      8.12100000     -9.99900000      2.09400000
H      8.13700000    -10.51400000      3.51700000
O     -5.97100000      5.38100000    -10.93800000
H     -5.05700000      5.10200000    -10.87400000
H     -6.36500000      5.09800000    -10.11400000
O      5.09300000      2.50600000     -7.05000000
H      4.48200000      2.53600000     -7.78600000
H      4.86900000      3.27200000     -6.52100000
O      4.69700000     13.72600000     -7.63300000
H      3.83900000     14.00600000     -7.95300000
H      4.75800000     12.80500000     -7.88600000
O     -3.42400000    -13.80300000     -0.89300000
H     -3.61800000    -12.86800000     -0.82800000
H     -2.52000000    -13.83800000     -1.20600000
O      5.93700000    -10.16900000    -13.21500000
H      5.03000000     -9.93800000    -13.01200000
H      6.15100000     -9.64400000    -13.98600000
O     -1.42200000      6.74800000      5.81800000
H     -0.81700000      6.81300000      5.07900000
H     -1.70000000      7.64900000      5.98000000
O      7.87100000     -8.35400000     -2.01600000
H      8.37200000     -9.00200000     -2.51300000
H      7.72200000     -7.64000000     -2.63600000
O     -2.79400000      3.11900000    -13.87900000
H     -2.48900000      4.01200000    -13.71700000
H     -2.23500000      2.57200000    -13.32700000
O    -14.80300000     -9.23700000     -5.68200000
H    -13.95500000     -8.80100000     -5.60300000
H    -14.58600000    -10.16000000     -5.81700000
O     -3.43500000     -1.13800000    -14.22400000
H     -4.33600000     -1.46100000    -14.23700000
H     -2.93600000     -1.83900000    -13.80500000
O     -6.13700000      7.35300000     -1.62800000
H     -5.97000000      6.76000000     -0.89500000
H     -6.61800000      8.08300000     -1.24000000
O    -12.67000000     -3.07800000    -10.87000000
H    -13.45900000     -3.57300000    -10.65100000
H    -12.36400000     -3.46400000    -11.69100000
O     15.17700000      7.75400000      5.48900000
H     15.34700000      8.30900000      4.72700000
H     16.01200000      7.31800000      5.65900000
O      0.81100000     -1.46600000    -13.96700000
H      1.15600000     -2.10100000    -14.59500000
H      0.24700000     -0.89500000    -14.49000000
O      5.89000000      6.13500000    -13.36000000
H      6.17900000      6.11500000    -12.44800000
H      5.13900000      5.54200000    -13.38800000
O      0.15800000     -3.29500000      2.52000000
H     -0.58300000     -3.38200000      3.11900000
H     -0.15100000     -2.69300000      1.84300000
O     -1.37100000      5.25900000      8.25000000
H     -1.69900000      5.80800000      7.53800000
H     -0.89600000      4.55400000      7.81000000
O     -5.34600000     -3.47100000      0.43400000
H     -4.47900000     -3.78600000      0.17600000
H     -5.42400000     -3.71600000      1.35600000
O      6.21900000     12.62100000      3.04400000
H      6.21700000     12.16300000      3.88500000
H      6.35000000     11.92900000      2.39500000
O     -4.24500000      3.45700000    -16.37000000
H     -3.84000000      4.06900000    -16.98600000
H     -3.58300000      3.32900000    -15.69100000
O     13.06100000      6.73400000      8.45000000
H     13.42100000      7.38900000      9.04800000
H     12.22400000      6.48500000      8.84400000
O     -0.15700000     -4.64500000    -10.44000000
H     -0.28400000     -5.36300000     -9.81900000
H      0.75800000     -4.72000000    -10.71000000
O     -9.36900000     -3.48500000      0.16600000
H    -10.20600000     -3.09900000     -0.09300000
H     -9.33600000     -4.32000000     -0.30000000
O     -1.67100000    -12.46100000     -6.69300000
H     -1.46100000    -11.80900000     -6.02500000
H     -1.07300000    -13.18700000     -6.51700000
O     -3.88900000     -4.24200000     14.46000000
H     -3.08700000     -4.61400000     14.82800000
H     -4.54200000     -4.93400000     14.56000000
O     -8.38300000     -5.04100000    -10.27400000
H     -8.27500000     -5.34500000     -9.37300000
H     -7.62400000     -4.47800000    -10.42900000
O     -4.87000000     -7.62200000    -14.45200000
H     -5.50500000     -8.30100000    -14.22600000
H     -4.10200000     -8.10400000    -14.75900000
O     -6.01300000     -9.19000000     -3.98800000
H     -6.93600000     -9.39800000     -3.84300000
H     -5.56300000    -10.03100000     -3.91000000
O     -3.09400000     -6.72800000      4.08400000
H     -3.25400000     -7.65200000      3.89200000
H     -2.83800000     -6.71600000      5.00600000
O      6.18100000      3.74300000      0.66600000
H      5.33300000      3.54600000      1.06400000
H      6.15600000      4.68500000      0.50100000
O      1.42100000      9.89300000     -9.82000000
H      2.08400000      9.34700000    -10.24200000
H      1.59300000      9.79800000     -8.88300000
O     -7.75600000     -2.05600000      7.34500000
H     -7.13600000     -2.57700000      6.83500000
H     -7.88500000     -1.26200000      6.82800000
O      0.85600000    -10.20700000     -0.40900000
H      1.26200000     -9.35500000     -0.25100000
H     -0.06300000    -10.00500000     -0.58700000
O    -10.18700000      7.83800000      2.53100000
H    -10.65400000      7.46500000      1.78200000
H     -9.64300000      7.12000000      2.85500000
O     -2.07500000      7.87500000     -9.11400000
H     -1.44900000      7.57800000     -9.77300000
H     -1.67400000      7.63700000     -8.27800000
O     -3.83300000     -0.57300000     16.38800000
H     -3.06400000     -0.93400000     15.94700000
H     -4.57700000     -0.93900000     15.91000000
O     11.13600000      1.71100000     -0.27800000
H     10.75500000      1.00000000     -0.79300000
H     11.88600000      1.31200000      0.16200000
O    -13.58700000     -3.29700000     -3.43700000
H    -12.90400000     -3.91900000     -3.68600000
H    -14.35900000     -3.83900000     -3.27700000
O      9.46900000      7.10600000      5.29200000
H      9.00600000      7.08400000      6.13000000
H     10.30300000      6.67100000      5.46800000
O     -2.24600000     -1.70100000      3.11800000
H     -1.88100000     -1.36000000      2.30100000
H     -2.93400000     -1.07700000      3.35200000
O     -1.66200000      3.69900000     11.87600000
H     -1.33600000      2.91200000     12.31200000
H     -2.38100000      4.00100000     12.43200000
O      6.60300000      3.61700000     10.45700000
H      6.17300000      4.43500000     10.20900000
H      6.93300000      3.26100000      9.63200000
O    -11.84100000     -1.53700000     11.96400000
H    -10.90000000     -1.47200000     12.13100000
H    -12.24100000     -1.49500000     12.83300000
O     11.98000000     -4.73600000      8.29100000
H     11.10000000     -5.07300000      8.12800000
H     12.55900000     -5.34100000      7.82800000
O      6.06700000     15.10400000     -4.95300000
H      5.97000000     14.17300000     -5.15500000
H      7.00600000     15.27100000     -5.03900000
O      2.67600000      9.32600000     15.24100000
H      2.62600000      9.74000000     14.37900000
H      2.24500000      8.48000000     15.12600000
O      1.63800000     16.20200000      7.63600000
H      2.50000000     16.03200000      8.01500000
H      1.31100000     15.33700000      7.38600000
O    -14.98100000      8.25800000      4.52700000
H    -14.68900000      8.36100000      5.43300000
H    -14.18300000      8.05200000      4.04100000
O     13.30900000     -3.57900000     10.66700000
H     13.65800000     -2.81500000     10.20800000
H     12.91700000     -4.11400000      9.97700000
O      1.93000000    -14.64300000      1.09400000
H      2.08600000    -15.57800000      0.96200000
H      2.42600000    -14.42600000      1.88400000
O      3.06300000      7.01000000    -11.16800000
H      2.76000000      6.22800000    -10.70700000
H      2.78000000      6.87900000    -12.07300000
O     14.02100000      4.99500000      6.68700000
H     14.69600000      5.52700000      6.26600000
H     13.60500000      5.58700000      7.31300000
O     -9.76000000     11.56100000      5.71400000
H     -9.94600000     12.49300000      5.59900000
H     -9.48100000     11.26400000      4.84800000
O     -3.32200000     -6.73700000     -4.47200000
H     -2.95600000     -7.55100000     -4.12500000
H     -3.38300000     -6.88600000     -5.41600000
O     -3.94400000     -1.31600000     11.39100000
H     -3.01100000     -1.48300000     11.25700000
H     -4.03100000     -0.36600000     11.31400000
O    -15.13900000      0.19700000      2.25100000
H    -14.29800000      0.65300000      2.23700000
H    -15.64700000      0.65300000      2.92200000
O     -5.86600000     -2.29000000    -14.00000000
H     -5.91000000     -1.95500000    -13.10400000
H     -6.78100000     -2.40000000    -14.25900000
O    -10.27000000     12.15200000     -6.52500000
H    -10.90400000     11.43500000     -6.48700000
H     -9.44700000     11.76000000     -6.23400000
O    -16.15900000     -6.84000000     -0.89600000
H    -16.94400000     -7.24200000     -0.52300000
H    -15.93600000     -6.13900000     -0.28400000
O     -9.65600000      8.08400000     -7.14000000
H    -10.28100000      7.64700000     -7.71900000
H    -10.14600000      8.23800000     -6.33200000
O     -2.43100000     -7.90300000    -16.29400000
H     -2.94400000     -7.87200000    -17.10100000
H     -2.34100000     -6.98700000    -16.03200000
O      9.24300000     -0.11600000     -0.99200000
H      8.47000000     -0.02800000     -0.43400000
H      8.91800000      0.04800000     -1.87800000
O      2.24100000     -3.70900000     16.37100000
H      2.15200000     -3.30400000     17.23400000
H      2.65900000     -4.55200000     16.54400000
O     14.51500000     -0.65600000     -7.93500000
H     14.97600000      0.09300000     -8.31300000
H     14.95600000     -0.81300000     -7.10000000
O     -8.51800000      8.91100000      0.49400000
H     -8.76800000      9.02100000      1.41200000
H     -8.55900000      7.96600000      0.34600000
O     -8.40500000     -9.27300000      6.02900000
H     -8.58000000    -10.07400000      5.53500000
H     -8.45400000     -9.54300000      6.94600000
O     -4.57800000      7.49100000      7.85100000
H     -4.49600000      8.21400000      8.47400000
H     -4.32500000      6.71500000      8.35000000
O      8.56300000    -10.78200000     -9.96400000
H      7.65900000    -10.47100000     -9.91500000
H      9.06600000    -10.13600000     -9.46700000
O      2.53700000      6.03400000      6.19800000
H      2.02400000      6.84200000      6.23100000
H      2.34000000      5.59200000      7.02400000
O      1.27300000      4.30200000     -2.90800000
H      1.41300000      4.97900000     -2.24700000
H      0.32400000      4.28300000     -3.03400000
O     -3.63400000     -8.54900000      8.54400000
H     -2.98200000     -9.23700000      8.41400000
H     -4.31500000     -8.96200000      9.07500000
O     -7.17500000    -13.42400000     -4.08700000
H     -7.23600000    -13.77300000     -4.97600000
H     -6.32100000    -12.99000000     -4.05800000
O     -1.48700000      6.41400000    -14.07800000
H     -1.22900000      6.54800000    -14.99000000
H     -2.29600000      6.91600000    -13.98200000
O     -0.45900000    -15.82300000     -0.33900000
H      0.44500000    -16.10900000     -0.21300000
H     -0.51500000    -14.99000000      0.12900000
O      8.01000000     -6.46400000      0.13400000
H      7.87900000     -7.19000000     -0.47600000
H      8.96000000     -6.41500000      0.24700000
O     -8.28300000      5.69300000      3.44500000
H     -8.61100000      4.84900000      3.75500000
H     -7.62300000      5.94600000      4.09000000
O     -7.45900000     -1.09200000     -4.30000000
H     -7.13800000     -1.99300000     -4.25800000
H     -8.36700000     -1.17400000     -4.59100000
O      6.83500000      1.03200000     -4.48900000
H      6.52500000      1.40000000     -3.66100000
H      7.14500000      1.78900000     -4.98600000
O    -11.02600000      8.69200000      4.88100000
H    -10.25400000      8.52400000      5.42100000
H    -10.87700000      8.18100000      4.08500000
O     -2.00200000     -5.60900000     16.03800000
H     -1.59800000     -5.14400000     16.77000000
H     -1.26500000     -5.87500000     15.48700000
O     -5.83200000     -6.37100000     14.37800000
H     -5.36100000     -7.08700000     14.80400000
H     -6.26100000     -5.90500000     15.09500000
O     -1.17500000     -0.16900000    -15.21300000
H     -1.22100000     -0.13200000    -16.16900000
H     -2.06700000     -0.38400000    -14.93900000
O      6.96000000      6.03300000      3.92400000
H      7.76800000      5.56500000      3.71500000
H      7.05400000      6.88100000      3.48900000
O     16.88400000     -6.11600000      2.21700000
H     16.06900000     -5.63200000      2.08300000
H     17.56200000     -5.44100000      2.24200000
O      6.54000000      1.55100000      8.14600000
H      7.37600000      1.13800000      8.36200000
H      6.61200000      1.76700000      7.21600000
O    -12.53700000      5.43100000    -11.07200000
H    -12.80500000      5.72200000    -10.20000000
H    -13.35100000      5.15500000    -11.49300000
O     -4.79000000     -4.68800000    -14.40300000
H     -5.03900000     -3.76500000    -14.35200000
H     -4.91800000     -5.02000000    -13.51400000
O      0.65700000     12.49700000     -1.64600000
H      0.91900000     13.02200000     -0.89000000
H      0.05400000     11.84500000     -1.28800000
O      5.40500000     -9.26500000     -7.38600000
H      4.49000000     -9.48200000     -7.56400000
H      5.71200000     -8.84700000     -8.19000000
O      2.93000000      6.53700000     -4.91200000
H      2.58900000      5.67200000     -4.68700000
H      2.57800000      7.11700000     -4.23700000
O     15.93300000      4.92300000      3.66600000
H     16.26700000      4.03600000      3.53100000
H     16.56700000      5.33000000      4.25700000
O      4.96800000     -8.60900000      6.52100000
H      4.64700000     -7.90500000      7.08500000
H      4.55900000     -8.44100000      5.67200000
O    -12.50100000     10.67000000     -3.97400000
H    -11.71400000     11.01400000     -3.55100000
H    -13.21400000     10.90400000     -3.37900000
O     14.07500000      0.59600000     -2.74100000
H     14.22900000     -0.02100000     -2.02500000
H     13.64200000      0.07500000     -3.41700000
O     -0.50600000     -9.55700000    -15.66900000
H     -0.85700000    -10.02300000    -14.91000000
H     -1.21600000     -8.97600000    -15.94300000
O      2.03700000      8.43000000     -2.98200000
H      2.16000000      8.67900000     -2.06600000
H      2.33200000      9.19200000     -3.48000000
O     14.87700000     -9.55400000     -5.62600000
H     15.28000000     -9.35700000     -4.78100000
H     14.62100000     -8.69900000     -5.97400000
O      0.79100000     -7.81500000      7.51400000
H      0.87900000     -8.74600000      7.72000000
H      1.13800000     -7.73200000      6.62600000
O    -10.22800000      0.44700000     -7.96300000
H     -9.71800000     -0.32900000     -7.73200000
H     -9.60400000      1.02100000     -8.40500000
O      4.70000000     10.82500000     -7.98500000
H      4.79600000     10.04800000     -7.43300000
H      4.73600000     10.48800000     -8.88000000
O      4.48900000      6.27200000      2.89700000
H      5.20600000      6.16200000      3.52200000
H      4.26100000      7.20000000      2.95300000
O      9.11500000     -6.07200000     -8.10000000
H      9.35500000     -5.83300000     -8.99500000
H      9.94800000     -6.28100000     -7.67600000
O     -1.66300000      1.83900000     -4.88500000
H     -2.32300000      1.44400000     -5.45500000
H     -0.97100000      1.18000000     -4.82700000
O     13.07400000     -3.29800000      6.18600000
H     12.86300000     -3.79200000      6.97900000
H     12.25600000     -2.85800000      5.95400000
O     -4.90800000      4.97100000     -0.14800000
H     -5.58200000      4.44800000     -0.58200000
H     -5.09600000      4.87500000      0.78600000
O    -11.30700000      6.93300000     11.12900000
H    -11.03400000      7.35800000     11.94200000
H    -10.84400000      7.41200000     10.44100000
O     -1.57800000     -0.09400000    -11.52800000
H     -1.26900000     -0.74600000    -10.89900000
H     -1.80200000     -0.60000000    -12.30900000
O      3.91700000    -14.48200000     -2.77800000
H      4.43800000    -14.50600000     -1.97600000
H      3.01500000    -14.37400000     -2.47500000
O     -0.43700000    -13.40900000      1.47500000
H     -0.19000000    -12.55500000      1.82900000
H      0.35600000    -13.72800000      1.04400000
O     15.50500000     -1.16200000     -0.83500000
H     16.25400000     -1.27300000     -0.24900000
H     14.74000000     -1.27100000     -0.26900000
O      5.93400000      2.34600000    -13.37100000
H      5.03900000      2.68200000    -13.32300000
H      6.32100000      2.57500000    -12.52600000
O     16.99800000      1.79400000     -4.31800000
H     16.25800000      1.22000000     -4.12000000
H     17.29800000      1.51000000     -5.18200000
O     -7.47900000     16.73700000     -1.29800000
H     -7.96600000     16.06200000     -1.77100000
H     -7.01900000     16.26000000     -0.60700000
O     -1.41300000      7.20500000     13.39100000
H     -1.77800000      8.06300000     13.61000000
H     -1.28000000      7.23600000     12.44400000
O     -4.16800000    -11.17300000     -0.22100000
H     -3.88800000    -10.38000000      0.23600000
H     -4.96900000    -10.91700000     -0.67800000
O     -4.83400000      1.31200000     11.94000000
H     -4.42800000      1.70200000     11.16600000
H     -4.53000000      1.85300000     12.66900000
O     -0.22300000    -10.57900000      5.21500000
H      0.38500000     -9.93600000      5.57900000
H     -0.07500000    -10.54100000      4.27000000
O     -8.32200000    -12.56800000      0.83900000
H     -7.66100000    -13.20700000      1.10400000
H     -9.09300000    -12.79100000      1.36000000
O     -2.05600000     11.37300000     -3.91600000
H     -2.19800000     10.45000000     -4.12600000
H     -1.41800000     11.67100000     -4.56500000
O     -4.16200000     -2.14100000      7.61600000
H     -4.61800000     -2.41100000      6.81800000
H     -4.67300000     -1.40200000      7.94600000
O      6.04000000     -4.52200000      0.67300000
H      6.67400000     -5.13300000      0.29800000
H      6.33800000     -3.66000000      0.38300000
O    -15.38300000     -8.32200000      1.84900000
H    -15.58800000     -7.62500000      2.47200000
H    -14.62300000     -7.99500000      1.36600000
O      1.06700000     13.03000000     10.20100000
H      1.42300000     12.15500000     10.04900000
H      0.25300000     12.87700000     10.68100000
O     -3.58200000     12.81700000     -1.85300000
H     -3.66500000     13.73200000     -2.12400000
H     -2.78500000     12.51100000     -2.28500000
O     -1.45600000     13.13100000      6.27600000
H     -0.63000000     13.10100000      6.75900000
H     -1.59200000     14.06000000      6.09000000
O     11.94400000     -4.37600000     -8.42900000
H     11.90300000     -5.31800000     -8.26000000
H     11.25800000     -4.22000000     -9.07800000
O     -1.83600000     -5.60700000      1.30700000
H     -2.64800000     -5.82200000      0.84700000
H     -1.39400000     -4.98300000      0.73200000
O     10.40200000      6.62100000      9.44600000
H     10.16700000      5.80700000      9.89100000
H      9.56200000      7.01500000      9.20800000
O    -10.09400000     -3.51100000      6.20100000
H    -10.23600000     -3.96200000      5.36900000
H     -9.37800000     -3.99300000      6.61500000
O     -3.73500000    -11.89100000    -12.26200000
H     -4.17200000    -11.41800000    -11.55500000
H     -3.74800000    -12.80600000    -11.98300000
O      6.06300000     -0.94000000    -16.81500000
H      6.59700000     -0.57800000    -17.52300000
H      5.38500000     -1.44600000    -17.26100000
O      7.76000000     -8.04100000      8.20500000
H      8.31700000     -8.38300000      7.50600000
H      6.86800000     -8.24100000      7.92100000
O      4.93500000      5.21600000     -6.27100000
H      5.33100000      4.95200000     -5.44000000
H      4.13100000      5.67100000     -6.02000000
O     -2.63900000     -3.55600000     -0.58000000
H     -2.70200000     -2.69700000     -0.16300000
H     -1.81000000     -3.53100000     -1.05700000
O      1.76600000     -0.82700000      5.43200000
H      1.40900000      0.06100000      5.44300000
H      1.96600000     -1.01600000      6.34900000
O      8.22500000    -12.69600000      3.68200000
H      8.75300000    -12.63000000      4.47800000
H      8.55800000    -13.47500000      3.23800000
O      2.68100000    -13.72300000     -7.07100000
H      1.84100000    -13.95900000     -7.46300000
H      2.93900000    -14.49800000     -6.57200000
O     11.22200000     13.90000000      2.44500000
H     10.99000000     14.81400000      2.28200000
H     11.17100000     13.48200000      1.58500000
O      1.46900000     -5.01900000      0.62600000
H      1.08200000     -4.51600000      1.34200000
H      2.40200000     -5.06000000      0.83900000
O     13.20000000     -0.24500000    -12.70700000
H     12.55900000     -0.49200000    -12.04000000
H     13.36300000      0.68500000    -12.54900000
O     -6.34100000      0.03200000     -6.50100000
H     -6.36000000     -0.89700000     -6.73100000
H     -6.66600000      0.06200000     -5.60100000
O     -0.35700000    -14.61600000     -5.68700000
H      0.35800000    -15.25300000     -5.69900000
H     -0.60300000    -14.55000000     -4.76400000
O     -8.25700000      3.62200000      8.60200000
H     -8.38800000      3.82800000      9.52800000
H     -7.83200000      4.40000000      8.24100000
O      8.01900000      3.25800000     -6.15100000
H      8.80000000      2.79800000     -6.45600000
H      7.59500000      3.56800000     -6.95100000
O      7.44500000      7.91500000     -7.60500000
H      7.63200000      8.77600000     -7.23200000
H      7.62700000      8.01400000     -8.53900000
O      3.12400000    -13.14200000     10.32400000
H      3.84700000    -13.56100000      9.85700000
H      3.30200000    -13.31800000     11.24800000
O    -16.00300000      0.84500000     -2.14600000
H    -16.48600000      0.54100000     -2.91600000
H    -15.77700000      1.75300000     -2.34800000
O    -12.02100000     10.91400000      2.43300000
H    -11.48500000     10.34300000      2.98400000
H    -12.89400000     10.87100000      2.82300000
O      7.11500000     -3.80000000     -3.97800000
H      6.93600000     -4.03600000     -4.88900000
H      8.06100000     -3.66200000     -3.94800000
O     -6.86800000      5.89000000      7.71400000
H     -6.63200000      6.80500000      7.55700000
H     -6.20600000      5.57400000      8.32700000
O     -3.83700000     12.83100000     -6.92900000
H     -4.25500000     12.65400000     -6.08600000
H     -4.55600000     13.10100000     -7.50000000
O    -13.73300000      0.70400000     -7.98500000
H    -13.66800000      0.52600000     -8.92300000
H    -13.68100000     -0.15900000     -7.57400000
O      8.13200000      2.65800000     12.53300000
H      8.90500000      2.46800000     12.00000000
H      7.54100000      3.12300000     11.94200000
O     -8.43000000     -0.00900000    -12.98900000
H     -8.76800000      0.21900000    -13.85500000
H     -7.92700000      0.75900000    -12.71800000
O     -3.25500000      6.93000000     -2.36400000
H     -4.14400000      6.61700000     -2.19300000
H     -3.21100000      7.01800000     -3.31600000
O      9.36700000      0.63600000      7.80300000
H      9.15300000      1.07200000      6.97800000
H     10.32200000      0.57400000      7.80100000
O      3.31800000      0.37600000    -15.35300000
H      3.74800000     -0.41200000    -15.68500000
H      2.56700000      0.50000000    -15.93300000
O      7.65800000     11.06500000    -11.43900000
H      7.21000000     11.51800000    -10.72400000
H      7.32800000     11.48600000    -12.23300000
O      0.34700000     13.58200000    -11.11100000
H     -0.43500000     13.64200000    -11.66000000
H      0.07500000     13.94100000    -10.26700000
O     11.24800000      6.02000000     -5.46700000
H     10.46600000      6.27700000     -4.97900000
H     11.75700000      6.82800000     -5.54600000
O      6.18500000     -2.27900000      8.48600000
H      7.04800000     -2.59800000      8.22200000
H      5.92800000     -1.67600000      7.78800000
O    -15.54400000      6.26600000     -4.22300000
H    -14.63900000      6.39200000     -3.93700000
H    -15.79500000      7.11000000     -4.59900000
O     -0.69900000      6.99100000     -0.72900000
H     -1.44700000      6.39500000     -0.69300000
H     -0.60200000      7.19800000     -1.65900000
O      6.68500000     -5.69400000    -14.99400000
H      5.76400000     -5.95300000    -14.99700000
H      6.67300000     -4.76300000    -15.21700000
O      0.18200000    -11.26400000     -8.89400000
H     -0.25300000    -10.44500000     -8.65900000
H     -0.48300000    -11.93800000     -8.75300000
O     -6.68200000     10.89000000     11.60400000
H     -6.31400000     11.13300000     10.75400000
H     -7.61800000     11.07600000     11.52200000
O    -13.13200000      9.55400000      6.32700000
H    -12.59300000      9.44800000      5.54300000
H    -12.54700000      9.96300000      6.96500000
O      1.53500000     -1.73800000     10.99900000
H      1.63500000     -2.63500000     10.68200000
H      1.98000000     -1.73200000     11.84700000
O      2.83800000      6.32400000     10.51100000
H      2.40300000      6.44800000     11.35400000
H      2.77000000      7.17500000     10.07900000
O      3.27300000     14.48500000     -9.97400000
H      2.44600000     14.08600000    -10.24300000
H      3.05000000     15.39700000     -9.78800000
O      5.27700000      8.93900000     -0.71100000
H      5.10200000      9.87500000     -0.61300000
H      5.33200000      8.80200000     -1.65600000
O     -3.97900000     -1.66900000     -3.34400000
H     -4.78000000     -1.44100000     -2.87200000
H     -3.88800000     -2.61400000     -3.22100000
O     10.20300000      9.98500000    -10.55000000
H     10.73700000     10.54900000     -9.99100000
H      9.32700000     10.36800000    -10.50900000
O    -11.61900000     -1.00500000    -14.37600000
H    -11.29900000     -1.48400000    -13.61100000
H    -11.00300000     -1.22900000    -15.07400000
O     -8.02200000     -1.36000000      0.89000000
H     -8.48700000     -2.19500000      0.83400000
H     -8.53800000     -0.76200000      0.35000000
O      8.17600000     -1.03000000     15.53900000
H      8.81700000     -1.11300000     16.24500000
H      7.46100000     -0.52300000     15.92300000
O     -7.35200000    -14.95000000      7.72700000
H     -7.26900000    -14.38500000      8.49600000
H     -7.15000000    -14.37800000      6.98700000
O    -13.40000000     -9.14400000      4.51200000
H    -13.54400000     -9.88000000      5.10700000
H    -12.89700000     -9.51600000      3.78800000
O    -15.13600000      4.34000000      1.50500000
H    -15.30500000      4.49900000      0.57600000
H    -15.78600000      4.87500000      1.96100000
O      3.80000000     -4.83000000      2.51300000
H      4.57300000     -4.66300000      1.97300000
H      3.73700000     -4.06300000      3.08200000
O    -12.46500000     -4.87800000      1.09900000
H    -12.26700000     -3.96400000      0.89500000
H    -12.74300000     -4.86500000      2.01500000
O      9.03700000     10.76200000      7.03400000
H      9.56900000     10.34200000      7.71100000
H      9.67300000     11.19800000      6.46600000
O      5.44400000    -11.76300000      3.49700000
H      5.32300000    -11.06200000      2.85700000
H      6.28100000    -12.16200000      3.26100000
O     -5.51800000     -6.26400000      2.31500000
H     -5.10000000     -5.45800000      2.61800000
H     -6.16700000     -6.46600000      2.98800000
O     -2.26500000     -9.67700000     11.22300000
H     -1.54600000    -10.23000000     11.52900000
H     -1.83500000     -8.97600000     10.73300000
O      7.04100000      0.30100000     11.52500000
H      7.47000000      1.01700000     11.99300000
H      7.75100000     -0.13900000     11.05700000
O    -13.16800000      6.93400000      2.62000000
H    -12.92600000      6.06400000      2.93700000
H    -12.77200000      6.99100000      1.75000000
O     -6.65000000     10.14500000    -12.96300000
H     -5.72900000     10.09300000    -13.22000000
H     -6.78700000      9.37900000    -12.40700000
O    -12.24800000      7.76900000     -8.18300000
H    -12.99300000      7.29900000     -8.55800000
H    -12.60200000      8.62500000     -7.94300000
O    -11.44200000      3.88100000     11.44800000
H    -11.53000000      3.39000000     10.63100000
H    -10.50400000      4.05500000     11.52300000
O      1.29100000     14.39800000      0.21200000
H      0.98800000     14.64100000      1.08700000
H      2.24600000     14.38700000      0.28400000
O     -1.10300000     -8.25900000     13.96400000
H     -1.64000000     -9.04900000     14.02200000
H     -0.30100000     -8.47900000     14.43700000
O     10.97900000      9.17600000      8.20100000
H     11.67100000      8.74000000      7.70400000
H     10.90400000      8.66400000      9.00600000
O      0.77200000      9.39100000    -13.10700000
H      0.30800000      9.49800000    -12.27700000
H      1.57300000      9.90500000    -13.00300000
O      4.02400000     -1.87200000     -9.56900000
H      4.36800000     -2.05500000    -10.44300000
H      3.51600000     -2.65100000     -9.34300000
O     -5.15200000     -0.55400000      1.32100000
H     -4.98300000     -0.67000000      2.25500000
H     -5.96100000     -1.04000000      1.16100000
O     -3.85300000    -12.77600000      4.93800000
H     -4.14000000    -11.86400000      4.89600000
H     -3.61900000    -12.99500000      4.03600000
O     -2.55300000    -17.93000000     -0.51300000
H     -1.80100000    -17.34000000     -0.47200000
H     -2.91600000    -17.79400000     -1.38800000
O     -9.37100000     -5.70400000     10.01600000
H     -9.04300000     -4.80500000     10.03700000
H     -8.74200000     -6.20100000     10.53800000
O     -1.24400000    -11.12100000    -13.30200000
H     -0.73100000    -11.92600000    -13.37400000
H     -2.03200000    -11.38100000    -12.82300000
O      6.75500000     -7.47600000     -4.40500000
H      5.80300000     -7.45100000     -4.30700000
H      6.92200000     -7.03600000     -5.23800000
O     -8.76100000      1.26400000      2.32400000
H     -8.18000000      0.51800000      2.17900000
H     -9.63700000      0.88100000      2.36700000
O      6.55700000    -10.80000000      5.96600000
H      5.97200000    -10.08800000      6.22300000
H      5.98800000    -11.43100000      5.52600000
O     15.18100000     -5.05600000      7.78400000
H     14.67600000     -5.86300000      7.68000000
H     15.95500000     -5.18600000      7.23600000
O     -0.81300000     10.52700000    -11.13200000
H     -0.10000000     10.42700000    -10.50100000
H     -0.90400000     11.47300000    -11.24400000
O     17.27500000      4.29800000     -3.48100000
H     17.21300000      3.42000000     -3.85700000
H     18.21400000      4.45500000     -3.39000000
O      5.40200000      9.42900000      9.72600000
H      4.60400000      9.22300000      9.23900000
H      5.61200000     10.32800000      9.47300000
O      3.46900000      3.45400000    -14.16200000
H      3.43700000      2.66600000    -14.70400000
H      3.65400000      4.16300000    -14.77900000
O     -6.83300000    -10.67700000     13.52500000
H     -6.55000000     -9.86700000     13.10300000
H     -7.14500000    -10.40100000     14.38700000
O     -1.44400000     -2.76500000    -13.08900000
H     -1.15700000     -3.42800000    -12.46200000
H     -0.63400000     -2.43700000    -13.47900000
O     11.05400000     -1.42000000    -11.51600000
H     11.44600000     -0.99600000    -10.75300000
H     10.60300000     -0.71300000    -11.97800000
O      2.22200000     11.33000000     -3.55100000
H      3.08100000     11.66500000     -3.29200000
H      1.62700000     11.64600000     -2.87100000
O      3.61100000      2.58900000     -9.66000000
H      2.89800000      3.22800000     -9.63100000
H      3.19400000      1.77800000     -9.95100000
O     -3.93200000     -2.44400000     -9.10300000
H     -4.64300000     -2.52000000     -8.46600000
H     -3.17700000     -2.16200000     -8.58700000
O     15.15100000      8.04500000     -3.43000000
H     14.72100000      7.27300000     -3.79800000
H     14.45700000      8.50100000     -2.95400000
O     -5.91100000     -8.28200000     12.12900000
H     -6.60900000     -8.06100000     11.51300000
H     -5.73300000     -7.46400000     12.59300000
O     12.99900000     -4.78700000      3.80500000
H     13.37300000     -4.32900000      4.55800000
H     13.55800000     -5.55600000      3.69100000
O      2.53900000      0.21300000    -10.81900000
H      3.37800000     -0.23400000    -10.93500000
H      1.88200000     -0.46700000    -10.97000000
O      7.42500000     -9.74000000      0.38100000
H      7.71500000     -9.69300000     -0.53000000
H      7.15400000    -10.65100000      0.49900000
O    -11.62100000     -6.81000000      8.92500000
H    -10.89000000     -6.29100000      9.26000000
H    -11.41000000     -6.95300000      8.00200000
O      4.13600000     -6.93500000     -3.76700000
H      3.97100000     -7.22900000     -4.66300000
H      4.59300000     -6.10000000     -3.86900000
O     -2.99300000     -4.41500000    -10.75400000
H     -3.32300000     -3.58300000    -10.41600000
H     -2.04100000     -4.33000000    -10.71300000
O     -7.34400000     15.03400000     -4.33700000
H     -8.25800000     14.81500000     -4.52300000
H     -7.06600000     14.37900000     -3.69700000
O      2.72000000      1.94500000     17.09600000
H      3.27100000      2.04400000     16.31900000
H      3.33900000      1.79500000     17.81100000
O     -1.37300000     -4.13100000      7.38100000
H     -2.15100000     -3.69400000      7.72500000
H     -0.94000000     -3.46500000      6.84600000
O     13.22400000      1.16300000      2.14800000
H     13.11500000      2.07400000      2.42200000
H     13.29900000      0.67400000      2.96700000
O      9.57900000     -8.23400000     -5.09000000
H     10.08600000     -8.96000000     -5.45300000
H      8.66800000     -8.51700000     -5.16400000
O     -0.17700000     -5.61100000     14.12700000
H     -0.68200000     -6.36600000     13.82500000
H      0.68000000     -5.71500000     13.71300000
O     -6.62600000     11.97600000      5.97800000
H     -6.93200000     11.29800000      5.37500000
H     -6.62700000     12.77900000      5.45700000
O      6.02500000     12.32600000     -5.61300000
H      6.82400000     11.87300000     -5.88200000
H      5.51700000     12.41400000     -6.42000000
O    -11.58900000    -13.23700000     -1.91900000
H    -12.00600000    -12.47700000     -2.32400000
H    -12.30700000    -13.85200000     -1.76800000
O    -11.54100000     -6.22900000      4.46800000
H    -12.19400000     -5.56600000      4.69100000
H    -11.99800000     -6.82700000      3.87700000
O     -8.62500000      6.05600000      0.64600000
H     -8.46900000      6.17100000      1.58300000
H     -9.20200000      5.29400000      0.59100000
O     -3.46300000     11.06000000    -12.40900000
H     -3.55900000     11.96300000    -12.10700000
H     -3.38400000     10.54500000    -11.60600000
O      2.13500000     -5.93000000     12.76500000
H      1.89100000     -6.25400000     11.89800000
H      3.01100000     -6.28400000     12.91500000
O     10.45700000      2.88100000     -2.59700000
H      9.99800000      2.09800000     -2.89900000
H     10.66900000      2.69600000     -1.68200000
O    -17.37900000     -0.89500000     -3.67100000
H    -18.19600000     -0.49000000     -3.37900000
H    -17.43400000     -1.79800000     -3.35800000
O     -3.68400000     15.49300000      4.51000000
H     -3.13500000     16.26700000      4.62900000
H     -3.08500000     14.82200000      4.18000000
O     -8.61000000      4.37000000     11.11800000
H     -8.13200000      3.69900000     11.60500000
H     -8.42400000      5.18400000     11.58700000
O      5.90500000      2.62500000     14.97100000
H      6.67200000      2.64800000     14.39900000
H      6.10300000      1.94000000     15.60900000
O     -2.02300000     10.20600000      9.21300000
H     -2.90800000      9.88300000      9.38200000
H     -1.71300000     10.51400000     10.06500000
O    -15.07800000     -2.46400000      1.50300000
H    -14.99600000     -1.61300000      1.93300000
H    -14.93900000     -2.27900000      0.57500000
O      4.55400000     10.63800000    -12.34900000
H      3.64000000     10.77500000    -12.09900000
H      4.99800000     11.44500000    -12.08900000
O     -4.54100000     -8.77000000     15.33200000
H     -5.05600000     -9.54200000     15.56500000
H     -3.74500000     -9.12300000     14.93400000
O     10.26600000      1.39400000     11.28900000
H     10.55800000      0.79300000     11.97400000
H     11.07100000      1.66200000     10.84600000
O     16.87900000     -6.61700000     -3.22400000
H     16.69300000     -7.49700000     -3.55100000
H     16.39900000     -6.56300000     -2.39800000
O    -13.86400000      0.45400000     11.77300000
H    -14.64600000     -0.02300000     12.05200000
H    -13.20400000     -0.22700000     11.63900000
O    -10.89000000      2.95900000    -10.78400000
H    -11.62300000      3.55200000    -10.94600000
H    -10.46000000      2.87100000    -11.63500000
O      6.39500000     -2.68500000     -8.51800000
H      6.26600000     -2.76500000     -9.46300000
H      6.05800000     -1.81500000     -8.30300000
O     -2.11200000     16.25700000      0.60100000
H     -1.67700000     16.85700000      1.20700000
H     -2.48500000     16.82600000     -0.07200000
O     -5.22900000    -12.36600000     12.15700000
H     -5.17400000    -11.79500000     11.39100000
H     -5.84500000    -11.92500000     12.74200000
O      7.02800000      6.40800000      6.83000000
H      7.01300000      6.24500000      5.88700000
H      6.34900000      5.83300000      7.18400000
O    -13.33600000     -3.41200000      7.07900000
H    -13.47900000     -4.31900000      7.35200000
H    -12.60000000     -3.11500000      7.61300000
O     -2.57300000    -10.36000000     14.23300000
H     -2.52700000    -10.84100000     13.40700000
H     -2.65600000    -11.04000000     14.90200000
O     -0.36000000    -15.65600000     -2.89000000
H     -0.07000000    -15.71400000     -1.98000000
H     -1.26800000    -15.96000000     -2.87200000
O    -16.60000000      2.60600000      6.15200000
H    -17.48800000      2.91200000      6.33800000
H    -16.13200000      2.71300000      6.98000000
O     -5.78200000     -2.61000000     -7.16400000
H     -5.89400000     -2.81000000     -6.23400000
H     -6.66800000     -2.64300000     -7.52400000
O     12.54800000      5.21600000     -7.86200000
H     13.41100000      5.44100000     -7.51600000
H     12.00100000      5.10100000     -7.08500000
O      7.42700000      2.88300000     -1.96600000
H      8.36500000      3.05300000     -2.05000000
H      7.28000000      2.81600000     -1.02200000
O    -14.66100000     -4.50800000     -9.91100000
H    -14.31900000     -4.21700000     -9.06600000
H    -14.90800000     -5.42200000     -9.76800000
O      4.48100000      8.69000000     -5.67600000
H      3.95100000      7.91000000     -5.51600000
H      5.09900000      8.71300000     -4.94600000
O      6.24900000    -14.99300000     -6.96400000
H      6.12100000    -15.56300000     -6.20500000
H      6.67300000    -14.21200000     -6.60800000
O      0.96200000    -15.02100000      9.70300000
H      0.23400000    -14.59900000     10.15800000
H      1.73500000    -14.53000000      9.98200000
O    -14.10400000     -1.62000000     -1.35700000
H    -14.69400000     -0.94600000     -1.69200000
H    -13.79600000     -2.08000000     -2.13800000
O     13.64200000      2.34600000     -8.05200000
H     13.73000000      2.06900000     -7.14000000
H     13.04100000      3.09000000     -8.01900000
O      4.01000000     -6.80200000     -6.43200000
H      4.51200000     -7.51400000     -6.82900000
H      3.80900000     -6.21500000     -7.16100000
O    -14.34000000     -8.23600000     -2.30200000
H    -13.82700000     -7.58900000     -2.78700000
H    -14.93400000     -7.71500000     -1.76200000
O     -2.39200000     -9.14800000     -5.99200000
H     -1.90000000     -9.05200000     -6.80700000
H     -1.82900000     -9.68400000     -5.43300000
O     13.64300000      2.46200000    -11.88400000
H     12.81600000      2.74900000    -12.27100000
H     14.12600000      3.27300000    -11.72200000
O      4.17400000    -10.11600000     10.09500000
H      3.87000000    -11.00900000      9.93100000
H      4.27600000     -9.73400000      9.22400000
O     -3.06700000     -6.96000000     12.37500000
H     -2.25400000     -7.15500000     12.84100000
H     -3.52100000     -7.80200000     12.32400000
O     -4.38600000      9.07100000     10.02300000
H     -5.21300000      9.48000000     10.27700000
H     -4.09600000      8.60700000     10.80800000
O     -3.06000000     -5.99100000     -7.86800000
H     -2.92400000     -5.04500000     -7.93200000
H     -2.23000000     -6.32900000     -7.53100000
O      2.57500000     -5.03700000      9.58500000
H      2.71700000     -4.85800000      8.65600000
H      1.62400000     -4.99500000      9.69400000
O      5.52000000      2.65100000      3.86300000
H      4.92200000      1.90700000      3.80200000
H      5.16800000      3.29300000      3.24700000
O    -15.57800000      5.10200000     -1.32400000
H    -15.57900000      5.69300000     -2.07600000
H    -16.32200000      4.51900000     -1.47600000
O      0.38400000     -5.49800000    -14.85300000
H      0.73200000     -6.17500000    -15.43400000
H     -0.56600000     -5.57500000    -14.94000000
O      0.09400000      3.06000000     17.43300000
H      0.87700000      2.52200000     17.54700000
H      0.33000000      3.68500000     16.74800000
O     -7.32100000      4.37700000     -1.40300000
H     -6.95000000      4.83800000     -2.15500000
H     -7.69700000      5.06900000     -0.85900000
O     -4.79700000    -10.16100000     10.53900000
H     -3.84300000    -10.10100000     10.59100000
H     -5.11200000     -9.53500000     11.19100000
O     -0.64100000      7.00600000     -6.90200000
H      0.27600000      6.87100000     -7.14200000
H     -0.97000000      6.12800000     -6.71000000
O     -4.37900000    -12.88600000     -6.26500000
H     -4.98100000    -13.46300000     -6.73500000
H     -3.54100000    -12.99800000     -6.71300000
O     -7.96100000     10.96900000     -5.74000000
H     -7.89300000     10.01400000     -5.75500000
H     -7.12400000     11.26200000     -5.37700000
O      4.36100000     -6.82100000    -14.73300000
H      3.47500000     -6.86700000    -14.37400000
H      4.32300000     -7.34200000    -15.53400000
O      1.91100000      9.75900000     -6.20600000
H      2.65200000     10.18300000     -5.77200000
H      2.21800000      8.87200000     -6.39100000
O     -8.49800000    -10.26300000     -9.63500000
H     -7.88400000     -9.66300000    -10.05700000
H     -8.36800000    -10.12000000     -8.69800000
O     -6.50700000    -12.95400000      6.03100000
H     -6.27200000    -12.42000000      6.79100000
H     -5.68300000    -13.07600000      5.56000000
O     -1.77300000     -6.76000000      6.46300000
H     -1.06100000     -7.13900000      6.97800000
H     -1.81300000     -5.84600000      6.74600000
O      2.18600000      6.61300000     -8.02700000
H      1.78900000      6.30500000     -8.84200000
H      3.11400000      6.71500000     -8.23600000
O      8.83400000     -0.12400000      4.34200000
H      9.09500000      0.53200000      3.69600000
H      8.60700000     -0.89500000      3.82300000
O      9.58800000     -1.88200000    -14.52300000
H      9.72000000     -1.11900000    -15.08600000
H      8.89000000     -1.61900000    -13.92300000
O     -5.49600000     -5.50300000     -9.10100000
H     -6.13700000     -5.22600000     -8.44600000
H     -4.67000000     -5.55600000     -8.62100000
O     10.22900000      4.09400000      3.07200000
H      9.84700000      4.91400000      2.76000000
H     10.70300000      4.33800000      3.86700000
O     11.51100000    -10.03100000     -6.09700000
H     12.32800000    -10.15600000     -5.61500000
H     11.25400000    -10.91300000     -6.36600000
O      1.11000000      1.68300000    -12.81400000
H      0.61300000      0.88800000    -13.00700000
H      1.91300000      1.36900000    -12.39800000
O    -14.99300000     -1.67100000      9.27900000
H    -14.12900000     -1.40100000      8.97000000
H    -14.83900000     -2.50500000      9.72300000
O     12.32000000      8.14900000     -2.72300000
H     12.31000000      8.10000000     -1.76700000
H     11.49700000      7.74100000     -2.99200000
O     -5.39900000    -14.00100000     -8.66400000
H     -5.78900000    -13.54600000     -9.41000000
H     -5.31000000    -14.90800000     -8.95600000
O      0.61100000      3.13300000     10.00600000
H     -0.27700000      3.21900000     10.35200000
H      0.89100000      2.26000000     10.28000000
O      3.23000000    -16.34000000     -6.15400000
H      3.82200000    -16.30700000     -5.40300000
H      2.53500000    -16.94000000     -5.88500000
O      9.97000000     -6.36200000    -10.98900000
H      9.25200000     -5.90200000    -11.42400000
H     10.76200000     -5.98400000    -11.37100000
O     10.09200000      4.18100000     10.56500000
H     10.27900000      4.57100000     11.41900000
H     10.12400000      3.23700000     10.72000000
O     13.54100000      3.91500000      2.73300000
H     14.29500000      4.21900000      3.23900000
H     13.28100000      4.67500000      2.21200000
O     -0.59500000     -2.20200000      5.46600000
H      0.23900000     -1.78100000      5.25600000
H     -1.03000000     -2.30600000      4.62000000
O      7.32900000     -4.54600000     -6.79000000
H      8.06200000     -5.04300000     -7.15200000
H      6.94900000     -4.09600000     -7.54500000
O      9.42900000      9.55100000     -0.20200000
H      9.33600000     10.22100000      0.47500000
H      9.70100000     10.03600000     -0.98200000
O     14.22200000     -6.57200000     -7.02000000
H     14.33000000     -5.65500000     -7.27100000
H     15.11600000     -6.91000000     -6.95400000
O     -7.13900000     -6.64700000     -4.64900000
H     -6.42600000     -7.09900000     -4.19900000
H     -7.70800000     -7.35000000     -4.96400000
O     -5.13900000     16.41700000     -5.04100000
H     -4.30800000     15.97300000     -4.87400000
H     -5.79800000     15.85400000     -4.63400000
O      1.69000000      4.81800000    -12.51600000
H      2.39100000      4.26500000    -12.86100000
H      1.54100000      5.47100000    -13.20000000
O     -6.59300000     -8.62400000    -10.72500000
H     -6.78200000     -7.87200000    -10.16400000
H     -6.39700000     -8.24100000    -11.58000000
O     -3.69600000      9.48300000    -10.40900000
H     -4.42300000      9.26400000     -9.82700000
H     -2.94900000      9.00400000    -10.04900000
O     -5.92500000      0.94800000     -2.28800000
H     -5.13000000      0.98100000     -1.75500000
H     -6.20900000      0.03500000     -2.23900000
O      5.53000000    -16.05300000     -4.32600000
H      6.12400000    -16.44900000     -3.68900000
H      4.86900000    -15.61000000     -3.79400000
O      4.29000000      0.21800000      4.18600000
H      3.45700000     -0.17600000      4.44700000
H      4.92300000     -0.12300000      4.81800000
O     10.16100000    -10.24600000      9.88900000
H      9.28100000     -9.94500000      9.66400000
H     10.30800000    -11.00300000      9.32300000
O      4.75200000      9.09200000    -10.31800000
H      4.36200000      8.29300000    -10.67100000
H      4.80000000      9.68700000    -11.06600000
O      7.90000000      7.70900000      9.39600000
H      7.55900000      7.32200000      8.58900000
H      7.37200000      8.49700000      9.52500000
O    -10.57500000     -1.84800000     -4.61200000
H    -10.68400000     -2.78600000     -4.45800000
H    -10.73900000     -1.44400000     -3.76000000
O      3.41300000    -15.65900000      7.31200000
H      3.13800000    -15.08000000      6.60200000
H      3.90500000    -15.09300000      7.90700000
O     -9.65000000      2.26300000     14.15600000
H     -8.80700000      2.30200000     14.60700000
H     -9.50200000      1.66500000     13.42300000
O      5.71500000     10.05700000     -3.37300000
H      5.23000000     10.62200000     -3.97500000
H      6.39600000     10.62300000     -3.00900000
O    -13.05300000     -7.60500000      0.74100000
H    -12.80300000     -6.71200000      0.97600000
H    -13.20700000     -7.57000000     -0.20300000
O      4.23300000      5.60100000    -15.94300000
H      4.67000000      5.62000000    -16.79500000
H      4.18400000      6.52000000    -15.67800000
O      5.41900000      6.83000000     13.85100000
H      5.53600000      7.76800000     13.69900000
H      6.19500000      6.42600000     13.46300000
O      2.93600000     10.82000000     13.15500000
H      3.34600000     10.64200000     12.30800000
H      2.16100000     11.33800000     12.94000000
O     -2.07700000     -9.26700000      0.41400000
H     -2.24300000     -9.52200000      1.32100000
H     -2.64800000     -8.51300000      0.26900000
O    -11.16100000      2.73400000    -13.67300000
H    -12.06900000      2.51800000    -13.88200000
H    -10.64300000      2.11000000    -14.18200000
O    -12.98100000    -10.94900000     -3.31700000
H    -12.31600000    -10.31000000     -3.06000000
H    -13.75900000    -10.69900000     -2.81900000
O    -10.35900000      0.52600000      8.53400000
H    -10.42600000      0.18800000      7.64100000
H    -10.72400000     -0.16800000      9.08200000
O      0.80900000    -14.89400000     -9.15000000
H      0.17800000    -15.12100000     -8.46800000
H      0.27900000    -14.79300000     -9.94200000
O     -9.30200000     -6.76000000      2.73400000
H    -10.02200000     -6.55100000      3.32800000
H     -8.51400000     -6.67000000      3.27000000
O     -0.21500000     -4.90400000      9.81400000
H     -0.69300000     -4.95800000      8.98700000
H     -0.80700000     -4.43300000     10.40200000
O      8.77500000     -2.20400000      2.85500000
H      8.29700000     -2.97600000      3.15800000
H      9.65900000     -2.52500000      2.67400000
O    -14.04000000     -3.13400000     -7.38300000
H    -13.29400000     -2.53600000     -7.36000000
H    -14.79200000     -2.57200000     -7.57000000
O     -7.08600000      5.35200000     -4.97800000
H     -7.81300000      4.75000000     -4.82200000
H     -6.30200000      4.81500000     -4.86500000
O    -11.73400000      4.34900000     -1.59600000
H    -11.92600000      3.43100000     -1.78900000
H    -11.02500000      4.57600000     -2.19800000
O      5.50900000    -14.63600000     -9.79500000
H      5.79000000    -14.79300000     -8.89400000
H      5.16700000    -13.74200000     -9.78700000
O     -4.02600000      6.71000000     12.07000000
H     -3.16700000      6.49400000     11.70900000
H     -3.84300000      7.01000000     12.96000000
O     -5.59100000      9.51100000     -3.62300000
H     -6.37600000      8.96400000     -3.63400000
H     -4.91200000      8.96200000     -4.01600000
O     10.59100000     -1.77100000      5.82800000
H     10.09700000     -1.08300000      5.38200000
H      9.93000000     -2.41800000      6.07600000
O    -11.06600000     -5.04800000     12.48500000
H    -10.37000000     -5.36500000     11.91000000
H    -10.61100000     -4.75700000     13.27500000
O      7.49300000      8.43700000    -11.00000000
H      7.65100000      9.34000000    -11.27400000
H      6.59700000      8.44400000    -10.66100000
O      0.20700000     10.21000000      4.40600000
H      0.68400000     11.02000000      4.22600000
H      0.21400000     10.13500000      5.36000000
O      0.24700000      5.24400000      1.76500000
H      0.23300000      5.73800000      0.94500000
H     -0.63900000      4.88900000      1.84500000
O     10.94800000    -14.23800000      0.90100000
H     11.67200000    -13.61500000      0.85000000
H     10.56900000    -14.23700000      0.02200000
O      9.37200000      0.48200000     -3.69000000
H     10.03000000      0.27300000     -4.35300000
H      8.56100000      0.60000000     -4.18500000
O     -5.83900000     11.65200000     -9.90700000
H     -5.40300000     10.85200000     -9.61300000
H     -5.20200000     12.07200000    -10.48500000
O     -5.96600000     -4.56300000     16.60000000
H     -5.65300000     -4.29000000     17.46300000
H     -5.73700000     -3.83600000     16.02100000
O      2.94100000    -11.68300000      7.56400000
H      3.81700000    -12.03600000      7.40900000
H      2.35300000    -12.29800000      7.12300000
O     -1.89500000     14.17100000      2.65800000
H     -1.62400000     13.34900000      2.24800000
H     -1.83900000     14.81900000      1.95500000
O     -8.84300000     10.27000000     -2.16900000
H     -8.36400000      9.71500000     -2.78400000
H     -8.33000000     10.23100000     -1.36200000
O     -1.72900000      6.22700000     10.92000000
H     -1.57700000      6.07600000      9.98600000
H     -1.60900000      5.36700000     11.32300000
O      1.69200000    -10.66300000    -11.17700000
H      1.07000000    -10.03900000    -11.55000000
H      1.23000000    -11.04400000    -10.43000000
O     -9.18600000     -8.59900000     11.42400000
H     -9.17200000     -9.52100000     11.68200000
H     -9.66100000     -8.59000000     10.59300000
O     13.91100000     -0.59700000      4.35200000
H     14.84300000     -0.38000000      4.38000000
H     13.58600000     -0.37400000      5.22400000
O      7.11100000     -9.56000000     10.82800000
H      7.10100000     -8.60300000     10.81800000
H      6.19200000     -9.81100000     10.73600000
O     16.06600000     -2.76600000     -3.01800000
H     15.92600000     -2.01100000     -2.44700000
H     16.93700000     -2.62900000     -3.38900000
O     -8.67300000     -2.13300000     14.91600000
H     -8.72800000     -3.03300000     14.59500000
H     -9.34100000     -2.08100000     15.59900000
O     -4.61200000    -10.15100000     -9.81500000
H     -5.24300000     -9.52800000    -10.17500000
H     -4.60500000     -9.96800000     -8.87500000
O    -10.39300000     12.01300000      0.58600000
H     -9.54800000     11.60600000      0.77800000
H    -11.00900000     11.57600000      1.17300000
O      9.36800000     -0.82300000     10.31100000
H      9.45700000     -0.84600000      9.35800000
H      9.65400000      0.05600000     10.55800000
O      1.33100000     -3.03000000     -6.93400000
H      1.79000000     -3.48800000     -6.23000000
H      1.86100000     -2.25000000     -7.09700000
O     -0.96600000     11.44000000      1.96100000
H     -1.09700000     10.50300000      2.11000000
H     -0.01800000     11.56100000      2.01300000
O     -4.72200000     -8.88200000     -7.02500000
H     -3.85700000     -8.86300000     -6.61700000
H     -5.29700000     -8.45600000     -6.38800000
O      6.13400000     -9.58100000    -10.28300000
H      6.24800000     -9.71100000    -11.22500000
H      5.48300000    -10.23500000    -10.02800000
O     -9.26500000      1.14000000    -15.51500000
H     -9.67100000      0.54100000    -16.14200000
H     -8.37500000      1.26500000    -15.84500000
O     -1.82600000     -2.50600000     -7.18900000
H     -1.29700000     -3.02800000     -6.58500000
H     -2.02400000     -1.70600000     -6.70400000
O      7.85600000      5.61300000    -15.24000000
H      7.69700000      4.82200000    -15.75500000
H      7.06400000      5.71900000    -14.71300000
O     10.79600000     -1.94400000     -2.38400000
H     10.37400000     -1.74800000     -1.54800000
H     11.13900000     -1.10100000     -2.68200000
O     -6.91700000      7.95300000     -6.70200000
H     -7.81000000      8.13200000     -6.99700000
H     -6.98500000      7.12900000     -6.21900000
O      0.25800000     10.09500000      7.22100000
H     -0.39000000     10.56300000      7.74900000
H      0.28000000      9.21400000      7.59500000
O      7.88600000      0.00800000     -9.65800000
H      7.34600000     -0.00700000     -8.86800000
H      8.67300000      0.48900000     -9.40200000
O     -8.58300000     -1.92600000    -11.09000000
H     -7.70700000     -1.80700000    -10.72400000
H     -8.69300000     -1.19000000    -11.69200000
O     -1.97900000      9.30500000    -13.92300000
H     -2.30500000     10.00300000    -13.35500000
H     -1.02700000      9.40000000    -13.89700000
O     -6.36900000      6.43100000    -16.07400000
H     -6.81800000      6.20700000    -15.25800000
H     -5.85800000      7.21100000    -15.85900000
O     -4.10400000     11.39700000      5.34600000
H     -3.51600000     12.00300000      5.79600000
H     -4.97600000     11.62700000      5.66600000
O    -14.32000000      7.71500000      0.24000000
H    -13.78400000      8.50600000      0.29100000
H    -13.87600000      7.16600000     -0.40600000
O    -12.01900000      4.13300000      3.41400000
H    -11.25000000      3.97900000      3.96400000
H    -12.73200000      4.28000000      4.03500000
O     13.12800000     -6.04700000     -3.69200000
H     12.23000000     -6.30200000     -3.48000000
H     13.08400000     -5.74600000     -4.59900000
O    -15.66100000     -4.85300000     -2.96600000
H    -16.30200000     -4.20500000     -2.67300000
H    -15.79800000     -5.60400000     -2.38900000
O      9.35400000     -2.25100000     -7.34500000
H      9.54300000     -2.31600000     -8.28100000
H      8.43300000     -2.50300000     -7.26900000
O     -3.77000000      4.91500000     -5.14500000
H     -4.38700000      4.21100000     -4.94500000
H     -3.66200000      4.87600000     -6.09500000
O     13.47400000     -1.43000000      1.25700000
H     14.25700000     -1.58000000      1.78600000
H     13.18500000     -0.55000000      1.50200000
O      6.23900000     15.77600000      1.35000000
H      6.53100000     15.97300000      2.24000000
H      5.65700000     16.50200000      1.12400000
O     13.79000000     10.98400000      0.18800000
H     13.36700000     10.12600000      0.22400000
H     13.59700000     11.38300000      1.03600000
O     -1.18900000     -8.78300000     -8.31500000
H     -1.66400000     -8.62600000     -9.13100000
H     -0.53500000     -8.08400000     -8.28000000
O      4.11000000     14.15700000      0.22000000
H      4.41700000     14.61600000     -0.56200000
H      4.45500000     14.67100000      0.95000000
O      0.32900000     -6.03400000     -8.12000000
H      0.59000000     -5.21000000     -7.70800000
H      0.88900000     -6.69400000     -7.71100000
O      4.46800000     12.80100000     -3.37600000
H      4.97200000     12.60500000     -4.16600000
H      4.46900000     13.75700000     -3.32100000
O    -11.64200000     -9.09800000     10.22900000
H    -12.18400000     -9.37300000      9.48900000
H    -11.58100000     -8.14700000     10.14100000
O      7.39000000    -12.68900000     -5.93100000
H      7.72500000    -11.79200000     -5.92500000
H      6.89100000    -12.76400000     -5.11800000
O      6.68900000      9.50600000      6.59600000
H      7.35800000     10.16800000      6.76900000
H      6.98700000      8.73300000      7.07500000
O     -7.38000000      5.44500000    -13.26200000
H     -6.62900000      5.50500000    -12.67200000
H     -8.12500000      5.73000000    -12.73200000
O     -6.04400000     -1.13200000     14.94100000
H     -5.82900000     -1.60100000     14.13500000
H     -6.90500000     -1.46800000     15.19100000
O     -5.09600000      0.21400000      8.37900000
H     -5.98400000      0.55500000      8.48800000
H     -4.66900000      0.38500000      9.21800000
O    -15.01600000     -1.15500000     -4.74700000
H    -15.87300000     -1.26400000     -4.33500000
H    -14.48700000     -1.87000000     -4.39300000
O     -2.74600000     14.69900000     -5.08800000
H     -3.03500000     14.05100000     -5.73000000
H     -1.83600000     14.87900000     -5.32300000
O      8.30200000     -3.46000000     -0.78000000
H      7.74200000     -3.67800000     -1.52400000
H      8.02600000     -2.58100000     -0.52100000
O     -1.01400000      6.63900000    -11.38200000
H     -1.01400000      5.68500000    -11.30600000
H     -0.95800000      6.80400000    -12.32300000
O     -7.84700000     -5.33200000     -7.31700000
H     -7.40600000     -5.45500000     -6.47600000
H     -8.75800000     -5.15100000     -7.08400000
O    -10.50900000     -0.63200000      6.04200000
H    -11.18900000     -0.37600000      5.41900000
H    -10.39600000     -1.57200000      5.90000000
O      3.91300000     -6.63700000      4.48000000
H      3.77600000     -5.76700000      4.10700000
H      4.86400000     -6.74700000      4.48800000
O      8.39700000      6.68000000     -5.09400000
H      7.97600000      6.72000000     -5.95200000
H      7.98600000      5.93300000     -4.65900000
O     -0.69300000     10.07600000     -1.75600000
H     -0.41800000      9.93700000     -2.66200000
H     -1.64400000     10.17100000     -1.80500000
O     -1.28100000    -13.76200000      5.91800000
H     -1.86300000    -14.26800000      6.48500000
H     -1.85300000    -13.11800000      5.50200000
O     -5.91600000     17.43800000      2.49800000
H     -5.36200000     18.14400000      2.83100000
H     -5.56100000     16.64500000      2.89800000
O     13.04400000      5.11100000    -10.66200000
H     13.91600000      4.81800000    -10.39800000
H     12.56400000      5.20700000     -9.83900000
O    -11.52700000     -7.19900000     -3.43900000
H    -11.55700000     -7.52300000     -4.33900000
H    -11.28500000     -7.96300000     -2.91600000
O    -11.97600000     -9.77400000      2.10400000
H    -11.17600000     -9.63900000      1.59600000
H    -12.53900000     -9.03800000      1.86200000
O     14.16200000     -8.47800000     -2.93600000
H     14.33000000     -8.37600000     -1.99900000
H     13.93700000     -7.59800000     -3.23700000
O    -12.25200000     13.83500000      1.96700000
H    -12.18500000     13.58900000      2.88900000
H    -11.64200000     13.24900000      1.51800000
O     -9.56800000      3.03400000      4.47300000
H     -9.04000000      2.57300000      3.82000000
H     -9.29500000      2.65800000      5.31000000
O      6.40700000     -7.12600000     -8.85300000
H      7.17100000     -6.72700000     -8.43800000
H      6.76900000     -7.65300000     -9.56600000
O      3.15300000      8.78600000      8.34000000
H      2.34100000      8.32400000      8.13300000
H      3.32100000      9.33300000      7.57300000
O     11.17400000    -12.91800000      4.51200000
H     11.16700000    -13.11800000      3.57600000
H     11.68700000    -12.11200000      4.58000000
O      2.22000000     -9.78300000     12.27100000
H      3.02900000     -9.58100000     11.80200000
H      2.28200000     -9.28200000     13.08400000
O      1.76400000     -7.58400000     -0.66300000
H      2.62100000     -7.18600000     -0.81500000
H      1.39900000     -7.09500000      0.07400000
O      7.57800000     -4.78700000    -11.88400000
H      6.86300000     -4.28700000    -12.27900000
H      7.41000000     -5.69300000    -12.14400000
O      1.83200000      4.42100000     12.62900000
H      1.56500000      3.74900000     12.00100000
H      2.77300000      4.28600000     12.73700000
O      2.83700000     -4.28400000    -11.09600000
H      2.78000000     -4.15900000    -12.04300000
H      3.44200000     -5.01700000    -10.98700000
O      3.50400000     15.52500000     -2.34800000
H      2.70600000     15.48100000     -2.87500000
H      3.25300000     16.03100000     -1.57500000
O     -2.26700000     -5.41000000    -15.11800000
H     -3.14100000     -5.34300000    -14.73300000
H     -2.14300000     -4.57900000    -15.57600000
O    -10.30800000     -3.02400000     -9.26600000
H    -11.14300000     -2.88000000     -9.71100000
H     -9.65400000     -2.98600000     -9.96400000
O      5.68000000     -1.85100000      5.89100000
H      5.02300000     -2.48700000      5.60800000
H      6.51800000     -2.25600000      5.66400000
O      2.76100000     10.68900000      1.44600000
H      3.39500000     10.97400000      0.78900000
H      2.21900000     10.04400000      0.99200000
O     -5.64900000     11.99500000     -4.98300000
H     -5.93100000     12.41700000     -4.17100000
H     -5.57700000     11.06700000     -4.75800000
O     -5.34200000     -5.77400000    -11.77400000
H     -4.43000000     -5.49000000    -11.71000000
H     -5.64200000     -5.82100000    -10.86600000
O     15.80700000     -2.02400000      6.49800000
H     16.31900000     -2.30800000      7.25500000
H     15.10100000     -2.66700000      6.43200000
O     14.82700000      5.38200000     -3.83100000
H     14.33800000      4.84500000     -3.20800000
H     15.73800000      5.11200000     -3.71600000
O    -10.59400000     -8.93400000     -1.54800000
H    -10.39900000     -9.80300000     -1.89800000
H    -10.30100000     -8.97100000     -0.63800000
O     13.54000000      1.61800000     -5.49600000
H     13.30100000      2.42800000     -5.04600000
H     13.23900000      0.92200000     -4.91100000
O     -7.31400000    -14.61700000     -6.49000000
H     -6.56100000    -15.20800000     -6.47600000
H     -7.67000000    -14.70400000     -7.37400000
O    -12.75300000     -0.75600000      4.35500000
H    -13.08200000      0.10400000      4.61700000
H    -13.34900000     -1.37700000      4.77400000
O      1.06700000     -2.28600000    -17.93400000
H      0.35700000     -2.40500000    -18.56500000
H      1.18500000     -1.33700000    -17.88200000
O      4.68900000     -7.05300000     12.52700000
H      5.32600000     -7.04300000     11.81300000
H      5.20900000     -6.89800000     13.31500000
O     -9.13300000     -0.88400000     12.31800000
H     -8.56800000     -0.13300000     12.13700000
H     -8.67200000     -1.37100000     13.00100000
O      7.80200000      6.40800000     12.44500000
H      8.64800000      6.00500000     12.64200000
H      7.53000000      6.00200000     11.62200000
O     14.98700000      5.33100000     -6.69300000
H     14.72700000      5.16100000     -5.78700000
H     15.34200000      6.22000000     -6.67700000
O     -3.33200000     -0.57400000     -5.64600000
H     -4.05000000     -0.65700000     -6.27300000
H     -3.66700000     -0.97300000     -4.84300000
O    -14.19400000      4.45600000      5.25600000
H    -13.78600000      4.79100000      6.05500000
H    -15.03700000      4.90700000      5.21000000
O     -2.73600000     -0.13000000      6.08700000
H     -2.03900000     -0.70300000      5.76600000
H     -3.14400000     -0.62400000      6.79800000
O     -1.96900000      4.06400000     -0.52100000
H     -2.64700000      4.71400000     -0.70600000
H     -1.99700000      3.95300000      0.43000000
O     16.47500000      2.59200000      5.08800000
H     15.81600000      2.87100000      5.72400000
H     16.42500000      1.63600000      5.09600000
O      0.81900000      8.16800000     11.52200000
H      0.19500000      8.89400000     11.50800000
H      1.13700000      8.14300000     12.42500000
O    -12.07700000      3.31300000     -7.95100000
H    -12.01600000      2.47200000     -7.49900000
H    -11.75400000      3.13500000     -8.83400000
O      9.84500000      1.53600000      2.50800000
H      9.89400000      2.45800000      2.76000000
H     10.37300000      1.47700000      1.71100000
O     10.34700000     -5.55200000      4.33600000
H     10.78400000     -4.70600000      4.24500000
H      9.78500000     -5.61500000      3.56300000
O      2.16200000     12.31700000    -12.76600000
H      1.48900000     12.74500000    -12.23600000
H      2.54800000     13.02500000    -13.28100000
O     11.46200000     -3.13100000     -5.97600000
H     11.68400000     -3.69100000     -6.72000000
H     10.61500000     -2.75000000     -6.20700000
O     -2.06800000     -4.23800000     11.50200000
H     -2.20400000     -3.41400000     11.96800000
H     -2.60000000     -4.87500000     11.98000000
O     -1.11100000      3.84000000    -11.66500000
H     -0.86800000      3.07200000    -11.14800000
H     -0.29500000      4.11600000    -12.08200000
O     13.47800000      8.19300000     -8.16800000
H     13.88100000      8.36100000     -9.02000000
H     12.53700000      8.19100000     -8.34500000
O      7.36100000     15.15500000     -7.51300000
H      6.44300000     14.98400000     -7.30100000
H      7.38000000     15.20800000     -8.46900000
O      7.23100000      1.32000000      1.20000000
H      6.75300000      2.14300000      1.09800000
H      7.87600000      1.50200000      1.88400000
O     -1.33000000     -4.55900000     -5.12800000
H     -1.66900000     -5.31400000     -4.64700000
H     -0.42700000     -4.79500000     -5.33900000
O     15.27100000      1.19800000     -9.95900000
H     14.57100000      1.53600000     -9.40000000
H     14.93200000      1.29100000    -10.84900000
O      0.69100000      5.06800000     15.41000000
H      0.12000000      5.73300000     15.02500000
H      1.07500000      4.61800000     14.65800000
O     11.84400000     -7.03200000     -0.68900000
H     11.83100000     -6.94800000     -1.64300000
H     11.42800000     -6.23100000     -0.37200000
O      9.77600000     -3.94400000     -3.88000000
H     10.05800000     -3.22700000     -3.31200000
H     10.49200000     -4.05000000     -4.50600000
O     -9.58500000     12.03500000     -9.87700000
H    -10.41500000     11.56000000     -9.91700000
H     -9.25200000     11.86400000     -8.99600000
O      6.52100000     -7.47300000      4.21400000
H      6.82400000     -7.65200000      5.10400000
H      6.84700000     -8.21000000      3.69700000
O     -3.15900000    -13.24700000      2.25000000
H     -3.57400000    -12.48600000      1.84400000
H     -2.36100000    -13.38500000      1.74000000
O      4.50800000     11.64000000     -0.62000000
H      4.86400000     11.83200000     -1.48700000
H      4.43200000     12.49500000     -0.19700000
O      3.92200000     -6.62100000    -11.89000000
H      3.12700000     -7.12100000    -12.07400000
H      4.44000000     -6.69100000    -12.69100000
O     13.33100000     -9.34000000      1.40100000
H     12.44900000     -9.02800000      1.60600000
H     13.65200000     -8.73000000      0.73700000
O    -10.56200000     -3.21100000    -12.87300000
H    -11.11200000     -3.97700000    -12.71200000
H     -9.86600000     -3.27300000    -12.21900000
O     15.13300000     -7.83800000     -0.50000000
H     15.89100000     -8.12600000      0.01000000
H     15.11500000     -6.88800000     -0.38400000
O     12.24300000     -7.57100000      4.70300000
H     11.57300000     -6.89600000      4.59800000
H     13.05300000     -7.15200000      4.41500000
O    -13.02200000      3.70400000     -5.08800000
H    -13.16100000      3.90600000     -6.01300000
H    -12.28000000      3.09900000     -5.08400000
O      7.19500000      5.14100000     -8.04300000
H      6.49200000      4.91400000     -7.43400000
H      7.40000000      6.05400000     -7.84300000
O      6.64200000    -12.59900000      0.35000000
H      5.75300000    -12.95400000      0.34900000
H      7.20800000    -13.37100000      0.37200000
O      7.14000000     -3.68200000     14.41200000
H      7.54200000     -3.00600000     14.95800000
H      6.21300000     -3.44500000     14.38000000
O    -11.69400000     10.31600000    -10.37500000
H    -11.42000000      9.65900000     -9.73500000
H    -11.41900000      9.95700000    -11.21900000
O    -12.02000000     -1.20400000     -7.06800000
H    -11.63600000     -0.53800000     -7.63900000
H    -11.46700000     -1.19700000     -6.28700000
O     -4.84100000      0.60300000    -12.21200000
H     -5.31000000      1.39800000    -12.46700000
H     -4.34600000      0.35600000    -12.99300000
O      3.61300000     13.96900000      3.23300000
H      3.72900000     14.22000000      4.14900000
H      4.46900000     13.63300000      2.96600000
O    -10.09900000    -12.54700000      7.24000000
H    -11.04600000    -12.44300000      7.33800000
H     -9.94500000    -12.46600000      6.29900000
O     -6.26800000     -1.87100000     -1.74000000
H     -7.14800000     -1.65000000     -1.43500000
H     -5.95100000     -2.51700000     -1.10900000
O     -7.19800000    -15.67400000     -2.34900000
H     -7.39200000    -14.79600000     -2.67700000
H     -6.72500000    -15.52400000     -1.53000000
O    -11.41500000     -8.87600000    -10.20300000
H    -10.60700000     -8.90600000     -9.69000000
H    -11.54900000     -9.77900000    -10.49100000
O     -1.95800000     -2.44700000     15.02500000
H     -1.49200000     -2.99400000     15.65800000
H     -2.60500000     -3.03300000     14.63300000
O     10.35800000     -9.85000000     -0.46200000
H     10.68000000     -9.13600000      0.08800000
H     10.65300000    -10.64500000     -0.01900000
O     14.54900000     -1.11900000      9.36200000
H     14.96200000     -0.35100000      9.75700000
H     15.27400000     -1.72200000      9.19700000
O      2.68300000     -3.20900000      4.47200000
H      2.42100000     -2.34100000      4.77900000
H      1.92200000     -3.53200000      3.99000000
O     10.53400000     -6.41700000     -3.13000000
H     10.08900000     -7.07000000     -3.67000000
H     10.18000000     -5.57900000     -3.42600000
O      2.52600000      7.06500000     13.47500000
H      2.02600000      6.25100000     13.41900000
H      3.44100000      6.78500000     13.47000000
O     -0.64000000      8.60800000     -4.54500000
H     -0.68600000      7.99700000     -5.28000000
H      0.22400000      9.01300000     -4.62400000
O     -7.46700000    -12.99500000    -10.41800000
H     -7.99700000    -13.74700000    -10.15500000
H     -8.02400000    -12.23700000    -10.24200000
O      5.48800000    -13.99700000      9.03400000
H      6.10100000    -13.46200000      8.52900000
H      6.04000000    -14.64700000      9.46900000
O    -11.65100000     -2.05300000     -0.25800000
H    -12.54200000     -1.79000000     -0.48900000
H    -11.14300000     -1.24300000     -0.30000000
O     -4.85600000     -7.66700000      6.40500000
H     -4.22200000     -7.78700000      7.11200000
H     -5.07800000     -6.73700000      6.43700000
O      4.13100000      9.97000000      5.86900000
H      4.93800000      9.77900000      6.34700000
H      4.01500000      9.22000000      5.28600000
O      7.08400000     -1.47900000      0.85900000
H      6.82000000     -0.57400000      1.02600000
H      7.70600000     -1.68000000      1.55800000
O     13.33400000     -6.88400000      7.38000000
H     13.09100000     -7.42600000      6.63000000
H     13.07800000     -7.40200000      8.14300000
O      5.49300000     12.31700000      9.54900000
H      6.43800000     12.33400000      9.39600000
H      5.32400000     13.09000000     10.08700000
O      2.81100000     10.73300000     10.49200000
H      2.62900000      9.97000000      9.94300000
H      3.48800000     11.21400000     10.01700000
O     -5.45600000     -4.82100000      7.92300000
H     -4.99400000     -3.98300000      7.90600000
H     -5.11400000     -5.26700000      8.69700000
O      0.05300000      0.25100000     -7.91300000
H     -0.17500000     -0.49100000     -8.47300000
H      0.97400000      0.11000000     -7.69300000
O    -11.45300000    -10.51400000     -6.82500000
H    -10.92100000    -10.81700000     -7.56100000
H    -12.02000000    -11.25700000     -6.61900000
O     -5.48800000      5.10200000      2.68100000
H     -6.14300000      5.18000000      3.37500000
H     -4.93300000      5.87400000      2.78900000
O     -5.54900000     14.88900000     -0.58800000
H     -5.12100000     14.63500000      0.23000000
H     -4.83400000     15.18900000     -1.14900000
O      3.81700000      3.91400000      1.41200000
H      2.91000000      3.67600000      1.60200000
H      3.88700000      4.82900000      1.68300000
O      8.78500000     10.69000000     11.78000000
H      8.19100000     10.01300000     12.10300000
H      9.35200000     10.88600000     12.52600000
O     -1.79300000     10.25800000     -7.56000000
H     -2.26800000      9.73200000     -8.20300000
H     -2.31500000     11.05500000     -7.46900000
O    -15.95000000     -5.01500000      1.24000000
H    -15.48300000     -4.18000000      1.22800000
H    -16.38000000     -5.03700000      2.09500000
O      9.73600000     -5.74600000      6.92400000
H      9.89300000     -5.64700000      5.98500000
H      9.30800000     -6.59800000      7.00700000
O     -9.08600000     -3.15200000      9.50700000
H     -8.78400000     -2.98200000      8.61500000
H     -9.00300000     -2.30800000      9.95200000
O     10.78200000      8.25100000     -8.42000000
H     10.22500000      8.60700000     -9.11200000
H     10.61400000      7.30900000     -8.43800000
O      5.12000000     -9.13200000     -1.33200000
H      6.01700000     -8.81600000     -1.22500000
H      4.63300000     -8.36800000     -1.63900000
O     -5.23600000      5.17500000      9.90800000
H     -4.86400000      4.29700000      9.81700000
H     -5.13500000      5.38200000     10.83700000
O      4.34100000    -12.53300000     -4.83600000
H      3.98200000    -12.75500000     -5.69500000
H      3.95900000    -13.18000000     -4.24300000
O     -6.88200000      4.78400000     -8.52100000
H     -6.50100000      5.62700000     -8.27200000
H     -6.39900000      4.14100000     -8.00300000
O     -1.48600000      3.00800000     15.02500000
H     -1.09200000      2.38200000     14.41700000
H     -0.96500000      2.92700000     15.82400000
O      8.84500000      3.29800000     15.09100000
H      8.46600000      3.17300000     14.22100000
H      8.11300000      3.59800000     15.63000000
O    -10.86200000    -12.44700000      2.42100000
H    -11.28000000    -11.65000000      2.09400000
H    -11.59000000    -13.03200000      2.62800000
O    -12.32800000     -8.28500000     -5.92800000
H    -12.46100000     -7.73600000     -6.70100000
H    -12.15100000     -9.15600000     -6.28200000
O     14.57500000     -4.70600000      1.17300000
H     13.77200000     -4.52200000      1.66100000
H     14.50500000     -4.16800000      0.38400000
O     -2.72900000    -15.91800000      7.10700000
H     -3.02700000    -16.78000000      6.81600000
H     -1.82700000    -16.06100000      7.39400000
O     -3.22600000     -2.82000000    -16.89800000
H     -3.92300000     -2.16800000    -16.82800000
H     -2.51100000     -2.36000000    -17.33800000
O      6.80300000     -7.02500000     10.41900000
H      6.94800000     -6.10400000     10.63600000
H      7.43300000     -7.20900000      9.72300000
O      0.81300000    -17.19300000     -5.10200000
H      0.55500000    -16.88100000     -4.23500000
H      0.15000000    -17.84500000     -5.32900000
O     -5.89200000     11.37900000      8.98400000
H     -5.32300000     11.91400000      8.43100000
H     -6.72400000     11.34800000      8.51100000
O      1.75300000     -7.55400000    -13.04200000
H      1.03000000     -8.02300000    -12.62500000
H      1.32700000     -6.89700000    -13.59200000
O      0.27800000    -10.82600000      2.45300000
H      1.01400000    -10.86100000      1.84100000
H     -0.04000000     -9.92500000      2.39400000
O      1.94600000    -17.41900000      0.04000000
H      1.38900000    -18.19800000      0.04600000
H      2.76000000    -17.71100000     -0.37100000
O      2.99100000    -11.14900000     -1.67400000
H      3.76800000    -10.68200000     -1.36800000
H      2.27700000    -10.80200000     -1.13900000
O     -3.57400000      9.37000000     -1.23400000
H     -3.47000000      8.45600000     -1.50100000
H     -4.30300000      9.69300000     -1.76400000
O      3.87000000      8.61900000    -15.68900000
H      4.57200000      8.79900000    -15.06400000
H      3.93600000      9.32500000    -16.33300000
O      6.89900000    -15.20200000      5.94300000
H      6.80500000    -16.14600000      5.81600000
H      6.84900000    -14.83500000      5.06000000
O      7.42000000    -15.14000000      0.65500000
H      6.94600000    -15.68300000      1.28500000
H      8.34300000    -15.31700000      0.83300000
O      3.87500000     12.65800000      5.91500000
H      3.83600000     11.70500000      5.99900000
H      4.81000000     12.85400000      5.84600000
O     12.84700000      7.97200000     -5.55900000
H     13.37900000      8.08200000     -6.34700000
H     13.13400000      8.67500000     -4.97600000
O      3.42100000     -9.10700000     14.68100000
H      4.13800000     -8.69000000     15.15800000
H      3.62200000    -10.04200000     14.71600000
O     -8.42000000      7.00500000     12.72200000
H     -9.18900000      7.35900000     13.16900000
H     -7.68000000      7.27900000     13.26400000
O     11.08500000      3.86100000    -12.02600000
H     11.61100000      4.13700000    -11.27500000
H     10.99800000      4.65000000    -12.56000000
O     -0.11800000    -16.02100000      7.42200000
H      0.12700000    -15.58100000      6.60800000
H      0.42700000    -15.60900000      8.09200000
O     15.35300000      9.24100000      3.23100000
H     15.15000000      8.62500000      2.52700000
H     15.05700000     10.08900000      2.90200000
O     -4.09500000     -6.19200000     -0.20900000
H     -4.22200000     -6.97100000     -0.75100000
H     -4.97600000     -5.95800000      0.08400000
O      1.44600000     -8.06200000      4.98400000
H      0.76300000     -7.75000000      4.39000000
H      2.17600000     -7.45700000      4.84700000
O      1.95700000     16.38500000      4.54400000
H      2.51100000     15.83200000      3.99300000
H      2.57300000     16.88200000      5.08200000
O     10.57300000      1.11300000    -12.17600000
H      9.68000000      1.05700000    -12.51600000
H     10.82400000      2.02700000    -12.31200000
O      3.28700000     -9.89800000    -13.44800000
H      2.81300000    -10.17800000    -14.23100000
H      2.60200000     -9.61300000    -12.84300000
O     -4.58700000    -11.52100000     -3.89600000
H     -3.71300000    -11.50600000     -3.50700000
H     -4.43800000    -11.75000000     -4.81300000
O     12.27900000     -0.19900000     -9.54300000
H     12.94900000     -0.51000000     -8.93300000
H     12.21900000      0.74100000     -9.37400000
O    -13.78400000      1.70100000      5.57300000
H    -14.71100000      1.91100000      5.68900000
H    -13.43200000      2.44000000      5.07600000
O    -16.32200000      6.69200000      2.30100000
H    -15.54500000      6.75000000      1.74500000
H    -16.24400000      7.43500000      2.90000000
O     -1.04100000    -13.84400000     11.17100000
H     -0.74100000    -13.06800000     11.64500000
H     -1.88500000    -13.58600000     10.80000000
O     13.21100000     -1.21400000     -4.65700000
H     13.99600000     -1.76000000     -4.61200000
H     12.52800000     -1.80300000     -4.97800000
O    -11.71600000      5.87800000      0.74500000
H    -11.80000000      5.26100000      0.01800000
H    -11.58300000      5.32400000      1.51400000
O      6.18400000    -11.19900000     -3.27400000
H      5.88200000    -10.46800000     -2.73500000
H      5.38000000    -11.62300000     -3.57400000
O     -9.33500000     13.75500000      3.75600000
H     -8.55600000     13.78400000      3.20000000
H     -9.63000000     14.66400000      3.80400000
O     -3.50700000      3.96500000    -10.31200000
H     -3.53100000      3.04200000    -10.06100000
H     -2.79200000      4.02400000    -10.94500000
O      8.13800000     -5.53500000      2.86000000
H      8.00200000     -5.56000000      1.91300000
H      7.45800000     -6.10800000      3.21500000
O     14.03000000      3.47600000     -2.06500000
H     13.23300000      3.16000000     -1.63700000
H     14.42500000      2.69100000     -2.44500000
O     -0.82800000    -12.91100000     -2.12900000
H     -0.03500000    -13.04400000     -1.61000000
H     -0.70500000    -13.46200000     -2.90100000
O      8.63900000     -3.38500000      7.74800000
H      8.83500000     -3.73200000      8.61800000
H      8.53300000     -4.16100000      7.19800000
O    -10.18200000      0.27700000     -0.76900000
H     -9.85700000      0.83700000     -1.47400000
H    -11.11900000      0.46800000     -0.72500000
O    -11.32000000      8.63200000     -1.15300000
H    -11.37400000      9.48100000     -1.59100000
H    -10.38500000      8.43000000     -1.13600000
O     14.56900000     -6.97200000      3.69300000
H     14.79500000     -7.46500000      2.90400000
H     15.39800000     -6.87300000      4.16100000
O    -12.86200000     -9.43100000      7.77100000
H    -13.60300000     -8.85300000      7.95000000
H    -12.25400000     -8.89200000      7.26500000
