# Supplementary material for: Integrated Multiscale Multilevel Approach to Open Shell Molecular Systems
Source: J Chem Theory Comput. 2023 Feb 13;19(5):1446–56. doi: 10.1021/acs.jctc.2c00805 (PMC10018740; doi:10.1021/acs.jctc.2c00805)
Supplement: Supplementary file 2 — ct2c00805_si_002.zip [file ct2c00805_si_002.zip › structures/PROXYL/frame57.xyz]

2585

C      0.75700000      1.63700000      0.91600000
H      1.47500000      1.33800000      1.68000000
H      0.59600000      2.71500000      0.95200000
C     -0.51400000      0.76400000      0.92000000
C     -0.84600000      0.13300000      2.30100000
H     -1.57200000     -0.67800000      2.22800000
H     -1.26600000      0.92500000      2.92200000
H      0.12100000     -0.14200000      2.72000000
C     -1.68100000      1.64400000      0.36400000
H     -1.68200000      2.44300000      1.10500000
H     -1.59000000      1.90600000     -0.69000000
H     -2.65200000      1.15100000      0.41000000
N     -0.09700000     -0.33100000     -0.01100000
O     -0.94400000     -1.27200000     -0.24400000
C      1.09400000     -0.14800000     -0.83500000
C      2.01800000     -1.28200000     -0.48800000
H      3.04200000     -1.02900000     -0.76400000
H      2.02800000     -1.40800000      0.59400000
H      1.73100000     -2.16200000     -1.06300000
C      0.70600000     -0.31200000     -2.29600000
H      1.62000000     -0.07500000     -2.83900000
H     -0.12800000      0.32500000     -2.59000000
H      0.43600000     -1.33800000     -2.54600000
C      1.49700000      1.31100000     -0.39100000
H      2.57800000      1.35100000     -0.25800000
H      1.22600000      2.08300000     -1.11100000
O      3.62900000      9.37200000      2.56800000
H      4.03500000      8.56900000      2.89500000
H      3.83800000     10.03300000      3.22800000
O    -11.73400000     -5.19600000     -0.92200000
H    -12.49700000     -4.90000000     -0.42600000
H    -11.31800000     -5.84800000     -0.35800000
O      9.30600000     14.73000000     -2.27700000
H      9.00600000     15.63800000     -2.25300000
H      8.60900000     14.23600000     -1.84400000
O      7.54200000     -6.72200000     -5.22600000
H      8.26500000     -6.12600000     -5.02800000
H      6.77900000     -6.31700000     -4.81400000
O     -9.22900000      3.50800000      1.11400000
H    -10.14500000      3.32500000      0.90500000
H     -9.26800000      4.06900000      1.88900000
O    -10.87200000     -1.35600000      2.40600000
H    -11.37700000     -1.89600000      1.79800000
H    -10.78700000     -0.51200000      1.96200000
O     -1.55700000     15.21100000      1.64500000
H     -1.98500000     15.50200000      0.84000000
H     -1.17700000     14.36100000      1.42000000
O      8.99100000     -3.93800000      1.39900000
H      8.86000000     -3.39900000      0.61900000
H      8.61300000     -3.42400000      2.11200000
O      0.38200000      5.51600000      0.14900000
H      0.54600000      5.99700000      0.96000000
H      1.24800000      5.22700000     -0.13800000
O     11.52200000      3.49400000      6.97000000
H     11.02600000      4.00600000      6.33100000
H     10.85500000      3.10000000      7.53000000
O      5.29200000      5.31000000      1.54900000
H      4.95400000      4.43400000      1.73500000
H      6.20400000      5.28100000      1.83900000
O     -3.35700000     -7.86900000    -10.52000000
H     -3.49400000     -8.81500000    -10.45600000
H     -4.16400000     -7.48700000    -10.17700000
O     -5.61700000      7.23900000    -11.17200000
H     -4.94400000      7.92000000    -11.14500000
H     -5.15700000      6.46100000    -11.48700000
O    -10.73100000      0.89000000      0.88700000
H    -11.37900000      1.56100000      1.10200000
H     -9.89500000      1.35700000      0.88300000
O     -7.40300000     -8.43000000     13.52100000
H     -6.98900000     -9.25500000     13.26800000
H     -7.11800000     -7.80400000     12.85400000
O    -12.97000000     11.54800000     -0.77100000
H    -12.94000000     11.16300000     -1.64700000
H    -12.78500000     12.47600000     -0.91000000
O     -2.96500000    -11.03300000    -12.86800000
H     -2.90400000    -11.47500000    -12.02100000
H     -3.51000000    -11.61200000    -13.40100000
O     -4.19300000     -8.89800000     -2.30700000
H     -4.86800000     -8.52800000     -2.87500000
H     -3.41800000     -8.95900000     -2.86600000
O      2.79800000     -0.12200000      5.07700000
H      1.99900000     -0.59400000      5.31200000
H      2.91700000      0.51400000      5.78300000
O     -2.46000000     -5.53000000     -9.07200000
H     -3.00800000     -5.53600000     -9.85700000
H     -2.75100000     -6.29100000     -8.57000000
O     -1.04100000    -14.38000000     -0.62200000
H     -0.92500000    -15.08100000      0.02000000
H     -0.51500000    -13.65600000     -0.28300000
O     -1.48200000      9.94600000     14.07300000
H     -1.10300000      9.77300000     13.21200000
H     -2.42800000      9.92000000     13.92800000
O      9.42000000      2.46900000      8.32900000
H      9.38600000      1.54100000      8.09900000
H      9.25900000      2.48800000      9.27200000
O      3.40600000    -13.81800000      1.00600000
H      3.52200000    -14.21100000      1.87100000
H      3.88200000    -12.98900000      1.05300000
O      1.74300000      1.30900000     10.84000000
H      1.41800000      2.20600000     10.76600000
H      0.97900000      0.79800000     11.10700000
O      6.23700000     -8.21700000      9.53900000
H      7.09800000     -8.03300000      9.16300000
H      6.33100000     -8.01000000     10.46800000
O     -3.19200000    -11.68900000      9.75200000
H     -4.09200000    -11.81100000     10.05300000
H     -2.83600000    -11.01300000     10.32800000
O      2.74700000      4.54700000      4.34800000
H      2.80400000      4.47600000      5.30100000
H      3.37500000      5.23300000      4.12000000
O      7.88700000     -1.85100000     -7.82500000
H      7.09000000     -1.38100000     -7.58100000
H      8.29900000     -1.29600000     -8.48700000
O     -6.06900000    -12.63500000      8.44100000
H     -6.54100000    -11.80400000      8.39800000
H     -6.45300000    -13.09100000      9.19000000
O     10.20000000     10.14600000      3.79900000
H     10.08300000     10.60300000      2.96600000
H     10.41300000     10.84000000      4.42400000
O     12.44000000      7.53400000     -9.30800000
H     12.84400000      7.44900000    -10.17200000
H     12.01000000      8.38900000     -9.32800000
O     -0.43300000     14.42100000     12.26700000
H     -1.35500000     14.67000000     12.32400000
H     -0.40600000     13.75700000     11.57900000
O    -10.33400000     -2.93100000     -1.42000000
H    -11.00600000     -2.25200000     -1.48300000
H    -10.82400000     -3.75300000     -1.41300000
O      1.42200000    -11.64200000     -0.40900000
H      0.99500000    -10.89800000      0.01600000
H      1.27100000    -12.37700000      0.18500000
O      3.82700000      5.70500000    -10.88900000
H      2.87000000      5.72200000    -10.85600000
H      4.09500000      6.53600000    -10.49600000
O     -9.30600000    -11.17000000    -10.27400000
H     -9.09000000    -11.14500000    -11.20600000
H     -8.81300000    -11.91700000     -9.93300000
O    -13.70000000      1.39900000     -8.66800000
H    -13.56500000      0.59000000     -8.17500000
H    -12.84800000      1.58600000     -9.06100000
O    -16.43300000     -4.16100000     -3.07300000
H    -16.55400000     -3.43200000     -3.68200000
H    -15.65600000     -3.92300000     -2.56800000
O      6.68400000    -13.11300000      2.34000000
H      6.69300000    -12.88500000      3.26900000
H      6.85100000    -14.05500000      2.32300000
O     10.44900000     -1.44500000     -2.73000000
H     10.39200000     -2.37700000     -2.51800000
H      9.57600000     -1.10200000     -2.53500000
O      5.87100000     15.99800000     -4.40600000
H      5.25300000     16.20500000     -3.70400000
H      6.73100000     16.04000000     -3.98800000
O     -1.13000000     10.13900000     -2.19000000
H     -0.85100000     10.27500000     -1.28400000
H     -2.03900000     10.43800000     -2.20900000
O     -6.82600000    -13.19100000     -1.07400000
H     -7.30100000    -13.99300000     -0.85800000
H     -5.94400000    -13.33500000     -0.72900000
O     -8.52900000      9.18300000     -3.71000000
H     -7.60100000      8.97700000     -3.60000000
H     -8.90600000      9.06300000     -2.83800000
O      4.36700000      1.54300000     14.32400000
H      3.95000000      2.39900000     14.22600000
H      4.43900000      1.20800000     13.43100000
O    -15.98000000      1.05700000      8.33200000
H    -16.73500000      0.80800000      7.79900000
H    -16.33100000      1.68400000      8.96600000
O     11.74000000     -5.52300000     10.87500000
H     12.20600000     -4.71800000     10.65000000
H     12.05100000     -5.74200000     11.75300000
O     -1.16700000    -13.96300000      3.83200000
H     -0.24900000    -14.14000000      3.62500000
H     -1.55600000    -13.70600000      2.99600000
O     -2.92600000     -2.55000000     10.38100000
H     -2.80600000     -2.39000000      9.44500000
H     -2.03900000     -2.68400000     10.71600000
O     -6.98200000     13.33800000      3.21900000
H     -7.50700000     12.53700000      3.21800000
H     -6.26800000     13.15700000      2.60800000
O     -4.70300000    -10.97100000     -4.74700000
H     -4.01100000    -11.59500000     -4.96400000
H     -5.43800000    -11.51600000     -4.46800000
O     -1.34000000    -16.54900000      0.98900000
H     -1.84700000    -17.35800000      1.05800000
H     -0.65000000    -16.64200000      1.64500000
O    -12.94600000      9.41300000     -8.33400000
H    -13.33500000     10.21700000     -7.98900000
H    -12.90900000      8.82300000     -7.58100000
O      0.76400000      3.66700000     10.23700000
H      0.85800000      4.06200000      9.36900000
H     -0.03200000      4.06000000     10.59400000
O     -5.77600000     -2.00300000     -1.62500000
H     -6.63600000     -2.39500000     -1.47300000
H     -5.72100000     -1.29100000     -0.98700000
O      6.50000000    -12.11200000      5.25100000
H      5.57300000    -11.87300000      5.27600000
H      6.95800000    -11.32700000      5.55200000
O     -6.58300000      0.57500000     -3.61900000
H     -6.40400000      1.45600000     -3.29000000
H     -7.13400000      0.17500000     -2.94700000
O     13.61300000     -4.73100000     -3.65600000
H     13.22300000     -5.54500000     -3.33600000
H     14.18600000     -4.44400000     -2.94500000
O     -4.88200000    -13.12800000      5.23700000
H     -4.54300000    -13.57300000      6.01400000
H     -5.44900000    -13.77600000      4.81800000
O      1.54600000      2.20000000    -14.53700000
H      1.63100000      1.31200000    -14.19200000
H      1.79500000      2.76600000    -13.80500000
O      8.48900000     -1.94500000      3.81200000
H      8.68400000     -1.25100000      3.18200000
H      9.31200000     -2.08000000      4.28100000
O     -3.78500000      4.88200000    -12.05500000
H     -4.41700000      4.35100000    -11.56900000
H     -2.99600000      4.87100000    -11.51300000
O      7.76800000     -0.76500000     12.81900000
H      7.94800000      0.10700000     12.46800000
H      7.31000000     -0.60100000     13.64400000
O     -4.60000000      4.58300000     10.95500000
H     -5.35300000      4.06900000     11.24600000
H     -4.67500000      4.59700000     10.00000000
O      6.35900000     -9.36600000     -7.13700000
H      7.31100000     -9.31800000     -7.04700000
H      6.20700000     -9.37600000     -8.08200000
O     -5.00300000     -1.30100000      6.93900000
H     -5.94200000     -1.46400000      7.02900000
H     -4.75000000     -1.78800000      6.15500000
O     -5.83900000    -16.80600000      1.74800000
H     -6.20000000    -17.67600000      1.91600000
H     -5.16500000    -16.69200000      2.41800000
O    -10.21600000     -8.83200000     -2.15900000
H    -10.46800000     -8.68100000     -1.24700000
H     -9.26100000     -8.76700000     -2.15700000
O     -1.66400000     -5.65100000     12.26700000
H     -2.43200000     -5.21700000     12.63700000
H     -0.95000000     -5.02800000     12.40000000
O      0.80500000      6.88400000     -8.00000000
H      1.48900000      7.19600000     -7.40800000
H      0.93700000      7.38700000     -8.80400000
O    -13.04000000      7.96800000     -6.12800000
H    -13.36000000      7.55500000     -5.32600000
H    -12.08700000      7.93300000     -6.05200000
O      5.01400000      7.27500000    -16.30400000
H      5.17500000      6.45600000    -16.77200000
H      4.67100000      7.00200000    -15.45300000
O     14.65500000      1.55200000     10.43700000
H     14.39300000      1.83100000     11.31400000
H     13.83000000      1.38200000      9.98300000
O     -2.66200000     10.36800000    -11.03900000
H     -1.94700000      9.87200000    -11.43700000
H     -3.45700000      9.95000000    -11.36900000
O     -0.74200000    -11.28500000    -14.34700000
H     -1.00900000    -10.91000000    -15.18600000
H     -1.50300000    -11.16700000    -13.77900000
O      1.95800000      6.06900000     -2.75300000
H      2.71000000      6.66100000     -2.77900000
H      2.14800000      5.47200000     -2.03000000
O      2.97300000     -7.46200000    -14.75600000
H      2.21000000     -7.12400000    -15.22500000
H      3.01100000     -8.38800000    -14.99700000
O    -10.51300000      4.59700000     -9.43800000
H     -9.72100000      5.07600000     -9.67900000
H    -11.22200000      5.07000000     -9.87400000
O      1.39100000     14.82700000     -4.26000000
H      1.88900000     15.34000000     -4.89700000
H      1.15700000     14.02600000     -4.72900000
O     -4.46900000     14.95800000     -5.75400000
H     -4.94000000     14.32500000     -5.21200000
H     -4.45600000     14.56500000     -6.62600000
O      4.57800000      6.33300000      6.80600000
H      4.16900000      5.47200000      6.88900000
H      5.49500000      6.18600000      7.03700000
O      9.18400000    -15.24000000      0.55500000
H      8.83500000    -14.36800000      0.37100000
H      8.50100000    -15.66700000      1.07100000
O     -5.78900000      1.39500000     11.01600000
H     -5.04600000      0.80800000     10.87300000
H     -5.92500000      1.82000000     10.16900000
O     -1.91700000     13.61900000    -10.94500000
H     -2.54800000     12.92800000    -11.14700000
H     -2.08200000     14.29400000    -11.60300000
O    -10.58100000     -7.31700000      0.60000000
H     -9.72200000     -6.95300000      0.38500000
H    -10.61600000     -7.29900000      1.55700000
O    -10.30000000     -4.13200000     11.72000000
H    -10.33800000     -5.07200000     11.89800000
H    -10.22100000     -4.07200000     10.76800000
O      9.04300000     -0.71400000    -12.08700000
H      8.52100000     -1.35400000    -12.57200000
H      8.58500000     -0.61500000    -11.25300000
O     -1.96300000     -3.46000000      2.56500000
H     -1.37700000     -3.74700000      1.86500000
H     -2.81300000     -3.35300000      2.13900000
O     -3.98600000      3.16000000    -15.37000000
H     -3.12400000      3.51800000    -15.58400000
H     -4.17500000      2.55000000    -16.08300000
O      7.66700000      0.33000000     -9.71000000
H      7.21800000      0.87500000    -10.35700000
H      7.72500000      0.88200000     -8.93000000
O      4.51100000     -7.81400000    -11.02300000
H      3.64000000     -8.20900000    -10.97700000
H      4.45300000     -7.04000000    -10.46400000
O     10.65900000      7.07000000     -2.36800000
H     11.59700000      7.12600000     -2.18700000
H     10.52100000      6.16300000     -2.63800000
O     -0.51900000     -5.21900000      6.55100000
H     -0.99500000     -4.92200000      5.77600000
H      0.00100000     -4.46000000      6.81800000
O    -13.35800000      4.92700000     -6.15300000
H    -13.85500000      5.45200000     -5.52600000
H    -14.01400000      4.37500000     -6.57700000
O     -0.13100000     -7.85300000     11.44600000
H     -0.52100000     -7.08700000     11.86700000
H      0.80900000     -7.75900000     11.60000000
O     -2.63800000     -7.66500000     15.00900000
H     -3.39700000     -8.20800000     15.22400000
H     -2.99700000     -6.78500000     14.89500000
O     -6.96000000     -4.33500000     11.33100000
H     -6.62300000     -3.47900000     11.06800000
H     -7.89100000     -4.18600000     11.49700000
O     -6.49800000     -0.54700000     -8.40600000
H     -6.76200000     -0.64900000     -7.49100000
H     -5.54100000     -0.55500000     -8.38200000
O      3.46400000     -1.80400000     14.84600000
H      3.20100000     -2.32000000     14.08400000
H      4.39600000     -1.63100000     14.70800000
O     -8.54400000      6.97900000    -13.35200000
H     -8.08800000      7.31000000    -14.12600000
H     -9.47100000      7.00600000    -13.59200000
O      7.88600000      9.35700000      8.79900000
H      8.43400000      8.91700000      9.44900000
H      8.42500000      9.38400000      8.00900000
O      7.84300000     -6.44000000      4.30900000
H      8.09700000     -7.24100000      3.85000000
H      7.26500000     -6.74000000      5.01100000
O     -5.88000000      7.34900000      2.31800000
H     -6.33900000      8.13000000      2.01000000
H     -5.75400000      6.81900000      1.53100000
O     -7.93200000     -3.74900000      5.24400000
H     -7.57500000     -4.30900000      5.93400000
H     -8.06400000     -2.90100000      5.66900000
O      5.35700000     -9.40600000      2.86800000
H      4.80700000     -9.82500000      3.53000000
H      4.81200000     -8.70400000      2.51300000
O     -6.37400000    -13.12000000     -3.95400000
H     -6.84900000    -12.97300000     -3.13600000
H     -6.33800000    -14.07300000     -4.04200000
O     -2.87700000     17.21000000      3.13100000
H     -2.54400000     18.09000000      2.95400000
H     -2.23600000     16.62500000      2.72600000
O     -2.31100000     11.98200000      5.52800000
H     -2.83200000     12.60400000      5.02000000
H     -2.95000000     11.35600000      5.86800000
O      7.68000000     -8.09300000     12.01900000
H      8.03200000     -7.23600000     12.26300000
H      8.26000000     -8.72100000     12.44900000
O     -3.04000000     -5.29700000     -2.96700000
H     -3.70600000     -5.60600000     -3.58100000
H     -2.42800000     -4.79800000     -3.50900000
O    -11.72800000     -4.16300000      2.32600000
H    -12.29300000     -4.92800000      2.21600000
H    -12.12900000     -3.48900000      1.77700000
O    -12.07900000      8.75700000      1.24400000
H    -11.63600000      7.91900000      1.10800000
H    -11.71500000      9.33100000      0.57100000
O     -3.45000000     -7.11100000    -13.20500000
H     -3.49600000     -7.50200000    -12.33200000
H     -2.51900000     -6.93800000    -13.34100000
O     -7.91800000     -5.51500000     -1.78300000
H     -7.87900000     -6.21500000     -1.13100000
H     -7.97500000     -4.71000000     -1.26700000
O     17.72900000      1.33100000     -1.07200000
H     18.57600000      0.95000000     -1.30600000
H     17.08500000      0.75200000     -1.47900000
O      3.89900000     10.00400000      8.16900000
H      4.02500000     10.95300000      8.19500000
H      4.37300000      9.67900000      8.93500000
O     10.50100000     -7.57900000    -10.01600000
H      9.81300000     -7.29800000     -9.41300000
H     10.28800000     -8.49100000    -10.21400000
O     -6.30800000    -10.97500000     -9.14000000
H     -6.42800000    -11.06100000    -10.08500000
H     -7.19700000    -10.95400000     -8.78600000
O     10.07200000      5.80500000      5.26300000
H     10.31100000      6.55900000      5.80200000
H     10.87400000      5.58800000      4.78600000
O     -5.46900000      8.72400000      8.12300000
H     -5.18200000      9.31000000      8.82400000
H     -4.87000000      8.90700000      7.39900000
O     -0.16300000      1.25400000    -11.59100000
H      0.23800000      0.44100000    -11.89700000
H      0.35400000      1.50200000    -10.82500000
O     13.74800000     10.71900000     -0.46700000
H     13.82500000      9.94700000     -1.02900000
H     14.50200000     11.26000000     -0.70000000
O      9.06700000     14.11500000     -4.96500000
H      9.74500000     14.57100000     -5.46500000
H      9.43200000     14.03500000     -4.08400000
O      5.06000000      7.99800000     -9.21600000
H      5.94800000      8.09400000     -9.55900000
H      5.17800000      7.88800000     -8.27200000
O      0.57900000     13.14100000      9.90700000
H     -0.23100000     12.89300000      9.46200000
H      1.03200000     13.70800000      9.28300000
O     -1.12600000     -2.95400000      5.02500000
H     -1.30900000     -3.17500000      4.11200000
H     -1.19700000     -2.00000000      5.06000000
O     -0.07300000     -8.88200000      1.27500000
H     -0.53000000     -9.31400000      0.55400000
H     -0.56000000     -8.07000000      1.41500000
O    -15.44400000      0.07200000     -2.92000000
H    -16.39800000      0.14500000     -2.89000000
H    -15.26700000     -0.42300000     -3.72000000
O      1.69700000     -6.82800000    -12.16500000
H      2.30200000     -6.47300000    -12.81600000
H      1.58700000     -7.74500000    -12.41600000
O     13.07900000     10.96400000      2.35500000
H     12.18100000     11.27100000      2.47700000
H     13.14000000     10.76900000      1.42000000
O      4.30500000     -6.40400000     15.16900000
H      3.82700000     -6.32900000     15.99400000
H      5.16800000     -6.73200000     15.42100000
O     -4.97000000     -2.09100000      4.39300000
H     -4.54500000     -2.42000000      3.60200000
H     -5.87800000     -2.38500000      4.31700000
O    -11.61800000      6.52400000      7.12300000
H    -11.87800000      5.97900000      7.86500000
H    -12.26400000      7.23000000      7.10500000
O      0.11300000      8.17400000     15.89500000
H     -0.68800000      8.36800000     15.40800000
H      0.00600000      8.63600000     16.72600000
O      9.51400000      8.35000000      6.26900000
H      9.35700000      8.86300000      5.47600000
H      9.95300000      8.95700000      6.86500000
O      6.77000000      8.62300000      5.10100000
H      7.44200000      9.29700000      5.19900000
H      7.23200000      7.87800000      4.71600000
O     -7.32200000     14.95600000      6.05100000
H     -8.16600000     15.06500000      5.61500000
H     -7.07600000     14.04800000      5.87300000
O    -15.08900000     -5.86500000     -6.13500000
H    -14.86100000     -6.74200000     -5.82900000
H    -15.90800000     -5.65800000     -5.68500000
O     11.21000000     -2.09900000      4.74500000
H     11.99700000     -2.41400000      5.18900000
H     11.51100000     -1.35700000      4.22100000
O      3.15200000    -11.24900000     -4.92400000
H      4.06700000    -11.52600000     -4.96900000
H      2.77600000    -11.78000000     -4.22200000
O     -8.48100000      1.48000000      7.34200000
H     -9.31600000      1.84400000      7.63600000
H     -7.81900000      2.00900000      7.78800000
O      8.73300000      5.05400000    -11.16300000
H      9.62600000      4.89400000    -11.46900000
H      8.22000000      4.33900000    -11.53900000
O      5.83200000    -11.74400000     -5.40300000
H      6.34300000    -12.26000000     -4.77900000
H      6.40300000    -11.65800000     -6.16600000
O     -1.25800000      8.99800000      2.10100000
H     -1.98200000      8.61500000      2.59700000
H     -0.69700000      8.25300000      1.88300000
O      5.62900000     -3.85700000      8.91800000
H      5.82500000     -4.16800000      9.80200000
H      5.08600000     -4.54700000      8.53600000
O     -4.88000000      1.85900000    -12.58200000
H     -4.60600000      2.21700000    -13.42600000
H     -5.59200000      2.43200000    -12.29800000
O      9.59700000     -4.90200000     -5.13900000
H     10.05100000     -4.36900000     -5.79200000
H      9.11100000     -4.27000000     -4.60900000
O      2.57600000     12.93500000      3.23900000
H      2.16100000     13.48000000      3.90800000
H      2.68700000     13.51900000      2.48900000
O      2.08900000     10.85300000     13.94900000
H      1.73600000      9.97400000     13.80500000
H      1.82700000     11.07200000     14.84300000
O     -9.40200000     -1.78200000     -6.20500000
H     -8.44800000     -1.71100000     -6.16700000
H     -9.58200000     -2.14100000     -7.07300000
O    -13.81100000     -6.56000000      5.77600000
H    -14.62100000     -6.64600000      5.27300000
H    -13.42000000     -7.43400000      5.75200000
O     -6.18400000     -9.14900000     -6.60400000
H     -5.58600000     -9.61000000     -6.01700000
H     -6.72600000     -9.84000000     -6.98500000
O     -0.79600000      3.77300000    -12.67100000
H     -1.71200000      3.54200000    -12.51600000
H     -0.31800000      2.95300000    -12.54700000
O     -3.63000000     -8.06600000      0.09600000
H     -3.41600000     -8.87800000      0.55500000
H     -3.93700000     -8.35200000     -0.76500000
O     -8.23600000      7.43800000     10.55900000
H     -8.84900000      7.59800000     11.27600000
H     -7.49500000      6.99300000     10.97100000
O      4.05700000      6.02800000    -14.26300000
H      3.10500000      5.96800000    -14.34700000
H      4.22300000      5.90100000    -13.32900000
O     -3.38500000      4.80100000      0.28100000
H     -2.64300000      5.14500000     -0.21700000
H     -4.06300000      5.47200000      0.19400000
O      6.13200000      8.40500000     -3.47600000
H      5.38100000      8.36400000     -2.88400000
H      6.87900000      8.58100000     -2.90300000
O      0.16200000     11.98500000      6.73700000
H      0.27600000     11.44900000      7.52200000
H     -0.74800000     11.84200000      6.47900000
O     -1.70800000      4.71100000     10.94700000
H     -2.64900000      4.61000000     11.09200000
H     -1.41500000      5.27900000     11.65900000
O     -2.41500000    -15.50200000      5.75700000
H     -2.97800000    -14.88500000      6.22400000
H     -2.20500000    -15.05900000      4.93400000
O    -10.66200000     12.33400000      1.46000000
H    -10.89300000     13.15600000      1.89400000
H    -11.29900000     12.25100000      0.75000000
O     -4.19100000    -17.87600000     -0.38600000
H     -3.84300000    -18.54300000      0.20600000
H     -4.59900000    -17.23100000      0.19200000
O      3.81700000      9.72500000     -4.92200000
H      3.89800000     10.66900000     -4.78400000
H      4.70500000      9.38900000     -4.80000000
O      0.76300000    -10.61700000     10.37600000
H      0.84600000     -9.67000000     10.48600000
H      0.26700000    -10.72200000      9.56400000
O      4.17400000      5.29200000     -5.07500000
H      3.34000000      5.75800000     -5.13400000
H      4.10600000      4.78300000     -4.26700000
O    -13.82900000      6.16200000      9.65700000
H    -13.93200000      7.10500000      9.53300000
H    -13.03800000      6.07600000     10.18900000
O     -1.03600000     15.01600000      6.32000000
H     -1.69300000     15.69600000      6.16500000
H     -0.82600000     14.68400000      5.44800000
O    -10.72500000      6.27000000      0.82700000
H    -10.06800000      6.16700000      1.51600000
H    -10.23600000      6.61400000      0.08000000
O      4.65500000     -8.24000000     -2.15500000
H      5.13400000     -8.54000000     -2.92700000
H      3.88200000     -8.80400000     -2.11800000
O     -8.93400000     -3.21000000     -9.23100000
H     -9.35200000     -4.02600000     -8.95700000
H     -7.99600000     -3.38200000     -9.14900000
O    -12.16200000      6.26100000    -11.24300000
H    -13.06800000      6.29400000    -11.54900000
H    -12.01800000      7.11300000    -10.83100000
O     -6.05400000      2.65500000      8.24800000
H     -5.63200000      2.13500000      7.56500000
H     -5.66600000      3.52600000      8.16100000
O      5.18600000     15.94800000      7.78100000
H      6.10100000     15.75100000      7.58200000
H      4.77600000     15.09000000      7.89500000
O     17.06800000      3.67100000      0.56700000
H     17.97000000      3.43900000      0.78500000
H     16.79500000      3.00800000     -0.06700000
O     14.53000000     -4.38000000     -6.36700000
H     14.22100000     -3.52300000     -6.65800000
H     14.18600000     -4.47000000     -5.47800000
O     -6.70300000      2.33300000     15.11800000
H     -6.57900000      1.38400000     15.11100000
H     -7.59600000      2.45500000     15.44200000
O      5.20900000     -1.84900000    -15.81200000
H      5.93400000     -2.45400000    -15.96800000
H      4.45300000     -2.27100000    -16.21900000
O     -2.28200000     -8.95800000     -4.26100000
H     -1.91700000     -9.82500000     -4.08500000
H     -2.30500000     -8.89800000     -5.21600000
O     -3.27900000      8.67300000      0.06600000
H     -2.87000000      7.83000000     -0.13300000
H     -2.71000000      9.06600000      0.72700000
O     15.95500000     -0.06700000      6.28100000
H     16.75300000     -0.52300000      6.01500000
H     15.78500000     -0.38100000      7.16900000
O     -5.01400000      5.85900000    -14.80600000
H     -4.34800000      5.40600000    -15.32200000
H     -4.54100000      6.19200000    -14.04300000
O     -4.30300000    -12.01200000     -2.17900000
H     -4.19600000    -11.22700000     -2.71700000
H     -5.21100000    -12.27700000     -2.32100000
O      5.04100000     13.32700000    -10.87400000
H      5.17300000     14.19100000    -10.48500000
H      4.39000000     13.47000000    -11.56100000
O      2.35500000     -7.79300000      8.75300000
H      1.68700000     -7.11800000      8.63500000
H      2.51700000     -7.80700000      9.69700000
O      9.98800000    -10.58500000     -3.20100000
H      9.27300000    -10.42000000     -2.58600000
H     10.14600000    -11.52600000     -3.13700000
O      6.63100000     -9.06800000     -3.87100000
H      6.21800000     -9.58800000     -4.56000000
H      7.05700000     -8.34800000     -4.33600000
O    -13.45600000      1.92200000      4.17700000
H    -12.52700000      2.15100000      4.15000000
H    -13.71400000      2.07400000      5.08600000
O      1.82100000      6.69200000      9.95300000
H      2.43400000      6.90300000     10.65700000
H      1.64400000      7.53100000      9.52900000
O      8.99500000     11.34000000     -8.57800000
H      8.78300000     12.25500000     -8.76500000
H      8.14600000     10.89900000     -8.54700000
O      5.64200000     13.27200000      2.53600000
H      5.38600000     12.75900000      1.76900000
H      5.38100000     14.16800000      2.32200000
O      2.00100000      1.09700000     -9.54800000
H      2.31800000      1.76200000     -8.93800000
H      2.77600000      0.84200000    -10.04800000
O      7.82700000      0.60400000    -17.14500000
H      7.60600000      0.83200000    -16.24200000
H      8.72400000      0.91800000    -17.25900000
O      0.57800000    -12.27700000    -11.01100000
H      1.32400000    -12.12400000    -10.43100000
H      0.87400000    -11.97000000    -11.86800000
O     -8.33700000     -6.30400000      3.69200000
H     -8.08100000     -5.62000000      3.07300000
H     -8.54300000     -5.83300000      4.49900000
O      2.43400000      8.08200000      6.96700000
H      3.07000000      8.72700000      7.27800000
H      2.91800000      7.25700000      6.95000000
O     -1.56200000      1.73800000     -7.69500000
H     -1.02300000      2.52400000     -7.78700000
H     -2.45200000      2.07000000     -7.57500000
O     -1.25100000    -12.45600000      6.54200000
H     -2.09900000    -12.14900000      6.86300000
H     -1.45300000    -12.90100000      5.71900000
O      5.13400000     12.40000000     12.23400000
H      5.75200000     13.02700000     12.61100000
H      5.16300000     12.57200000     11.29200000
O     -5.64300000     16.05900000      0.20300000
H     -5.69200000     15.88700000      1.14400000
H     -6.33000000     16.70700000      0.04300000
O     10.12200000    -12.13500000     -7.10200000
H     10.49000000    -12.67100000     -7.80300000
H      9.76100000    -12.76800000     -6.48100000
O      9.81300000     -9.61000000     10.97000000
H      9.93500000     -9.71200000     10.02600000
H      8.86800000     -9.50500000     11.07900000
O    -12.46000000     -9.66600000      0.48700000
H    -12.56700000     -9.16900000     -0.32400000
H    -13.06600000     -9.25400000      1.10200000
O    -14.24100000      0.44100000     -0.10600000
H    -14.46100000      0.20000000     -1.00600000
H    -13.81200000      1.29300000     -0.18400000
O     -6.42900000      6.92200000     -3.22200000
H     -7.01200000      7.18800000     -3.93200000
H     -5.55900000      7.19900000     -3.50900000
O     -5.70500000      6.01800000     -0.58400000
H     -5.84400000      6.31200000     -1.48400000
H     -6.23600000      5.22500000     -0.50700000
O    -11.77300000      6.25000000      4.31700000
H    -12.49100000      6.86400000      4.16700000
H    -11.59500000      6.31300000      5.25600000
O      1.84700000      0.82700000      8.13600000
H      1.01300000      1.23200000      7.90100000
H      1.88500000      0.89200000      9.09000000
O      8.00700000     11.23100000      5.69400000
H      8.15300000     11.79600000      4.93500000
H      8.07900000     11.81800000      6.44700000
O      7.22600000      3.58800000    -13.73700000
H      6.57200000      3.26100000    -14.35400000
H      7.86500000      4.04400000    -14.28400000
O    -15.77400000     -3.75700000      2.50600000
H    -15.48400000     -4.21400000      3.29600000
H    -16.51700000     -4.27300000      2.19100000
O    -12.24100000      3.21600000      0.83600000
H    -12.57100000      3.49200000     -0.01900000
H    -12.64000000      3.82800000      1.45500000
O     12.54000000     -2.80900000     11.25800000
H     13.44500000     -2.49800000     11.23100000
H     12.16600000     -2.53000000     10.42100000
O     -6.42800000     -4.78900000      8.25200000
H     -5.66000000     -5.31400000      8.02600000
H     -6.06900000     -4.00600000      8.66800000
O     16.52200000     -1.05000000     -2.41900000
H     17.10600000     -1.56900000     -2.97100000
H     15.86200000     -0.71000000     -3.02300000
O    -10.52800000    -12.14600000     -6.24100000
H    -11.16400000    -12.74200000     -5.84400000
H    -10.54600000    -11.37000000     -5.68000000
O     -0.63800000    -10.23000000      8.13800000
H     -0.80100000    -10.96800000      7.55100000
H     -0.63500000     -9.46300000      7.56500000
O      7.80400000    -10.09500000     -1.84800000
H      7.24300000    -10.72100000     -1.39000000
H      7.27500000     -9.79500000     -2.58600000
O      7.51900000    -11.49900000     11.95200000
H      7.10500000    -11.23400000     11.13000000
H      8.06600000    -12.24700000     11.71500000
O     13.72500000      4.82200000     -1.38400000
H     12.88200000      4.47100000     -1.66900000
H     13.68300000      5.75400000     -1.60100000
O      2.13000000     -1.53800000     17.30200000
H      1.28800000     -1.41600000     16.86200000
H      2.74100000     -1.74800000     16.59500000
O     -7.74600000      6.91800000     -5.87900000
H     -7.70100000      6.08400000     -6.34800000
H     -8.27200000      7.48300000     -6.44400000
O     11.54500000      6.65500000      8.07500000
H     11.55600000      7.61300000      8.08600000
H     10.91500000      6.41500000      8.75400000
O     13.17300000     -4.87800000      3.18000000
H     12.29500000     -4.55900000      3.38900000
H     13.07800000     -5.82900000      3.13500000
O      4.53100000     -9.82600000      8.00800000
H      3.70400000     -9.62500000      8.44700000
H      5.19000000     -9.34400000      8.50700000
O      1.41700000     15.62400000      4.56200000
H      0.84600000     16.34200000      4.83200000
H      0.82500000     14.97900000      4.17400000
O     -4.02200000     13.76900000     -8.14200000
H     -4.03100000     14.24100000     -8.97500000
H     -3.79100000     12.87100000     -8.37900000
O     -7.61200000     -6.73600000      0.55500000
H     -6.76800000     -6.37800000      0.82900000
H     -7.41400000     -7.63000000      0.27500000
O      5.99500000    -11.63700000      9.53400000
H      6.48600000    -12.32800000      9.08900000
H      5.43600000    -11.26400000      8.85200000
O      6.05200000    -15.91100000     -3.27400000
H      5.79100000    -15.94500000     -2.35300000
H      6.27800000    -14.99400000     -3.42500000
O     16.47000000     -6.84400000     -3.76300000
H     15.89900000     -7.01100000     -4.51300000
H     17.33300000     -6.69000000     -4.14800000
O     13.30900000      7.60100000     -2.27900000
H     14.19000000      7.91700000     -2.48100000
H     12.72600000      8.26600000     -2.64500000
O     -3.90400000     -0.38300000     -8.24600000
H     -3.83600000      0.13000000     -9.05100000
H     -3.20400000     -1.03200000     -8.31600000
O    -13.74600000      4.62900000      2.69600000
H    -13.34300000      5.41700000      3.06100000
H    -13.98200000      4.10400000      3.46000000
O     11.23300000     -5.40400000    -12.05600000
H     10.51400000     -5.40400000    -12.68800000
H     11.02100000     -6.11600000    -11.45200000
O     -1.07300000     14.35400000     -8.20200000
H     -1.69000000     14.02500000     -7.54800000
H     -1.56000000     14.32600000     -9.02600000
O     -9.25000000    -15.45500000     -2.35700000
H     -8.80100000    -15.70500000     -3.16400000
H     -8.61700000    -15.64000000     -1.66300000
O      0.50000000     -4.49600000     -2.33300000
H      0.91600000     -5.28100000     -2.68900000
H     -0.03000000     -4.15700000     -3.05500000
O      5.00900000     13.25700000      5.21600000
H      4.91700000     12.31900000      5.38400000
H      5.29400000     13.31100000      4.30400000
O      3.81100000     10.38900000     -8.07100000
H      3.84300000      9.73900000     -8.77300000
H      3.53400000      9.89500000     -7.29900000
O     -1.97600000     11.37100000      9.71200000
H     -2.27500000     12.10700000      9.17900000
H     -2.42300000     11.48600000     10.55100000
O    -12.97800000     -6.83400000     -7.86100000
H    -13.68100000     -7.32900000     -8.28300000
H    -13.14000000     -6.94000000     -6.92400000
O     -6.81600000     -5.05200000    -13.68500000
H     -7.42200000     -5.75100000    -13.43900000
H     -6.59200000     -4.62800000    -12.85700000
O     -6.94000000     -1.46200000    -13.89100000
H     -6.26000000     -1.07700000    -13.33900000
H     -7.43500000     -2.03000000    -13.30100000
O      6.31500000     -0.00600000     15.12000000
H      5.93100000     -0.38900000     15.90900000
H      5.69800000      0.67800000     14.86100000
O      5.73700000      4.11000000      4.01500000
H      5.95400000      3.94400000      4.93300000
H      6.46700000      3.73100000      3.52500000
O    -11.49300000     -0.85400000      4.84400000
H    -11.06100000     -0.00100000      4.80000000
H    -11.44300000     -1.19400000      3.95000000
O      7.20600000      9.31100000    -11.39200000
H      6.70500000     10.08800000    -11.14300000
H      7.29000000      9.37400000    -12.34300000
O      1.22800000      5.48100000     16.32900000
H      0.82200000      6.34700000     16.36500000
H      0.65100000      4.96900000     15.76300000
O     -5.94100000     -4.25100000    -16.04400000
H     -6.52200000     -3.55600000    -16.35300000
H     -6.14500000     -4.33600000    -15.11200000
O     17.54500000      1.28500000      2.98100000
H     17.06600000      0.48600000      2.76200000
H     18.13100000      1.42400000      2.23700000
O     -6.91000000      1.27000000    -17.03700000
H     -6.91400000      0.54700000    -16.40900000
H     -5.99900000      1.33500000    -17.32100000
O    -12.70400000     -1.91800000      0.46600000
H    -13.34400000     -1.30600000      0.82900000
H    -12.43900000     -1.52300000     -0.36500000
O    -14.25400000     -9.26500000      2.76100000
H    -15.09300000     -9.31700000      3.21900000
H    -13.63000000     -8.99500000      3.43500000
O      9.05700000     -0.50600000      7.52800000
H      8.35000000     -1.15200000      7.53200000
H      9.19100000     -0.30300000      6.60300000
O      3.42300000      3.14700000      1.90500000
H      3.83100000      2.51300000      2.49400000
H      3.09300000      3.83400000      2.48400000
O     -0.05000000     -1.82200000    -14.84600000
H     -0.19700000     -1.77600000    -13.90100000
H     -0.92500000     -1.93400000    -15.21900000
O      2.93900000     16.31100000     -5.99500000
H      2.79400000     16.74300000     -6.83700000
H      3.60100000     15.64400000     -6.17800000
O     -0.01000000      4.23700000     -7.70100000
H      0.86700000      3.85500000     -7.74500000
H      0.14300000      5.16900000     -7.54700000
O      8.68600000    -13.74300000      5.37500000
H      9.39200000    -13.66200000      4.73300000
H      8.10000000    -13.01100000      5.17900000
O      0.09500000      3.71900000     14.39900000
H     -0.20400000      4.50900000     13.94800000
H     -0.10200000      3.00700000     13.79000000
O      4.02200000    -16.94400000     -4.70000000
H      3.77000000    -16.04600000     -4.48500000
H      4.74400000    -17.14000000     -4.10200000
O     -5.20100000     -5.84600000      4.01600000
H     -5.55000000     -5.97800000      3.13500000
H     -4.72300000     -5.01800000      3.96400000
O     -0.23500000     -3.96800000      0.37900000
H     -0.30200000     -3.01500000      0.33600000
H      0.13500000     -4.22100000     -0.46700000
O      8.17700000     13.10600000      3.63900000
H      8.74500000     12.82900000      2.92000000
H      7.33300000     13.28400000      3.22300000
O     -2.12300000     -6.84000000      3.77000000
H     -2.12100000     -6.57400000      2.85000000
H     -2.96900000     -7.27200000      3.89200000
O     -9.25100000     11.66300000     -1.18900000
H     -9.58200000     11.95700000     -0.34000000
H     -8.29900000     11.69600000     -1.10000000
O    -14.14100000      1.84100000     11.46800000
H    -13.26500000      1.74700000     11.84200000
H    -13.98700000      2.08600000     10.55600000
O     11.27200000     -1.08400000     -9.38300000
H     11.06400000     -1.70100000    -10.08400000
H     12.22600000     -1.11000000     -9.31500000
O      6.95000000    -12.27300000     -8.11200000
H      7.43400000    -12.63700000     -8.85300000
H      6.48200000    -11.52200000     -8.47800000
O     10.78200000      3.12300000      1.60800000
H     10.93900000      2.20800000      1.37700000
H     11.38400000      3.29400000      2.33200000
O      3.14400000      1.22300000    -16.86700000
H      3.92100000      0.70300000    -16.66200000
H      2.40800000      0.66300000    -16.62000000
O      7.05600000      1.08800000      0.79200000
H      7.18300000      1.30600000     -0.13200000
H      6.21500000      0.63100000      0.81600000
O     -9.89400000      1.57900000    -14.75200000
H     -9.34600000      1.65000000    -13.97000000
H    -10.51700000      2.30100000    -14.67400000
O     -3.31900000     -5.07800000    -15.99700000
H     -3.52200000     -5.95800000    -15.68100000
H     -4.17200000     -4.65100000    -16.08400000
O    -12.82000000     -1.76300000      9.37900000
H    -13.25400000     -2.26200000      8.68700000
H    -13.39300000     -1.86000000     10.13900000
O      4.91200000     11.80100000      0.47300000
H      4.17900000     12.41300000      0.54100000
H      4.56700000     11.06900000     -0.03800000
O     -4.28300000      4.15000000     16.89100000
H     -4.34900000      3.92800000     15.96200000
H     -3.37000000      3.97000000     17.11600000
O      8.42900000      0.66800000     -1.74100000
H      7.75700000      0.66800000     -2.42300000
H      9.20300000      1.03500000     -2.16700000
O      1.44800000    -12.62000000      3.89100000
H      1.43600000    -11.67900000      3.71900000
H      1.79900000    -12.69800000      4.77700000
O     17.78400000     -3.61100000     -3.20500000
H     17.04500000     -3.34700000     -3.75300000
H     18.47400000     -3.84200000     -3.82700000
O     -1.06600000      6.28100000     -4.13000000
H     -0.24700000      5.80000000     -4.25100000
H     -1.59700000      6.04600000     -4.89100000
O     12.75200000     -0.55000000      3.13700000
H     12.25200000     -0.77000000      2.35100000
H     12.82700000      0.40400000      3.11400000
O      2.54200000     -4.41900000     -8.49900000
H      2.21100000     -5.27800000     -8.76400000
H      1.83000000     -4.03600000     -7.98700000
O      7.52700000      6.17300000      7.29200000
H      7.16100000      7.05700000      7.25700000
H      8.41500000      6.26700000      6.94700000
O      2.61900000     -5.63500000      5.88500000
H      3.29900000     -5.17300000      6.37400000
H      2.41600000     -5.05500000      5.15100000
O      8.37100000      7.30300000      1.02600000
H      8.33000000      6.75900000      1.81200000
H      8.19300000      8.19000000      1.33900000
O      6.50700000      3.36800000      6.46600000
H      7.26600000      3.75300000      6.90400000
H      6.01200000      2.94600000      7.16900000
O      2.84900000     10.42200000     -0.89800000
H      2.25600000     10.62200000     -0.17300000
H      2.41700000     10.79200000     -1.66800000
O      0.13300000    -15.25700000      7.54500000
H     -0.74300000    -14.89000000      7.42500000
H      0.72400000    -14.51500000      7.41300000
O     -3.11100000      1.46900000     -3.48200000
H     -3.52500000      1.76700000     -2.67200000
H     -3.44700000      0.58200000     -3.61100000
O     -2.61600000     13.63900000      8.10400000
H     -2.36500000     14.54200000      8.29700000
H     -2.22200000     13.45800000      7.25000000
O    -14.81300000      6.29700000     -4.02100000
H    -14.84600000      6.69100000     -3.14900000
H    -14.98200000      5.36700000     -3.87000000
O      4.88100000      5.20400000     16.18700000
H      5.76600000      5.19400000     16.55000000
H      4.38900000      4.59800000     16.74100000
O     -6.26200000     10.03900000      1.87500000
H     -7.14200000     10.30200000      2.14500000
H     -5.74300000     10.84000000      1.94000000
O     -9.32700000     11.53400000      6.58600000
H     -9.79400000     10.70700000      6.47100000
H     -8.43200000     11.27500000      6.80500000
O    -10.65600000      6.01400000     10.06000000
H    -10.57300000      5.50700000     10.86700000
H     -9.90500000      6.60600000     10.07000000
O     -0.58300000     -2.64200000     11.27100000
H     -0.53200000     -2.40500000     12.19700000
H      0.32300000     -2.60700000     10.96400000
O     -8.56200000      0.41600000     -1.22800000
H     -9.25600000      0.66800000     -1.83700000
H     -8.97000000     -0.23300000     -0.65400000
O      4.47400000      0.87600000     11.74000000
H      4.70900000     -0.03800000     11.58000000
H      3.52000000      0.89400000     11.67200000
O      8.28800000     -1.93900000     -0.62500000
H      7.47400000     -2.19400000     -1.05900000
H      8.20300000     -0.99500000     -0.49200000
O     -8.03700000      0.08100000    -10.83600000
H     -7.42700000      0.05500000    -10.09900000
H     -8.74600000     -0.50900000    -10.58100000
O     -8.81100000     -9.35300000      7.52700000
H     -8.46800000     -9.89100000      8.24000000
H     -8.27700000     -9.59100000      6.76900000
O     10.47900000     11.61500000      1.57000000
H     10.51500000     12.57000000      1.51000000
H     10.25600000     11.32700000      0.68500000
O      5.91200000      2.50800000     -4.98000000
H      5.29300000      2.70800000     -4.27800000
H      6.00700000      3.33200000     -5.45800000
O     -8.05200000     -2.65300000      0.00100000
H     -8.92100000     -2.75700000     -0.38700000
H     -8.14400000     -2.99500000      0.89000000
O      8.18300000    -12.47700000     -0.23300000
H      7.45400000    -12.60600000      0.37400000
H      8.60000000    -11.66800000      0.06200000
O     -8.16300000     -7.32900000    -11.88700000
H     -8.26100000     -7.64200000    -10.98800000
H     -8.45200000     -8.06300000    -12.42900000
O     -7.74000000      9.15500000     -0.98000000
H     -7.38900000      8.26600000     -1.02500000
H     -7.14800000      9.61600000     -0.38500000
O      0.65000000      9.30600000      8.63500000
H      1.32500000      9.77400000      9.12700000
H      1.11000000      8.95500000      7.87200000
O      6.77000000     -7.75100000     15.21100000
H      7.13100000     -8.54300000     14.81300000
H      7.25600000     -7.03400000     14.80400000
O      8.07400000      8.34400000     -1.48000000
H      8.14100000      7.85900000     -0.65800000
H      8.98000000      8.45300000     -1.76900000
O     -7.39400000     -7.25000000     -8.22600000
H     -6.97200000     -8.01500000     -7.83600000
H     -6.67000000     -6.72200000     -8.56100000
O     12.24800000      0.75300000      6.06900000
H     11.41600000      1.05600000      5.70400000
H     12.54200000      1.47400000      6.62600000
O     -0.18200000      4.85100000      3.85900000
H      0.64000000      4.37700000      3.73400000
H      0.08500000      5.75400000      4.03000000
O      9.05100000      0.07700000      2.36400000
H      8.19200000      0.27600000      1.99300000
H      9.67000000      0.29900000      1.66700000
O     -3.80200000      5.38500000     13.72800000
H     -3.91100000      5.43400000     12.77800000
H     -3.91800000      4.45800000     13.93400000
O     -9.14200000      8.76900000      4.47500000
H     -8.35200000      8.66000000      5.00500000
H     -9.46400000      7.87800000      4.33800000
O      2.38200000    -15.54500000     -1.73000000
H      2.93200000    -16.25000000     -2.07100000
H      1.81700000    -15.97200000     -1.08600000
O      1.82600000     -9.70000000      3.52900000
H      1.33700000     -9.54800000      2.72100000
H      1.69200000     -8.90400000      4.04400000
O      9.58100000      4.83700000     -0.19600000
H      9.74000000      4.17300000      0.47500000
H      9.14900000      5.55200000      0.27300000
O     -9.62100000      5.33900000      3.13500000
H     -9.09500000      5.26000000      3.93000000
H    -10.52100000      5.42300000      3.45100000
O      7.74200000      3.38700000     10.78500000
H      7.07600000      2.91300000     10.28700000
H      7.29200000      4.17100000     11.10200000
O      5.13200000     -1.70700000     11.59300000
H      5.06500000     -2.64700000     11.42600000
H      5.96900000     -1.60400000     12.04700000
O    -10.52700000     13.62800000      7.76100000
H    -11.32400000     13.12100000      7.60900000
H     -9.81600000     13.03300000      7.52100000
O    -11.61800000      0.38400000     10.45300000
H    -11.97600000     -0.48900000     10.29200000
H    -11.32500000      0.36000000     11.36400000
O     13.73900000      5.76500000     -5.68400000
H     13.02400000      5.13500000     -5.60000000
H     14.50700000      5.30200000     -5.34700000
O      1.66700000     -6.72500000     -9.34300000
H      1.74400000     -6.87600000    -10.28500000
H      1.02900000     -7.37500000     -9.04700000
O     -2.22300000     11.65100000      1.51700000
H     -1.34400000     11.95300000      1.29100000
H     -2.07900000     10.85500000      2.02800000
O     12.59700000     -8.72600000      7.62800000
H     12.49700000     -8.72200000      8.58000000
H     13.32000000     -8.12200000      7.46000000
O     -9.33400000      0.94700000     -7.98100000
H     -9.71700000      1.22200000     -7.14800000
H     -9.81000000      0.14800000     -8.21100000
O     14.67700000      8.48700000      2.82200000
H     14.41200000      9.39400000      2.66800000
H     13.94400000      7.96500000      2.49600000
O     10.24100000     11.79300000     -1.62900000
H     11.11400000     12.12500000     -1.83800000
H      9.69000000     12.57600000     -1.59000000
O      1.27100000     11.55800000     -2.81700000
H      1.15700000     11.96100000     -3.67800000
H      0.38000000     11.44300000     -2.48700000
O    -10.78200000     -0.94600000    -10.37500000
H    -11.07600000     -1.82200000    -10.12700000
H    -11.37900000     -0.68100000    -11.07400000
O    -14.63700000     10.04800000      0.92400000
H    -14.31600000     10.65300000      0.25600000
H    -13.92200000      9.42400000      1.04700000
O    -13.61300000     -4.11000000    -12.30800000
H    -13.10100000     -4.51400000    -13.00900000
H    -13.07500000     -4.22200000    -11.52400000
O      8.61600000      8.32700000     -5.65600000
H      7.98000000      8.19300000     -6.35900000
H      8.12700000      8.14900000     -4.85300000
O      7.34300000      1.57400000     -7.02100000
H      6.80000000      1.85000000     -6.28300000
H      8.20100000      1.39700000     -6.63500000
O     -7.74000000     11.44800000     11.48300000
H     -7.64700000     10.60900000     11.93500000
H     -8.53100000     11.34800000     10.95400000
O      2.22600000     10.87000000    -14.23600000
H      1.90900000     10.14500000    -13.69600000
H      2.78700000     10.45400000    -14.89000000
O     -3.73000000      5.57800000     -8.70300000
H     -3.05100000      5.18500000     -9.25100000
H     -4.52600000      5.09400000     -8.92300000
O     -1.65000000     -1.78000000      8.12200000
H     -0.70300000     -1.69300000      8.01600000
H     -2.00900000     -1.56200000      7.26200000
O    -10.18100000     -5.73300000     -8.78000000
H     -9.69000000     -6.47800000     -9.12800000
H    -10.99700000     -6.11400000     -8.45600000
O     10.89500000      9.04700000     -4.35600000
H     10.78100000      8.31100000     -3.75500000
H     10.12200000      9.01900000     -4.92000000
O     12.66900000     -7.86900000      9.98900000
H     12.56300000     -6.94900000      9.74700000
H     12.12500000     -7.97500000     10.77000000
O      0.44300000     -2.57500000     -7.27700000
H      0.22400000     -2.35900000     -8.18400000
H      0.62900000     -1.72900000     -6.86800000
O      2.52100000     -8.39400000     11.29600000
H      2.81000000     -9.30600000     11.26200000
H      3.26000000     -7.92400000     11.68300000
O     15.68900000     -1.44000000      0.05500000
H     15.94800000     -1.28400000     -0.85300000
H     14.73400000     -1.37200000      0.04700000
O     15.57900000      3.21500000      8.47800000
H     15.09000000      2.73200000      9.14400000
H     15.08200000      4.02400000      8.35400000
O      3.87300000      3.58200000     -2.87500000
H      4.23400000      2.85300000     -2.37100000
H      3.53900000      4.18800000     -2.21500000
O    -10.33600000      4.19200000      6.60500000
H    -10.92100000      3.61300000      7.09400000
H    -10.60300000      5.07500000      6.86300000
O      7.25700000     -5.49000000     13.90100000
H      7.00500000     -4.97600000     13.13400000
H      7.73300000     -4.87300000     14.45700000
O     -1.88100000     -9.60400000     10.87500000
H     -1.28400000     -8.96000000     11.25800000
H     -1.74200000     -9.52800000      9.93100000
O      2.28000000     -3.24000000    -14.17800000
H      3.03900000     -3.11600000    -14.74800000
H      1.62600000     -2.62800000    -14.51500000
O     -9.00600000     12.99200000     -5.72500000
H     -8.18200000     12.85700000     -6.19200000
H     -9.68000000     12.90800000     -6.39900000
O     -9.34700000      4.85300000     12.49500000
H     -8.74000000      5.41600000     12.97500000
H     -8.83200000      4.07500000     12.27900000
O     -8.93400000      2.33300000    -12.12600000
H     -8.61300000      1.51000000    -11.75800000
H     -9.82300000      2.41800000    -11.78300000
O      1.49900000     14.61800000      7.86100000
H      1.55700000     15.53200000      8.13800000
H      0.98700000     14.64500000      7.05200000
O     -4.72600000     -1.43500000    -12.05400000
H     -4.28600000     -0.66000000    -11.70300000
H     -4.02500000     -1.94500000    -12.45900000
O     -3.86100000     10.06300000     -2.18800000
H     -4.16100000      9.38900000     -2.79800000
H     -3.72600000      9.59600000     -1.36300000
O    -13.51300000     -6.31100000      2.28100000
H    -12.68800000     -6.78700000      2.37400000
H    -14.00700000     -6.53100000      3.07100000
O     -2.13200000    -12.87600000    -10.43600000
H     -2.16100000    -12.56600000     -9.53100000
H     -1.20700000    -12.82800000    -10.67600000
O      0.40700000     -5.72600000      8.93800000
H      0.41200000     -5.71100000      7.98100000
H     -0.49400000     -5.95300000      9.16900000
O      7.49700000     -9.70300000      5.72600000
H      7.22500000     -8.79600000      5.86900000
H      8.44600000     -9.69000000      5.85300000
O     11.37200000     -6.09500000      7.64600000
H     11.75900000     -6.94400000      7.43300000
H     12.08100000     -5.46600000      7.50600000
O     10.18600000      5.93800000     -8.32200000
H     10.92500000      6.45900000     -8.63900000
H      9.41200000      6.40100000     -8.64200000
O      9.48300000      5.75000000      9.97400000
H      9.81000000      4.95800000     10.40000000
H      8.71500000      5.45800000      9.48200000
O     -1.68500000      6.70500000     -6.73600000
H     -0.95200000      7.24700000     -7.03000000
H     -2.15900000      6.48800000     -7.53900000
O     -3.29800000    -14.72500000      2.03400000
H     -3.48400000    -15.14800000      2.87100000
H     -2.75600000    -15.35600000      1.56100000
O     -7.13200000      3.74200000    -15.21500000
H     -6.32700000      3.88400000    -14.71700000
H     -6.97800000      2.92700000    -15.69200000
O    -15.33100000      3.50700000     -7.40700000
H    -14.91800000      2.68500000     -7.67100000
H    -15.83000000      3.78200000     -8.17500000
O     -6.37400000     -4.89000000     14.26400000
H     -7.10200000     -4.30800000     14.48200000
H     -6.56500000     -5.19000000     13.37500000
O      4.63700000     -0.18700000      8.30900000
H      4.85200000     -1.07300000      8.01900000
H      3.69300000     -0.11200000      8.17000000
O     13.61700000     -4.40800000      7.04000000
H     13.66700000     -3.49300000      6.76600000
H     13.83000000     -4.39100000      7.97300000
O      9.00500000     -6.42700000     -7.89700000
H      8.95100000     -7.05200000     -7.17400000
H      8.20800000     -5.90200000     -7.82100000
O     13.59600000     -1.75500000      6.28200000
H     12.88100000     -1.14400000      6.10500000
H     14.38100000     -1.30000000      5.97800000
O      2.26000000     10.28800000    -11.15400000
H      1.66100000     11.03400000    -11.10400000
H      3.05200000     10.64400000    -11.55600000
O     -1.17100000    -10.24400000     -1.05500000
H     -2.12000000    -10.37000000     -1.07300000
H     -0.86400000    -10.61300000     -1.88300000
O    -11.31600000      2.05300000     -9.64600000
H    -10.93900000      2.93100000     -9.70500000
H    -10.56900000      1.48200000     -9.46700000
O     11.34400000     -8.35400000      0.87400000
H     10.63000000     -7.72300000      0.78600000
H     11.63400000     -8.26200000      1.78200000
O     -4.05600000    -14.15700000      7.71600000
H     -3.85900000    -14.50900000      8.58400000
H     -4.80700000    -13.58000000      7.85600000
O    -13.05100000     -5.87400000      8.58600000
H    -13.54900000     -6.10500000      7.80200000
H    -12.24100000     -5.49000000      8.25100000
O     14.18400000     -8.20600000     -5.23600000
H     15.09300000     -8.50300000     -5.27300000
H     13.73200000     -8.87800000     -4.72700000
O     10.59200000    -12.93100000     -2.44300000
H     10.37000000    -13.79800000     -2.78100000
H     10.79900000    -13.08000000     -1.52000000
O      0.21000000     -1.64400000    -11.90900000
H      0.62000000     -2.50700000    -11.97100000
H     -0.44000000     -1.73700000    -11.21300000
O     16.53400000     -1.24600000      2.63800000
H     16.17300000     -1.26500000      1.75100000
H     15.95300000     -1.81400000      3.14500000
O      1.71600000     15.90700000     -1.34500000
H      1.62200000     15.63400000     -2.25800000
H      0.86700000     16.28500000     -1.12000000
O     13.05300000      2.44000000     -7.98800000
H     13.35900000      3.33500000     -8.13500000
H     12.09900000      2.50400000     -8.02100000
O     -5.16100000     -3.24700000     -8.22900000
H     -4.34200000     -2.90400000     -8.58700000
H     -5.68900000     -2.46800000     -8.05300000
O     -4.66600000     -2.71100000      1.77600000
H     -5.17700000     -2.02200000      1.35100000
H     -4.58900000     -3.39600000      1.11200000
O      0.69400000      8.67800000    -14.81400000
H      0.57800000      9.34600000    -15.48900000
H      0.89300000      7.87800000    -15.30000000
O     -1.31700000     11.33000000     -6.21400000
H     -1.41200000     10.55800000     -5.65700000
H     -1.85200000     11.13700000     -6.98500000
O     -0.35700000     -8.85100000     -9.71100000
H     -0.02400000     -9.09900000    -10.57300000
H     -1.30900000     -8.89700000     -9.79900000
O      7.20300000      9.25200000     13.92200000
H      6.40000000      9.77100000     13.88300000
H      6.90300000      8.35800000     14.08300000
O      2.20300000     -9.59200000    -10.41500000
H      2.41100000    -10.52500000    -10.45800000
H      1.50500000     -9.53200000     -9.76300000
O     -8.75000000    -12.77400000     10.07400000
H     -9.27700000    -13.55900000     10.22000000
H     -9.25700000    -12.25800000      9.44700000
O      7.08400000    -13.10200000     -3.37900000
H      6.61400000    -12.83900000     -2.58700000
H      7.98900000    -13.21900000     -3.09200000
O     -3.02000000      0.64600000    -10.87800000
H     -2.23100000      1.16100000    -11.04900000
H     -3.72900000      1.15800000    -11.27000000
O      7.78800000     -8.94800000      1.94100000
H      6.92200000     -9.15400000      2.29200000
H      7.68200000     -8.09100000      1.52800000
O     -7.19300000      2.90100000     -0.66400000
H     -7.80600000      3.23700000     -0.01000000
H     -7.56200000      2.05800000     -0.92700000
O     13.94400000      3.87900000    -10.78000000
H     13.89100000      4.03000000     -9.83600000
H     13.99900000      4.75500000    -11.16100000
O     -7.40700000     -5.21700000     -4.40600000
H     -8.15600000     -5.70300000     -4.75200000
H     -7.61100000     -5.09000000     -3.48000000
O     10.29100000      3.36000000     -9.04300000
H     10.77100000      4.14300000     -8.77200000
H      9.69400000      3.67000000     -9.72500000
O      3.19600000    -12.02400000     -9.79100000
H      3.11900000    -12.51700000     -8.97500000
H      3.93400000    -12.42800000    -10.24700000
O     10.15300000      1.03500000     -5.19000000
H      9.77600000      0.20000000     -4.91400000
H     10.33300000      0.92000000     -6.12300000
O      2.07400000      7.97500000     13.76800000
H      1.74400000      7.24500000     13.24500000
H      1.56600000      7.93800000     14.57800000
O      4.76300000     -6.25000000      8.16300000
H      5.33000000     -6.83700000      8.66300000
H      3.87700000     -6.46300000      8.45800000
O      4.97900000     10.56600000      5.59400000
H      5.56500000      9.80900000      5.59000000
H      4.33500000     10.36800000      6.27300000
O    -12.86600000     12.81700000     -5.02700000
H    -12.08500000     12.49000000     -4.58000000
H    -13.59500000     12.37600000     -4.59000000
O     11.16700000      0.61400000      0.14500000
H     11.74600000     -0.14800000      0.12800000
H     10.96500000      0.78100000     -0.77500000
O    -10.77900000     -3.06700000    -14.32200000
H     -9.98100000     -2.96100000    -13.80400000
H    -11.24800000     -2.24000000    -14.21100000
O     13.11000000      5.96600000     11.29700000
H     12.49900000      5.34700000     10.89800000
H     13.97500000      5.59700000     11.11800000
O     -3.29400000      7.95200000      3.41700000
H     -4.21000000      8.01000000      3.14600000
H     -3.11800000      7.01300000      3.46800000
O     18.10200000     -3.62200000     -0.39000000
H     18.04500000     -3.46000000     -1.33100000
H     17.22000000     -3.44800000     -0.06200000
O      1.88200000     -8.93800000     -1.73500000
H      1.77700000     -9.85700000     -1.48800000
H      0.98700000     -8.60900000     -1.82000000
O      1.97400000     -5.68600000      1.45700000
H      1.46800000     -6.06000000      2.17800000
H      1.35200000     -5.12400000      0.99500000
O     -6.75900000      4.09700000    -12.15500000
H     -7.58600000      3.63700000    -12.29900000
H     -6.71900000      4.74500000    -12.85900000
O      0.74200000     12.75000000    -11.08900000
H     -0.16100000     13.06700000    -11.05200000
H      1.07200000     12.86300000    -10.19700000
O      4.03800000      6.93600000      3.91700000
H      4.36900000      6.88900000      4.81400000
H      4.76100000      6.61500000      3.37800000
O     17.52700000     -2.63900000      6.19300000
H     16.86500000     -2.67800000      5.50300000
H     18.30900000     -3.02500000      5.79700000
O     -5.95200000    -11.43200000     11.53600000
H     -5.95700000    -12.38900000     11.56400000
H     -5.41700000    -11.17300000     12.28600000
O     -6.09200000     13.11200000     -0.66900000
H     -5.64600000     12.97100000     -1.50400000
H     -6.18400000     14.06200000     -0.60300000
O      9.96400000     -4.75500000    -14.47000000
H      9.17400000     -4.79200000    -13.93100000
H      9.70200000     -5.13800000    -15.30700000
O    -15.59700000     -2.96300000     -7.34400000
H    -14.88200000     -3.06700000     -6.71600000
H    -15.40600000     -3.60100000     -8.03200000
O     13.91500000      5.24700000     -8.42600000
H     14.04000000      5.45300000     -7.50000000
H     13.40700000      5.98200000     -8.76900000
O     -5.28900000     -8.31800000      8.57100000
H     -4.41600000     -7.92600000      8.53000000
H     -5.69000000     -8.09700000      7.73000000
O      7.29000000     -2.37100000      7.22800000
H      6.59300000     -2.88500000      7.63500000
H      7.96200000     -3.01500000      7.00200000
O      8.37700000    -14.89800000     -6.25100000
H      7.96400000    -15.75800000     -6.18400000
H      7.83400000    -14.32800000     -5.70600000
O      4.93600000      1.12500000     -1.79100000
H      4.67900000      0.56200000     -1.06000000
H      4.81100000      0.58100000     -2.56800000
O     14.22000000    -11.68600000      0.26600000
H     13.31100000    -11.98700000      0.25500000
H     14.15600000    -10.73000000      0.26800000
O     13.97700000      1.11100000     -3.71000000
H     14.35200000      1.04800000     -4.58900000
H     14.46400000      1.82000000     -3.29200000
O      2.10400000     10.63200000     10.45200000
H      1.91300000     10.64000000     11.39000000
H      2.04200000     11.55000000     10.18800000
O     -3.41800000     14.26900000     -3.05300000
H     -2.97700000     14.51400000     -3.86700000
H     -4.04400000     13.59400000     -3.31400000
O    -13.75000000      7.84000000      3.75000000
H    -13.10300000      8.54200000      3.68200000
H    -14.43000000      8.07800000      3.12000000
O    -12.97500000     -3.78900000      4.84900000
H    -12.31600000     -3.96700000      4.17800000
H    -13.18800000     -4.64900000      5.21100000
O     12.42700000      5.07900000      4.23500000
H     13.28900000      5.36700000      4.53600000
H     12.55000000      4.15800000      4.00300000
O     -7.69100000    -10.97100000      2.00600000
H     -7.52600000    -11.85600000      2.33100000
H     -8.59800000    -10.99400000      1.70100000
O     -1.59900000     -3.11500000     -4.15100000
H     -0.84000000     -2.56500000     -3.95600000
H     -2.33600000     -2.50500000     -4.18000000
O     -5.70500000     -2.21100000     10.00800000
H     -5.87200000     -1.28800000      9.81800000
H     -4.81100000     -2.22700000     10.35000000
O     -1.37400000      8.95900000     -4.55800000
H     -1.24900000      8.01200000     -4.49100000
H     -1.09500000      9.29800000     -3.70800000
O     10.52200000      2.88000000     14.06100000
H      9.64600000      2.89400000     13.67600000
H     10.36800000      2.81700000     15.00400000
O     10.56400000      9.71600000      8.42000000
H     10.95400000     10.58900000      8.43800000
H     10.77500000      9.34100000      9.27600000
O     -0.61400000      3.99800000    -15.74900000
H     -0.61300000      3.57600000    -16.60800000
H     -0.54900000      3.27300000    -15.12600000
O     13.82100000      5.43200000      7.29600000
H     13.74000000      5.54700000      6.34900000
H     13.00500000      5.78400000      7.65100000
O      5.84200000     -2.06700000      2.39700000
H      5.87600000     -3.02300000      2.37800000
H      6.44800000     -1.81900000      3.09500000
O     -0.65200000     -6.66800000    -13.65200000
H     -0.56500000     -6.35700000    -14.55300000
H     -0.00200000     -6.16600000    -13.16100000
O      3.28700000     -7.82000000      1.04400000
H      2.88000000     -6.98000000      1.26000000
H      2.89500000     -8.06700000      0.20600000
O     -6.95900000     -8.91900000      3.88300000
H     -7.53700000     -8.17500000      3.71300000
H     -7.06300000     -9.48300000      3.11700000
O    -11.21700000    -10.51900000     -4.24500000
H    -10.75600000    -10.14800000     -3.49200000
H    -12.00900000    -10.90800000     -3.87300000
O     -8.35400000    -10.66200000     -7.54300000
H     -8.63300000    -11.48800000     -7.14700000
H     -8.95200000    -10.00900000     -7.18100000
O     -4.13700000     -4.21600000     -0.66700000
H     -4.49500000     -3.49600000     -1.18700000
H     -3.75900000     -4.81300000     -1.31300000
O     -0.20900000     -0.77900000     -9.05700000
H     -0.86300000     -0.16000000     -8.73000000
H      0.54200000     -0.23300000     -9.28900000
O     -8.68000000     -1.14100000    -16.17300000
H     -9.25200000     -0.39300000    -16.00300000
H     -8.49800000     -1.50500000    -15.30700000
O    -13.64600000     -9.03500000     -2.02800000
H    -12.94400000     -8.43800000     -2.28800000
H    -14.44800000     -8.52500000     -2.13700000
O     -1.33400000    -16.35000000     -5.17300000
H     -1.33400000    -17.18700000     -5.63700000
H     -1.42700000    -16.58700000     -4.25100000
O     -3.63200000     -4.05400000    -12.81900000
H     -3.74800000     -5.00300000    -12.77300000
H     -3.41800000     -3.88300000    -13.73700000
O      6.59900000     -5.06300000     -6.95700000
H      6.42500000     -4.29800000     -6.40800000
H      6.80700000     -5.76100000     -6.33700000
O     12.16300000    -10.29300000     -6.87900000
H     12.25300000     -9.50100000     -6.35000000
H     11.31400000    -10.65500000     -6.62600000
O      0.67400000      8.08500000    -10.81300000
H     -0.03700000      8.32600000    -11.40700000
H      1.22700000      8.86600000    -10.77200000
O      0.00300000     -7.15100000     14.64000000
H      0.43700000     -7.74700000     15.25000000
H     -0.93000000     -7.34300000     14.74000000
O      4.68500000     10.29500000     13.85700000
H      4.91800000     10.95500000     13.20300000
H      3.75000000     10.42700000     14.00800000
O    -13.17200000     -6.09100000     11.37100000
H    -12.50700000     -5.56500000     11.81600000
H    -12.82200000     -6.22500000     10.49000000
O      0.53400000      7.52300000      4.75100000
H      1.11600000      7.94200000      5.38500000
H      0.23200000      8.24000000      4.19300000
O     10.09300000      0.84100000     -7.84300000
H      9.99900000      1.61500000     -8.39900000
H     10.40800000      0.15800000     -8.43500000
O     10.33600000     -7.55100000     -3.43200000
H     10.30900000     -8.50000000     -3.55900000
H     10.54700000     -7.19900000     -4.29600000
O      6.09800000     -6.69000000      0.43200000
H      5.32900000     -7.23700000      0.27200000
H      6.60100000     -6.73900000     -0.38100000
O      0.94700000    -13.51600000      1.46700000
H      1.83200000    -13.84700000      1.31200000
H      0.97800000    -13.15300000      2.35200000
O    -14.17900000      3.83600000    -10.21700000
H    -13.55300000      4.15200000    -10.86900000
H    -13.88900000      2.94600000    -10.01800000
O      5.40600000    -11.15900000      0.74800000
H      5.88600000    -11.80600000      1.26500000
H      5.28300000    -10.42000000      1.34400000
O      5.89700000      7.37100000     -6.46100000
H      6.19800000      6.56100000     -6.87300000
H      5.53600000      7.09100000     -5.61900000
O      6.12200000      1.63500000      9.58900000
H      5.51100000      1.49200000     10.31200000
H      5.74000000      1.15200000      8.85500000
O    -11.72500000      9.76700000      3.82200000
H    -11.70500000      9.89700000      2.87400000
H    -10.84700000      9.45600000      4.04000000
O     -7.55200000     -8.56800000     -2.10100000
H     -6.92600000     -7.98600000     -2.53100000
H     -7.03100000     -9.04900000     -1.46000000
O     -2.74000000      3.65900000      5.35500000
H     -3.34000000      4.18400000      4.82500000
H     -1.86900000      3.96600000      5.10600000
O     -3.63000000     13.70300000      3.81200000
H     -4.10300000     13.36100000      3.05400000
H     -2.76200000     13.92300000      3.47300000
O     12.28400000     -1.80500000      0.29400000
H     12.82500000     -2.56800000      0.49600000
H     11.64000000     -2.12800000     -0.33600000
O     11.69600000    -12.44000000      0.48800000
H     10.87300000    -12.07100000      0.80900000
H     11.81800000    -13.23700000      1.00400000
O     12.64400000     -7.07700000     -1.83200000
H     12.74900000     -6.68200000     -0.96600000
H     11.71000000     -6.99500000     -2.02100000
O     -5.89300000     -7.51600000     -4.10900000
H     -6.26800000     -6.63500000     -4.08700000
H     -6.45200000     -7.99800000     -4.71900000
O      8.49900000      4.03600000     -5.31800000
H      8.59800000      3.08400000     -5.27700000
H      8.05000000      4.26500000     -4.50500000
O      7.61600000     -4.74500000    -12.76100000
H      7.48500000     -4.50100000    -11.84400000
H      7.20700000     -5.60600000    -12.84100000
O     12.39900000     -7.97500000      3.89400000
H     12.26200000     -8.82900000      4.30300000
H     11.69200000     -7.42900000      4.23700000
O     12.67600000      1.95500000     12.55300000
H     13.22000000      1.62300000     13.26700000
H     11.96500000      2.42400000     12.99200000
O      1.44300000     -5.24200000     14.12700000
H      0.81600000     -5.95100000     14.27000000
H      2.29800000     -5.64300000     14.28700000
O      5.07800000     13.88200000     -6.01300000
H      5.37600000     14.59400000     -5.44700000
H      5.86900000     13.37700000     -6.20100000
O    -11.21300000     -1.33100000     12.66900000
H    -12.16900000     -1.30800000     12.70800000
H    -11.00800000     -2.20000000     12.32300000
O    -15.63100000      6.80100000     -1.20600000
H    -14.69000000      6.92300000     -1.07500000
H    -15.83900000      6.00700000     -0.71300000
O      8.83400000     -2.34100000     10.77500000
H      8.35400000     -1.78100000     11.38500000
H      9.26300000     -1.73000000     10.17600000
O     14.83500000     -7.14400000      7.11500000
H     15.72300000     -7.16400000      7.47200000
H     14.76600000     -6.28900000      6.69100000
O    -13.61600000      0.98800000      6.90500000
H    -14.40000000      0.85500000      7.43800000
H    -13.48300000      0.15000000      6.46200000
O      2.58200000      2.92600000     -7.56700000
H      2.31500000      2.66600000     -6.68600000
H      3.53600000      2.98700000     -7.52000000
O      4.80200000     15.91000000      2.67300000
H      4.73100000     16.16800000      3.59200000
H      4.02000000     16.27700000      2.26000000
O      4.26800000      7.46800000     11.68100000
H      4.72400000      8.30200000     11.57000000
H      3.77500000      7.57100000     12.49500000
O     -0.78000000    -11.27000000     -3.74100000
H      0.00900000    -11.17600000     -4.27400000
H     -0.80600000    -12.20000000     -3.51400000
O     10.16000000      2.13300000    -12.36200000
H      9.94400000      1.37800000    -11.81500000
H      9.37200000      2.28400000    -12.88300000
O     -8.03100000      1.25800000      2.92700000
H     -8.08100000      0.31900000      3.10500000
H     -7.09900000      1.42600000      2.79000000
O      7.01800000      5.18400000     -3.26400000
H      7.44200000      5.46000000     -2.45100000
H      6.10800000      5.46100000     -3.16500000
O      1.77000000    -11.15700000    -13.10900000
H      1.49500000    -10.34300000    -12.68600000
H      1.12700000    -11.29300000    -13.80500000
O     -4.36500000      8.92200000    -13.16300000
H     -4.12600000      8.71000000    -14.06500000
H     -5.06800000      9.56700000    -13.24700000
O    -10.97200000     -1.57700000      7.60400000
H    -11.38100000     -1.83500000      6.77800000
H    -11.69000000     -1.57000000      8.23600000
O     -6.90300000    -15.75700000     -4.02300000
H     -6.25200000    -16.25300000     -3.52600000
H     -6.85700000    -16.12000000     -4.90800000
O     14.62900000      2.77000000      5.64300000
H     15.11700000      2.00600000      5.95100000
H     14.55100000      3.33100000      6.41500000
O    -10.30300000    -11.10700000      0.80800000
H    -11.10300000    -10.58300000      0.76200000
H    -10.21800000    -11.49200000     -0.06400000
O    -10.98200000     -7.04800000      3.14800000
H    -10.15900000     -6.74300000      3.53000000
H    -11.16600000     -7.87000000      3.60300000
O    -14.71300000     -1.96600000    -10.39900000
H    -14.67100000     -2.92000000    -10.45200000
H    -14.62000000     -1.77400000     -9.46600000
O      4.90800000     -5.65900000     -9.43600000
H      4.23300000     -5.28000000     -8.87300000
H      5.60800000     -5.91100000     -8.83400000
O    -14.32000000     -2.51900000     -2.09200000
H    -13.42900000     -2.17500000     -2.02600000
H    -14.85700000     -1.75500000     -2.30400000
O     -1.98400000    -17.28900000     -2.11400000
H     -1.59100000    -16.50500000     -1.73200000
H     -2.73400000    -17.48000000     -1.55000000
O     -2.95200000     -5.71100000      9.75300000
H     -2.26100000     -5.45400000     10.36300000
H     -3.74400000     -5.30100000     10.10100000
O      7.35800000    -16.34500000      4.69400000
H      8.07500000    -16.40100000      4.06300000
H      7.40000000    -15.44800000      5.02600000
O      5.03900000      4.16800000     -7.39800000
H      4.90500000      4.67400000     -6.59700000
H      5.99000000      4.14300000     -7.50900000
O     -9.40600000     14.92200000      4.32300000
H     -8.59200000     14.95000000      3.82000000
H    -10.08600000     14.76100000      3.67000000
O      7.16500000      9.54300000      2.05900000
H      6.61600000     10.32200000      2.14300000
H      6.95700000      9.01700000      2.83100000
O      8.85300000    -10.02400000     -5.86100000
H      9.10700000    -10.78400000     -6.38400000
H      9.32200000    -10.13500000     -5.03400000
O     -4.33200000      1.74700000      6.43300000
H     -4.38400000      1.19900000      5.65000000
H     -3.77600000      2.48200000      6.17500000
O      1.77900000     10.58900000      4.83500000
H      1.27500000     10.94100000      5.56800000
H      2.24100000     11.34700000      4.47600000
O     13.95100000     -8.82900000      0.14200000
H     14.37500000     -8.76500000     -0.71400000
H     13.02200000     -8.68900000     -0.04000000
O    -17.10400000     -1.41200000      2.11200000
H    -16.53200000     -2.16700000      2.24900000
H    -16.54800000     -0.65400000      2.29000000
O      6.24700000     -4.60300000      2.55600000
H      6.31900000     -5.12900000      1.75900000
H      6.90200000     -4.97400000      3.14800000
O    -12.95400000      6.80300000     -1.18200000
H    -12.37800000      7.51300000     -1.46600000
H    -12.46800000      6.36400000     -0.48500000
O      9.43800000      0.91400000      5.30300000
H      9.34600000      0.61300000      4.39900000
H      8.57600000      1.26600000      5.52800000
O     11.45300000     -2.24300000      8.81900000
H     11.15800000     -1.40300000      8.46700000
H     10.76500000     -2.86100000      8.57100000
O      8.55700000     -1.19100000     16.31300000
H      7.91400000     -0.76800000     15.74500000
H      8.58600000     -0.63900000     17.09500000
O      2.12900000     14.84900000      1.02600000
H      2.32900000     15.71200000      1.38700000
H      2.39000000     14.90600000      0.10700000
O      8.21700000     -7.14300000     -1.59700000
H      8.96400000     -7.59600000     -1.98700000
H      7.49200000     -7.76300000     -1.67800000
O    -15.37800000      3.32500000     -3.69800000
H    -16.33100000      3.39900000     -3.64800000
H    -15.22500000      2.46600000     -4.09100000
O     -3.66900000      0.28900000     14.79000000
H     -4.58800000      0.07800000     14.62200000
H     -3.23900000     -0.56200000     14.87300000
O      3.67400000    -13.18300000     -7.10800000
H      4.51700000    -12.76900000     -6.92300000
H      3.03700000    -12.65000000     -6.63200000
O    -13.05200000      3.81000000     -1.88700000
H    -12.97200000      4.73400000     -2.12500000
H    -13.87900000      3.53200000     -2.27900000
O    -12.14400000     -4.15200000     -9.90600000
H    -11.28900000     -4.53600000     -9.71100000
H    -12.71200000     -4.45900000     -9.20000000
O      3.97200000     16.91400000     -1.88000000
H      4.65500000     16.37600000     -1.47800000
H      3.15200000     16.50200000     -1.60900000
O     -8.22500000     -1.39500000      3.25900000
H     -8.34300000     -1.23100000      4.19400000
H     -9.11400000     -1.42500000      2.90600000
O     -6.86900000      2.32700000     -8.11900000
H     -7.76700000      2.00200000     -8.18200000
H     -6.35500000      1.56200000     -7.85900000
O     14.08200000     -1.71400000     -6.85200000
H     13.21700000     -1.65200000     -6.44800000
H     14.55000000     -0.94000000     -6.53600000
O     -9.39000000      5.89700000     -1.44100000
H     -9.40100000      6.17400000     -2.35700000
H     -9.27000000      4.94800000     -1.48000000
O     -1.74500000     -0.23400000      5.69900000
H     -1.41400000      0.39400000      6.34100000
H     -2.39700000      0.25700000      5.19900000
O     14.74600000      0.81400000     -6.36900000
H     14.10700000      1.28900000     -6.90100000
H     15.58900000      1.00600000     -6.78100000
O      3.25700000      3.87000000    -17.01000000
H      2.79600000      4.14800000    -16.21900000
H      3.19300000      2.91500000    -17.00100000
O     -2.03700000      9.18000000      7.76000000
H     -1.08300000      9.25200000      7.78200000
H     -2.33700000      9.75100000      8.46700000
O     -2.76900000      5.38800000      3.06400000
H     -2.93500000      5.17200000      2.14700000
H     -1.88000000      5.07300000      3.22800000
O     -6.98400000    -11.03000000      5.54000000
H     -6.81600000    -10.41500000      4.82600000
H     -6.25700000    -11.65100000      5.49800000
O      1.13400000     -1.92000000      7.96900000
H      1.36200000     -0.99700000      7.85900000
H      1.32600000     -2.31700000      7.12000000
O     12.01200000     11.57100000     -5.26100000
H     11.70000000     10.70300000     -5.00300000
H     12.16000000     12.02800000     -4.43400000
O     -6.85700000     12.88900000     -7.36900000
H     -7.32800000     12.62100000     -8.15800000
H     -6.19200000     13.50100000     -7.68300000
O     -0.27100000     13.43100000      3.94300000
H     -0.17200000     13.18400000      3.02400000
H     -0.35100000     12.59800000      4.40800000
O     -3.98400000    -10.80500000      0.54700000
H     -4.03300000    -11.56600000     -0.03100000
H     -3.81700000    -11.17300000      1.41500000
O     11.17500000      1.22900000     -2.60200000
H     12.12600000      1.11700000     -2.59200000
H     10.93900000      1.19100000     -3.52800000
O     -1.91100000     -7.61500000      7.66700000
H     -1.80400000     -6.85200000      7.09900000
H     -2.22600000     -7.25400000      8.49600000
O    -10.66200000     -9.15900000     -6.55200000
H    -11.50300000     -8.95700000     -6.96100000
H    -10.86500000     -9.25500000     -5.62200000
O     -2.12600000      6.24800000      8.43700000
H     -2.07300000      6.10800000      9.38300000
H     -2.09800000      7.19900000      8.33300000
O      8.79800000     -4.21200000     -2.76400000
H      8.18400000     -4.87400000     -2.44600000
H      9.51100000     -4.22100000     -2.12600000
O    -13.34800000     -9.56000000      6.92000000
H    -14.29700000     -9.57100000      7.05000000
H    -12.98500000     -9.74200000      7.78700000
O     -6.71000000     -1.16000000     -5.78700000
H     -6.13500000     -1.87700000     -5.52000000
H     -6.61700000     -0.50700000     -5.09400000
O    -11.26400000      1.80700000     -2.70100000
H    -11.03900000      2.00500000     -3.61100000
H    -11.69000000      2.60200000     -2.38200000
O      6.24600000      0.19800000      6.06000000
H      5.91800000      0.19700000      6.95900000
H      6.15400000     -0.71000000      5.77000000
O     -6.26600000      4.59300000     -6.70300000
H     -6.41700000      4.29700000     -5.80500000
H     -6.31500000      3.79500000     -7.22900000
O    -15.54500000      4.00400000      9.25300000
H    -14.98300000      4.70400000      9.58500000
H    -15.34400000      3.95900000      8.31800000
O    -12.90200000     -0.03100000    -12.30200000
H    -12.94900000     -0.36200000    -13.19900000
H    -13.56200000     -0.53500000    -11.82600000
O     -6.88500000     -6.87100000     11.35600000
H     -6.89900000     -5.91800000     11.26800000
H     -6.29300000     -7.16600000     10.66500000
O     -4.91200000     10.32200000     10.84200000
H     -5.82900000     10.57700000     10.74100000
H     -4.51200000     11.04900000     11.31800000
O      9.08800000     -5.18700000     10.53400000
H      8.93400000     -4.24300000     10.55000000
H     10.02800000     -5.28000000     10.68700000
O     -8.83400000    -13.09400000      5.99900000
H     -8.21400000    -12.37100000      5.90400000
H     -9.49900000    -12.76100000      6.60200000
O     -7.81800000      4.86600000      5.35900000
H     -7.24700000      5.41300000      5.89900000
H     -8.45400000      4.50300000      5.97500000
O    -11.39000000     -1.67500000     -4.40800000
H    -10.63900000     -1.70700000     -5.00000000
H    -11.40900000     -2.53900000     -3.99800000
O      3.03900000      4.26900000     13.81500000
H      2.08700000      4.25700000     13.71300000
H      3.20600000      4.99200000     14.42000000
O     -8.04100000      3.00000000     -4.26700000
H     -7.68300000      2.20800000     -4.66700000
H     -7.27700000      3.45500000     -3.91100000
O      8.20700000      7.23400000     -9.55500000
H      8.16500000      8.12800000     -9.89400000
H      8.15300000      6.68000000    -10.33300000
O     -5.26800000     -5.68600000     -9.44100000
H     -5.57200000     -5.29100000    -10.25800000
H     -5.09400000     -4.94100000     -8.86600000
O     -6.47300000     -9.23100000      0.38400000
H     -6.93700000    -10.01100000      0.69000000
H     -5.54700000     -9.43800000      0.51400000
O      4.05600000     -8.60100000     -5.45400000
H      3.97600000     -9.54000000     -5.28900000
H      4.71000000     -8.53500000     -6.15000000
O      5.29700000     -6.18600000    -15.43200000
H      4.43000000     -6.53200000    -15.22100000
H      5.83100000     -6.39400000    -14.66500000
O    -15.81300000      4.73500000      0.48400000
H    -16.26900000      3.92000000      0.27800000
H    -15.37700000      4.56100000      1.31900000
O      5.18900000    -11.97300000     -1.77300000
H      4.29600000    -12.28400000     -1.92400000
H      5.14700000    -11.52500000     -0.92800000
O      6.36500000     -7.30700000    -12.90700000
H      7.12900000     -7.78700000    -12.58600000
H      5.70600000     -7.42000000    -12.22200000
O      2.50300000    -13.62700000      7.93500000
H      1.86800000    -12.92600000      8.08300000
H      2.52200000    -14.11200000      8.76100000
O      0.83700000    -16.64100000      3.00000000
H      1.66900000    -16.17400000      2.92600000
H      1.00900000    -17.34000000      3.63000000
O     13.15900000      9.79400000      6.19000000
H     12.64600000     10.59900000      6.25700000
H     12.88000000      9.40100000      5.36200000
O      5.07800000     -6.17500000     -4.26800000
H      4.41200000     -5.53400000     -4.01800000
H      4.58600000     -6.88200000     -4.68500000
O      9.49700000     -6.45800000      0.78300000
H      9.40700000     -5.53900000      1.03800000
H      9.02700000     -6.52300000     -0.04800000
O     -0.71400000     -5.09000000     -6.31300000
H     -0.60700000     -4.19600000     -6.63700000
H     -0.48500000     -5.64400000     -7.05900000
O     -8.07300000     12.07900000     -9.71600000
H     -8.31200000     12.61300000    -10.47400000
H     -7.96400000     11.19600000    -10.06900000
O     16.46200000      3.47700000      3.71700000
H     15.80100000      3.33800000      4.39500000
H     16.89900000      2.63000000      3.62900000
O     -3.76200000     -1.75300000     -3.35100000
H     -4.32700000     -1.45500000     -2.63800000
H     -4.25600000     -2.45900000     -3.76900000
O    -17.84400000      2.67800000      0.56800000
H    -17.69900000      1.73300000      0.62000000
H    -18.55600000      2.77600000     -0.06500000
O    -16.27600000      3.06000000      4.63800000
H    -16.58300000      3.92500000      4.36800000
H    -16.04400000      2.62200000      3.81900000
O     14.45400000      3.91700000      1.09800000
H     14.55400000      3.95900000      0.14600000
H     15.34600000      3.80900000      1.42700000
O     -3.57600000     -5.42400000     -5.97000000
H     -2.63300000     -5.30500000     -6.08800000
H     -3.78000000     -6.22000000     -6.46000000
O     -6.78500000     10.72100000     -5.23100000
H     -7.58800000     10.33100000     -4.88500000
H     -7.08500000     11.48100000     -5.73000000
O     -2.54100000     -2.67000000     15.11800000
H     -2.25700000     -2.84700000     16.01500000
H     -1.75100000     -2.78700000     14.58900000
O     -0.79300000     16.65800000     -1.46200000
H     -1.24100000     17.36400000     -1.92600000
H     -1.48100000     16.02000000     -1.27300000
O     -8.66600000     -0.88300000      5.84800000
H     -9.45400000     -1.02100000      6.37500000
H     -8.43200000      0.03200000      6.00200000
O     -4.17100000      8.10100000     -4.31800000
H     -3.24900000      8.33800000     -4.21800000
H     -4.27200000      7.92400000     -5.25400000
O    -11.66800000      2.38700000     13.00500000
H    -10.83200000      2.61900000     12.60000000
H    -11.98000000      3.20400000     13.39400000
O     12.84600000    -10.17400000     -3.82700000
H     11.98400000    -10.17400000     -3.41000000
H     12.90800000    -11.03200000     -4.24800000
O    -14.24700000      6.15700000     -8.87400000
H    -14.22100000      5.35500000     -9.39700000
H    -13.81900000      5.92100000     -8.05100000
O     -3.17800000    -13.08200000     -5.48300000
H     -2.48100000    -13.43200000     -6.03900000
H     -2.81300000    -13.10300000     -4.59900000
O     -6.52700000      6.41900000     12.39300000
H     -6.55100000      6.60900000     13.33100000
H     -6.32400000      5.48400000     12.34300000
O      8.10300000     16.24300000      3.59800000
H      7.84600000     17.13900000      3.38100000
H      7.59500000     15.69600000      3.00000000
O     -9.48000000    -12.38900000     -1.46800000
H     -9.39500000    -12.79000000     -2.33300000
H     -8.58900000    -12.38500000     -1.11700000
O      3.95600000     -0.21700000    -13.92000000
H      4.21200000     -1.03000000    -14.35600000
H      4.38100000      0.47200000    -14.43000000
O      4.73400000     -0.16600000      0.90300000
H      5.18700000     -0.95800000      1.19100000
H      4.61000000      0.34300000      1.70500000
O      3.94200000     13.48300000      7.94500000
H      3.02900000     13.68300000      8.15400000
H      3.95100000     13.37100000      6.99500000
O      1.43600000     -2.73500000      5.49300000
H      1.92200000     -2.77700000      4.67000000
H      0.51900000     -2.82400000      5.23400000
O      7.53300000      5.37300000     -7.37600000
H      8.22300000      4.90300000     -6.90700000
H      7.99400000      5.84700000     -8.06800000
O     -1.64900000    -11.69000000     -7.79400000
H     -1.39400000    -12.54800000     -7.45400000
H     -1.13600000    -11.06600000     -7.28100000
O     -5.62600000      3.91400000     -3.62600000
H     -5.10100000      3.53500000     -2.92000000
H     -5.08100000      4.61700000     -3.97900000
O     -5.07100000     12.09500000     -3.60400000
H     -4.41600000     11.54000000     -3.18000000
H     -5.39800000     11.56600000     -4.33200000
O     -0.72000000      6.10600000     13.30800000
H     -0.70200000      6.99900000     12.96400000
H     -1.42200000      6.11300000     13.95800000
O     -1.40700000      0.25200000     10.43400000
H     -1.08900000     -0.62800000     10.63800000
H     -2.18300000      0.10600000      9.89200000
O      1.57400000     15.08200000     -8.47600000
H      0.63200000     14.94400000     -8.37900000
H      1.97000000     14.28500000     -8.12500000
O     -6.76300000     12.00300000    -12.67200000
H     -6.08100000     12.67300000    -12.62400000
H     -6.52900000     11.37400000    -11.99000000
O     11.01100000     -2.28900000    -13.59400000
H     10.57700000     -1.73700000    -12.94500000
H     10.41900000     -3.03200000    -13.71300000
O      5.94700000     -3.15400000     -5.07400000
H      5.94600000     -2.72300000     -4.22000000
H      5.06500000     -3.00900000     -5.41600000
O     11.91400000      3.90400000      9.88200000
H     11.71100000      2.99600000     10.10800000
H     11.66600000      3.98300000      8.96100000
O      3.31200000     -3.26200000     -2.78100000
H      3.05200000     -3.43300000     -3.68600000
H      2.64900000     -3.70700000     -2.25300000
O      9.41300000      5.09600000    -14.33900000
H      9.93900000      5.17200000    -13.54300000
H      9.35700000      5.99000000    -14.67600000
O     15.32700000     -3.23000000      4.26800000
H     14.39100000     -3.21500000      4.06700000
H     15.54100000     -4.16000000      4.34000000
O     13.56200000      8.53200000     -5.75700000
H     12.77300000      8.64100000     -5.22600000
H     13.54500000      7.61300000     -6.02500000
O    -10.59800000      4.80100000     -6.71500000
H    -11.53900000      4.88000000     -6.56000000
H    -10.51200000      4.79300000     -7.66900000
O     -4.97600000     -5.94600000      1.26700000
H     -4.66400000     -6.81700000      1.02000000
H     -4.40300000     -5.34300000      0.79400000
O     -5.45500000    -13.68300000     -7.19900000
H     -5.67400000    -12.96700000     -7.79600000
H     -5.00600000    -13.25700000     -6.46900000
O     11.67000000      0.97800000     10.01600000
H     10.85900000      0.47000000     10.02500000
H     11.90900000      1.06400000     10.93900000
O     -3.98300000      0.46900000      4.12800000
H     -4.33300000      0.93900000      3.37200000
H     -4.37900000     -0.40100000      4.07400000
O      2.74100000    -12.82500000     -2.46400000
H      2.63800000    -13.77400000     -2.39200000
H      2.30900000    -12.47700000     -1.68400000
O     -4.97700000    -16.04000000     -6.14700000
H     -4.12000000    -16.14200000     -5.73300000
H     -5.00700000    -15.12100000     -6.41200000
O     13.33400000      6.27600000      1.71600000
H     12.85200000      5.99200000      2.49300000
H     13.58900000      5.46200000      1.28200000
O      4.24200000     -0.02200000     -4.02900000
H      4.35000000      0.27100000     -4.93400000
H      3.82100000     -0.87900000     -4.10300000
O     -5.98600000     -8.25900000    -14.29500000
H     -5.14400000     -7.82300000    -14.42400000
H     -6.22300000     -8.05800000    -13.39000000
O    -12.26100000    -13.42700000      4.16200000
H    -11.76400000    -12.65700000      4.43700000
H    -12.87300000    -13.58600000      4.88000000
O     -6.27200000     -7.40400000      6.00400000
H     -6.57800000     -8.10000000      5.42300000
H     -5.84400000     -6.77700000      5.42200000
O     -9.61200000      6.43800000     -3.99900000
H    -10.22000000      5.86900000     -4.47200000
H     -8.95000000      6.67400000     -4.64900000
O      9.93600000    -10.05000000    -10.60800000
H      9.56500000    -10.91500000    -10.43300000
H     10.83600000    -10.10600000    -10.28700000
O     -0.73700000     16.41100000     -6.08800000
H     -0.06200000     16.01500000     -5.53700000
H     -0.85900000     15.78600000     -6.80300000
O     -7.64600000    -15.63900000     -0.20800000
H     -6.92100000    -16.11300000      0.20000000
H     -8.31200000    -15.58300000      0.47700000
O     -5.71000000     16.12100000      3.11500000
H     -4.76100000     15.99700000      3.09200000
H     -6.03400000     15.39000000      3.64200000
O      7.52400000     11.98800000     -5.90900000
H      8.03200000     12.76500000     -5.67400000
H      8.12400000     11.45900000     -6.43400000
O      7.97700000      6.22600000      3.74300000
H      8.72200000      6.09000000      4.32900000
H      7.49300000      5.40100000      3.77500000
O      8.89100000      0.57800000     10.15100000
H      8.16500000      1.18600000     10.28500000
H      8.74200000      0.21500000      9.27800000
O      6.89700000    -14.21500000      7.95700000
H      7.39500000    -15.00900000      7.75900000
H      6.93000000    -13.70400000      7.14900000
O    -10.16000000     10.34300000     -8.16800000
H     -9.80600000     11.10100000     -8.63200000
H    -11.10300000     10.38400000     -8.32500000
O     17.05400000      5.97600000      2.58800000
H     16.83100000      5.04900000      2.67600000
H     16.65800000      6.23900000      1.75700000
O     14.52200000      0.61500000    -10.09800000
H     15.13400000      1.34800000    -10.02900000
H     13.91000000      0.74500000     -9.37400000
O     11.48000000     -4.06100000     -1.90000000
H     11.84100000     -4.01100000     -2.78500000
H     12.23300000     -3.92000000     -1.32600000
O      7.58300000     -0.17100000     -4.53600000
H      7.21700000     -1.05500000     -4.51000000
H      6.82700000      0.39800000     -4.68100000
O     -1.56600000      1.28400000     12.77200000
H     -2.46700000      1.55600000     12.94400000
H     -1.56200000      1.04100000     11.84600000
O     -2.47000000     -2.66200000     -9.18000000
H     -2.40700000     -3.59600000     -9.37800000
H     -1.77000000     -2.26000000     -9.69400000
O     -0.77800000     -2.95900000     17.56300000
H     -1.50200000     -3.48400000     17.90400000
H     -0.54300000     -2.37800000     18.28500000
O     -6.70700000      9.75300000      5.30900000
H     -6.65900000      9.97200000      4.37800000
H     -5.80700000      9.53400000      5.54900000
O    -10.47400000     12.08200000     -3.60500000
H     -9.99800000     11.60000000     -2.92900000
H     -9.80900000     12.29400000     -4.26100000
O     12.88400000      2.52200000      3.54800000
H     13.58200000      2.85800000      2.98700000
H     13.32100000      2.30900000      4.37300000
O    -14.77400000      3.66100000      6.70000000
H    -15.19200000      3.61600000      5.84000000
H    -14.38000000      2.79700000      6.82100000
O     14.85100000      6.30600000      4.59700000
H     15.67600000      5.83300000      4.49100000
H     14.93000000      7.05900000      4.01200000
O    -10.28800000      2.01600000     -5.57900000
H     -9.84400000      2.22300000     -4.75700000
H    -10.37300000      2.85900000     -6.02400000
O      8.07600000      3.49900000      2.42200000
H      7.70800000      2.88400000      1.78800000
H      9.02400000      3.39400000      2.33500000
O      1.64400000     -0.38500000     -5.89700000
H      0.79600000     -0.05400000     -5.60100000
H      2.02200000      0.33800000     -6.39600000
O     -7.07300000      6.21000000      7.92700000
H     -7.76600000      6.32800000      8.57700000
H     -6.80900000      7.10000000      7.69400000
O      6.01900000     -2.69500000     -2.20400000
H      5.07800000     -2.85600000     -2.28200000
H      6.42000000     -3.55300000     -2.34200000
O     12.29800000    -10.14800000     -9.52000000
H     12.12700000    -10.01200000     -8.58800000
H     12.77700000     -9.36400000     -9.79200000
O     -4.24200000      1.27500000     -6.17000000
H     -3.64500000      1.42700000     -5.43700000
H     -3.88300000      0.50800000     -6.61700000
O     -0.06000000     -2.76500000     13.85200000
H      0.49100000     -3.51700000     13.63500000
H      0.28000000     -2.45200000     14.69100000
O     13.51600000     -6.76200000     -7.25800000
H     14.02300000     -7.07600000     -6.51000000
H     13.82100000     -5.86500000     -7.39600000
O     -2.36700000      7.05300000     15.21900000
H     -3.07400000      6.55700000     14.80700000
H     -2.79900000      7.56500000     15.90200000
O    -14.93400000     -4.94600000     -8.91600000
H    -14.84500000     -5.73900000     -9.44300000
H    -14.94100000     -5.25900000     -8.01100000
O      4.39100000     -0.04700000    -11.00400000
H      4.00700000     -0.23800000    -11.85900000
H      5.31700000     -0.26800000    -11.10200000
O     -2.99000000     10.99600000     -8.39400000
H     -3.65400000     10.34400000     -8.17000000
H     -2.96100000     10.98900000     -9.35100000
O     -6.10800000     -3.83500000    -11.21200000
H     -6.15000000     -3.43800000    -10.34200000
H     -5.67500000     -3.17600000    -11.75500000
O      3.71700000     17.02900000      5.18800000
H      2.95100000     16.47400000      5.03800000
H      4.14400000     16.64700000      5.95400000
O      3.81400000      4.29300000     10.05200000
H      3.23600000      5.05600000     10.05900000
H      3.61100000      3.83100000     10.86600000
O      2.12300000      2.25100000     -5.03900000
H      2.72200000      2.35900000     -4.30100000
H      1.34800000      1.83600000     -4.66000000
O      3.61000000    -15.95700000     -7.64300000
H      3.66500000    -15.00200000     -7.60200000
H      4.20300000    -16.26000000     -6.95600000
O      1.62500000     -4.40700000     -5.11100000
H      0.76300000     -4.46000000     -5.52400000
H      2.04500000     -5.24000000     -5.32600000
O     -8.43700000      9.59200000      8.80500000
H     -8.68200000      8.79700000      9.27900000
H     -7.51900000      9.45600000      8.56800000
O      2.68300000     -8.20700000      6.10000000
H      2.51200000     -7.26500000      6.11100000
H      2.56000000     -8.48200000      7.00900000
O    -11.74000000      5.21600000     13.49900000
H    -10.83800000      5.19900000     13.18100000
H    -11.89000000      6.12800000     13.74700000
O      0.01100000     -9.10500000    -12.67700000
H     -0.28700000     -8.24100000    -12.96100000
H     -0.65000000     -9.71000000    -13.01600000
O      4.54200000     -1.99200000     -8.22400000
H      4.00100000     -2.70100000     -7.87700000
H      4.69300000     -2.23200000     -9.13900000
O     -3.05900000    -11.25000000     13.16600000
H     -2.69400000    -10.52000000     12.66700000
H     -3.76200000    -10.85800000     13.68400000
O      4.90700000    -15.79000000     -0.59600000
H      4.69000000    -14.97900000     -0.13700000
H      4.35500000    -16.45400000     -0.18300000
O    -12.44400000      9.80800000     -3.30400000
H    -11.81500000      9.75200000     -4.02300000
H    -13.11800000     10.40900000     -3.62100000
O    -14.43800000     -4.97400000      0.05400000
H    -14.97000000     -4.27700000      0.43800000
H    -14.01100000     -5.38900000      0.80300000
O    -11.28500000      1.78400000      8.04700000
H    -12.02200000      1.45100000      7.53600000
H    -11.30400000      1.27400000      8.85700000
O     -3.48400000    -10.10400000     -8.96500000
H     -4.27000000    -10.64300000     -9.04700000
H     -2.88600000    -10.63100000     -8.43500000
O      7.82900000     -2.26500000    -13.82600000
H      7.83600000     -2.39300000    -14.77500000
H      7.41000000     -3.05300000    -13.48100000
O      8.55500000     -7.19600000      8.57400000
H      9.41600000     -7.38000000      8.20000000
H      8.70600000     -6.47000000      9.17900000
O     -5.31400000     -3.53200000     -4.80800000
H     -6.05200000     -4.13200000     -4.70000000
H     -4.66300000     -4.03900000     -5.29300000
O      7.17000000     -4.07900000    -10.17900000
H      6.23500000     -4.26000000    -10.08900000
H      7.47100000     -3.92200000     -9.28400000
O      1.09500000      5.66700000    -11.63300000
H      0.72200000      6.46900000    -11.26700000
H      0.35800000      5.23700000    -12.06700000
O      9.73100000    -10.90400000      8.57100000
H      9.61000000    -10.65200000      7.65600000
H     10.12400000    -11.77600000      8.52800000
O     -3.85100000     -4.52000000     13.46500000
H     -4.68000000     -4.75300000     13.88200000
H     -3.42500000     -3.93300000     14.08900000
O      4.29000000    -10.51500000     11.43400000
H      5.09800000    -10.82200000     11.02300000
H      4.46100000    -10.57400000     12.37400000
O     -8.91400000     -4.09000000      2.27600000
H     -9.86700000     -4.05400000      2.35700000
H     -8.59000000     -3.63000000      3.05000000
O      8.61000000     -8.73800000    -12.49200000
H      9.14500000     -8.98100000    -13.24800000
H      9.10500000     -9.05700000    -11.73700000
O     -2.11000000      6.39400000    -16.20500000
H     -1.65100000      5.62900000    -15.85800000
H     -1.76400000      6.49900000    -17.09100000
O      6.96700000      0.53800000    -14.56500000
H      7.00700000      1.09100000    -13.78500000
H      7.01100000     -0.35700000    -14.22700000
O     12.36500000     -3.10800000    -10.89900000
H     11.90000000     -3.53100000    -11.62100000
H     12.21800000     -3.68500000    -10.14900000
O     -3.85000000     -7.82700000     -7.19100000
H     -3.46600000     -8.57400000     -7.64900000
H     -4.74400000     -8.10400000     -6.98900000
O     -8.53100000     11.05100000      2.89300000
H     -8.83000000     10.54300000      3.64800000
H     -9.29400000     11.56700000      2.63500000
O      2.95300000      4.00200000      7.17900000
H      3.35800000      3.55900000      7.92400000
H      2.05800000      4.18400000      7.46500000
O     11.12500000      4.76200000    -12.47500000
H     12.05700000      4.72400000    -12.25700000
H     10.87600000      3.85000000    -12.62200000
O     10.33300000      8.26000000     10.54500000
H     10.02200000      7.35400000     10.54400000
H     10.58200000      8.42700000     11.45300000
O     -1.83600000      3.94200000     -9.86900000
H     -0.98500000      4.04900000     -9.44500000
H     -2.04900000      3.01700000     -9.75000000
O      5.69800000      9.74700000     10.35200000
H      6.51000000      9.48500000      9.91700000
H      5.82500000     10.67200000     10.56000000
O     -4.65100000    -14.12000000     -0.10600000
H     -4.56700000    -14.17300000      0.84700000
H     -3.79000000    -14.37900000     -0.43600000
O    -10.23200000    -11.18900000      3.83600000
H     -9.28700000    -11.33500000      3.85600000
H    -10.47000000    -11.28600000      2.91400000
O     -9.06800000     -6.75900000     -5.92600000
H     -9.74600000     -7.38400000     -6.18300000
H     -8.51300000     -6.67600000     -6.70100000
O     -1.07300000      8.49200000    -12.78500000
H     -0.58800000      8.79800000    -13.55000000
H     -1.96700000      8.36300000    -13.10300000
O    -12.13600000     -9.26300000      4.41000000
H    -12.63200000     -9.64500000      5.13400000
H    -11.44500000     -9.90100000      4.22900000
O     -8.85500000     -6.16800000      7.39100000
H     -7.93000000     -5.92700000      7.44700000
H     -8.86800000     -7.11000000      7.56200000
O    -11.72900000     -6.70100000     -3.13700000
H    -11.56500000     -6.02800000     -2.47700000
H    -11.01500000     -7.32800000     -3.02300000
O      1.46300000      5.34000000    -14.75000000
H      1.35800000      5.41000000    -13.80100000
H      0.74000000      4.77800000    -15.03000000
O    -12.64600000     10.67200000      6.10100000
H    -12.49600000     10.37300000      5.20400000
H    -13.31500000     10.07700000      6.44200000
O      5.88800000     -7.25200000      6.09000000
H      5.02500000     -7.48600000      5.74900000
H      5.70800000     -6.84500000      6.93800000
O     -4.51500000      4.91200000      8.23500000
H     -3.61400000      5.22600000      8.16600000
H     -5.04700000      5.63600000      7.90200000
O     12.34900000     -1.10100000     -4.69700000
H     11.71700000     -1.30800000     -4.00900000
H     12.99800000     -0.54300000     -4.26800000
O      4.67600000      1.09700000      3.34000000
H      5.11300000      1.29000000      4.16900000
H      4.08000000      0.37700000      3.54400000
O     -0.44800000    -13.13700000     10.45300000
H     -1.13700000    -12.74000000      9.92000000
H     -0.06100000    -12.40200000     10.92900000
O      1.25200000    -12.09300000     12.95700000
H      2.05300000    -11.79100000     13.38500000
H      1.05500000    -11.41400000     12.31000000
O    -18.51200000      0.09100000      0.24300000
H    -17.99600000     -0.44600000      0.84300000
H    -19.36300000     -0.34500000      0.20100000
O     10.57400000     -5.99700000      4.08500000
H      9.66200000     -5.96000000      4.37400000
H     10.52200000     -6.02500000      3.13000000
O    -13.33100000     -7.71500000     -5.25400000
H    -13.91900000     -8.44900000     -5.07400000
H    -12.88800000     -7.55400000     -4.42000000
O    -11.93900000     -0.77600000     -1.95600000
H    -11.99400000      0.17700000     -1.89000000
H    -11.83800000     -0.94600000     -2.89300000
O      1.30400000      7.23000000      2.16400000
H      2.07500000      7.77500000      2.32100000
H      1.10200000      6.85000000      3.01800000
O      0.67100000      4.96200000      8.09600000
H     -0.24100000      5.20900000      7.94200000
H      1.05400000      5.72100000      8.53500000
O      1.65100000     -3.85800000    -11.68000000
H      2.03000000     -3.85900000    -12.55900000
H      1.97000000     -4.66800000    -11.28200000
O     11.16400000      3.96200000     -2.29300000
H     11.06200000      3.01800000     -2.40900000
H     10.68400000      4.15900000     -1.48900000
O      1.52000000     -7.51000000     -5.45500000
H      2.40400000     -7.87800000     -5.45500000
H      1.36300000     -7.26400000     -4.54300000
O      4.97600000     -4.57900000     11.44000000
H      4.05800000     -4.63400000     11.17500000
H      5.14600000     -5.40800000     11.88700000
O     -0.01000000     -4.65500000    -15.61300000
H      0.73900000     -4.26700000    -15.16100000
H     -0.19800000     -4.04700000    -16.32900000
O     -4.06500000      2.74400000     14.29500000
H     -3.65100000      1.90900000     14.51100000
H     -5.00000000      2.59100000     14.43300000
O     11.03700000     -7.18100000     -6.11500000
H     10.46300000     -6.45800000     -6.37100000
H     11.89300000     -6.94300000     -6.47100000
O     10.19600000     -9.77400000      5.78100000
H     10.74600000    -10.26700000      5.17300000
H     10.80800000     -9.20900000      6.25300000
O     -3.73800000    -11.64800000      3.16900000
H     -4.40400000    -11.24800000      3.72800000
H     -3.75300000    -12.57600000      3.40500000
O     -8.62000000     -2.92400000    -12.22000000
H     -8.35800000     -3.83500000    -12.08800000
H     -9.03100000     -2.67100000    -11.39300000
O     -4.28000000      9.74400000     13.54700000
H     -4.53800000     10.38700000     14.20700000
H     -5.10700000      9.38100000     13.22900000
O    -14.51200000     -0.92700000     -5.23700000
H    -14.01500000     -1.74000000     -5.33400000
H    -13.88800000     -0.23700000     -5.46100000
O      5.96200000     11.29200000     -9.43900000
H      5.51400000     12.04400000     -9.82600000
H      5.33800000     10.94400000     -8.80100000
O     12.25600000    -10.71700000      4.23600000
H     12.40800000    -11.48600000      4.78500000
H     13.03000000    -10.66700000      3.67400000
O      4.26400000    -15.02700000      6.12200000
H      5.18900000    -14.96100000      6.35900000
H      3.79900000    -14.63900000      6.86300000
O      3.49200000      8.46800000     -2.53400000
H      3.02300000      8.89200000     -3.25300000
H      3.24400000      8.96900000     -1.75700000
O     -9.51300000     -8.37300000     -9.59400000
H     -8.91900000     -8.12100000     -8.88700000
H     -9.52900000     -9.33000000     -9.56500000
O    -12.35000000      0.29300000     -6.07700000
H    -11.94400000     -0.48300000     -5.69100000
H    -11.74200000      1.00500000     -5.87800000
O     11.24400000      4.79800000     -6.11800000
H     10.78700000      5.10400000     -6.90100000
H     10.56200000      4.38200000     -5.59000000
O    -13.34000000    -12.12900000     -2.45800000
H    -13.22300000    -11.44100000     -1.80400000
H    -13.24700000    -12.94500000     -1.96600000
O     -8.30500000     -0.21000000      9.84900000
H     -7.93600000      0.39900000      9.20900000
H     -8.97400000     -0.69200000      9.36400000
O      0.90000000     12.40300000     -5.34600000
H      0.02200000     12.11300000     -5.59300000
H      1.39500000     12.39100000     -6.16500000
O     -8.79500000      7.96200000     -8.24600000
H     -9.07200000      8.80900000     -8.59500000
H     -8.78400000      7.38100000     -9.00700000
O      5.47400000     11.83600000     -3.57200000
H      5.97400000     11.26800000     -2.98600000
H      6.11400000     12.14100000     -4.21500000
O      6.19600000     12.35000000      9.64400000
H      5.45000000     12.82500000      9.27800000
H      6.82800000     12.30600000      8.92600000
O     10.25700000     -3.18800000     -6.85200000
H      9.40900000     -2.86900000     -7.16100000
H     10.79800000     -2.40100000     -6.78000000
O      6.87400000     15.03800000      5.91600000
H      7.48800000     14.99800000      5.18300000
H      6.27300000     14.30900000      5.76500000
O    -14.24600000     -1.92900000      6.52100000
H    -15.00100000     -2.51500000      6.57600000
H    -13.68400000     -2.32500000      5.85600000
O      2.12600000     -2.44600000     10.47300000
H      1.74900000     -2.42600000      9.59300000
H      2.86300000     -1.83600000     10.43100000
O    -10.22500000     -4.43100000      9.10300000
H    -10.49300000     -3.77400000      8.46000000
H     -9.65600000     -5.02600000      8.61400000
O     -1.47700000     -6.44300000      1.05800000
H     -1.31200000     -5.59200000      0.65100000
H     -2.25300000     -6.77700000      0.60700000
O    -11.17200000     -4.68300000     -5.02300000
H    -11.32600000     -5.35800000     -4.36200000
H    -10.25100000     -4.78800000     -5.26200000
O      0.82800000     -6.47600000      3.83200000
H     -0.11600000     -6.31600000      3.83500000
H      1.12000000     -6.20800000      4.70300000
O     -8.26400000      6.17800000    -10.50400000
H     -8.44300000      6.09500000    -11.44100000
H     -7.35700000      6.48200000    -10.46000000
O      5.97200000    -10.07800000     -9.94900000
H      6.50600000    -10.49900000    -10.62300000
H      5.51400000     -9.37500000    -10.41100000
O     13.59700000     -4.54000000     -0.01400000
H     13.63200000     -4.73700000      0.92200000
H     14.47300000     -4.75400000     -0.33700000
O      2.89800000     12.77400000     -7.44700000
H      3.05500000     11.97400000     -7.94800000
H      3.76000000     13.02000000     -7.11100000
O     15.86600000     -5.19800000     -1.59900000
H     15.90800000     -5.88000000     -2.26800000
H     16.59300000     -4.61100000     -1.80800000
O      2.49800000     -6.47600000     -2.69500000
H      2.11000000     -7.26200000     -2.30900000
H      3.41700000     -6.50900000     -2.43000000
O      3.21200000     -3.14500000    -17.16200000
H      2.51600000     -2.49400000    -17.25200000
H      3.11300000     -3.70800000    -17.93000000
O      4.08500000    -10.48700000      5.44500000
H      4.55500000    -10.23200000      6.23800000
H      3.48400000     -9.76100000      5.27900000
O      6.87900000      2.41400000    -11.37000000
H      6.09300000      2.71500000    -10.91300000
H      6.83200000      2.83300000    -12.22900000
O      8.09600000     14.20500000     -0.05900000
H      8.02600000     15.14800000      0.09400000
H      8.83600000     13.92900000      0.48200000
O      3.24700000      4.93700000     -0.30400000
H      3.35800000      4.18300000      0.27600000
H      3.87800000      5.58100000      0.01600000
O     -1.64100000      4.34000000     17.60600000
H     -1.30100000      4.71400000     18.41800000
H     -0.95200000      3.74600000     17.30800000
O      1.11700000     -0.47100000    -16.82300000
H      0.65000000     -0.75800000    -17.60800000
H      0.82100000     -1.06800000    -16.13600000
O     -2.03600000    -13.39400000     -2.86600000
H     -1.89200000    -14.00100000     -2.14100000
H     -2.85200000    -12.94400000     -2.64400000
O    -13.41000000     -3.57300000     -5.45600000
H    -13.89700000     -4.39700000     -5.45600000
H    -12.50200000     -3.83200000     -5.29900000
O     15.92100000     -3.04200000     -8.70900000
H     16.09800000     -2.13800000     -8.45000000
H     15.03200000     -3.21100000     -8.39700000
O      7.16700000     10.89400000     -1.77400000
H      6.57200000     10.89400000     -1.02400000
H      7.63800000     10.06400000     -1.70500000
O     14.84500000     -8.60400000      2.74100000
H     14.17300000     -8.05500000      3.14400000
H     14.61300000     -8.62200000      1.81200000
O      5.03700000     -7.02600000     12.55800000
H      5.85300000     -7.51400000     12.45100000
H      4.93800000     -6.93000000     13.50500000
O      0.38800000      2.42100000    -17.98100000
H      0.52100000      1.92600000    -17.17300000
H     -0.14200000      1.84400000    -18.53100000
O     -3.02700000     15.42200000     -0.65000000
H     -3.23200000     14.87600000     -1.41000000
H     -3.82300000     15.93000000     -0.49800000
O     -1.02600000      1.69900000      7.58400000
H     -1.55600000      2.43200000      7.27100000
H     -1.26300000      1.61000000      8.50700000
O      4.59700000      3.44900000    -10.01100000
H      4.54700000      3.70600000     -9.09000000
H      4.17400000      4.16600000    -10.48300000
O     -9.86800000     -6.96800000     12.17000000
H     -8.93300000     -7.14700000     12.06800000
H    -10.25500000     -7.23800000     11.33700000
O     -0.93900000    -14.05700000     -6.73700000
H     -0.23800000    -14.42100000     -7.27900000
H     -1.33800000    -14.82000000     -6.31800000
O     -5.94000000     10.26000000    -10.48800000
H     -5.75100000     10.15600000     -9.55600000
H     -6.45400000      9.48600000    -10.71600000
O    -10.69400000      9.25600000     -5.60000000
H    -10.36400000      9.49500000     -6.46600000
H     -9.91400000      9.23000000     -5.04600000
O     -3.89900000    -16.78900000      3.84100000
H     -4.47000000    -16.81300000      4.61000000
H     -3.01500000    -16.88400000      4.19600000
O     -8.51100000     -0.72000000     12.97400000
H     -8.34600000     -1.00000000     12.07300000
H     -9.46500000     -0.71200000     13.05100000
O      9.79000000     -3.87800000      7.10000000
H     10.18700000     -4.70000000      7.38700000
H     10.30500000     -3.61800000      6.33600000
O    -12.06600000    -14.13800000     -0.83500000
H    -12.37900000    -14.21600000      0.06600000
H    -11.12200000    -14.00500000     -0.75100000
O      6.14300000      3.33100000    -16.25700000
H      6.36200000      3.88700000    -17.00500000
H      5.18700000      3.35000000    -16.21600000
O      2.51300000      3.17500000    -12.15900000
H      3.24900000      2.80700000    -11.67000000
H      2.35200000      4.02400000    -11.74700000
O      1.07000000    -17.81400000      5.86600000
H      1.00300000    -16.86300000      5.95000000
H      1.18400000    -18.12700000      6.76300000
O      2.96200000     -3.88000000      3.42700000
H      2.63000000     -4.32600000      2.64800000
H      3.91300000     -3.97200000      3.36800000
O     11.50300000     -4.74400000     -8.94600000
H     11.06600000     -4.04300000     -8.46100000
H     11.01500000     -5.53400000     -8.71500000
O     -4.88800000      7.46000000     -6.92400000
H     -5.81100000      7.28300000     -6.74600000
H     -4.59200000      6.70100000     -7.42700000
O     -0.15400000     -0.05400000     14.91900000
H     -0.43100000      0.68100000     15.46700000
H     -0.49600000      0.15300000     14.05000000
O      6.05500000      5.33800000     11.21700000
H      5.44100000      4.78200000     10.73800000
H      5.73200000      6.22800000     11.07800000
O      9.79400000    -10.61700000      1.44000000
H     10.36200000     -9.91800000      1.11500000
H      9.01400000    -10.16200000      1.76000000
O      6.57100000      6.61800000     14.11400000
H      5.70400000      6.39100000     14.45200000
H      6.68300000      6.05600000     13.34700000
O     -6.17700000     -0.63500000     14.44100000
H     -7.00200000     -0.81400000     13.99000000
H     -6.23000000     -1.14600000     15.24900000
O     -7.62100000    -13.45300000      3.06300000
H     -7.48200000    -14.30100000      2.64200000
H     -8.41600000    -13.57000000      3.58300000
O     -6.66400000      3.72400000     12.64600000
H     -6.75000000      2.87500000     12.21300000
H     -6.54100000      3.51000000     13.57100000
O      4.40100000      0.59200000     -6.87100000
H      4.41100000     -0.04300000     -7.58800000
H      5.14100000      1.17200000     -7.05400000
O    -10.52000000      1.76400000      4.58000000
H     -9.81800000      1.52200000      3.97700000
H    -10.28100000      2.63900000      4.88700000
O      5.17000000     14.96000000     -0.62300000
H      6.05800000     14.63200000     -0.48500000
H      4.64500000     14.17300000     -0.77300000
O     -7.09700000    -10.24500000      9.48100000
H     -6.35600000     -9.66400000      9.30900000
H     -6.84000000    -10.73700000     10.26100000
O     -5.92900000      3.79500000      3.61700000
H     -6.48500000      3.71300000      4.39200000
H     -6.05000000      4.70000000      3.33000000
O      3.72800000    -15.00100000      3.57600000
H      4.15900000    -15.85500000      3.61400000
H      3.61600000    -14.74900000      4.49300000
O    -17.83500000      1.60200000     -6.08400000
H    -17.01800000      1.91300000     -5.69500000
H    -17.61900000      1.44800000     -7.00400000
O     -7.56000000    -15.91500000      5.31300000
H     -7.76200000    -15.07900000      5.73400000
H     -8.40000000    -16.21800000      4.96800000
O     -4.56200000      2.55400000     -1.44200000
H     -5.51100000      2.47300000     -1.35500000
H     -4.31600000      3.20300000     -0.78200000
O     -5.65000000     -0.28000000      0.70500000
H     -5.11600000      0.42500000      1.06900000
H     -6.51100000      0.11600000      0.56900000
O     15.43700000      3.27600000     -2.99500000
H     14.87500000      3.93900000     -2.59300000
H     15.92300000      3.75200000     -3.66800000
O      0.11000000     12.87800000      1.20300000
H      0.72900000     12.18400000      1.43100000
H      0.66000000     13.64500000      1.03900000
O      2.61900000     17.62200000      1.52300000
H      3.39400000     18.09200000      1.21600000
H      1.91800000     18.27400000      1.49600000
O      6.77700000    -15.65200000      1.77400000
H      6.50700000    -16.48300000      2.16600000
H      6.37800000    -15.65800000      0.90400000
O     10.10700000    -12.71800000      3.17800000
H      9.89900000    -11.92100000      2.69100000
H     11.02600000    -12.89100000      2.97400000
O     -1.66300000      6.31400000     -1.19000000
H     -1.25200000      6.31100000     -2.05500000
H     -0.94000000      6.16600000     -0.58100000
O    -10.18600000     11.19600000     10.29400000
H     -9.65500000     10.56800000      9.80500000
H    -10.71800000     11.63000000      9.62800000
O     10.49900000     14.23200000      1.41000000
H     11.31100000     14.39400000      0.92900000
H     10.62500000     14.67500000      2.24900000
O      3.30600000     -2.55300000     -5.74600000
H      2.91800000     -1.69200000     -5.90500000
H      2.55900000     -3.15100000     -5.72000000
O     -5.01300000      1.96400000      2.02800000
H     -4.42900000      2.37400000      1.39000000
H     -5.28400000      2.68100000      2.60100000
O    -15.12400000     -6.72100000     -2.47100000
H    -15.90800000     -6.41100000     -2.92400000
H    -14.97000000     -6.07200000     -1.78600000
O      2.16400000      7.27800000     -5.53400000
H      1.63400000      7.14700000     -4.74800000
H      2.66000000      8.07800000     -5.35700000
O    -11.02600000      8.97400000     -1.24700000
H    -10.08400000      9.13900000     -1.27000000
H    -11.32500000      9.17300000     -2.13500000
O     -5.69800000     10.01800000     -7.80500000
H     -5.62100000      9.08200000     -7.61900000
H     -6.26000000     10.35500000     -7.10700000
O      3.63700000     13.13600000     -2.02800000
H      4.24300000     12.62600000     -2.56600000
H      2.77900000     12.98500000     -2.42500000
O     -8.66500000      9.54600000    -11.49300000
H     -9.40700000     10.04400000    -11.83700000
H     -8.61600000      8.77200000    -12.05400000
O     -0.52700000      8.46000000     11.64000000
H     -1.38900000      8.58300000     11.24200000
H      0.08900000      8.78600000     10.98400000
O    -11.99400000     13.95400000     -2.17600000
H    -11.82000000     14.74000000     -2.69400000
H    -11.35400000     13.31500000     -2.49000000
O     14.98000000     -9.21500000     -2.32900000
H     15.20000000     -8.34400000     -2.65800000
H     14.15500000     -9.43400000     -2.76300000
O     -3.31200000      8.09300000     10.41400000
H     -3.76800000      8.93400000     10.45400000
H     -3.99600000      7.44200000     10.56800000
O     -3.82300000      9.23300000      6.00800000
H     -3.11900000      9.35700000      6.64500000
H     -3.39800000      8.81700000      5.25900000
O     -3.69400000      0.19100000      8.96200000
H     -3.93500000      0.80100000      8.26400000
H     -3.55600000     -0.64300000      8.51400000
O     -0.29100000     -7.34600000     -2.97300000
H     -0.86000000     -6.58300000     -2.87700000
H     -0.84800000     -8.01300000     -3.37500000
O     -4.81700000     12.49000000      1.62700000
H     -5.06900000     12.63000000      0.71400000
H     -3.95300000     12.08200000      1.57600000
O    -15.36000000      0.78600000      2.62200000
H    -14.85600000      0.51200000      1.85600000
H    -14.69900000      1.06400000      3.25600000
O     -3.01800000     12.19300000     12.31700000
H     -2.99400000     12.38100000     13.25500000
H     -3.62900000     12.83600000     11.95900000
O      2.34500000     -5.16800000     10.81500000
H      2.15700000     -4.23500000     10.71100000
H      1.65900000     -5.60800000     10.31400000
O     14.90300000     -1.14600000      8.44300000
H     14.12200000     -1.61700000      8.15400000
H     15.40800000     -1.79800000      8.93000000
O     -8.67000000     -3.13500000     14.22400000
H     -8.78500000     -2.37000000     13.66200000
H     -9.55500000     -3.48100000     14.34300000
O     -1.16000000     -6.96400000    -16.36600000
H     -0.89100000     -6.07500000    -16.13400000
H     -0.62900000     -7.18300000    -17.13200000
O     -8.91400000      2.28200000     11.68500000
H     -8.86500000      1.85500000     10.83000000
H     -8.50800000      1.65900000     12.28800000
O      1.36600000     10.68300000      1.62500000
H      2.20600000     10.36100000      1.95300000
H      0.71600000     10.10000000      2.01700000
O     10.86300000      9.50400000     -9.81800000
H     10.22800000      9.97500000     -9.27900000
H     10.63500000      9.73900000    -10.71800000
O     -0.38200000     -9.64200000     -6.54400000
H      0.10900000     -9.05200000     -5.97200000
H     -0.15900000     -9.35600000     -7.43000000
O     -0.54200000      1.16100000     -4.84900000
H     -0.88900000      1.27000000     -5.73400000
H     -1.25000000      1.45400000     -4.27500000
O      8.15500000     12.97200000      7.73700000
H      9.08900000     12.91900000      7.94200000
H      8.06800000     13.77600000      7.22400000
O     11.16500000     -2.01400000     13.28700000
H     10.31100000     -1.84800000     12.88800000
H     11.70800000     -2.33500000     12.56700000
O     -4.21000000     -1.50800000    -17.31600000
H     -5.10600000     -1.71200000    -17.58200000
H     -4.22000000     -0.56700000    -17.14000000
O    -10.61200000     -8.37400000      9.72000000
H    -11.33500000     -8.42400000      9.09500000
H     -9.85100000     -8.68900000      9.23200000
O     -5.48600000      3.90700000     -9.82600000
H     -6.02400000      4.15100000    -10.58000000
H     -6.05600000      3.35100000     -9.29500000
O     -2.53400000     -2.49200000    -15.19300000
H     -3.31200000     -2.06900000    -15.55700000
H     -2.55800000     -3.38100000    -15.54500000
