# Supplementary material for: Integrated Multiscale Multilevel Approach to Open Shell Molecular Systems
Source: J Chem Theory Comput. 2023 Feb 13;19(5):1446–56. doi: 10.1021/acs.jctc.2c00805 (PMC10018740; doi:10.1021/acs.jctc.2c00805)
Supplement: Supplementary file 2 — ct2c00805_si_002.zip [file ct2c00805_si_002.zip › structures/PROXYL/frame155.xyz]

2621

C     -1.03700000      1.41100000      0.95200000
H     -0.87100000      2.30300000      0.34900000
H     -1.31400000      1.71500000      1.96200000
C      0.35200000      0.67000000      0.90300000
C      1.44600000      1.74400000      0.70600000
H      2.43600000      1.35800000      0.94900000
H      1.25800000      2.63000000      1.31200000
H      1.36800000      2.13800000     -0.30800000
C      0.70500000     -0.22700000      2.10400000
H     -0.14900000     -0.37600000      2.76400000
H      0.94200000     -1.21800000      1.71800000
H      1.46100000      0.26200000      2.71800000
N      0.20300000     -0.06700000     -0.36300000
O      1.20500000     -0.60800000     -0.88800000
C     -1.13300000     -0.39100000     -0.79000000
C     -1.30500000      0.11700000     -2.24400000
H     -2.35800000      0.09700000     -2.52300000
H     -1.11500000      1.19000000     -2.25000000
H     -0.65900000     -0.53400000     -2.83300000
C     -1.37200000     -1.91500000     -0.65700000
H     -1.01100000     -2.18700000      0.33500000
H     -0.79200000     -2.44900000     -1.40900000
H     -2.36600000     -2.28400000     -0.91100000
C     -2.01600000      0.42200000      0.26500000
H     -2.83600000      0.88800000     -0.28200000
H     -2.24600000     -0.29200000      1.05500000
O     -1.69800000    -12.48900000      9.40300000
H     -1.61200000    -12.28100000     10.33300000
H     -1.23600000    -13.32100000      9.30000000
O      2.41600000    -16.91900000      4.33700000
H      1.82600000    -16.26700000      3.96000000
H      3.08700000    -16.40400000      4.78500000
O     -2.10600000     -2.04400000    -14.83700000
H     -2.54100000     -2.74300000    -15.32700000
H     -2.68500000     -1.87800000    -14.09300000
O      1.74500000      5.61200000      2.50500000
H      2.38700000      4.97200000      2.81200000
H      1.58300000      5.37000000      1.59300000
O      4.00800000    -14.84600000      0.88800000
H      3.53000000    -15.32700000      0.21200000
H      4.85100000    -15.29600000      0.95100000
O    -17.45900000     -1.56200000     -0.03700000
H    -18.27100000     -2.04800000      0.10900000
H    -17.72500000     -0.64300000     -0.02800000
O     -1.46100000     -4.85500000      7.38100000
H     -0.88000000     -5.22600000      6.71800000
H     -1.05600000     -4.02000000      7.61500000
O     17.29200000     -4.31900000      3.87100000
H     17.93600000     -5.02600000      3.83800000
H     16.77900000     -4.42500000      3.06900000
O     -6.59900000     -6.88900000     15.49200000
H     -6.38100000     -6.58400000     14.61100000
H     -7.45200000     -7.31200000     15.39400000
O      9.77000000     -3.80600000      4.16600000
H     10.12100000     -4.24000000      4.94400000
H      8.82600000     -3.95500000      4.21500000
O      6.42800000     16.79900000     -1.26000000
H      6.20400000     17.72900000     -1.27800000
H      5.58700000     16.35200000     -1.16100000
O      0.98300000      4.81200000    -13.09400000
H      1.24000000      4.26100000    -13.83300000
H      0.05400000      4.62000000    -12.96400000
O      7.84700000     -6.14100000      1.99900000
H      8.61400000     -5.60000000      1.81000000
H      7.10600000     -5.53900000      1.93100000
O     -2.65200000    -16.47200000     -3.38600000
H     -3.06400000    -17.03100000     -4.04500000
H     -3.34100000    -15.86300000     -3.12300000
O      2.55600000     -6.41300000      7.06200000
H      2.32800000     -6.82600000      7.89500000
H      2.87400000     -5.54400000      7.30400000
O    -17.41400000      1.45900000     -2.83600000
H    -17.93800000      0.67800000     -3.01700000
H    -17.96900000      1.99300000     -2.26800000
O      3.95700000    -16.96900000     -5.71200000
H      3.65900000    -17.71200000     -6.23700000
H      3.16500000    -16.45500000     -5.55400000
O     -1.85500000      5.97900000      7.96200000
H     -2.33000000      6.38500000      8.68700000
H     -2.52000000      5.84300000      7.28700000
O      2.73300000     -5.92600000    -16.17200000
H      3.46600000     -6.37400000    -16.59500000
H      1.96200000     -6.42600000    -16.43700000
O      4.10600000    -13.55000000      6.57500000
H      3.93800000    -12.74700000      6.08200000
H      3.73400000    -13.38300000      7.44100000
O    -12.61000000     -0.96000000      2.29400000
H    -13.54800000     -0.77700000      2.35500000
H    -12.31100000     -0.43300000      1.55200000
O      7.77000000    -15.42400000      0.98300000
H      7.62700000    -15.62200000      0.05700000
H      7.04200000    -15.85200000      1.43400000
O     -5.80800000      8.64100000      0.47400000
H     -6.60900000      8.40800000      0.00400000
H     -5.62100000      7.87700000      1.02000000
O     -4.36700000      1.75200000     16.90200000
H     -3.74300000      1.91500000     17.61000000
H     -4.34800000      2.55200000     16.37700000
O     -1.21900000      3.11400000     10.89300000
H     -0.65200000      3.56600000     10.26700000
H     -1.70800000      2.48600000     10.36200000
O     -5.58300000     12.72700000      4.00300000
H     -6.48600000     12.88900000      3.72700000
H     -5.35900000     13.48500000      4.54300000
O     -2.75000000    -10.40800000     -8.63700000
H     -2.15200000    -11.10700000     -8.90100000
H     -2.97600000    -10.61600000     -7.73000000
O      8.18400000      4.56000000     -7.57000000
H      7.76000000      4.67000000     -8.42200000
H      7.53800000      4.09100000     -7.04100000
O    -10.81600000     -8.52100000     -9.71100000
H    -10.64600000     -9.45700000     -9.60800000
H    -11.61300000     -8.47900000    -10.24000000
O      1.20200000      8.97600000     10.11000000
H      1.79600000      8.22600000     10.14800000
H      1.17300000      9.21200000      9.18300000
O     -3.63600000    -16.14000000      6.68800000
H     -3.26900000    -16.26700000      7.56300000
H     -3.31900000    -15.27800000      6.41900000
O      6.55300000      7.87500000    -11.99400000
H      5.75600000      7.54700000    -12.41200000
H      7.25800000      7.61200000    -12.58500000
O      0.55600000     14.02100000     -9.16600000
H      1.05300000     14.11800000     -8.35400000
H      1.22300000     13.88400000     -9.83900000
O    -13.25900000      3.02300000      7.41000000
H    -12.75900000      3.83000000      7.53200000
H    -13.00200000      2.71100000      6.54200000
O    -13.07900000     -1.15600000     12.01000000
H    -13.39100000     -1.71600000     12.72100000
H    -12.31300000     -0.71200000     12.37300000
O    -14.88600000      1.37400000      8.82400000
H    -15.24300000      0.87800000      8.08800000
H    -14.20000000      1.91700000      8.43600000
O      2.87900000     11.23200000     -2.44300000
H      3.03200000     12.15600000     -2.64100000
H      3.68100000     10.94400000     -2.00600000
O     -8.06900000    -14.63700000      7.01700000
H     -7.38900000    -13.98700000      7.19400000
H     -7.96100000    -15.29100000      7.70800000
O     12.68500000     -3.66000000     -5.29100000
H     13.00200000     -3.15100000     -4.54500000
H     12.60600000     -4.55300000     -4.95600000
O     -2.28900000     12.45200000     -8.60300000
H     -2.05500000     11.58100000     -8.92500000
H     -1.62200000     13.03100000     -8.97000000
O     -0.66200000     16.72600000      3.31800000
H     -1.22100000     17.44700000      3.60700000
H     -1.15000000     15.93700000      3.55000000
O     -2.10100000    -12.28400000     12.18900000
H     -2.00700000    -12.33500000     13.14000000
H     -2.84600000    -12.85100000     11.99000000
O     -4.45100000      2.21900000      2.01000000
H     -5.23200000      2.60900000      2.40400000
H     -3.73300000      2.78300000      2.29600000
O    -12.08400000     11.79500000      7.16400000
H    -11.38700000     11.14400000      7.08900000
H    -11.98700000     12.14900000      8.04900000
O     -6.32000000     16.06500000     -2.71000000
H     -5.54700000     16.43300000     -2.28300000
H     -6.79500000     15.62400000     -2.00700000
O      5.89500000      5.10700000     12.93600000
H      6.15400000      5.81300000     13.52700000
H      5.63600000      5.55200000     12.12900000
O     -2.57000000    -10.45700000      5.71200000
H     -2.75600000     -9.94700000      4.92300000
H     -1.64500000    -10.28900000      5.89300000
O    -13.63100000      4.84400000     -2.68400000
H    -12.80600000      4.93100000     -2.20600000
H    -14.24900000      4.50800000     -2.03500000
O     14.60600000      2.93300000     -3.23200000
H     15.27700000      2.31200000     -2.94800000
H     14.78000000      3.06500000     -4.16400000
O      6.62600000    -13.74400000     -7.61800000
H      6.81100000    -14.34600000     -8.33800000
H      6.59600000    -12.88000000     -8.03000000
O     13.14500000     -8.86200000      8.30000000
H     13.89700000     -8.27600000      8.21600000
H     12.39400000     -8.27700000      8.39800000
O      1.29500000     15.60100000     -3.32900000
H      1.42000000     14.77800000     -3.80200000
H      1.21700000     16.26300000     -4.01600000
O     10.34300000     13.76000000     -1.75000000
H     10.59800000     13.26100000     -2.52600000
H     10.19600000     14.64900000     -2.07400000
O     17.32100000      4.72500000     -4.25900000
H     16.68000000      4.09000000     -4.57700000
H     17.71400000      5.08700000     -5.05400000
O      9.09300000     -2.66300000      8.59800000
H      9.68500000     -1.93500000      8.40800000
H      8.73800000     -2.46300000      9.46400000
O      5.21400000      9.83300000      8.58600000
H      4.92400000      9.38600000      7.79100000
H      5.40400000      9.12600000      9.20300000
O     14.33900000     -1.73800000      1.47800000
H     13.79700000     -1.32600000      2.15200000
H     15.21000000     -1.79200000      1.87200000
O     -2.01900000      9.67200000     -9.32300000
H     -2.92900000      9.39800000     -9.20600000
H     -1.58200000      8.90400000     -9.69000000
O      9.38200000      7.16500000      8.59200000
H      8.88800000      6.37600000      8.37200000
H      9.38900000      7.67700000      7.78300000
O     -3.42000000     11.06200000      4.04700000
H     -4.14600000     11.14500000      4.66500000
H     -3.17400000     11.96400000      3.84300000
O     -4.08400000     -5.88600000      5.80900000
H     -3.84400000     -5.34800000      6.56400000
H     -4.10200000     -6.78100000      6.14900000
O    -11.67000000    -11.15700000      2.74400000
H    -12.55600000    -11.32500000      3.06600000
H    -11.17400000    -10.91500000      3.52600000
O    -10.71100000      0.50300000      9.04400000
H    -11.19500000      1.21300000      9.46600000
H     -9.90400000      0.42800000      9.55400000
O     16.35000000      0.10100000      5.10000000
H     16.77800000     -0.48500000      4.47600000
H     15.98200000     -0.48300000      5.76300000
O     -9.91200000      0.22600000      3.01900000
H     -9.47900000     -0.62700000      3.05500000
H    -10.84600000      0.02000000      3.00200000
O      7.11900000      2.92200000    -15.50900000
H      6.81100000      3.26300000    -14.67000000
H      6.94900000      3.62700000    -16.13200000
O     14.32700000      4.00500000     -0.81100000
H     14.40200000      3.66700000     -1.70400000
H     13.89400000      3.30400000     -0.32500000
O     -4.09600000     -0.61700000    -13.65600000
H     -3.67400000      0.23200000    -13.52400000
H     -4.40400000     -0.86900000    -12.78600000
O     -8.37100000      7.45300000     -1.66200000
H     -8.03200000      6.61300000     -1.97000000
H     -8.18700000      8.06200000     -2.37700000
O      0.33200000     -3.70400000     17.36900000
H      0.44400000     -3.62900000     18.31600000
H      0.84700000     -4.47400000     17.12600000
O     -9.64500000    -15.53500000     -1.92500000
H     -9.90900000    -14.68700000     -1.56800000
H    -10.11900000    -15.60400000     -2.75400000
O     -2.79500000     -7.84300000     -9.77600000
H     -2.19300000     -8.57300000     -9.63500000
H     -3.56400000     -8.24300000    -10.18200000
O      4.05500000      5.98200000     -1.04800000
H      4.22300000      6.27500000     -1.94400000
H      3.77600000      6.77200000     -0.58600000
O     -7.80900000    -15.60400000      3.85800000
H     -8.42500000    -15.01500000      3.42300000
H     -8.03000000    -15.53900000      4.78700000
O     -4.33600000     -3.63800000     -9.88700000
H     -3.52300000     -3.76200000    -10.37800000
H     -4.70900000     -2.83200000    -10.24300000
O      6.62700000     -3.20700000    -14.13700000
H      7.31100000     -3.21700000    -13.46800000
H      6.84900000     -2.46200000    -14.69600000
O      1.79900000     10.06100000     -7.81700000
H      2.24500000     10.66700000     -7.22500000
H      1.09700000      9.68300000     -7.28800000
O      2.69400000      4.79600000    -10.90100000
H      2.53400000      3.85300000    -10.86300000
H      2.22300000      5.08700000    -11.68200000
O     11.35700000     -5.76900000     12.12500000
H     10.79900000     -6.44200000     12.51600000
H     10.88900000     -5.50100000     11.33400000
O    -10.81800000      4.34500000     -0.93500000
H    -10.07700000      3.83100000     -1.25700000
H    -10.76400000      4.27200000      0.01800000
O     -7.90400000      7.21500000     -4.59500000
H     -7.26300000      6.66700000     -5.04900000
H     -8.75300000      6.87400000     -4.87700000
O     -4.76500000      6.41200000     -2.48900000
H     -5.65900000      6.07100000     -2.51700000
H     -4.61900000      6.77200000     -3.36400000
O      0.95100000      9.59500000      7.53300000
H      0.11000000     10.02800000      7.38700000
H      1.55900000     10.05000000      6.94900000
O     -4.43500000      6.35300000     -8.23400000
H     -3.79100000      5.64900000     -8.15700000
H     -4.32800000      6.67800000     -9.12800000
O      9.90300000     -8.62100000     -0.41400000
H      9.72500000     -9.48500000     -0.78500000
H     10.19300000     -8.79900000      0.48000000
O     16.73500000      5.26000000      0.40600000
H     17.15000000      4.93900000     -0.39400000
H     15.82000000      4.99100000      0.32700000
O      2.78600000      9.91800000     13.55500000
H      2.54500000      9.34700000     14.28500000
H      3.63700000      9.58900000     13.26500000
O     13.27700000      3.47000000     -7.59400000
H     13.23500000      2.52100000     -7.47400000
H     12.36900000      3.76300000     -7.51100000
O      6.98300000    -15.61000000     -1.83500000
H      6.66300000    -16.35100000     -2.35100000
H      6.45400000    -14.86800000     -2.13000000
O     -9.50800000     -0.08400000     -0.78400000
H     -9.64500000     -0.93000000     -1.21100000
H     -8.77300000     -0.23300000     -0.18900000
O     -1.59800000      9.08200000      4.05400000
H     -2.29500000      9.73600000      4.00300000
H     -1.88400000      8.38000000      3.47000000
O    -10.51900000      2.55700000      1.33600000
H    -10.30400000      1.84100000      1.93300000
H     -9.84300000      3.21500000      1.49800000
O     -9.61900000      2.11900000     -7.10200000
H     -9.74000000      1.83500000     -6.19600000
H     -9.61600000      1.30800000     -7.60900000
O     -9.45800000     -5.81800000      2.65700000
H     -8.85200000     -5.97600000      1.93300000
H     -9.64300000     -4.88000000      2.61400000
O     -7.85500000     15.54900000      4.54800000
H     -8.21500000     14.73000000      4.20900000
H     -7.11900000     15.74500000      3.96800000
O      3.52000000     -9.24900000     -7.02200000
H      3.94600000     -8.54400000     -6.53500000
H      2.75700000     -9.47900000     -6.49200000
O     -5.49100000    -13.38700000     -6.43100000
H     -6.34700000    -13.63500000     -6.77900000
H     -5.19200000    -14.16200000     -5.95500000
O      9.14100000    -10.77300000     -7.45900000
H      8.52500000    -11.21300000     -8.04400000
H      8.60100000    -10.16600000     -6.95400000
O     14.81500000     -3.06400000     -7.86500000
H     14.86000000     -4.01900000     -7.82900000
H     14.78300000     -2.86100000     -8.80000000
O     -2.47800000     -3.29800000     -6.07200000
H     -3.02500000     -4.05200000     -6.29500000
H     -1.98700000     -3.11300000     -6.87200000
O     -1.39100000     -5.37300000    -10.44500000
H     -1.86800000     -6.16200000    -10.18700000
H     -1.73500000     -5.15700000    -11.31100000
O     13.53000000     -6.70800000     -9.78500000
H     14.12800000     -7.44900000     -9.88200000
H     13.88500000     -6.20900000     -9.05000000
O    -15.47400000      4.61800000      5.72300000
H    -15.81200000      3.74400000      5.53300000
H    -15.11100000      4.92100000      4.89000000
O    -14.70200000      9.90000000      4.19900000
H    -14.45800000      8.97800000      4.12400000
H    -15.26400000      9.93700000      4.97300000
O      7.92900000      0.49800000     -9.17600000
H      7.40700000     -0.30400000     -9.19300000
H      8.80600000      0.20800000     -8.92300000
O      4.92300000    -10.07500000     12.18700000
H      4.84000000     -9.14400000     11.97700000
H      5.74500000    -10.13700000     12.67500000
O      3.51000000     -2.89700000      3.17300000
H      3.84000000     -3.79100000      3.25800000
H      3.07200000     -2.72200000      4.00600000
O      6.18200000      5.35800000     -5.18400000
H      5.51500000      5.55800000     -4.52700000
H      6.07400000      4.42200000     -5.35700000
O     -3.73400000    -12.52000000      0.95500000
H     -3.81700000    -12.43000000      1.90400000
H     -3.77400000    -13.46400000      0.80000000
O      2.09900000     11.71900000     11.45800000
H      2.42100000     11.35900000     12.28400000
H      1.55700000     11.02200000     11.08800000
O    -11.07900000     -6.76100000     -0.15200000
H    -11.02500000     -7.06400000      0.75500000
H    -10.17000000     -6.60300000     -0.40600000
O      7.35000000     12.00900000     -1.36900000
H      7.88600000     12.60000000     -0.84000000
H      7.21300000     12.48100000     -2.19100000
O     -8.24700000     -4.81000000    -12.74400000
H     -7.75800000     -5.01500000    -11.94700000
H     -9.13800000     -5.10800000    -12.56200000
O      3.98200000     -2.52400000    -13.77300000
H      3.49000000     -3.12000000    -13.20800000
H      4.87100000     -2.88000000    -13.77800000
O     -2.01700000      4.93600000     -6.65700000
H     -2.65800000      4.28500000     -6.37300000
H     -1.27700000      4.82100000     -6.06100000
O     14.64400000      7.07100000     -1.78700000
H     15.55600000      6.88500000     -1.56400000
H     14.18700000      6.24400000     -1.63700000
O      0.40700000     10.53300000     -3.18700000
H      1.25600000     10.90400000     -2.94800000
H     -0.19600000     10.86800000     -2.52200000
O     -7.04100000     -7.13200000      4.90600000
H     -6.20200000     -7.37500000      4.51400000
H     -7.09300000     -7.65700000      5.70500000
O      1.40700000     11.13500000      3.18300000
H      0.68200000     10.78700000      2.66500000
H      1.06600000     11.94600000      3.55900000
O    -12.30800000      1.91200000      5.19800000
H    -11.97700000      1.02400000      5.33300000
H    -12.57300000      1.93100000      4.27800000
O    -10.73700000     -8.91600000     -6.83700000
H    -10.68400000     -8.50200000     -7.69800000
H     -9.98700000     -9.51100000     -6.81000000
O      0.87500000      2.22800000      4.99800000
H      0.74300000      3.16500000      4.85700000
H      0.12200000      1.95600000      5.52300000
O     -1.06200000      7.95900000    -15.18000000
H     -1.97000000      8.01200000    -14.88100000
H     -0.89700000      7.02100000    -15.27800000
O    -15.08100000     -2.46900000      4.31100000
H    -15.97600000     -2.79400000      4.22100000
H    -14.90800000     -2.01200000      3.48700000
O      0.29200000    -10.83400000      6.11600000
H      0.76600000    -10.94300000      5.29100000
H      0.88700000    -11.18200000      6.78100000
O     -9.53900000     -6.40700000    -10.67900000
H     -8.79700000     -6.99700000    -10.81100000
H    -10.21300000     -6.95500000    -10.27800000
O      1.25700000    -18.53400000     -1.60600000
H      0.78000000    -17.93200000     -1.03400000
H      0.74400000    -18.55400000     -2.41400000
O      5.58400000      7.09200000      7.88200000
H      5.82200000      6.44600000      7.21800000
H      4.88900000      7.60900000      7.47600000
O      4.12400000      6.69600000    -12.71700000
H      3.65900000      7.51900000    -12.56500000
H      3.95700000      6.17800000    -11.92900000
O      1.69800000     14.47200000     10.89500000
H      1.87200000     13.55500000     11.10800000
H      2.08200000     14.96300000     11.62000000
O     -1.65400000      1.36700000    -13.22200000
H     -2.46200000      1.66200000    -12.80200000
H     -1.76000000      1.61100000    -14.14200000
O      8.66400000     -7.68400000     -7.22300000
H      9.09300000     -6.86700000     -6.96900000
H      9.34700000     -8.18300000     -7.67100000
O     13.60700000     -2.14100000      4.88600000
H     12.82700000     -2.06400000      4.33600000
H     13.77500000     -3.08300000      4.93200000
O     -8.74000000      6.03000000     11.99600000
H     -9.32800000      6.35900000     12.67600000
H     -8.93800000      5.09500000     11.93900000
O      2.23400000     12.80500000    -11.12400000
H      3.19000000     12.81400000    -11.17200000
H      1.94700000     13.02800000    -12.01000000
O      4.28100000    -11.91800000     10.45300000
H      4.89300000    -12.65500000     10.42800000
H      4.64400000    -11.32800000     11.11400000
O     -6.35600000      0.62000000     -4.36400000
H     -6.54600000     -0.31700000     -4.40300000
H     -7.03000000      1.02400000     -4.91100000
O    -11.85400000      8.44200000      6.39300000
H    -11.85200000      8.51800000      5.43900000
H    -10.96300000      8.67500000      6.65400000
O      1.53300000     -3.56100000    -16.54200000
H      1.10200000     -3.39000000    -15.70500000
H      2.21200000     -4.20300000    -16.33500000
O    -11.19800000      9.56000000     -6.69700000
H    -10.85900000     10.27900000     -6.16400000
H    -10.82500000      9.70900000     -7.56600000
O      8.73700000    -14.34100000     -5.79400000
H      8.74200000    -15.22600000     -5.42800000
H      7.89800000    -14.27600000     -6.25100000
O     -5.66600000     10.60600000     -5.82800000
H     -5.41900000     11.30100000     -6.43700000
H     -5.21900000      9.82700000     -6.15900000
O      2.38500000      6.03800000      9.13900000
H      2.67100000      5.79700000      8.25800000
H      1.60000000      5.51200000      9.28800000
O     -2.22100000     -6.19200000      3.76400000
H     -2.79700000     -6.30200000      4.52100000
H     -2.75500000     -6.46000000      3.01600000
O     -4.90700000      6.17600000      1.79200000
H     -4.93500000      5.74800000      0.93600000
H     -4.20500000      5.72500000      2.26100000
O      6.05600000    -15.91300000      3.05900000
H      5.38000000    -15.90400000      3.73500000
H      5.76100000    -16.57400000      2.43300000
O     -5.74000000     -3.30000000      8.00100000
H     -5.90500000     -2.92500000      8.86500000
H     -6.60200000     -3.33800000      7.58700000
O      7.51600000    -13.40100000      3.17400000
H      6.96400000    -14.14600000      3.41100000
H      8.02100000    -13.70700000      2.42100000
O     -5.90700000    -11.99100000    -11.85200000
H     -5.02300000    -11.70300000    -11.62200000
H     -6.21300000    -12.46500000    -11.07900000
O     15.33100000     -8.60600000     -0.31700000
H     16.25700000     -8.45500000     -0.50500000
H     15.14500000     -8.04700000      0.43700000
O     -8.13900000     -2.48500000     -8.56900000
H     -7.82400000     -3.15900000     -9.17200000
H     -8.65500000     -2.96500000     -7.92200000
O     -3.48900000    -15.05500000     -0.26500000
H     -3.22200000    -15.93500000     -0.00100000
H     -4.00000000    -15.18800000     -1.06300000
O      4.39000000      1.94500000    -17.18400000
H      5.08500000      1.80900000    -17.82800000
H      4.60900000      1.35100000    -16.46600000
O    -14.98700000     -1.87900000     -9.36700000
H    -14.71300000     -2.38000000    -10.13500000
H    -14.52000000     -1.04700000     -9.44600000
O     -3.49200000     -1.40100000      8.53400000
H     -4.33500000     -1.69000000      8.18600000
H     -2.92700000     -1.32700000      7.76500000
O    -12.25400000      0.17200000     -0.28300000
H    -12.45400000      0.68500000     -1.06600000
H    -11.30400000      0.24400000     -0.18600000
O     12.05400000    -10.61900000     -2.65600000
H     12.45400000    -11.27700000     -3.22400000
H     12.10500000    -10.99600000     -1.77800000
O      0.46400000    -12.73100000     -7.19600000
H      0.13100000    -13.61800000     -7.05800000
H      1.41600000    -12.82800000     -7.17800000
O    -11.11400000     -3.15300000     10.82000000
H    -11.72800000     -2.77100000     11.44700000
H    -11.36500000     -4.07600000     10.77200000
O     -4.73900000     -5.58700000    -14.03700000
H     -5.05200000     -4.75700000    -14.39800000
H     -5.31600000     -6.24700000    -14.42100000
O     -1.65300000     15.85200000     -3.39500000
H     -1.31800000     15.75000000     -4.28600000
H     -0.92800000     16.24800000     -2.91100000
O    -10.61000000     11.98400000      2.66700000
H    -11.32300000     12.05100000      3.30300000
H    -10.57800000     11.05500000      2.44000000
O     -6.80100000     -5.24300000     -9.94000000
H     -6.62900000     -5.97600000    -10.53100000
H     -5.96200000     -4.78600000     -9.87600000
O     -6.29500000    -13.03600000     -9.41000000
H     -5.62900000    -13.62000000     -9.04700000
H     -7.08000000    -13.21800000     -8.89400000
O      8.65800000      7.71600000     -2.93000000
H      8.33300000      7.58200000     -3.82000000
H      9.27100000      6.99400000     -2.78700000
O     14.35000000     -5.46700000      1.46200000
H     15.21100000     -5.10200000      1.25900000
H     13.83700000     -5.32900000      0.66600000
O    -10.40100000     -9.75100000      9.45200000
H    -10.28500000    -10.59200000      9.89400000
H     -9.64400000     -9.23200000      9.72200000
O     -5.51300000    -14.09500000      9.94800000
H     -5.76000000    -13.91200000      9.04200000
H     -4.84900000    -14.78100000      9.88200000
O     -6.60700000     -0.08400000     14.94000000
H     -6.67800000     -0.88300000     14.41700000
H     -5.73400000     -0.13100000     15.33000000
O     -8.63100000      2.26000000      4.40600000
H     -8.85100000      1.89400000      5.26200000
H     -8.92300000      1.59700000      3.78000000
O     12.97500000     -4.93200000      3.92800000
H     12.15400000     -5.42400000      3.94100000
H     13.52100000     -5.39200000      3.29100000
O     12.82200000      3.89700000     10.71000000
H     12.04000000      3.94400000     10.15900000
H     13.53500000      3.71300000     10.09900000
O      9.67800000      8.02800000      5.60300000
H      9.95500000      8.90800000      5.34800000
H      8.98400000      7.80600000      4.98300000
O      1.79600000    -14.51400000      2.90200000
H      2.65800000    -14.53700000      2.48500000
H      1.18400000    -14.71900000      2.19600000
O     13.45100000      0.92800000     -6.85400000
H     13.90300000      0.75900000     -6.02700000
H     13.06800000      0.08500000     -7.09400000
O     13.12000000      1.02000000     11.37600000
H     13.17700000      1.86300000     10.92500000
H     12.18800000      0.80600000     11.36600000
O     -7.04500000     14.20700000      7.33800000
H     -7.24200000     14.80000000      6.61300000
H     -7.32100000     13.34500000      7.02500000
O      4.61800000     -4.33700000     16.48000000
H      3.81700000     -4.85400000     16.56500000
H      4.75200000     -3.95800000     17.34900000
O     -8.22500000     -6.65300000      0.45600000
H     -8.12400000     -6.11600000     -0.33000000
H     -7.76900000     -7.46900000      0.24900000
O     -5.74700000    -13.40500000      4.51100000
H     -6.25300000    -13.85800000      3.83600000
H     -4.97000000    -13.08500000      4.05300000
O      5.46500000      7.59700000     -7.52400000
H      5.08500000      6.88600000     -7.00700000
H      6.17100000      7.18200000     -8.01900000
O      6.95600000      3.37600000     10.05200000
H      7.00500000      3.23100000      9.10700000
H      7.85800000      3.27500000     10.35700000
O    -15.59700000      4.29900000     -0.62200000
H    -15.45300000      3.59800000      0.01400000
H    -16.43200000      4.07900000     -1.03400000
O      9.38800000      8.79900000     -8.90700000
H      9.76400000      9.14000000     -8.09500000
H      9.97100000      8.08300000     -9.15800000
O     12.85300000      6.55800000      1.63400000
H     13.11700000      5.70000000      1.96700000
H     13.66900000      7.05600000      1.58100000
O      8.41400000     -1.04700000      5.32900000
H      8.62300000     -0.71700000      4.45500000
H      9.26500000     -1.17800000      5.74600000
O      2.32300000     -3.62200000     -6.39800000
H      2.33800000     -2.69300000     -6.62900000
H      1.48400000     -3.74500000     -5.95400000
O    -11.90600000     -8.00500000      2.27100000
H    -12.70800000     -8.22200000      2.74600000
H    -11.20600000     -8.40000000      2.79200000
O    -12.32500000      0.82400000     -3.37700000
H    -13.21500000      0.57500000     -3.12700000
H    -12.03400000      0.12100000     -3.95900000
O      1.95400000     -3.74000000    -12.02100000
H      1.95400000     -4.61000000    -11.62100000
H      1.28900000     -3.79100000    -12.70800000
O    -15.00700000     -3.89500000     -5.93400000
H    -15.25400000     -3.06300000     -6.33700000
H    -15.84000000     -4.29800000     -5.68900000
O      3.00200000    -13.56600000     -7.80000000
H      3.36900000    -14.41900000     -8.03100000
H      3.74300000    -13.07600000     -7.44300000
O    -11.03300000     -4.74200000     -4.11400000
H    -11.31200000     -3.82700000     -4.15800000
H    -11.80400000     -5.21300000     -3.80000000
O      3.89300000     15.17300000     -0.27500000
H      3.62900000     14.47000000     -0.86800000
H      3.15600000     15.26600000      0.32900000
O      7.73300000      2.95800000     13.00400000
H      7.15100000      3.71800000     13.00100000
H      7.32000000      2.33800000     12.40300000
O    -10.32800000      6.84100000     -8.45900000
H    -10.91200000      6.19800000     -8.05800000
H    -10.87400000      7.61800000     -8.58000000
O     -1.74600000     13.21300000    -12.93400000
H     -1.80500000     12.29200000    -12.67800000
H     -2.43600000     13.64600000    -12.43200000
O     10.73200000     -0.22000000    -14.04200000
H     10.60200000     -0.52100000    -13.14300000
H     11.59900000      0.18500000    -14.03600000
O     -4.70500000     -7.40100000      2.53100000
H     -5.36400000     -8.07000000      2.71700000
H     -5.18200000     -6.72000000      2.05700000
O     -2.65700000      4.09400000     13.14000000
H     -1.81900000      4.05000000     12.67900000
H     -2.42500000      4.33000000     14.03800000
O     10.31500000      3.22300000      8.77800000
H     10.80200000      3.12400000      7.96000000
H      9.76900000      3.99600000      8.64000000
O      2.46600000      7.13700000    -15.37200000
H      2.60100000      6.63700000    -16.17700000
H      2.29800000      6.47300000    -14.70400000
O      7.18400000      0.22400000      2.49000000
H      7.01600000     -0.24600000      1.67300000
H      6.57600000     -0.16400000      3.11900000
O      7.76000000     -9.09500000    -11.46700000
H      7.14100000     -8.98400000    -12.18900000
H      7.32200000     -8.69900000    -10.71300000
O     -6.00400000     -2.54700000     17.67300000
H     -5.30600000     -2.21500000     17.10900000
H     -6.63500000     -2.93700000     17.06800000
O      3.68000000     -1.16200000     16.78200000
H      2.72900000     -1.26400000     16.75000000
H      3.92000000     -0.87700000     15.90000000
O     -3.72100000    -10.85200000      8.24400000
H     -3.40300000    -10.90200000      7.34300000
H     -3.13900000    -11.43200000      8.73600000
O      6.27900000      1.07700000     -1.85200000
H      7.20800000      1.30800000     -1.87700000
H      5.84500000      1.86600000     -1.52700000
O     -5.86200000     -6.19500000     12.55900000
H     -5.71300000     -7.12300000     12.37500000
H     -6.38900000     -5.88600000     11.82300000
O     11.68000000    -10.56200000     -6.53000000
H     10.85700000    -10.83000000     -6.93800000
H     11.53900000     -9.64700000     -6.28700000
O     -9.07700000     -6.17200000      8.53900000
H     -9.44100000     -6.05200000      9.41600000
H     -9.84300000     -6.28400000      7.97500000
O      2.75600000     11.13900000      5.91800000
H      2.20600000     11.32200000      5.15600000
H      3.34900000     11.88800000      5.97100000
O    -13.83700000      3.95800000     10.85900000
H    -13.07900000      3.50800000     10.48600000
H    -14.37700000      4.18700000     10.10300000
O     16.84400000     -4.54000000      0.82300000
H     17.23600000     -5.12900000      0.17800000
H     17.25200000     -3.69100000      0.65200000
O     -4.68400000      6.29100000      9.45200000
H     -4.83700000      7.22500000      9.31100000
H     -5.30000000      6.04800000     10.14300000
O     16.70600000     -1.78300000      2.90200000
H     16.82000000     -2.40800000      3.61800000
H     17.37200000     -2.03100000      2.26100000
O      8.18200000      4.81800000      7.38700000
H      7.29100000      5.11500000      7.20400000
H      8.32900000      4.10300000      6.76700000
O      1.95500000     -0.72000000    -16.39900000
H      2.45600000     -0.51400000    -17.18900000
H      1.95300000     -1.67600000    -16.35900000
O     -6.74200000     12.53100000     -2.89900000
H     -6.67700000     11.79800000     -3.51100000
H     -6.06100000     13.14100000     -3.18400000
O     -3.56200000      9.98800000      0.96400000
H     -4.39400000      9.81300000      1.40400000
H     -3.37500000      9.18700000      0.47600000
O     -9.88600000     -3.43500000     -6.61700000
H     -9.78200000     -4.34500000     -6.89500000
H    -10.81900000     -3.34800000     -6.42500000
O     -3.75700000     10.65200000     11.52300000
H     -4.21700000      9.95300000     11.98600000
H     -4.37700000     11.38200000     11.51300000
O      1.69000000     12.45100000     -0.05000000
H      0.97400000     11.87200000      0.21300000
H      2.03300000     12.05800000     -0.85200000
O     -3.59900000      2.49700000      6.04000000
H     -3.99900000      2.84000000      6.83900000
H     -2.68400000      2.34600000      6.27700000
O     14.43700000     -5.86700000     -7.33800000
H     15.26600000     -6.31500000     -7.50500000
H     14.21100000     -6.10900000     -6.44000000
O     13.33000000     12.60400000     -1.06700000
H     13.68900000     12.17700000     -1.84500000
H     12.38100000     12.56000000     -1.18600000
O     -3.36000000    -12.61000000      3.78100000
H     -3.01600000    -13.24700000      4.40700000
H     -2.65100000    -11.97800000      3.66800000
O      0.07000000     -3.82100000    -14.20200000
H     -0.59800000     -4.49300000    -14.34200000
H     -0.42800000     -3.01400000    -14.06600000
O      4.61600000     -6.36300000     -3.83600000
H      5.00100000     -5.49900000     -3.68700000
H      5.30700000     -6.86000000     -4.27400000
O      5.11900000     -0.61900000      4.05300000
H      4.32300000     -0.23700000      4.42100000
H      4.82900000     -1.44200000      3.65900000
O     -4.18100000      1.86100000    -11.76600000
H     -4.66500000      2.68600000    -11.80100000
H     -4.61300000      1.35900000    -11.07500000
O    -17.22300000     -3.95300000      3.45300000
H    -17.10900000     -4.69800000      4.04400000
H    -17.19200000     -4.33600000      2.57700000
O      6.14700000    -15.51900000     -4.69200000
H      5.66900000    -15.26500000     -5.48100000
H      6.12500000    -16.47600000     -4.69600000
O      4.45400000      4.63100000      3.77900000
H      4.72100000      5.17900000      3.04100000
H      4.74900000      3.75200000      3.54400000
O     -0.20800000    -14.30500000      5.35500000
H     -0.49600000    -14.81300000      4.59600000
H      0.53700000    -13.79700000      5.03300000
O     -5.10900000      9.49800000     -9.59100000
H     -4.89600000      9.62700000    -10.51600000
H     -5.96200000      9.06500000     -9.59900000
O     -3.30200000     -4.88900000     15.73700000
H     -2.80100000     -5.59000000     15.32100000
H     -3.84300000     -4.53000000     15.03300000
O      3.90700000      3.31100000     13.73200000
H      4.69700000      3.85200000     13.73400000
H      3.18800000      3.93700000     13.80800000
O     -6.02100000     -7.23000000     -2.97800000
H     -6.68700000     -7.88700000     -3.18200000
H     -6.13000000     -6.56100000     -3.65400000
O     -6.39400000      3.29800000      3.42800000
H     -7.00000000      2.66000000      3.80600000
H     -6.95700000      3.90800000      2.95000000
O    -15.42700000     -0.28100000      6.75100000
H    -15.94700000     -0.81200000      6.14800000
H    -14.51900000     -0.45800000      6.50300000
O    -11.20400000     -7.78200000     -4.16800000
H    -10.92100000     -6.87600000     -4.04300000
H    -11.14500000     -7.92200000     -5.11300000
O    -14.25700000      4.21400000      3.17600000
H    -13.89800000      3.32700000      3.15000000
H    -13.92900000      4.62900000      2.37800000
O     -9.26100000     -8.52200000      3.03200000
H     -8.30600000     -8.57300000      3.00000000
H     -9.45400000     -7.58800000      2.94500000
O     -4.62300000     12.73700000     -7.19800000
H     -3.78900000     12.60700000     -7.65000000
H     -4.50100000     13.54300000     -6.69700000
O     -0.67900000     10.29300000     11.62300000
H     -0.08900000      9.97300000     10.94100000
H     -1.55600000     10.11100000     11.28600000
O      2.03200000    -12.03200000      7.95900000
H      1.47700000    -12.73800000      8.28900000
H      2.28400000    -11.54100000      8.74100000
O      3.84100000      9.57700000      2.33500000
H      4.56200000     10.14900000      2.59900000
H      3.05600000     10.01300000      2.66900000
O     12.41600000      0.54500000      5.54000000
H     12.57200000      0.23200000      4.64900000
H     13.12600000      0.16400000      6.05600000
O     11.71400000     -2.46300000     13.47900000
H     11.94800000     -3.39100000     13.47500000
H     12.40400000     -2.04400000     13.99300000
O     -7.22300000      2.58100000      8.05900000
H     -7.08900000      1.63800000      8.15000000
H     -7.47200000      2.70100000      7.14200000
O     -0.14300000     -2.57000000      8.07200000
H      0.68100000     -2.20600000      8.39600000
H     -0.76400000     -1.84400000      8.12800000
O      1.95600000     -2.29800000     13.31400000
H      1.17100000     -2.56400000     12.83500000
H      2.36400000     -1.63600000     12.75600000
O     -9.80300000      9.46200000      8.32000000
H    -10.41400000      9.68400000      9.02300000
H     -9.34700000      8.68200000      8.63700000
O     -8.10600000      9.95200000      4.52200000
H     -8.65400000      9.28600000      4.10500000
H     -7.40500000      9.45600000      4.94400000
O     10.76100000     -8.28000000     -4.82800000
H      9.82600000     -8.43600000     -4.96100000
H     11.05600000     -9.02300000     -4.30300000
O    -16.10500000     -7.24600000      5.89700000
H    -15.56100000     -7.98900000      5.63700000
H    -15.55700000     -6.47900000      5.73100000
O      9.71900000      0.49800000     -3.95700000
H     10.21600000      1.24000000     -4.30100000
H      8.85600000      0.86000000     -3.75500000
O      9.94700000     13.21400000      0.97300000
H      9.60500000     12.32600000      1.07900000
H      9.88000000     13.38600000      0.03400000
O     10.71600000     -5.63400000    -10.94100000
H     10.09800000     -5.32100000    -10.28000000
H     11.54800000     -5.70800000    -10.47400000
O      8.61200000     -4.49600000     -9.33000000
H      9.07500000     -3.91300000     -8.72900000
H      7.76000000     -4.63900000     -8.91800000
O     -8.65500000    -10.95600000      1.64900000
H     -9.30800000    -10.50400000      2.18300000
H     -8.20300000    -10.25600000      1.17900000
O     -6.12900000      9.33700000    -12.63900000
H     -6.03400000      8.98500000    -13.52400000
H     -5.72700000     10.20500000    -12.68200000
O     -1.88400000     -8.62000000    -14.27800000
H     -1.13300000     -9.04900000    -13.86900000
H     -2.63800000     -8.92200000    -13.77100000
O     -5.97800000     -2.03000000     -2.62300000
H     -6.58500000     -1.97300000     -3.36000000
H     -5.13000000     -2.21900000     -3.02400000
O      8.06000000      8.54700000     -0.43700000
H      8.68600000      7.97000000     -0.00000000
H      8.01700000      8.21800000     -1.33500000
O      4.38700000      2.27400000     11.21000000
H      4.91000000      2.97600000     10.82300000
H      4.13400000      2.61100000     12.07000000
O     10.35800000     -4.78800000      1.77500000
H     10.41000000     -4.34600000      2.62300000
H     11.00900000     -5.48700000      1.82900000
O     -4.11500000      8.65100000     -6.68800000
H     -4.39200000      8.05100000     -7.38000000
H     -3.66400000      8.09400000     -6.05300000
O      9.66000000      7.92600000     12.27600000
H     10.34000000      8.58300000     12.42300000
H     10.03100000      7.34200000     11.61400000
O      7.82900000      5.92200000    -15.32800000
H      8.53800000      5.43700000    -15.75000000
H      8.25000000      6.37500000    -14.59700000
O      4.83800000     -7.22900000     14.44700000
H      4.17400000     -6.59400000     14.71800000
H      4.84600000     -7.17500000     13.49200000
O     -9.49300000     -0.14900000     -8.65700000
H     -9.83300000     -0.16000000     -9.55200000
H     -8.96200000     -0.94300000     -8.59300000
O    -14.98800000      3.69200000     -7.65800000
H    -14.60600000      2.86500000     -7.36400000
H    -15.06400000      4.21800000     -6.86200000
O     -5.96600000     16.15500000      2.60800000
H     -5.39600000     15.82200000      1.91500000
H     -5.52500000     16.94400000      2.92300000
O      6.60800000    -11.37400000     -8.92500000
H      6.24400000    -10.58400000     -9.32400000
H      7.01900000    -11.84200000     -9.65100000
O    -13.85500000      1.41100000     -7.15100000
H    -14.41700000      1.42600000     -6.37700000
H    -13.04000000      1.01200000     -6.84800000
O      4.22100000     16.33600000      2.69200000
H      3.77400000     15.49800000      2.81600000
H      3.75500000     16.75000000      1.96500000
O      6.29700000     -6.84800000     -1.14000000
H      6.66600000     -7.27100000     -1.91500000
H      6.09200000     -5.95800000     -1.42700000
O     -3.84300000     13.30700000    -10.55700000
H     -3.12500000     13.93600000    -10.63000000
H     -3.76000000     12.95000000     -9.67300000
O      5.02400000      7.85400000     13.00800000
H      4.31800000      7.28800000     13.32000000
H      5.08400000      7.66700000     12.07100000
O     14.57300000     -7.88500000      2.81100000
H     15.48600000     -8.10000000      2.61900000
H     14.42000000     -7.05700000      2.35600000
O      8.62500000      5.21900000     -0.51800000
H      9.11700000      5.64500000      0.18400000
H      9.03000000      5.54000000     -1.32300000
O     -7.96300000     -1.76200000      3.69700000
H     -7.91000000     -1.34500000      4.55700000
H     -7.74200000     -2.67800000      3.86100000
O      8.88800000     11.78700000     -9.76700000
H      8.53800000     11.24100000    -10.47100000
H      9.70300000     11.35500000     -9.51100000
O     -8.19400000     -9.90800000     -6.65500000
H     -7.93200000    -10.36900000     -5.85700000
H     -7.47000000    -10.05300000     -7.26300000
O     11.58300000     -8.21700000    -11.03300000
H     12.18400000     -7.62000000    -10.58700000
H     10.79600000     -7.69400000    -11.18700000
O     -9.96800000      8.75000000      2.61600000
H    -10.30000000      9.14100000      1.80800000
H    -10.70600000      8.24500000      2.95900000
O      0.62900000      2.37700000    -17.30400000
H      0.19000000      1.70100000    -16.78800000
H      1.43100000      2.56800000    -16.81700000
O     -3.38200000     -7.83800000     13.17000000
H     -3.96900000     -8.57500000     13.33300000
H     -2.88400000     -7.74300000     13.98200000
O     -0.32400000      5.59000000     -8.61700000
H     -0.72600000      4.96400000     -9.21900000
H     -0.89400000      5.58300000     -7.84800000
O     -5.32700000      4.14200000    -10.62200000
H     -6.27600000      4.19200000    -10.51200000
H     -4.99500000      3.93300000     -9.74900000
O      2.72800000     15.43800000      8.49500000
H      2.57700000     15.02800000      9.34700000
H      2.39200000     14.80500000      7.86100000
O     -4.36400000      3.06300000     11.28900000
H     -4.06800000      2.15900000     11.18400000
H     -3.74500000      3.44800000     11.90900000
O      7.42900000    -12.76200000     -0.76500000
H      7.72300000    -13.56600000     -0.33600000
H      6.57700000    -12.57700000     -0.37100000
O     -6.98500000     -1.37600000    -12.92300000
H     -6.84600000     -2.14600000    -13.47400000
H     -7.93100000     -1.34800000    -12.78500000
O     -5.87600000      6.31100000      4.53800000
H     -6.72300000      5.86500000      4.52200000
H     -5.68500000      6.49600000      3.61800000
O     -2.29800000     -5.53700000    -13.00300000
H     -2.28400000     -6.48300000    -13.14800000
H     -3.14400000     -5.25400000    -13.35100000
O     -2.06100000     -2.64600000     16.72900000
H     -2.60600000     -3.34600000     16.36800000
H     -1.16300000     -2.94800000     16.59200000
O     -8.79900000      5.08900000      5.03200000
H     -8.63800000      4.15200000      4.91900000
H     -8.98600000      5.19000000      5.96500000
O    -14.27600000     -3.73900000      7.65900000
H    -14.08400000     -2.80800000      7.76600000
H    -14.15400000     -3.90300000      6.72400000
O    -15.07000000      5.08200000      8.48900000
H    -14.77700000      4.56200000      7.74000000
H    -14.66400000      5.93800000      8.35900000
O      5.41500000    -12.45100000      1.16700000
H      4.65700000    -12.99000000      0.94100000
H      5.79100000    -12.87800000      1.93700000
O    -12.08200000     -2.45500000     -3.13000000
H    -12.58900000     -2.76100000     -2.37700000
H    -12.73700000     -2.09800000     -3.73000000
O      8.85300000     -1.88500000    -15.52500000
H      9.34600000     -2.47600000    -16.09400000
H      9.51500000     -1.49000000    -14.95800000
O     10.39200000      5.59600000     -2.66900000
H     10.91900000      5.56900000     -1.87000000
H     10.49300000      4.72400000     -3.05100000
O    -15.60700000      1.65800000     -4.97500000
H    -15.49700000      0.71500000     -5.09900000
H    -16.23800000      1.73300000     -4.25900000
O     -8.05800000     -5.92000000     -7.66300000
H     -7.69000000     -5.64900000     -8.50400000
H     -8.34500000     -6.82200000     -7.80800000
O     -7.21800000     11.59400000     -9.10600000
H     -7.11900000     12.45800000     -8.70500000
H     -6.32100000     11.30200000     -9.26800000
O      8.89400000      2.30900000     -1.37500000
H      9.81400000      2.06400000     -1.28000000
H      8.87000000      3.23900000     -1.15100000
O    -14.21700000      7.77500000     -1.15600000
H    -13.29900000      7.61200000     -1.37200000
H    -14.45100000      8.54600000     -1.67300000
O     -4.52800000     -8.99900000    -14.56700000
H     -4.40500000     -8.92900000    -15.51300000
H     -5.27700000     -8.43300000    -14.38000000
O     -3.77600000    -11.08900000     -6.21900000
H     -3.29900000    -11.04900000     -5.39000000
H     -4.10800000    -11.98600000     -6.26100000
O      7.18800000      0.13700000     15.41400000
H      6.97900000      0.71500000     16.14700000
H      8.08900000      0.36100000     15.18100000
O     12.91000000      1.53200000      0.97700000
H     12.80800000      2.28100000      1.56500000
H     13.49300000      0.93600000      1.44600000
O     14.59900000      1.47400000      3.54200000
H     14.61400000      2.30100000      4.02600000
H     15.00600000      0.84300000      4.13500000
O    -11.92500000    -10.12400000      0.29400000
H    -11.45700000     -9.36700000      0.64600000
H    -11.90700000    -10.76800000      1.00300000
O     -8.14100000    -13.77000000     -7.21200000
H     -7.98600000    -14.67800000     -7.47100000
H     -8.92700000    -13.80700000     -6.66700000
O     -6.69000000      4.01600000     10.25500000
H     -6.63600000      3.69800000      9.35400000
H     -5.89400000      3.68800000     10.67300000
O     -5.28400000      3.02700000     -0.55700000
H     -5.54200000      2.13000000     -0.77000000
H     -4.92800000      2.97100000      0.32900000
O      6.50300000     -6.70300000      6.94600000
H      7.30900000     -6.92500000      6.47900000
H      5.88700000     -6.45600000      6.25700000
O     -2.81600000     -2.81900000     10.70200000
H     -2.81800000     -2.11000000     11.34500000
H     -2.85900000     -2.37500000      9.85500000
O     -8.58400000     -3.91200000     11.36600000
H     -8.72800000     -4.81900000     11.09700000
H     -9.44100000     -3.49600000     11.27600000
O      3.06000000     -5.48700000     -8.26700000
H      2.72500000     -4.87300000     -7.61400000
H      2.38400000     -6.16100000     -8.33200000
O     12.23600000     -5.36700000     -0.51600000
H     12.40100000     -6.07400000     -1.14000000
H     11.29300000     -5.20900000     -0.57700000
O      4.43800000     -1.11000000    -11.29300000
H      4.07200000     -1.48500000    -12.09400000
H      5.16800000     -0.56800000    -11.59400000
O     14.31500000    -11.08900000      0.99900000
H     14.56000000    -10.27900000      0.55200000
H     13.69800000    -10.81200000      1.67600000
O     15.05700000      3.08400000      9.49400000
H     15.77300000      3.71600000      9.55200000
H     15.48700000      2.22900000      9.53300000
O    -12.60200000     -3.21400000     -6.87600000
H    -12.64100000     -3.50700000     -7.78700000
H    -13.36200000     -3.62200000     -6.46100000
O      6.05900000     -0.31600000     10.32900000
H      6.92400000     -0.65000000     10.56800000
H      6.19300000      0.62300000     10.19800000
O    -13.39000000      8.11000000     -7.25100000
H    -13.34900000      7.52100000     -6.49800000
H    -13.05500000      8.94400000     -6.92200000
O    -11.55400000      7.03700000     -1.47400000
H    -10.73500000      7.52000000     -1.36300000
H    -11.27900000      6.13200000     -1.62600000
O      6.32900000     -1.33000000      0.18300000
H      5.47400000     -0.99000000     -0.08000000
H      6.93400000     -0.99500000     -0.47800000
O     -7.19700000     -1.74200000     -5.16200000
H     -8.03400000     -1.83800000     -5.61700000
H     -6.55000000     -1.67100000     -5.86300000
O      9.16700000      9.34100000     -6.05200000
H      8.88300000      8.43300000     -5.94300000
H      8.35400000      9.84600000     -6.06000000
O     -3.47400000     12.74600000     -1.86600000
H     -3.73900000     13.33500000     -2.57200000
H     -4.25900000     12.23200000     -1.67500000
O      1.40900000     -9.29500000      2.75900000
H      0.67200000     -8.77300000      2.44300000
H      1.82500000     -8.74400000      3.42300000
O     -9.55200000     -1.22500000    -11.52200000
H    -10.29500000     -1.27000000    -12.12400000
H     -9.72300000     -1.91300000    -10.87900000
O     -2.54200000      7.07700000     12.40700000
H     -2.82800000      7.37400000     13.27100000
H     -3.25300000      6.51600000     12.09900000
O      0.23000000     10.57200000    -14.90200000
H     -0.36700000     10.79500000    -14.18700000
H      0.06200000      9.64500000    -15.07300000
O      1.01400000     -1.20900000     15.98000000
H      0.81100000     -2.04200000     16.40700000
H      0.96300000     -1.40200000     15.04400000
O      1.65300000      7.84500000     -1.94300000
H      0.85800000      8.30800000     -2.20800000
H      2.14000000      8.48500000     -1.42300000
O     -8.69100000     -3.90200000      7.25400000
H     -9.31500000     -3.24900000      7.57200000
H     -8.81400000     -4.65300000      7.83400000
O      7.50800000     -2.03700000     -2.61300000
H      8.12500000     -1.74500000     -1.94100000
H      7.16700000     -1.22700000     -2.99300000
O     -3.76500000     -1.28700000     12.99700000
H     -3.87500000     -0.96800000     13.89200000
H     -3.83600000     -2.23900000     13.07100000
O     -6.85900000    -11.47300000     -4.95400000
H     -6.32500000    -12.03100000     -5.52000000
H     -6.29500000    -10.72500000     -4.75400000
O      2.54300000      3.09100000    -15.33400000
H      2.57000000      2.21900000    -14.93900000
H      3.45700000      3.29100000    -15.53500000
O     -9.71500000      1.65500000      6.69200000
H    -10.55800000      2.10500000      6.74500000
H     -9.66000000      1.15200000      7.50400000
O     -6.02200000      6.40300000     12.08700000
H     -5.75600000      5.70700000     12.68800000
H     -6.97900000      6.39500000     12.12100000
O    -11.26700000      4.69600000      3.97300000
H    -11.75000000      4.06600000      4.50900000
H    -10.41900000      4.78000000      4.40900000
O     13.82600000     -7.19100000      5.91200000
H     13.82100000     -6.26500000      5.66800000
H     13.12100000     -7.57800000      5.39300000
O     10.26900000      3.90000000     14.00500000
H      9.38700000      3.63200000     13.74800000
H     10.13800000      4.70900000     14.50100000
O    -15.40400000     -0.87000000      1.84300000
H    -16.04800000     -1.22600000      1.23100000
H    -15.89100000     -0.22300000      2.35300000
O      4.15000000     -9.31200000     -3.86500000
H      3.26500000     -9.53700000     -3.57800000
H      4.13500000     -8.35900000     -3.96300000
O      9.13500000     -4.91100000     -6.17600000
H      9.35500000     -5.04400000     -5.25300000
H      8.17900000     -4.88400000     -6.19200000
O    -11.23900000      7.92800000     -4.55900000
H    -11.27900000      8.45700000     -5.35600000
H    -11.79300000      8.39400000     -3.93300000
O     -4.92400000     -0.39700000      1.18700000
H     -4.92800000     -0.86700000      2.02200000
H     -4.51300000      0.44400000      1.38800000
O     -2.85400000      4.48900000      3.07900000
H     -3.08700000      4.38500000      4.00200000
H     -2.03300000      4.98000000      3.09400000
O     -2.55000000     -9.86200000      2.56000000
H     -2.68500000     -8.91800000      2.48000000
H     -2.78400000    -10.21100000      1.70000000
O      5.53600000      3.06200000      1.74200000
H      5.36600000      3.33400000      0.84000000
H      5.55400000      2.10600000      1.70400000
O     -8.20900000      7.70800000      9.46500000
H     -7.82400000      8.58200000      9.40300000
H     -8.17600000      7.49700000     10.39800000
O     -0.76800000     10.73800000      1.84400000
H     -0.76200000      9.80100000      2.04200000
H     -1.68800000     10.99200000      1.91300000
O     -6.18700000     11.61700000      0.07700000
H     -6.39400000     11.02400000      0.79900000
H     -5.81800000     11.05100000     -0.60000000
O      5.93000000     -8.54300000    -13.36800000
H      5.86700000     -8.97700000    -14.21900000
H      5.60800000     -7.65600000    -13.52700000
O     11.21100000     -1.69300000      0.12000000
H     11.91300000     -2.19000000     -0.30000000
H     11.50400000     -1.58100000      1.02400000
O     -3.56200000      8.89100000    -14.56600000
H     -4.37300000      8.39400000    -14.67800000
H     -3.45100000      8.95900000    -13.61800000
O     -6.99300000     -7.51600000    -11.53500000
H     -6.13700000     -7.94000000    -11.60000000
H     -7.59000000     -8.11200000    -11.98500000
O     10.54500000     -1.85200000     -3.03300000
H     10.14800000     -2.10300000     -2.19900000
H     10.16500000     -0.99700000     -3.23200000
O    -10.41900000     -1.90100000      5.55700000
H    -10.61000000     -2.10500000      6.47300000
H     -9.53500000     -1.53500000      5.57300000
O     -3.97900000      3.37400000     -8.38500000
H     -3.12600000      3.35600000     -8.81800000
H     -3.86500000      2.82800000     -7.60700000
O      9.84700000     -5.21500000      9.56500000
H      8.97900000     -5.61500000      9.52600000
H      9.72900000     -4.34800000      9.17700000
O     -9.52100000     -2.27700000     -2.33600000
H     -9.05700000     -3.02100000     -2.71900000
H    -10.32400000     -2.20400000     -2.85100000
O      1.49500000      2.95700000     -3.93700000
H      0.94000000      2.65600000     -4.65600000
H      0.88300000      3.15900000     -3.22900000
O     -7.05400000    -13.77700000     -3.33800000
H     -7.49000000    -13.50600000     -2.53000000
H     -6.85100000    -12.95800000     -3.78800000
O      6.61700000      9.50700000     -3.79800000
H      7.52500000      9.32100000     -3.55800000
H      6.14800000      9.52700000     -2.96300000
O    -11.92800000    -10.52300000      7.28000000
H    -11.43300000    -10.35900000      6.47800000
H    -11.28000000    -10.44400000      7.98100000
O     10.69100000     -3.79600000    -13.10600000
H     10.90400000     -4.03000000    -12.20300000
H     10.38000000     -4.61200000    -13.49800000
O     13.12800000     -1.92700000     -3.37800000
H     13.25200000     -2.08500000     -2.44200000
H     12.18300000     -2.00000000     -3.51100000
O     -5.84700000    -10.46100000     -8.30700000
H     -4.89900000    -10.57500000     -8.24100000
H     -6.16500000    -11.29800000     -8.64600000
O     12.61800000     -7.94900000     -1.91300000
H     11.68900000     -7.91000000     -1.68400000
H     12.78100000     -8.87400000     -2.09600000
O     -1.43400000    -15.47700000      3.29800000
H     -1.08400000    -15.42000000      2.40900000
H     -2.38400000    -15.48000000      3.18200000
O      9.46800000    -10.97900000     -1.58300000
H     10.20500000    -11.17600000     -2.16100000
H      8.81900000    -11.65400000     -1.78300000
O     -5.75900000      0.39900000      5.21500000
H     -5.39100000     -0.23500000      4.59900000
H     -5.10400000      1.09600000      5.26000000
O      6.20500000     -3.87000000      1.79100000
H      5.29900000     -3.58500000      1.67500000
H      6.71800000     -3.26100000      1.26000000
O      8.74400000     -2.08400000     -5.93500000
H      9.06800000     -2.94100000     -5.65700000
H      8.85900000     -1.52400000     -5.16700000
O     -0.97400000     -6.27200000     12.04200000
H     -1.49100000     -6.87000000     12.58200000
H     -0.78200000     -6.77300000     11.24900000
O      6.28500000      2.76900000     -5.79900000
H      5.41300000      2.37600000     -5.78600000
H      6.84600000      2.12100000     -5.37200000
O    -10.61900000     14.19300000      5.56300000
H     -9.92300000     13.53800000      5.50800000
H    -11.37500000     13.71000000      5.89600000
O      6.93700000     -3.72200000     13.59900000
H      6.15100000     -4.22000000     13.82400000
H      6.97700000     -3.02800000     14.25700000
O     -1.18100000      1.79900000     14.73400000
H     -1.84000000      2.31400000     14.26900000
H     -0.39400000      1.87200000     14.19400000
O     -9.45700000     -2.99700000    -14.55300000
H     -9.18200000     -3.67400000    -13.93300000
H     -9.69500000     -3.48000000    -15.34400000
O     -4.26900000     -7.74900000     10.59800000
H     -3.84400000     -7.55300000     11.43200000
H     -4.19100000     -6.94000000     10.09300000
O      9.53500000      3.34800000    -13.36500000
H      9.82800000      3.18600000    -14.26200000
H      9.51000000      2.48100000    -12.96100000
O      9.39600000     -7.32900000     13.83600000
H      9.10800000     -6.54400000     13.37100000
H      9.62600000     -7.01800000     14.71200000
O      9.88800000      0.84700000      2.98300000
H      9.90900000      1.79700000      2.86700000
H      8.96100000      0.64100000      3.10100000
O     -9.78800000    -14.60400000      2.54400000
H    -10.66300000    -14.98000000      2.63700000
H     -9.83800000    -14.07400000      1.74800000
O     -2.90000000      7.11100000     -4.85300000
H     -2.06400000      6.64500000     -4.84200000
H     -2.69600000      7.97700000     -4.50000000
O      9.54800000     -8.79200000      2.32100000
H      9.30700000     -9.12200000      3.18700000
H      8.92500000     -8.08500000      2.15300000
O    -13.85400000      0.54200000     -9.74900000
H    -14.15300000      0.81000000     -8.88000000
H    -12.91200000      0.71400000     -9.74200000
O      0.67700000      2.26400000     12.87000000
H      0.15000000      2.70200000     12.20200000
H      1.35600000      2.90000000     13.09500000
O     -9.23700000     -0.05600000     11.01500000
H     -9.75800000      0.51500000     11.58000000
H     -9.31600000     -0.92300000     11.41300000
O     12.00000000     10.41000000      7.95700000
H     11.33900000     10.90300000      7.47000000
H     12.45400000      9.89500000      7.29000000
O      1.83000000      4.84200000     13.66900000
H      1.33700000      5.36900000     13.04100000
H      1.40200000      5.00800000     14.50900000
O     -5.75700000    -10.90600000     -0.36500000
H     -5.46300000    -10.47400000     -1.16700000
H     -4.94900000    -11.12700000      0.09900000
O      1.89400000     -3.89200000     -0.47900000
H      2.12300000     -3.05900000     -0.89000000
H      2.38600000     -4.54700000     -0.97500000
O     -2.24300000      4.77600000     16.04100000
H     -3.19000000      4.69000000     16.14400000
H     -1.91200000      4.87200000     16.93400000
O     17.21500000      0.95400000     -6.88400000
H     17.98500000      0.41400000     -6.70700000
H     16.49700000      0.32700000     -6.97100000
O     15.08400000      8.55600000     -4.09700000
H     15.09400000      7.92400000     -4.81500000
H     14.82800000      8.04300000     -3.33000000
O     11.37600000     -5.22000000     -8.13900000
H     10.72800000     -4.83000000     -7.55300000
H     12.13500000     -5.38700000     -7.58000000
O     -3.86700000    -15.60800000     -5.88400000
H     -3.39500000    -16.44100000     -5.87700000
H     -3.22000000    -14.96400000     -5.59800000
O    -11.81100000      2.42500000    -10.87600000
H    -10.86300000      2.33000000    -10.77900000
H    -12.02900000      3.19600000    -10.35200000
O     11.97600000     10.40000000     -9.43700000
H     12.10500000     10.03700000    -10.31300000
H     12.12200000      9.66000000     -8.84700000
O     -0.60400000      9.02000000     14.22800000
H     -0.33900000      8.14500000     13.94300000
H     -0.75200000      9.50200000     13.41500000
O      0.78900000     -3.65100000      2.65500000
H      1.43600000     -3.08200000      2.23600000
H      0.97800000     -4.52300000      2.30900000
O      1.23200000    -14.09400000     -9.79800000
H      1.84600000    -13.84800000     -9.10600000
H      0.80900000    -14.88800000     -9.47100000
O     16.09000000     -3.24300000     -4.54500000
H     15.23600000     -3.26900000     -4.97800000
H     16.37000000     -4.15800000     -4.51300000
O     -7.85400000     -0.92100000      6.71700000
H     -7.50500000     -0.90500000      7.60900000
H     -7.19600000     -0.46200000      6.19500000
O     -2.49700000    -13.60500000      6.29200000
H     -2.41800000    -13.35900000      7.21300000
H     -1.60400000    -13.54500000      5.95100000
O    -11.23100000      4.32400000     -6.83100000
H    -11.78500000      4.25000000     -6.05300000
H    -10.46900000      3.78000000     -6.63500000
O     13.43500000     -2.97700000     -0.90500000
H     13.10900000     -3.87700000     -0.91600000
H     13.82500000     -2.87300000     -0.03700000
O     11.48000000      7.17900000     -5.18500000
H     11.47800000      7.87300000     -4.52600000
H     11.03600000      6.44500000     -4.76000000
O      5.86900000     -3.17700000     -4.84800000
H      6.80600000     -2.99500000     -4.91900000
H      5.44500000     -2.38200000     -5.17100000
O    -12.70400000     11.62500000      4.33900000
H    -13.46000000     11.04000000      4.38200000
H    -12.39700000     11.68600000      5.24400000
O    -13.57300000      6.50500000     -5.05500000
H    -12.77300000      6.86400000     -4.67000000
H    -13.86300000      5.84100000     -4.43000000
O    -12.83100000      2.05500000      2.51100000
H    -13.57900000      1.99200000      1.91700000
H    -12.13100000      2.42900000      1.97500000
O     11.09900000      6.83100000    -11.72600000
H     11.53700000      6.03000000    -12.01200000
H     11.81000000      7.45600000    -11.58400000
O      0.10600000      4.71300000      4.55800000
H      0.39900000      5.06600000      3.71900000
H      0.16000000      5.45400000      5.16200000
O    -14.01700000     -1.30700000      9.40700000
H    -13.74800000     -1.28100000     10.32500000
H    -14.31200000     -0.41500000      9.22000000
O     14.71400000     -1.97700000    -10.20000000
H     15.48800000     -1.50000000    -10.50000000
H     13.97700000     -1.50000000    -10.58000000
O     10.46200000     12.24600000      6.66800000
H     10.58200000     12.50600000      5.75500000
H      9.65000000     12.67700000      6.93500000
O     -6.94700000     -0.84900000    -15.93900000
H     -6.84100000     -0.50500000    -15.05200000
H     -7.78200000     -0.48800000    -16.23700000
O      9.61900000     -7.01500000      6.48900000
H      9.37300000     -6.10000000      6.62600000
H     10.11400000     -7.25000000      7.27400000
O     12.79000000     -6.52100000     -4.58400000
H     13.26500000     -6.83000000     -3.81300000
H     12.09200000     -7.16300000     -4.70900000
O     -0.09100000     -4.97800000     -2.84100000
H      0.28600000     -4.61400000     -2.04000000
H      0.43900000     -5.75400000     -3.02400000
O     -7.36900000     -2.52900000     13.55100000
H     -7.61300000     -2.80700000     12.66800000
H     -7.76300000     -3.18500000     14.12600000
O      0.45100000     -1.79300000    -10.52500000
H      0.95400000     -2.45100000    -11.00400000
H      1.06100000     -1.45500000     -9.87000000
O     12.60600000     -2.60200000      8.42700000
H     12.76000000     -2.29300000      9.32000000
H     12.72700000     -3.55100000      8.47800000
O     13.43000000      0.52200000    -10.51200000
H     13.56300000      0.73900000     -9.58900000
H     14.09500000      1.03100000    -10.97500000
O     12.80100000      9.14400000     -0.86400000
H     13.40600000      9.40400000     -0.17000000
H     13.19700000      8.36100000     -1.24700000
O     15.63600000     -8.43000000     -3.25300000
H     15.99400000     -9.26200000     -2.94400000
H     14.78000000     -8.36600000     -2.82900000
O    -10.66700000      9.83800000      0.24800000
H    -10.35300000      9.83100000     -0.65600000
H    -11.48300000     10.33600000      0.21500000
O      0.60700000      5.83600000     15.98600000
H      0.73700000      6.34300000     16.78800000
H     -0.34200000      5.71900000     15.92900000
O      0.96300000     -8.85700000      8.07500000
H      0.97600000     -9.40400000      7.29000000
H      1.28000000     -9.43100000      8.77300000
O    -14.51200000     -1.41600000     -4.03900000
H    -15.25800000     -1.64600000     -3.48600000
H    -14.84300000     -1.49400000     -4.93300000
O      5.72000000     -4.40100000     -2.03700000
H      6.25900000     -3.97900000     -2.70600000
H      5.39500000     -3.67800000     -1.50000000
O      0.06600000     16.73400000     -6.08500000
H      0.62100000     16.15500000     -6.60800000
H     -0.22200000     17.40900000     -6.69900000
O      4.67900000     -6.03900000    -13.56500000
H      3.95400000     -5.97300000    -14.18600000
H      5.27900000     -5.33800000    -13.82100000
O    -12.69000000     -5.36700000      9.46100000
H    -13.24400000     -4.87000000      8.86000000
H    -12.41300000     -6.13100000      8.95500000
O      1.20300000    -16.27800000      7.47200000
H      0.59200000    -16.02500000      6.78100000
H      1.11900000    -17.22900000      7.53100000
O      2.40200000      8.13800000    -11.31000000
H      3.08700000      8.25100000    -10.65000000
H      1.97400000      8.99200000    -11.36000000
O     11.39800000      1.13000000     -1.05400000
H     11.85300000      1.47700000     -0.28700000
H     11.49200000      0.18100000     -0.97900000
O    -15.75300000     -1.10300000     -6.62500000
H    -15.37300000     -1.31600000     -7.47700000
H    -16.54000000     -0.60000000     -6.83300000
O      3.32000000      8.72800000     -0.17100000
H      4.08300000      9.23700000     -0.44500000
H      3.36100000      8.73200000      0.78500000
O    -10.46000000     -9.91700000     -2.12700000
H    -10.95700000     -9.13600000     -2.37200000
H    -10.82900000    -10.18000000     -1.28400000
O     -0.13900000    -14.47900000      1.04300000
H      0.23100000    -13.70700000      0.61500000
H     -0.41300000    -15.04500000      0.32100000
O     -1.35900000     -6.77600000     14.93800000
H     -0.54700000     -6.51200000     14.50700000
H     -1.07600000     -7.33500000     15.66200000
O      6.48400000     -1.82800000     -9.55900000
H      5.88100000     -1.72400000    -10.29600000
H      6.25400000     -2.67500000     -9.17900000
O      1.65300000     -9.88400000     -2.76900000
H      1.64300000     -9.76100000     -1.82000000
H      0.87400000     -9.42200000     -3.07900000
O     10.13100000      6.10900000     -9.05800000
H     10.66000000      5.78400000     -9.78700000
H      9.76200000      5.32000000     -8.66000000
O     -2.91300000     -7.36700000     -4.16800000
H     -3.64200000     -7.54600000     -4.76200000
H     -3.27500000     -6.76300000     -3.52000000
O    -10.36700000     -3.67300000    -10.25100000
H    -11.17400000     -4.15600000    -10.07200000
H     -9.67300000     -4.32600000    -10.16400000
O     -6.36600000      0.85400000     -9.93200000
H     -6.20300000      0.52500000     -9.04800000
H     -7.28700000      1.11400000     -9.92500000
O     -2.16400000      9.46800000     -3.43100000
H     -1.26500000      9.76000000     -3.28600000
H     -2.54400000     10.13500000     -4.00300000
O     10.63400000     10.25200000      0.65800000
H     11.32300000      9.92100000      0.08100000
H      9.90700000      9.64100000      0.53700000
O      1.65800000    -11.89300000      3.84400000
H      1.58600000    -11.17700000      3.21300000
H      1.71000000    -12.68200000      3.30600000
O     -1.30500000     11.15300000      7.36100000
H     -1.27000000     11.73800000      8.11900000
H     -2.19200000     10.79400000      7.37700000
O     -8.22000000     -8.21500000     12.25900000
H     -8.66000000     -9.02700000     12.51200000
H     -7.73900000     -8.44100000     11.46300000
O      5.61500000      4.76800000    -13.87100000
H      6.40800000      5.16900000    -14.22600000
H      5.11100000      5.50400000    -13.52200000
O     -8.74800000      4.77600000      2.30900000
H     -8.66300000      4.94400000      3.24800000
H     -8.33600000      5.53200000      1.89200000
O     -7.23200000      5.83900000    -13.28400000
H     -7.68400000      5.18400000    -13.81500000
H     -7.74000000      5.88500000    -12.47400000
O     -8.37400000     12.74900000      3.88000000
H     -8.62000000     11.92700000      4.30600000
H     -8.89100000     12.76400000      3.07400000
O     -2.12500000      4.44900000    -14.02700000
H     -2.76700000      4.99800000    -13.57800000
H     -2.59700000      4.09700000    -14.78200000
O     -3.99000000     -3.90200000     12.81700000
H     -4.75000000     -4.47800000     12.73400000
H     -3.56800000     -3.93700000     11.95800000
O     -2.94300000     -0.41900000     -8.22400000
H     -2.79500000     -0.14900000     -9.13100000
H     -2.46000000     -1.24000000     -8.13700000
O     13.34400000      6.67500000      8.43900000
H     13.97800000      6.02900000      8.75000000
H     13.36500000      6.59100000      7.48500000
O      5.36700000      3.52600000     -1.08900000
H      4.58800000      4.07800000     -1.15500000
H      6.02900000      3.98300000     -1.60800000
O     -4.30000000      5.56200000    -12.57600000
H     -5.12600000      5.84800000    -12.96500000
H     -4.56000000      4.97900000    -11.86300000
O     10.68400000     -1.15500000      6.85300000
H     11.31000000     -1.71500000      7.31200000
H     11.21600000     -0.44100000      6.49900000
O     -5.79300000      9.13300000     13.04100000
H     -5.82800000      8.19900000     12.83800000
H     -5.06200000      9.21700000     13.65400000
O     -3.77800000     16.52000000     -1.78700000
H     -3.18900000     16.25800000     -2.49500000
H     -3.19600000     16.77600000     -1.07200000
O     -3.80700000     -5.29700000     -7.22300000
H     -3.94000000     -6.22700000     -7.40700000
H     -3.67800000     -4.89900000     -8.08400000
O     -0.34700000     12.56500000      4.88700000
H     -0.74800000     11.82200000      5.33800000
H     -1.07000000     12.97800000      4.41600000
O     -9.97500000     -6.58000000     11.25600000
H     -9.20600000     -6.96600000     11.67500000
H    -10.70600000     -6.83100000     11.82000000
O      7.11500000    -12.61000000      7.77300000
H      7.65400000    -13.05800000      7.12100000
H      6.58300000    -13.30400000      8.16200000
O     12.11300000      4.10900000    -11.08900000
H     12.98500000      3.71700000    -11.04800000
H     11.52200000      3.40900000    -10.81000000
O     -6.58200000     -2.40000000     10.37200000
H     -6.09400000     -2.35400000     11.19400000
H     -7.30200000     -3.00300000     10.55400000
O     -6.10400000      4.26100000     13.72400000
H     -5.61500000      3.67900000     13.14200000
H     -6.89100000      3.76600000     13.95200000
O     -4.20000000      3.95200000      8.29700000
H     -4.33200000      4.80900000      8.70300000
H     -4.03900000      3.36100000      9.03300000
O      1.48800000     -7.27700000     13.77200000
H      1.65800000     -7.13300000     12.84200000
H      1.86100000     -8.14000000     13.95300000
O     -2.81500000      7.96700000    -11.87900000
H     -1.97600000      7.62900000    -11.56600000
H     -3.21100000      7.23100000    -12.34600000
O     -6.58200000      0.19200000      9.22100000
H     -6.56000000      0.65200000     10.06000000
H     -6.61200000     -0.73500000      9.45700000
O     11.53900000      7.20900000     10.24000000
H     10.70400000      7.15900000      9.77500000
H     12.19900000      7.05000000      9.56500000
O     -5.04700000     -1.46400000    -11.21100000
H     -5.31300000     -0.85600000    -10.52100000
H     -5.77900000     -1.46200000    -11.82800000
O      8.23500000     13.10900000     -5.64500000
H      9.10100000     12.77200000     -5.41600000
H      8.31600000     14.05900000     -5.55800000
O      7.73000000    -10.77700000     10.36100000
H      7.26400000    -11.30100000      9.70900000
H      7.95300000    -11.39900000     11.05300000
O      3.69500000      6.72500000     -3.50300000
H      2.87900000      6.94200000     -3.05200000
H      3.48600000      6.81500000     -4.43300000
O     -2.90300000     -6.94100000    -16.27300000
H     -2.44600000     -7.46900000    -15.61900000
H     -2.80700000     -6.04100000    -15.96400000
O     -4.73400000     -8.86100000    -11.56700000
H     -4.03800000     -9.33700000    -12.02100000
H     -4.95800000     -9.41800000    -10.82200000
O     -4.81600000    -10.05000000     13.41500000
H     -5.28800000     -9.94200000     14.24100000
H     -4.27300000    -10.82700000     13.55000000
O     -1.11400000     10.02300000     -6.87300000
H     -1.57800000     10.67500000     -6.34800000
H     -1.48900000     10.11100000     -7.75000000
O      3.95100000      8.83100000      6.30500000
H      3.76000000      8.25000000      5.56900000
H      3.41600000      9.60800000      6.14100000
O    -13.96400000    -10.86500000     -0.99900000
H    -14.08800000    -10.32400000     -1.77900000
H    -13.22000000    -10.46700000     -0.54700000
O      4.15100000      3.97600000     -3.55900000
H      3.46500000      3.38200000     -3.86300000
H      3.71500000      4.82500000     -3.48200000
O     -4.08200000     -0.95600000     15.89900000
H     -3.19200000     -1.23200000     16.12000000
H     -4.13100000     -0.04700000     16.19500000
O     -8.36000000      3.46600000    -14.50800000
H     -8.99500000      2.95300000    -15.00800000
H     -7.50800000      3.14600000    -14.80500000
O     15.81100000      7.64900000      4.04800000
H     15.19700000      7.56400000      4.77800000
H     15.92800000      8.59300000      3.94300000
O     10.91600000     -0.76400000    -11.28800000
H     11.03000000     -1.56800000    -10.78100000
H     11.78900000     -0.37500000    -11.31900000
O      1.76400000     -6.31400000     11.15000000
H      1.54900000     -5.38100000     11.12900000
H      1.11700000     -6.72200000     10.57500000
O     11.27800000      9.00600000     -3.14600000
H     11.74800000      9.00200000     -2.31200000
H     10.37000000      9.19500000     -2.90800000
O     -3.93700000    -16.12500000      2.68400000
H     -3.96800000    -15.92800000      1.74800000
H     -4.17600000    -17.05000000      2.74200000
O      4.29300000     -3.72000000    -10.13300000
H      3.89900000     -3.96200000     -9.29500000
H      3.57000000     -3.76400000    -10.75900000
O      1.00600000     13.11000000     -4.50700000
H      0.41300000     12.99200000     -3.76500000
H      1.08200000     12.23900000     -4.89500000
O    -11.60500000      5.28200000      7.31400000
H    -11.85200000      6.13400000      7.67200000
H    -10.65000000      5.26200000      7.37900000
O      4.51500000    -15.76200000      5.27400000
H      4.37000000    -15.04700000      5.89400000
H      5.05900000    -16.38700000      5.75300000
O    -17.51900000     -2.00600000     -3.18800000
H    -18.22500000     -1.98900000     -2.54100000
H    -17.89500000     -1.58900000     -3.96300000
O     -0.71400000     -8.82300000     -2.87800000
H     -0.95400000     -8.81000000     -1.95100000
H     -1.24400000     -8.13100000     -3.27300000
O    -11.55000000    -12.14400000     -4.33100000
H    -12.01500000    -12.64300000     -3.66000000
H    -10.99000000    -11.54500000     -3.83800000
O      9.47000000     -5.59300000     -0.71900000
H      9.37100000     -6.54100000     -0.81200000
H      9.48800000     -5.44500000      0.22600000
O      4.70900000    -11.67100000     -6.89300000
H      5.28700000    -11.55300000     -7.64700000
H      4.21700000    -10.85200000     -6.83800000
O     16.10800000     -6.08200000     -4.60000000
H     15.88000000     -6.88600000     -4.13300000
H     16.39900000     -6.38000000     -5.46200000
O      3.40300000    -16.73300000     -1.29700000
H      3.90800000    -16.95300000     -2.08000000
H      2.68500000    -17.36600000     -1.29100000
O     -0.56300000      5.13500000    -16.70200000
H     -0.13700000      4.55300000    -17.33200000
H     -0.76900000      4.57200000    -15.95700000
O     11.04500000     -6.86000000      4.20100000
H     10.82800000     -7.69600000      3.78800000
H     10.68800000     -6.93100000      5.08700000
O      8.88700000      7.52600000    -13.31900000
H      9.49100000      7.92400000    -13.94600000
H      9.45500000      7.10400000    -12.67400000
O    -14.12600000     -9.27400000     -3.20500000
H    -14.51700000     -8.42300000     -3.00500000
H    -13.32400000     -9.06200000     -3.68300000
O      5.13400000      2.29700000      7.13300000
H      4.69700000      2.85900000      7.77300000
H      4.43100000      1.76600000      6.76000000
O     16.94500000      2.84500000      5.67600000
H     17.07100000      3.00100000      6.61200000
H     16.79400000      1.90200000      5.60900000
O     -2.82500000      7.60800000     -0.54000000
H     -2.50600000      7.87300000     -1.40300000
H     -3.66100000      7.17700000     -0.71700000
O     -1.29000000     10.66800000    -12.09500000
H     -1.68800000      9.80400000    -11.98800000
H     -0.57500000     10.68200000    -11.45900000
O     -6.87200000     -5.96100000     10.03100000
H     -7.63300000     -6.31500000      9.57000000
H     -6.25400000     -5.73600000      9.33500000
O      8.70200000     -4.44900000      6.86700000
H      8.76200000     -3.77300000      7.54200000
H      8.04200000     -4.12000000      6.25700000
O      4.91100000     13.68000000    -11.57000000
H      5.31000000     13.09700000    -10.92400000
H      5.41000000     14.49300000    -11.50000000
O      8.70700000     -4.55900000     -3.47400000
H      8.89000000     -4.90600000     -2.60100000
H      8.70900000     -3.60900000     -3.35900000
O      0.32400000      1.62700000     -6.19100000
H      0.62400000      1.67900000     -7.09900000
H     -0.62800000      1.55500000     -6.25800000
O      2.23400000     -9.34500000     -0.10100000
H      3.16700000     -9.13300000     -0.08700000
H      1.96300000     -9.29400000      0.81600000
O     15.44600000      3.13000000     -5.69300000
H     14.79800000      3.35200000     -6.36200000
H     15.99500000      2.46200000     -6.10400000
O     -5.51800000      0.23500000     -7.30700000
H     -4.67200000     -0.04100000     -7.66000000
H     -5.31200000      0.59000000     -6.44200000
O     -0.98800000    -16.19500000     -0.84000000
H     -1.14700000    -15.69800000     -1.64200000
H     -1.81000000    -16.65900000     -0.67900000
O      6.15000000     12.55700000     -7.36300000
H      6.96500000     12.92000000     -7.01700000
H      6.25000000     11.61000000     -7.27000000
O      3.17700000      7.41700000      4.18700000
H      3.53500000      8.01900000      3.53400000
H      2.35500000      7.11000000      3.80500000
O     -9.28000000      2.01100000    -12.27800000
H     -9.08400000      2.64000000    -12.97300000
H     -8.64000000      1.31100000    -12.40100000
O      2.04600000      1.64400000      9.81200000
H      2.06800000      2.19400000      9.02900000
H      2.83800000      1.88200000     10.29400000
O     16.51700000      0.74700000      1.07200000
H     17.44500000      0.97800000      1.05900000
H     16.15800000      1.24100000      1.81000000
O     -5.68600000    -10.06400000      5.51300000
H     -5.11400000     -9.47800000      6.00800000
H     -5.12100000    -10.79400000      5.26000000
O      8.66300000     -9.89700000     -4.39100000
H      9.07300000    -10.74200000     -4.57300000
H      7.72500000    -10.08600000     -4.36200000
O      1.59200000    -10.62600000     -5.56100000
H      1.78900000    -10.61500000     -4.62400000
H      1.17700000    -11.47600000     -5.70800000
O      7.57500000     12.61200000      5.50400000
H      6.93800000     12.60100000      6.21800000
H      8.06400000     13.42500000      5.63200000
O    -13.19500000     10.98200000     -0.34100000
H    -13.81200000     11.06500000     -1.06800000
H    -13.69300000     10.54000000      0.34700000
O     -6.94800000      9.89700000     10.57800000
H     -6.56200000      9.51200000     11.36500000
H     -7.06800000     10.82000000     10.79800000
O     -8.83000000      5.13500000      7.92200000
H     -8.62600000      5.76700000      8.61000000
H     -8.23400000      4.40300000      8.08400000
O     -8.26500000     -8.92400000     -3.93300000
H     -8.56900000     -8.84300000     -4.83700000
H     -9.00400000     -9.31300000     -3.46500000
O     -7.00500000     -9.52200000     10.10800000
H     -6.12700000     -9.26000000      9.83200000
H     -6.93000000    -10.45900000     10.29000000
O      8.34000000      6.80600000     -5.51800000
H      7.58500000      6.25200000     -5.32000000
H      8.81600000      6.32800000     -6.19700000
O      8.37700000     10.38200000      9.71600000
H      8.40900000     10.03800000      8.82400000
H      8.24500000     11.32400000      9.60500000
O      5.72700000     14.92800000      7.12900000
H      5.95200000     13.99800000      7.11900000
H      4.86000000     14.96000000      7.53200000
O     -5.00600000     -9.72400000     -3.01900000
H     -4.09500000     -9.92400000     -3.23300000
H     -5.07000000     -8.77300000     -3.10600000
O      2.49900000     -2.29000000      5.64900000
H      2.71900000     -2.64900000      6.50800000
H      1.57800000     -2.51600000      5.52200000
O     -1.54500000     -8.62800000     -0.30500000
H     -2.47000000     -8.41300000     -0.41800000
H     -1.26700000     -8.10600000      0.44800000
O     -9.16000000     13.82800000     -3.33300000
H     -8.61000000     13.25100000     -2.80300000
H     -9.37900000     13.30700000     -4.10600000
O    -12.31100000      7.25600000      3.28100000
H    -12.98200000      6.90500000      2.69600000
H    -11.77300000      6.49900000      3.51100000
O     -7.96100000     11.60700000      6.92500000
H     -8.46900000     10.86900000      7.26000000
H     -7.50300000     11.25600000      6.16100000
O     15.08300000      6.76800000     -6.75200000
H     14.13200000      6.66700000     -6.70300000
H     15.21300000      7.62200000     -7.16400000
O     -6.09400000      0.84900000     -1.65600000
H     -5.77600000     -0.02700000     -1.43800000
H     -6.11800000      0.86400000     -2.61300000
O     -3.54200000     -2.54900000     -3.59700000
H     -3.13700000     -2.79900000     -4.42800000
H     -3.51800000     -3.34700000     -3.06900000
O      7.73600000     10.28100000    -11.65400000
H      6.94100000     10.66700000    -11.28600000
H      7.49800000      9.37300000    -11.84100000
O     -1.68500000     -3.36200000      4.12100000
H     -1.86500000     -4.30100000      4.06500000
H     -0.83700000     -3.25500000      3.69000000
O     -3.98200000     -7.16200000     -0.79100000
H     -3.89100000     -6.71000000     -1.63000000
H     -3.91200000     -6.46700000     -0.13600000
O      6.12600000    -11.16300000     -4.49700000
H      5.86700000    -11.67900000     -5.26000000
H      5.39300000    -10.56500000     -4.35300000
O      0.04100000      5.90100000     11.80500000
H     -0.84100000      6.25400000     11.92700000
H      0.18500000      5.93900000     10.86000000
O      2.66900000     -7.81600000    -12.65400000
H      2.10900000     -7.31700000    -12.06000000
H      3.44900000     -8.01600000    -12.13600000
O     -7.92600000      8.18100000    -10.98500000
H     -7.53000000      8.75400000    -11.64200000
H     -8.83900000      8.09900000    -11.25900000
O     -6.39100000     -5.41900000     -5.20100000
H     -5.80000000     -4.91100000     -5.75700000
H     -7.24200000     -5.35200000     -5.63300000
O     11.87600000    -14.55200000      2.76900000
H     12.69800000    -14.38200000      3.23100000
H     11.44300000    -13.69900000      2.72800000
O     -2.37900000     14.07800000     -6.07000000
H     -1.57000000     13.85700000     -6.53200000
H     -2.71200000     14.85100000     -6.52600000
O     11.84700000     -3.21600000    -10.12800000
H     12.76000000     -2.98300000     -9.96200000
H     11.61500000     -3.80600000     -9.41200000
O      2.04400000     -0.05600000     -4.62200000
H      2.12400000      0.32100000     -3.74600000
H      1.52500000      0.58200000     -5.11100000
O     -9.73800000      4.89700000    -12.10100000
H     -9.57200000      4.04300000    -11.70200000
H    -10.37700000      4.72000000    -12.79100000
O      6.07100000     -7.47500000      3.92500000
H      5.78300000     -8.34100000      4.21300000
H      6.86800000     -7.64300000      3.42200000
O     10.37400000     10.30200000      3.32300000
H      9.45600000     10.06100000      3.20200000
H     10.69200000     10.48900000      2.43900000
O    -10.92500000     -2.01300000     14.13200000
H    -10.28300000     -2.38000000     14.74000000
H    -11.59600000     -2.69100000     14.05300000
O    -17.17900000      1.24400000      2.69600000
H    -17.85700000      0.56800000      2.70500000
H    -17.30800000      1.72400000      3.51400000
O     11.49700000     -1.36700000      2.72200000
H     10.96600000     -0.57800000      2.82900000
H     11.09300000     -2.00800000      3.30700000
O     11.42300000     11.91300000     -3.70900000
H     11.43200000     11.94400000     -4.66600000
H     11.77700000     11.05000000     -3.49500000
O     -2.43300000      1.94100000    -16.16100000
H     -3.10900000      2.37300000    -16.68200000
H     -2.38000000      1.05700000    -16.52400000
O     -0.35400000     -6.69700000      9.23100000
H     -0.08200000     -7.50900000      8.80500000
H     -0.74800000     -6.17800000      8.52900000
O      3.21800000     11.71700000     -6.11800000
H      4.06500000     11.71100000     -6.56300000
H      3.42700000     11.92000000     -5.20700000
O     -9.53700000     11.88500000     -5.37000000
H     -9.14500000     11.92500000     -6.24300000
H     -8.97200000     11.28700000     -4.88100000
O     -3.89400000     11.29300000      8.83800000
H     -3.33300000     11.37900000      9.60900000
H     -4.24200000     12.17300000      8.69600000
O     -1.13800000    -12.43100000     -9.50000000
H     -1.62400000    -13.22300000     -9.73000000
H     -0.53500000    -12.71300000     -8.81100000
O     -4.80700000     14.97600000      0.44100000
H     -4.45600000     15.61300000     -0.18100000
H     -5.69700000     14.80500000      0.13200000
O     11.94500000      5.33400000     -0.51600000
H     12.72200000      4.81100000     -0.71400000
H     12.21700000      5.90800000      0.20000000
O    -11.39900000     -6.87300000      7.45600000
H    -11.65300000     -6.50700000      6.60900000
H    -12.01300000     -7.59200000      7.60000000
O      7.11900000      7.25500000     -9.38700000
H      6.82300000      7.43500000    -10.27900000
H      7.99400000      7.64000000     -9.34200000
O      5.44800000     -0.05500000    -15.52100000
H      4.87400000     -0.70000000    -15.10900000
H      6.05800000      0.20100000    -14.82900000
O      0.82100000    -10.06800000     -8.79600000
H      1.47900000    -10.75200000     -8.67600000
H      0.04700000    -10.39800000     -8.34100000
O    -13.59400000      6.08500000      1.08400000
H    -13.48700000      7.00700000      0.84600000
H    -13.95200000      5.67500000      0.29700000
O      5.60500000     15.66600000     -5.04900000
H      5.38500000     16.50500000     -4.64400000
H      6.53000000     15.74800000     -5.28300000
O     15.73600000     -1.66200000      7.04900000
H     16.18500000     -2.46600000      7.31100000
H     14.85400000     -1.94700000      6.81000000
O      7.67200000     -5.78500000     15.78800000
H      6.77300000     -5.86100000     16.10600000
H      7.65500000     -5.03000000     15.20000000
O      3.96600000      1.25800000     -7.00400000
H      4.45800000      1.40300000     -7.81200000
H      3.29200000      1.93700000     -7.01000000
O      9.15000000     -1.29100000     13.00700000
H      9.77400000     -1.96800000     13.26700000
H      9.19300000     -0.64300000     13.71000000
O      3.64700000     -0.83300000     11.67600000
H      4.23200000     -0.51000000     10.99000000
H      3.88100000     -0.32200000     12.45100000
O     -8.29900000      7.29300000      1.00000000
H     -8.48000000      7.46600000      0.07600000
H     -8.93600000      7.82700000      1.47300000
O     -3.87700000     -4.94600000      0.78400000
H     -4.02000000     -4.48500000      1.61000000
H     -4.47200000     -4.52100000      0.16600000
O     14.50600000      3.98900000      4.96100000
H     15.42100000      3.71600000      5.01800000
H     14.44800000      4.75500000      5.53200000
O      1.15600000      0.95500000    -14.30000000
H      1.28600000      0.39200000    -15.06400000
H      0.23800000      0.82600000    -14.06100000
O     -6.13700000      2.44400000    -15.50200000
H     -5.57700000      1.67100000    -15.43200000
H     -5.85700000      2.87100000    -16.31100000
O     -1.92700000     -0.39900000    -17.07500000
H     -2.08300000     -0.97400000    -16.32500000
H     -1.24000000     -0.83900000    -17.57500000
O     -4.14100000     -5.66200000      8.88300000
H     -3.21100000     -5.52400000      9.06100000
H     -4.53700000     -4.79900000      8.99800000
O     14.17500000      5.78600000     -9.77600000
H     14.73800000      5.75800000    -10.55000000
H     14.10400000      4.87200000     -9.49900000
O     -4.29000000     14.74000000      5.87000000
H     -4.76600000     15.54600000      6.07000000
H     -4.39900000     14.19700000      6.65100000
O     10.99200000     -7.32700000      8.75100000
H     10.53600000     -8.02100000      9.22600000
H     10.56200000     -6.52000000      9.03300000
O      2.10700000    -10.08000000     13.69000000
H      2.91100000    -10.19100000     13.18400000
H      1.42100000    -10.44800000     13.13400000
O     -8.22100000    -10.10100000    -11.96800000
H     -7.39200000    -10.53200000    -11.76200000
H     -8.19100000     -9.96400000    -12.91500000
O    -12.23200000      3.22400000     -4.52100000
H    -12.71600000      3.83000000     -3.95900000
H    -12.21400000      2.40400000     -4.02900000
O     -1.61200000      0.29000000    -10.49600000
H     -1.00500000     -0.44500000    -10.59000000
H     -1.80100000      0.56100000    -11.39500000
O      3.72500000     -1.25900000     -1.38700000
H      3.39400000     -1.69100000     -2.17400000
H      2.99800000     -0.71000000     -1.09200000
O     -3.21900000    -17.52100000     -0.00800000
H     -2.70500000    -18.20300000      0.42400000
H     -4.12900000    -17.79100000      0.11500000
O      4.65900000      6.03700000     10.53900000
H      5.11800000      6.48500000      9.82900000
H      3.74200000      6.03100000     10.26600000
O     10.06100000    -12.52400000     -4.18300000
H     10.78200000    -13.13400000     -4.02800000
H      9.35300000    -13.07100000     -4.52200000
O     11.46600000      2.99900000      6.40400000
H     12.07800000      3.67200000      6.10700000
H     11.80700000      2.18500000      6.03300000
O      5.68400000     -7.92300000     -6.01000000
H      6.58000000     -7.65600000     -5.80300000
H      5.77700000     -8.50800000     -6.76200000
O     -7.75200000     -8.15400000      7.47800000
H     -8.20200000     -7.42600000      7.90700000
H     -7.35200000     -8.64500000      8.19500000
O     -1.63200000     -3.00900000     -8.66700000
H     -1.05700000     -2.46600000     -9.20600000
H     -1.28200000     -3.89500000     -8.76100000
O     13.14800000     -1.60100000     10.87500000
H     12.88000000     -1.82800000     11.76500000
H     13.17500000     -0.64400000     10.86900000
O      7.19000000     -3.45600000      4.44400000
H      7.20100000     -2.53400000      4.69900000
H      6.67600000     -3.47600000      3.63700000
O    -12.27800000      1.46800000    -13.49900000
H    -12.08700000      1.81000000    -12.62600000
H    -12.07100000      0.53500000    -13.44100000
O      2.73300000    -14.30900000     -2.20300000
H      3.51400000    -13.84200000     -2.50300000
H      3.07000000    -15.12600000     -1.83500000
O      8.58600000      1.25900000      9.63800000
H      9.19300000      1.85400000      9.19900000
H      8.27500000      0.67800000      8.94400000
O     -1.65800000    -12.46700000     -1.30400000
H     -1.20900000    -11.92500000     -0.65600000
H     -2.20300000    -13.05900000     -0.78400000
O      3.96400000      9.07200000     -9.31900000
H      4.43900000      8.44100000     -8.77800000
H      3.15000000      9.23200000     -8.84200000
O    -11.23600000     -3.66900000      2.59700000
H    -10.77000000     -3.51500000      1.77500000
H    -11.60400000     -2.81600000      2.82600000
O      3.90000000      9.26600000    -14.20900000
H      3.32900000     10.03500000    -14.20100000
H      3.34200000      8.55700000    -14.52700000
O      9.36000000     -6.56100000    -13.21600000
H      9.80400000     -6.34500000    -12.39600000
H      8.61600000     -7.10200000    -12.95100000
O      4.18500000     -5.56400000      3.29200000
H      4.86800000     -6.09200000      3.70600000
H      4.19800000     -5.83300000      2.37300000
O     10.39100000      0.25500000     11.40400000
H     10.06600000     -0.18000000     12.19300000
H      9.60800000      0.62100000     10.99200000
O    -17.49600000     -5.61800000      1.41200000
H    -17.85300000     -6.44000000      1.07700000
H    -16.57000000     -5.64300000      1.17000000
O     -1.71300000    -13.60400000     -5.25600000
H     -1.47500000    -12.72100000     -5.53800000
H     -1.18700000    -13.75500000     -4.47000000
O      4.44800000      0.29500000     14.38700000
H      4.32100000      1.24200000     14.44200000
H      5.39200000      0.17300000     14.48600000
O      1.49400000     17.20400000      1.51300000
H      0.86300000     17.19800000      2.23300000
H      1.15000000     16.56600000      0.88800000
O      2.69400000      5.67100000      6.35200000
H      2.13200000      6.44200000      6.27900000
H      3.25800000      5.71100000      5.58000000
O     -6.59600000     -8.56200000     -0.14400000
H     -6.24300000     -9.45100000     -0.15200000
H     -6.02700000     -8.07200000     -0.73700000
O     -4.49500000     14.31500000     -3.87400000
H     -3.67600000     14.71800000     -4.16300000
H     -5.11300000     15.04300000     -3.81600000
O     -5.02800000    -15.31600000     -2.47400000
H     -5.70800000    -14.76400000     -2.86100000
H     -5.50900000    -16.02900000     -2.05400000
O    -11.96100000     13.26700000     -0.65300000
H    -12.21000000     12.34400000     -0.69500000
H    -12.75400000     13.71700000     -0.36300000
O    -10.42700000    -13.47700000      6.10000000
H    -10.22000000    -12.69700000      5.58600000
H     -9.59100000    -13.73400000      6.49100000
O     -6.29100000      8.63000000      5.82700000
H     -6.16300000      7.73800000      5.50400000
H     -5.99300000      8.60100000      6.73600000
O     -9.29900000     -3.21200000      0.27400000
H     -9.47400000     -3.02900000     -0.64900000
H     -8.56900000     -2.63500000      0.49800000
O     -4.92800000     -4.26600000      3.71500000
H     -4.57700000     -4.79700000      4.43000000
H     -5.87300000     -4.25400000      3.86700000
O      4.78600000    -10.02200000      4.80700000
H      3.85100000     -9.83500000      4.72500000
H      4.86300000    -10.49800000      5.63400000
O    -11.28800000     -5.90000000      4.93800000
H    -10.87900000     -6.43700000      4.26000000
H    -10.81500000     -5.06800000      4.90200000
O      5.77000000     12.49200000      7.80500000
H      6.28800000     12.51300000      8.60900000
H      5.49100000     11.58000000      7.72400000
O     12.43000000      9.81800000      5.07100000
H     13.18600000     10.40600000      5.08400000
H     11.81400000     10.23400000      4.46700000
O    -10.32700000    -10.00200000      5.00900000
H    -10.06100000     -9.29800000      4.41800000
H     -9.53000000    -10.51700000      5.14200000
O     -9.82400000    -13.17100000      0.01500000
H     -9.04500000    -12.93400000     -0.48800000
H     -9.97900000    -12.41800000      0.58600000
O     -2.54500000     11.56500000     -4.88700000
H     -3.16200000     12.06600000     -5.41900000
H     -2.05500000     12.22700000     -4.39900000
O     15.48500000      5.63400000      6.83800000
H     15.78200000      6.41200000      7.30900000
H     16.09800000      4.94700000      7.09800000
O    -16.50700000      6.78100000      0.38300000
H    -16.21900000      5.97500000     -0.04500000
H    -16.03500000      7.47700000     -0.07500000
O      3.21900000     -3.97900000      8.07200000
H      4.00900000     -3.54700000      7.74600000
H      3.19900000     -3.77000000      9.00600000
O    -10.51000000      7.55900000    -11.80700000
H    -10.06700000      6.71800000    -11.69500000
H    -11.43600000      7.36200000    -11.66700000
O     -4.42600000     -8.41900000     -6.50200000
H     -4.29400000     -9.36700000     -6.51000000
H     -5.01200000     -8.25200000     -7.24000000
O     -8.18700000     -4.79900000     -2.76100000
H     -7.58000000     -5.01000000     -3.47100000
H     -9.05500000     -4.95800000     -3.13200000
O     -4.89200000     11.60700000    -12.50300000
H     -5.48100000     12.24100000    -12.91100000
H     -4.63900000     12.01300000    -11.67400000
O      4.85800000     -6.55600000    -10.40700000
H      4.44100000     -5.98600000     -9.76100000
H      4.68000000     -6.13400000    -11.24800000
O     -4.79800000     13.76800000      8.38900000
H     -5.71900000     13.85500000      8.14200000
H     -4.69400000     14.35300000      9.14000000
O    -13.67000000     -8.67100000      6.55500000
H    -14.25600000     -8.59100000      7.30700000
H    -13.02600000     -9.32700000      6.82200000
O     -3.00400000     12.81400000      2.09900000
H     -3.46000000     13.33500000      1.43700000
H     -3.58200000     12.06700000      2.25400000
O     -8.11600000    -11.93300000     -1.61900000
H     -7.26300000    -11.66500000     -1.27900000
H     -8.54100000    -11.11300000     -1.87100000
O    -13.07600000    -10.06800000     -5.60700000
H    -12.44300000     -9.71000000     -6.22900000
H    -12.67900000    -10.88600000     -5.30600000
O     -4.96800000      0.61400000    -17.42900000
H     -5.64600000      0.04400000    -17.06600000
H     -4.14400000      0.21000000    -17.15700000
O      4.83300000     -0.85900000     -5.79600000
H      4.61700000     -0.14100000     -6.39100000
H      4.00600000     -1.06400000     -5.36000000
O     -9.20500000      9.91700000     -8.33900000
H     -8.37700000     10.30900000     -8.61700000
H     -9.00700000      8.98600000     -8.23900000
O      2.81700000     -1.49300000     -8.92500000
H      3.57700000     -1.60000000     -9.49900000
H      3.12500000     -0.91800000     -8.22500000
O    -12.85400000     -4.86500000     -9.29100000
H    -13.44900000     -4.47200000     -9.93000000
H    -13.03700000     -5.80300000     -9.33900000
O      9.01200000     -0.87100000     -0.81100000
H      9.20900000      0.02100000     -0.52400000
H      9.75300000     -1.39200000     -0.50200000
O      5.23400000    -13.54500000     -3.10800000
H      5.65500000    -12.74200000     -3.41300000
H      5.48200000    -14.20600000     -3.75500000
O     -7.01100000    -13.46200000      0.84800000
H     -6.14500000    -13.08000000      0.70500000
H     -7.51500000    -12.76200000      1.26500000
O     -6.05200000     -3.45200000    -15.71900000
H     -6.88300000     -3.87900000    -15.51000000
H     -6.29700000     -2.56400000    -15.97700000
O     -0.80600000      1.02200000      6.86200000
H     -1.04700000      0.95800000      7.78600000
H     -1.07600000      0.18400000      6.48700000
O      0.19400000    -14.38600000      9.11100000
H      0.68000000    -14.73200000      9.85900000
H      0.44900000    -14.94800000      8.37900000
O     -8.13700000      5.84700000     -9.68500000
H     -8.94400000      6.08200000     -9.22600000
H     -7.91200000      6.62900000    -10.18900000
O     10.06100000    -11.33400000      7.18100000
H     10.00500000    -11.70200000      8.06400000
H      9.67800000    -12.00600000      6.61700000
O    -14.11500000     -4.27800000      1.84200000
H    -13.17000000     -4.21200000      1.98200000
H    -14.23100000     -5.10900000      1.38200000
O      6.45700000      9.96100000     -6.47000000
H      6.09200000      9.16200000     -6.85000000
H      6.40400000      9.82300000     -5.52500000
O     16.81300000     -1.80400000     -6.62200000
H     16.26400000     -2.17400000     -7.31300000
H     16.61100000     -2.33000000     -5.84800000
O    -14.41000000     -6.91300000      0.83400000
H    -13.63500000     -7.36700000      1.16600000
H    -14.36300000     -7.02300000     -0.11600000
O     -2.59100000    -10.49900000     -3.50700000
H     -1.92300000     -9.85800000     -3.75100000
H     -2.28500000    -10.85700000     -2.67400000
O    -11.05300000      0.71500000     12.99300000
H    -11.38000000      1.45800000     13.50100000
H    -10.77600000      0.07700000     13.65200000
O     15.58800000     -0.65400000     -1.22300000
H     15.93800000     -0.32200000     -0.39600000
H     14.76200000     -1.07300000     -0.98300000
O     -9.41800000      0.37000000     15.98900000
H     -9.66600000     -0.28700000     16.63900000
H     -8.60200000      0.03900000     15.61400000
O     -0.49100000      7.74200000    -10.54500000
H      0.40800000      7.80400000    -10.86600000
H     -0.40500000      7.39800000     -9.65600000
O      5.35300000     -4.17700000     10.58200000
H      4.43700000     -3.90600000     10.52600000
H      5.80400000     -3.42200000     10.95900000
O     10.16400000    -12.23900000      2.60000000
H      9.22700000    -12.17300000      2.78400000
H     10.30100000    -11.66700000      1.84500000
O      0.62900000      8.74800000     -5.12800000
H     -0.02500000      9.21200000     -5.65200000
H      0.68500000      9.25100000     -4.31600000
O      2.72900000     -3.22000000     10.43700000
H      1.77700000     -3.29200000     10.36900000
H      2.87200000     -2.50100000     11.05200000
O     -0.01700000     -7.91200000     -6.10000000
H      0.10200000     -8.81500000     -5.80300000
H     -0.81300000     -7.61800000     -5.65700000
O     -5.91500000      7.52400000    -14.74300000
H     -5.99200000      7.23000000    -15.65100000
H     -6.50000000      6.94700000    -14.25400000
O     -3.13000000    -11.39800000    -11.49600000
H     -2.89800000    -12.12300000    -12.07700000
H     -2.31300000    -11.17800000    -11.04900000
O     -6.32400000      5.91300000     -6.23200000
H     -5.61900000      6.18500000     -6.81900000
H     -6.86700000      5.33100000     -6.76400000
O      2.15000000     -1.05600000      8.81000000
H      2.35800000     -0.36300000      9.43700000
H      2.98700000     -1.49100000      8.64700000
O     -8.01500000    -11.41500000      5.27300000
H     -7.77000000    -12.27600000      5.61200000
H     -7.18700000    -10.94100000      5.20200000
O    -13.10200000      9.71000000     -3.48300000
H    -12.69200000     10.56000000     -3.63900000
H    -14.03500000      9.90500000     -3.39700000
O    -16.15100000      4.56100000     -4.95800000
H    -15.66100000      3.75700000     -4.78600000
H    -16.82300000      4.30100000     -5.58900000
O      1.61200000     -8.37000000    -15.44200000
H      1.87800000     -7.69900000    -14.81400000
H      1.61300000     -9.18400000    -14.93800000
O     -7.75300000      4.19800000     -7.71400000
H     -8.26600000      3.39300000     -7.63700000
H     -7.83900000      4.45000000     -8.63300000
O     16.18700000      0.24700000      9.32600000
H     15.81300000     -0.43100000      8.76300000
H     16.96300000     -0.16000000      9.70900000
O     -7.36000000    -16.07400000      0.15900000
H     -8.15200000    -16.04000000     -0.37800000
H     -7.27800000    -15.19000000      0.51900000
O      7.83800000     -2.41700000     16.24400000
H      7.52600000     -1.51900000     16.12700000
H      7.64300000     -2.62100000     17.15800000
O    -10.76100000     -2.21600000      8.36900000
H    -11.11500000     -2.65000000      9.14500000
H    -10.96900000     -1.29100000      8.49500000
O      3.63600000     13.47400000      4.52800000
H      3.57400000     14.39600000      4.77600000
H      3.14100000     13.41100000      3.71200000
O     -1.13700000     13.44100000     -2.76300000
H     -1.87600000     12.94600000     -2.40800000
H     -1.52900000     14.24100000     -3.11200000
O     14.67600000      0.19600000     -4.77900000
H     14.31300000     -0.59300000     -4.37800000
H     15.55500000      0.27100000     -4.40800000
O     11.81200000      7.90300000     -7.91200000
H     11.74700000      7.70600000     -6.97700000
H     11.29600000      7.21800000     -8.33700000
O    -16.91400000      2.16900000      5.30700000
H    -17.36000000      2.47900000      6.09500000
H    -16.88100000      1.21700000      5.41000000
O      5.58300000     11.45400000      2.95200000
H      5.67200000     11.98500000      3.74300000
H      5.65200000     12.08100000      2.23300000
O      8.94500000      1.07500000    -11.63900000
H      9.68400000      0.55200000    -11.32800000
H      8.36700000      1.14800000    -10.87900000
O      1.64600000     14.51700000     -6.78200000
H      1.49800000     13.75900000     -6.21700000
H      2.58100000     14.48500000     -6.98400000
O      0.90400000     14.08800000      6.88000000
H      0.50200000     13.71400000      6.09600000
H      0.43600000     13.68000000      7.60800000
O      5.02900000     -9.79400000      1.92700000
H      5.38500000    -10.58500000      1.52100000
H      4.97800000    -10.00500000      2.85900000
O      0.27100000    -15.57700000     -7.54800000
H     -0.40400000    -16.23600000     -7.71100000
H      0.43700000    -15.63200000     -6.60700000
O     -1.64600000      3.20700000     -9.93200000
H     -1.40400000      2.30600000     -9.71500000
H     -1.96600000      3.15900000    -10.83300000
O     -9.66800000      1.03600000     -4.58600000
H     -9.15700000      1.05600000     -3.77700000
H    -10.55900000      1.25400000     -4.31200000
O      3.21000000      0.74700000      5.68000000
H      2.48700000      1.24300000      5.29600000
H      2.78600000      0.01700000      6.13200000
O      2.58500000     -2.71900000     -3.21800000
H      2.02900000     -2.32200000     -3.88900000
H      3.07200000     -3.40000000     -3.68200000
O      7.30400000     -5.64300000      9.48200000
H      6.58100000     -5.01700000      9.53100000
H      7.12400000     -6.15600000      8.69400000
O      6.49700000     -5.25200000     -6.91800000
H      6.18000000     -4.49000000     -6.43500000
H      5.85500000     -5.93800000     -6.73300000
O      8.90700000     -8.97100000      5.02500000
H      9.06600000     -8.18900000      5.55500000
H      8.72000000     -9.65900000      5.66400000
O     17.83300000     -2.06700000     -2.51800000
H     17.25700000     -2.36000000     -3.22400000
H     17.23700000     -1.78200000     -1.82500000
O     -5.72300000     -3.74700000     -0.63000000
H     -6.02800000     -3.23400000     -1.37800000
H     -6.49600000     -3.84200000     -0.07300000
O     10.96300000     12.88500000      4.13500000
H     10.46600000     13.54500000      3.65100000
H     10.94500000     12.11100000      3.57200000
O      6.96000000     -8.83200000     13.57400000
H      6.28300000     -8.32500000     14.02300000
H      7.65500000     -8.19900000     13.39700000
O      5.53400000      1.69000000     -9.27600000
H      5.62200000      2.26900000    -10.03300000
H      6.39300000      1.27700000     -9.18900000
O     -3.32000000     -3.87300000    -16.31100000
H     -4.27400000     -3.94600000    -16.34900000
H     -3.04400000     -3.86400000    -17.22800000
O      7.32900000      0.32700000      7.54200000
H      7.73700000     -0.26600000      6.91100000
H      6.67400000      0.80500000      7.03300000
O      4.42400000     -6.90800000     11.76500000
H      5.03600000     -6.20200000     11.56000000
H      3.56800000     -6.48100000     11.80000000
O      0.29300000     -3.61000000     11.35900000
H      0.02700000     -4.52400000     11.45500000
H     -0.52300000     -3.14000000     11.18500000
O      8.28400000     -5.63200000     12.04700000
H      7.92900000     -5.56400000     11.16100000
H      7.75100000     -5.02900000     12.56600000
O     -2.19600000     14.50300000      4.27000000
H     -2.91800000     14.74800000      4.84900000
H     -2.62400000     14.17800000      3.47800000
O      8.49500000    -11.61600000    -11.20700000
H      8.33700000    -10.69900000    -11.43200000
H      7.91700000    -12.10800000    -11.79000000
O     11.90100000     -9.82500000      5.72600000
H     11.22200000    -10.43000000      6.02700000
H     12.25600000     -9.44500000      6.53000000
O     12.78900000     -9.86500000      3.05200000
H     12.61900000     -9.94500000      3.99100000
H     13.28500000     -9.05100000      2.96700000
O      2.03200000     14.12700000      2.41800000
H      1.27000000     14.68400000      2.57600000
H      1.75700000     13.54000000      1.71300000
O     -0.38000000     13.51500000      9.36400000
H     -0.73800000     14.39100000      9.22400000
H      0.48400000     13.66600000      9.74500000
O     -8.00400000      2.41700000     14.18200000
H     -8.71600000      2.74300000     14.73200000
H     -7.77600000      1.56900000     14.56300000
O      0.32100000      7.36500000      5.90600000
H     -0.49000000      7.55200000      5.43300000
H      0.48500000      8.15500000      6.42200000
O     12.44900000     -1.65800000     -7.20700000
H     12.15300000     -2.12500000     -6.42500000
H     13.27200000     -2.08500000     -7.44400000
O      1.72300000     -6.07400000      1.27400000
H      2.58300000     -6.43900000      1.48000000
H      1.90300000     -5.38100000      0.63900000
O     -2.16300000     -1.28000000      5.96400000
H     -3.09100000     -1.33400000      5.73500000
H     -1.70800000     -1.63500000      5.20100000
O     -3.25500000      3.97600000     -2.52900000
H     -3.79800000      3.53000000     -1.88000000
H     -3.39400000      4.90800000     -2.35900000
O     -8.85400000      2.41400000     -1.64700000
H     -8.06300000      1.89900000     -1.80700000
H     -9.48200000      1.78400000     -1.29300000
O      2.75000000      8.18300000     15.49700000
H      3.48100000      8.02900000     16.09500000
H      2.08200000      7.55400000     15.77000000
O      1.33900000    -16.15200000     -4.91200000
H      1.17000000    -15.56800000     -4.17200000
H      1.02900000    -17.00800000     -4.61700000
O      5.68000000     11.54700000    -10.11200000
H      6.23300000     11.66600000     -9.34000000
H      5.11700000     10.80500000     -9.89200000
O      8.12300000      7.48700000      3.57100000
H      7.73400000      8.22200000      3.09700000
H      7.58200000      6.73400000      3.33100000
O    -10.14100000     10.37100000     -2.45100000
H    -10.74900000     10.33600000     -3.18900000
H     -9.28600000     10.53000000     -2.85100000
O     16.45700000      1.14800000     -2.84300000
H     16.06000000      0.47200000     -2.29500000
H     17.34000000      1.25500000     -2.48900000
O      8.28100000     -2.81700000    -12.12400000
H      9.17000000     -3.02400000    -12.41500000
H      8.17600000     -3.30900000    -11.30900000
O     12.69200000      4.00000000      2.85800000
H     13.20600000      4.01100000      3.66500000
H     11.79700000      3.82400000      3.14600000
O      1.09200000     10.43600000    -10.57600000
H      1.31300000     10.35900000     -9.64800000
H      1.37700000     11.31700000    -10.81900000
O     -3.94900000      0.47000000     10.81800000
H     -4.06900000     -0.15700000     11.53200000
H     -4.25600000      0.00700000     10.03900000
O      6.69400000     -0.36900000    -12.63400000
H      7.35500000      0.17500000    -12.20500000
H      7.07200000     -1.24900000    -12.63400000
O     -5.95000000    -13.06100000      7.35100000
H     -5.33400000    -12.34200000      7.49100000
H     -5.72900000    -13.40000000      6.48300000
O    -15.21900000     -6.78100000     -2.27000000
H    -14.43900000     -6.24500000     -2.12700000
H    -15.88800000     -6.16000000     -2.55900000
O      7.50700000      4.83500000      2.19300000
H      7.76100000      5.07400000      1.30200000
H      6.77100000      4.23400000      2.08000000
O    -16.61700000      5.99300000      3.18900000
H    -16.73100000      6.36400000      2.31400000
H    -15.91500000      5.35000000      3.08800000
O     -7.15300000     -4.08000000      5.11700000
H     -7.64200000     -3.81000000      5.89400000
H     -7.18500000     -5.03600000      5.13300000
O     -0.51900000     -7.37700000      2.00800000
H     -0.70600000     -6.97100000      2.85400000
H      0.24300000     -6.90200000      1.67700000
O      2.28000000     -5.81700000     16.28800000
H      1.75100000     -6.18900000     15.58300000
H      2.26900000     -6.48500000     16.97400000
O      8.49300000      5.01200000    -11.55800000
H      9.07700000      4.60000000    -12.19500000
H      8.95800000      5.80200000    -11.28300000
O     -9.51300000     13.72300000      0.47800000
H     -9.52400000     12.97500000      1.07500000
H    -10.32900000     13.64800000     -0.01700000
O      7.79800000     -2.54100000     10.99800000
H      8.33500000     -2.04900000     11.61900000
H      7.61000000     -3.36600000     11.44500000
O      6.48400000     13.51700000     -3.57200000
H      7.02000000     13.00300000     -4.17600000
H      6.45400000     14.39000000     -3.96200000
O      1.16000000    -12.76000000    -12.14400000
H      1.99600000    -12.29800000    -12.19300000
H      1.17700000    -13.19900000    -11.29400000
O    -15.20500000      2.02700000      0.94300000
H    -15.24900000      1.38900000      0.23100000
H    -15.83100000      1.70500000      1.59200000
O    -13.82000000     -9.16000000      3.73200000
H    -14.12800000     -8.79100000      4.56000000
H    -14.01700000    -10.09400000      3.79800000
O     -2.96800000     -5.00200000     -2.42100000
H     -2.87500000     -4.68600000     -1.52200000
H     -2.07300000     -5.02800000     -2.76000000
O     -2.44800000      1.49600000     -6.40200000
H     -3.13500000      1.84500000     -5.83300000
H     -2.81900000      0.68800000     -6.75700000
O      3.02100000      6.83100000     -6.02900000
H      3.05400000      6.30900000     -6.83000000
H      2.76800000      7.70600000     -6.32400000
O      4.13200000     -3.97500000     13.76200000
H      4.24600000     -3.91600000     14.71100000
H      3.26200000     -3.60800000     13.60300000
O    -14.25000000     -5.58300000      4.90400000
H    -14.25900000     -5.09400000      4.08200000
H    -13.33400000     -5.56600000      5.18200000
O    -12.65700000      4.43600000     -8.99700000
H    -13.51700000      4.20300000     -8.64700000
H    -12.08500000      4.46000000     -8.23000000
O      0.66400000    -12.02600000     11.77300000
H     -0.27000000    -12.23400000     11.81000000
H      1.06900000    -12.63100000     12.39400000
O      0.60200000    -10.63300000    -13.70400000
H      0.80000000    -11.51600000    -13.39200000
H      1.31200000    -10.09200000    -13.35800000
O    -12.85300000     -1.08100000      5.73000000
H    -11.98800000     -1.44400000      5.53800000
H    -13.44700000     -1.56000000      5.15200000
O     12.53500000      6.21000000      5.75500000
H     11.75200000      5.93400000      6.23200000
H     12.31000000      7.07100000      5.40300000
O      2.40400000      3.14500000      7.31800000
H      2.01200000      2.71200000      6.55900000
H      2.52000000      4.05400000      7.04100000
O      6.62700000     -8.22100000     -8.97400000
H      7.34600000     -7.84100000     -8.46900000
H      6.19600000     -7.46900000     -9.38000000
O     -4.47800000     -8.48400000      7.38600000
H     -4.39800000     -7.67100000      7.88400000
H     -4.08200000     -9.15000000      7.94900000
O      6.83200000      0.14100000     -4.17700000
H      6.37600000      0.58900000     -3.46400000
H      6.13400000     -0.13300000     -4.77200000
O      9.70800000      3.72500000      3.50600000
H      9.27200000      4.46100000      3.07800000
H      9.16300000      3.53400000      4.27000000
O     -7.12400000    -12.05900000     11.36900000
H     -6.54800000    -11.88200000     12.11400000
H     -7.06600000    -13.00600000     11.24100000
O      8.93000000    -13.16100000      5.83100000
H      9.28900000    -13.97000000      5.46500000
H      8.17900000    -12.95800000      5.27400000
O      5.25900000     11.30100000     11.15900000
H      5.31500000     10.97600000     10.26000000
H      4.35400000     11.60100000     11.24800000
O     11.89800000      2.57300000     -3.55100000
H     11.97600000      2.15400000     -2.69400000
H     12.80000000      2.76500000     -3.80700000
O      3.80100000     -9.20700000     -9.82500000
H      4.44400000     -8.52900000    -10.03600000
H      3.64000000     -9.10100000     -8.88700000
O      0.11500000     -3.11300000     -4.74300000
H      0.02100000     -3.71000000     -4.00100000
H     -0.75300000     -3.09400000     -5.14700000
O    -15.87400000      8.08500000     -5.48800000
H    -15.94900000      7.47700000     -6.22400000
H    -15.26800000      7.65600000     -4.88400000
O      0.59000000     15.44700000     -0.55400000
H      0.93300000     14.55900000     -0.44700000
H      0.59600000     15.59300000     -1.50000000
O     -0.54600000      4.45300000     -2.52400000
H     -1.49300000      4.42600000     -2.39300000
H     -0.43400000      4.85200000     -3.38600000
O    -11.30500000      2.76000000     10.94700000
H    -10.43500000      3.06400000     11.20700000
H    -11.53800000      2.10800000     11.60800000
O      7.47900000      9.50600000      2.04800000
H      6.75700000     10.12000000      2.18400000
H      7.58100000      9.46200000      1.09700000
O      6.15800000    -10.02800000      7.51800000
H      6.43400000    -10.93200000      7.67100000
H      6.22800000     -9.60800000      8.37600000
O      4.54200000     -7.15500000      1.08500000
H      5.13300000     -6.80400000      0.42000000
H      4.80400000     -8.07100000      1.18000000
O      5.70200000      9.83300000     -1.21600000
H      6.13300000     10.68700000     -1.24400000
H      6.35800000      9.24600000     -0.84000000
O     -1.02200000     12.88200000     12.09300000
H     -0.78900000     11.95900000     11.98800000
H     -1.30300000     13.15800000     11.22100000
O    -11.98300000     -0.37600000     -6.07600000
H    -12.41200000     -1.22300000     -6.20000000
H    -11.06700000     -0.53700000     -6.30400000
O     -7.04100000      4.50700000     -2.02900000
H     -6.37600000      3.97800000     -1.58800000
H     -7.84500000      3.99300000     -1.95300000
O     -5.45100000      9.02500000      8.37200000
H     -4.87300000      9.78100000      8.27100000
H     -6.14400000      9.33000000      8.95900000
O     -0.85800000     11.19600000     -0.87900000
H     -1.78300000     11.44100000     -0.88200000
H     -0.70600000     10.84700000     -0.00100000
O      3.38100000    -11.07200000    -12.20000000
H      3.29700000    -10.32600000    -11.60600000
H      4.27800000    -11.01700000    -12.52900000
O      4.91900000     -1.65700000      8.22800000
H      5.45700000     -1.26500000      8.91500000
H      5.17900000     -1.19900000      7.42900000
O     -4.52300000      2.79200000     -5.35700000
H     -4.75600000      3.70200000     -5.17500000
H     -5.01400000      2.28500000     -4.71000000
O      5.58200000      4.86100000      6.10900000
H      5.51500000      3.91900000      6.26500000
H      5.32000000      4.97200000      5.19500000
O     -4.11100000      4.43700000    -16.14800000
H     -4.97800000      4.84300000    -16.17600000
H     -3.66900000      4.76300000    -16.93200000
O      2.31900000     -6.27900000     -2.03100000
H      3.19200000     -6.24000000     -2.42200000
H      2.36200000     -7.01600000     -1.42300000
O     10.00000000     -9.39100000     10.14300000
H     10.35800000     -9.43700000     11.02900000
H      9.07200000     -9.60300000     10.24800000
O      6.53500000      6.25200000     15.52900000
H      5.75600000      6.75500000     15.76800000
H      6.48300000      5.46100000     16.06500000
O     -5.02100000      4.48900000     16.02500000
H     -5.61000000      4.34800000     15.28400000
H     -5.60000000      4.52600000     16.78700000
O    -12.98300000     -2.68500000     -0.53000000
H    -12.70600000     -1.77200000     -0.60400000
H    -13.37000000     -2.74800000      0.34300000
O     -0.08400000    -13.88400000     -3.05100000
H      0.79200000    -13.67700000     -2.72400000
H     -0.67000000    -13.34100000     -2.52400000
O      1.05500000     -7.39400000     -8.63400000
H      0.93100000     -7.26600000     -7.69400000
H      1.05100000     -8.34400000     -8.75000000
O      1.38300000    -12.18300000     -0.20200000
H      1.65700000    -11.27600000     -0.33800000
H      2.02200000    -12.70200000     -0.69200000
O      7.48800000      9.24400000     13.13000000
H      8.11200000      8.74400000     12.60400000
H      6.67600000      8.74000000     13.08200000
O      9.90100000      7.16100000      1.17500000
H      9.52300000      7.04200000      2.04700000
H     10.82300000      7.36200000      1.33900000
O      9.87300000      3.02600000     -9.62200000
H      9.30000000      3.57200000    -10.16000000
H      9.28500000      2.60400000     -8.99600000
O      7.88000000      2.78600000      5.21600000
H      8.05300000      2.17100000      5.92800000
H      7.23000000      2.34400000      4.67000000
O     14.77900000      9.08800000      1.27500000
H     15.66700000      9.15600000      0.92600000
H     14.85700000      9.37600000      2.18500000
O     11.56800000    -11.43800000      9.57100000
H     10.95800000    -10.70800000      9.47300000
H     12.42500000    -11.02300000      9.67100000
O     -1.48300000      0.56300000      9.51000000
H     -2.22900000      0.43100000     10.09500000
H     -0.74700000      0.15300000      9.96400000
O      1.21100000      2.14300000     -8.77400000
H      1.40900000      1.85100000     -9.66400000
H      1.12200000      3.09300000     -8.84800000
O      0.46900000      1.22400000     16.82100000
H      0.57700000      0.38200000     16.37800000
H     -0.30500000      1.61100000     16.41300000
O      2.37900000      5.89800000     -8.46000000
H      1.43100000      5.76400000     -8.47200000
H      2.67800000      5.57400000     -9.31000000
O      0.17600000      5.90400000     -4.77900000
H      0.57600000      6.73700000     -5.02800000
H      0.80000000      5.24100000     -5.07400000
O      2.16800000    -10.25400000     10.20500000
H      3.03300000    -10.59400000     10.43300000
H      1.55900000    -10.93400000     10.49300000
O      1.23200000     -6.11000000    -10.87100000
H      1.24700000     -6.62000000    -10.06100000
H      0.35200000     -5.73500000    -10.90200000
O     -3.60600000      8.09600000     14.57300000
H     -2.87000000      8.68500000     14.73800000
H     -3.71700000      7.61700000     15.39500000
O      9.11300000      6.11400000     14.60900000
H      9.04000000      6.70700000     13.86200000
H      8.29100000      6.22800000     15.08700000
O    -12.97400000     -5.41300000     -1.79700000
H    -12.31400000     -5.84200000     -1.25200000
H    -13.13600000     -4.57600000     -1.36300000
O      6.33600000      3.38000000    -11.29500000
H      5.82900000      3.36900000    -12.10700000
H      6.90000000      4.14900000    -11.37500000
O     -2.04400000     16.94800000      0.18600000
H     -1.74600000     17.44200000      0.95000000
H     -1.34400000     16.31600000      0.02100000
O      5.79100000     14.06800000      1.53100000
H      6.34000000     14.67000000      2.03400000
H      5.36000000     14.62300000      0.88100000
O    -12.14700000    -13.30400000     -2.09700000
H    -13.05900000    -13.20200000     -1.82300000
H    -11.64300000    -13.22100000     -1.28700000
O      9.78700000     -1.34600000     -8.14800000
H     10.68100000     -1.14400000     -7.87000000
H      9.38900000     -1.76800000     -7.38600000
O      4.23200000     14.69600000     -7.13000000
H      4.94700000     14.06900000     -7.24200000
H      4.53000000     15.27500000     -6.42800000
O      4.07900000     13.55500000     -2.45700000
H      4.99600000     13.58200000     -2.73000000
H      3.63200000     14.14800000     -3.06100000
O      7.11700000      7.88900000     10.51200000
H      7.80600000      7.41500000     10.04600000
H      7.37000000      8.81000000     10.44300000
O      0.89100000      5.22200000     -0.25100000
H      0.55200000      4.75500000     -1.01400000
H      1.19100000      6.06200000     -0.59700000
O     -7.18300000     14.35700000     -0.59100000
H     -8.10500000     14.17500000     -0.40800000
H     -6.74300000     13.51700000     -0.45900000
O     11.08100000     11.49900000     -6.31000000
H     11.57400000     11.47200000     -7.13000000
H     10.65100000     10.64600000     -6.26000000
O     -6.65900000     -9.44700000      2.99200000
H     -7.02500000    -10.28800000      2.71800000
H     -6.57200000     -9.52200000      3.94200000
O     -3.79800000      5.75100000      6.04300000
H     -4.20200000      4.93500000      6.33800000
H     -4.44100000      6.13400000      5.44600000
O     -7.99400000     10.06600000     -4.49400000
H     -8.32500000      9.16800000     -4.54300000
H     -7.12400000     10.02300000     -4.89100000
O     -1.30300000      7.63400000      1.75700000
H     -1.94700000      7.58500000      1.05100000
H     -0.76700000      6.84800000      1.64800000
O      9.79900000      0.70200000     14.99400000
H     10.63900000      0.70600000     15.45300000
H      9.98600000      1.11500000     14.15100000
O      2.35700000     -7.41400000      4.46400000
H      2.33100000     -7.23500000      5.40400000
H      2.68900000     -6.60500000      4.07500000
O     -3.84400000     -1.70100000      3.66100000
H     -4.41100000     -2.47000000      3.72000000
H     -3.01900000     -2.03800000      3.31300000
O     -8.80900000      3.28100000     11.73100000
H     -7.99600000      3.51500000     11.28300000
H     -8.52700000      2.96700000     12.59000000
O      8.03500000     -7.48100000     -3.28600000
H      8.68000000     -6.83400000     -3.57100000
H      8.25200000     -8.27100000     -3.78100000
O    -15.42100000      0.06800000     -1.55700000
H    -15.97700000     -0.67400000     -1.32000000
H    -16.03200000      0.73500000     -1.86800000
O    -13.88400000      7.52300000      7.83800000
H    -14.24800000      8.10900000      8.50200000
H    -13.24400000      8.05900000      7.37000000
O     -7.64600000     -1.20800000      1.13800000
H     -6.79000000     -0.85700000      0.89200000
H     -7.63700000     -1.21500000      2.09500000
O      0.28100000     -0.02700000     11.36800000
H      0.97500000      0.54100000     11.03100000
H      0.21000000      0.20500000     12.29300000
O     13.40000000     -5.37700000      9.00000000
H     14.22300000     -5.86600000      8.97000000
H     12.73500000     -6.01100000      8.72900000
O      0.18100000      4.44900000      9.06300000
H      0.55200000      3.90900000      8.36500000
H     -0.62000000      4.81200000      8.68500000
O      1.75700000      1.65700000    -11.28800000
H      2.43400000      0.99600000    -11.43500000
H      1.12700000      1.51600000    -11.99500000
