# Supplementary material for: Integrated Multiscale Multilevel Approach to Open Shell Molecular Systems
Source: J Chem Theory Comput. 2023 Feb 13;19(5):1446–56. doi: 10.1021/acs.jctc.2c00805 (PMC10018740; doi:10.1021/acs.jctc.2c00805)
Supplement: Supplementary file 2 — ct2c00805_si_002.zip [file ct2c00805_si_002.zip › structures/PROXYL/frame141.xyz]

2636

C      1.45800000     -0.32100000      1.12900000
H      1.87300000      0.17400000      2.00700000
H      2.17700000     -1.01500000      0.69400000
C      1.07200000      0.67400000      0.11800000
C      0.95600000      2.02900000      0.73100000
H      0.12800000      2.08300000      1.43800000
H      0.80300000      2.78400000     -0.04000000
H      1.89900000      2.18100000      1.25500000
C      2.04600000      0.68400000     -0.99600000
H      3.00200000      1.04600000     -0.61800000
H      2.09900000     -0.30400000     -1.45400000
H      1.69800000      1.35200000     -1.78300000
N     -0.19600000      0.09700000     -0.33500000
O     -0.91400000      0.67100000     -1.22900000
C     -0.73900000     -1.00800000      0.42600000
C     -2.22900000     -0.71700000      0.83400000
H     -2.88500000     -0.85800000     -0.02600000
H     -2.54600000     -1.40000000      1.62200000
H     -2.38200000      0.29300000      1.21300000
C     -0.67600000     -2.23300000     -0.50600000
H     -1.21200000     -3.08000000     -0.07700000
H      0.35100000     -2.56400000     -0.66500000
H     -1.10700000     -2.05700000     -1.49100000
C      0.24800000     -1.13000000      1.58400000
H     -0.14900000     -0.80700000      2.54600000
H      0.66500000     -2.12800000      1.71900000
O      4.87600000     -2.74800000      0.08700000
H      4.53200000     -2.37300000     -0.72400000
H      5.77700000     -2.99400000     -0.12600000
O     -0.86100000    -11.48000000     -4.42100000
H     -0.29600000    -10.76500000     -4.12500000
H     -0.99200000    -12.02000000     -3.64100000
O      5.59300000    -12.23700000      4.66300000
H      5.52300000    -13.08700000      5.09700000
H      6.40600000    -12.29100000      4.16100000
O    -11.19100000      5.49700000      9.66300000
H    -10.52800000      5.32000000      8.99500000
H    -11.76100000      4.72800000      9.64300000
O     12.49300000     -5.25000000     -3.79400000
H     11.80300000     -5.45500000     -4.42500000
H     12.93100000     -6.08700000     -3.63900000
O     12.69600000     10.13800000     -8.85500000
H     13.04600000     10.68800000     -8.15400000
H     12.56300000      9.28300000     -8.44400000
O     -7.56400000     -2.63600000     13.83100000
H     -7.35200000     -3.03700000     12.98900000
H     -8.29900000     -3.15200000     14.16400000
O     -4.39100000      1.81000000     -3.75600000
H     -5.13700000      1.36300000     -4.15600000
H     -3.74300000      1.87000000     -4.45800000
O     -2.80900000    -12.75400000      0.23900000
H     -3.11500000    -12.39200000      1.07100000
H     -3.47300000    -13.40100000      0.00100000
O      6.34200000     -0.00100000    -16.14100000
H      5.73100000     -0.69700000    -16.38100000
H      7.06400000     -0.45500000    -15.70700000
O     13.19700000     -3.33000000     -1.69300000
H     12.99300000     -4.09300000     -2.23400000
H     12.59400000     -2.65200000     -1.99900000
O     -1.07300000     -8.63100000      7.12500000
H     -0.86000000     -8.60000000      8.05800000
H     -1.41300000     -9.51600000      6.98700000
O     -7.33100000      5.27300000     14.91300000
H     -7.19200000      5.55600000     15.81700000
H     -6.96800000      5.98200000     14.38200000
O      9.97400000      9.86200000     11.19900000
H     10.59900000     10.53800000     10.93800000
H     10.05300000      9.81700000     12.15200000
O    -12.69300000      6.88600000      7.14400000
H    -13.52100000      6.85700000      7.62400000
H    -12.19400000      6.14300000      7.48400000
O     -3.39800000      9.82300000      7.38300000
H     -3.81600000      9.13300000      7.89700000
H     -2.89100000      9.35400000      6.72000000
O     -2.28300000      7.84500000      5.35900000
H     -1.78300000      7.22100000      4.83200000
H     -2.90600000      7.30300000      5.84300000
O     -0.47600000     -0.89000000     -6.51600000
H     -0.49300000     -0.46300000     -5.66000000
H      0.08000000     -0.32600000     -7.05400000
O     14.50700000     -2.15700000      8.47200000
H     14.92900000     -1.52600000      7.89000000
H     14.00800000     -1.61900000      9.08700000
O      5.86900000     -8.53900000      9.18800000
H      6.66800000     -8.35100000      9.68100000
H      5.22400000     -7.92200000      9.53100000
O      0.44900000     -8.91000000     -2.95100000
H      0.35800000     -8.17300000     -3.55500000
H     -0.16800000     -8.71700000     -2.24400000
O     -1.61200000    -11.66100000     10.04200000
H     -1.19700000    -10.80200000     10.11800000
H     -1.01800000    -12.25500000     10.50100000
O    -13.91700000      7.41600000      4.80900000
H    -14.71000000      6.88100000      4.83900000
H    -13.40900000      7.13400000      5.57000000
O      0.92200000      8.30500000    -10.70800000
H      1.63200000      7.90300000    -11.20800000
H      0.64200000      9.04800000    -11.24400000
O     15.01200000     -9.14400000      5.07500000
H     15.13600000     -8.71900000      4.22700000
H     15.77200000     -8.87600000      5.59100000
O     -5.02500000     -8.39600000     13.86800000
H     -4.21700000     -8.62000000     14.33000000
H     -4.93900000     -7.46300000     13.67200000
O      1.97100000     13.83000000      1.92700000
H      2.66500000     13.38400000      1.44200000
H      1.24400000     13.20900000      1.93000000
O      4.24900000    -14.83500000      8.16200000
H      4.77500000    -14.53000000      7.42300000
H      4.76400000    -15.54400000      8.54700000
O      2.33200000      7.58900000      1.77500000
H      1.48600000      7.14400000      1.74400000
H      2.63500000      7.59100000      0.86700000
O     -0.32100000      2.41900000    -14.77800000
H     -1.18300000      2.55500000    -14.38200000
H      0.21200000      3.14000000    -14.44400000
O      6.79100000      1.74900000     12.23700000
H      6.08200000      2.30100000     12.56400000
H      7.11100000      1.28500000     13.01100000
O     15.64900000     -8.27300000      1.71200000
H     16.37900000     -8.87700000      1.57800000
H     15.18800000     -8.26300000      0.87300000
O     -2.94500000     -0.70600000    -16.28200000
H     -2.98800000      0.23400000    -16.45400000
H     -2.84600000     -0.77100000    -15.33200000
O      2.46800000     -2.10900000    -13.47600000
H      1.71200000     -1.81200000    -13.98000000
H      2.27500000     -1.84600000    -12.57600000
O    -12.59300000     -9.52200000     -6.72800000
H    -12.75500000     -9.53900000     -5.78500000
H    -13.44100000     -9.73000000     -7.12000000
O     -1.22800000     12.24600000      4.97100000
H     -0.87600000     12.34700000      4.08700000
H     -2.16900000     12.12800000      4.84200000
O    -12.41000000    -12.76200000     -6.35500000
H    -12.19200000    -12.97700000     -7.26100000
H    -11.71700000    -12.16400000     -6.07700000
O      3.42000000     -2.25300000     -2.32400000
H      2.80100000     -2.40500000     -3.03800000
H      4.15200000     -1.79300000     -2.73600000
O    -10.85200000      8.06800000     -0.81100000
H    -11.71500000      8.48100000     -0.83300000
H    -10.73300000      7.80800000      0.10200000
O     -7.10400000      5.01000000     -1.22600000
H     -7.37500000      5.06800000     -0.30900000
H     -7.00700000      4.07100000     -1.38700000
O      0.17000000     15.56300000      7.17100000
H      0.43500000     16.42700000      6.85500000
H      0.61800000     14.94800000      6.59000000
O     12.00900000    -12.42700000      3.79300000
H     11.42800000    -12.87100000      4.41200000
H     12.76300000    -12.16200000      4.32000000
O     -9.25000000     -7.65800000     -1.94300000
H     -9.46000000     -6.72700000     -2.01400000
H     -8.59100000     -7.80700000     -2.62100000
O      6.30800000     16.04900000      3.41600000
H      5.68800000     16.71800000      3.12700000
H      6.39200000     16.19000000      4.35900000
O     10.16900000    -10.83300000      2.88200000
H     10.34000000    -10.54200000      1.98600000
H     10.84300000    -11.49100000      3.05200000
O      9.86500000    -12.31900000     -7.41200000
H     10.41900000    -11.57900000     -7.66000000
H      8.99800000    -11.93500000     -7.27800000
O      2.43700000     14.51400000     -7.01400000
H      3.01600000     14.93400000     -6.37700000
H      2.84100000     14.69800000     -7.86200000
O      8.42500000      5.09200000     -5.14600000
H      8.15400000      5.58900000     -4.37400000
H      9.06300000      5.65700000     -5.58200000
O      9.26700000      2.99500000     -8.18000000
H      9.04000000      2.22100000     -8.69600000
H      8.73900000      2.91600000     -7.38500000
O    -15.41500000      1.31800000      3.77400000
H    -15.23700000      0.59300000      3.17400000
H    -16.24100000      1.68900000      3.46400000
O      7.50300000      9.22800000     10.50800000
H      8.39800000      9.53500000     10.65500000
H      7.24900000      9.62200000      9.67300000
O      5.41500000      6.77000000      0.55600000
H      4.55600000      6.70800000      0.13800000
H      5.33000000      6.25000000      1.35500000
O    -11.53800000     -6.91700000      2.14400000
H    -11.57200000     -7.29600000      3.02200000
H    -11.83000000     -7.62200000      1.56700000
O     -3.54400000      2.31100000      5.87400000
H     -2.86800000      2.94100000      6.12300000
H     -4.36800000      2.74000000      6.10500000
O      8.14500000    -12.16400000      6.88900000
H      7.44500000    -11.51800000      6.79800000
H      8.81500000    -11.71900000      7.40900000
O      7.00900000     -2.13800000     -8.69800000
H      6.15000000     -1.77100000     -8.90600000
H      7.62200000     -1.63200000     -9.23000000
O     10.33400000     -5.94800000     -5.24600000
H      9.86900000     -6.22100000     -6.03700000
H      9.78300000     -6.25600000     -4.52600000
O     -9.54400000      7.98900000      8.97900000
H     -9.92100000      8.19900000      8.12500000
H    -10.17000000      7.38300000      9.37400000
O    -10.98600000     -7.20300000     13.08800000
H    -11.88300000     -7.50000000     12.93500000
H    -10.76900000     -6.68600000     12.31200000
O     -7.49300000     13.44700000     -8.84400000
H     -6.82400000     14.04400000     -8.50700000
H     -7.93800000     13.12100000     -8.06200000
O    -10.90200000      5.24400000    -13.87300000
H    -10.71700000      5.58000000    -12.99600000
H    -11.04000000      6.02700000    -14.40600000
O     -5.02900000     -5.02900000    -16.20200000
H     -5.88000000     -5.14900000    -16.62400000
H     -5.21800000     -5.07600000    -15.26500000
O      9.00000000     15.41900000     -0.62600000
H      9.90500000     15.27600000     -0.34800000
H      9.02000000     15.29800000     -1.57500000
O     -2.39300000      7.43600000     -4.59100000
H     -2.49700000      7.84100000     -5.45200000
H     -3.21500000      7.62400000     -4.13700000
O    -12.17600000      5.07300000      2.88200000
H    -12.52000000      4.49900000      2.19800000
H    -12.90600000      5.65300000      3.09800000
O    -17.10700000      7.57600000      1.64600000
H    -17.63400000      7.86800000      0.90200000
H    -16.22300000      7.48100000      1.29000000
O      6.01100000     11.71800000     -9.36700000
H      5.17000000     12.16600000     -9.45300000
H      5.90600000     11.15800000     -8.59700000
O     -5.18400000    -10.72000000     -1.23800000
H     -5.97100000    -11.01200000     -1.69900000
H     -4.46800000    -11.18500000     -1.67000000
O     -1.31800000     -5.04100000      9.21800000
H     -0.39400000     -4.91700000      9.00100000
H     -1.76300000     -5.05400000      8.37000000
O    -10.89900000      3.71200000      5.03400000
H    -11.56000000      3.02200000      4.98500000
H    -11.11900000      4.30600000      4.31500000
O     -1.96200000    -17.65500000     -1.67900000
H     -2.75500000    -17.77800000     -1.15800000
H     -1.31300000    -17.33200000     -1.05500000
O     -9.82200000      0.43700000     12.48000000
H     -9.90000000     -0.48900000     12.25200000
H     -8.92500000      0.66800000     12.24100000
O     15.09700000      4.18000000      8.12000000
H     14.43100000      3.75300000      8.66000000
H     14.63100000      4.43500000      7.32300000
O    -12.28800000     -9.19400000      0.47200000
H    -12.15500000     -9.84700000      1.15800000
H    -13.16000000     -8.83900000      0.64400000
O      6.29400000     12.57200000     -4.89100000
H      6.56800000     12.11400000     -5.68600000
H      5.45300000     12.17500000     -4.66400000
O      9.60200000     12.19300000     -0.41400000
H      9.35000000     12.38200000     -1.31700000
H     10.55600000     12.27500000     -0.40900000
O     -3.27300000     -3.88400000      7.10400000
H     -4.04900000     -3.80200000      7.65800000
H     -3.56900000     -4.39800000      6.35200000
O    -18.51400000     -0.86000000     -0.57800000
H    -17.86300000     -0.20500000     -0.32600000
H    -18.05900000     -1.69700000     -0.49000000
O      7.40200000      9.80600000      3.14300000
H      7.07300000      9.41800000      2.33200000
H      7.01200000     10.68000000      3.16600000
O      4.73000000     -8.51500000      3.61000000
H      4.10300000     -8.18500000      4.25400000
H      4.99900000     -7.73900000      3.11900000
O      6.63500000     16.11200000      6.22600000
H      6.44700000     15.23500000      6.56200000
H      6.00300000     16.67800000      6.66700000
O     15.95900000      6.03200000      3.67100000
H     15.60300000      5.16200000      3.85100000
H     16.58700000      5.89200000      2.96200000
O      6.11000000     -3.77900000     -5.50200000
H      5.96500000     -4.22400000     -6.33800000
H      6.98900000     -3.40800000     -5.57800000
O      6.88400000    -10.89900000      0.62400000
H      6.21000000    -10.32500000      0.26000000
H      7.61800000    -10.82400000      0.01400000
O     -6.32500000     -3.57100000    -10.17300000
H     -7.18200000     -3.99900000    -10.16500000
H     -5.92000000     -3.83200000     -9.34600000
O    -11.81200000      7.45000000     -7.32500000
H    -11.45400000      8.09400000     -7.93600000
H    -12.15300000      7.97300000     -6.59900000
O     -8.23300000    -10.36900000      5.21800000
H     -8.01100000     -9.54600000      5.65400000
H     -7.44800000    -10.90900000      5.31100000
O     -8.21000000    -16.50300000     -0.51700000
H     -7.89700000    -17.38900000     -0.33500000
H     -7.71000000    -15.94500000      0.07900000
O      5.12500000    -12.84200000      1.73100000
H      4.47900000    -12.13900000      1.80800000
H      5.70300000    -12.55900000      1.02200000
O     -4.06400000    -11.08000000      2.14900000
H     -3.41800000    -11.02100000      2.85300000
H     -3.79100000    -10.41500000      1.51700000
O    -14.14900000      1.06500000     -1.64300000
H    -13.81500000      1.19400000     -2.53100000
H    -13.59900000      1.62600000     -1.09700000
O     -8.85000000     -2.02700000     10.62000000
H     -9.09500000     -1.18600000     10.23300000
H     -7.91000000     -2.10100000     10.45600000
O      3.44500000      8.47500000     -0.70800000
H      2.67700000      8.69600000     -1.23500000
H      4.08200000      9.15800000     -0.91500000
O      9.03900000      5.95100000     -8.87500000
H      9.26900000      5.16300000     -8.38300000
H      9.67600000      5.98100000     -9.58900000
O     10.46200000      5.80800000    -11.30200000
H     11.39900000      5.66900000    -11.43900000
H     10.35500000      6.75900000    -11.32600000
O     14.92100000      1.62300000     -6.96200000
H     15.19500000      2.38200000     -7.47700000
H     14.26600000      1.18800000     -7.50700000
O    -11.88700000      8.97800000     -4.86100000
H    -11.25400000      9.55100000     -4.42700000
H    -12.16300000      8.36600000     -4.17900000
O     -9.01600000     13.05500000      0.46500000
H     -9.77700000     12.71100000     -0.00200000
H     -8.36400000     12.35600000      0.40900000
O      5.35200000      4.94300000     -7.41400000
H      5.91200000      4.37100000     -6.89000000
H      5.83300000      5.06300000     -8.23300000
O     -4.41900000    -12.26500000      5.94500000
H     -4.64800000    -11.45200000      5.49600000
H     -5.06200000    -12.90100000      5.63300000
O     -3.05500000      3.36000000     11.34300000
H     -2.13900000      3.52900000     11.12500000
H     -3.15000000      3.67900000     12.24100000
O     12.09900000      0.78900000     13.01200000
H     12.62000000      1.01400000     13.78300000
H     11.39100000      1.43400000     13.00500000
O     -9.54900000     14.46000000      5.54500000
H    -10.45200000     14.62400000      5.27300000
H     -9.17600000     13.93900000      4.83400000
O      3.98600000     15.50500000     -0.29100000
H      4.80400000     15.94700000     -0.06200000
H      4.23500000     14.87800000     -0.97000000
O    -11.56000000     11.83900000      2.43700000
H    -11.95400000     11.40300000      3.19200000
H    -12.27300000     11.90800000      1.80100000
O     -3.86800000     -3.42900000     -1.11000000
H     -3.08100000     -2.88500000     -1.09200000
H     -3.97700000     -3.66200000     -2.03300000
O     -9.91300000     10.71800000     -4.01100000
H     -9.19700000     10.58800000     -3.38900000
H     -9.85100000     11.64100000     -4.25700000
O      2.54400000      3.92500000     -2.51600000
H      2.31800000      4.77900000     -2.14600000
H      1.71600000      3.44700000     -2.53800000
O     -5.53800000     -3.31800000     17.50400000
H     -5.85100000     -4.17400000     17.21100000
H     -4.96700000     -3.01700000     16.79700000
O    -14.89100000     -9.08000000      1.59000000
H    -15.82800000     -9.24100000      1.48100000
H    -14.53000000     -9.92900000      1.84700000
O      9.23600000      8.95700000     -8.10800000
H      9.46100000      9.57200000     -8.80600000
H      9.19600000      8.10500000     -8.54400000
O     -4.50100000     15.16500000     -4.62700000
H     -3.77100000     15.26900000     -4.01600000
H     -5.21700000     15.66200000     -4.23200000
O     14.05200000      7.17100000      6.75700000
H     14.66300000      7.70200000      6.24600000
H     13.26300000      7.12800000      6.21600000
O     -8.47500000     -9.11500000      0.15300000
H     -8.92000000     -8.53300000     -0.46400000
H     -8.29800000     -9.90900000     -0.35200000
O     -6.51900000    -10.61500000     12.79600000
H     -6.01300000    -11.42600000     12.77300000
H     -5.92900000     -9.97500000     13.19300000
O     12.22800000      0.37400000      4.17900000
H     12.10000000      0.60500000      5.10000000
H     13.13500000      0.61800000      3.99500000
O     -5.40600000      9.95000000     -6.29600000
H     -4.92600000     10.63000000     -6.76800000
H     -5.98700000      9.56700000     -6.95400000
O     -8.02800000     -4.31700000      7.79300000
H     -8.12700000     -4.62800000      8.69300000
H     -8.91100000     -4.36300000      7.42600000
O    -12.51800000     -2.82100000      5.00100000
H    -12.77700000     -3.06300000      4.11200000
H    -13.03700000     -3.39400000      5.56600000
O     -5.99600000     -5.40900000      3.05000000
H     -6.55900000     -4.68700000      3.32900000
H     -5.46800000     -5.04100000      2.34200000
O     -6.19700000      7.57000000     -5.16600000
H     -5.80800000      8.42500000     -5.35400000
H     -7.13700000      7.70200000     -5.29500000
O     -2.64000000    -13.74900000      4.48700000
H     -3.24300000    -13.12100000      4.88400000
H     -2.08200000    -13.21800000      3.91800000
O      6.95700000      0.71700000      3.45500000
H      6.24400000      0.73300000      2.81700000
H      7.41200000     -0.10800000      3.28500000
O     -4.60800000      0.90800000     -8.46400000
H     -4.24900000      1.19700000     -7.62500000
H     -4.24600000      0.03100000     -8.59000000
O    -12.73800000     -7.54500000    -10.40000000
H    -12.11100000     -7.49900000     -9.67800000
H    -13.58600000     -7.37300000     -9.99100000
O      3.84200000      4.54600000      1.58700000
H      3.99200000      4.03000000      2.38000000
H      3.49900000      5.38100000      1.90600000
O     -4.48000000      1.56000000      0.58600000
H     -3.59600000      1.23300000      0.75300000
H     -4.36900000      2.20600000     -0.11100000
O    -13.74200000     -1.27700000    -10.83700000
H    -13.94400000     -0.52900000    -11.39900000
H    -13.74700000     -0.91900000     -9.95000000
O      4.65200000     -8.97900000     -9.31600000
H      4.03200000     -9.62500000     -8.97800000
H      4.74000000     -8.33900000     -8.60900000
O     -1.07200000     -9.78000000    -11.21900000
H     -0.83700000     -9.49700000    -12.10200000
H     -1.57300000     -9.04800000    -10.85800000
O     -4.75700000     -1.70600000     -5.66000000
H     -5.23200000     -0.88100000     -5.56300000
H     -4.25100000     -1.59800000     -6.46500000
O     10.71900000     11.34800000      3.59000000
H     11.48700000     11.85100000      3.86300000
H     11.02100000     10.84000000      2.83700000
O      0.04800000     -5.55100000     -0.92300000
H     -0.16000000     -5.14200000     -1.76300000
H      0.89800000     -5.18400000     -0.68200000
O     10.38700000     -9.67000000     -3.06000000
H      9.71700000     -9.68100000     -3.74400000
H     10.03400000    -10.23400000     -2.37100000
O     -5.70000000    -11.11000000    -10.64400000
H     -6.60200000    -11.18100000    -10.33300000
H     -5.78200000    -10.81000000    -11.55000000
O    -10.17100000     -5.76300000     -6.96000000
H     -9.41000000     -5.26700000     -6.65900000
H    -10.80400000     -5.09400000     -7.22400000
O     -6.08000000     14.09200000      1.55600000
H     -6.14600000     13.19500000      1.88300000
H     -6.15900000     14.00700000      0.60600000
O     14.28100000     -4.78800000      7.74000000
H     15.13300000     -5.21100000      7.63500000
H     14.44400000     -4.07100000      8.35200000
O      5.39400000     11.66800000      8.21700000
H      6.23800000     11.65200000      8.66700000
H      5.50300000     12.32100000      7.52500000
O     10.46900000     -6.42700000      7.44400000
H     11.12100000     -6.90500000      6.93100000
H      9.65500000     -6.91100000      7.30700000
O      7.68000000     11.95900000      9.49300000
H      8.04600000     11.98800000     10.37600000
H      8.44000000     12.02200000      8.91500000
O      2.30200000    -16.26700000     -7.52300000
H      1.80600000    -15.54100000     -7.90000000
H      2.48200000    -15.99200000     -6.62400000
O     12.64100000      7.60600000     -5.47800000
H     12.58700000      7.06800000     -4.68800000
H     11.83400000      8.12100000     -5.47300000
O    -10.98000000      0.46200000    -11.69400000
H    -11.75800000      1.00000000    -11.84200000
H    -10.73400000      0.15100000    -12.56600000
O     -2.01400000      8.78600000     -7.30800000
H     -2.15200000      8.45300000     -8.19400000
H     -1.26300000      9.37400000     -7.38700000
O     -1.07400000      7.69200000     16.84600000
H     -0.46700000      7.36800000     16.17900000
H     -0.51100000      8.10400000     17.50100000
O      7.61900000     -5.67500000      4.87200000
H      7.70800000     -6.50100000      5.34800000
H      8.51900000     -5.39300000      4.71100000
O     -5.12000000     -2.70900000     14.85100000
H     -6.04200000     -2.58800000     14.62500000
H     -4.73100000     -3.10100000     14.06900000
O     -7.05500000    -13.83800000     -7.38500000
H     -7.71500000    -13.90700000     -6.69500000
H     -7.50000000    -13.37800000     -8.09700000
O      1.97500000     14.20100000      5.09600000
H      2.29300000     14.56400000      4.27000000
H      2.54900000     13.45400000      5.26600000
O     12.57900000     -6.10000000    -12.22000000
H     12.85500000     -5.19400000    -12.36000000
H     11.62400000     -6.05500000    -12.17600000
O      2.87800000      7.19000000     16.89800000
H      2.32500000      6.41200000     16.96200000
H      2.58700000      7.62600000     16.09800000
O     -7.31200000      1.31800000     12.00500000
H     -6.90900000      0.94300000     12.78800000
H     -7.39000000      2.25200000     12.20000000
O     11.09900000      3.44300000     -1.04400000
H     10.59600000      4.25800000     -1.06300000
H     10.84800000      3.02700000     -0.21900000
O     -9.92100000     11.14700000      7.28200000
H     -9.06600000     11.44600000      6.97300000
H     -9.99900000     10.25500000      6.94400000
O     -4.09900000     12.74000000    -10.75600000
H     -4.74800000     12.87200000    -11.44600000
H     -4.15300000     11.80600000    -10.55100000
O     -2.48100000     -7.76600000     -9.75500000
H     -2.24700000     -7.41500000     -8.89600000
H     -2.44600000     -7.01000000    -10.34100000
O    -10.24900000    -10.65800000      9.25800000
H    -10.50200000    -10.65300000     10.18100000
H    -10.70700000    -11.41300000      8.88800000
O    -14.78500000     -5.00400000     -0.54700000
H    -14.86500000     -5.55300000      0.23300000
H    -14.06000000     -5.39100000     -1.03800000
O     -4.87000000     11.26100000      5.59000000
H     -4.50300000     10.85700000      6.37600000
H     -4.33300000     10.92100000      4.87300000
O      3.37900000    -11.19000000     -8.37900000
H      3.02600000    -11.81100000     -9.01500000
H      2.91300000    -11.38800000     -7.56700000
O     -9.33900000    -12.48400000     -3.51200000
H    -10.21900000    -12.57700000     -3.14700000
H     -8.90000000    -13.30600000     -3.29300000
O      0.34800000      6.65200000      5.17100000
H      0.40100000      5.74800000      4.86000000
H      0.51100000      6.59100000      6.11300000
O      9.82300000     -5.90500000    -12.60500000
H      9.08400000     -6.40800000    -12.26100000
H      9.55800000     -5.66800000    -13.49400000
O     -3.02800000    -11.50500000    -13.47300000
H     -2.90300000    -12.31900000    -13.96200000
H     -2.86100000    -11.74600000    -12.56200000
O     10.93900000     -2.57200000     10.53300000
H     10.65800000     -3.10600000     11.27700000
H     10.52600000     -2.98300000      9.77400000
O     -7.67300000      7.78000000    -13.47900000
H     -7.94300000      7.00400000    -12.98700000
H     -7.01200000      7.45700000    -14.09200000
O    -13.24400000     -1.86900000     12.41200000
H    -13.33200000     -2.70800000     12.86400000
H    -12.36300000     -1.88800000     12.03900000
O     -1.15400000    -12.36700000     -6.79600000
H     -0.93100000    -11.72400000     -7.46900000
H     -1.01800000    -11.90500000     -5.96900000
O      7.92600000    -12.38300000      3.30400000
H      8.81300000    -12.05100000      3.43700000
H      7.69200000    -12.09500000      2.42100000
O     -8.92800000     -8.18600000      9.35500000
H     -9.15400000     -9.11400000      9.28300000
H     -8.10700000     -8.17800000      9.84800000
O      8.19600000     -8.26900000     11.00000000
H      8.93400000     -7.67000000     10.88500000
H      8.60000000     -9.13300000     11.08500000
O     -5.08300000     -2.30600000      2.79100000
H     -5.42900000     -2.29200000      3.68400000
H     -4.14100000     -2.17300000      2.89700000
O     -3.79600000    -10.61200000     -8.73700000
H     -3.42400000     -9.79000000     -9.05700000
H     -4.66900000    -10.64900000     -9.12800000
O     -2.99600000      1.39600000      9.50600000
H     -2.95500000      2.14500000     10.10100000
H     -3.93200000      1.25400000      9.36400000
O      0.40500000      5.58400000     -7.12500000
H     -0.20500000      5.38000000     -7.83400000
H      0.82200000      6.40200000     -7.39500000
O      4.17800000     -2.50400000    -16.62800000
H      3.23400000     -2.54300000    -16.47400000
H      4.52300000     -3.28700000    -16.19800000
O      5.94400000    -10.19200000      6.93400000
H      5.69500000     -9.49900000      7.54600000
H      5.23700000    -10.20700000      6.28900000
O      6.17300000      3.70100000     14.53600000
H      5.35000000      4.09900000     14.25200000
H      5.94800000      3.23400000     15.34100000
O      1.16900000     -5.46700000    -15.70400000
H      0.33000000     -5.77900000    -15.36600000
H      1.73500000     -5.42100000    -14.93400000
O     10.39900000     -4.08300000     12.76000000
H     10.02000000     -4.52300000     13.52100000
H     10.41500000     -3.15700000     13.00200000
O     -2.54300000     -9.32800000     14.94900000
H     -2.60000000    -10.26100000     14.74400000
H     -1.67800000     -9.06600000     14.63200000
O     -9.66000000      3.08900000    -12.14500000
H     -9.57900000      2.61300000    -11.31900000
H     -9.29700000      3.95500000    -11.95900000
O    -13.21000000     -3.74800000      2.61100000
H    -13.23000000     -4.70500000      2.59000000
H    -13.02200000     -3.49300000      1.70800000
O     11.19000000     -2.30400000    -13.20800000
H     11.73100000     -1.76400000    -12.63200000
H     10.31100000     -1.93400000    -13.12800000
O    -14.88400000     -3.39700000     -3.17100000
H    -14.77800000     -2.60600000     -2.64300000
H    -14.32600000     -4.04700000     -2.74500000
O     16.30700000     -0.66900000     -5.60300000
H     15.65300000     -1.09200000     -5.04700000
H     15.88000000      0.13000000     -5.91000000
O     10.81700000     -3.97300000    -10.32200000
H     11.73700000     -3.71500000    -10.37300000
H     10.58700000     -4.21600000    -11.21900000
O     13.14900000     -9.54700000     -3.07400000
H     12.20900000     -9.70900000     -3.15300000
H     13.55900000    -10.30700000     -3.48600000
O     -5.52600000      0.53200000      9.86100000
H     -5.74700000     -0.39800000      9.80400000
H     -6.18000000      0.89700000     10.45800000
O     -6.52900000      0.06600000    -17.52100000
H     -6.37700000      0.44400000    -16.65500000
H     -6.01400000     -0.74100000    -17.52500000
O     -3.85300000      9.96200000    -10.45800000
H     -4.41300000      9.19000000    -10.53500000
H     -2.96200000      9.61600000    -10.49600000
O     -1.17100000      7.83200000     12.82500000
H     -1.89800000      7.27300000     13.09900000
H     -1.23200000      7.85400000     11.87000000
O     11.39600000      3.80400000    -13.63200000
H     10.55600000      3.72500000    -14.08400000
H     11.85500000      4.50100000    -14.09900000
O     -3.27900000      2.13000000    -16.89200000
H     -4.15700000      2.15600000    -17.27100000
H     -2.69200000      2.25900000    -17.63800000
O     -6.23800000      3.39800000      6.25900000
H     -6.15000000      4.21400000      6.75200000
H     -7.17200000      3.34100000      6.05800000
O      0.39300000      1.42500000      5.56000000
H     -0.01400000      2.26400000      5.34400000
H      0.80400000      1.57100000      6.41200000
O     12.50900000      9.98600000      7.29600000
H     11.55400000      9.96000000      7.23600000
H     12.76900000      9.06900000      7.38400000
O     16.84400000     -5.51000000      1.04300000
H     17.32200000     -5.18500000      1.80700000
H     16.11100000     -4.90300000      0.94300000
O     -1.12400000      4.98800000     -9.44100000
H     -1.24700000      4.03900000     -9.39700000
H     -1.17500000      5.19300000    -10.37500000
O      2.97200000     18.02400000     -4.42800000
H      2.38000000     17.34500000     -4.10400000
H      3.18000000     18.54900000     -3.65500000
O     -2.54900000     -5.43600000    -11.26200000
H     -2.77000000     -4.50800000    -11.17700000
H     -3.36600000     -5.85200000    -11.53800000
O    -10.70500000     -3.10500000     12.58300000
H    -10.26300000     -3.85300000     12.98300000
H    -10.12400000     -2.83600000     11.87100000
O      6.88500000     13.26500000      6.42700000
H      7.18000000     13.52600000      5.55400000
H      7.68200000     13.25400000      6.95600000
O      2.29600000    -10.27100000      7.14400000
H      2.09000000    -10.68200000      6.30500000
H      2.25900000    -10.98700000      7.77800000
O     11.73500000     -1.49200000      2.28900000
H     12.30000000     -1.21200000      1.56900000
H     11.95700000     -0.90400000      3.01100000
O      9.49500000     12.58600000      7.41500000
H      9.41400000     11.63200000      7.42100000
H     10.41600000     12.75000000      7.61500000
O     11.99400000     -4.08500000      6.54200000
H     12.82100000     -3.97800000      7.01200000
H     11.68100000     -4.95200000      6.80100000
O      9.80500000      5.89800000     -0.40800000
H     10.33800000      6.46900000      0.14500000
H      9.18800000      5.48600000      0.19700000
O     -7.17000000     14.33500000     -2.96400000
H     -6.45800000     13.73400000     -3.17900000
H     -7.42200000     14.09900000     -2.07100000
O     -4.22800000     -2.95700000    -11.76800000
H     -4.58400000     -3.50900000    -12.46400000
H     -4.84900000     -3.05200000    -11.04600000
O    -10.42000000     11.38400000     -1.31800000
H    -11.23600000     10.97600000     -1.03000000
H    -10.06700000     10.78000000     -1.97200000
O     -1.27400000    -12.36600000     -1.99300000
H     -0.54900000    -12.78000000     -1.52500000
H     -2.04200000    -12.54300000     -1.44900000
O      7.73700000    -14.24700000      8.51900000
H      7.04300000    -13.78200000      8.98600000
H      8.15600000    -13.57500000      7.98100000
O      5.75500000      3.94900000    -17.02800000
H      6.20600000      4.49000000    -17.67700000
H      5.14600000      4.55000000    -16.59800000
O      6.01200000     -4.46100000      7.35900000
H      6.52500000     -4.67600000      8.13800000
H      6.66500000     -4.31300000      6.67500000
O     13.19900000      2.80500000      9.66100000
H     13.64800000      2.69800000     10.50100000
H     12.43100000      2.23700000      9.72700000
O    -15.86200000      5.27800000      5.37900000
H    -16.10800000      5.73800000      6.18200000
H    -16.45800000      4.53000000      5.34000000
O     10.18600000      2.29500000     10.01300000
H     10.12100000      1.38500000      9.72100000
H      9.33000000      2.48500000     10.39700000
O      2.71400000      3.01800000    -12.57600000
H      2.85700000      3.73600000    -11.95900000
H      2.75300000      3.43100000    -13.43800000
O     -5.66500000      0.15700000     14.11500000
H     -5.80400000     -0.73100000     14.44500000
H     -5.00700000      0.53000000     14.70000000
O    -11.33600000      2.89600000     -7.50000000
H    -10.74500000      3.63400000     -7.65200000
H    -11.03300000      2.21800000     -8.10400000
O     -6.73400000     -5.41500000     -6.84200000
H     -6.89200000     -5.22100000     -5.91800000
H     -6.87600000     -6.35900000     -6.91600000
O     15.64400000     -2.96600000      5.69300000
H     15.59300000     -2.02700000      5.87000000
H     15.70500000     -3.37000000      6.55900000
O      3.14300000     -7.15800000     -1.41900000
H      2.30700000     -7.62500000     -1.41300000
H      2.93800000     -6.29500000     -1.05900000
O      1.80300000      0.95300000    -10.93700000
H      1.86300000      1.74300000    -11.47500000
H      1.24400000      0.36300000    -11.44200000
O    -11.11500000      2.98000000     11.34500000
H    -10.72300000      2.12200000     11.50700000
H    -10.43900000      3.60500000     11.60600000
O     14.63100000      6.44900000     -7.14300000
H     13.92300000      6.62400000     -6.52300000
H     15.37600000      6.20600000     -6.59400000
O     15.94100000     -0.93500000      1.74000000
H     16.22000000     -1.52700000      1.04200000
H     15.22700000     -0.42800000      1.35400000
O     -5.50200000      3.67500000     -9.90800000
H     -5.39500000      2.75500000     -9.66600000
H     -6.28400000      3.95800000     -9.43400000
O      5.21600000      4.27300000     -4.21700000
H      4.43300000      4.61100000     -3.78400000
H      5.94100000      4.56800000     -3.66700000
O      6.11600000    -11.81100000      9.93200000
H      6.20600000    -11.59100000      9.00500000
H      5.28300000    -11.41800000     10.19100000
O      6.48900000      3.08000000      4.87900000
H      6.44300000      2.30700000      4.31700000
H      5.61700000      3.14400000      5.27000000
O     -2.26200000     10.82800000     -4.87200000
H     -2.74500000     11.49400000     -5.36300000
H     -2.31300000     10.04400000     -5.41900000
O     -3.34700000     -8.73900000      0.81900000
H     -2.55700000     -8.23500000      1.01300000
H     -3.57300000     -8.49700000     -0.07900000
O     -6.67400000     11.91100000      3.14700000
H     -7.49600000     12.18700000      3.55200000
H     -6.17800000     11.51100000      3.86100000
O      5.28900000      2.84100000     16.84200000
H      4.47200000      2.62200000     17.28900000
H      5.90700000      2.17000000     17.12900000
O      0.21600000     15.15700000    -10.22200000
H      0.03900000     14.98900000     -9.29600000
H     -0.62400000     15.44500000    -10.57800000
O     12.57700000     -7.89500000      5.93800000
H     13.35100000     -7.53800000      5.50300000
H     12.92600000     -8.37200000      6.69200000
O    -15.32700000      0.27400000      8.46800000
H    -16.00300000      0.55600000      7.85200000
H    -14.87400000      1.08100000      8.71300000
O    -16.68900000      1.29700000     -0.28600000
H    -16.18600000      0.98800000     -1.04000000
H    -16.17800000      2.03000000      0.05900000
O      1.79800000     -8.42400000     -5.89100000
H      1.54500000     -7.77600000     -5.23300000
H      2.66300000     -8.72400000     -5.61100000
O     11.91700000      3.09900000      2.94700000
H     11.80900000      2.15300000      3.03800000
H     11.06000000      3.41100000      2.65400000
O     -4.13200000     10.70400000    -13.71000000
H     -4.19400000      9.90700000    -13.18400000
H     -3.22500000     10.72100000    -14.01500000
O      5.68800000    -15.09800000     -0.67700000
H      5.43200000    -15.98000000     -0.40700000
H      6.58200000    -14.99800000     -0.34800000
O     -1.32100000     12.17800000    -11.36300000
H     -1.52200000     12.04000000    -10.43800000
H     -2.15300000     12.03600000    -11.81300000
O      0.58700000     18.69900000      2.27100000
H     -0.19300000     18.98300000      1.79500000
H      0.77700000     17.82900000      1.92000000
O    -16.08600000      3.65200000     -3.84700000
H    -15.55100000      3.32300000     -3.12500000
H    -16.06400000      2.95200000     -4.50000000
O      0.73500000      5.05500000    -13.75200000
H      1.27300000      5.17300000    -12.96900000
H      0.42000000      5.93500000    -13.96100000
O      9.58600000      2.55500000      5.16400000
H      9.52400000      1.64700000      4.86600000
H      8.71800000      2.75000000      5.51700000
O      1.85900000      2.57000000      8.26400000
H      1.50200000      1.70300000      8.45700000
H      2.04500000      2.94900000      9.12300000
O     14.64800000     -3.95600000      0.67400000
H     13.83500000     -4.28900000      1.05300000
H     14.39500000     -3.63100000     -0.19000000
O      7.19100000     -2.60200000     15.45600000
H      7.01600000     -2.17500000     14.61800000
H      6.38300000     -3.07300000     15.65900000
O     -2.00000000      1.70300000     17.50000000
H     -2.48500000      1.71900000     16.67500000
H     -2.24200000      0.86900000     17.90400000
O     10.44200000      0.43700000    -14.52300000
H     10.85600000      0.94500000    -15.22100000
H     10.52600000     -0.47300000    -14.80700000
O      0.07400000      0.95200000     -4.49300000
H      1.00800000      0.87900000     -4.68800000
H     -0.09400000      1.89400000     -4.47100000
O      0.20900000     -9.78300000     14.66300000
H      0.99500000    -10.08200000     15.12100000
H     -0.16300000    -10.57800000     14.28200000
O     -2.68400000     15.63300000     -2.81400000
H     -2.43300000     16.55600000     -2.85900000
H     -2.02600000     15.23400000     -2.24500000
O      1.28800000     10.02000000    -13.30900000
H      1.27800000     10.82300000    -12.78900000
H      2.15300000      9.64300000    -13.15200000
O     -3.01600000      2.88800000    -13.92400000
H     -3.10300000      2.85200000    -14.87600000
H     -3.34000000      2.04000000    -13.62200000
O      2.62300000     -7.94000000      5.82100000
H      2.57100000     -8.59100000      6.52000000
H      1.78900000     -8.02000000      5.35700000
O      7.26600000    -11.28700000     -6.41000000
H      7.23800000    -10.74700000     -7.19900000
H      7.78200000    -10.77500000     -5.78700000
O      4.99000000     -0.83300000      1.94800000
H      4.99700000     -1.14800000      2.85200000
H      5.04200000     -1.62800000      1.41700000
O      3.01600000     10.35100000     14.35900000
H      3.02300000     10.35900000     13.40200000
H      2.13100000     10.62900000     14.59400000
O      6.16300000    -15.00900000     -4.25000000
H      6.84700000    -14.79000000     -3.61700000
H      5.69200000    -14.18700000     -4.38800000
O     -7.37200000     10.55800000      0.68800000
H     -7.78300000      9.77900000      1.06300000
H     -6.95000000     10.98800000      1.43200000
O     -0.48100000     16.70400000     -6.47100000
H     -0.38000000     15.88100000     -6.95000000
H     -1.42800000     16.83000000     -6.40900000
O     -3.53600000     10.64300000     11.58500000
H     -3.45500000     11.58500000     11.73400000
H     -4.09700000     10.57000000     10.81300000
O     -4.87200000     10.51700000     -0.26200000
H     -4.85800000     11.47300000     -0.21500000
H     -5.79700000     10.28700000     -0.17000000
O      0.95000000     10.73700000      6.06800000
H      0.85300000     10.09900000      5.36100000
H      0.11600000     11.20700000      6.08200000
O     10.89000000      5.55700000     -6.34400000
H     11.33300000      5.02000000     -7.00000000
H     11.45800000      6.32000000     -6.23600000
O     10.36300000      9.10900000     -5.45700000
H      9.91200000      8.88000000     -6.26900000
H      9.77000000      8.82000000     -4.76300000
O      5.25800000    -12.81200000     -5.37100000
H      5.99100000    -12.31500000     -5.73500000
H      4.77200000    -13.11700000     -6.13800000
O     -1.73400000      5.49100000    -11.90600000
H     -2.62100000      5.25700000    -12.18100000
H     -1.23400000      5.53800000    -12.72100000
O      1.77100000      6.47100000     -2.13900000
H      0.92300000      6.86200000     -1.92900000
H      2.18200000      7.09700000     -2.73600000
O     17.66400000      1.69500000     -0.21700000
H     17.24200000      2.52200000     -0.45100000
H     17.49600000      1.12000000     -0.96300000
O     -3.96000000    -11.87300000     -3.54300000
H     -4.01000000    -11.35600000     -4.34700000
H     -3.02400000    -11.92000000     -3.34700000
O      9.51900000    -10.21800000      8.30100000
H     10.38600000    -10.48200000      7.99200000
H      9.67800000     -9.42400000      8.81100000
O     12.27700000     11.94000000     -1.23500000
H     13.22700000     12.01600000     -1.14300000
H     12.14000000     11.05700000     -1.57800000
O      2.56800000     11.81100000     -7.84600000
H      2.53800000     11.88600000     -8.80000000
H      2.26300000     12.66100000     -7.52900000
O     -7.96900000      4.98500000    -11.68000000
H     -7.09300000      4.71400000    -11.95600000
H     -7.87100000      5.20300000    -10.75300000
O     -0.21400000     14.15700000     -7.55500000
H     -0.56900000     13.39600000     -7.09600000
H      0.72200000     14.14200000     -7.35400000
O      1.46700000     16.22400000      0.81800000
H      1.46500000     15.43400000      1.35900000
H      2.31300000     16.20700000      0.37100000
O      8.56700000      0.88900000    -12.72100000
H      7.93500000      1.36600000    -13.25900000
H      9.33300000      0.78500000    -13.28500000
O     12.08100000      3.62700000     -4.12700000
H     11.50000000      4.05000000     -4.76000000
H     11.64800000      3.75400000     -3.28300000
O     -3.89600000     -8.93000000    -12.84300000
H     -3.29000000     -9.66400000    -12.94800000
H     -3.80000000     -8.42300000    -13.64900000
O      6.22100000      9.06100000      7.87400000
H      5.74600000      9.88600000      7.77500000
H      5.63600000      8.50700000      8.39100000
O    -12.88300000      3.02400000     -0.16300000
H    -12.30200000      2.65000000      0.50000000
H    -13.60500000      3.40400000      0.33800000
O     -1.47300000     -6.69300000     -7.18600000
H     -1.42000000     -6.56800000     -6.23800000
H     -1.03700000     -7.53000000     -7.34200000
O    -11.32900000     -2.07700000     -1.04700000
H    -10.83100000     -1.28300000     -1.24000000
H    -10.84700000     -2.49600000     -0.33400000
O     -5.31000000      8.21700000      3.55500000
H     -5.90200000      8.31300000      2.80900000
H     -4.77600000      9.01100000      3.54100000
O      4.95800000     10.71600000     -1.24500000
H      4.25300000     11.25500000     -1.60400000
H      5.64300000     11.34300000     -1.01100000
O     -0.02500000    -14.54200000     -3.69500000
H     -0.70200000    -15.18200000     -3.91400000
H     -0.45700000    -13.93100000     -3.09800000
O     -7.89800000     -8.21600000    -12.26900000
H     -7.71000000     -9.12400000    -12.50700000
H     -7.07900000     -7.75000000    -12.43800000
O    -14.04000000    -11.46000000      2.50100000
H    -13.14600000    -11.55400000      2.17300000
H    -13.96300000    -11.59400000      3.44600000
O      2.82000000     11.97000000     -2.25600000
H      2.40900000     12.82400000     -2.38700000
H      2.13200000     11.33900000     -2.46500000
O      4.82300000     13.83100000     -2.54500000
H      5.10600000     13.93500000     -3.45300000
H      4.21400000     13.09300000     -2.56700000
O     -1.84000000      4.91800000     -3.47400000
H     -1.58500000      5.80100000     -3.74500000
H     -2.56400000      5.05500000     -2.86400000
O      7.45100000      0.17900000     14.39200000
H      7.45100000      0.45000000     15.31000000
H      8.12400000     -0.50000000     14.34300000
O     -7.50300000      1.94800000     -1.44200000
H     -7.09500000      1.09700000     -1.28200000
H     -7.63900000      1.97400000     -2.38900000
O     16.10600000     -0.00100000     -2.01700000
H     16.08800000     -0.76700000     -2.59000000
H     15.25300000      0.41400000     -2.14600000
O      9.57100000     -7.55200000     -0.86200000
H      8.70500000     -7.42600000     -0.47400000
H      9.47900000     -7.23700000     -1.76100000
O      2.57400000     -0.00600000     11.76100000
H      3.21100000     -0.43100000     12.33400000
H      2.38500000      0.82900000     12.19000000
O      4.27800000      7.83100000    -10.24000000
H      4.69400000      6.97700000    -10.35200000
H      4.40200000      8.04000000     -9.31400000
O     -6.27100000      4.01800000     11.51900000
H     -5.75900000      4.68800000     11.97300000
H     -5.64900000      3.61200000     10.91400000
O      8.18300000     -8.69100000     -4.66000000
H      8.06600000     -8.11500000     -3.90500000
H      8.41900000     -8.10300000     -5.37700000
O     -0.76800000    -16.67200000      0.61100000
H     -1.42000000    -16.26900000      1.18500000
H      0.03500000    -16.68000000      1.13100000
O     -2.35300000     -3.72800000     12.99500000
H     -1.72400000     -3.65300000     12.27800000
H     -2.12100000     -4.54800000     13.43200000
O     10.17000000     -6.37900000     11.19300000
H     10.36700000     -5.55400000     11.63600000
H     10.79800000     -6.42000000     10.47200000
O    -16.20100000     -5.22900000     -4.71500000
H    -15.80300000     -4.65200000     -4.06300000
H    -17.12500000     -4.97600000     -4.72600000
O     -8.31600000      4.63600000      4.36500000
H     -8.04400000      3.80300000      3.98000000
H     -9.21000000      4.47900000      4.67000000
O      6.58000000      9.15000000      0.59600000
H      5.86500000      9.68700000      0.25400000
H      6.22200000      8.26300000      0.62100000
O     10.16600000     14.98900000      2.49900000
H      9.80500000     14.93700000      3.38400000
H      9.62300000     14.39200000      1.98400000
O    -13.39900000      8.60700000     -1.65400000
H    -14.09200000      8.69900000     -2.30800000
H    -13.85900000      8.62500000     -0.81500000
O      1.79000000      6.09100000     12.39000000
H      2.45900000      6.65500000     12.00200000
H      1.30700000      6.66700000     12.98300000
O     -0.94000000     -2.25400000      7.91600000
H     -1.52900000     -2.96900000      7.67400000
H     -1.01900000     -2.19000000      8.86800000
O      4.55500000     15.78800000     -5.84600000
H      4.92200000     16.47500000     -6.40100000
H      4.08900000     16.26100000     -5.15600000
O     -5.32100000     -4.62000000      8.83100000
H     -5.26800000     -5.08400000      9.66600000
H     -6.22400000     -4.75000000      8.54100000
O     -1.57800000      4.27800000      6.39200000
H     -2.37000000      4.76200000      6.62500000
H     -0.87800000      4.71700000      6.87300000
O      6.50100000     -6.43500000     11.89700000
H      6.80100000     -6.37800000     12.80400000
H      6.93100000     -7.21800000     11.55100000
O      0.63000000     15.35400000      9.83400000
H      0.56000000     15.19300000      8.89300000
H      0.07000000     14.68800000     10.23300000
O     -0.34300000      1.26200000      9.12800000
H     -1.29500000      1.28700000      9.03500000
H     -0.15800000      0.38300000      9.46000000
O      2.19900000    -15.14200000     -5.17000000
H      1.40800000    -14.79100000     -4.76100000
H      2.88000000    -15.03600000     -4.50600000
O      0.13700000    -10.76900000     -9.14900000
H     -0.18700000    -10.27500000     -9.90200000
H      0.57000000    -11.53200000     -9.53200000
O      1.66800000      1.50700000     16.13500000
H      2.24000000      1.22600000     16.84900000
H      1.55100000      0.72300000     15.59800000
O    -15.71800000      4.00600000      0.65700000
H    -16.51900000      4.50900000      0.80500000
H    -15.04900000      4.66700000      0.48000000
O      8.92200000     -7.20100000     -7.60200000
H      9.83700000     -7.44100000     -7.75300000
H      8.77600000     -6.44500000     -8.17000000
O     -0.46100000    -14.36300000     10.61200000
H      0.00900000    -14.75000000      9.87400000
H      0.11900000    -14.49800000     11.36200000
O     -6.81700000      7.93600000      9.53800000
H     -6.83000000      7.72600000     10.47100000
H     -7.72800000      8.13900000      9.32500000
O     -2.18500000    -11.09100000      7.15500000
H     -2.11400000    -11.51600000      8.01000000
H     -2.89300000    -11.56000000      6.71200000
O      0.33000000     -6.53400000     -4.42900000
H      0.59400000     -5.80500000     -3.86800000
H     -0.62600000     -6.53500000     -4.38800000
O     -7.02500000    -11.05000000     -5.83100000
H     -7.93500000    -11.03800000     -6.12700000
H     -6.51900000    -11.25100000     -6.61900000
O      9.32900000     -3.71400000      8.42000000
H      9.86900000     -4.29500000      7.88400000
H      8.74200000     -4.30300000      8.89500000
O    -16.46300000      6.37000000     -4.85700000
H    -17.26000000      6.56600000     -4.36500000
H    -16.32300000      5.43300000     -4.72400000
O    -11.17900000     -2.89400000    -11.93100000
H    -10.99300000     -2.05600000    -12.35500000
H    -12.13500000     -2.94200000    -11.90800000
O     -5.34900000     -6.84300000    -11.92500000
H     -4.81300000     -7.57400000    -12.23400000
H     -5.55700000     -7.06500000    -11.01800000
O      1.75500000     -6.42800000      3.25400000
H      2.06800000     -6.08200000      4.09000000
H      1.84400000     -5.69600000      2.64400000
O     10.06500000     12.77900000     -8.31000000
H      9.54900000     11.98900000     -8.47000000
H     10.65000000     12.54000000     -7.59100000
O      7.47100000     -4.83400000      9.89500000
H      7.25800000     -5.40900000     10.63100000
H      7.03500000     -4.00800000     10.10200000
O      6.02400000      3.61600000     -0.46600000
H      5.51800000      3.21400000     -1.17200000
H      5.36500000      4.00400000      0.11100000
O     -6.52400000    -10.43600000    -13.25300000
H     -5.73900000     -9.90000000    -13.37100000
H     -6.61300000    -10.91400000    -14.07700000
O     -6.60800000    -14.45900000      8.12300000
H     -6.36800000    -13.70000000      8.65500000
H     -5.77600000    -14.89700000      7.94400000
O      0.36300000      9.88100000     -7.42600000
H      0.90700000      9.10600000     -7.27900000
H      0.97700000     10.61500000     -7.38500000
O     -3.57700000      7.95600000    -14.38500000
H     -4.44100000      7.55500000    -14.47800000
H     -3.51100000      8.55900000    -15.12600000
O     -2.83900000     -6.90500000     10.20800000
H     -2.37900000     -6.11900000      9.91200000
H     -2.22500000     -7.61900000     10.04000000
O      0.88500000     -1.32000000     15.36900000
H      0.19000000     -1.92800000     15.62200000
H      0.49900000     -0.79400000     14.66800000
O      8.51300000    -14.60200000     -3.12500000
H      8.89700000    -15.47800000     -3.10900000
H      8.92000000    -14.17600000     -3.87900000
O      1.07500000     -8.23800000     12.70900000
H      2.03100000     -8.19700000     12.74200000
H      0.83000000     -8.73600000     13.48900000
O     -0.74100000     15.69100000      3.99900000
H     -0.85100000     14.78300000      3.71600000
H     -1.52200000     16.14000000      3.67600000
O     -7.62300000     -1.62900000    -14.42800000
H     -7.31400000     -1.74500000    -15.32700000
H     -8.44200000     -2.12200000    -14.39100000
O     16.23100000      3.97000000     -0.99900000
H     16.28600000      4.09600000     -1.94600000
H     15.39100000      4.35800000     -0.75400000
O    -12.77200000     -5.97800000     -2.06800000
H    -12.45700000     -6.86200000     -1.88300000
H    -12.42200000     -5.77500000     -2.93500000
O      8.13000000    -15.09900000      3.71700000
H      7.98400000    -15.36700000      2.81000000
H      8.08500000    -14.14300000      3.69400000
O     10.10000000     -0.40700000     -4.56900000
H      9.31100000     -0.56200000     -5.08700000
H     10.80400000     -0.35100000     -5.21500000
O    -10.36200000      8.56800000      6.40700000
H    -11.15000000      8.05300000      6.23500000
H     -9.64100000      8.00200000      6.13100000
O    -13.28400000     -0.83800000     -5.61200000
H    -13.96200000     -1.39600000     -5.23100000
H    -12.49500000     -1.04400000     -5.11100000
O      0.68400000      1.06700000     -8.29400000
H      1.14500000      0.94100000     -9.12400000
H      1.24200000      1.66600000     -7.79800000
O    -11.39500000    -11.18500000      2.53100000
H    -10.99100000    -11.80100000      3.14200000
H    -10.66400000    -10.83600000      2.02300000
O     14.42500000     -8.06200000     -0.92700000
H     13.84900000     -7.73600000     -0.23500000
H     13.83100000     -8.44500000     -1.57200000
O      0.31600000     -3.45500000      4.13400000
H      0.98000000     -4.05000000      4.48100000
H      0.80700000     -2.67700000      3.86900000
O      7.90600000      4.77400000      1.31500000
H      7.27800000      4.24800000      0.81900000
H      7.40300000      5.11100000      2.05700000
O     -9.53900000     13.48100000      3.18500000
H    -10.32500000     12.94800000      3.06600000
H     -9.12700000     13.49800000      2.32100000
O     11.45700000     -8.62600000      9.50200000
H     12.16400000     -9.15400000      9.13100000
H     11.84000000     -7.75600000      9.61000000
O    -11.78800000    -13.35100000     -2.44600000
H    -12.71900000    -13.25300000     -2.64600000
H    -11.70800000    -13.06800000     -1.53500000
O    -15.27500000     -6.72800000      4.40300000
H    -15.10500000     -5.92900000      4.90200000
H    -14.91700000     -7.43000000      4.94700000
O     -9.51600000      1.38400000     -5.39200000
H    -10.18700000      1.77300000     -5.95300000
H     -9.09100000      0.72900000     -5.94500000
O      4.05100000      4.11700000    -10.07400000
H      4.79900000      4.57600000     -9.69100000
H      4.41000000      3.28100000    -10.37100000
O      1.14800000    -11.19400000      0.81000000
H      1.44300000    -10.85600000      1.65600000
H      0.74300000    -12.03600000      1.01700000
O     -8.90600000     -0.16100000      8.23100000
H     -8.05800000     -0.15700000      7.78800000
H     -9.45900000     -0.72100000      7.68500000
O      1.97500000    -12.10700000     -6.03800000
H      1.04000000    -11.94700000     -5.91000000
H      2.34100000    -12.10800000     -5.15300000
O      8.83100000     12.57500000     -3.24500000
H      8.11100000     12.23300000     -3.77500000
H      9.61300000     12.41800000     -3.77500000
O     12.03300000     -7.23400000     -8.16100000
H     12.44800000     -7.16800000     -9.02100000
H     12.37600000     -6.48600000     -7.67200000
O     -0.94700000     15.27300000     -0.55100000
H     -0.14800000     15.43700000     -0.05100000
H     -1.64500000     15.65800000     -0.02100000
O     -2.54600000     -2.46900000      4.10500000
H     -1.62300000     -2.72300000      4.09600000
H     -2.69000000     -2.12200000      4.98600000
O     -2.61800000      1.13700000     -6.43000000
H     -1.89800000      1.75800000     -6.32100000
H     -2.20700000      0.35500000     -6.79700000
O     -4.65100000    -15.91300000     -3.48100000
H     -5.28200000    -16.61100000     -3.30400000
H     -5.18000000    -15.19400000     -3.82700000
O      4.48100000      2.03200000     -2.39600000
H      3.76000000      2.61700000     -2.62800000
H      4.19900000      1.17000000     -2.70100000
O     -3.82600000     -6.03800000     14.66400000
H     -3.84900000     -5.08900000     14.54400000
H     -4.03400000     -6.16700000     15.58900000
O     -1.14400000     -6.81400000      1.23800000
H     -0.47800000     -7.48700000      1.38200000
H     -0.77100000     -6.25000000      0.56000000
O      2.61100000     -6.02900000    -13.34700000
H      3.42300000     -5.53600000    -13.46700000
H      2.32200000     -5.80300000    -12.46300000
O      2.51200000     -0.01500000     -5.42700000
H      3.04400000      0.74900000     -5.64900000
H      3.13500000     -0.74100000     -5.39800000
O      2.23800000      3.67600000     10.79200000
H      2.18400000      2.99800000     11.46600000
H      2.11600000      4.49800000     11.26800000
O      9.52300000      6.41000000      8.90200000
H      9.11500000      5.96900000      9.64800000
H      8.99100000      6.14800000      8.15000000
O      6.54700000     -6.62000000     15.67800000
H      5.71300000     -6.18000000     15.84400000
H      6.82000000     -6.94900000     16.53500000
O      0.87200000      3.97700000      3.52000000
H      0.79300000      4.75400000      2.96600000
H      1.78900000      3.71500000      3.43500000
O    -11.71200000      0.42800000      8.04000000
H    -11.77300000      0.18600000      7.11600000
H    -10.77300000      0.52500000      8.20100000
O     -7.70500000      8.21600000     12.14300000
H     -7.08500000      8.66300000     12.72000000
H     -8.55700000      8.35000000     12.55700000
O     11.90700000      5.25800000     11.23300000
H     11.88100000      6.09500000     10.76800000
H     11.84500000      4.59900000     10.54200000
O     -8.33500000     -0.45300000     -7.24500000
H     -8.88400000     -1.19400000     -7.50100000
H     -8.18900000      0.02900000     -8.05900000
O     -3.89200000    -16.88700000      0.39800000
H     -3.20100000    -16.76100000      1.04900000
H     -4.60700000    -17.29700000      0.88400000
O     -9.19700000     -9.36900000      2.59500000
H     -8.88000000     -9.22800000      1.70300000
H     -8.42300000     -9.65200000      3.08200000
O     -0.27400000    -13.00000000      2.60400000
H      0.16100000    -13.74000000      3.02700000
H     -0.08700000    -12.25400000      3.17500000
O     -8.83300000      3.05400000      6.47100000
H     -9.53100000      3.23600000      5.84200000
H     -8.84600000      2.10300000      6.57500000
O     -9.04500000      0.67300000      1.86200000
H     -9.20900000     -0.20000000      2.21800000
H     -8.10500000      0.68500000      1.68100000
O      2.15000000     10.73500000      1.43100000
H      2.90100000     11.12700000      1.87600000
H      2.36700000      9.80400000      1.37100000
O     -6.28000000    -11.88100000      1.24400000
H     -5.53200000    -11.57700000      1.75900000
H     -6.20700000    -11.40800000      0.41500000
O    -10.39600000      0.65500000     -8.91500000
H    -10.16700000      0.57000000     -9.84000000
H    -11.12500000      0.04600000     -8.79200000
O    -15.25200000      0.85700000     -8.66600000
H    -16.16100000      0.56700000     -8.74700000
H    -15.29100000      1.59700000     -8.05900000
O      4.74000000      2.08300000      7.76300000
H      5.17700000      1.78000000      8.55900000
H      3.81700000      1.87200000      7.90100000
O      0.50100000     -0.87100000    -15.20800000
H      0.56000000      0.07200000    -15.36400000
H      0.56000000     -1.26200000    -16.08000000
O      1.22600000     12.42900000    -12.09400000
H      1.85400000     12.40500000    -11.37200000
H      0.37600000     12.53700000    -11.66800000
O     -3.85200000     -7.94700000      6.37300000
H     -3.97500000     -7.05500000      6.04900000
H     -3.07800000     -7.89400000      6.93300000
O      4.80400000      4.45600000     11.23200000
H      4.46200000      5.33700000     11.38200000
H      4.08500000      3.99000000     10.80500000
O     -5.98800000    -12.18400000      9.35400000
H     -5.96100000    -11.90500000     10.26900000
H     -5.75900000    -11.39900000      8.85700000
O      0.07700000     10.71100000     13.02200000
H      0.12100000     11.23500000     13.82200000
H     -0.76300000     10.25600000     13.08100000
O      8.42600000    -11.69900000     -2.51900000
H      7.47700000    -11.57800000     -2.50900000
H      8.54700000    -12.64800000     -2.54400000
O     -0.58200000     -3.83700000    -12.44600000
H     -1.27900000     -4.41800000    -12.14300000
H     -0.34400000     -4.17700000    -13.30900000
O     -9.75100000     -2.40800000     -8.39400000
H    -10.63500000     -2.63000000     -8.68500000
H     -9.17500000     -2.85500000     -9.01500000
O      7.52700000     -9.32700000     -8.60500000
H      7.88800000     -8.61200000     -8.08100000
H      6.76500000     -8.94400000     -9.04000000
O     -1.00500000      3.25100000     -5.65500000
H     -0.69700000      4.05800000     -6.06600000
H     -1.42800000      3.54000000     -4.84700000
O      5.04300000     -4.41900000      4.40500000
H      5.92800000     -4.60100000      4.72300000
H      4.46800000     -4.77100000      5.08400000
O     -9.87400000     -6.53300000    -11.00700000
H     -9.40800000     -7.35900000    -11.14000000
H    -10.79800000     -6.78000000    -10.98900000
O     14.86500000      7.12100000     -0.46800000
H     14.42700000      6.57800000      0.18800000
H     15.75200000      7.23700000     -0.12900000
O     11.67900000    -10.10400000     -8.36700000
H     11.76100000     -9.15000000     -8.36600000
H     12.49800000    -10.41500000     -7.98200000
O      6.82700000     -4.13700000    -11.56700000
H      7.44200000     -3.87000000    -12.25000000
H      7.30200000     -3.99300000    -10.74800000
O     -2.52600000     -9.83700000      3.93900000
H     -2.89800000     -9.65800000      4.80300000
H     -1.68700000     -9.37600000      3.94000000
O      6.21000000      0.13700000     -0.11500000
H      5.66600000      0.36200000     -0.87000000
H      5.58400000     -0.06000000      0.58100000
O     -0.07900000     -8.33000000      4.42200000
H     -0.14800000     -7.43900000      4.07900000
H     -0.46000000     -8.27900000      5.29900000
O      1.39400000    -13.22200000     -9.93000000
H      1.11100000    -13.65900000    -10.73300000
H      0.97400000    -13.71800000     -9.22700000
O     -4.00900000      6.18100000     -7.70500000
H     -4.18100000      5.67700000     -6.91000000
H     -3.56000000      5.56700000     -8.28600000
O      3.30300000      8.34900000    -12.78300000
H      3.82500000      8.27200000    -11.98400000
H      3.68000000      7.70100000    -13.37800000
O      7.73800000     -2.54300000      0.52000000
H      7.90800000     -1.61000000      0.38700000
H      7.99100000     -2.70500000      1.42900000
O    -16.39000000     -0.74400000     -4.74800000
H    -17.30700000     -0.57600000     -4.53300000
H    -16.30100000     -1.69500000     -4.68900000
O      8.46000000    -11.32100000     11.53800000
H      8.79200000    -12.21500000     11.44700000
H      7.77900000    -11.25000000     10.86900000
O    -11.68500000     -8.89800000     -2.11200000
H    -10.82800000     -8.47800000     -2.04400000
H    -11.91300000     -9.12500000     -1.21100000
O      8.78900000     -4.94800000     15.02000000
H      8.08200000     -5.49800000     15.35700000
H      8.41100000     -4.07000000     14.97900000
O     -2.16100000      5.01100000     13.57300000
H     -2.41000000      5.20100000     14.47700000
H     -1.21600000      4.86100000     13.61100000
O     -9.97600000     -3.91800000      5.65800000
H    -10.78700000     -3.42500000      5.53300000
H    -10.26300000     -4.77500000      5.97200000
O     -4.94300000    -16.43000000      4.48900000
H     -5.82000000    -16.76000000      4.28900000
H     -4.39100000    -16.78000000      3.78900000
O     11.46000000      6.60300000     -3.29900000
H     11.86000000      6.96700000     -2.50800000
H     10.53600000      6.84300000     -3.23200000
O      1.73900000     -4.76200000    -11.17300000
H      1.31400000     -4.96700000    -10.34000000
H      1.04900000     -4.35800000    -11.70000000
O     -9.90400000     15.68400000      0.02300000
H     -9.53500000     14.80400000      0.08900000
H     -9.32000000     16.14600000     -0.57800000
O    -13.30000000     -9.54400000     -4.18100000
H    -13.58400000    -10.34100000     -3.73200000
H    -12.69500000     -9.12700000     -3.56800000
O     11.00700000     -9.70500000      0.21500000
H     11.55800000     -9.84800000     -0.55400000
H     10.40000000     -9.01400000     -0.05000000
O      8.53900000      4.02800000    -14.79800000
H      8.86600000      4.05300000    -15.69700000
H      7.85900000      3.35500000    -14.80900000
O     12.56400000      7.12200000     -8.99700000
H     13.28400000      6.89700000     -8.40800000
H     12.10700000      6.29400000     -9.14300000
O     15.72600000     -6.84000000      3.85500000
H     15.93400000     -7.31700000      3.05200000
H     14.98400000     -6.28300000      3.61700000
O     -1.46300000      8.45500000     10.14500000
H     -1.19200000      9.36900000     10.06100000
H     -2.31100000      8.41600000      9.70200000
O      3.48400000      5.08100000     14.30100000
H      3.18500000      5.47700000     13.48200000
H      4.06200000      5.73900000     14.68800000
O     -6.49100000     10.83200000     -9.60400000
H     -6.77000000     11.74500000     -9.67500000
H     -5.66800000     10.79400000    -10.09100000
O     -2.95100000     -2.75000000     -3.97100000
H     -3.72000000     -2.63800000     -4.53000000
H     -2.65600000     -1.85700000     -3.79000000
O      0.45200000      7.51300000     -4.62300000
H     -0.37000000      7.80700000     -5.01500000
H      0.51300000      6.58800000     -4.86000000
O      4.77300000    -11.33000000    -11.04100000
H      4.86100000    -10.69400000    -10.33000000
H      5.66500000    -11.64200000    -11.19400000
O      8.64800000      9.18400000     -1.15700000
H      7.87200000      9.03300000     -0.61700000
H      9.00600000     10.01200000     -0.83600000
O     12.58300000     -0.43800000     10.36200000
H     12.70900000     -0.25100000     11.29200000
H     11.77300000     -0.94700000     10.32900000
O      8.71700000      1.08200000    -10.09500000
H      8.60700000      1.05900000    -11.04600000
H      8.70600000      0.16200000     -9.83100000
O     14.55400000     -7.15000000     -3.75300000
H     14.10800000     -7.97900000     -3.92800000
H     15.27200000     -7.38500000     -3.16600000
O      2.60000000      8.91600000     -5.34800000
H      3.21300000      8.19600000     -5.49800000
H      1.78900000      8.48600000     -5.07600000
O      8.64000000     12.67000000      2.05300000
H      9.28100000     12.25800000      2.63300000
H      8.64100000     12.12200000      1.26800000
O     -9.98700000      5.57700000     -4.28400000
H     -9.16800000      5.11500000     -4.46700000
H    -10.67200000      4.94800000     -4.50800000
O      9.43700000     -8.63500000    -11.03000000
H      9.56100000     -9.50700000    -10.65500000
H      8.48800000     -8.50900000    -11.03300000
O    -12.34300000     -3.69800000     -5.97200000
H    -13.25000000     -3.41300000     -6.08300000
H    -11.99700000     -3.13200000     -5.28200000
O      4.85200000     -4.51900000    -13.79800000
H      5.09100000     -3.59100000    -13.79300000
H      5.51700000     -4.93900000    -13.25300000
O      1.64000000     -1.36800000      7.40300000
H      0.76800000     -1.71300000      7.59100000
H      1.78100000     -1.56600000      6.47700000
O      7.47400000      4.20100000     10.07000000
H      6.82200000      3.58100000     10.39600000
H      7.31900000      4.99900000     10.57600000
O     -3.05100000    -14.49200000     10.10400000
H     -3.03000000    -14.93000000      9.25300000
H     -2.13200000    -14.31700000     10.30600000
O      9.57600000      9.31000000      4.93900000
H      8.70400000      9.33200000      4.54400000
H     10.05100000     10.02000000      4.50800000
O     15.43300000     -0.34400000      6.60900000
H     15.84800000      0.33000000      7.14700000
H     15.41600000      0.03100000      5.72800000
O      8.54000000      5.92800000      6.44300000
H      7.92700000      6.41200000      5.88900000
H      8.01200000      5.23000000      6.83100000
O      3.31800000    -11.42200000    -14.09800000
H      2.61600000    -12.04500000    -13.91100000
H      2.87100000    -10.58200000    -14.20000000
O    -12.19900000      5.36000000     -2.00200000
H    -12.01900000      4.48000000     -1.67300000
H    -11.34900000      5.79900000     -1.99200000
O    -10.34400000      6.71400000    -11.38300000
H    -11.00500000      7.39600000    -11.26400000
H     -9.53300000      7.10900000    -11.06300000
O     -5.73500000      7.88000000    -11.11700000
H     -6.18100000      8.57900000    -11.59500000
H     -5.45600000      7.26600000    -11.79700000
O    -17.00500000     -0.14400000      5.69500000
H    -17.01700000     -0.70800000      4.92200000
H    -16.33600000      0.51300000      5.50200000
O     13.70100000     -3.57600000    -10.48100000
H     13.84000000     -2.66600000    -10.74400000
H     14.56600000     -3.97900000    -10.54600000
O    -13.77600000     -8.51900000      6.07300000
H    -14.21000000     -9.37200000      6.05500000
H    -12.91700000     -8.69500000      6.45600000
O     -4.98000000    -15.39200000     -7.61300000
H     -4.31800000    -14.70600000     -7.70100000
H     -5.75600000    -14.93600000     -7.28500000
O     -0.57600000      4.31600000     10.49100000
H      0.20900000      3.87500000     10.16700000
H     -0.25000000      5.12400000     10.88800000
O      6.12400000     -9.89900000    -13.90300000
H      5.43100000     -9.24400000    -13.82000000
H      6.40100000     -9.83900000    -14.81700000
O    -12.30900000     -7.71700000      8.88100000
H    -12.14200000     -8.57900000      9.26400000
H    -11.99700000     -7.09800000      9.54100000
O     -0.18000000     -9.19300000     10.21000000
H     -0.22600000     -8.69600000     11.02700000
H      0.70100000     -9.02400000      9.87600000
O      0.51400000    -13.86300000     -0.44600000
H      1.29500000    -14.34400000     -0.17300000
H      0.00200000    -13.76100000      0.35600000
O    -14.72500000     -6.78100000     -6.33100000
H    -15.18600000     -6.47000000     -5.55200000
H    -13.82800000     -6.93500000     -6.03300000
O      6.96300000     -7.09700000     -0.01500000
H      6.32100000     -7.78400000     -0.19300000
H      6.55200000     -6.55400000      0.65700000
O      0.57600000     16.22900000     -3.97500000
H      0.26900000     16.37300000     -4.87100000
H      0.17400000     16.93500000     -3.46800000
O     10.84400000      3.21800000     13.41800000
H     11.46900000      3.89500000     13.16000000
H      9.99100000      3.57100000     13.16400000
O    -11.06900000     -5.64700000     10.80400000
H    -10.21300000     -5.27200000     10.59900000
H    -11.62300000     -4.88900000     10.99200000
O     -6.22700000      0.33600000      2.14600000
H     -5.67200000     -0.41200000      2.36700000
H     -5.63500000      0.95300000      1.71400000
O     16.25900000     -3.51100000      2.98700000
H     15.51400000     -3.34100000      2.41100000
H     15.88800000     -3.49800000      3.86900000
O      4.86100000      0.03400000     -7.19700000
H      4.46400000      0.32300000     -8.01900000
H      4.64000000      0.72200000     -6.56900000
O     -9.08200000     -3.54800000      0.13300000
H     -8.25700000     -3.19600000     -0.20000000
H     -8.87400000     -4.44600000      0.38800000
O     10.39000000    -13.15700000      5.81400000
H     10.47800000    -13.16800000      6.76700000
H      9.44500000    -13.15700000      5.66100000
O     -7.22400000      2.28200000      3.79100000
H     -6.89300000      1.54500000      3.27700000
H     -6.45000000      2.81600000      3.97000000
O     -4.59500000    -12.46000000     12.12800000
H     -4.07000000    -12.80200000     11.40400000
H     -4.12600000    -12.73700000     12.91500000
O     -6.25700000      7.42400000     -8.46000000
H     -5.43700000      7.06700000     -8.11900000
H     -6.09400000      7.54700000     -9.39500000
O     -9.07400000    -14.00600000     -5.72800000
H     -9.27800000    -13.21900000     -5.22200000
H     -9.57800000    -14.70000000     -5.30400000
O      5.19600000     -4.20500000     16.36100000
H      5.29700000     -4.43900000     17.28300000
H      4.62000000     -3.44100000     16.36900000
O      8.31500000     10.20100000    -12.73800000
H      8.77200000     10.25000000    -13.57800000
H      7.48100000      9.77800000    -12.94200000
O     -2.02500000      3.40900000      2.36100000
H     -1.28400000      3.58100000      2.94300000
H     -2.27900000      2.50700000      2.55800000
O     12.26600000      1.42300000      6.99300000
H     11.79300000      2.19800000      6.68900000
H     12.91100000      1.76400000      7.61200000
O      4.16300000      9.57100000     -7.83100000
H      4.82800000      9.69000000     -7.15300000
H      3.61400000     10.35200000     -7.76900000
O     -2.03300000    -16.23600000     -3.98900000
H     -1.91400000    -16.77100000     -3.20400000
H     -2.96400000    -16.01500000     -3.99000000
O     10.54800000      9.31600000      1.42200000
H      9.60500000      9.20400000      1.30600000
H     10.84200000      8.49200000      1.80900000
O     -7.76600000      6.75300000      5.68400000
H     -7.16100000      7.24200000      5.12600000
H     -7.86000000      5.90500000      5.25000000
O    -15.17000000     -1.35000000      2.61500000
H    -14.48900000     -1.68600000      3.19800000
H    -15.66600000     -2.12700000      2.35500000
O     -3.48600000    -13.29800000     -7.95500000
H     -3.49700000    -12.36900000     -8.18300000
H     -2.76500000    -13.38300000     -7.33000000
O      3.11700000     12.01600000      6.31900000
H      2.36900000     11.43300000      6.44800000
H      3.35000000     12.30600000      7.20000000
O      1.79700000      7.52400000     -8.10500000
H      1.75200000      7.90300000     -8.98200000
H      2.62100000      7.85200000     -7.74400000
O     11.43200000     -1.07900000     -7.61300000
H     11.81100000     -1.82800000     -7.15400000
H     12.18100000     -0.64100000     -8.01700000
O     -0.53500000     -4.48400000     15.38600000
H     -0.54000000     -5.06600000     16.14600000
H     -0.86500000     -3.65000000     15.72000000
O      5.46700000     -1.72300000      4.53000000
H      6.22600000     -1.60500000      5.10100000
H      5.29800000     -2.66500000      4.54900000
O    -11.54800000    -13.23900000      0.39500000
H    -10.74500000    -13.01400000      0.86600000
H    -11.59300000    -14.19400000      0.44100000
O      8.94300000     -2.06200000      2.87700000
H      9.76400000     -1.77800000      2.47400000
H      9.19700000     -2.36400000      3.74900000
O     -9.06900000     -4.10900000    -10.87600000
H     -9.20000000     -5.05700000    -10.91600000
H     -9.81500000     -3.74500000    -11.35200000
O      7.14600000      6.73800000     11.63100000
H      6.22500000      6.84400000     11.87200000
H      7.39500000      7.58400000     11.25900000
O      0.01300000     12.42100000     -0.17800000
H     -0.07700000     13.12300000     -0.82200000
H      0.93200000     12.15900000     -0.23600000
O     -9.77600000    -12.56500000      4.21300000
H     -9.81700000    -13.04600000      5.03900000
H     -9.32600000    -11.74900000      4.43400000
O     -8.20900000    -12.12600000     -9.54400000
H     -8.32300000    -12.56200000    -10.38800000
H     -8.74300000    -11.33500000     -9.60900000
O     12.60800000      4.45800000      6.17500000
H     11.99800000      4.36700000      5.44300000
H     12.32900000      5.25700000      6.62200000
O    -11.00300000     -8.24000000      4.53900000
H    -11.68900000     -8.90100000      4.63400000
H    -10.32300000     -8.67400000      4.02400000
O     10.46800000     -1.37100000     13.37700000
H     11.19800000     -1.58200000     13.95800000
H     10.78700000     -0.63900000     12.84800000
O     -5.62400000     -4.43700000    -13.38100000
H     -6.40600000     -3.88500000    -13.39700000
H     -5.79100000     -5.06800000    -12.68100000
O    -11.19900000     -1.87700000     -4.13100000
H    -10.28500000     -1.66700000     -4.32100000
H    -11.26200000     -1.83400000     -3.17700000
O     -2.89100000      6.87600000      2.71200000
H     -3.71000000      6.88200000      3.20800000
H     -2.93600000      7.66100000      2.16600000
O     -7.70400000     10.19200000     -2.02300000
H     -7.79300000      9.24900000     -2.15900000
H     -7.57900000     10.28800000     -1.07900000
O      3.80000000     12.06500000     11.12100000
H      4.51900000     11.70500000     11.64100000
H      3.15700000     11.35700000     11.07900000
O     -4.48600000      6.04400000     12.34400000
H     -4.37200000      6.97200000     12.54700000
H     -3.83800000      5.59800000     12.88900000
O      3.46700000      7.56800000      6.73900000
H      3.95000000      6.74500000      6.80500000
H      3.80000000      7.97800000      5.94000000
O      7.94500000     -2.32800000    -15.66200000
H      8.81800000     -2.25600000    -16.04700000
H      7.52300000     -3.03100000    -16.15700000
O      8.47300000     10.78600000    -10.08800000
H      7.60600000     11.09800000     -9.82900000
H      8.51100000     10.94000000    -11.03200000
O    -16.77600000     -2.85300000     -0.76900000
H    -16.29100000     -3.67400000     -0.68500000
H    -16.09800000     -2.17900000     -0.81400000
O     -7.31400000    -10.58000000     -3.12900000
H     -7.84500000    -11.35100000     -2.93200000
H     -7.03000000    -10.70900000     -4.03400000
O     -1.51200000    -16.15800000     -6.88300000
H     -1.48900000    -16.36500000     -5.94900000
H     -1.84800000    -16.95300000     -7.29700000
O      6.19400000      8.97200000    -14.24800000
H      6.42700000      8.04400000    -14.21900000
H      5.86200000      9.10700000    -15.13600000
O    -16.81500000     -4.04200000      3.85800000
H    -16.05600000     -4.39600000      4.32100000
H    -17.56900000     -4.42800000      4.30400000
O      6.34000000     13.34800000      3.12700000
H      7.22300000     13.05900000      2.89500000
H      6.44900000     14.26200000      3.39100000
O      2.15800000      3.20900000     -7.76500000
H      2.95800000      3.58400000     -8.13500000
H      1.60300000      3.96600000     -7.57900000
O     15.74300000      7.96200000     -3.37900000
H     15.41600000      7.78100000     -2.49800000
H     16.16700000      7.14800000     -3.64900000
O      7.58400000     -8.85500000      3.89300000
H      8.10500000     -9.51000000      3.42800000
H      6.67800000     -9.13700000      3.76600000
O      3.43900000     -2.11800000     16.40700000
H      2.59300000     -2.10700000     15.95800000
H      3.99100000     -1.53100000     15.89000000
O     17.08400000      6.02300000      0.96200000
H     17.97200000      6.35900000      0.83800000
H     16.97700000      5.36900000      0.27200000
O     -8.99400000      4.40400000     12.29100000
H     -8.73600000      4.77500000     13.13600000
H     -8.17800000      4.35300000     11.79300000
O     -7.47900000     11.17600000     11.93900000
H     -8.14500000     10.60400000     11.55600000
H     -7.64700000     12.03400000     11.55000000
O     -8.03700000      9.26600000     -7.87800000
H     -7.57700000      9.86000000     -8.47100000
H     -7.54200000      8.44800000     -7.92700000
O      6.70000000      6.28500000    -15.37900000
H      6.68800000      6.15700000    -16.32800000
H      7.47200000      5.80300000    -15.08300000
O      6.02100000      0.89400000      9.91600000
H      6.25800000      1.17500000     10.79900000
H      6.59200000      0.14600000      9.74100000
O     12.70300000      8.65300000     -1.16600000
H     13.40700000      8.02900000     -0.99300000
H     12.33500000      8.84500000     -0.30400000
O    -13.39300000     -3.61500000     -9.19000000
H    -13.26400000     -2.73800000     -9.55100000
H    -14.00200000     -3.48700000     -8.46300000
O     -9.84500000      5.64300000     -7.22900000
H     -9.42300000      6.01700000     -6.45600000
H    -10.62400000      6.18200000     -7.36100000
O      4.11700000      8.81000000     10.10700000
H      4.22700000      9.52700000     10.73300000
H      3.27100000      8.98100000      9.69300000
O      7.68700000     -0.84900000     -5.66100000
H      7.21700000     -0.65700000     -6.47300000
H      7.16300000     -0.43200000     -4.97700000
O     -6.25300000     -0.85200000    -11.94200000
H     -6.93700000     -1.00800000    -12.59300000
H     -6.24600000     -1.64600000    -11.40800000
O     -0.70300000     10.27700000      1.63700000
H      0.19000000     10.42200000      1.95100000
H     -0.61000000     10.16900000      0.69100000
O      3.96200000      6.57400000    -14.74500000
H      3.65600000      6.14000000    -15.54100000
H      4.86000000      6.26200000    -14.63200000
O     13.74600000      2.54400000    -11.93500000
H     12.81900000      2.61700000    -11.70600000
H     13.74600000      2.33600000    -12.87000000
O     13.13100000      0.99200000     -2.21700000
H     13.48500000      1.51000000     -2.94000000
H     12.45900000      1.55100000     -1.82800000
O     10.18300000     -5.53000000      3.49500000
H     10.63300000     -6.37400000      3.53500000
H     10.57600000     -5.08500000      2.74400000
O     -3.92200000      3.18100000     -1.33100000
H     -4.31400000      4.01200000     -1.60000000
H     -3.97200000      2.62900000     -2.11200000
O      5.97000000      2.18700000    -11.22800000
H      6.44800000      3.01300000    -11.16800000
H      6.57600000      1.53300000    -10.87800000
O     10.54300000      8.58800000    -11.39200000
H     11.30800000      9.01400000    -11.00600000
H      9.88000000      9.27800000    -11.43400000
O     -7.35300000     -5.90100000     -0.58100000
H     -7.72700000     -6.40600000      0.14000000
H     -6.60700000     -5.44400000     -0.19200000
O     -7.12000000     -0.63400000     -1.53000000
H     -6.80100000     -1.29700000     -0.91800000
H     -6.91200000     -0.98700000     -2.39500000
O     11.75700000      7.95200000      9.93200000
H     11.42800000      8.76500000     10.31700000
H     11.00600000      7.58700000      9.46500000
O      6.27800000     14.66800000      8.97600000
H      5.39400000     14.41300000      9.24400000
H      6.72600000     13.83800000      8.81000000
O     -7.68200000      5.01000000     -8.85500000
H     -7.28400000      5.87400000     -8.74900000
H     -8.49900000      5.06100000     -8.35900000
O      3.77300000     -9.43600000     13.05700000
H      4.60800000     -9.34000000     13.51600000
H      3.92700000    -10.13900000     12.42600000
O     12.27600000     -4.18400000      2.09100000
H     12.86500000     -4.35100000      2.82700000
H     12.03800000     -3.26100000      2.18000000
O     -1.13200000     13.54800000      2.11500000
H     -1.97000000     13.92400000      1.84400000
H     -0.86300000     13.00400000      1.37400000
O     -1.39300000      4.63900000    -16.02900000
H     -0.82300000      5.26900000    -15.58800000
H     -1.01500000      3.78500000    -15.81600000
O     -5.19800000     -3.72600000     11.99300000
H     -4.35600000     -3.29900000     11.83200000
H     -5.03000000     -4.65500000     11.83500000
O      1.42100000     -5.24700000     13.91400000
H      0.92600000     -6.00900000     13.61200000
H      0.87600000     -4.86500000     14.60200000
O     -5.21700000     15.96100000     -1.20200000
H     -4.33400000     16.16200000     -1.51300000
H     -5.34000000     16.53400000     -0.44500000
O     -4.70100000      0.88500000     16.76100000
H     -5.29700000      0.22700000     17.12100000
H     -4.99800000      1.71100000     17.14200000
O      4.04400000      0.59200000      5.07800000
H      4.45100000      0.90900000      5.88400000
H      4.43900000     -0.26800000      4.93100000
O      0.36100000     -1.19500000     10.68300000
H      1.00700000     -0.58000000     11.02900000
H      0.62600000     -2.04500000     11.03500000
O    -14.86800000     -6.29500000      8.39400000
H    -14.04700000     -6.77500000      8.28800000
H    -14.63400000     -5.53700000      8.92900000
O     -2.93600000     -1.31100000     -7.75600000
H     -2.51700000     -1.55500000     -8.58100000
H     -2.23700000     -1.37100000     -7.10500000
O      9.67800000     -1.50600000     -9.68700000
H     10.05000000     -1.34200000     -8.82000000
H     10.00500000     -2.37200000     -9.92800000
O    -10.11300000    -11.06400000     -6.97400000
H    -10.22300000    -11.69700000     -7.68400000
H    -10.88800000    -10.50400000     -7.03100000
O      2.11100000    -12.80600000      8.52700000
H      1.37800000    -13.14900000      8.01600000
H      2.82400000    -13.42400000      8.36900000
O    -15.45100000     -4.25200000      6.37500000
H    -15.68200000     -4.98600000      6.94500000
H    -15.71200000     -3.47500000      6.86900000
O     -2.16500000     -0.20200000     -3.55200000
H     -2.46100000      0.29700000     -2.79100000
H     -1.36300000      0.23800000     -3.83100000
O      1.07500000     -3.60600000     11.55200000
H      1.13400000     -4.23600000     10.83400000
H      1.20700000     -4.12900000     12.34200000
O      5.88600000     -2.66000000     10.01700000
H      4.97400000     -2.55700000      9.74500000
H      6.34300000     -1.92800000      9.60400000
O      6.49400000      5.77600000     -9.91000000
H      7.27200000      5.81000000     -9.35300000
H      6.81400000      5.43700000    -10.74700000
O     -9.13900000    -12.72700000      1.43500000
H     -9.07900000    -12.83000000      2.38400000
H     -8.28500000    -12.38300000      1.17600000
O     -6.21700000     -2.87800000     -3.52600000
H     -5.91300000     -3.78200000     -3.43800000
H     -5.61000000     -2.48100000     -4.15100000
O     -9.36500000     13.37800000     -4.25600000
H     -8.74000000     13.95300000     -3.81500000
H     -8.85700000     12.96000000     -4.95200000
O      1.90500000      5.52300000    -11.34700000
H      1.22600000      5.96900000    -10.84100000
H      2.38400000      5.00400000    -10.70100000
O     16.69900000     -6.67500000     -1.28300000
H     15.88400000     -7.16500000     -1.17200000
H     16.84400000     -6.25400000     -0.43500000
O      2.41000000     -8.13300000      9.31600000
H      3.03900000     -7.87900000      8.64000000
H      2.92100000     -8.14700000     10.12500000
O    -13.58900000      1.67100000     -4.43900000
H    -14.37200000      2.03400000     -4.85300000
H    -13.39800000      0.87800000     -4.94000000
O     13.70800000      7.64000000      2.84100000
H     14.21700000      8.16500000      2.22400000
H     14.36100000      7.12000000      3.30900000
O     -0.69700000     -4.15400000     -2.94100000
H     -0.07800000     -3.42500000     -2.89000000
H     -1.51800000     -3.75100000     -3.22300000
O     -3.44600000     -1.50500000     10.84900000
H     -2.70700000     -1.44600000     11.45400000
H     -3.36000000     -0.73300000     10.29000000
O     -9.67700000      2.92400000    -15.00400000
H     -9.46200000      2.39000000    -14.23900000
H    -10.18500000      3.65400000    -14.65100000
O     -1.40800000     -5.59000000      3.70300000
H     -0.78700000     -4.87300000      3.83500000
H     -1.35400000     -5.78500000      2.76800000
O     -0.01900000    -14.44500000     -8.05300000
H     -0.60600000    -15.17800000     -7.86700000
H     -0.35100000    -13.73000000     -7.50900000
O     11.28700000      6.31200000      2.24000000
H     10.95700000      5.72400000      2.91800000
H     12.08000000      6.69200000      2.61700000
O     -6.21900000      0.81600000    -14.94600000
H     -5.61400000      1.05200000    -14.24200000
H     -6.72000000      0.08000000    -14.59300000
O      5.33400000     -7.23800000     -3.67500000
H      5.68800000     -7.91800000     -4.25000000
H      5.42500000     -7.59900000     -2.79300000
O      4.84200000     -2.21100000     12.51400000
H      4.43200000     -3.05000000     12.72400000
H      5.35600000     -2.38600000     11.72600000
O    -11.63200000      7.44800000     11.54000000
H    -12.46400000      7.82300000     11.25000000
H    -11.49900000      6.69000000     10.97000000
O      3.15000000    -12.05300000     -1.00600000
H      2.58800000    -11.55300000     -0.41400000
H      2.87000000    -12.96100000     -0.89100000
O     -1.99900000      4.67100000      0.14100000
H     -2.03800000      4.18300000      0.96400000
H     -2.56600000      4.18000000     -0.45500000
O    -10.70300000     -1.10800000    -13.97800000
H    -10.38600000     -0.77100000    -14.81600000
H    -11.60900000     -1.36300000    -14.15000000
O     -7.95900000      3.95700000     -5.18600000
H     -7.91400000      3.00100000     -5.20200000
H     -7.27700000      4.23900000     -5.79500000
O    -10.38400000      0.13600000     15.27500000
H    -10.08100000      0.14200000     14.36800000
H    -10.86000000      0.96000000     15.37400000
O     -5.83200000      6.71100000    -14.99200000
H     -5.96600000      5.82000000    -14.66600000
H     -5.73600000      6.60800000    -15.93800000
O      2.08700000     10.01900000     11.40600000
H      1.38800000     10.23300000     12.02400000
H      1.62900000      9.76900000     10.60400000
O     -5.37700000     -1.62300000      5.51700000
H     -4.44900000     -1.39500000      5.57700000
H     -5.82600000     -0.92800000      6.00000000
O      4.24600000     -4.44900000     -9.99000000
H      3.39500000     -4.60800000    -10.39900000
H      4.80700000     -4.16000000    -10.71000000
O     10.78000000     -7.78200000     13.39700000
H     10.48200000     -7.11900000     12.77400000
H     10.84500000     -8.58400000     12.88000000
O      1.25500000    -10.77100000      4.54400000
H      0.70300000     -9.98900000      4.58400000
H      2.06400000    -10.47200000      4.12900000
O     -4.69100000      4.93200000    -12.43100000
H     -4.69200000      4.48700000    -11.58300000
H     -4.34200000      4.28300000    -13.04200000
O      5.29600000      7.02100000     14.94200000
H      6.23400000      7.18200000     14.84500000
H      5.12200000      7.16600000     15.87200000
O      4.04400000      2.19600000     -5.86600000
H      3.28100000      2.73000000     -6.08900000
H      4.54200000      2.73400000     -5.25100000
O     14.05500000     -5.08300000     -7.89600000
H     14.88800000     -5.08600000     -8.36900000
H     13.59100000     -4.31600000     -8.23200000
O    -15.01900000     -3.11600000     -6.50600000
H    -15.61300000     -2.58300000     -7.03400000
H    -15.59600000     -3.66200000     -5.97300000
O      1.76700000      8.97200000      8.46100000
H      1.36500000      9.59400000      7.85500000
H      2.44200000      8.53400000      7.94200000
O     -2.51400000    -15.91600000      2.60400000
H     -2.58700000    -15.07000000      3.04600000
H     -2.15600000    -16.50400000      3.26900000
O     -1.02100000      7.14000000    -14.19400000
H     -1.92300000      7.46000000    -14.21000000
H     -0.50200000      7.90000000    -13.92800000
O      3.67500000    -14.46800000     -2.90800000
H      4.55800000    -14.52000000     -2.54400000
H      3.09800000    -14.51200000     -2.14600000
O     -6.70000000    -14.55200000      0.96500000
H     -6.78200000    -13.66500000      1.31400000
H     -6.01700000    -14.48500000      0.29800000
O      3.35200000     -4.25500000      8.11600000
H      4.27500000     -4.45200000      7.95300000
H      3.35900000     -3.37700000      8.49700000
O     -6.09200000     -2.91100000      0.08400000
H     -5.35800000     -3.29000000     -0.39800000
H     -5.69100000     -2.50900000      0.85500000
O     -5.19300000     11.70600000     -3.47700000
H     -4.86100000     11.21000000     -4.22600000
H     -6.05500000     11.32900000     -3.30300000
O      8.37100000     -2.07600000      6.47900000
H      8.73500000     -2.66700000      7.13800000
H      9.13300000     -1.75300000      5.99800000
O     -4.25000000     -6.69500000     -7.48200000
H     -3.32900000     -6.47200000     -7.34900000
H     -4.68100000     -5.85400000     -7.63500000
O      6.33000000     14.90900000     -7.82300000
H      5.70700000     14.73900000     -7.11500000
H      5.89400000     15.55900000     -8.37300000
O     -7.20300000     16.17000000      3.74400000
H     -6.85000000     15.53100000      3.12400000
H     -7.77600000     15.65800000      4.31500000
O    -13.52000000     -1.62300000      8.77000000
H    -12.78300000     -1.02000000      8.67000000
H    -14.29500000     -1.07600000      8.64500000
O     11.46200000      7.38700000      5.65600000
H     10.86600000      8.05000000      5.30600000
H     11.12900000      6.55900000      5.31100000
O     -4.29400000      8.65900000     13.41600000
H     -4.19100000      9.25700000     12.67600000
H     -3.78800000      9.06200000     14.12200000
O    -13.33000000      6.58300000     -4.46800000
H    -13.48900000      5.91900000     -5.13900000
H    -12.70800000      6.17300000     -3.86700000
O      6.99000000      4.10300000      7.46600000
H      6.28400000      3.46600000      7.35800000
H      7.36800000      3.89900000      8.32100000
O     10.71200000     -2.20800000      5.01700000
H     11.16700000     -3.00500000      5.29000000
H     11.41400000     -1.58800000      4.82000000
O      4.43800000      6.89100000     -5.33100000
H      4.65100000      6.20600000     -5.96500000
H      4.91800000      6.64300000     -4.54000000
O    -11.99400000      3.74000000     -4.93000000
H    -12.43300000      3.13500000     -4.33100000
H    -12.07700000      3.32900000     -5.79000000
O     -2.48000000    -15.19200000    -10.12100000
H     -2.74000000    -14.33900000     -9.77400000
H     -2.01300000    -15.61200000     -9.39900000
O     -6.49200000     14.84400000      6.43300000
H     -6.39100000     15.67000000      5.96000000
H     -7.36300000     14.89800000      6.82600000
O      0.97700000    -14.84300000      4.10600000
H      1.37100000    -15.46600000      4.71700000
H      0.71300000    -14.10400000      4.65500000
O     -4.72400000      5.69300000     -2.59600000
H     -4.65400000      6.64200000     -2.69700000
H     -5.62800000      5.54800000     -2.31600000
O      5.79200000     10.44900000     12.59900000
H      6.38000000     10.52700000     11.84800000
H      6.37100000     10.48600000     13.36100000
O      8.94300000      7.91600000     -3.62500000
H      9.04400000      8.32200000     -2.76400000
H      8.04600000      8.12300000     -3.88400000
O     -1.88600000      7.81100000    -10.12100000
H     -1.97300000      6.93900000    -10.50400000
H     -0.95800000      7.88400000     -9.89700000
O     -7.98200000      8.26300000      1.91200000
H     -8.85200000      8.18500000      2.30500000
H     -7.85000000      7.43200000      1.45600000
O     -9.56400000      5.54300000      7.39900000
H     -8.98500000      6.00200000      6.79100000
H     -9.25200000      4.63800000      7.38900000
O     -8.64400000     11.92200000     -6.48800000
H     -9.50200000     11.92500000     -6.91300000
H     -8.34800000     11.01400000     -6.55400000
O      8.30200000     -2.03100000    -12.86900000
H      8.04000000     -2.10800000    -13.78700000
H      8.03300000     -1.14700000    -12.61700000
O      3.54600000      3.09100000      3.82500000
H      3.51600000      3.37500000      4.73800000
H      3.52900000      2.13500000      3.87100000
O      9.19200000     15.45300000     -3.18300000
H      8.64700000     14.66700000     -3.22000000
H      8.56700000     16.17800000     -3.19700000
O      8.07900000     -7.98500000      6.57000000
H      7.73400000     -8.68300000      7.12800000
H      7.84900000     -8.25300000      5.68100000
O    -13.83300000      1.73600000    -11.20400000
H    -14.16500000      1.48600000    -10.34200000
H    -13.44700000      2.60200000    -11.07000000
O     -5.26300000     13.08700000     -0.98700000
H     -5.04800000     12.70100000     -1.83600000
H     -4.98700000     14.00000000     -1.06200000
O     -5.81500000     -7.80000000     -9.48500000
H     -5.13000000     -7.67300000     -8.83000000
H     -6.61100000     -7.94600000     -8.97400000
O    -12.03600000     -6.03200000     -4.64200000
H    -12.09500000     -5.14800000     -5.00300000
H    -11.34900000     -6.45600000     -5.15700000
O     -9.12600000      3.22300000      0.61400000
H     -9.65400000      2.67000000      1.19000000
H     -8.62300000      2.60500000      0.08300000
O    -10.49300000      9.64700000     -8.80800000
H    -10.53000000      9.75300000     -9.75800000
H     -9.63000000      9.26800000     -8.64200000
O    -16.24600000      1.60700000     -5.91000000
H    -17.19800000      1.64800000     -6.00200000
H    -16.05300000      0.67300000     -5.83000000
O      3.25000000     11.14800000    -10.41500000
H      3.28700000     10.25100000    -10.08200000
H      3.90500000     11.17200000    -11.11200000
O     -4.27500000     -5.42400000      0.77600000
H     -4.17500000     -4.71300000      0.14300000
H     -3.39000000     -5.76800000      0.89200000
O     -0.65100000     10.88600000      9.45000000
H     -0.30100000     11.63900000      9.92500000
H     -1.19800000     11.27000000      8.76300000
O      1.51100000      5.05600000     16.28500000
H      0.69700000      4.57200000     16.14600000
H      2.00300000      4.93400000     15.47400000
O    -14.15700000     -1.70200000     -0.79500000
H    -13.23600000     -1.88700000     -0.97900000
H    -14.21900000     -0.74700000     -0.81600000
O     15.56700000     -4.70600000     -5.56100000
H     15.11700000     -5.23900000     -4.90500000
H     15.23500000     -5.02700000     -6.39900000
O     12.03200000     -0.72300000    -11.35000000
H     11.09000000     -0.69700000    -11.17800000
H     12.39900000     -0.05400000    -10.77200000
O      4.75000000     -0.31400000     14.58000000
H      5.55400000      0.20500000     14.58200000
H      4.87300000     -0.94200000     13.86800000
O     -8.31100000      5.55100000      1.69400000
H     -8.42400000      4.63200000      1.45100000
H     -8.20300000      5.53600000      2.64500000
O     -2.81400000      0.84300000      3.60300000
H     -2.61500000     -0.01000000      3.99000000
H     -3.13300000      1.37000000      4.33600000
O    -12.75900000     -0.39600000     -8.29100000
H    -13.47800000      0.18900000     -8.52800000
H    -12.78800000     -0.43700000     -7.33600000
O     14.59000000      3.73000000      4.33500000
H     13.98700000      3.91800000      5.05400000
H     14.05500000      3.27300000      3.68700000
O      5.43800000     -0.84100000     -3.11000000
H      5.47100000     -0.35200000     -3.93100000
H      6.33800000     -1.13600000     -2.97100000
O     11.45700000      0.14600000      0.17800000
H     10.52700000      0.32800000      0.31500000
H     11.50400000     -0.20600000     -0.71100000
O      3.63100000     -5.57400000     -4.80500000
H      4.15800000     -4.77500000     -4.83500000
H      4.16300000     -6.19400000     -4.30600000
O     10.30100000      4.88900000      4.57000000
H     10.15500000      3.94700000      4.65900000
H      9.68800000      5.28600000      5.18800000
O     -9.98500000     -7.34000000    -13.82100000
H     -9.55700000     -6.96200000    -14.58800000
H     -9.40600000     -7.12100000    -13.09100000
O     -8.74300000     -2.07200000      2.59100000
H     -8.96000000     -2.36900000      1.70700000
H     -8.16500000     -2.75200000      2.93600000
O      0.24500000     -1.40400000    -11.59300000
H     -0.15900000     -2.19300000    -11.95300000
H      0.06300000     -1.44900000    -10.65400000
O     -0.60700000      0.18700000     13.64500000
H     -1.44900000     -0.26500000     13.60200000
H     -0.75400000      1.01200000     13.18200000
O     -6.29600000      5.73800000      7.77200000
H     -6.76400000      6.04400000      6.99500000
H     -6.61000000      6.30300000      8.47900000
O      6.52800000     10.31900000     -6.58900000
H      6.76700000     10.12200000     -5.68300000
H      7.24700000      9.96100000     -7.11000000
O      1.75500000     -3.97800000     -6.14700000
H      1.94300000     -4.65100000     -5.49300000
H      2.57700000     -3.49600000     -6.23900000
O     -4.63800000    -14.53600000     -0.57600000
H     -4.31700000    -14.74300000     -1.45400000
H     -4.22800000    -15.19100000     -0.01100000
O      4.20200000      0.31700000     -9.84500000
H      3.29200000      0.42600000    -10.11900000
H      4.71600000      0.59000000    -10.60500000
O     -3.60900000     15.13500000      1.35300000
H     -3.68000000     15.77100000      2.06500000
H     -4.50000000     14.80400000      1.23800000
O     -2.93900000      8.51100000      0.12300000
H     -3.87700000      8.68300000      0.03900000
H     -2.52900000      9.37200000      0.04100000
O     -5.23100000     -9.89900000      5.25000000
H     -5.03700000     -9.01100000      5.55200000
H     -5.36200000     -9.80800000      4.30700000
O     -5.21700000     -9.95700000      8.14500000
H     -5.34000000     -9.08500000      7.77000000
H     -5.07500000    -10.52500000      7.38800000
O      5.04200000      7.08900000     -2.53100000
H      4.41200000      7.49400000     -1.93500000
H      5.80000000      6.89400000     -1.98000000
O     -8.72800000     -6.17800000      1.68100000
H     -9.51900000     -6.63600000      1.96400000
H     -8.11800000     -6.27800000      2.41200000
O      3.97200000     -9.59300000     -4.66600000
H      3.39400000    -10.08400000     -4.08200000
H      4.40500000    -10.26300000     -5.19400000
O     -0.32800000    -12.54900000      5.72500000
H      0.24300000    -11.87200000      5.35900000
H     -0.94400000    -12.06900000      6.27800000
O      2.24400000    -16.65500000      5.87200000
H      3.16600000    -16.46400000      5.70100000
H      2.20700000    -17.60800000      5.95400000
O      8.30800000      4.89200000     13.47900000
H      7.58400000      4.43300000     13.90600000
H      7.88300000      5.51800000     12.89400000
O     -4.15100000      8.22600000      9.55700000
H     -5.10800000      8.25900000      9.56100000
H     -3.93900000      7.38300000      9.95800000
O     16.05200000      4.49300000     -3.62700000
H     15.39900000      3.79600000     -3.69200000
H     16.11100000      4.84900000     -4.51400000
O     -2.82400000      5.59400000      9.68100000
H     -1.89800000      5.38300000      9.79900000
H     -3.26700000      5.13200000     10.39200000
O     -7.65000000     -7.27900000      5.35400000
H     -8.12000000     -6.46600000      5.16500000
H     -6.73000000     -7.01900000      5.39700000
O     -9.93900000      0.28600000     -2.04200000
H     -9.79900000      0.81200000     -2.82900000
H     -9.06300000     -0.00500000     -1.79000000
O     -2.55400000     -0.61700000      6.25900000
H     -2.55700000      0.33600000      6.35400000
H     -1.73900000     -0.89600000      6.67700000
O     14.25300000      2.09200000     -4.36500000
H     14.43500000      1.89800000     -5.28400000
H     13.42500000      2.57300000     -4.38100000
O    -12.43500000      4.30400000    -11.18200000
H    -12.50900000      5.12400000    -10.69300000
H    -12.13300000      4.56900000    -12.05000000
O      8.86700000    -11.23300000     -9.85100000
H      8.25800000    -11.42100000    -10.56600000
H      8.49700000    -10.46400000     -9.41800000
O     11.65400000     -8.38400000      3.26600000
H     12.11800000     -8.51300000      4.09300000
H     11.05600000     -9.13000000      3.20700000
O     -4.08600000      0.54100000    -13.07500000
H     -4.69900000      0.11300000    -12.47700000
H     -3.34400000     -0.06100000    -13.12900000
O      3.42900000    -11.60800000     10.94300000
H      2.92600000    -12.13600000     10.32400000
H      3.86200000    -12.24800000     11.50800000
O    -10.82700000      6.86300000      1.50500000
H    -11.39300000      6.38400000      2.11200000
H    -10.02000000      6.35000000      1.47500000
O      5.72300000     -4.82100000     -7.93000000
H      6.60200000     -4.69400000     -8.28800000
H      5.15100000     -4.83800000     -8.69700000
O      3.24600000     -1.90600000      9.70900000
H      3.03700000     -1.17700000     10.29300000
H      2.51700000     -1.93300000      9.08900000
O     -0.27900000     -9.59100000     -0.37300000
H     -0.75200000    -10.18100000     -0.95900000
H      0.30900000    -10.16300000      0.12000000
O     -4.82600000      3.69200000      3.06900000
H     -5.06300000      3.26000000      2.24800000
H     -3.90400000      3.92400000      2.96000000
O     12.72200000     -2.97000000     -5.95800000
H     13.58400000     -3.35900000     -5.81100000
H     12.10500000     -3.61500000     -5.61300000
O     -0.23200000     -9.41300000    -13.77200000
H     -0.87000000     -9.76100000    -14.39500000
H      0.29500000    -10.17100000    -13.52100000
O      1.64200000      8.89700000      4.15500000
H      1.94700000      8.52300000      3.32900000
H      1.43000000      8.13700000      4.69800000
O     -1.64100000     11.68200000     -8.69500000
H     -0.99300000     11.51700000     -8.01100000
H     -2.38700000     12.06400000     -8.23200000
O     -4.18800000     15.35500000      7.94100000
H     -3.56100000     14.65800000      7.74900000
H     -5.00700000     15.05700000      7.54400000
O      0.85600000     -2.18700000     -3.86000000
H      0.98200000     -1.26700000     -3.62600000
H      1.02800000     -2.21900000     -4.80100000
O     -6.23200000     -2.16700000      9.85200000
H     -5.96600000     -2.45500000     10.72500000
H     -6.02000000     -2.90600000      9.28100000
O     -3.68500000     -8.40300000     -1.88000000
H     -4.03800000     -7.89400000     -2.60900000
H     -4.37000000     -9.04000000     -1.67800000
O      4.20400000      7.20800000     12.12700000
H      4.15100000      7.67700000     11.29500000
H      3.94000000      7.85300000     12.78300000
O      3.77700000     -4.45700000     13.53900000
H      2.84400000     -4.64300000     13.43000000
H      4.04500000     -5.00200000     14.27800000
O     -0.45800000      7.73100000     -0.97700000
H     -0.84400000      8.53600000     -1.32400000
H     -1.20400000      7.23100000     -0.64700000
O     -7.96500000     -5.69000000      9.94600000
H     -7.43600000     -6.04000000     10.66300000
H     -8.36700000     -6.46100000      9.54500000
O     -1.74100000     13.49100000      7.36700000
H     -1.04100000     14.08200000      7.64400000
H     -1.34600000     12.96100000      6.67400000
O      6.72500000     16.06700000      0.55900000
H      7.45500000     15.72400000      0.04400000
H      7.03500000     16.03500000      1.46500000
O     -6.69500000     -8.80800000     10.73000000
H     -6.27700000     -9.29200000     10.01800000
H     -6.60800000     -9.38100000     11.49200000
O      4.51700000      9.70300000      4.98000000
H      3.69500000      9.70400000      4.48900000
H      4.46100000     10.47500000      5.54200000
O     11.10000000      2.45800000    -11.22300000
H     10.83600000      3.04300000    -11.93300000
H     10.41800000      1.78700000    -11.19900000
O     -1.87500000     -2.37800000     16.13600000
H     -2.39100000     -2.04900000     16.87200000
H     -1.79000000     -1.62700000     15.54900000
O     14.04100000      0.77300000      0.75300000
H     14.32800000      1.16900000     -0.07000000
H     13.08800000      0.72900000      0.67900000
O     11.41000000     -1.35000000     -2.33700000
H     10.91100000     -0.98900000     -3.06900000
H     12.18800000     -0.79500000     -2.28100000
O     -0.10900000      5.80900000      1.66100000
H     -0.95300000      5.85300000      2.11100000
H     -0.32600000      5.52600000      0.77300000
O     -6.20300000      3.13400000    -16.87300000
H     -5.96500000      2.47500000    -16.22000000
H     -6.64000000      3.82100000    -16.37100000
O      0.65800000      6.88100000      9.62500000
H     -0.07400000      7.33200000     10.04700000
H      1.06400000      7.54800000      9.07200000
O     10.45800000    -14.37800000     -0.18900000
H     10.05800000    -14.29600000     -1.05500000
H     11.36200000    -14.09100000     -0.31400000
O      9.67900000      9.82300000      7.68400000
H      9.49300000      9.40000000      6.84600000
H      9.58300000      9.12400000      8.33100000
O     -3.21800000     -9.92800000     -5.71900000
H     -2.26700000    -10.00900000     -5.65200000
H     -3.39300000     -9.93100000     -6.66100000
O      6.43700000      9.61500000     -3.73000000
H      6.27500000     10.30300000     -3.08400000
H      5.79600000      8.93600000     -3.52200000
O    -11.17500000     -7.88000000     -8.38800000
H    -11.73200000     -8.35000000     -7.76700000
H    -10.76500000     -7.19000000     -7.86800000
O      6.60700000     -8.63400000    -11.50800000
H      6.46800000     -9.33300000    -12.14800000
H      5.87100000     -8.71500000    -10.90200000
O    -11.88600000     11.42600000     -6.85100000
H    -11.47800000     10.96300000     -7.58200000
H    -12.37100000     10.74800000     -6.37900000
O     -4.92000000      3.04600000     14.11100000
H     -5.76300000      3.44300000     14.32900000
H     -5.14200000      2.17100000     13.79400000
O     -6.38100000      0.78000000     -5.23900000
H     -7.30400000      0.93800000     -5.04300000
H     -6.35200000      0.67300000     -6.18900000
O     -5.41100000     -6.58000000     11.36400000
H     -5.74300000     -7.47200000     11.47200000
H     -4.51800000     -6.69500000     11.03900000
O     10.23900000    -13.72200000     -5.03800000
H     10.02200000    -13.21100000     -5.81800000
H     11.14400000    -13.48300000     -4.83900000
O     -9.11400000     -5.19300000     13.58100000
H     -8.25200000     -5.52200000     13.83600000
H     -9.72900000     -5.84500000     13.91600000
O     -8.96200000      7.90100000     -5.40500000
H     -9.67900000      8.48600000     -5.64800000
H     -9.36000000      7.27000000     -4.80500000
O     -9.02800000    -13.99300000      6.45800000
H     -8.48200000    -13.90700000      7.24000000
H     -9.02400000    -14.93100000      6.26600000
O     -7.35100000    -16.12000000      3.04900000
H     -7.71100000    -16.82400000      2.51000000
H     -6.96900000    -15.50800000      2.42000000
O     15.58200000     -2.33400000     -8.48100000
H     16.48800000     -2.27400000     -8.78500000
H     15.64800000     -2.31500000     -7.52700000
O      1.69200000     14.39000000     -2.21900000
H      1.36600000     14.87100000     -2.97900000
H      1.75700000     15.04900000     -1.52800000
O      4.94600000     -0.94800000    -13.70200000
H      4.90700000     -0.48800000    -14.54000000
H      4.12400000     -1.43600000    -13.65800000
O      2.64200000     -4.52300000     -0.46000000
H      2.96000000     -4.01700000     -1.20800000
H      3.36000000     -4.49200000      0.17200000
O    -14.01900000      2.21900000      9.65800000
H    -14.48300000      2.99800000      9.96400000
H    -13.09200000      2.44700000      9.73500000
O    -14.08100000      3.51800000     -8.58400000
H    -13.15800000      3.30300000     -8.45000000
H    -14.06800000      4.28100000     -9.16200000
O     -1.43200000     11.10000000    -14.47600000
H     -0.88100000     10.92600000    -15.23900000
H     -0.83500000     11.03600000    -13.73000000
O      8.01200000    -15.73700000      1.06500000
H      7.99100000    -16.53700000      0.53900000
H      8.70700000    -15.21000000      0.67100000
O     -1.64700000      2.33900000     -9.11400000
H     -2.51800000      2.01900000     -8.88300000
H     -1.04800000      1.67500000     -8.77200000
O      5.09700000    -15.64600000      2.41700000
H      5.68300000    -16.35600000      2.15400000
H      5.51600000    -14.85300000      2.08300000
O      1.22600000      9.66700000     -2.78400000
H      1.12400000      8.92300000     -3.37700000
H      0.33000000      9.94000000     -2.58500000
O     13.68900000     -0.60100000     -9.03600000
H     14.19400000     -1.34800000     -8.71500000
H     14.17000000     -0.29900000     -9.80600000
O     13.70800000     -4.49900000      4.47300000
H     13.00500000     -4.47300000      5.12100000
H     14.42500000     -4.01100000      4.87700000
O    -12.70400000      1.77500000      4.48300000
H    -13.65500000      1.79800000      4.38000000
H    -12.48900000      0.84200000      4.51500000
O     18.49500000     -1.32300000      3.37900000
H     17.66100000     -1.64700000      3.04000000
H     18.92200000     -0.92200000      2.62300000
O     -3.65200000    -15.05000000      7.15300000
H     -3.68000000    -14.36100000      6.48900000
H     -3.06500000    -15.71200000      6.78700000
O      2.17200000     -5.20900000      5.58600000
H      2.55100000     -4.75800000      6.34000000
H      2.15600000     -6.13100000      5.84100000
O     -4.71900000      5.03000000     -5.35300000
H     -5.41800000      5.64800000     -5.14000000
H     -4.19200000      4.98000000     -4.55500000
O     -5.40200000     -8.50700000      2.98700000
H     -4.63300000     -8.56300000      2.42000000
H     -5.81100000     -7.67200000      2.75500000
O      6.41100000      5.58600000      3.56300000
H      6.41600000      4.95400000      4.28200000
H      6.71800000      6.40200000      3.95900000
O     -0.14000000     12.92700000     11.13300000
H     -1.03100000     12.75000000     11.43400000
H      0.38600000     12.93900000     11.93200000
O     16.00700000     -7.32000000     -6.44100000
H     16.23000000     -8.12100000     -6.91600000
H     15.11100000     -7.46400000     -6.13600000
O      1.93200000      2.72700000     13.48200000
H      2.58700000      3.17700000     14.01600000
H      1.41900000      2.21900000     14.11100000
O     -0.46700000     -9.48100000     -6.86000000
H      0.26800000     -9.00800000     -6.46800000
H     -0.07700000     -9.97800000     -7.57900000
O    -14.45300000     -6.13100000     -8.99800000
H    -14.58600000     -6.03100000     -8.05500000
H    -14.47300000     -5.23700000     -9.33900000
O     -8.59500000     -1.45900000     -4.57600000
H     -7.94400000     -2.10500000     -4.30400000
H     -8.44100000     -1.34300000     -5.51300000
O     -5.41600000     -2.15100000    -16.22300000
H     -5.21700000     -3.07900000    -16.10500000
H     -4.61500000     -1.69800000    -15.95900000
O     -3.59400000     -7.04500000    -15.06200000
H     -3.95500000     -6.16600000    -15.17800000
H     -3.47400000     -7.37300000    -15.95300000
O      8.95100000      0.65100000      0.53000000
H      8.15900000      0.67900000     -0.00700000
H      8.63600000      0.76300000      1.42700000
O      6.06100000     -9.19200000     14.39800000
H      6.94300000     -9.56400000     14.36600000
H      6.18800000     -8.30200000     14.72800000
O     11.77100000      4.28700000     -9.09500000
H     10.94000000      3.85100000     -8.91000000
H     12.09600000      3.85700000     -9.88700000
O     -1.36300000     10.22800000     -1.90400000
H     -1.80400000     10.28200000     -2.75200000
H     -1.30600000     11.13500000     -1.60400000
O     15.57300000     -2.38100000     -3.29500000
H     16.20900000     -3.09100000     -3.20000000
H     14.85400000     -2.62500000     -2.71300000
O    -15.15800000      5.75900000     -2.09600000
H    -14.45400000      6.08900000     -2.65500000
H    -15.81500000      5.42900000     -2.70900000
O    -14.42200000     -4.16800000     10.23100000
H    -14.29000000     -3.36900000      9.72100000
H    -15.11800000     -3.94600000     10.85000000
O     -7.70000000     -5.18700000    -15.78200000
H     -8.04700000     -4.82900000    -14.96500000
H     -8.31600000     -4.89300000    -16.45300000
O     -6.83100000     -6.02700000     14.63000000
H     -6.76000000     -6.03500000     15.58500000
H     -5.94800000     -6.23500000     14.32300000
O      4.21400000    -17.47800000     -0.03800000
H      4.31600000    -18.38100000     -0.33900000
H      3.66200000    -17.54600000      0.74100000
O      0.40400000      1.25900000    -17.13900000
H      0.80500000      2.00500000    -17.58600000
H     -0.20700000      1.65400000    -16.51600000
O      4.37100000     12.26600000      1.57400000
H      4.84400000     12.61500000      0.81900000
H      4.90600000     12.51200000      2.32800000
O     -8.43300000     -8.44000000     -4.54500000
H     -8.66300000     -8.64300000     -5.45200000
H     -8.32100000     -9.29500000     -4.13000000
O      6.36200000     -6.43200000      2.54300000
H      6.27200000     -5.64400000      3.07800000
H      7.13600000     -6.87300000      2.89400000
O      7.77400000      4.84200000     -2.40000000
H      7.25800000      4.36100000     -1.75200000
H      8.42400000      5.31700000     -1.88200000
O     -4.64700000     14.39800000     -8.62700000
H     -4.62700000     15.34300000     -8.77500000
H     -4.69000000     14.01900000     -9.50500000
O      5.61200000    -14.89100000      5.54700000
H      6.52800000    -15.13500000      5.41300000
H      5.19200000    -15.06800000      4.70500000
O      3.63900000     14.17200000      9.35400000
H      2.73000000     14.43600000      9.49000000
H      3.73200000     13.36300000      9.85900000
O      1.49000000     -0.88700000      4.65000000
H      2.28100000     -0.34700000      4.63500000
H      0.81300000     -0.31000000      5.00300000
O     -2.65600000    -12.15100000    -10.89800000
H     -2.10900000    -11.36500000    -10.90100000
H     -3.08400000    -12.14300000    -10.04200000
O     14.98100000      9.07900000     -5.84100000
H     14.13800000      8.63400000     -5.93400000
H     15.20200000      8.98200000     -4.91500000
O     -8.94900000     -0.25400000      4.65400000
H     -8.39900000      0.50000000      4.44000000
H     -8.63900000     -0.94800000      4.07200000
O      7.97400000      4.69100000    -12.19100000
H      7.99000000      4.59200000    -13.14300000
H      8.86400000      4.95900000    -11.96300000
O     -2.30600000     -6.34800000     -4.41900000
H     -2.41800000     -5.94300000     -3.55900000
H     -3.10200000     -6.86300000     -4.54700000
O    -11.45000000      2.21300000      2.01100000
H    -10.68600000      1.63700000      1.99100000
H    -11.84900000      2.05200000      2.86600000
O      1.35000000     -5.53400000      9.79300000
H      1.23700000     -6.48500000      9.78200000
H      2.23700000     -5.39500000      9.46300000
O     -0.51500000     -2.06300000     -8.99300000
H     -0.27700000     -1.67000000     -8.15400000
H     -0.15400000     -2.94900000     -8.95300000
O     15.17300000      3.64800000     -8.60000000
H     15.20200000      3.78500000     -9.54700000
H     15.00800000      4.51800000     -8.23700000
O     13.96300000      4.91300000      0.91000000
H     13.71300000      3.99400000      1.01300000
H     13.81300000      5.29900000      1.77300000
O     -9.65600000     10.49200000     10.10000000
H     -9.47700000      9.62300000      9.74100000
H     -9.80300000     11.04300000      9.33100000
O     -8.27700000    -14.80900000     -2.72800000
H     -8.29100000    -15.35800000     -1.94400000
H     -7.55000000    -15.15200000     -3.24800000
O      3.65300000    -10.83200000      2.99200000
H      4.08300000    -11.48000000      3.55100000
H      4.24400000    -10.07900000      3.00000000
O     -6.44900000    -13.61500000      5.07700000
H     -7.26000000    -13.84000000      5.53300000
H     -6.29200000    -14.35400000      4.48900000
O     -2.14600000     -1.14000000    -13.49700000
H     -1.22200000     -1.17200000    -13.74400000
H     -2.20700000     -1.69700000    -12.72100000
O      1.16700000      8.08800000     14.73400000
H      1.28200000      8.69800000     15.46300000
H      0.31100000      8.31000000     14.36900000
O     -3.79500000      6.15100000      7.24600000
H     -3.43400000      5.97500000      8.11500000
H     -4.74400000      6.12200000      7.37100000
O    -10.46100000     -6.53100000      6.57600000
H    -10.38600000     -7.32900000      6.05200000
H    -11.18200000     -6.70800000      7.18000000
O      6.56300000     12.88900000     -0.58600000
H      7.36900000     13.28600000     -0.25600000
H      6.13900000     13.58800000     -1.08500000
O     -5.63400000     -5.41400000     -3.00600000
H     -6.28100000     -5.45500000     -2.30200000
H     -5.98800000     -5.98300000     -3.69000000
O      7.39600000      2.61500000     -6.28700000
H      6.99000000      1.99300000     -5.68300000
H      7.51300000      3.41000000     -5.76800000
O      6.83300000      7.81400000      5.43800000
H      6.50500000      8.60400000      5.00900000
H      6.80200000      8.01800000      6.37300000
O    -11.34600000    -10.22700000      6.76500000
H    -10.94900000    -10.38700000      7.62100000
H    -10.71700000     -9.66800000      6.30900000
O    -13.95100000      5.94900000      0.24200000
H    -13.08300000      6.24800000     -0.03000000
H    -14.48500000      6.01100000     -0.55000000
O     17.29800000      2.92800000      5.41300000
H     17.84300000      3.70000000      5.25900000
H     16.76000000      2.85400000      4.62500000
O    -12.94100000      6.26300000     -9.57800000
H    -13.54800000      7.00300000     -9.56400000
H    -12.55100000      6.25700000     -8.70300000
O     -1.00800000      3.79100000     16.03700000
H     -1.65900000      4.32300000     16.49500000
H     -0.90300000      3.01500000     16.58700000
O    -14.67000000      8.52700000     -6.20000000
H    -14.14000000      8.80900000     -5.45400000
H    -14.91800000      7.62700000     -5.99100000
O      7.90700000     -1.41300000     -2.88000000
H      8.34400000     -2.26400000     -2.88400000
H      8.52400000     -0.82500000     -3.31600000
O     14.42000000    -10.96400000      0.16500000
H     14.20200000    -10.32700000      0.84600000
H     14.78800000    -10.43900000     -0.54500000
O      4.95800000     11.34900000    -12.92300000
H      5.16800000     10.43500000    -13.11500000
H      5.61900000     11.85200000    -13.39900000
O     -2.74100000     -1.18500000     13.62200000
H     -3.54600000     -1.05000000     13.12200000
H     -2.51200000     -2.10100000     13.46600000
O     -8.10900000     -5.73200000     -4.55200000
H     -8.66900000     -5.42000000     -3.84100000
H     -8.30200000     -6.66800000     -4.61700000
O      3.15400000    -14.66600000      0.11600000
H      3.62000000    -15.44300000     -0.19400000
H      3.59200000    -14.43500000      0.93600000
O     -6.47600000      0.56800000      7.03300000
H     -6.35500000      1.40400000      6.58200000
H     -6.20100000      0.74000000      7.93400000
O     -8.36800000     -7.72800000     -8.05400000
H     -8.40700000     -6.77300000     -8.00300000
H     -9.20300000     -7.98100000     -8.44700000
O     -3.67900000     12.84300000     -6.22900000
H     -3.94600000     13.41400000     -5.50900000
H     -3.99500000     13.28700000     -7.01600000
O     -3.83800000     -5.35600000      4.99900000
H     -2.95900000     -5.24900000      4.63400000
H     -4.42200000     -5.26700000      4.24600000
O    -14.61500000     -6.45600000      1.72600000
H    -14.87600000     -7.36900000      1.60700000
H    -14.69300000     -6.30500000      2.66800000
O    -11.76100000     -0.47500000      5.46200000
H    -10.83500000     -0.62300000      5.27100000
H    -12.14900000     -1.35000000      5.46000000
O      3.51400000    -13.80500000    -11.68500000
H      2.71900000    -13.60100000    -11.19300000
H      3.78000000    -12.96900000    -12.06800000
O     17.81600000      1.91800000      2.51400000
H     18.32400000      2.72600000      2.44400000
H     17.44500000      1.79200000      1.64000000
O      7.71000000     -0.95900000      8.75400000
H      7.52900000     -1.05000000      7.81800000
H      8.66600000     -0.96000000      8.81400000
O      0.58700000     -4.80000000     -8.53100000
H      1.07500000     -4.41200000     -7.80400000
H      0.15000000     -5.56000000     -8.14700000
O      4.04200000     -2.21900000     -6.17400000
H      4.76400000     -2.80700000     -5.95200000
H      4.38600000     -1.67400000     -6.88200000
O      8.28000000     -6.33100000     -3.45900000
H      8.66400000     -5.54000000     -3.08100000
H      7.41000000     -6.05900000     -3.75100000
O     -5.93400000    -13.69900000     -4.17100000
H     -6.22200000    -13.30100000     -4.99200000
H     -5.31800000    -13.06700000     -3.80100000
O    -12.96700000     10.44900000      4.77800000
H    -12.30100000     10.29100000      5.44600000
H    -13.65800000      9.81500000      4.97300000
O     -0.01800000      3.13100000     -2.31300000
H     -0.57800000      3.89100000     -2.15700000
H     -0.45100000      2.41400000     -1.84900000
O      0.30300000     17.80100000      5.20400000
H     -0.02300000     17.02600000      4.74600000
H      1.20800000     17.89200000      4.90700000
O      4.78900000     -7.66100000     -7.05600000
H      4.09500000     -7.87200000     -6.43100000
H      5.10300000     -6.79900000     -6.78400000
O      0.40000000     12.62100000     -5.07100000
H     -0.31600000     12.01300000     -4.88700000
H      0.18800000     13.40200000     -4.56100000
O     -7.05500000     -3.50900000      4.76100000
H     -6.45300000     -3.29200000      5.47300000
H     -7.92200000     -3.48500000      5.16600000
O      8.70900000     -4.14400000     -1.77800000
H      9.46400000     -4.52100000     -1.32700000
H      8.22800000     -3.68000000     -1.09300000
O      0.58500000     -3.07900000    -17.03200000
H     -0.36300000     -3.07100000    -17.16600000
H      0.78100000     -3.97600000    -16.76200000
O    -14.05500000      9.25500000      0.96300000
H    -14.07500000      9.15200000      1.91500000
H    -13.58900000     10.08000000      0.82200000
O     -3.80200000      5.50800000     15.86200000
H     -3.58900000      5.29400000     16.77000000
H     -4.29800000      4.75100000     15.54700000
O     -3.00000000     10.30400000      3.46000000
H     -2.62000000      9.66600000      4.06300000
H     -2.37200000     10.35800000      2.74000000
O     -9.52500000     -4.26200000    -13.91000000
H    -10.11600000     -3.52300000    -14.05600000
H     -9.97700000     -4.80600000    -13.26600000
O      3.65400000      4.24300000      6.19300000
H      2.76200000      4.59300000      6.17600000
H      3.81600000      4.04700000      7.11600000
O     -4.22500000      8.40200000     -2.75000000
H     -4.98500000      8.97900000     -2.67600000
H     -3.63400000      8.69400000     -2.05500000
O     -4.57900000     -7.90000000     -4.52300000
H     -4.74700000     -7.76500000     -5.45600000
H     -4.10500000     -8.73100000     -4.48300000
O      3.04700000     -8.71900000    -13.71300000
H      2.93100000     -7.77000000    -13.77000000
H      3.07500000     -8.90000000    -12.77300000
O      1.03300000      5.06700000      7.40000000
H      1.08800000      5.43900000      8.28000000
H      1.12900000      4.12400000      7.53200000
O      2.23900000    -11.13300000     -3.35600000
H      2.31800000    -11.48800000     -2.47100000
H      1.69300000    -10.35300000     -3.25300000
O     -9.77100000     -4.85500000     -2.44300000
H     -9.18900000     -4.38300000     -1.84700000
H    -10.63900000     -4.76800000     -2.04900000
O      8.47900000     -4.35800000     -8.83300000
H      8.13500000     -3.48300000     -8.65500000
H      9.40400000     -4.21600000     -9.03400000
O     -8.16000000      7.63100000     -1.41600000
H     -7.81900000      6.76300000     -1.63200000
H     -9.07100000      7.47500000     -1.16600000
O      4.21600000     -7.43300000     11.00300000
H      4.70900000     -6.68200000     11.33500000
H      4.10300000     -8.00100000     11.76500000
O      5.46000000    -11.86900000     -2.43900000
H      4.70100000    -12.00800000     -1.87300000
H      5.12100000    -11.98700000     -3.32700000
O      3.66400000     -4.45400000      1.94700000
H      4.00700000     -4.49800000      2.84000000
H      4.00600000     -3.63100000      1.59900000
O     12.52500000     -6.15500000      9.79100000
H     12.74800000     -5.52800000      9.10300000
H     13.18800000     -6.01600000     10.46700000
O     15.18300000      1.18200000      3.53900000
H     15.25100000      0.46600000      2.90800000
H     15.97700000      1.69900000      3.40200000
O      7.10600000      1.48700000     -3.79600000
H      8.01600000      1.62500000     -3.53100000
H      6.59400000      1.72100000     -3.02200000
O     -0.86900000     -6.70800000    -14.84200000
H     -0.57000000     -7.45000000    -14.31600000
H     -1.82100000     -6.80200000    -14.87000000
O     12.69200000     -7.44000000      0.96300000
H     12.33100000     -7.88100000      1.73200000
H     12.29600000     -6.56900000      0.97800000
O      6.32300000      2.45500000    -14.33600000
H      5.87800000      1.99000000    -15.04500000
H      5.75900000      2.32500000    -13.57300000
O      5.19800000     -9.00900000     -1.10800000
H      4.43500000     -8.43500000     -1.04100000
H      4.85600000     -9.81900000     -1.48700000
O      6.66700000    -15.76300000     -7.35700000
H      7.58300000    -15.48900000     -7.39500000
H      6.22700000    -15.06100000     -6.87700000
O      3.64100000     11.75900000     -5.09200000
H      2.76600000     12.14400000     -5.02900000
H      3.54300000     10.88000000     -4.72700000
O     -7.29500000     11.95300000      6.29500000
H     -6.60200000     11.30000000      6.39100000
H     -6.83200000     12.79000000      6.26300000
O     10.85500000     11.87800000     -5.29900000
H     11.65200000     12.03100000     -4.79000000
H     10.71400000     10.93300000     -5.24600000
O     10.49800000     -0.13400000      8.51800000
H     10.98800000      0.49500000      7.98700000
H     10.99200000     -0.95000000      8.43800000
