# Supplementary material for: Integrated Multiscale Multilevel Approach to Open Shell Molecular Systems
Source: J Chem Theory Comput. 2023 Feb 13;19(5):1446–56. doi: 10.1021/acs.jctc.2c00805 (PMC10018740; doi:10.1021/acs.jctc.2c00805)
Supplement: Supplementary file 2 — ct2c00805_si_002.zip [file ct2c00805_si_002.zip › structures/PROXYL/frame80.xyz]

2585

C     -0.81100000      1.44900000     -0.40000000
H     -1.86100000      1.44300000     -0.10400000
H     -0.69600000      2.30500000     -1.06500000
C     -0.32100000      0.19300000     -1.14500000
C     -1.45300000     -0.34700000     -1.98900000
H     -2.44400000     -0.44400000     -1.54500000
H     -1.23300000     -1.34500000     -2.36900000
H     -1.60700000      0.26700000     -2.87700000
C      0.92900000      0.47900000     -2.01700000
H      1.71400000      0.76100000     -1.31600000
H      1.25800000     -0.46300000     -2.45500000
H      0.72900000      1.29000000     -2.71800000
N      0.05100000     -0.61500000      0.04000000
O      0.43900000     -1.81300000     -0.06000000
C      0.16500000      0.09100000      1.29600000
C     -0.97500000     -0.46500000      2.16900000
H     -1.98400000     -0.30700000      1.78800000
H     -0.91300000     -1.53100000      2.38700000
H     -0.96700000      0.11000000      3.09500000
C      1.57900000     -0.10400000      1.90100000
H      1.77200000     -1.17600000      1.96000000
H      1.58700000      0.36900000      2.88300000
H      2.35200000      0.34000000      1.27400000
C      0.03200000      1.53300000      0.85900000
H     -0.47600000      2.12700000      1.61900000
H      0.98300000      2.05700000      0.76000000
O      2.62800000      8.92800000      7.24500000
H      3.52700000      8.68700000      7.47000000
H      2.48400000      9.76200000      7.69200000
O     11.26300000     -4.87800000      7.97800000
H     11.09000000     -4.00200000      7.63400000
H     11.75200000     -5.31700000      7.28200000
O     -8.47700000     -1.64700000    -10.94100000
H     -8.37800000     -2.23600000    -11.69000000
H     -9.33300000     -1.86700000    -10.57500000
O     11.69400000      7.73900000      0.54200000
H     11.41000000      8.65300000      0.51900000
H     12.58600000      7.77500000      0.88500000
O      9.78800000     -5.95900000      5.04200000
H      9.90200000     -6.73800000      4.49800000
H      9.13100000     -6.21400000      5.69000000
O     -9.08200000      1.42300000    -10.84300000
H     -9.00200000      0.47200000    -10.90500000
H     -8.27000000      1.70500000    -10.42100000
O      9.79400000     -9.00700000      8.11000000
H     10.46800000     -8.90900000      7.43800000
H      9.00600000     -8.63000000      7.71800000
O      1.33400000     -5.29100000     11.63200000
H      1.34800000     -5.20400000     10.67900000
H      2.19300000     -5.65200000     11.85200000
O     -1.95200000    -15.51400000      6.23500000
H     -2.32600000    -14.77200000      5.76000000
H     -1.78300000    -15.17500000      7.11400000
O     -2.63000000      8.20000000      0.95800000
H     -2.45800000      8.69600000      1.75900000
H     -1.93100000      8.46200000      0.35900000
O      2.72400000     -3.62500000    -17.62000000
H      3.38600000     -3.65400000    -16.92900000
H      1.98900000     -4.12800000    -17.26900000
O      6.43000000     -4.55500000    -12.01600000
H      6.29800000     -3.74900000    -11.51700000
H      6.04700000     -5.24100000    -11.46900000
O      2.78800000     -6.32000000      3.44600000
H      2.18500000     -6.58700000      2.75300000
H      3.62300000     -6.72400000      3.20700000
O      1.59100000    -12.23300000     -4.97900000
H      0.75000000    -11.92000000     -4.64800000
H      1.47500000    -13.17900000     -5.07100000
O     -8.69700000     -4.65200000     -6.00400000
H     -7.87800000     -4.38000000     -5.59000000
H     -9.21500000     -5.02200000     -5.29000000
O      5.61800000    -10.74200000    -11.11400000
H      4.93700000    -11.39500000    -10.95000000
H      5.36800000    -10.33900000    -11.94600000
O     -3.84700000     -7.55200000     -0.98700000
H     -4.17700000     -8.42600000     -1.19300000
H     -3.31300000     -7.67600000     -0.20200000
O     13.64100000     -1.03200000      8.36500000
H     13.70600000     -0.97600000      9.31800000
H     13.73100000     -0.12800000      8.06400000
O      0.30700000    -12.34800000     -0.44200000
H      0.66300000    -12.18400000      0.43100000
H     -0.37800000    -13.00100000     -0.30300000
O      6.96700000     -2.73400000     -7.20300000
H      6.67600000     -2.52600000     -6.31500000
H      7.79100000     -3.20600000     -7.08000000
O      0.95400000     11.76400000    -12.55900000
H      1.12500000     10.86100000    -12.82500000
H      0.97200000     11.73900000    -11.60200000
O      0.40600000      1.42300000    -10.43200000
H      0.93500000      2.16500000    -10.13600000
H      0.16000000      1.64700000    -11.33000000
O      5.68900000     -5.94100000     -3.63600000
H      5.56400000     -6.59800000     -4.32200000
H      5.17800000     -5.18700000     -3.93100000
O     -1.33100000     -4.26800000      4.39300000
H     -1.21000000     -5.21800000      4.37200000
H     -0.54300000     -3.93700000      4.82400000
O    -16.91800000      1.33800000      1.68100000
H    -17.08400000      2.09800000      2.23800000
H    -16.72800000      0.62800000      2.29400000
O      2.51900000     -0.18400000    -14.99000000
H      2.66100000     -0.25000000    -14.04600000
H      2.32500000     -1.07900000    -15.26700000
O      9.71800000      6.90200000     -1.44400000
H      9.97400000      5.98200000     -1.51800000
H     10.40800000      7.30100000     -0.91400000
O     -2.19500000     -2.27200000    -12.14100000
H     -1.66600000     -1.84700000    -11.46500000
H     -2.06300000     -1.73500000    -12.92200000
O      4.23800000     14.92800000      5.64900000
H      4.83800000     15.58800000      5.30200000
H      3.48200000     15.42800000      5.95600000
O     11.18700000     -6.82600000     -3.44000000
H     10.38200000     -6.59900000     -3.90600000
H     11.87000000     -6.32400000     -3.88500000
O     13.48300000     -7.16000000     -9.15500000
H     14.35400000     -7.05900000     -8.77000000
H     12.89100000     -7.19300000     -8.40400000
O      8.11300000      7.48300000      2.63200000
H      8.14500000      6.52700000      2.65900000
H      7.72600000      7.68600000      1.78000000
O     15.49100000     -2.78800000      7.74500000
H     14.77300000     -2.17900000      7.91800000
H     16.26100000     -2.36700000      8.12800000
O     15.45500000     -5.81600000      8.06800000
H     14.94100000     -6.19900000      7.35800000
H     15.46900000     -4.87800000      7.87600000
O     -5.34700000     -9.44200000     14.31300000
H     -5.58100000     -9.76300000     15.18400000
H     -4.40000000     -9.57100000     14.25700000
O     10.17000000    -10.02900000      0.94800000
H     10.03200000    -10.51300000      0.13300000
H      9.84600000     -9.14800000      0.76100000
O     11.85000000      3.75600000    -12.55800000
H     12.16100000      3.74500000    -13.46300000
H     11.93600000      4.67000000    -12.28700000
O    -13.22300000      7.62300000      3.15400000
H    -12.59600000      6.91600000      3.30300000
H    -12.90500000      8.34500000      3.69600000
O    -10.60500000    -10.50200000      5.61100000
H    -10.39900000    -10.28100000      6.51900000
H    -11.52100000    -10.24500000      5.50400000
O      9.95100000    -13.69400000     -1.77800000
H     10.81900000    -13.49900000     -1.42500000
H      9.81600000    -14.62200000     -1.58200000
O     10.18800000     -8.75500000      4.10000000
H     10.86500000     -8.78800000      4.77600000
H     10.57900000     -9.19800000      3.34800000
O     11.97900000     -1.58100000     -2.65600000
H     12.79400000     -1.97200000     -2.96900000
H     12.23600000     -1.07400000     -1.88500000
O      4.95600000     -8.68300000      7.34200000
H      4.33500000     -8.58300000      6.62000000
H      4.87200000     -9.59900000      7.60600000
O     17.47100000     -0.56700000     -3.12400000
H     18.32400000     -0.46700000     -2.70300000
H     17.30800000     -1.51000000     -3.11500000
O      5.97500000      4.58200000     -8.69400000
H      6.69600000      4.64100000     -8.06700000
H      5.24500000      4.22900000     -8.18600000
O     -1.24000000     -8.42400000    -13.48100000
H     -1.13900000     -8.09000000    -12.59000000
H     -1.77400000     -9.21200000    -13.38200000
O      7.42800000    -11.63000000      2.81200000
H      7.80800000    -11.53400000      3.68500000
H      7.77900000    -10.89100000      2.31600000
O      1.52200000     -6.81500000      1.14900000
H      1.74500000     -7.55600000      0.58600000
H      1.95500000     -6.06500000      0.74000000
O     -4.78300000    -13.03300000      7.22800000
H     -5.55300000    -13.53600000      6.96200000
H     -4.45900000    -13.48500000      8.00700000
O      3.38900000    -11.64200000      5.00100000
H      3.74400000    -12.33700000      4.44700000
H      3.48700000    -11.97400000      5.89400000
O      4.89600000     -0.80600000     16.72300000
H      4.09800000     -1.02800000     17.20300000
H      5.12600000      0.07000000     17.03300000
O     -9.19700000      8.00500000     -8.45400000
H     -9.66200000      8.61800000     -7.88500000
H     -8.60000000      7.54000000     -7.86800000
O      3.88300000      3.64800000     -4.87700000
H      2.93000000      3.65200000     -4.96900000
H      4.03700000      3.29300000     -4.00100000
O     -0.93600000     -5.69600000     -2.66500000
H     -0.85500000     -5.05900000     -1.95500000
H     -0.57700000     -5.24900000     -3.43100000
O     -7.60400000     -8.65200000    -13.04600000
H     -7.89600000     -9.27700000    -12.38200000
H     -6.88000000     -9.09400000    -13.48900000
O    -15.84200000     -0.08900000     -0.35600000
H    -16.23400000      0.46600000      0.31800000
H    -15.52400000      0.52600000     -1.01700000
O     -8.45700000    -13.73900000     -2.76000000
H     -7.81600000    -13.61200000     -3.45900000
H     -8.85900000    -14.58500000     -2.95400000
O      1.92300000      9.60700000    -14.55800000
H      2.12200000      8.99200000    -15.26400000
H      2.77600000      9.82100000    -14.18000000
O     -0.18200000     13.45900000      6.56100000
H      0.62500000     13.07300000      6.22200000
H     -0.85200000     13.21100000      5.92400000
O     -5.00100000     -5.21200000      9.13100000
H     -4.39500000     -5.17900000      8.39000000
H     -5.61500000     -5.91100000      8.90600000
O      3.26900000     -1.41300000     12.14700000
H      3.65600000     -1.70900000     12.97100000
H      3.05300000     -0.49300000     12.30100000
O      1.19500000      3.57400000     -4.32600000
H      0.41600000      3.88200000     -3.86300000
H      0.94200000      2.72100000     -4.68000000
O    -17.11300000     -0.66900000     -2.63100000
H    -16.59300000     -0.72300000     -1.82900000
H    -17.63100000      0.12900000     -2.52800000
O      0.79200000     -2.30000000    -15.16800000
H      0.38400000     -3.12800000    -15.41900000
H      1.01300000     -2.41300000    -14.24300000
O     -8.00900000     15.29300000     -5.45300000
H     -8.08300000     16.13800000     -5.00900000
H     -8.37300000     15.44800000     -6.32500000
O    -11.06800000      3.39100000    -14.60600000
H    -10.96600000      3.41800000    -15.55700000
H    -10.39800000      2.77500000    -14.31000000
O      8.84500000      0.81200000      2.09000000
H      8.46700000      1.61000000      1.72100000
H      8.98100000      0.24000000      1.33400000
O      3.40300000      1.59100000     15.20900000
H      3.80400000      1.90900000     16.01800000
H      4.06800000      1.74000000     14.53700000
O    -13.43800000      1.75800000      7.42400000
H    -14.32900000      1.97000000      7.14700000
H    -13.33100000      2.21600000      8.25800000
O     -5.14900000     -6.02100000      4.11600000
H     -5.37900000     -5.39700000      4.80500000
H     -4.37900000     -5.64000000      3.69500000
O      9.39400000     -4.78300000     -0.38100000
H      8.82900000     -5.52700000     -0.59100000
H      9.50600000     -4.32600000     -1.21400000
O      8.07500000     11.10500000     -5.62100000
H      8.47300000     10.28600000     -5.32600000
H      8.67800000     11.78500000     -5.32000000
O     -7.48100000      1.78900000     16.52600000
H     -6.79900000      1.73400000     15.85800000
H     -8.30100000      1.70100000     16.04000000
O      4.86300000    -13.54700000     -8.11100000
H      4.21300000    -13.03800000     -8.59600000
H      4.48700000    -14.42500000     -8.05500000
O      1.69400000      4.72800000     -1.96800000
H      1.74700000      4.23300000     -2.78500000
H      2.60100000      4.80000000     -1.67300000
O      1.33100000     -8.87000000     13.57600000
H      0.51300000     -8.68000000     14.03400000
H      2.01300000     -8.72400000     14.23200000
O     11.23700000     -3.20000000     11.29400000
H     10.31700000     -3.18800000     11.56000000
H     11.24700000     -2.75200000     10.44800000
O     -5.72200000     -9.38500000      6.68600000
H     -6.11400000    -10.12100000      7.15600000
H     -5.77200000     -9.63700000      5.76400000
O      6.14000000      2.89600000    -17.51400000
H      6.94500000      2.42600000    -17.73200000
H      5.80500000      2.45000000    -16.73700000
O      8.06500000      5.35600000    -13.38800000
H      8.27000000      5.24300000    -12.46000000
H      7.30700000      4.79100000    -13.53700000
O      3.72400000     10.52300000     -7.96600000
H      3.93400000      9.58900000     -7.95700000
H      4.56100000     10.95800000     -7.80100000
O     -3.10800000      4.19000000    -12.03800000
H     -3.09900000      5.13400000    -11.87900000
H     -3.34000000      3.80700000    -11.19200000
O     -9.31500000     -6.33100000      5.28800000
H     -8.96200000     -6.36000000      6.17700000
H     -8.85900000     -5.59800000      4.87300000
O    -10.77600000      4.25200000     -6.65800000
H    -11.23800000      4.93300000     -6.16900000
H    -10.70400000      3.52300000     -6.04300000
O    -10.26100000     -6.12800000      2.48200000
H     -9.86000000     -6.06900000      3.34900000
H    -10.50000000     -7.05000000      2.39000000
O     -8.28600000     -2.55700000     15.28400000
H     -7.70500000     -3.17800000     14.84500000
H     -8.66600000     -2.04200000     14.57200000
O    -10.25600000      9.40700000      6.23400000
H    -10.23900000     10.34200000      6.43800000
H     -9.99600000      8.97900000      7.05000000
O     17.05000000      1.49400000      7.19300000
H     17.32000000      1.79500000      8.06100000
H     16.09900000      1.40200000      7.25700000
O      6.78700000     -2.32700000    -10.20700000
H      6.96800000     -2.71100000     -9.34900000
H      6.07700000     -1.70600000    -10.04600000
O      8.69000000      5.33300000     10.67600000
H      8.77500000      6.17300000     10.22500000
H      7.85400000      4.98100000     10.37300000
O      7.45800000      1.58600000     -6.34800000
H      8.19800000      2.15700000     -6.13900000
H      7.84300000      0.87200000     -6.85700000
O     10.55900000    -10.72600000     -8.71600000
H     10.52300000     -9.77500000     -8.81200000
H     10.77400000    -10.86600000     -7.79300000
O     -3.47000000      5.47100000      4.33400000
H     -3.71900000      5.49300000      3.41000000
H     -3.19400000      4.56700000      4.48600000
O     -7.19400000      0.46800000     -0.63000000
H     -7.43300000      0.02000000      0.18100000
H     -6.36400000      0.90100000     -0.43000000
O      3.64000000     -3.72300000     -8.99900000
H      3.77700000     -3.15500000     -9.75700000
H      4.05400000     -4.55100000     -9.24200000
O     -9.74500000     11.75700000     -8.05600000
H    -10.49700000     12.19200000     -8.45800000
H    -10.08600000     11.40200000     -7.23400000
O      5.91500000     -8.66600000     13.13400000
H      5.71200000     -9.27900000     12.42600000
H      6.23900000     -9.21900000     13.84400000
O      7.48200000     -5.03100000      7.52800000
H      7.95100000     -4.24300000      7.25400000
H      6.55900000     -4.77500000      7.51800000
O      2.81600000      4.51700000    -14.42500000
H      2.65300000      5.43500000    -14.20900000
H      2.47400000      4.41500000    -15.31300000
O     -3.76500000      7.57700000     -6.59800000
H     -3.08500000      7.88900000     -7.19600000
H     -3.39000000      7.69700000     -5.72600000
O     -9.57800000    -10.33400000      7.98400000
H     -8.84800000    -10.74400000      7.52100000
H     -9.22800000    -10.13000000      8.85100000
O      6.89800000     -7.32600000      3.76900000
H      6.82500000     -6.43300000      4.10500000
H      7.69200000     -7.31700000      3.23400000
O    -16.76300000     -1.07300000     -5.91800000
H    -16.50200000     -0.88100000     -5.01700000
H    -16.62100000     -2.01500000     -6.01300000
O    -10.09700000     -5.21700000     -0.16900000
H    -10.36800000     -5.39900000      0.73000000
H    -10.83800000     -4.74800000     -0.55300000
O    -13.44700000      8.29000000     -5.33300000
H    -13.88500000      7.49700000     -5.64400000
H    -13.93300000      8.54000000     -4.54800000
O      0.48100000     -0.06500000     -8.18600000
H      0.55900000      0.28900000     -9.07200000
H      0.21400000     -0.97500000     -8.31400000
O     -3.27200000     16.60800000      7.87500000
H     -3.48400000     16.17400000      7.04900000
H     -3.52900000     15.97900000      8.54900000
O      0.55100000    -15.79800000      5.24500000
H      0.42400000    -15.47900000      4.35100000
H     -0.32900000    -15.81200000      5.62100000
O     -8.03400000     -3.57000000    -13.06700000
H     -8.03900000     -3.57100000    -14.02400000
H     -8.92400000     -3.82500000    -12.82300000
O      4.18700000    -14.39900000      3.82800000
H      3.26900000    -14.24600000      4.05300000
H      4.18600000    -14.50300000      2.87600000
O      0.16800000     -6.23600000     -5.60300000
H     -0.22900000     -7.10500000     -5.66600000
H     -0.57300000     -5.64300000     -5.47600000
O      7.82200000      1.34100000     -1.09600000
H      7.95500000      1.98200000     -0.39800000
H      8.70300000      1.03500000     -1.31200000
O      3.86000000    -17.19700000      2.79600000
H      2.96500000    -17.46100000      2.58000000
H      3.77800000    -16.28800000      3.08400000
O      5.41100000     -1.94300000     -3.68100000
H      5.30000000     -0.99400000     -3.61900000
H      5.95700000     -2.17000000     -2.92800000
O      2.79500000    -10.96400000      9.36800000
H      2.72200000    -11.73200000      9.93500000
H      2.81600000    -10.22200000      9.97300000
O      1.23900000    -10.44700000      7.02600000
H      1.84400000    -10.51800000      7.76500000
H      0.85900000    -11.32200000      6.94300000
O    -11.69800000      6.09900000     -4.97600000
H    -12.28500000      6.84500000     -5.09400000
H    -12.09200000      5.59400000     -4.26500000
O     -4.00000000     -4.66400000    -11.81200000
H     -3.38400000     -4.10300000    -11.34100000
H     -3.95000000     -4.36600000    -12.72000000
O      5.56600000      3.14300000      3.99800000
H      5.76300000      4.07900000      4.04000000
H      4.73800000      3.09400000      3.52000000
O     -7.54000000    -15.21800000      2.19700000
H     -8.40400000    -15.57600000      2.40000000
H     -7.42900000    -15.37700000      1.25900000
O     10.29600000      4.60100000      7.73800000
H     10.67300000      4.24100000      8.54100000
H     11.05300000      4.81100000      7.19100000
O     -4.34600000      2.71300000    -13.86100000
H     -3.99800000      3.14900000    -13.08400000
H     -4.29200000      3.37300000    -14.55200000
O      8.52000000     -7.71600000     10.68300000
H      9.19300000     -8.06600000     10.09900000
H      8.63500000     -6.76700000     10.63900000
O     -5.50500000    -11.72600000      2.06500000
H     -6.38200000    -12.02900000      1.83000000
H     -4.99400000    -11.82600000      1.26100000
O     -5.65800000      4.85400000     -1.70100000
H     -6.01900000      5.64600000     -1.30300000
H     -4.70900000      4.95400000     -1.61700000
O     17.15000000      5.66800000      0.76500000
H     16.85300000      4.96600000      1.34300000
H     17.89900000      6.05200000      1.22000000
O     -8.81000000      6.18300000     -0.69800000
H     -9.73500000      6.42100000     -0.63300000
H     -8.81600000      5.23700000     -0.84700000
O     11.16400000     -8.54100000    -11.59400000
H     10.69000000     -8.33400000    -10.78900000
H     11.29000000     -7.69400000    -12.02200000
O      4.61300000     -3.49400000      7.51000000
H      4.19400000     -4.32700000      7.29500000
H      4.56100000     -3.43800000      8.46400000
O     -2.98100000    -13.61700000     11.87700000
H     -3.20100000    -12.72500000     11.60600000
H     -3.61600000    -13.82300000     12.56200000
O      5.32600000    -11.41600000     12.44200000
H      5.88200000    -11.24100000     11.68300000
H      5.91000000    -11.31600000     13.19500000
O     15.27500000     -5.59400000      2.66700000
H     14.48700000     -5.18000000      2.31600000
H     15.70000000     -4.90600000      3.17900000
O     -8.45900000    -10.82800000     -2.08900000
H     -8.58200000    -11.77600000     -2.02900000
H     -9.20200000    -10.52200000     -2.60900000
O      7.60900000    -11.05500000     -8.06200000
H      8.08500000    -10.24200000     -7.89100000
H      7.18600000    -10.91100000     -8.90800000
O      8.00900000     13.87500000      6.66800000
H      7.80200000     13.51300000      7.52900000
H      8.43300000     13.15500000      6.20100000
O    -17.22100000      3.62500000     -2.45300000
H    -16.68300000      4.32100000     -2.07600000
H    -17.95400000      4.08400000     -2.86200000
O      0.15700000     16.04100000      9.54200000
H      0.84000000     15.37500000      9.46000000
H      0.53000000     16.69600000     10.13200000
O     -2.75700000     10.18400000     -4.31100000
H     -2.41000000     10.00600000     -5.18500000
H     -2.58300000      9.38300000     -3.81600000
O      7.37500000     -1.94100000     -1.44200000
H      7.84900000     -1.32000000     -0.88900000
H      7.99200000     -2.15900000     -2.14000000
O    -14.37000000      8.78800000     -1.53200000
H    -15.24800000      9.16700000     -1.51200000
H    -13.82700000      9.41400000     -1.05400000
O     -3.03900000      1.97800000     14.72000000
H     -2.67700000      1.09200000     14.69600000
H     -2.51000000      2.47000000     14.09200000
O     -0.09400000      0.57700000     10.91900000
H     -0.67300000      1.27300000     10.60700000
H      0.67100000      1.03900000     11.26300000
O    -11.33300000     -9.95200000     -1.82800000
H    -11.04200000     -9.04100000     -1.80400000
H    -12.10100000     -9.94500000     -2.39800000
O     -7.96100000     -6.08500000    -11.87500000
H     -8.82200000     -5.87600000    -11.51200000
H     -8.08100000     -6.93300000    -12.30200000
O      9.56800000      2.60000000     -5.02600000
H      9.92200000      1.86900000     -4.51900000
H     10.01700000      3.37100000     -4.67900000
O     10.86300000      1.30600000      8.60700000
H     10.76300000      2.04800000      9.20300000
H     10.00100000      1.20700000      8.20200000
O     -5.86500000      6.75700000      5.12200000
H     -6.39600000      6.90100000      4.33900000
H     -5.04300000      6.39500000      4.79100000
O      1.63600000     -1.84500000     14.83200000
H      2.37600000     -2.07000000     15.39600000
H      1.98400000     -1.18600000     14.23200000
O    -16.23500000      0.52600000      6.11100000
H    -15.77100000      0.08600000      6.82300000
H    -16.07100000     -0.02300000      5.34400000
O    -12.15300000     -3.96400000      2.76800000
H    -11.65400000     -4.66400000      2.34700000
H    -12.08400000     -4.15200000      3.70400000
O     -1.12200000    -11.09600000     10.81900000
H     -0.63100000    -10.28900000     10.66500000
H     -0.61200000    -11.77500000     10.37700000
O    -12.88400000     -5.56300000     -9.36700000
H    -12.56600000     -5.20600000    -10.19700000
H    -13.36100000     -6.35500000     -9.61500000
O     -5.21400000     -1.67900000      2.54700000
H     -5.11900000     -2.51400000      2.09000000
H     -5.15200000     -1.90500000      3.47500000
O      6.71400000      4.05900000      9.59800000
H      5.89100000      4.52200000      9.74800000
H      6.68500000      3.81200000      8.67400000
O     -0.25400000     17.93900000     -4.45000000
H     -0.89600000     17.72900000     -3.77200000
H      0.39200000     17.23500000     -4.39400000
O     -1.80800000     16.44500000     -7.79400000
H     -2.26700000     15.88600000     -8.42100000
H     -1.49700000     15.84300000     -7.11800000
O      3.04800000     -6.03700000    -15.82800000
H      3.89600000     -5.63000000    -16.00500000
H      3.21500000     -6.97700000    -15.90100000
O      5.40500000     -4.80900000     15.64300000
H      5.80600000     -5.16500000     14.85000000
H      5.68800000     -5.40000000     16.34100000
O     10.15500000    -10.69000000     10.26200000
H     11.05400000    -10.60400000     10.58000000
H     10.10000000    -10.07300000      9.53200000
O      7.23600000    -13.46800000     -9.61200000
H      7.84700000    -13.14300000     -8.95100000
H      6.38000000    -13.43500000     -9.18400000
O    -15.31000000      1.06800000     -7.12000000
H    -15.94000000      0.36400000     -6.96900000
H    -14.80000000      1.11000000     -6.31100000
O      2.05100000      4.28900000     12.81000000
H      1.57200000      4.03000000     13.59700000
H      2.94800000      4.43200000     13.11200000
O     -1.30100000     10.03700000      5.23900000
H     -1.74500000     10.19100000      6.07300000
H     -0.80700000      9.22900000      5.37600000
O     -1.52900000     16.97900000     -2.19900000
H     -2.32300000     17.49800000     -2.07300000
H     -1.75300000     16.36400000     -2.89700000
O     -6.40400000      0.50900000     -3.43500000
H     -5.69600000      1.11200000     -3.21100000
H     -7.18900000      0.91000000     -3.06000000
O     -3.23400000      2.42600000     -4.47600000
H     -3.61300000      1.81600000     -5.10800000
H     -3.64300000      2.19300000     -3.64300000
O     -6.50600000      3.07500000      1.20800000
H     -5.62100000      2.72600000      1.31000000
H     -6.42700000      4.00000000      1.44300000
O      4.61700000      6.24100000     12.76000000
H      4.02300000      6.97400000     12.60400000
H      4.79200000      5.88600000     11.88800000
O     -8.00500000     -0.18000000     -7.59700000
H     -7.54200000     -0.90700000     -8.01400000
H     -7.46300000      0.04800000     -6.84200000
O     -1.17800000      1.89500000    -17.29100000
H     -0.92900000      0.98600000    -17.45800000
H     -0.44500000      2.25600000    -16.79300000
O     -9.58700000      2.97400000     -3.31200000
H     -9.59100000      2.01700000     -3.29500000
H     -9.35200000      3.22800000     -2.42000000
O     10.91200000      0.45400000     -4.05500000
H     11.69100000      0.99900000     -3.94100000
H     11.02300000     -0.25800000     -3.42500000
O     -4.41200000      6.09300000      1.97000000
H     -4.00500000      6.89300000      1.63900000
H     -5.33900000      6.18500000      1.74800000
O      5.72200000      5.93900000      1.16500000
H      6.08500000      6.30400000      0.35900000
H      4.84200000      6.31100000      1.22200000
O     -2.47500000     -8.70600000      1.23000000
H     -2.46000000     -9.61900000      0.94200000
H     -2.82100000     -8.74200000      2.12200000
O     -2.57800000    -11.58100000      0.72000000
H     -2.94300000    -11.23600000     -0.09500000
H     -2.14100000    -12.39300000      0.46200000
O      7.03100000      7.29300000      6.64700000
H      7.47400000      7.86900000      6.02300000
H      6.10500000      7.52200000      6.56800000
O      1.20200000     -2.21700000     10.08100000
H      0.48700000     -2.03500000     10.69100000
H      1.99700000     -2.06400000     10.59100000
O      1.71000000     13.26900000     -3.01700000
H      1.75400000     12.46100000     -2.50600000
H      1.98900000     13.95300000     -2.40800000
O     11.48100000      7.52200000    -11.83600000
H     10.59400000      7.50700000    -11.47500000
H     11.37800000      7.90400000    -12.70800000
O      6.27200000    -12.52800000     -3.62400000
H      6.36700000    -12.52000000     -4.57700000
H      5.32600000    -12.50900000     -3.47800000
O     -1.18400000     -8.97900000     -4.90700000
H     -1.42100000     -9.06400000     -3.98400000
H     -1.66000000     -9.68700000     -5.34200000
O     -5.42900000     -7.88500000    -15.66600000
H     -5.58300000     -8.69600000    -15.18100000
H     -5.87200000     -7.21000000    -15.15200000
O      6.79600000     -6.12900000     13.82700000
H      6.48100000     -5.73500000     13.01300000
H      6.61000000     -7.06200000     13.73000000
O     -3.69700000      2.71800000      1.92800000
H     -3.60700000      2.67800000      2.88100000
H     -3.13300000      3.44500000      1.66500000
O      3.35900000     -6.26000000     13.04600000
H      3.58700000     -5.84100000     13.87600000
H      3.70700000     -7.14800000     13.12300000
O     -3.80800000      2.98500000     -8.98400000
H     -4.72200000      2.72000000     -9.08300000
H     -3.81700000      3.61500000     -8.26400000
O     -6.23700000      4.97200000     12.39900000
H     -6.28100000      4.02400000     12.26800000
H     -5.66600000      5.08200000     13.15900000
O      8.19800000      7.97400000      9.46400000
H      7.85000000      7.68800000      8.62000000
H      9.08800000      8.26800000      9.26900000
O     12.75400000     -4.88200000     -4.50300000
H     13.14000000     -4.83300000     -5.37700000
H     13.22900000     -4.22300000     -3.99500000
O     -6.79700000     14.22900000      8.24900000
H     -6.54000000     13.32200000      8.08200000
H     -6.17500000     14.53700000      8.90800000
O     -6.87000000    -11.16000000     -7.94200000
H     -6.09100000    -11.61000000     -8.26700000
H     -7.48900000    -11.86400000     -7.74600000
O      0.36400000    -11.58500000     13.51800000
H      0.43700000    -10.65400000     13.30800000
H     -0.45600000    -11.86100000     13.11000000
O    -12.02700000      7.12200000     -1.96800000
H    -12.21000000      6.72500000     -1.11700000
H    -12.62700000      7.86500000     -2.01900000
O      8.22600000     -3.81700000    -14.46800000
H      8.66700000     -4.65700000    -14.59600000
H      7.43200000     -4.03600000    -13.98100000
O     13.98800000     -7.91200000      1.22200000
H     13.18600000     -7.77300000      0.71700000
H     14.21600000     -7.04300000      1.55300000
O      8.06800000     -4.91200000      2.05600000
H      8.02600000     -4.15200000      2.63600000
H      8.59600000     -4.61800000      1.31400000
O      2.88500000    -15.43900000      6.88200000
H      2.06500000    -15.35200000      6.39600000
H      3.03900000    -14.56800000      7.24800000
O      6.83000000      0.85500000      4.44200000
H      6.27300000      0.28800000      3.90900000
H      6.59400000      1.74300000      4.17400000
O     -1.13900000     -2.80100000     -8.43400000
H     -1.12400000     -3.09200000     -7.52200000
H     -1.90400000     -2.22800000     -8.49000000
O     -0.16800000    -12.60900000      6.37800000
H     -1.04100000    -12.29600000      6.61300000
H     -0.29400000    -13.07500000      5.55200000
O      1.49000000    -16.56800000     -2.86100000
H      1.84900000    -17.23200000     -2.27300000
H      1.73100000    -15.73500000     -2.45700000
O     -4.43500000      5.60700000     14.30900000
H     -3.49300000      5.54200000     14.46900000
H     -4.76300000      6.14500000     15.02900000
O     12.93000000    -11.24800000     -1.14000000
H     13.19900000    -10.34500000     -0.97000000
H     11.99200000    -11.18800000     -1.32300000
O      9.61500000     -0.62600000      4.21600000
H     10.08000000     -0.00100000      4.77300000
H      9.24400000     -0.09200000      3.51400000
O    -11.01500000     -4.48600000    -11.08400000
H    -10.47800000     -4.17600000    -10.35500000
H    -11.23400000     -3.69400000    -11.57500000
O     -8.98200000     -4.54300000     11.55100000
H     -9.74900000     -3.97100000     11.53200000
H     -8.48100000     -4.29900000     10.77300000
O     -1.25400000      5.35700000     -6.53500000
H     -1.42700000      4.87400000     -5.72600000
H     -1.08100000      4.67700000     -7.18700000
O    -12.55600000     -3.72700000     -7.27400000
H    -12.82200000     -4.34400000     -7.95600000
H    -13.12100000     -2.96700000     -7.40600000
O    -11.47100000      5.72600000      4.03200000
H    -11.89900000      5.13500000      4.65100000
H    -10.91400000      5.15500000      3.50200000
O      4.35600000      2.32700000      0.16300000
H      4.18800000      1.51400000      0.63900000
H      3.71100000      2.94400000      0.51000000
O     14.44700000      9.54100000     -0.89200000
H     15.12700000      9.16200000     -1.45000000
H     13.92900000     10.08500000     -1.48400000
O      1.46000000      6.95100000     12.32700000
H      1.82400000      6.07800000     12.47700000
H      1.01500000      7.16900000     13.14600000
O     -2.57800000    -11.39400000      6.77900000
H     -2.75300000    -10.52200000      7.13200000
H     -3.41500000    -11.85300000      6.84700000
O     -3.47600000     -9.89500000     -8.54000000
H     -3.39300000     -8.96600000     -8.32500000
H     -3.30800000    -10.34800000     -7.71300000
O    -10.63200000     -1.67000000     -0.64800000
H    -10.48600000     -1.88100000     -1.57000000
H     -9.93900000     -2.13700000     -0.18200000
O     -2.83200000     -0.80400000      6.79100000
H     -1.98300000     -0.52300000      7.13500000
H     -3.43700000     -0.69000000      7.52400000
O    -10.81400000     -9.26700000     11.84000000
H    -10.32100000    -10.07400000     11.99000000
H    -10.14600000     -8.61200000     11.63900000
O     -4.47800000     -9.94000000    -11.10500000
H     -4.49500000     -9.11500000    -11.58900000
H     -4.26400000     -9.68700000    -10.20700000
O     -9.64700000     -3.59200000      8.18900000
H     -9.84500000     -3.11200000      7.38500000
H     -9.55300000     -4.50200000      7.90700000
O      2.49300000     -6.73900000     -3.73000000
H      1.73800000     -6.57600000     -4.29600000
H      2.16000000     -6.60500000     -2.84300000
O     -3.74900000     -4.41700000      2.22500000
H     -4.27600000     -5.05200000      1.74000000
H     -2.85700000     -4.76100000      2.17800000
O      2.24400000     -6.15500000     -7.99900000
H      1.66600000     -6.33300000     -7.25700000
H      1.98000000     -5.28700000     -8.30500000
O     -2.44200000      7.30600000     -4.21200000
H     -2.81000000      6.67600000     -3.59200000
H     -2.08700000      6.76600000     -4.91900000
O      0.95700000     -9.96700000      3.95000000
H      0.00500000     -9.96600000      4.04300000
H      1.26500000    -10.54900000      4.64500000
O      4.40300000      9.99900000    -13.50800000
H      4.96200000     10.23900000    -12.76800000
H      5.01300000      9.69500000    -14.18000000
O     11.90700000      2.87300000     -7.47300000
H     11.12800000      3.30700000     -7.12500000
H     11.69000000      1.94100000     -7.45600000
O      9.69300000     -5.49900000    -11.38000000
H     10.64600000     -5.57600000    -11.33500000
H      9.53700000     -4.59100000    -11.64000000
O     10.54700000     10.34700000      0.62600000
H     11.08400000     10.27300000      1.41400000
H     11.03300000     10.94800000      0.06100000
O     -4.79800000     11.19800000      0.70700000
H     -4.72100000     12.13800000      0.87000000
H     -4.04000000     10.98600000      0.16100000
O     -6.54700000      1.18300000    -17.72500000
H     -7.02300000      0.37900000    -17.93200000
H     -6.27900000      1.07400000    -16.81300000
O     -4.56300000     -3.61100000     -5.14000000
H     -4.42100000     -4.09600000     -4.32700000
H     -4.49700000     -2.69100000     -4.88400000
O      6.31300000      9.00700000     15.06400000
H      6.71000000      8.73200000     14.23700000
H      5.49700000      8.51000000     15.11400000
O      5.74200000     11.02000000     12.48500000
H      5.80200000     11.43700000     11.62600000
H      6.45600000     10.38200000     12.49300000
O     10.96100000      8.74900000     10.65700000
H     10.83300000      9.57100000     11.13100000
H     11.24100000      8.12700000     11.32800000
O     -4.35200000     -7.54700000    -12.34200000
H     -3.88800000     -7.30500000    -13.14400000
H     -4.10600000     -6.87200000    -11.71000000
O     11.72900000     11.82100000     -1.50600000
H     11.19300000     12.37800000     -2.07000000
H     12.56400000     11.74500000     -1.96800000
O      7.96100000      5.02900000     -6.43200000
H      8.52800000      4.52700000     -5.84600000
H      8.54300000      5.33200000     -7.12800000
O     -0.41300000     16.21400000      6.69600000
H     -0.65100000     16.36000000      7.61200000
H     -0.42200000     15.26200000      6.59600000
O     -2.57400000     -0.66600000     14.39700000
H     -3.27000000     -0.61300000     13.74100000
H     -3.03700000     -0.78500000     15.22700000
O      7.15400000     -5.48100000     -7.73100000
H      6.85000000     -6.08000000     -7.04900000
H      6.68500000     -4.66400000     -7.56000000
O     10.55200000      0.31700000     -1.16800000
H     10.20500000     -0.16700000     -0.41900000
H     11.04900000      1.03600000     -0.77800000
O      4.76000000     16.83900000      3.41500000
H      5.29900000     16.83100000      2.62500000
H      4.00300000     16.29700000      3.19500000
O      9.97000000     -9.44400000     -4.04200000
H     10.08800000     -8.51400000     -3.84900000
H      9.03100000     -9.59500000     -3.93300000
O      3.46700000      7.58600000     -5.66500000
H      4.02000000      6.82000000     -5.51000000
H      4.07000000      8.25300000     -5.99200000
O     -7.63700000     -4.96800000     14.01300000
H     -8.34300000     -4.80300000     13.38900000
H     -7.11000000     -5.65300000     13.60300000
O     13.29800000      6.97900000     -2.05900000
H     12.48300000      7.19400000     -2.51200000
H     13.70700000      7.82700000     -1.88600000
O      2.44100000     -5.10800000     15.83200000
H      1.89400000     -4.42900000     15.43600000
H      3.27200000     -4.67100000     16.01500000
O     -5.33100000     -2.90200000    -17.45400000
H     -5.64800000     -2.77200000    -16.56000000
H     -4.49500000     -2.43500000    -17.48100000
O     12.71200000      2.39100000     -3.88500000
H     13.16300000      3.09400000     -3.41700000
H     13.37100000      1.70300000     -3.97800000
O     -4.25200000     -5.41000000     -3.29600000
H     -3.36200000     -5.69100000     -3.08200000
H     -4.70000000     -5.37000000     -2.45100000
O      8.71900000      4.73800000     15.28400000
H      7.89500000      4.67300000     14.80100000
H      8.49100000      5.21100000     16.08400000
O      6.14400000     10.59700000    -10.93200000
H      6.87900000      9.99200000    -11.02600000
H      6.14900000     10.83800000    -10.00500000
O     -1.83400000    -14.15900000      0.14100000
H     -1.93200000    -14.83100000     -0.53400000
H     -2.31500000    -14.50400000      0.89300000
O      5.36600000     -1.00500000      2.93000000
H      5.16200000     -0.82900000      2.01200000
H      4.70600000     -1.64200000      3.20500000
O      7.97000000    -10.18100000      5.23400000
H      7.50000000     -9.37300000      5.43900000
H      8.70600000     -9.89900000      4.69100000
O      2.43200000     15.40600000      2.36100000
H      1.77600000     15.46700000      1.66600000
H      2.84300000     14.55200000      2.22700000
O     -0.38700000     -7.97400000     15.36700000
H     -0.63100000     -7.14100000     14.96300000
H      0.11600000     -7.72500000     16.14300000
O      8.36800000      4.77200000      2.86300000
H      7.55800000      4.65900000      3.36000000
H      9.03900000      4.35400000      3.40200000
O     -4.61300000     -1.00400000     16.31700000
H     -4.93700000     -1.66700000     15.70600000
H     -4.49700000     -1.47600000     17.14200000
O    -14.36700000      3.75200000     -4.85500000
H    -14.02600000      2.92600000     -5.19900000
H    -13.85200000      3.91300000     -4.06400000
O     -6.94500000    -14.56100000     -5.50800000
H     -7.45300000    -15.37200000     -5.49500000
H     -7.35000000    -14.03600000     -6.19800000
O     -9.61700000      0.43000000      7.23700000
H    -10.06600000      1.26700000      7.11600000
H     -9.91300000      0.12000000      8.09200000
O      3.09700000     11.00900000     12.44200000
H      2.76300000     10.32000000     13.01600000
H      4.03600000     11.04000000     12.62500000
O     13.85800000      4.02300000     -2.08000000
H     13.32800000      4.63200000     -1.56700000
H     14.76300000      4.26800000     -1.88400000
O     17.18300000      2.44300000     -2.19100000
H     17.82800000      2.58600000     -2.88500000
H     16.74800000      3.29000000     -2.09300000
O     -9.85400000     -0.32400000    -13.96600000
H     -9.25500000      0.40100000    -13.78900000
H     -9.80400000     -0.45000000    -14.91400000
O     14.67100000      9.17100000     -4.33200000
H     15.07200000      8.32600000     -4.12600000
H     14.06300000      8.98000000     -5.04600000
O     -3.68400000     -7.19500000     -8.50900000
H     -3.95500000     -6.74400000     -7.70900000
H     -4.49800000     -7.33200000     -8.99400000
O      3.20700000     -0.37800000     -5.15300000
H      3.85300000      0.20700000     -5.54800000
H      3.62900000     -1.23700000     -5.15400000
O     12.11500000     -8.75700000      6.31000000
H     12.67600000     -9.49100000      6.05800000
H     12.70800000     -8.00700000      6.35800000
O     -4.10600000      2.85600000      8.56500000
H     -4.24000000      3.33300000      7.74600000
H     -3.17400000      2.64000000      8.56700000
O      3.00300000     16.17800000     -1.64300000
H      3.38900000     17.02900000     -1.43500000
H      3.04800000     16.12100000     -2.59700000
O      1.37000000     -9.47900000     -5.89700000
H      0.45800000     -9.37400000     -5.62700000
H      1.53100000    -10.42100000     -5.83400000
O      3.64400000      0.59500000     -8.85200000
H      2.75200000      0.85600000     -8.62300000
H      4.18200000      0.92100000     -8.13200000
O     -3.13400000    -10.19100000     -1.82900000
H     -4.04500000    -10.44500000     -1.97800000
H     -2.62100000    -10.87700000     -2.25700000
O     -7.13200000      6.17800000    -11.53600000
H     -7.59800000      7.01400000    -11.50400000
H     -7.82500000      5.51800000    -11.54100000
O      5.10600000     -8.80500000      2.70000000
H      4.67500000     -8.82100000      3.55500000
H      5.99600000     -8.50600000      2.88600000
O     -1.53800000      4.33600000     -3.85100000
H     -2.11900000      3.66900000     -4.21500000
H     -2.07900000      4.80400000     -3.21500000
O     13.09800000     -4.86200000      1.47500000
H     12.89900000     -4.99200000      0.54800000
H     12.51600000     -4.15300000      1.74900000
O      4.06400000      2.77600000      6.64500000
H      4.50800000      2.10700000      7.16600000
H      4.45900000      2.70400000      5.77600000
O     -6.21000000     -2.03400000     -9.43300000
H     -6.82800000     -1.79600000    -10.12300000
H     -6.06000000     -2.97100000     -9.55800000
O      2.47400000      9.88000000      4.21500000
H      2.21500000     10.76000000      4.49100000
H      1.93900000      9.29400000      4.75100000
O     -8.20700000      4.39500000     -8.55800000
H     -8.86400000      3.96400000     -8.01100000
H     -8.19500000      5.30100000     -8.24900000
O      3.33600000     -8.66300000      4.94700000
H      2.87200000     -9.39200000      5.35800000
H      2.66200000     -8.20000000      4.45000000
O    -14.82700000     -7.14600000      7.08100000
H    -14.58500000     -8.02200000      6.78100000
H    -14.21200000     -6.95600000      7.78900000
O     -8.89000000     -3.18700000      0.90300000
H     -8.59500000     -3.45300000      1.77400000
H     -8.29900000     -3.63900000      0.30100000
O     12.95100000     -8.63300000     -2.37600000
H     13.65300000     -8.02800000     -2.13800000
H     12.19300000     -8.06900000     -2.53300000
O      0.35900000      9.02200000     -5.43100000
H      1.22200000      9.43700000     -5.41600000
H      0.45900000      8.24200000     -4.88600000
O      5.01200000     13.74400000      7.87300000
H      4.81500000     14.04000000      6.98400000
H      5.52100000     14.45800000      8.25700000
O    -14.39100000     -5.41200000     -3.19900000
H    -14.12100000     -6.13800000     -2.63700000
H    -15.34600000     -5.40600000     -3.14000000
O      2.36000000     16.75700000      6.28200000
H      1.40300000     16.76000000      6.32200000
H      2.61700000     17.59800000      6.65900000
O      7.55000000     14.94900000     -7.29200000
H      7.67000000     14.27800000     -7.96400000
H      7.14800000     15.68300000     -7.75700000
O      5.67900000      4.01800000    -13.35800000
H      4.87300000      4.41000000    -13.69600000
H      5.75400000      3.18500000    -13.82400000
O     -1.87600000     -4.11900000     10.22500000
H     -1.65900000     -3.82100000      9.34100000
H     -1.43700000     -3.49400000     10.80300000
O     13.24200000      0.22600000     -9.81400000
H     12.91100000      0.34800000    -10.70400000
H     12.51300000      0.48700000     -9.25000000
O     -4.67800000     -6.17000000     -6.14700000
H     -4.68000000     -5.21500000     -6.21000000
H     -4.70000000     -6.34800000     -5.20700000
O    -10.47600000      2.95600000      7.04200000
H    -10.86700000      3.77700000      7.34000000
H    -10.68400000      2.91600000      6.10800000
O    -11.49800000     13.55900000      0.29500000
H    -11.20800000     12.82300000     -0.24400000
H    -12.05700000     13.16000000      0.96300000
O      7.22000000     16.45500000     -2.74300000
H      6.72300000     15.72900000     -3.12000000
H      6.76800000     16.65500000     -1.92300000
O     14.07300000      8.84300000      1.75400000
H     14.23500000      9.05000000      0.83400000
H     13.73200000      9.65600000      2.12600000
O     -5.87600000      6.39600000      9.59700000
H     -6.60300000      5.80200000      9.78300000
H     -5.46300000      6.54400000     10.44700000
O     -4.39200000     -0.48100000     11.81000000
H     -3.62700000     -1.05400000     11.84800000
H     -4.37700000     -0.11800000     10.92400000
O    -10.68700000      8.19700000     12.20800000
H    -10.15100000      7.40800000     12.29100000
H    -10.70000000      8.37900000     11.26800000
O    -11.37500000     -1.65000000    -11.86300000
H    -12.24800000     -1.62300000    -12.25400000
H    -10.80900000     -1.22700000    -12.51000000
O      8.51600000     -7.67600000      1.21700000
H      8.34600000     -6.77200000      1.48100000
H      7.69000000     -7.97400000      0.83700000
O     12.59300000     -5.38900000     -1.31800000
H     11.89100000     -5.69200000     -1.89300000
H     13.39800000     -5.65700000     -1.76100000
O    -11.24200000     -3.08700000     10.33100000
H    -11.98200000     -2.83800000      9.77700000
H    -10.54200000     -3.30200000      9.71500000
O      9.13800000     -1.36900000    -16.04900000
H      8.70300000     -2.06600000    -15.55800000
H      9.49500000     -1.80700000    -16.82100000
O     11.39600000     10.63700000     -8.76200000
H     10.93400000     10.56700000     -9.59700000
H     11.76800000     11.51900000     -8.76700000
O    -12.12600000     -6.71900000    -12.25400000
H    -11.60800000     -6.87200000    -13.04500000
H    -11.72400000     -5.95000000    -11.85100000
O     -8.52100000      2.28700000    -14.31300000
H     -8.16900000      3.17800000    -14.31700000
H     -7.90000000      1.78200000    -14.83900000
O     -9.70600000     15.73800000     -0.31100000
H     -9.08700000     15.23500000     -0.84000000
H    -10.44800000     15.14700000     -0.18400000
O      0.39800000      8.43500000     10.24900000
H      1.11100000      8.75400000      9.69600000
H      0.83600000      7.96500000     10.95800000
O     -7.54500000    -10.41000000    -11.08700000
H     -6.78400000     -9.85900000    -10.90100000
H     -8.11600000    -10.29400000    -10.32800000
O      0.83200000     -8.29000000    -15.45000000
H      0.10500000     -8.18300000    -14.83700000
H      1.61600000     -8.16400000    -14.91600000
O    -13.97300000      8.92300000      6.89300000
H    -13.65100000      9.19200000      7.75400000
H    -13.92700000      7.96700000      6.90900000
O     -1.74400000      4.92200000      1.28700000
H     -2.45300000      5.56100000      1.36900000
H     -1.00200000      5.42900000      0.95700000
O     13.71700000      3.76400000      8.21800000
H     13.48500000      4.48000000      7.62700000
H     13.97500000      4.19800000      9.03100000
O      5.44600000      5.90500000     -5.62600000
H      6.28000000      5.70000000     -6.04900000
H      5.10300000      5.05500000     -5.35000000
O      9.47100000    -11.65100000      6.72100000
H      9.81800000    -11.15700000      7.46400000
H      8.83000000    -11.06300000      6.32100000
O     -0.08500000     -5.56800000     14.10900000
H     -0.59400000     -4.77200000     13.95800000
H      0.53000000     -5.60300000     13.37600000
O     15.63800000     -2.77500000     -0.54800000
H     15.79900000     -2.57500000      0.37400000
H     16.14300000     -3.57100000     -0.71200000
O     -9.97300000      3.52800000     12.61800000
H    -10.03800000      4.03200000     13.42900000
H    -10.51400000      4.01000000     11.99300000
O      2.26500000    -13.95200000     -1.72500000
H      1.66600000    -13.35400000     -1.27900000
H      2.84000000    -13.38100000     -2.23400000
O      6.75000000    -12.74800000     -6.19000000
H      5.96200000    -12.94800000     -6.69700000
H      7.37100000    -12.41300000     -6.83700000
O     -3.13800000     14.56800000     -9.34400000
H     -3.85600000     14.54000000     -8.71100000
H     -3.27900000     13.80100000     -9.89900000
O      1.15200000    -14.92600000     -5.20000000
H      1.12300000    -15.28700000     -4.31400000
H      1.75400000    -15.50100000     -5.67400000
O      5.61200000     -1.01900000     10.57200000
H      4.84500000     -0.98300000     11.14300000
H      5.73900000     -1.95200000     10.39800000
O     11.94400000     11.45500000     -5.66300000
H     11.89000000     12.16000000     -6.30800000
H     11.04100000     11.15500000     -5.55900000
O    -10.41200000     -6.31800000     -7.68100000
H     -9.90500000     -5.69200000     -7.16300000
H    -11.31300000     -5.99900000     -7.62600000
O     14.63400000    -10.01200000      3.00600000
H     13.93400000    -10.58100000      2.68800000
H     14.60900000     -9.25300000      2.42400000
O    -16.55300000     -0.98800000      3.63900000
H    -17.43700000     -1.35600000      3.63300000
H    -16.00700000     -1.67200000      3.25000000
O      8.70000000      8.89100000      4.98900000
H      8.56900000      8.36800000      4.19800000
H      9.65000000      8.98300000      5.06000000
O     -4.90600000      2.33800000     -2.33000000
H     -4.23600000      2.05800000     -1.70700000
H     -5.15800000      3.21300000     -2.03400000
O      8.02600000      8.03300000     -3.29300000
H      8.70800000      7.68900000     -2.71500000
H      7.21500000      7.64800000     -2.96200000
O     -4.05300000     -1.08400000     -4.44200000
H     -4.65200000     -0.74100000     -3.77900000
H     -4.25300000     -0.57800000     -5.23000000
O     15.17900000     -0.01700000     -0.89200000
H     15.28700000     -0.93400000     -1.14400000
H     16.05000000      0.36500000     -1.00200000
O     -4.22600000      0.12400000      0.68300000
H     -4.43800000     -0.53900000      1.34100000
H     -3.85800000      0.85100000      1.18600000
O     10.67200000      8.23400000     -7.54100000
H      9.85800000      8.21600000     -7.03700000
H     10.78400000      9.15400000     -7.78200000
O     10.28900000     -0.76800000     12.92900000
H     10.97300000     -0.84000000     12.26400000
H      9.79200000     -1.58200000     12.85200000
O     -2.75500000     15.85900000     -4.56100000
H     -2.74400000     15.18900000     -5.24600000
H     -3.67900000     16.09100000     -4.46900000
O    -13.52100000     -2.40500000      8.98900000
H    -13.40400000     -1.46800000      9.14400000
H    -13.81300000     -2.46300000      8.07900000
O     -1.54000000    -16.36800000     -1.50300000
H     -1.88300000    -17.25700000     -1.58700000
H     -1.23800000    -16.14400000     -2.38300000
O     -4.41900000     16.59500000     -0.20600000
H     -5.36300000     16.71000000     -0.09500000
H     -4.10300000     17.45700000     -0.48000000
O     -1.56200000      3.42200000     16.78500000
H     -2.44700000      3.06200000     16.72900000
H     -1.04900000      2.73100000     17.20500000
O    -15.71200000     -3.91100000     -5.93300000
H    -15.44000000     -4.59900000     -6.54000000
H    -15.49600000     -4.25700000     -5.06700000
O     12.62300000     -5.29500000     10.27600000
H     12.44100000     -5.23500000      9.33800000
H     12.19200000     -4.52800000     10.65400000
O     -6.97100000     -0.75800000      6.28000000
H     -7.27500000      0.07100000      5.91000000
H     -6.82000000     -0.56700000      7.20500000
O      8.46500000      8.03900000     -6.01300000
H      8.28600000      8.09500000     -5.07400000
H      7.79000000      7.45100000     -6.35100000
O     -1.81600000    -15.24300000     -4.15000000
H     -1.41000000    -14.93600000     -4.96100000
H     -2.58300000    -15.73800000     -4.43800000
O    -12.61300000     -0.25500000      1.09600000
H    -13.29500000     -0.85400000      1.39900000
H    -12.22000000     -0.69900000      0.34500000
O     11.89600000      8.93300000      5.43500000
H     12.08000000      9.86000000      5.58300000
H     12.22400000      8.76100000      4.55200000
O    -13.21900000     -9.57900000      4.22100000
H    -12.55700000     -9.15300000      3.67600000
H    -14.01900000     -9.54400000      3.69700000
O     -1.27600000      4.04200000     13.00500000
H     -0.56300000      4.21700000     12.39100000
H     -2.06500000      4.04500000     12.46300000
O      3.72700000     -3.46100000      3.06000000
H      3.12400000     -4.19700000      3.16700000
H      4.31100000     -3.73200000      2.35200000
O     15.24300000     -1.18600000     -5.74900000
H     14.84500000     -1.57300000     -6.52900000
H     16.13400000     -0.96500000     -6.01900000
O     11.28700000     -2.09300000      7.15500000
H     11.32800000     -1.89800000      6.21900000
H     12.07100000     -1.68500000      7.52000000
O     -0.74200000     10.33200000    -15.25700000
H     -1.04800000      9.46200000    -15.00100000
H      0.10000000     10.43000000    -14.81400000
O      1.68200000    -11.28300000      1.77600000
H      1.44600000    -10.94200000      2.63900000
H      2.62300000    -11.44800000      1.83300000
O      4.33200000      6.26000000     -2.46100000
H      5.01200000      5.61100000     -2.28000000
H      4.48300000      6.51800000     -3.37000000
O      3.63700000    -12.91600000      7.49100000
H      3.63900000    -12.26900000      8.19700000
H      4.51700000    -13.29200000      7.50800000
O     11.01700000      1.28800000      5.87200000
H     11.91400000      1.05300000      5.63200000
H     11.04300000      1.39300000      6.82300000
O      2.92700000     -3.07500000     -6.39400000
H      3.15800000     -2.83100000     -7.29100000
H      3.48400000     -3.82800000     -6.19900000
O      3.42300000      3.74800000      2.45700000
H      2.59600000      3.58700000      2.91200000
H      3.35200000      4.64900000      2.14200000
O      5.95700000      1.23500000     13.99400000
H      6.73900000      0.94800000     14.46500000
H      6.24200000      1.32200000     13.08500000
O     -3.28800000    -14.73800000      8.98900000
H     -3.44600000    -14.11500000      9.69800000
H     -2.38500000    -15.02600000      9.12000000
O     13.63900000     -2.18900000     -8.00100000
H     12.90100000     -2.35100000     -8.58900000
H     14.34100000     -1.88500000     -8.57700000
O     -5.93300000     12.27500000     -3.56500000
H     -5.71900000     12.58700000     -2.68600000
H     -6.88500000     12.34700000     -3.62000000
O      3.66300000     12.67600000    -10.47900000
H      4.03900000     11.83200000    -10.72900000
H      2.81000000     12.45800000    -10.10500000
O     -4.50900000     -3.48300000     11.58900000
H     -3.62900000     -3.50200000     11.21200000
H     -5.06400000     -3.88800000     10.92200000
O     -2.02300000     -6.26300000    -14.79100000
H     -1.24600000     -5.80100000    -15.10500000
H     -1.68000000     -6.94400000    -14.21300000
O     -8.35600000     14.00700000      1.67600000
H     -8.74300000     13.73100000      0.84600000
H     -7.41300000     13.90000000      1.54800000
O      6.62800000     11.46400000     -8.30000000
H      7.07700000     12.13700000     -8.81100000
H      6.96800000     11.57100000     -7.41200000
O     14.13200000     -2.78100000     -3.78100000
H     14.40900000     -2.31000000     -4.56700000
H     14.93900000     -3.16000000     -3.43200000
O     10.04400000     -5.53300000     -7.45400000
H      9.29400000     -5.99100000     -7.83200000
H     10.67600000     -6.22600000     -7.26200000
O    -10.57000000      9.47600000     -3.19500000
H     -9.87300000      9.39300000     -3.84600000
H    -10.77400000      8.57500000     -2.94700000
O     12.09800000      6.27200000     -8.85100000
H     12.66700000      6.99700000     -9.11200000
H     11.31400000      6.69600000     -8.50200000
O      7.39100000    -10.38100000     11.03700000
H      7.83500000     -9.53300000     11.03500000
H      8.04100000    -10.99300000     10.69300000
O     14.91800000      6.44100000     -4.54300000
H     14.49900000      6.50300000     -3.68400000
H     14.23500000      6.09600000     -5.11800000
O      2.62100000      6.47400000    -10.72300000
H      2.67400000      6.02500000     -9.88000000
H      2.92700000      5.82700000    -11.35900000
O      0.59500000      8.25900000    -11.92000000
H      1.17900000      7.72800000    -11.37800000
H     -0.27400000      8.11800000    -11.54300000
O      4.79700000      7.85000000     -9.57700000
H      3.86300000      7.85300000     -9.78500000
H      5.20400000      7.38500000    -10.30800000
O    -15.35100000     -8.56800000     -2.99800000
H    -16.20500000     -8.13900000     -3.05000000
H    -14.76400000     -7.89400000     -2.65600000
O     -7.22400000     -7.46800000     -5.87400000
H     -7.50000000     -7.92300000     -6.67000000
H     -6.52200000     -6.88400000     -6.16300000
O     -2.02500000      9.98200000     14.87600000
H     -1.48200000     10.28000000     14.14600000
H     -1.68000000     10.44900000     15.63700000
O     -7.63500000    -11.87600000      6.94700000
H     -7.42700000    -12.73100000      7.32500000
H     -7.90600000    -12.07000000      6.05000000
O     15.28600000      1.30800000     -8.23900000
H     15.68300000      0.43800000     -8.19800000
H     14.54800000      1.20600000     -8.84000000
O    -10.80700000     -7.16000000     -2.17500000
H    -10.65700000     -6.78700000     -3.04400000
H    -10.33700000     -6.57700000     -1.58000000
O     -3.28900000    -10.78300000     -5.94300000
H     -4.14000000    -10.44200000     -5.66500000
H     -3.49400000    -11.60700000     -6.38400000
O    -10.77600000    -11.25800000      0.45300000
H    -11.67600000    -11.39000000      0.75200000
H    -10.86500000    -10.76900000     -0.36500000
O     -7.19800000    -13.39000000      4.51300000
H     -7.29700000    -13.66000000      3.60000000
H     -6.77300000    -14.13500000      4.93800000
O      5.83100000      6.01100000    -10.98800000
H      5.75500000      5.20900000    -11.50600000
H      5.56100000      5.75400000    -10.10700000
O     11.08100000      3.65200000     10.08600000
H     10.46700000      4.14500000     10.63100000
H     11.91100000      3.69700000     10.56100000
O     14.17500000     -4.42100000     -6.77200000
H     14.88000000     -4.66700000     -7.37100000
H     13.89900000     -3.55400000     -7.06900000
O     -7.54000000     12.27500000      6.08300000
H     -7.85400000     13.06200000      6.52700000
H     -7.99300000     11.55500000      6.52200000
O     16.01000000      5.78700000     -7.43100000
H     15.56800000      4.95200000     -7.27700000
H     15.82100000      6.30600000     -6.64900000
O      7.59500000     -7.57900000      7.17500000
H      6.72100000     -7.96900000      7.20900000
H      7.44500000     -6.64400000      7.31900000
O     -4.61800000      0.16100000      8.67400000
H     -5.50800000     -0.17000000      8.79000000
H     -4.71800000      1.11300000      8.64800000
O     -7.08700000      5.98300000      1.90500000
H     -7.06600000      6.81800000      2.37300000
H     -7.75100000      6.10600000      1.22700000
O     13.51600000      4.25900000     -9.79800000
H     12.93100000      4.97600000     -9.55200000
H     13.05800000      3.46800000     -9.51400000
O     -9.74400000      1.51700000     14.41700000
H     -9.49300000      2.10600000     13.70400000
H    -10.49000000      1.94900000     14.83300000
O     -1.36300000     10.59800000     -9.64600000
H     -2.04000000     11.17000000    -10.00600000
H     -1.08200000     10.06200000    -10.38800000
O     -2.02600000    -15.04500000     -7.28400000
H     -2.32500000    -15.93800000     -7.11500000
H     -1.44400000    -15.12500000     -8.04000000
O    -13.51400000     -6.33000000      1.20100000
H    -13.32100000     -5.40000000      1.08500000
H    -14.44300000     -6.41100000      0.98900000
O      1.47500000     11.52900000     -9.51400000
H      1.95700000     11.13200000     -8.78800000
H      0.55500000     11.45400000     -9.26000000
O     -1.22300000    -13.19700000      3.65400000
H     -1.90000000    -13.74700000      3.26100000
H     -1.08100000    -12.49800000      3.01600000
O      0.65600000     -9.56000000    -10.71800000
H      0.49600000     -8.63600000    -10.91000000
H      1.39300000     -9.55400000    -10.10700000
O      9.40300000     10.68900000    -10.91900000
H      8.98100000      9.87900000    -10.63400000
H      9.34000000     10.66900000    -11.87400000
O      0.49200000     -1.88200000     -6.00000000
H      0.82600000     -0.98600000     -5.95700000
H      1.27600000     -2.42600000     -6.07400000
O     -8.86900000     -7.96300000     -9.42000000
H     -9.22100000     -8.75500000     -9.01500000
H     -9.54000000     -7.29800000     -9.27000000
O      9.71400000     -3.17000000     -2.64900000
H     10.60700000     -2.88100000     -2.45900000
H      9.74500000     -3.46200000     -3.56000000
O     -3.58200000     -8.69500000      3.77500000
H     -4.05000000     -7.89200000      4.00500000
H     -4.24800000     -9.38100000      3.82100000
O      6.75700000     -6.35500000     -0.97800000
H      6.23000000     -6.10400000     -1.73600000
H      6.60800000     -7.29600000     -0.88400000
O     10.31600000      8.99200000      7.82100000
H     10.93400000      8.90900000      7.09500000
H     10.86800000      9.14500000      8.58900000
O    -17.35500000      3.32400000      3.38600000
H    -16.82000000      3.28800000      4.17900000
H    -17.53100000      4.25600000      3.25900000
O    -12.51800000      8.85000000     -9.13700000
H    -13.34100000      8.48000000     -8.81600000
H    -12.05400000      9.12300000     -8.34500000
O    -11.91900000      8.39600000      9.58700000
H    -12.03300000      9.29600000      9.27900000
H    -12.75300000      8.17800000     10.00300000
O     14.28200000    -10.66600000     -3.72100000
H     14.90400000    -10.92100000     -3.03900000
H     13.64500000    -10.11200000     -3.26900000
O      3.27500000     -2.61500000     -0.18500000
H      2.68200000     -2.16600000      0.41700000
H      2.84900000     -3.45400000     -0.36000000
O      6.98200000      3.01600000      0.82400000
H      6.75700000      3.80300000      1.31900000
H      6.13700000      2.63600000      0.58200000
O     -7.13000000      2.61700000      6.90000000
H     -6.42900000      3.26700000      6.94200000
H     -7.89900000      3.07200000      7.24300000
O     -5.88300000    -10.04200000      4.23500000
H     -5.73200000    -10.64600000      3.50800000
H     -6.80500000     -9.79900000      4.15700000
O    -10.65100000     13.43900000      3.66200000
H    -10.66600000     12.74200000      3.00600000
H     -9.85000000     13.92900000      3.47400000
O     -0.63300000    -15.55200000      9.35300000
H     -0.11500000    -16.30100000      9.64900000
H     -0.10300000    -14.78900000      9.58000000
O     -9.01900000     -6.22000000      7.97900000
H     -9.49600000     -6.91600000      8.43100000
H     -8.09600000     -6.43300000      8.11800000
O     -9.06900000      8.95200000    -11.34000000
H     -9.97200000      8.73000000    -11.56700000
H     -9.03200000      8.86300000    -10.38800000
O      6.03800000     -8.84300000     -0.08300000
H      6.28100000     -9.74200000     -0.30600000
H      5.55600000     -8.92200000      0.74000000
O     10.73900000      4.91700000     -4.08100000
H     10.51200000      5.83900000     -3.95600000
H     11.54200000      4.93700000     -4.60200000
O     11.37300000     -1.70200000    -12.76700000
H     11.49000000     -0.84600000    -13.17900000
H     12.23400000     -1.91400000    -12.40700000
O     -3.67300000     -1.83400000     -8.41500000
H     -4.60400000     -1.80500000     -8.63700000
H     -3.50200000     -0.99400000     -7.98800000
O     -3.95000000    -13.23700000     -7.33600000
H     -3.12800000    -13.69800000     -7.50500000
H     -4.47400000    -13.86000000     -6.83300000
O     10.08100000    -10.98400000     -1.64600000
H      9.88700000    -11.89800000     -1.85300000
H      9.73300000    -10.49200000     -2.39000000
O      7.73100000     -2.45000000      3.34800000
H      7.06400000     -1.79600000      3.14100000
H      8.47300000     -1.94000000      3.67300000
O      2.79500000     10.40500000     -4.38100000
H      3.54600000      9.81200000     -4.38800000
H      2.78500000     10.76800000     -3.49500000
O     -7.06800000      6.85900000     -6.78700000
H     -7.27600000      6.36000000     -5.99700000
H     -6.16500000      7.14900000     -6.65700000
O      2.00400000      5.83200000     -8.02300000
H      1.30400000      6.42400000     -8.29900000
H      2.37400000      6.24500000     -7.24300000
O      9.41000000     -7.49500000     -9.69400000
H      9.29600000     -6.72200000    -10.24700000
H      8.80700000     -8.14200000    -10.05900000
O     -1.06000000    -12.94100000     -5.84800000
H     -0.72200000    -12.32600000     -6.49800000
H     -1.39100000    -13.67700000     -6.36300000
O      7.44100000     -9.80700000     -3.50600000
H      7.12600000    -10.69200000     -3.32000000
H      6.73900000     -9.23400000     -3.20000000
O      8.22100000     -0.22100000     -8.35200000
H      8.89100000     -0.51500000     -7.73500000
H      7.52500000     -0.87400000     -8.27900000
O      1.32600000      2.53800000    -15.71700000
H      1.27000000      2.83100000    -14.80800000
H      1.92700000      1.79300000    -15.69200000
O    -12.27600000     -0.01800000     -9.82500000
H    -11.41700000      0.39900000     -9.76600000
H    -12.14700000     -0.75100000    -10.42600000
O      0.31200000    -11.25800000    -13.09700000
H      0.58300000    -10.51900000    -12.55100000
H     -0.45200000    -11.61900000    -12.64900000
O     11.81600000    -10.90700000     -6.26400000
H     11.94700000    -11.69700000     -5.73900000
H     11.19500000    -10.38400000     -5.75800000
O    -13.78500000     -1.66500000     -8.33500000
H    -13.14500000     -1.03100000     -8.65800000
H    -14.58300000     -1.47200000     -8.82800000
O     10.56100000      1.31900000     14.87200000
H     10.77000000      0.89500000     14.04000000
H      9.63000000      1.13800000     15.00500000
O      4.28100000     -9.04700000     -4.96100000
H      4.29300000     -9.63400000     -4.20500000
H      3.36000000     -9.01000000     -5.22100000
O     -9.36800000      3.94100000      2.49500000
H     -9.16900000      3.07400000      2.14300000
H     -8.58700000      4.46100000      2.30800000
O     -8.74800000      9.18100000     -4.88700000
H     -8.06600000      9.60200000     -5.41100000
H     -8.29200000      8.48500000     -4.41500000
O    -10.30900000      8.09200000      1.10000000
H    -10.05900000      8.30300000      1.99900000
H    -11.22200000      7.81300000      1.16300000
O      0.90900000      6.78700000     -3.93600000
H      1.63600000      6.87000000     -4.55300000
H      1.21500000      6.14800000     -3.29100000
O     16.26300000     -2.20400000      2.24300000
H     15.86300000     -2.66100000      2.98300000
H     17.18700000     -2.12900000      2.47900000
O     -7.93300000     -4.51300000      3.46000000
H     -7.42400000     -5.27700000      3.18900000
H     -7.37400000     -4.06400000      4.09400000
O    -13.39200000      0.93200000     -5.11200000
H    -12.88300000      0.72500000     -4.32800000
H    -12.81300000      0.70800000     -5.84000000
O      6.14700000     -4.46400000      4.61000000
H      6.64500000     -3.85300000      4.06700000
H      5.24100000     -4.16400000      4.53900000
O      8.49000000    -13.87100000      1.24200000
H      8.28300000    -13.30600000      1.98600000
H      9.39100000    -14.15600000      1.40000000
O      5.90800000      9.39100000      2.82700000
H      5.94500000     10.32800000      3.01600000
H      6.82500000      9.12300000      2.76300000
O     -0.75300000     -3.97100000      7.84500000
H     -0.49700000     -3.31100000      7.20000000
H     -0.06300000     -3.93800000      8.50800000
O      2.00400000     11.15200000     -1.27200000
H      1.20900000     11.04600000     -0.75000000
H      2.56100000     10.41900000     -1.01100000
O     -1.24500000     -6.37800000     11.30600000
H     -1.47300000     -5.48100000     11.06000000
H     -0.31700000     -6.33400000     11.53800000
O     12.80200000     -1.91700000      0.75900000
H     13.36300000     -1.46000000      1.38600000
H     13.40700000     -2.43900000      0.23100000
O     -4.66100000      5.12900000     -7.58600000
H     -4.19800000      5.95300000     -7.43400000
H     -4.99300000      4.87800000     -6.72400000
O     11.79700000     -2.23900000      4.56300000
H     12.58100000     -1.74500000      4.32700000
H     11.07000000     -1.67800000      4.29500000
O     -0.72500000     10.60500000     12.52900000
H     -1.61800000     10.77100000     12.22600000
H     -0.32000000     10.10600000     11.81900000
O    -10.91100000     -8.63900000     -5.92300000
H    -10.37500000     -8.33500000     -5.19000000
H    -10.89900000     -7.91300000     -6.54600000
O      6.78200000    -11.26000000     -1.10100000
H      6.79200000    -11.90600000     -0.39400000
H      6.91900000    -11.77400000     -1.89700000
O     -7.66400000     -6.38600000      1.05600000
H     -7.71400000     -7.31000000      0.81300000
H     -8.52900000     -6.18500000      1.41400000
O      4.97000000     -0.62800000      0.17900000
H      5.81400000     -0.79400000     -0.24000000
H      4.39900000     -1.32400000     -0.14800000
O     -2.29900000      2.81700000      4.34500000
H     -2.97500000      2.19900000      4.62500000
H     -1.63500000      2.77300000      5.03300000
O     -2.77200000    -15.12700000      2.39400000
H     -2.41200000    -16.00800000      2.29500000
H     -3.67400000    -15.26800000      2.68100000
O     -1.03800000     -2.00300000     11.84900000
H     -0.62700000     -1.15200000     11.70100000
H     -0.75500000     -2.25700000     12.72800000
O     16.29200000     -3.19000000      5.00900000
H     15.50700000     -3.11400000      5.55200000
H     16.77200000     -2.37800000      5.16700000
O     -2.64100000     -1.45600000    -14.83500000
H     -2.33300000     -0.55000000    -14.86600000
H     -2.75500000     -1.70200000    -15.75200000
O      8.51500000     -2.78100000     10.97400000
H      8.45900000     -2.15400000     10.25300000
H      8.59600000     -3.63300000     10.54600000
O    -12.17400000     -4.77400000      5.37500000
H    -11.63800000     -5.55900000      5.48100000
H    -11.78700000     -4.13600000      5.97500000
O      4.87600000      0.20500000      7.89500000
H      5.51000000      0.28400000      8.60700000
H      4.34800000     -0.55800000      8.12800000
O    -13.31600000      3.33800000      9.64200000
H    -12.56400000      3.77800000     10.03700000
H    -14.05200000      3.92800000      9.80400000
O     -3.65900000     -6.68400000    -17.15500000
H     -4.35400000     -7.15800000    -16.69800000
H     -3.06100000     -6.40700000    -16.46100000
O     -0.14700000     -8.22100000      6.41900000
H      0.39400000     -8.97800000      6.64500000
H     -0.55100000     -7.95900000      7.24600000
O     -8.78600000     -7.24500000     11.87700000
H     -7.97100000     -7.27000000     12.37800000
H     -9.00800000     -6.31500000     11.82800000
O     -3.25100000      7.26500000      9.18300000
H     -4.18400000      7.05100000      9.19500000
H     -2.98000000      7.10200000      8.27900000
O     12.95900000      1.75500000     -0.56700000
H     13.04600000      2.34400000     -1.31700000
H     13.76800000      1.24200000     -0.57100000
O     -0.33900000      5.46700000      9.76300000
H     -0.92900000      5.93400000      9.17100000
H     -0.10600000      6.11300000     10.42900000
O      1.63600000     -6.76300000    -10.82600000
H      1.80800000     -7.13900000     -9.96300000
H      0.78800000     -6.32900000    -10.73300000
O     14.77000000      3.51200000      4.53000000
H     14.40200000      3.95400000      3.76600000
H     15.07400000      4.22200000      5.09500000
O    -14.99800000      1.51800000     -9.87000000
H    -14.11000000      1.24900000    -10.10700000
H    -15.08900000      1.26100000     -8.95300000
O      6.66000000      1.51400000     11.20100000
H      6.56200000      0.61800000     10.87900000
H      7.31100000      1.90800000     10.62000000
O      8.21200000     10.93700000      6.59000000
H      8.61500000     10.64700000      7.40900000
H      8.45900000     10.26800000      5.95100000
O    -11.02500000      9.10700000     -6.49600000
H    -10.28900000      9.04000000     -5.88700000
H    -11.79400000      8.89900000     -5.96500000
O     -7.69200000     15.03300000     -2.22600000
H     -6.91200000     14.68700000     -1.79400000
H     -8.13000000     14.26100000     -2.58500000
O     -2.17400000      6.42700000      6.90900000
H     -1.49400000      6.98800000      6.53700000
H     -2.71900000      6.18300000      6.16000000
O    -13.32100000     -0.07700000      4.64100000
H    -13.24500000      0.56900000      3.93800000
H    -12.81400000      0.29500000      5.36300000
O     -7.35000000     12.98600000     -8.27400000
H     -8.15200000     12.47400000     -8.38100000
H     -6.74400000     12.61800000     -8.91800000
O    -15.46600000      9.67000000      3.32800000
H    -14.61100000     10.02800000      3.56500000
H    -15.37200000      8.72500000      3.45000000
O    -11.05500000     12.37900000     -4.29600000
H    -11.09300000     11.42900000     -4.40700000
H    -11.97200000     12.65100000     -4.24500000
O     17.19500000      4.63700000     -4.93700000
H     16.69300000      4.28200000     -5.67200000
H     16.57700000      5.20300000     -4.47600000
O     -3.63700000     -2.99600000      5.18300000
H     -2.81400000     -3.20000000      4.74000000
H     -3.42500000     -2.25700000      5.75300000
O      3.66000000     13.69200000     -7.46600000
H      3.98600000     12.97500000     -8.01000000
H      3.34900000     14.34600000     -8.09100000
O     10.18800000     -3.71100000     -5.40600000
H     10.15900000     -4.41900000     -6.04900000
H     11.01600000     -3.84100000     -4.94400000
O      5.06500000     -8.68500000     -8.98600000
H      5.34500000     -9.14700000     -9.77600000
H      4.22300000     -9.08200000     -8.76200000
O      4.75200000      2.47100000     -2.54900000
H      4.60000000      2.20800000     -1.64100000
H      5.56900000      2.03400000     -2.79100000
O     -7.56600000     -9.50000000     10.06600000
H     -6.84400000    -10.04000000     10.39000000
H     -7.73000000     -8.87300000     10.77000000
O      0.31400000     15.13300000     -4.48300000
H     -0.29400000     14.64900000     -5.04100000
H      0.95100000     14.47800000     -4.19800000
O     -2.01600000     12.54300000      4.63100000
H     -1.57600000     11.69600000      4.69800000
H     -1.47400000     13.04700000      4.02400000
O      2.39400000     12.68900000      2.02600000
H      2.18700000     12.90700000      1.11700000
H      3.03800000     11.98400000      1.96100000
O      1.65500000    -14.78800000      2.18900000
H      0.98300000    -15.38400000      1.86100000
H      1.51900000    -13.97900000      1.69600000
O     15.30300000      1.19000000     -4.12400000
H     15.55900000      0.36900000     -4.54400000
H     15.70100000      1.14800000     -3.25500000
O     -7.12400000     10.39000000     -6.45500000
H     -6.53700000     10.28000000     -7.20300000
H     -7.25600000     11.33600000     -6.39100000
O    -16.56700000     -2.67900000      7.14800000
H    -15.82000000     -2.52900000      6.57000000
H    -16.70400000     -3.62600000      7.12100000
O     16.83800000     -0.60200000      5.29200000
H     16.90900000      0.19300000      5.82100000
H     16.69400000     -0.28400000      4.40100000
O     11.13200000     11.25800000      3.32500000
H     10.67900000     11.99300000      3.73800000
H     12.03700000     11.55500000      3.23300000
O     -4.69200000      9.95200000     -7.96800000
H     -3.80700000     10.30000000     -8.07700000
H     -4.56700000      9.11400000     -7.52200000
O     -6.68700000     -7.43000000      8.36700000
H     -6.13800000     -8.04100000      7.87600000
H     -7.13400000     -7.97700000      9.01300000
O      5.59800000      1.92900000    -15.04500000
H      5.03800000      1.20700000    -14.75800000
H      6.48700000      1.63700000    -14.84300000
O      7.70600000      2.18200000    -10.03100000
H      8.00900000      1.39200000     -9.58300000
H      6.76800000      2.04000000    -10.15700000
O      6.33800000     11.85900000      3.66100000
H      7.17400000     11.87400000      3.19600000
H      6.28000000     12.72000000      4.07600000
O     11.36500000      0.22900000     -7.90600000
H     11.95100000     -0.51800000     -8.03000000
H     10.81700000     -0.01800000     -7.16200000
O     -6.40800000     -3.04300000      5.13100000
H     -6.73900000     -2.18100000      5.38200000
H     -5.49600000     -3.04400000      5.42200000
O     -6.71200000      7.88900000     -0.30300000
H     -7.39800000      7.26600000     -0.54300000
H     -7.17100000      8.57500000      0.18200000
O      2.21300000     -5.65700000      9.08100000
H      2.42100000     -5.50100000      8.16000000
H      2.79100000     -6.37400000      9.33900000
O    -13.30800000    -10.85400000      0.94400000
H    -13.86000000    -10.09400000      1.12700000
H    -13.84800000    -11.41200000      0.38400000
O     -7.96200000     -9.41400000      0.50900000
H     -8.17500000     -9.70200000     -0.37900000
H     -7.97500000    -10.21700000      1.03100000
O      9.16300000      7.60600000     14.13900000
H      9.66500000      7.68600000     14.95000000
H      8.76600000      6.73600000     14.18900000
O      3.33100000    -10.68500000     -1.22600000
H      3.93700000    -10.78400000     -0.49100000
H      2.54500000    -10.30100000     -0.83700000
O      4.57600000    -14.77400000      1.17300000
H      5.27800000    -14.90000000      0.53500000
H      3.92900000    -15.44400000      0.95300000
O    -14.51600000      3.93600000      1.76900000
H    -15.31500000      4.27300000      2.17300000
H    -14.71400000      3.90700000      0.83300000
O      8.74000000    -14.20900000      4.01000000
H      7.94000000    -14.45900000      4.47200000
H      8.89700000    -14.92600000      3.39600000
O     -4.65400000      7.57100000     12.18300000
H     -3.84300000      7.20700000     11.82900000
H     -4.94500000      6.92600000     12.82700000
O      1.71700000      0.44400000     13.42700000
H      0.81800000      0.75900000     13.33300000
H      2.15000000      1.11000000     13.96000000
O     12.57000000     -5.77000000    -11.13700000
H     12.88000000     -6.22600000    -10.35500000
H     12.96600000     -6.24800000    -11.86600000
O    -16.08700000      8.35400000     -3.98100000
H    -17.01600000      8.34900000     -3.75100000
H    -15.64700000      8.00000000     -3.20800000
O     -3.06700000     10.56300000     -1.57200000
H     -3.21700000     10.74800000     -2.50000000
H     -3.58400000      9.77700000     -1.39800000
O      6.26400000    -14.45900000      8.23900000
H      6.07400000    -15.03100000      7.49400000
H      7.20400000    -14.28900000      8.17600000
O     12.34400000     -4.79800000      5.22400000
H     11.48000000     -5.20500000      5.17000000
H     12.19900000     -3.89000000      4.96000000
O     -4.01300000     -3.94500000    -14.34400000
H     -3.72200000     -4.61900000    -14.95800000
H     -3.36700000     -3.24400000    -14.43300000
O     -6.12400000     -5.98400000    -14.06100000
H     -5.28900000     -5.59900000    -13.79600000
H     -6.69800000     -5.85500000    -13.30600000
O     -0.17500000    -10.72100000     -2.74200000
H      0.12900000     -9.82100000     -2.62500000
H     -0.27800000    -11.05700000     -1.85200000
O      9.15500000      6.00300000     -8.56500000
H      9.01900000      5.32300000     -9.22500000
H      8.86000000      6.80900000     -8.98800000
O     -3.31600000     -8.13200000     12.89500000
H     -2.81300000     -8.23000000     13.70300000
H     -2.76200000     -7.59000000     12.33200000
O     -7.26100000      8.45400000      3.14500000
H     -8.12200000      8.72500000      3.46400000
H     -7.02600000      9.11800000      2.49700000
O      5.32500000     -6.09800000    -10.05100000
H      5.78300000     -5.99700000     -9.21600000
H      4.97200000     -6.98700000    -10.02500000
O      8.02500000     -9.47800000    -10.91900000
H      7.17600000     -9.89700000    -11.05800000
H      8.66300000    -10.17800000    -11.05500000
O      2.18900000     12.56300000      5.10800000
H      3.01400000     12.98400000      5.35400000
H      2.01600000     12.87600000      4.22100000
O     -9.00100000     -6.76400000     -4.03500000
H     -8.52100000     -6.99600000     -4.83000000
H     -8.45600000     -6.10100000     -3.61100000
O    -13.48800000      2.46900000     -0.64800000
H    -13.96800000      1.99900000     -1.33000000
H    -12.84400000      1.83600000     -0.32800000
O      5.52100000     11.10100000      7.34600000
H      5.29100000     11.99200000      7.61000000
H      6.45000000     11.15000000      7.12000000
O     -1.96100000     12.63200000      1.30300000
H     -2.27900000     13.44100000      0.90200000
H     -1.05000000     12.81900000      1.52900000
O      1.43600000      3.09800000      7.49200000
H      1.45500000      2.89900000      8.42800000
H      2.35800000      3.16500000      7.24300000
O    -15.73700000      6.09700000     -1.78800000
H    -16.48700000      6.32800000     -1.24000000
H    -15.09600000      6.78800000     -1.62000000
O     13.53900000     -0.34700000      3.57500000
H     14.37700000      0.11400000      3.61600000
H     12.95500000      0.25900000      3.11900000
O     15.13600000     -6.55200000     -2.41400000
H     15.69700000     -6.09300000     -1.78900000
H     15.29500000     -6.11000000     -3.24800000
O    -16.18000000      5.97300000      2.37700000
H    -15.28000000      6.15900000      2.11000000
H    -16.22700000      6.27600000      3.28400000
O      4.65000000     -3.77500000     10.36000000
H      3.74900000     -3.94600000     10.63200000
H      5.14600000     -4.52700000     10.68400000
O     -1.67100000     13.61900000     -6.11500000
H     -2.42300000     13.03400000     -6.02900000
H     -0.98400000     13.07300000     -6.49600000
O     -6.50500000      5.01100000     -4.62100000
H     -7.42100000      5.24700000     -4.47700000
H     -6.10300000      5.07100000     -3.75400000
O     -1.20100000     -8.60300000      9.46400000
H     -1.93000000     -8.90900000      8.92600000
H     -1.43300000     -7.70300000      9.69400000
O     18.03400000      2.47300000      0.73700000
H     17.62800000      2.51400000     -0.12900000
H     18.95500000      2.68100000      0.58000000
O     17.11800000     -5.22100000     -0.58800000
H     17.76800000     -5.15300000     -1.28800000
H     17.53200000     -5.78000000      0.07000000
O      0.78200000     18.45800000     -0.83100000
H      0.23800000     17.91200000     -1.39900000
H      0.16100000     18.86800000     -0.22900000
O     -8.45800000      6.62700000     12.05500000
H     -7.61800000      6.25200000     12.32100000
H     -9.02200000      5.86800000     11.90700000
O      5.67400000      9.55400000     -5.68100000
H      5.65700000      9.98400000     -4.82600000
H      6.35400000     10.01800000     -6.16900000
O     -1.99600000     13.49900000     -2.81100000
H     -1.60500000     12.63600000     -2.94900000
H     -2.24200000     13.79300000     -3.68800000
O     -4.70900000      9.32700000    -11.22400000
H     -5.20700000      9.80800000    -10.56200000
H     -4.66800000      8.43100000    -10.88900000
O      1.59300000      3.13100000     -8.55700000
H      1.46800000      2.79400000     -7.67000000
H      1.78200000      4.06100000     -8.43600000
O      6.64900000      5.15700000     -1.53900000
H      6.48800000      4.22000000     -1.42500000
H      7.60200000      5.23300000     -1.57300000
O     -4.40400000    -15.99300000     -4.78400000
H     -4.43100000    -16.63000000     -5.49800000
H     -5.18600000    -15.45600000     -4.91200000
O     -4.74500000      6.55600000    -10.30300000
H     -4.71600000      5.85900000     -9.64700000
H     -5.61800000      6.48500000    -10.68900000
O     -8.08400000      2.02700000     -5.54400000
H     -8.76200000      2.55500000     -5.12300000
H     -7.28000000      2.53500000     -5.43200000
O     -5.62300000     16.62000000     -7.22200000
H     -5.21400000     15.79300000     -6.96700000
H     -6.14100000     16.40200000     -7.99700000
O    -10.76700000     -0.17900000      9.84100000
H    -11.72000000     -0.16000000      9.93100000
H    -10.48800000     -0.90600000     10.39800000
O     -8.04000000    -12.16100000      0.60900000
H     -8.94300000    -11.84900000      0.55100000
H     -7.89000000    -12.61800000     -0.21900000
O     -1.38400000     -7.36900000    -10.96800000
H     -1.85700000     -7.47300000    -10.14300000
H     -1.25400000     -6.42400000    -11.05200000
O     -5.32000000      9.15900000     -4.27900000
H     -4.42700000      9.50200000     -4.29900000
H     -5.81200000      9.73600000     -4.86200000
O     -5.70700000    -10.51700000     -2.82600000
H     -5.68800000    -10.27000000     -3.75100000
H     -6.63800000    -10.59600000     -2.61800000
O     -9.42200000      0.28200000     -3.04200000
H     -9.18600000      0.11300000     -2.13000000
H     -9.09800000     -0.48300000     -3.51800000
O     -5.44400000      4.76200000      7.05900000
H     -5.89400000      5.39500000      6.49900000
H     -5.49800000      5.13800000      7.93700000
O     16.34100000      4.97200000     -1.71200000
H     16.80300000      5.50100000     -2.36300000
H     16.74500000      5.21200000     -0.87800000
O     -3.54700000    -10.81300000     11.36500000
H     -3.65000000    -10.06200000     11.94900000
H     -2.64400000    -10.75200000     11.05400000
O      4.89300000      1.34400000     -6.39200000
H      5.84900000      1.32000000     -6.34200000
H      4.64900000      2.14100000     -5.92100000
O    -14.35600000     -2.24300000      1.94500000
H    -13.67600000     -2.87100000      2.18700000
H    -14.73400000     -2.59700000      1.14000000
O     -4.21600000     12.08800000     -5.70200000
H     -5.11100000     12.20000000     -5.38200000
H     -3.82700000     11.44900000     -5.10500000
O      9.36500000     -2.87500000    -11.30800000
H      8.78700000     -2.16000000    -11.04000000
H      9.94200000     -2.48400000    -11.96400000
O     -1.33300000     -3.89400000     -5.39500000
H     -0.77100000     -3.12400000     -5.48900000
H     -2.21900000     -3.53700000     -5.32600000
O      7.62600000      4.72400000      6.97000000
H      8.44600000      4.82800000      7.45300000
H      7.33600000      5.62000000      6.79500000
O     -6.49700000     12.81300000      3.68800000
H     -6.73600000     12.57600000      4.58400000
H     -6.14600000     13.70100000      3.76000000
O      0.59900000    -13.10600000      9.32200000
H      0.54600000    -13.08600000      8.36700000
H      1.53100000    -12.99800000      9.51300000
O     -7.54400000     16.46600000      5.70700000
H     -6.86000000     15.83100000      5.49300000
H     -8.04500000     16.05100000      6.41000000
O     -0.47700000     12.86900000      9.40500000
H      0.15700000     13.57800000      9.29300000
H     -0.72600000     12.62600000      8.51300000
O    -15.14400000      1.63400000     -2.48000000
H    -15.16100000      1.17600000     -3.32000000
H    -15.79600000      2.32900000     -2.57300000
O    -12.77100000     -7.43000000      8.93700000
H    -12.76200000     -6.75600000      9.61700000
H    -12.89300000     -8.25000000      9.41500000
O      9.49900000     13.13200000     -4.45900000
H      8.87700000     13.49200000     -3.82700000
H      9.50200000     13.76200000     -5.17900000
O    -11.16900000      5.22000000     10.70900000
H    -11.78700000      5.78600000     11.17100000
H    -11.15400000      5.56100000      9.81400000
O    -15.02200000     -3.55200000     -0.46800000
H    -15.90700000     -3.83900000     -0.24400000
H    -15.13700000     -2.66800000     -0.81500000
O      4.64800000    -16.00100000     -3.50700000
H      5.25700000    -15.67100000     -4.16800000
H      3.87300000    -15.44600000     -3.59800000
O      9.48800000     -0.96800000     -5.98800000
H      9.94200000     -0.45400000     -5.32100000
H      9.74500000     -1.87300000     -5.80900000
O      7.51500000      8.27200000    -10.04900000
H      7.55400000      7.34300000    -10.27800000
H      6.59600000      8.42400000     -9.82500000
O     -5.20400000     16.34500000     -4.10200000
H     -5.71700000     16.62500000     -4.86000000
H     -5.72700000     15.64900000     -3.70300000
O    -12.16400000      4.44700000     -9.24800000
H    -11.79300000      3.83700000     -9.88600000
H    -11.89300000      4.09800000     -8.39900000
O     15.91400000     -4.98900000     -4.40600000
H     16.76500000     -4.85200000     -4.82200000
H     15.29300000     -5.01300000     -5.13400000
O    -10.52200000    -10.22100000     -8.30900000
H    -10.45100000    -11.16200000     -8.14700000
H    -11.10100000     -9.90200000     -7.61600000
O    -13.04800000      1.83100000      2.79300000
H    -12.72700000      1.30100000      2.06400000
H    -13.44800000      2.59500000      2.37600000
O     10.10100000      3.13700000      0.99400000
H     10.84100000      3.67000000      1.28500000
H      9.33600000      3.54800000      1.39800000
O     -1.84800000      7.73500000    -10.88300000
H     -1.26900000      7.94000000    -10.14800000
H     -2.67900000      7.49500000    -10.47300000
O      3.82000000      8.77800000     -0.65300000
H      3.84600000      8.62900000      0.29200000
H      3.79800000      7.90000000     -1.03300000
O     -0.61300000      2.59900000    -12.70300000
H     -0.99900000      2.12900000    -13.44300000
H     -0.84300000      3.51600000    -12.85600000
O      5.46500000    -15.78000000      6.13400000
H      5.54300000    -15.41000000      5.25400000
H      4.52200000    -15.83600000      6.28700000
O     -4.72200000     10.00000000    -13.90300000
H     -4.53300000      9.97500000    -12.96500000
H     -3.99600000     10.49500000    -14.28200000
O      1.85400000     -2.97500000    -12.86000000
H      2.62500000     -3.47000000    -13.13800000
H      2.17900000     -2.39000000    -12.17500000
O      7.76500000      8.33300000     -0.06200000
H      7.80000000      9.07100000     -0.67000000
H      8.21900000      7.62500000     -0.51800000
O      2.95300000     -3.04000000     -3.19000000
H      2.37200000     -2.91400000     -3.94000000
H      3.82600000     -2.84200000     -3.52800000
O     -0.23300000     -6.66600000      4.28700000
H     -0.13700000     -7.39400000      4.90000000
H      0.44400000     -6.81800000      3.62700000
O     -7.82500000      5.32100000    -14.29700000
H     -7.86100000      5.08400000    -13.37000000
H     -7.47700000      6.21200000    -14.30300000
O    -10.06400000     -2.65900000     -3.21700000
H     -9.35200000     -3.24100000     -2.95400000
H    -10.74900000     -3.24700000     -3.53600000
O     -4.60100000     14.16000000      1.13500000
H     -4.29800000     14.99200000      0.77000000
H     -4.55000000     14.28200000      2.08300000
O     12.00200000      1.11300000    -12.15000000
H     11.85800000      2.05300000    -12.26400000
H     11.20900000      0.80100000    -11.71400000
O      0.68900000     15.03000000      0.36100000
H     -0.13900000     14.82900000     -0.07600000
H      1.02700000     15.79500000     -0.10500000
O     -6.17100000     -4.84200000    -10.22200000
H     -5.41900000     -4.92800000    -10.80800000
H     -6.93100000     -4.98800000    -10.78400000
O      2.81600000      7.03800000    -13.54300000
H      2.12600000      7.55300000    -13.12400000
H      3.63100000      7.44200000    -13.24300000
O     -1.35800000      7.41500000    -13.91600000
H     -1.63700000      7.86900000    -13.12100000
H     -0.42500000      7.24800000    -13.78200000
O      3.39700000    -12.29100000    -10.09900000
H      2.59600000    -12.25100000     -9.57600000
H      3.15100000    -12.79600000    -10.87400000
O     -8.72300000     12.87700000     -0.77000000
H     -8.23400000     12.80200000     -1.59000000
H     -9.00800000     11.98300000     -0.57900000
O     -2.83500000    -12.53000000     -3.34300000
H     -2.49100000    -12.16400000     -4.15800000
H     -2.34500000    -13.34300000     -3.22100000
O     -1.99300000      6.10600000     15.41900000
H     -2.12700000      5.39000000     16.04000000
H     -1.94100000      6.89100000     15.96500000
O      2.77500000      6.22600000      1.50600000
H      1.86800000      6.16200000      1.20800000
H      2.90300000      7.15800000      1.68400000
O      8.67900000     -1.89700000      8.16000000
H      9.54000000     -1.97600000      7.74800000
H      8.06500000     -1.86600000      7.42700000
O     -0.85400000     -2.88900000     14.61000000
H      0.04300000     -2.59400000     14.76500000
H     -1.39800000     -2.14400000     14.86500000
O     -2.03300000     14.76000000     -0.57100000
H     -1.87000000     14.29800000     -1.39300000
H     -2.12200000     15.67800000     -0.82600000
O      1.13300000      5.18600000      5.97000000
H      1.93700000      5.59900000      6.28500000
H      0.91600000      4.54100000      6.64300000
O    -11.41000000     -2.61400000     12.91900000
H    -11.51200000     -2.80400000     11.98600000
H    -10.76700000     -1.90600000     12.95000000
O     -7.15600000     -3.17900000      9.67600000
H     -6.37500000     -3.65000000      9.38600000
H     -7.70600000     -3.12400000      8.89400000
O    -14.48000000      5.94600000     -6.32800000
H    -14.39800000      5.10300000     -5.88300000
H    -14.62100000      5.71800000     -7.24700000
O     -0.40400000     -4.32800000     -0.41900000
H     -0.45200000     -3.39800000     -0.19800000
H     -0.89500000     -4.76500000      0.27600000
O      0.53900000      4.16300000      2.88000000
H     -0.03000000      3.92100000      3.61100000
H     -0.06300000      4.45600000      2.19600000
O      4.89300000      8.60200000      5.87900000
H      5.07000000      9.42900000      6.32700000
H      4.35800000      8.84800000      5.12500000
O     -0.24100000     -0.82300000    -17.22000000
H      0.44400000     -0.80100000    -17.88700000
H      0.14200000     -1.32300000    -16.49900000
O      3.91900000     13.74900000     -4.63700000
H      3.88800000     13.46500000     -5.55000000
H      3.08400000     13.46000000     -4.26800000
O     11.63800000      7.70700000     -4.14100000
H     10.91500000      8.33000000     -4.07100000
H     12.07000000      7.93300000     -4.96500000
O      7.05200000      4.81200000     13.10900000
H      6.94900000      4.31300000     12.29900000
H      6.25100000      5.33300000     13.17200000
O     -8.52700000     13.04200000     -3.80000000
H     -8.28500000     13.71100000     -4.44000000
H     -9.46100000     12.89600000     -3.94600000
O     -4.09800000      2.26300000     17.30900000
H     -4.64100000      1.55200000     17.65000000
H     -3.91300000      2.01000000     16.40500000
O     -5.71700000     -9.66500000     -5.85900000
H     -5.87400000     -9.97400000     -6.75100000
H     -6.11700000     -8.79600000     -5.83300000
O     -5.67100000    -12.10200000     10.25600000
H     -5.63200000    -12.18700000      9.30300000
H     -4.78000000    -11.86200000     10.51100000
O     -5.15600000     -5.62000000      0.31400000
H     -4.63300000     -6.29000000     -0.12600000
H     -5.98000000     -6.05900000      0.52400000
O     -6.53000000      2.40200000     -9.00800000
H     -7.04200000      3.20900000     -8.94500000
H     -7.10400000      1.72600000     -8.64900000
O     -3.23700000     -8.83400000      7.72500000
H     -4.16400000     -9.04000000      7.60700000
H     -3.09500000     -8.05200000      7.19100000
O     -0.59300000     11.13800000     -0.51400000
H     -1.09600000     11.61100000      0.14900000
H     -1.24700000     10.85900000     -1.15600000
O      6.66200000      0.66400000     -3.37000000
H      7.19000000      0.58200000     -2.57600000
H      7.29200000      0.89100000     -4.05400000
O     11.76700000      5.50300000      4.41800000
H     11.06400000      4.94300000      4.74800000
H     12.07800000      5.97700000      5.19000000
O      0.20500000      7.57800000     14.65100000
H     -0.48800000      6.92000000     14.59900000
H     -0.21400000      8.33700000     15.05600000
O      6.87400000    -15.38600000     -0.45300000
H      7.43500000    -14.80400000      0.06000000
H      7.36200000    -15.53800000     -1.26200000
O    -13.71400000      6.36300000      6.91400000
H    -13.61500000      5.64500000      6.28900000
H    -14.46600000      6.11200000      7.45000000
O     -1.57900000    -11.54500000     -9.77000000
H     -2.14000000    -10.90200000     -9.33700000
H     -0.87200000    -11.02500000    -10.15300000
O    -11.44400000      2.80400000    -11.45900000
H    -12.04900000      2.38500000    -12.07100000
H    -10.64200000      2.28500000    -11.52100000
O     13.56700000     -3.13500000    -11.95400000
H     13.31300000     -4.00900000    -11.65800000
H     13.66700000     -2.62900000    -11.14800000
O      2.37000000     14.35400000      9.48500000
H      2.99700000     14.26100000      8.76800000
H      2.80300000     14.93700000     10.10800000
O     10.06700000      9.82600000     -3.80800000
H      9.29500000      9.26200000     -3.78100000
H      9.93500000     10.44800000     -3.09300000
O     -8.02900000      1.28900000      4.62800000
H     -8.94900000      1.43000000      4.40600000
H     -7.88500000      1.82900000      5.40500000
O     10.18900000     -1.43000000      0.83900000
H      9.80100000     -2.27800000      0.62300000
H     11.13300000     -1.57800000      0.78200000
O     -2.13700000      1.27500000    -14.72800000
H     -1.94700000      1.49700000    -15.64000000
H     -2.98400000      1.68500000    -14.55400000
O     -6.68900000    -12.85200000    -11.74100000
H     -5.93800000    -12.59800000    -11.20400000
H     -7.28400000    -12.10400000    -11.69000000
O     -8.95400000      1.91100000     10.63200000
H     -9.24000000      2.50700000     11.32500000
H     -9.71300000      1.35100000     10.46900000
O     -9.00600000      3.25800000     -0.62500000
H     -8.09800000      3.24700000     -0.32100000
H     -9.35600000      2.40700000     -0.36000000
O     -8.14300000     -4.72800000     -2.42000000
H     -8.56600000     -5.00900000     -1.60900000
H     -7.42500000     -4.16400000     -2.13400000
O     -9.72600000      1.06500000      1.38800000
H     -8.93600000      0.58500000      1.63500000
H    -10.42800000      0.41600000      1.44400000
O      3.57200000    -12.27100000     -3.39200000
H      2.96500000    -11.98300000     -4.07400000
H      3.39700000    -11.68700000     -2.65400000
O      2.38800000     10.55400000      9.45200000
H      3.13200000     10.57400000     10.05300000
H      1.69900000     11.03800000      9.90700000
O    -10.25900000     -1.96300000      5.90300000
H    -10.09200000     -1.12700000      6.33900000
H    -10.28600000     -1.74600000      4.97100000
O     15.33700000      3.23400000     -6.36200000
H     15.09200000      2.71700000     -5.59500000
H     15.39800000      2.59500000     -7.07200000
O      2.05800000      5.14400000    -16.95800000
H      1.23500000      4.72800000    -17.21400000
H      2.43300000      5.46000000    -17.77900000
O     -4.73500000      1.67000000      4.96100000
H     -4.91700000      0.73200000      5.01500000
H     -5.59700000      2.07600000      4.86900000
O     -9.01800000     16.56500000      2.32800000
H     -9.41200000     16.79600000      1.48700000
H     -8.94800000     15.61000000      2.30500000
O      0.77900000      4.29000000     15.56300000
H     -0.10100000      3.97900000     15.77300000
H      0.72200000      5.24200000     15.64200000
O     12.19500000     -0.34600000     10.96700000
H     11.55500000      0.01700000     10.35500000
H     12.93100000      0.26500000     10.93500000
O      2.26000000     -8.85900000     -8.39800000
H      2.05200000     -9.32200000     -7.58600000
H      2.25800000     -7.93400000     -8.15400000
O     -8.46800000     -9.28500000      4.22300000
H     -9.14500000     -9.82900000      4.62700000
H     -8.84000000     -8.40300000      4.22100000
O     -7.75200000      5.21200000     15.56000000
H     -7.22100000      4.41600000     15.56800000
H     -7.16700000      5.89300000     15.89200000
O     12.30000000      1.63200000      2.18000000
H     11.35500000      1.57200000      2.04200000
H     12.66700000      1.69700000      1.29800000
O      9.56700000      3.58900000      4.83500000
H      9.65700000      2.67100000      5.09000000
H      9.22000000      4.02200000      5.61500000
O      6.82000000    -15.41500000     -5.26600000
H      7.01100000    -15.73300000     -6.14900000
H      6.48800000    -14.52700000     -5.39800000
O      8.53300000     14.33200000      1.96800000
H      7.64400000     14.68800000      1.97000000
H      8.41200000     13.38500000      1.90800000
O     12.77800000      5.41000000     -6.45500000
H     12.70300000      5.85600000     -7.29800000
H     12.75900000      4.47800000     -6.67400000
O      0.66400000     -5.04100000    -16.09300000
H      0.48800000     -5.92100000    -16.42700000
H      1.60300000     -5.03800000    -15.90700000
O     10.81600000    -12.53500000      4.33000000
H     10.15600000    -13.05900000      3.87700000
H     10.36700000    -12.20200000      5.10700000
O     -5.93200000     -1.60000000    -14.89200000
H     -6.48900000     -2.25000000    -14.46400000
H     -5.09100000     -1.67200000    -14.44100000
O    -10.83700000     -8.72800000      2.06200000
H    -11.46400000     -9.26600000      1.58000000
H     -9.98000000     -9.05600000      1.78900000
O      5.39800000    -17.55800000     -1.49400000
H      5.85300000    -16.80700000     -1.11400000
H      5.24100000    -17.30900000     -2.40400000
O     -4.73700000     11.24600000      7.21500000
H     -5.44100000     11.23900000      7.86300000
H     -5.12100000     10.83400000      6.44000000
O     -0.29200000      7.38800000     -8.45600000
H     -0.67100000      6.56500000     -8.14400000
H     -0.14200000      7.89800000     -7.66000000
O      8.26400000     13.66200000     -1.30300000
H      7.35200000     13.91100000     -1.45500000
H      8.69100000     14.47300000     -1.02900000
O      3.42500000      4.41300000     16.82000000
H      2.79900000      4.50500000     16.10100000
H      2.88800000      4.17400000     17.57500000
O     -3.21900000     11.98600000    -10.84500000
H     -3.84600000     11.26600000    -10.91900000
H     -3.17300000     12.35500000    -11.72700000
O     -6.30800000     -7.23100000     12.99900000
H     -6.15800000     -7.84900000     13.71400000
H     -5.47300000     -7.20000000     12.53000000
O      6.08700000     -5.86700000     11.04800000
H      6.50700000     -6.66900000     11.35900000
H      5.42500000     -6.16800000     10.42600000
O     -2.56100000     16.43500000      2.93000000
H     -2.52900000     16.95900000      3.73000000
H     -2.31700000     17.04500000      2.23400000
O      2.57500000     15.54500000     -9.05300000
H      1.69800000     15.16200000     -9.09200000
H      2.58900000     16.18500000     -9.76500000
O    -13.26200000      6.60000000      0.45300000
H    -13.24500000      7.17900000      1.21500000
H    -13.39200000      5.72500000      0.81900000
O      8.58600000     10.82000000     -1.14600000
H      9.29900000     10.92200000     -0.51600000
H      8.24800000     11.70600000     -1.27100000
O    -13.33400000      4.22300000      5.03400000
H    -13.87200000      3.63300000      5.56200000
H    -13.38800000      3.86700000      4.14700000
O     -9.94100000     10.40900000     -0.72600000
H     -9.51900000      9.61000000     -0.41200000
H    -10.21900000     10.19900000     -1.61800000
O     -3.31400000     -5.00300000      6.91200000
H     -3.43500000     -4.40200000      6.17700000
H     -2.37900000     -4.95500000      7.10900000
O      5.16500000     13.04700000     10.53300000
H      4.90700000     13.10800000      9.61400000
H      5.07200000     13.93900000     10.86800000
O     -4.99900000     13.94200000     -7.58700000
H     -5.91800000     13.76100000     -7.78700000
H     -4.71800000     13.19800000     -7.05500000
O     12.64600000    -11.41400000      2.28200000
H     12.20000000    -11.86500000      2.99900000
H     11.98800000    -11.35800000      1.58800000
O     -3.53800000     11.16800000     12.00600000
H     -3.28400000     10.82700000     11.14900000
H     -3.73200000     10.38700000     12.52600000
O     -6.30300000      2.27600000     10.96200000
H     -5.89800000      2.17600000     10.10000000
H     -7.24400000      2.26500000     10.78700000
O    -14.13700000     -2.74700000      5.60200000
H    -13.98200000     -1.96800000      5.06800000
H    -13.41200000     -3.33300000      5.38500000
O      0.44900000    -16.99100000      0.40000000
H     -0.25900000    -16.53600000     -0.05600000
H      0.90500000    -17.47500000     -0.28900000
O     -3.48300000     14.23700000      6.16800000
H     -2.92900000     13.71500000      5.58800000
H     -3.78100000     13.61900000      6.83600000
O      3.24900000      3.76300000    -11.65300000
H      3.55500000      2.87600000    -11.46400000
H      3.26400000      3.82300000    -12.60900000
O      4.47300000     -9.50900000    -13.17400000
H      3.78200000     -8.85500000    -13.27700000
H      4.95300000     -9.48400000    -14.00100000
O      3.98200000     -5.61200000     -5.84100000
H      3.56700000     -6.18200000     -5.19300000
H      3.63700000     -5.91400000     -6.68100000
O      9.12900000     -4.98700000      9.68800000
H      8.38300000     -5.08500000      9.09500000
H      9.89200000     -4.96200000      9.11100000
O     -2.98400000      5.30900000     -1.73800000
H     -2.54800000      4.91700000     -0.98200000
H     -3.13400000      6.21900000     -1.48300000
O     -9.09900000     12.40000000      8.55200000
H     -9.66900000     12.94400000      9.09500000
H     -8.81600000     11.69400000      9.13400000
O     14.53600000      5.11400000      2.04600000
H     13.63700000      4.78900000      1.99400000
H     14.61400000      5.72000000      1.30900000
O     -4.87600000      4.85200000    -15.24600000
H     -5.66900000      4.73000000    -15.76800000
H     -5.15900000      5.37800000    -14.49800000
O     -4.42700000      7.97200000     -1.75900000
H     -4.97600000      8.05800000     -0.98100000
H     -5.04500000      7.96900000     -2.49000000
O      7.09000000     -1.29100000      6.21700000
H      6.43200000     -1.94000000      5.97100000
H      6.91300000     -0.54200000      5.64700000
O     -8.28900000      9.04000000      8.98900000
H     -7.92700000      8.42500000      9.62600000
H     -7.61900000      9.10400000      8.30900000
O    -12.06100000      0.01000000     -3.05100000
H    -11.97900000     -0.94300000     -3.03500000
H    -11.15800000      0.32800000     -3.01500000
O      4.17000000     -7.33400000      9.66900000
H      4.04700000     -8.00000000     10.34500000
H      4.27600000     -7.83100000      8.85800000
O      8.75600000     12.90200000     -9.34500000
H      8.85300000     12.02100000     -9.70700000
H      9.16000000     13.47500000     -9.99600000
O      6.39000000     -1.29200000    -14.27400000
H      6.86600000     -2.10800000    -14.12200000
H      6.60900000     -1.05100000    -15.17400000
O      9.06200000    -13.62800000     -7.32500000
H      9.00700000    -13.46400000     -6.38400000
H      9.93600000    -13.32300000     -7.57000000
O     -2.98100000     -4.30500000     16.31300000
H     -2.22400000     -4.14100000     15.75100000
H     -3.00500000     -3.55600000     16.90800000
O      5.18200000      0.21800000    -12.48900000
H      5.89000000      0.79500000    -12.20300000
H      5.60900000     -0.41600000    -13.06600000
O     -5.81400000      1.30300000     14.27800000
H     -4.91600000      1.63300000     14.32000000
H     -5.84800000      0.80400000     13.46200000
O      8.70300000     -8.48700000     -7.35500000
H      8.82400000     -7.88900000     -8.09200000
H      7.81100000     -8.31600000     -7.05200000
O      5.25100000     -4.19200000    -16.27800000
H      5.91400000     -4.65100000    -16.79400000
H      5.49500000     -3.26900000    -16.34200000
O      2.49500000     -7.75600000    -13.33000000
H      2.80400000     -6.91900000    -13.67800000
H      2.41700000     -7.60900000    -12.38700000
O      4.31900000     -3.86800000    -13.75700000
H      4.99700000     -4.05600000    -13.10800000
H      4.68000000     -4.19500000    -14.58100000
O    -10.46400000     -1.28400000      2.97500000
H    -11.29400000     -1.28000000      2.49800000
H     -9.90600000     -1.88400000      2.48000000
O     -1.03200000     -8.25200000     -1.79800000
H     -1.19500000     -7.30900000     -1.80300000
H     -1.85800000     -8.64000000     -2.08700000
O    -11.00200000      6.16300000      8.30300000
H    -11.11900000      6.94000000      8.85000000
H    -11.71500000      6.20900000      7.66500000
O      5.38400000      6.13800000      4.32700000
H      5.69300000      6.93400000      4.76000000
H      5.51100000      6.30800000      3.39400000
O      0.39800000      5.83800000      0.10100000
H      0.49900000      6.72900000     -0.23300000
H      0.80900000      5.28500000     -0.56400000
O    -10.05700000     -3.03400000     -8.97100000
H    -10.69900000     -3.18200000     -8.27700000
H     -9.21000000     -3.16400000     -8.54600000
O     -8.20800000    -13.32400000     -7.65700000
H     -8.03800000    -13.96200000     -8.35000000
H     -9.11300000    -13.04700000     -7.80200000
O     16.25800000      1.57500000      3.49200000
H     15.91300000      2.38300000      3.87000000
H     16.32400000      1.75700000      2.55500000
O      2.61200000     -4.97900000     -0.96900000
H      1.68900000     -4.93000000     -1.21600000
H      3.06600000     -4.45600000     -1.63000000
O      4.93400000     15.28000000      0.54400000
H      4.32200000     15.86500000      0.09800000
H      5.25600000     14.70000000     -0.14700000
O     12.99900000      8.98900000     -6.33100000
H     12.31100000      8.51100000     -6.79500000
H     12.73100000      9.90600000     -6.38600000
O     -0.19100000     14.82700000     -9.72300000
H     -1.06800000     14.48800000     -9.54100000
H     -0.15800000     14.90500000    -10.67600000
O      9.99400000      4.26400000     -1.43500000
H      9.93500000      3.61100000     -0.73800000
H     10.54900000      3.85700000     -2.09900000
O     -5.07100000    -13.19700000     -1.34000000
H     -4.28600000    -13.31700000     -1.87500000
H     -5.45300000    -12.37800000     -1.65700000
O    -12.60400000      3.81400000     -2.85200000
H    -12.81600000      3.40200000     -2.01400000
H    -11.80500000      3.37200000     -3.14100000
O    -12.65000000      9.96800000      4.66200000
H    -13.16000000      9.65000000      5.40700000
H    -11.73800000      9.87700000      4.94100000
O      1.18700000      1.70800000     -6.13800000
H      1.75600000      1.18600000     -5.57200000
H      1.01200000      1.14100000     -6.88900000
O     -4.42000000    -12.45600000    -10.00800000
H     -4.06500000    -12.39800000     -9.12100000
H     -4.09000000    -11.67400000    -10.45000000
O     14.51200000     -8.35200000     -5.35000000
H     15.32600000     -8.71300000     -5.00000000
H     13.87200000     -9.05600000     -5.24300000
O     -1.87600000    -13.67700000    -11.41800000
H     -1.50900000    -13.11700000    -10.73300000
H     -2.79800000    -13.42300000    -11.46600000
O    -12.21700000     11.46600000      2.41300000
H    -13.07300000     11.88600000      2.50000000
H    -12.16200000     10.87800000      3.16600000
O     -8.83100000      6.45600000     -4.01900000
H     -9.09700000      6.18200000     -3.14100000
H     -9.59800000      6.28300000     -4.56600000
O    -13.69600000      0.28300000     10.30900000
H    -14.40600000      0.46000000     10.92700000
H    -13.63000000      1.08000000      9.78400000
O      5.44900000      9.14800000      9.45000000
H      6.38100000      8.93700000      9.41000000
H      5.37500000      9.99300000      9.00700000
O     -1.65200000    -10.31200000      3.87000000
H     -2.33300000     -9.64000000      3.90800000
H     -2.07700000    -11.10200000      4.20300000
O    -16.15900000     -6.66200000      0.17000000
H    -16.99600000     -7.12500000      0.17600000
H    -16.35600000     -5.80600000      0.55100000
O     -0.44800000     14.23100000      2.89900000
H     -0.90200000     15.04800000      2.69100000
H      0.47400000     14.41900000      2.72500000
O      3.52800000      8.71800000      1.99900000
H      4.38900000      8.90600000      2.37200000
H      2.91000000      9.13500000      2.60000000
O      0.17600000      7.83200000      6.37700000
H      0.95100000      8.12500000      6.85600000
H      0.29700000      6.88700000      6.28200000
O     12.35600000     11.45200000      6.37700000
H     12.87800000     11.59200000      7.16700000
H     11.71400000     12.16200000      6.38500000
O     -6.00800000    -15.51900000     -0.43400000
H     -5.48300000    -15.84200000     -1.16600000
H     -5.79300000    -14.58800000     -0.37700000
O    -11.53400000      6.86700000    -10.65800000
H    -11.92600000      7.48000000    -10.03600000
H    -11.79600000      6.00300000    -10.33900000
O    -10.84600000      0.08300000     -6.67600000
H    -10.87500000     -0.74200000     -7.16000000
H     -9.98400000      0.44800000     -6.87600000
O     -5.36700000    -16.45900000      2.95400000
H     -6.13100000    -15.91100000      2.77600000
H     -5.29000000    -17.02200000      2.18400000
O     -6.23700000      9.79400000     12.52700000
H     -5.76900000      9.88700000     13.35600000
H     -5.80400000      9.06100000     12.08900000
O     10.01800000    -13.93700000     -4.47100000
H     10.89200000    -13.55800000     -4.56500000
H      9.85600000    -13.93600000     -3.52800000
O     10.37900000      4.63000000     12.64300000
H      9.84200000      5.08000000     11.99000000
H      9.83800000      4.62000000     13.43200000
O    -10.02000000      8.07800000      3.89100000
H    -10.33400000      7.21100000      4.14500000
H     -9.99800000      8.57500000      4.70900000
O     -2.09000000      9.56300000      9.83600000
H     -1.25600000      9.14200000     10.04400000
H     -2.68200000      8.83700000      9.63800000
O      8.10100000      1.10700000      7.38800000
H      8.21600000      1.73900000      6.67900000
H      7.79100000      0.31300000      6.95200000
O      5.92700000     14.42200000    -10.00600000
H      5.74300000     15.10400000     -9.36000000
H      5.09200000     13.96900000    -10.11900000
O      4.81700000    -11.15900000      1.60700000
H      5.55100000    -11.57800000      2.05700000
H      4.75800000    -10.29000000      2.00300000
O     -6.74000000      7.98400000    -14.55400000
H     -7.63200000      8.33000000    -14.55400000
H     -6.22400000      8.65300000    -14.10400000
O     -6.22800000     -7.50700000     -9.14000000
H     -6.21700000     -6.59100000     -9.42100000
H     -7.14300000     -7.77300000     -9.22900000
O     -1.53000000     -6.18200000      1.40100000
H     -1.72100000     -7.12000000      1.43500000
H     -0.60900000     -6.11600000      1.65200000
O     -7.13800000     10.24200000      1.27900000
H     -7.63600000     11.05100000      1.39700000
H     -6.23400000     10.53300000      1.15400000
O    -15.14100000     -6.21600000      4.31600000
H    -14.73600000     -5.34900000      4.29200000
H    -14.88700000     -6.57500000      5.16600000
O      3.34400000     -9.14400000     11.45700000
H      3.72000000     -9.52000000     12.25300000
H      2.53600000     -8.72200000     11.75000000
O      3.09000000     -5.86800000      6.48000000
H      3.72500000     -6.36200000      5.96000000
H      2.34700000     -5.73900000      5.89000000
O      8.44500000     11.56900000      2.11100000
H      9.40200000     11.56400000      2.13700000
H      8.21000000     10.69300000      1.80400000
O    -10.53600000      2.39100000      4.28300000
H     -9.97500000      2.80400000      3.62700000
H    -11.33100000      2.15600000      3.80500000
O     -2.65200000      5.92800000    -16.56800000
H     -3.44100000      5.49300000    -16.24500000
H     -2.42300000      6.55200000    -15.87900000
O     14.08400000     -6.75000000      5.95000000
H     14.67100000     -6.98100000      5.23000000
H     13.52300000     -6.06200000      5.59200000
O      3.80800000      5.70900000      6.91300000
H      3.91400000      6.10600000      6.04900000
H      3.90800000      4.77000000      6.76000000
O     -4.30000000    -13.60400000      4.34200000
H     -4.73000000    -13.12200000      5.04900000
H     -4.52800000    -13.11900000      3.54900000
O     -2.69500000     10.20100000      2.77300000
H     -2.80600000     11.09700000      2.45500000
H     -2.20300000     10.29700000      3.58900000
O     -5.39900000     13.60900000     -1.36200000
H     -5.41200000     13.66000000     -0.40600000
H     -4.48100000     13.74500000     -1.59600000
O     -1.77400000      1.70400000     -7.45900000
H     -1.85600000      2.38000000     -8.13200000
H     -0.86500000      1.41000000     -7.52400000
O     -7.26900000     -0.04500000      2.06400000
H     -7.25600000      0.53600000      2.82400000
H     -6.62500000     -0.72300000      2.26900000
O     -6.73300000      8.91400000      6.54800000
H     -6.51300000      8.08200000      6.12800000
H     -6.32200000      9.57800000      5.99500000
O     -7.09400000     -1.10900000     11.50100000
H     -7.17600000     -1.82200000     10.86900000
H     -6.15000000     -0.98500000     11.60100000
O     -9.37900000      4.76300000    -11.87300000
H     -9.98000000      4.02500000    -11.97400000
H     -9.57700000      5.11600000    -11.00500000
O     -9.37400000     -0.80600000     13.02400000
H     -8.67400000     -0.67700000     12.38500000
H     -9.51300000      0.06000000     13.40700000
O     -1.60600000    -17.71500000      2.01100000
H     -1.74100000    -18.61300000      1.70800000
H     -0.76800000    -17.45600000      1.62800000
O    -13.38500000     -7.34600000     -1.37700000
H    -13.25600000     -7.18200000     -0.44300000
H    -12.51000000     -7.26400000     -1.75700000
O    -12.79900000     10.57500000     -0.31100000
H    -11.86700000     10.59700000     -0.09100000
H    -13.22100000     11.07900000      0.38500000
O     12.52000000      6.27700000      7.12100000
H     11.78800000      6.80900000      7.43300000
H     13.24800000      6.89300000      7.04300000
O     14.06500000      1.21900000      6.94000000
H     14.01400000      2.03400000      7.44000000
H     14.05000000      1.49900000      6.02400000
O    -10.93600000    -13.70300000      4.90500000
H    -10.43500000    -12.90600000      5.07700000
H    -10.34900000    -14.41500000      5.15900000
O     -7.26600000      0.23200000      8.70800000
H     -7.74900000      0.59100000      9.45200000
H     -7.70900000      0.59100000      7.93900000
O     -3.63200000      3.81700000     11.74100000
H     -4.44300000      3.31400000     11.81200000
H     -3.35600000      3.69800000     10.83200000
O      1.27300000     -8.91700000     -0.44200000
H      0.98300000     -9.40600000      0.32900000
H      0.46400000     -8.70500000     -0.90900000
O      0.57500000     -0.24300000      7.68000000
H      1.50600000     -0.05800000      7.55300000
H      0.45200000     -0.21200000      8.62900000
O      4.76400000      6.26200000     10.02900000
H      4.91200000      7.20200000      9.92600000
H      4.26300000      6.01200000      9.25200000
O     -4.89200000     15.29700000      3.97500000
H     -4.45800000     14.83900000      4.69500000
H     -4.28600000     16.00000000      3.73800000
O      8.45000000     -6.51500000     -4.52700000
H      8.10200000     -7.31500000     -4.92000000
H      7.73500000     -6.18500000     -3.98300000
O     -6.93000000     11.23400000    -10.41100000
H     -6.86200000     11.84000000    -11.14900000
H     -7.06400000     10.37700000    -10.81700000
O      8.13400000      0.19300000     15.44700000
H      7.32800000     -0.06600000     15.89400000
H      8.44300000     -0.61000000     15.02600000
O      3.13600000     -1.26200000    -11.08200000
H      3.82500000     -0.81100000    -11.57000000
H      3.01000000     -0.72800000    -10.29800000
O      6.20000000     -8.14600000     -6.60400000
H      5.89800000     -8.38600000     -7.48000000
H      5.64300000     -8.65200000     -6.01200000
O      5.39500000     13.67900000     -2.06200000
H      5.03000000     13.92400000     -2.91200000
H      5.60600000     12.74900000     -2.15100000
O     11.65000000      5.16700000      1.71900000
H     11.59900000      6.07200000      1.41000000
H     11.62800000      5.23900000      2.67400000
O      9.74900000      0.52600000    -14.11800000
H      9.49000000     -0.21600000    -14.66400000
H     10.29000000      1.06800000    -14.69100000
O      8.46600000     -8.43200000    -14.25200000
H      8.50000000     -8.08100000    -13.36200000
H      8.96300000     -7.80400000    -14.77600000
O    -12.11400000     -4.49900000     -4.34700000
H    -12.95900000     -4.94200000     -4.26300000
H    -12.14700000     -4.08100000     -5.20700000
O      6.59200000     14.70100000     -4.74600000
H      5.67300000     14.56900000     -4.97700000
H      7.02600000     14.87900000     -5.58000000
O      4.82700000     -2.23000000     14.48800000
H      5.01600000     -1.51900000     15.10000000
H      5.25800000     -2.99500000     14.86900000
O     10.56100000     14.44400000      3.67200000
H      9.65600000     14.54600000      3.37700000
H     11.07400000     14.41800000      2.86400000
O     11.74600000     -7.29600000     -6.71100000
H     11.24700000     -8.08300000     -6.49600000
H     12.53100000     -7.35400000     -6.16500000
O    -15.95300000      3.21200000      6.07800000
H    -16.44700000      3.54100000      6.82900000
H    -15.98100000      2.26000000      6.17000000
O      1.27100000     11.82600000     -6.18000000
H      2.06700000     12.30700000     -6.40800000
H      1.42800000     11.51200000     -5.28900000
O      8.03300000      9.32300000     12.38900000
H      8.11900000      8.85800000     11.55700000
H      8.61000000      8.84900000     12.98800000
O     -5.12200000     10.45400000      4.66900000
H     -4.34100000      9.96200000      4.41600000
H     -5.31200000     11.00800000      3.91200000
O     -2.08700000     11.24200000      7.61700000
H     -1.94700000     10.84200000      8.47500000
H     -3.03500000     11.21100000      7.49000000
O      3.01000000     -2.24400000      5.63900000
H      2.92100000     -2.76900000      4.84400000
H      3.72200000     -2.66100000      6.12400000
O      0.27400000     -2.10200000      5.92000000
H      1.15000000     -1.87500000      5.60700000
H      0.16200000     -1.58200000      6.71600000
O     -0.88800000      2.20100000      6.93800000
H     -0.09800000      2.71500000      7.10400000
H     -0.56800000      1.31100000      6.79300000
O     -5.23200000     -2.87700000     14.19200000
H     -4.95600000     -3.79300000     14.18100000
H     -5.39300000     -2.66400000     13.27300000
O      1.09200000    -12.92000000     -8.68700000
H      0.93400000    -13.58100000     -8.01300000
H      1.14200000    -13.41700000     -9.50400000
O      7.55500000      1.56000000    -12.68300000
H      8.22400000      0.95100000    -12.99600000
H      7.90800000      1.90200000    -11.86200000
O     11.50300000     -3.33100000     -9.32600000
H     10.97100000     -3.03300000    -10.06400000
H     11.08500000     -4.14400000     -9.04300000
O      3.10200000    -13.24100000     10.92300000
H      2.80800000    -13.54000000     11.78300000
H      3.96500000    -13.64000000     10.81200000
O      5.01300000     10.22800000     -2.70700000
H      4.58500000      9.75900000     -1.99000000
H      5.91400000     10.35300000     -2.40700000
O     -6.46800000     -3.01300000     -1.38600000
H     -6.17900000     -2.11500000     -1.22700000
H     -5.83700000     -3.55500000     -0.91400000
O     -1.33300000      2.62900000      9.53100000
H     -1.05500000      3.54100000      9.62300000
H     -1.18400000      2.42600000      8.60800000
O     -6.36500000      0.94900000    -14.97100000
H     -5.60400000      1.27400000    -14.48800000
H     -6.23400000      0.00100000    -15.01300000
O     16.54900000     -8.77400000     -0.49200000
H     15.98900000     -8.00100000     -0.56600000
H     16.24800000     -9.35600000     -1.19000000
O     -4.00900000      0.73200000     -6.75900000
H     -4.53300000      1.22600000     -7.38900000
H     -3.10400000      0.96000000     -6.96900000
O      1.35200000      3.33900000     10.24400000
H      1.84100000      3.43100000     11.06100000
H      0.75000000      4.08200000     10.24000000
O      5.38600000     -4.70600000      1.20000000
H      6.18900000     -4.57500000      1.70500000
H      5.65900000     -5.22900000      0.44700000
O    -14.09400000     -9.30700000     -5.61100000
H    -15.00600000     -9.18400000     -5.87300000
H    -14.12600000     -9.38600000     -4.65800000
O      9.16300000      4.33600000    -10.75100000
H      8.48700000      3.73900000    -10.43000000
H      9.79900000      3.76800000    -11.18500000
O     -2.78900000     -1.75400000    -17.63300000
H     -2.24400000     -2.51000000    -17.84900000
H     -2.28900000     -1.00100000    -17.94700000
O     -0.29900000      7.97900000     -1.33700000
H     -0.38500000      7.60800000     -2.21500000
H     -0.15700000      8.91400000     -1.48400000
O    -12.49300000     -4.00900000     -1.34800000
H    -12.46400000     -4.09500000     -2.30100000
H    -13.42600000     -3.95100000     -1.14200000
O      7.46700000     -2.22800000     13.43500000
H      7.78900000     -2.49700000     12.57400000
H      6.51500000     -2.29900000     13.36700000
O     -0.32200000     -4.80500000    -10.53800000
H     -0.56800000     -4.31300000     -9.75500000
H     -0.16200000     -4.13400000    -11.20200000
O     -6.03500000     11.35800000      9.78400000
H     -6.69900000     10.79100000     10.17400000
H     -5.43900000     11.56100000     10.50500000
O    -14.75400000      6.64600000     -9.69900000
H    -14.78500000      6.63400000    -10.65600000
H    -13.90100000      6.27100000     -9.48200000
O      6.51900000      7.64200000    -14.48300000
H      6.77600000      7.67600000    -15.40400000
H      6.87200000      6.81000000    -14.16600000
O     -1.76600000     10.25200000     -7.11000000
H     -1.60900000     10.39400000     -8.04400000
H     -0.89800000     10.08500000     -6.74300000
