# Supplementary material for: Integrated Multiscale Multilevel Approach to Open Shell Molecular Systems
Source: J Chem Theory Comput. 2023 Feb 13;19(5):1446–56. doi: 10.1021/acs.jctc.2c00805 (PMC10018740; doi:10.1021/acs.jctc.2c00805)
Supplement: Supplementary file 2 — ct2c00805_si_002.zip [file ct2c00805_si_002.zip › structures/PROXYL/frame94.xyz]

2594

C     -1.37500000      1.01400000     -0.82000000
H     -0.94700000      2.01600000     -0.86000000
H     -2.43500000      1.01300000     -1.07200000
C     -1.07900000      0.37500000      0.60300000
C     -1.10400000      1.44800000      1.72700000
H     -0.36700000      2.24600000      1.64000000
H     -0.91300000      0.90300000      2.65100000
H     -2.06300000      1.96400000      1.79200000
C     -2.06500000     -0.67400000      1.06200000
H     -3.02400000     -0.15800000      1.08800000
H     -2.17900000     -1.46300000      0.31900000
H     -1.72600000     -1.13500000      1.99000000
N      0.28600000     -0.12800000      0.26100000
O      0.97500000     -0.74100000      1.18500000
C      0.69900000     -0.24800000     -1.17600000
C      1.69700000      0.88300000     -1.52500000
H      1.31100000      1.87500000     -1.29100000
H      2.57800000      0.69600000     -0.91200000
H      1.91800000      0.87300000     -2.59300000
C      1.19600000     -1.65200000     -1.44400000
H      1.31100000     -1.79300000     -2.51900000
H      0.49100000     -2.39500000     -1.07100000
H      2.15800000     -1.83400000     -0.96500000
C     -0.62100000      0.03000000     -1.78500000
H     -0.48100000      0.35900000     -2.81400000
H     -1.10800000     -0.94300000     -1.84400000
O      6.30700000    -10.63400000     13.25300000
H      5.64800000    -10.04000000     13.61300000
H      6.66400000    -10.16600000     12.49900000
O     -2.06500000     -8.84600000    -10.44900000
H     -2.86300000     -9.04500000    -10.93900000
H     -1.35500000     -9.15700000    -11.00900000
O    -11.03200000     -7.20500000      0.43000000
H    -10.55500000     -6.64400000      1.04100000
H    -11.29600000     -7.96000000      0.95500000
O     14.56900000     -8.70400000      3.32400000
H     14.50200000     -7.80300000      3.64000000
H     15.37000000     -9.04000000      3.72400000
O      0.35900000     -0.16700000     14.17100000
H      0.82300000     -0.47800000     14.94800000
H      0.49400000      0.78100000     14.17400000
O     -4.75400000      7.38500000     12.29000000
H     -5.10400000      7.01900000     13.10200000
H     -5.47100000      7.30000000     11.66100000
O     -6.81800000     -5.54300000     -4.96100000
H     -6.91100000     -6.49500000     -4.93000000
H     -5.98700000     -5.39800000     -5.41300000
O     -3.50200000      8.96900000      5.70400000
H     -2.97100000      8.82200000      4.92100000
H     -2.99500000      8.57500000      6.41400000
O      9.50400000      2.52900000     -4.65700000
H      9.68800000      2.50900000     -3.71800000
H      9.17200000      1.65300000     -4.85500000
O     -9.16700000     -9.38400000      5.76200000
H     -9.97500000     -9.89500000      5.73100000
H     -8.54500000     -9.94600000      6.22400000
O      9.81700000     -9.96700000      5.80200000
H      9.02600000    -10.48100000      5.96600000
H     10.47000000    -10.33800000      6.39500000
O    -11.70000000    -11.88100000      0.37500000
H    -11.03500000    -12.41900000     -0.05300000
H    -12.51400000    -12.10100000     -0.07800000
O      8.23200000     -6.12500000     14.59400000
H      8.83700000     -6.44600000     13.92600000
H      7.47300000     -6.70500000     14.52900000
O      3.08700000     -6.73200000     14.43000000
H      3.46100000     -5.89900000     14.71500000
H      2.14400000     -6.62900000     14.56300000
O     14.02400000     -2.53600000      8.41900000
H     13.52400000     -3.30200000      8.13600000
H     14.00100000     -1.94400000      7.66700000
O      2.66800000    -15.39400000     -2.77300000
H      2.11000000    -14.71300000     -3.14700000
H      2.25100000    -16.21600000     -3.03300000
O     -4.08100000      3.35100000      9.93200000
H     -4.86500000      3.89300000     10.01400000
H     -4.20200000      2.65400000     10.57600000
O      8.70000000     -3.99900000    -15.58800000
H      9.12000000     -3.47400000    -14.90800000
H      8.18900000     -3.36800000    -16.09600000
O      7.71100000      1.19900000      6.65300000
H      8.00800000      0.38700000      7.06500000
H      7.50500000      1.77700000      7.38700000
O      6.13700000    -12.23900000     -8.24300000
H      5.84400000    -12.02200000     -7.35800000
H      5.46900000    -12.83800000     -8.57600000
O      4.50000000     -1.07600000     -0.24700000
H      4.14400000     -1.36000000     -1.09000000
H      5.43000000     -1.29800000     -0.29300000
O     -5.69300000      6.00900000      0.25100000
H     -6.28900000      5.59500000     -0.37300000
H     -5.14600000      5.29200000      0.57200000
O      4.53300000     10.07100000      6.65200000
H      4.75000000     11.00200000      6.62400000
H      5.01600000      9.69000000      5.91800000
O      5.92000000     14.93800000     -1.83000000
H      5.37800000     15.60100000     -1.40200000
H      6.23500000     14.38700000     -1.11300000
O     11.33300000      9.78300000     -6.31000000
H     10.80100000      8.98900000     -6.35600000
H     10.80200000     10.39900000     -5.80600000
O      4.88800000     13.97200000     -4.33200000
H      5.59100000     13.33200000     -4.44100000
H      5.16700000     14.51100000     -3.59200000
O      7.11700000     -9.24700000      3.41400000
H      7.75200000     -9.19100000      2.69900000
H      6.97400000     -8.33900000      3.67900000
O      0.99000000      6.74500000    -16.79800000
H      0.43000000      7.31000000    -16.26600000
H      1.28700000      7.30700000    -17.51400000
O     -1.76500000     -1.20800000     15.71800000
H     -2.15700000     -1.93700000     15.23700000
H     -1.15600000     -0.81000000     15.09600000
O    -11.26800000      5.39500000      0.16400000
H    -10.88800000      5.71500000     -0.65400000
H    -10.59900000      4.81600000      0.52900000
O     -2.69000000     -3.48500000      7.57500000
H     -3.58400000     -3.39300000      7.24600000
H     -2.64700000     -2.89000000      8.32300000
O     -2.36500000      2.19700000     14.66500000
H     -1.59100000      2.50800000     14.19600000
H     -2.68900000      1.46800000     14.13500000
O    -16.41400000     -1.61300000      3.23000000
H    -17.33700000     -1.86500000      3.25200000
H    -16.16600000     -1.69000000      2.30900000
O     -0.91800000      1.57900000      8.23100000
H     -1.58500000      1.69900000      7.55500000
H     -0.82700000      2.44300000      8.63400000
O      5.56300000     -7.56200000    -10.83400000
H      5.82600000     -8.33200000    -10.33000000
H      5.56900000     -6.84600000    -10.19900000
O    -18.07700000     -0.57400000     -2.59100000
H    -17.37200000      0.07300000     -2.60400000
H    -18.73600000     -0.22300000     -3.19000000
O     -0.51600000     -5.91600000      0.31900000
H     -1.04400000     -6.41700000      0.94100000
H     -0.27900000     -6.54900000     -0.35800000
O    -15.00100000     -2.91200000      8.02500000
H    -15.90900000     -3.19100000      7.90600000
H    -14.78300000     -2.45300000      7.21300000
O      4.03100000    -16.51400000      4.84700000
H      3.56400000    -17.31700000      4.61600000
H      4.08900000    -16.02700000      4.02500000
O    -11.28100000    -12.85900000     -4.21900000
H    -11.70200000    -12.00300000     -4.14300000
H    -10.34400000    -12.67200000     -4.15500000
O      9.62700000      2.60400000      9.06300000
H      8.91400000      3.20100000      8.83700000
H      9.19000000      1.77800000      9.27000000
O      7.73900000     -6.03200000      9.89300000
H      8.22900000     -6.46300000      9.19200000
H      6.84400000     -6.35600000      9.79300000
O      5.55000000     10.16100000     -3.68100000
H      5.43700000      9.45400000     -3.04500000
H      4.75600000     10.13100000     -4.21500000
O     14.09900000     10.85800000      5.60200000
H     13.25900000     10.42000000      5.46500000
H     14.69400000     10.43700000      4.98200000
O     16.09700000      1.92900000      0.49700000
H     15.95100000      2.63100000     -0.13700000
H     16.68400000      2.31300000      1.14800000
O    -14.45300000      4.28700000     -8.08300000
H    -15.08500000      4.98800000     -8.24200000
H    -14.65800000      3.62600000     -8.74400000
O     -3.70600000     11.86500000      8.87900000
H     -3.47900000     11.12100000      9.43700000
H     -4.61100000     12.07200000      9.11200000
O     10.75600000     14.75400000      3.55200000
H     10.76200000     13.97100000      3.00200000
H     10.75800000     14.41800000      4.44800000
O      0.01200000     -1.80800000      5.33300000
H      0.35400000     -1.97300000      4.45500000
H     -0.83200000     -2.25800000      5.35100000
O      0.05600000     12.34000000     -9.08700000
H     -0.24300000     11.93600000     -9.90100000
H      1.01100000     12.33300000     -9.15300000
O     -9.48500000    -14.03800000      3.71500000
H     -8.61500000    -13.90600000      4.09100000
H     -9.37700000    -13.83300000      2.78600000
O     -7.77700000     -6.68600000      6.94100000
H     -7.28800000     -7.45400000      6.64500000
H     -7.50000000     -6.56200000      7.84900000
O      4.00000000     12.15300000     -1.85700000
H      3.49300000     11.66100000     -1.21100000
H      3.88600000     11.66600000     -2.67300000
O     -4.87900000     -2.94600000    -14.63000000
H     -4.21800000     -3.01800000    -13.94100000
H     -4.38900000     -3.05300000    -15.44500000
O      8.83000000      0.01400000     -5.86800000
H      9.31400000     -0.55400000     -6.46700000
H      8.60800000     -0.55100000     -5.12800000
O      0.70700000    -17.09700000      5.27500000
H      1.33800000    -17.07000000      4.55600000
H      0.14200000    -17.84300000      5.07100000
O    -12.04200000     13.24000000     -4.57400000
H    -12.12100000     12.37300000     -4.17600000
H    -11.96100000     13.83800000     -3.83000000
O     -0.26800000    -10.42300000     -8.56600000
H     -0.95400000     -9.94400000     -9.02900000
H     -0.20500000    -11.25900000     -9.02800000
O     -3.10200000    -12.43500000      0.62500000
H     -3.94200000    -12.14400000      0.26800000
H     -3.08300000    -12.07700000      1.51300000
O      2.69600000      4.62700000     -1.40100000
H      2.87200000      4.24300000     -0.54200000
H      1.74200000      4.62000000     -1.47600000
O    -15.53800000      6.51300000      7.16900000
H    -14.88200000      6.81000000      6.53800000
H    -15.42800000      5.56200000      7.19800000
O     13.98900000     -0.98800000     -6.36100000
H     14.05200000     -1.43800000     -5.51800000
H     14.25500000     -0.08900000     -6.17300000
O      3.38400000    -13.12200000     -8.39900000
H      2.63100000    -12.92800000     -7.84100000
H      3.56500000    -14.04900000     -8.24200000
O      6.18900000     -3.37700000      0.63700000
H      5.78000000     -4.05000000      0.09400000
H      7.12000000     -3.42800000      0.42300000
O     15.19400000     -7.00600000      0.30100000
H     15.52600000     -6.35200000      0.91600000
H     15.05800000     -7.78900000      0.83400000
O     10.56200000     12.48900000      2.05400000
H     10.05500000     12.56200000      1.24600000
H     11.47300000     12.57900000      1.77500000
O      2.90700000      1.94100000     16.41500000
H      2.31300000      1.19800000     16.52500000
H      3.70800000      1.67600000     16.86700000
O      2.90900000     -7.62800000     10.94600000
H      3.41600000     -6.94900000     10.50000000
H      2.78300000     -8.30700000     10.28300000
O      3.61500000    -15.58700000     -7.11600000
H      4.32800000    -15.96000000     -7.63500000
H      3.77900000    -15.89800000     -6.22600000
O      4.72300000     14.22800000      7.56500000
H      5.25400000     14.97900000      7.30200000
H      4.78200000     14.21500000      8.52000000
O     -3.38900000      2.46400000     -3.40000000
H     -3.72400000      3.28000000     -3.02700000
H     -3.91000000      1.77800000     -2.98100000
O     -3.11500000     -3.69300000    -12.13400000
H     -2.33200000     -3.15600000    -12.25200000
H     -3.44000000     -3.45400000    -11.26600000
O      2.73100000      4.98700000     13.83400000
H      3.51900000      5.15600000     14.35100000
H      3.00900000      5.11100000     12.92600000
O      3.11300000     15.08800000      1.60000000
H      3.52200000     14.27600000      1.90100000
H      2.74800000     14.86900000      0.74300000
O     -7.36300000     -6.38300000      3.84500000
H     -7.95200000     -5.62900000      3.86700000
H     -7.94200000     -7.14100000      3.93200000
O     -7.04800000      7.14900000     -5.18800000
H     -6.38200000      7.63200000     -5.67800000
H     -6.61800000      6.33000000     -4.94300000
O     -3.99500000     16.52600000      5.42300000
H     -3.40400000     17.21000000      5.73500000
H     -3.79000000     16.43800000      4.49200000
O     10.86000000     -5.82300000     -0.75800000
H     10.98800000     -6.24300000      0.09200000
H     11.10400000     -4.90900000     -0.61200000
O     -9.85700000      2.46100000     -1.49900000
H     -8.98000000      2.53200000     -1.87500000
H     -9.88100000      3.13100000     -0.81600000
O      3.09000000     -9.65500000    -10.08300000
H      3.92900000     -9.61000000    -10.54300000
H      2.75800000     -8.75800000    -10.10200000
O     -3.68000000    -10.04700000     -7.74600000
H     -2.91100000     -9.50300000     -7.57600000
H     -4.34300000     -9.43200000     -8.05900000
O     -5.03500000     14.01900000     -0.59100000
H     -5.65000000     13.75400000     -1.27500000
H     -4.56200000     13.21700000     -0.37100000
O      2.07800000      6.70300000     -6.99700000
H      1.31300000      7.24800000     -6.81000000
H      1.75600000      5.80500000     -6.92400000
O     -4.11700000      4.61700000    -14.54700000
H     -3.88900000      3.92500000    -13.92700000
H     -3.29400000      5.08000000    -14.70200000
O      3.90800000      4.07700000    -14.90800000
H      3.50000000      4.40400000    -14.10600000
H      4.14000000      3.17000000    -14.70600000
O    -13.99600000     -0.00100000     -7.59000000
H    -13.88500000     -0.85200000     -7.16400000
H    -14.76300000      0.38200000     -7.16200000
O      3.27400000      1.03200000     -9.43100000
H      2.78200000      1.78600000     -9.75700000
H      3.98700000      0.92200000    -10.06000000
O     -1.00800000    -10.14700000    -12.66400000
H     -0.93300000    -10.14500000    -13.61800000
H     -1.43500000    -10.97900000    -12.45900000
O     -0.39200000     -1.16100000      8.10600000
H     -0.48300000     -0.23300000      7.88900000
H     -0.21700000     -1.58700000      7.26700000
O    -12.61000000     12.48900000      1.87900000
H    -11.89200000     11.88100000      2.05500000
H    -12.45800000     12.78700000      0.98200000
O     13.70500000      4.29600000    -10.21000000
H     12.75200000      4.33800000    -10.13400000
H     13.98200000      5.21100000    -10.25800000
O      4.51400000    -14.35600000      2.98100000
H      5.30800000    -13.82100000      2.99300000
H      3.87700000    -13.82900000      2.49800000
O    -11.64700000     13.55100000     -0.36000000
H    -10.77900000     13.58000000     -0.76200000
H    -12.22800000     13.93500000     -1.01700000
O     -7.90100000    -14.78100000     -3.20000000
H     -7.07400000    -14.94000000     -3.65600000
H     -7.65300000    -14.69200000     -2.28000000
O      6.28600000      1.86100000     -5.98800000
H      6.47800000      2.60100000     -6.56400000
H      7.14300000      1.48800000     -5.78300000
O      9.83200000    -15.44000000     -0.45800000
H     10.50000000    -15.54900000      0.21900000
H      9.30100000    -14.70400000     -0.15400000
O     11.20800000     -6.62600000      1.90200000
H     12.02300000     -6.45300000      2.37200000
H     10.59400000     -5.97400000      2.24000000
O    -13.90300000     -0.96600000     -3.54300000
H    -13.82200000     -1.91400000     -3.43300000
H    -13.00200000     -0.65900000     -3.64700000
O     -4.37400000      1.67000000      4.69000000
H     -3.80600000      0.91600000      4.53400000
H     -4.76700000      1.85500000      3.83600000
O    -10.97200000      8.45700000     -1.58400000
H    -10.11100000      8.76700000     -1.30500000
H    -11.56700000      9.17400000     -1.36300000
O      1.07100000     -7.39800000      4.21500000
H      0.39800000     -6.95200000      4.73000000
H      1.30600000     -6.77000000      3.53300000
O     -1.76600000     16.35800000     -6.24300000
H     -1.20200000     16.57600000     -5.50100000
H     -2.48200000     16.99200000     -6.19400000
O      5.93100000     -7.38000000    -15.74800000
H      5.44300000     -7.86000000    -15.07900000
H      5.26800000     -6.85900000    -16.20000000
O      9.41100000     -6.03200000     -6.19600000
H      8.73900000     -6.41000000     -6.76400000
H     10.20800000     -6.04500000     -6.72600000
O     -6.71800000     10.80100000      5.49400000
H     -7.32000000     11.53800000      5.39200000
H     -6.27900000     10.73100000      4.64700000
O     -0.01100000     -3.00200000     -8.17300000
H      0.22400000     -2.11400000     -8.44300000
H     -0.25600000     -2.91600000     -7.25200000
O      3.64600000     -2.07200000    -16.00900000
H      4.31100000     -2.22500000    -16.68100000
H      2.97400000     -1.55400000    -16.45100000
O     15.72500000      0.78000000      6.52400000
H     16.54200000      0.48900000      6.93000000
H     15.68800000      0.30500000      5.69400000
O     -3.36400000    -11.51600000      3.46100000
H     -3.98800000    -10.87100000      3.13000000
H     -2.67900000    -10.99500000      3.88100000
O      3.60500000      6.88100000     10.70700000
H      4.44500000      6.42400000     10.74100000
H      3.73000000      7.56600000     10.05100000
O    -10.31000000     11.03300000      1.94700000
H     -9.83200000     10.25800000      2.24300000
H     -9.63200000     11.61200000      1.59700000
O    -12.99000000      7.38400000    -10.59300000
H    -12.38300000      7.98200000    -11.02900000
H    -12.43200000      6.68900000    -10.24300000
O      3.08000000      6.38200000    -10.71000000
H      2.32000000      6.80600000    -10.31200000
H      3.50100000      7.07300000    -11.22000000
O      6.86100000    -12.55700000      3.01800000
H      7.48800000    -12.02700000      3.51100000
H      6.12500000    -11.96600000      2.85500000
O    -12.87500000     -9.22200000      6.75700000
H    -12.52400000    -10.02500000      7.14100000
H    -13.05900000     -9.45200000      5.84600000
O      7.83500000      5.27600000     -9.72600000
H      6.94900000      5.14000000    -10.06100000
H      7.80800000      6.14400000     -9.32200000
O     -1.41200000     14.01900000    -11.28300000
H     -0.82900000     14.44700000    -10.65700000
H     -1.77700000     14.73800000    -11.80000000
O     -2.99200000     -3.43500000     -9.30100000
H     -3.08800000     -4.38000000     -9.42200000
H     -2.06600000     -3.31300000     -9.09200000
O     -9.39600000     -3.48300000     -0.87700000
H     -8.95000000     -3.34700000     -0.04100000
H     -8.90000000     -4.18200000     -1.30300000
O    -11.56900000     -4.31700000     -8.36800000
H    -12.28600000     -3.72700000     -8.60300000
H    -11.89300000     -5.18900000     -8.59200000
O      2.05700000     -4.86300000     -1.94300000
H      2.60500000     -4.80200000     -2.72600000
H      1.50500000     -5.63000000     -2.09700000
O      0.12900000     10.27700000     -5.88400000
H      0.63500000     10.94600000     -6.34500000
H     -0.13300000      9.66100000     -6.56900000
O     -0.50500000     13.16200000     -1.16500000
H     -1.39000000     12.80000000     -1.21800000
H     -0.00200000     12.65800000     -1.80500000
O      1.05500000      0.99100000     -5.37600000
H      1.78500000      0.43200000     -5.64000000
H      0.27300000      0.50200000     -5.63200000
O     -8.54200000    -12.29300000     -4.16700000
H     -8.57200000    -12.44800000     -5.11100000
H     -8.57900000    -13.16800000     -3.78000000
O     -8.07900000     -0.06200000     -6.85400000
H     -7.85500000     -0.84700000     -7.35500000
H     -9.03000000     -0.10500000     -6.75400000
O    -15.94800000      8.59400000      0.86100000
H    -15.57900000      8.81300000      0.00500000
H    -15.83900000      9.39100000      1.38000000
O      9.24000000      4.39300000     -6.61500000
H      9.61400000      3.83600000     -5.93200000
H      9.98800000      4.63900000     -7.15900000
O     -0.12700000     -7.26600000     -2.07100000
H     -0.25400000     -8.20400000     -2.21500000
H     -0.96000000     -6.86900000     -2.32800000
O     -3.22900000     -2.35900000     10.11900000
H     -2.46600000     -1.78000000     10.11600000
H     -3.34800000     -2.59400000     11.04000000
O     -3.14800000     -3.16700000      3.11700000
H     -2.92600000     -3.44700000      2.22900000
H     -3.98300000     -3.59600000      3.30200000
O     -4.72200000     16.48600000      0.97300000
H     -4.02100000     16.14400000      1.52700000
H     -4.79400000     15.85400000      0.25900000
O     -6.44800000     11.16900000    -13.16500000
H     -5.57700000     10.78800000    -13.27600000
H     -6.72500000     11.39400000    -14.05300000
O     -3.92600000      9.88000000      1.79800000
H     -4.31900000     10.56200000      2.34300000
H     -4.65900000      9.52000000      1.29900000
O     -7.23700000      7.31800000    -12.51000000
H     -8.08700000      7.72300000    -12.68100000
H     -7.33900000      6.41300000    -12.80600000
O    -13.14400000      2.36700000     -0.51500000
H    -13.17400000      2.71300000      0.37700000
H    -12.72900000      3.06200000     -1.02600000
O      2.86500000     14.69200000     -1.15400000
H      3.15600000     15.51000000     -1.55800000
H      3.33800000     14.00900000     -1.62900000
O      1.16700000    -16.91800000      2.05400000
H      0.55900000    -16.19300000      2.19700000
H      1.69300000    -16.64500000      1.30200000
O      9.36000000      5.05400000    -12.11300000
H      8.82000000      4.74400000    -11.38700000
H      9.02600000      4.58500000    -12.87800000
O     13.18600000     10.43900000     -2.83000000
H     13.62700000      9.67100000     -3.19400000
H     13.34500000     11.13300000     -3.47000000
O     12.68400000     -9.13600000     -1.59600000
H     13.16700000     -9.15100000     -0.77000000
H     13.05800000     -9.85500000     -2.10600000
O    -11.81700000     -3.08500000      7.79300000
H    -12.59600000     -3.56100000      7.50800000
H    -11.66900000     -3.38300000      8.69100000
O     -3.38200000     -8.54700000     -4.02100000
H     -3.10200000     -9.40500000     -3.70200000
H     -2.84800000     -8.39600000     -4.80100000
O      4.80900000     -7.90200000     -2.06800000
H      4.80900000     -6.97700000     -2.31600000
H      4.06000000     -7.99200000     -1.47900000
O      2.42000000     12.29900000     -5.49200000
H      2.89700000     11.47800000     -5.37300000
H      2.89000000     12.75000000     -6.19400000
O     12.36500000     -4.24900000     -5.76700000
H     11.59400000     -3.81000000     -6.12600000
H     12.99700000     -4.25000000     -6.48700000
O      3.70300000     -0.70200000      3.95600000
H      4.33100000     -0.02100000      4.19800000
H      4.23700000     -1.38500000      3.55000000
O     -3.42400000     17.57700000     -2.39000000
H     -2.59200000     17.10900000     -2.46200000
H     -3.33600000     18.31700000     -2.99100000
O    -13.68200000      1.38800000      3.61300000
H    -13.59700000      1.58400000      4.54600000
H    -13.05100000      1.96900000      3.18800000
O     10.49100000     10.40600000     -1.93400000
H     11.39900000     10.70600000     -1.89200000
H     10.30200000     10.08800000     -1.05100000
O      6.68200000      8.38900000     -5.99000000
H      6.26500000      7.68000000     -6.48000000
H      6.22200000      8.40400000     -5.15100000
O      0.40200000     15.72500000     -1.78000000
H     -0.31900000     15.25700000     -1.35800000
H      1.18800000     15.25300000     -1.50400000
O     -1.03000000     11.18500000    -11.23300000
H     -1.14400000     12.09400000    -11.50900000
H     -0.79200000     10.71900000    -12.03400000
O     -3.47300000      7.49200000     10.13700000
H     -3.95500000      7.31200000     10.94400000
H     -3.26600000      8.42500000     10.18500000
O     -7.56700000      8.89000000     -2.97500000
H     -7.94100000      9.64700000     -3.42600000
H     -7.55300000      8.19900000     -3.63700000
O      3.69700000     -1.99100000     -8.47500000
H      2.94800000     -1.71600000     -7.94500000
H      4.29500000     -1.24400000     -8.45000000
O      2.79900000      2.35400000    -18.07400000
H      2.48400000      2.48900000    -18.96800000
H      2.01300000      2.41800000    -17.53100000
O     -4.24600000     -8.79600000    -12.31300000
H     -4.22800000     -7.99100000    -12.82900000
H     -5.14800000     -8.85800000    -11.99700000
O     -4.67900000     -6.96600000      8.20300000
H     -4.69500000     -7.29400000      7.30300000
H     -4.64700000     -7.75500000      8.74400000
O     10.12900000     -1.97100000    -14.38900000
H      9.67200000     -1.50100000    -15.08500000
H     10.91700000     -1.45200000    -14.22600000
O     17.91000000      0.49000000     -1.14700000
H     17.32000000     -0.21400000     -0.87700000
H     17.50400000      1.28700000     -0.80500000
O      7.09200000     -0.56400000      1.97300000
H      6.96600000     -0.03900000      1.18200000
H      6.61200000     -1.37400000      1.80200000
O      0.33200000     -6.74300000    -14.57300000
H      0.82100000     -6.94400000    -13.77500000
H     -0.57400000     -6.64700000    -14.28100000
O     -0.93700000     -0.65100000     10.79100000
H     -0.59000000      0.03100000     10.21500000
H     -0.18800000     -1.22100000     10.96400000
O    -11.79400000      0.28000000     -9.93800000
H    -12.28600000      0.06600000     -9.14500000
H    -11.07000000     -0.34600000     -9.94600000
O      5.42800000    -12.92300000      0.11200000
H      5.43900000    -13.03900000     -0.83800000
H      4.59000000    -13.29400000      0.38900000
O    -11.91700000      0.36300000    -12.48100000
H    -12.02100000      0.52000000    -11.54300000
H    -10.97200000      0.39600000    -12.62600000
O     -4.60500000     -1.82200000     -7.84700000
H     -4.15700000     -2.30600000     -8.54200000
H     -4.66300000     -2.44300000     -7.12200000
O     -0.77100000      6.49600000     -5.49400000
H     -1.01100000      5.61200000     -5.77100000
H     -1.46600000      6.75500000     -4.88800000
O     -2.09100000     -6.96800000      2.10800000
H     -2.04700000     -6.96900000      3.06400000
H     -2.80900000     -7.56600000      1.90000000
O     -8.40100000     -8.88400000     -1.17100000
H     -7.78200000     -9.57100000     -1.42100000
H     -9.08200000     -8.91900000     -1.84300000
O     14.34200000      2.52100000      8.73800000
H     13.45500000      2.73000000      8.44600000
H     14.85400000      2.47000000      7.93100000
O     -3.26100000    -17.50900000     -3.64500000
H     -3.81100000    -17.03000000     -3.02600000
H     -2.60400000    -17.94000000     -3.09800000
O     11.32900000      2.67400000    -12.09400000
H     10.52800000      2.80900000    -12.60000000
H     11.96200000      2.34400000    -12.73200000
O    -11.44100000      5.11900000     -9.57600000
H    -11.20600000      4.19700000     -9.47700000
H    -11.55400000      5.43500000     -8.68000000
O      7.92900000      6.22000000     13.79300000
H      7.32900000      6.87600000     14.14700000
H      7.36300000      5.60100000     13.33100000
O     11.80600000      5.83300000    -13.04600000
H     12.01200000      6.58000000    -12.48500000
H     10.96600000      5.51100000    -12.71900000
O      9.63400000     -0.71100000     10.70000000
H      9.61100000     -1.61000000     11.02700000
H     10.07400000     -0.21600000     11.39000000
O      5.61100000      5.77400000      0.13700000
H      4.96200000      5.10500000      0.35400000
H      6.02800000      5.45400000     -0.66300000
O    -10.02700000     -7.00300000     -4.07600000
H     -9.64900000     -7.85300000     -3.85200000
H    -10.08300000     -7.01000000     -5.03100000
O      5.48000000     -1.90300000     10.25900000
H      4.57100000     -2.11100000     10.04100000
H      5.99900000     -2.43500000      9.65600000
O     -0.48100000      2.14800000    -13.67600000
H     -0.06300000      1.29600000    -13.80300000
H     -1.41900000      1.95600000    -13.66800000
O     -3.63200000      3.32400000     -7.73400000
H     -4.39500000      2.74800000     -7.77600000
H     -2.92500000      2.76100000     -7.41500000
O    -11.85500000     -5.65900000     13.14500000
H    -11.04600000     -5.48000000     12.66600000
H    -11.87100000     -6.61100000     13.24300000
O      1.35300000      6.79800000      8.49400000
H      1.15800000      5.90500000      8.21200000
H      1.94900000      6.69100000      9.23500000
O     -3.28000000     11.71800000      5.83100000
H     -3.29500000     10.76200000      5.89000000
H     -3.38100000     12.01500000      6.73500000
O      8.42000000      6.50200000     11.00300000
H      8.84800000      6.39400000     11.85200000
H      8.70000000      7.36700000     10.70200000
O      6.56800000     15.99200000      4.13900000
H      7.37100000     15.91800000      3.62300000
H      6.79600000     15.62400000      4.99300000
O     -0.14500000    -16.77100000     -0.93900000
H      0.69700000    -16.51900000     -0.55900000
H      0.07100000    -17.47100000     -1.55600000
O     -1.35500000     -4.73700000     12.86200000
H     -1.58600000     -5.40100000     12.21200000
H     -1.94600000     -4.00700000     12.67800000
O      8.39500000     -2.09200000      4.06400000
H      8.77500000     -1.30900000      4.46300000
H      7.97900000     -1.77300000      3.26300000
O     -0.55200000     -9.39900000      3.27900000
H      0.09100000     -8.70700000      3.43300000
H     -1.03600000     -9.46400000      4.10200000
O    -13.44200000     -4.77200000      0.55300000
H    -12.96800000     -5.51500000      0.18000000
H    -14.29900000     -4.79600000      0.12800000
O     11.10900000      0.74000000     12.89500000
H     11.53300000      0.70500000     13.75200000
H     11.76300000      1.13600000     12.31900000
O     -2.65100000     -6.10400000     -2.61000000
H     -2.74900000     -6.77800000     -3.28200000
H     -3.54800000     -5.88000000     -2.36200000
O     12.03700000      5.62500000     -7.21500000
H     12.09700000      6.25000000     -7.93700000
H     12.94600000      5.46600000     -6.95900000
O    -13.81100000      5.28700000      3.83600000
H    -13.02400000      5.78800000      4.04700000
H    -14.53500000      5.86900000      4.06800000
O     -3.89800000     -2.47000000     12.66500000
H     -4.77300000     -2.73600000     12.38100000
H     -3.92200000     -2.54800000     13.61800000
O     -0.01500000    -12.00000000     -2.99900000
H     -0.21300000    -12.57300000     -2.25800000
H      0.48100000    -12.55300000     -3.60300000
O     -6.65000000      9.52500000     -8.92500000
H     -6.75600000      8.64900000     -9.29600000
H     -7.54100000      9.86700000     -8.86000000
O     10.86100000    -13.52000000     -2.31600000
H     11.08500000    -12.95800000     -1.57500000
H     10.46200000    -14.29400000     -1.91900000
O     -9.43400000     -2.03400000     11.96200000
H     -8.80100000     -2.65400000     11.60000000
H    -10.26100000     -2.26000000     11.53800000
O     -4.92800000     11.60200000      3.67300000
H     -5.12800000     12.46700000      3.31500000
H     -4.38400000     11.78100000      4.44000000
O     -3.77900000    -16.56400000     -6.10000000
H     -4.44400000    -15.90400000     -5.90400000
H     -3.54300000    -16.92800000     -5.24600000
O      4.51300000     -4.64300000      5.41500000
H      3.74000000     -4.44000000      5.94100000
H      4.35200000     -4.20900000      4.57700000
O     -0.17500000     15.10600000     -8.37000000
H     -0.18500000     14.15700000     -8.24400000
H     -0.57700000     15.45700000     -7.57500000
O     -8.49100000      7.56200000      5.22100000
H     -9.14900000      8.23200000      5.40700000
H     -7.79100000      8.03300000      4.76900000
O     -0.08200000     -8.76700000      7.67100000
H      0.31500000     -9.63000000      7.55300000
H     -0.92400000     -8.94600000      8.08900000
O     15.62400000      5.88000000     -0.31800000
H     16.07900000      6.33900000     -1.02400000
H     16.18400000      5.13000000     -0.12000000
O    -15.52200000     -4.24200000     -1.09700000
H    -14.84600000     -4.03700000     -1.74300000
H    -16.34000000     -3.96700000     -1.51000000
O    -11.80400000     -9.72800000      2.17300000
H    -11.75800000    -10.43600000      1.53000000
H    -10.95100000     -9.74300000      2.60700000
O     13.41400000     -3.07100000     -7.98700000
H     13.57100000     -2.21200000     -7.59500000
H     14.22600000     -3.27300000     -8.45300000
O     -6.43700000     14.86300000      8.21000000
H     -6.70100000     15.00000000      7.30000000
H     -6.33800000     13.91400000      8.29100000
O     10.05800000     -9.42800000     12.23300000
H      9.17700000     -9.53600000     11.87700000
H      9.92100000     -9.03500000     13.09500000
O     -0.89100000      5.36800000     13.57800000
H     -1.03900000      6.31400000     13.55400000
H     -1.24400000      5.04900000     12.74800000
O     10.38100000     11.77800000     -4.33400000
H     10.54900000     11.14700000     -3.63400000
H     10.57100000     12.63000000     -3.94000000
O     -0.47700000      8.12700000     -7.58200000
H     -1.29800000      8.07600000     -8.07100000
H     -0.63500000      7.60600000     -6.79400000
O     -3.56800000      5.22200000      4.32800000
H     -4.42500000      5.62700000      4.45500000
H     -3.66300000      4.34100000      4.69000000
O     -5.91300000    -11.95400000      0.28500000
H     -6.26000000    -11.21400000      0.78300000
H     -5.66700000    -11.57900000     -0.56100000
O    -10.98000000    -11.44500000      5.78300000
H    -11.38800000    -11.78300000      6.58100000
H    -10.61500000    -12.21900000      5.35500000
O    -15.87400000      0.80800000     -3.89600000
H    -15.43300000     -0.04200000     -3.88700000
H    -16.32300000      0.83700000     -4.74000000
O      3.81400000      7.17000000     -5.09000000
H      3.18400000      6.99800000     -5.79100000
H      3.65400000      6.47600000     -4.45000000
O      2.06700000     10.97800000     -0.05100000
H      2.16300000     10.04700000      0.14700000
H      1.66700000     11.35100000      0.73400000
O     -2.69900000      7.61300000     -9.45800000
H     -3.52000000      7.55200000     -9.94600000
H     -2.03100000      7.30600000    -10.07100000
O      0.02100000     -7.20400000    -11.57600000
H      0.70600000     -7.21800000    -10.90700000
H     -0.76500000     -7.50600000    -11.12000000
O      0.86700000     18.49200000     -1.36400000
H      0.67700000     18.26300000     -0.45500000
H      0.50600000     17.76700000     -1.87400000
O     -9.70300000     -6.18700000     -7.03200000
H    -10.37900000     -5.71500000     -7.51600000
H     -9.20800000     -5.50300000     -6.58100000
O      6.60200000      3.98000000     -7.34200000
H      6.21600000      4.82800000     -7.56200000
H      7.53000000      4.16800000     -7.20200000
O     -4.35300000    -12.20200000     -6.07000000
H     -4.23600000    -11.37300000     -6.53400000
H     -3.52800000    -12.33300000     -5.60200000
O      5.43600000     -5.93900000     -8.59700000
H      5.90700000     -5.11500000     -8.47200000
H      4.69900000     -5.88800000     -7.98800000
O     -5.10500000     -6.36600000     11.83700000
H     -5.45500000     -5.68300000     11.26400000
H     -5.01900000     -5.94100000     12.69100000
O    -14.64700000      6.25400000      0.41600000
H    -15.07100000      7.10000000      0.55800000
H    -15.03600000      5.67700000      1.07300000
O     -8.68900000     -6.07800000     -1.79600000
H     -9.29600000     -6.25600000     -2.51500000
H     -8.59100000     -6.92000000     -1.35200000
O     -4.77500000     14.46900000     -9.61300000
H     -4.95100000     14.30300000     -8.68700000
H     -5.12000000     13.69800000    -10.06400000
O      5.84100000      3.78800000     -4.31100000
H      6.27400000      4.54200000     -4.71100000
H      5.71200000      3.17400000     -5.03400000
O      1.19800000      3.68100000     -6.23100000
H      1.65000000      4.05000000     -5.47200000
H      1.25500000      2.73300000     -6.10600000
O     10.74500000     14.13700000     -3.06600000
H     10.51200000     14.80000000     -3.71700000
H     10.29100000     14.41300000     -2.27000000
O     -4.40200000     -3.72800000     -5.80100000
H     -4.38700000     -4.67400000     -5.94600000
H     -4.01800000     -3.61300000     -4.93200000
O      7.71200000     16.81500000     -3.27300000
H      7.56200000     16.02100000     -2.75900000
H      7.51200000     17.53200000     -2.67100000
O    -15.23900000     -4.61800000      5.44900000
H    -14.57700000     -4.83200000      6.10600000
H    -15.34000000     -3.66800000      5.51000000
O     10.69000000     -0.31900000      5.81400000
H     10.05700000     -0.43500000      6.52200000
H     10.31800000      0.37700000      5.27200000
O     -5.86600000     -8.80600000      6.33800000
H     -5.77100000     -8.70900000      5.39000000
H     -6.47000000     -9.54100000      6.44400000
O    -12.13500000     -3.88100000      2.82500000
H    -12.52400000     -4.09400000      1.97600000
H    -12.44000000     -2.99400000      3.01300000
O      6.22300000     -6.57700000      4.47500000
H      7.12600000     -6.66500000      4.78300000
H      5.85800000     -5.87000000      5.00700000
O    -10.49300000      8.81600000    -10.97900000
H    -10.08800000      9.54400000    -11.45000000
H    -10.71000000      9.17800000    -10.12000000
O      4.29400000     -8.68900000     12.82200000
H      4.03300000     -8.40600000     11.94600000
H      3.85800000     -8.07300000     13.41200000
O      4.96600000      5.60000000     15.57200000
H      5.80900000      5.75500000     15.99700000
H      4.41200000      6.32100000     15.86900000
O     -6.68800000      4.15600000     12.42000000
H     -5.97700000      4.28600000     13.04800000
H     -6.67900000      3.21500000     12.24100000
O     -1.78700000     11.09100000      2.93400000
H     -1.98100000     11.88600000      3.43000000
H     -2.49100000     11.03200000      2.28900000
O      5.38500000      8.41700000      4.61200000
H      5.19200000      8.31500000      3.68000000
H      5.04800000      7.61600000      5.01500000
O     10.09200000      0.76300000    -10.63400000
H      9.15400000      0.79100000    -10.82200000
H     10.49500000      1.25000000    -11.35300000
O     -0.64000000      9.75500000     -1.49800000
H     -0.51500000      9.04200000     -2.12500000
H     -0.07100000     10.45600000     -1.81500000
O      8.80700000     -7.87400000    -11.30900000
H      8.03900000     -8.43400000    -11.19300000
H      9.28400000     -7.94600000    -10.48200000
O      2.94600000      4.61000000      3.85800000
H      2.29400000      5.26000000      4.11900000
H      2.43500000      3.90300000      3.46300000
O     -2.69000000     11.83000000     -1.33400000
H     -2.12600000     11.05800000     -1.36700000
H     -3.23400000     11.76200000     -2.11900000
O     -3.85500000      0.05000000    -12.76700000
H     -4.80600000      0.15800000    -12.72400000
H     -3.67000000     -0.68100000    -12.17700000
O      2.83700000    -13.21300000      4.81000000
H      2.91100000    -12.33100000      4.44600000
H      3.24700000    -13.77800000      4.15600000
O      3.80200000      0.76200000     -6.79400000
H      3.64800000      0.88300000     -7.73100000
H      4.74300000      0.89900000     -6.68600000
O     -6.43500000      5.40200000     -9.56500000
H     -6.48200000      5.07800000     -8.66500000
H     -7.00100000      4.81200000    -10.06200000
O      0.16700000      7.62800000     -3.22400000
H      0.50600000      7.95900000     -4.05600000
H      0.06600000      6.68600000     -3.36400000
O     14.96200000     -6.03800000     -7.47700000
H     15.58500000     -6.75800000     -7.57800000
H     15.44600000     -5.36700000     -6.99600000
O      4.83200000     -6.65100000      9.33500000
H      4.77500000     -7.59300000      9.17600000
H      4.03700000     -6.29300000      8.93800000
O      7.11300000     -1.43100000     12.72600000
H      6.86900000     -0.62000000     13.17200000
H      6.75400000     -1.33700000     11.84300000
O     -2.08100000    -12.78800000     -4.98000000
H     -1.49700000    -12.18500000     -4.52100000
H     -2.12000000    -13.56000000     -4.41500000
O     10.70400000     -6.75600000     12.94500000
H     10.50300000     -6.86000000     12.01500000
H     11.14000000     -5.90700000     13.00300000
O     12.05400000     -7.23800000      5.95500000
H     12.11100000     -8.13500000      5.62600000
H     12.83100000     -7.13600000      6.50500000
O     -7.57900000      4.81500000      2.80000000
H     -7.30200000      5.64700000      2.41700000
H     -7.69800000      5.00700000      3.73000000
O      1.61800000    -13.63700000     -4.50100000
H      1.26800000    -13.68600000     -5.39100000
H      2.53000000    -13.36900000     -4.61700000
O    -15.68000000     -1.89600000      0.35300000
H    -14.74400000     -1.72600000      0.46100000
H    -15.72200000     -2.77600000     -0.02000000
O      2.77500000      9.59500000     -2.55600000
H      3.42400000      9.19700000     -1.97600000
H      2.10900000      8.91600000     -2.67200000
O      4.77600000    -10.41800000      2.76000000
H      4.87200000    -10.51500000      1.81300000
H      5.63300000    -10.11000000      3.05700000
O     -3.03200000     -4.35500000      0.17600000
H     -2.23500000     -4.88300000      0.19300000
H     -3.74400000     -4.99400000      0.20100000
O     -9.60300000     -9.50200000     -3.42800000
H    -10.46900000     -9.90800000     -3.42900000
H     -9.11000000     -9.98700000     -4.08900000
O      9.14100000    -11.22400000      0.46000000
H      9.01700000    -12.16800000      0.35900000
H      8.25800000    -10.85900000      0.40600000
O      4.46500000      9.17000000      9.32700000
H      4.53600000      9.48500000      8.42600000
H      4.85900000      9.86300000      9.85500000
O     -0.84600000      4.77800000     -8.23300000
H     -1.48200000      4.11500000     -7.96600000
H     -0.01400000      4.47000000     -7.87600000
O      0.83900000     11.70100000     -2.86000000
H      1.62300000     11.33500000     -2.44900000
H      0.95100000     11.51800000     -3.79300000
O     -1.41100000      1.55500000     -7.42500000
H     -0.70100000      0.95400000     -7.20300000
H     -2.03200000      1.02000000     -7.92000000
O     -6.31000000      2.65400000      6.16400000
H     -5.83000000      2.26500000      5.43300000
H     -6.49400000      3.54900000      5.88100000
O     -9.68700000     -1.18600000    -10.08200000
H     -9.49900000     -0.53800000    -10.76000000
H     -8.82700000     -1.44800000     -9.75400000
O      2.37400000     -0.41800000      6.35100000
H      2.70800000     -0.56600000      5.46600000
H      1.51700000     -0.84300000      6.35800000
O      0.23900000    -13.45600000      5.98100000
H     -0.30400000    -13.22100000      5.22900000
H      1.07300000    -13.72700000      5.59900000
O      5.99000000      5.19900000     10.30500000
H      6.73700000      5.78700000     10.41900000
H      6.10400000      4.53300000     10.98300000
O     11.68800000     -6.24200000    -11.04100000
H     12.49000000     -5.84500000    -10.70200000
H     11.23700000     -5.52600000    -11.48900000
O     -8.60700000      9.31400000     -0.64400000
H     -8.29600000      9.06000000     -1.51300000
H     -7.85900000      9.75500000     -0.24100000
O      3.75200000      8.41800000    -12.58900000
H      4.23400000      7.89300000    -13.22800000
H      3.05400000      8.83100000    -13.09700000
O      8.25900000    -13.88800000      1.00600000
H      7.94200000    -13.49800000      1.82000000
H      7.49700000    -14.34100000      0.64500000
O     -2.83700000      0.40200000     12.72200000
H     -2.07900000      0.01300000     12.28700000
H     -3.39700000     -0.34400000     12.94000000
O    -17.21000000     -5.34200000     -5.30800000
H    -17.51800000     -6.19300000     -5.62000000
H    -16.27400000     -5.33800000     -5.50900000
O      4.23700000    -13.49500000     -4.66900000
H      4.73800000    -14.30100000     -4.54300000
H      4.75900000    -12.81900000     -4.23600000
O    -11.56500000      7.77400000      1.79700000
H    -11.67600000      7.00200000      1.24200000
H    -11.86000000      7.49200000      2.66300000
O     -6.88400000     12.57700000     -2.39700000
H     -7.39400000     11.93700000     -2.89300000
H     -5.99400000     12.49000000     -2.73900000
O      9.81400000     -8.11800000     -1.80400000
H     10.64400000     -8.50000000     -1.51900000
H      9.86400000     -7.20300000     -1.52800000
O     -7.19800000     -2.02600000     -8.74700000
H     -6.26300000     -1.96200000     -8.55300000
H     -7.35800000     -2.96400000     -8.85400000
O     13.05400000    -11.01600000      2.71100000
H     12.17600000    -11.05000000      3.09100000
H     13.47500000    -10.27400000      3.14600000
O    -11.74600000     -5.43900000      9.23100000
H    -11.66400000     -6.34700000      9.52000000
H    -12.20800000     -5.49500000      8.39500000
O    -11.04200000      9.14600000      5.69500000
H    -11.51600000      9.77100000      5.14700000
H    -10.73100000      9.66500000      6.43700000
O      9.20900000      9.05600000     10.12100000
H      9.89900000      8.87700000      9.48100000
H      9.67600000      9.18300000     10.94600000
O     -5.77400000     -4.70200000      9.39700000
H     -5.02800000     -4.10400000      9.43000000
H     -5.40300000     -5.53200000      9.09700000
O     -2.50100000     10.93500000    -14.66500000
H     -2.57200000     11.76000000    -14.18500000
H     -2.78600000     10.26900000    -14.03900000
O      8.84600000    -11.66600000     -7.66000000
H      8.03700000    -12.13000000     -7.87500000
H      8.56300000    -10.93100000     -7.11500000
O    -10.39300000      4.20900000      4.81400000
H    -10.47000000      3.76500000      3.97000000
H    -10.08100000      3.53100000      5.41400000
O     -0.78700000      3.96700000    -10.71800000
H     -1.53600000      4.23800000    -11.24900000
H     -0.95400000      4.34700000     -9.85600000
O     -9.12200000      8.01100000      9.25200000
H     -9.32700000      7.23600000      8.72800000
H     -9.97600000      8.38300000      9.47300000
O     12.64800000     -7.13200000     -7.52700000
H     12.77800000     -7.92800000     -7.01100000
H     13.43600000     -6.61300000     -7.36800000
O    -14.38500000    -11.38800000     -1.34400000
H    -14.77600000    -11.70300000     -0.52900000
H    -14.34800000    -10.43700000     -1.24100000
O      7.58400000     14.21300000     -6.03200000
H      7.62000000     13.47900000     -5.41900000
H      8.44900000     14.61900000     -5.97100000
O     -2.67500000      0.34500000    -14.99600000
H     -3.35100000      0.36200000    -15.67300000
H     -3.15900000      0.25100000    -14.17600000
O     -8.04100000     -7.70800000     10.07600000
H     -7.31700000     -8.31100000     10.24600000
H     -8.28600000     -7.37800000     10.94100000
O     -2.09900000      8.36500000      3.52900000
H     -1.77000000      7.63700000      3.00200000
H     -2.07900000      9.11700000      2.93800000
O     -9.49100000      3.62100000    -13.04200000
H     -9.69900000      4.52200000    -12.79400000
H     -8.72400000      3.70000000    -13.60900000
O     -9.13800000     -6.25300000     12.15800000
H     -8.82600000     -5.49100000     11.67100000
H     -8.50400000     -6.36100000     12.86700000
O     -6.26600000     -0.22300000    -11.53200000
H     -6.41400000     -0.57100000    -10.65300000
H     -6.58300000     -0.91100000    -12.11800000
O     -6.65900000     12.27700000     -6.24100000
H     -7.03400000     11.94300000     -7.05600000
H     -5.73000000     12.40100000     -6.43800000
O     -1.05700000    -14.18400000     11.26000000
H     -1.04700000    -14.96400000     11.81400000
H     -0.54700000    -14.43100000     10.48900000
O      9.26700000     12.13100000     -9.40000000
H      9.00600000     12.87400000     -9.94500000
H      8.44300000     11.78200000     -9.06000000
O     16.87500000      1.10000000     -7.93700000
H     17.22400000      1.69400000     -8.60200000
H     15.93600000      1.06600000     -8.11500000
O     -1.99100000    -13.83100000      7.76500000
H     -1.11400000    -13.54400000      7.51200000
H     -2.49300000    -13.02000000      7.84600000
O    -12.07900000      7.72900000      8.91000000
H    -11.86400000      6.82400000      8.68400000
H    -13.00700000      7.81700000      8.69300000
O     12.92800000      5.08900000      8.87900000
H     12.77900000      5.09600000      9.82400000
H     12.10000000      4.78400000      8.50800000
O      2.87400000     12.15400000     -9.62800000
H      3.10100000     12.89300000     -9.06400000
H      3.46300000     12.23500000    -10.37800000
O     13.23600000      6.97200000     -0.52800000
H     12.52900000      6.58500000     -0.01000000
H     13.92000000      6.30200000     -0.53600000
O     10.41000000     12.95200000     -6.90600000
H     10.16900000     12.30600000     -7.56900000
H     10.56100000     12.43600000     -6.11300000
O    -11.14600000     -9.49400000     -8.94900000
H    -11.78300000    -10.07300000     -8.53100000
H    -11.31200000     -9.59400000     -9.88700000
O     11.14600000      7.66300000      8.15200000
H     11.96700000      7.17400000      8.09200000
H     10.66200000      7.41500000      7.36400000
O      7.57800000      2.32800000      2.51900000
H      7.54800000      2.47700000      1.57400000
H      7.41600000      1.39000000      2.62000000
O     -0.04800000      4.49300000     -1.66200000
H     -0.85800000      4.95800000     -1.45200000
H     -0.19300000      4.14400000     -2.54100000
O      3.44700000     17.35100000     -2.24600000
H      4.01100000     17.63000000     -2.96600000
H      2.65500000     17.88000000     -2.34200000
O      3.33000000      7.24400000     -1.08000000
H      3.04000000      6.34300000     -1.22700000
H      3.07700000      7.43200000     -0.17600000
O     -3.89100000    -11.76000000      7.70700000
H     -4.09100000    -12.36400000      8.42200000
H     -4.60100000    -11.89000000      7.07800000
O    -10.93200000      1.72900000     -3.87100000
H    -10.79500000      2.20300000     -3.05100000
H    -10.80600000      0.80900000     -3.64000000
O     -5.35400000    -13.04900000     -2.75000000
H     -5.72800000    -13.07400000     -3.63100000
H     -4.48700000    -13.44300000     -2.84700000
O      9.01600000      1.40300000     15.14200000
H      9.88600000      1.69400000     14.86700000
H      9.16400000      0.54000000     15.53000000
O      8.84900000     -0.67200000      8.18700000
H      9.20000000     -0.49700000      9.06000000
H      8.14200000     -1.30000000      8.33400000
O     -5.17400000      0.24200000     -2.24100000
H     -4.82900000     -0.51600000     -2.71400000
H     -6.08600000      0.30600000     -2.52400000
O      3.44000000     -5.16100000    -14.98200000
H      3.92900000     -4.39000000    -15.27000000
H      2.84100000     -5.34800000    -15.70500000
O      2.67100000    -13.36600000      1.23000000
H      2.40800000    -12.48100000      0.97500000
H      2.29700000    -13.93000000      0.55300000
O     -0.43200000     -4.84700000      7.54000000
H     -1.27400000     -4.41000000      7.41800000
H     -0.06900000     -4.45100000      8.33300000
O    -16.94500000      0.70000000      4.40200000
H    -16.56700000     -0.11900000      4.08000000
H    -16.64100000      1.36300000      3.78200000
O     -1.33900000      8.06200000     14.22600000
H     -0.86600000      8.73400000     14.71600000
H     -2.21200000      8.04900000     14.61800000
O     -6.75000000      4.60400000    -13.27000000
H     -6.60500000      3.96500000    -12.57200000
H     -5.99100000      4.50800000    -13.84400000
O      0.49000000     -5.99900000     14.79000000
H     -0.09100000     -5.86100000     14.04200000
H      0.68700000     -5.11700000     15.10500000
O      4.69300000     17.67600000      0.40300000
H      4.19700000     17.87000000     -0.39200000
H      4.29600000     16.87400000      0.74300000
O     -0.92500000      4.46700000     18.01900000
H     -1.61600000      3.93000000     17.63100000
H     -0.29000000      4.58700000     17.31300000
O     15.95100000     -5.90600000     -3.77300000
H     15.21100000     -6.50500000     -3.87900000
H     15.70000000     -5.34400000     -3.04100000
O      7.57400000     -6.57700000      1.54000000
H      8.07300000     -7.38600000      1.42400000
H      8.15600000     -6.00700000      2.04300000
O     -2.53300000      7.71800000     -3.47800000
H     -1.70700000      7.65600000     -2.99800000
H     -3.16100000      8.04600000     -2.83300000
O      0.14900000    -12.64400000     -9.96500000
H     -0.39200000    -12.77000000    -10.74400000
H      1.04600000    -12.62100000    -10.29800000
O      9.76000000     -6.92300000      7.58300000
H     10.27900000     -6.52900000      8.28400000
H     10.40200000     -7.37400000      7.03400000
O    -14.65900000      9.83500000     -6.58700000
H    -13.91600000      9.24700000     -6.45300000
H    -15.39200000      9.39800000     -6.15300000
O      7.60600000     -5.52900000    -12.04800000
H      6.67800000     -5.76000000    -12.05000000
H      8.04400000     -6.29900000    -11.68300000
O     -9.18500000     -7.19500000    -11.60300000
H     -9.00400000     -7.23800000    -10.66400000
H     -9.96800000     -7.73200000    -11.72100000
O    -16.93100000      5.17900000     -1.60700000
H    -17.72700000      4.66700000     -1.46400000
H    -17.20200000      5.88300000     -2.19600000
O     -7.78700000     16.97600000     -0.63100000
H     -7.98200000     16.03900000     -0.64100000
H     -7.26600000     17.12000000     -1.42100000
O     16.48300000      5.29300000     -4.23900000
H     17.13000000      4.99400000     -4.87900000
H     16.96000000      5.91500000     -3.68900000
O      9.33200000     12.45600000     -0.28600000
H      8.38600000     12.52300000     -0.41600000
H      9.66500000     12.11600000     -1.11700000
O     -0.73400000    -15.53900000     -4.98900000
H     -1.32700000    -15.04500000     -5.55600000
H     -0.11000000    -15.94500000     -5.59100000
O      0.47500000     12.06100000      5.63100000
H      0.21500000     11.46800000      6.33600000
H     -0.34900000     12.42600000      5.30900000
O      1.94200000     -9.32800000    -12.85300000
H      1.05900000     -8.95900000    -12.83000000
H      1.83600000    -10.22400000    -12.53200000
O    -11.85000000      2.88000000    -14.15800000
H    -12.35800000      2.97800000    -13.35200000
H    -10.96600000      3.15800000    -13.91900000
O      4.36100000     -5.23200000    -12.37400000
H      3.60300000     -5.65300000    -11.96900000
H      4.20800000     -5.31700000    -13.31500000
O      9.62100000      3.23500000    -14.27700000
H      9.08600000      2.44400000    -14.35200000
H     10.31600000      3.11700000    -14.92400000
O    -11.33900000      2.04200000      9.43900000
H    -12.20400000      2.26000000      9.09200000
H    -11.28500000      1.08900000      9.36700000
O     11.11400000     -5.38200000      9.37000000
H     11.74900000     -5.24800000     10.07300000
H     11.15500000     -4.57700000      8.85300000
O     12.91900000     -4.47600000     11.09300000
H     12.51200000     -4.34600000     11.94900000
H     13.78000000     -4.84500000     11.29100000
O      2.75000000    -13.41700000      7.90400000
H      3.05700000    -12.60600000      7.49800000
H      2.84400000    -14.07800000      7.21800000
O     -6.42800000      2.35400000      2.84600000
H     -6.41300000      2.02600000      1.94700000
H     -6.64700000      3.28100000      2.76000000
O      5.59700000      1.62600000    -13.71500000
H      5.10100000      1.55900000    -14.53100000
H      6.30200000      0.98500000    -13.81000000
O     -0.05800000      2.46200000    -16.84500000
H     -0.86300000      1.94700000    -16.78900000
H      0.15600000      2.67100000    -15.93600000
O     -9.66000000      9.26900000     12.52200000
H    -10.14200000      8.63500000     13.05300000
H     -8.74600000      9.15300000     12.78200000
O      6.67900000     11.74800000     -1.43600000
H      5.80600000     11.97800000     -1.75600000
H      7.01600000     11.12800000     -2.08200000
O     -4.41300000     -8.67300000     10.45000000
H     -5.07500000     -9.19300000     10.90600000
H     -4.50800000     -7.79300000     10.81400000
O     10.33400000      9.11900000      0.41900000
H     10.30400000      8.32300000      0.95000000
H     11.08600000      9.60500000      0.75600000
O      9.47000000     -4.76200000      2.95200000
H      9.60600000     -5.12900000      3.82600000
H      9.03100000     -3.92600000      3.10900000
O      4.56500000      0.18000000     14.04700000
H      4.70100000      1.06000000     14.39700000
H      4.56100000      0.29800000     13.09700000
O     -1.73100000     18.29500000      3.62600000
H     -1.91000000     18.51200000      4.54100000
H     -1.84700000     17.34600000      3.57900000
O    -16.33000000      2.99200000      6.69800000
H    -16.88600000      2.39900000      7.20300000
H    -16.72100000      3.00100000      5.82400000
O    -12.28100000     -6.87900000     -9.26800000
H    -13.11400000     -7.31700000     -9.09500000
H    -11.61700000     -7.52800000     -9.03700000
O      7.70300000     10.62600000     -7.46900000
H      7.66300000     11.38400000     -6.88600000
H      7.10800000      9.98800000     -7.07400000
O    -14.51400000      9.71200000     -1.34200000
H    -13.68000000      9.77000000     -0.87600000
H    -14.83000000     10.61500000     -1.38300000
O    -13.05200000     -0.20500000      6.46500000
H    -13.23600000      0.13900000      7.33900000
H    -12.09700000     -0.26100000      6.42700000
O     -6.93000000      7.29500000     10.92000000
H     -7.63500000      7.76000000     10.46800000
H     -7.30400000      6.43900000     11.13000000
O     -8.62100000      8.36200000      2.03300000
H     -9.15300000      8.27300000      2.82400000
H     -9.24300000      8.25400000      1.31300000
O     -6.95600000     -8.53900000    -11.98900000
H     -7.13300000     -9.36900000    -11.54600000
H     -7.60300000     -7.93300000    -11.62800000
O    -11.93800000     -5.91100000     -2.50600000
H    -11.37000000     -6.07100000     -1.75200000
H    -11.36700000     -6.03100000     -3.26500000
O     -8.19500000     -2.73200000      4.47500000
H     -8.67300000     -3.50700000      4.77200000
H     -8.76100000     -1.99700000      4.71100000
O     -0.33100000     10.07700000      7.32800000
H      0.39300000      9.75200000      6.79300000
H     -0.95100000      9.34900000      7.36100000
O     14.40800000     -5.87300000      3.93600000
H     13.95600000     -5.04200000      4.08000000
H     15.31300000     -5.62400000      3.74900000
O      6.40700000     -0.23700000     -8.54100000
H      7.29000000     -0.58200000     -8.67500000
H      6.47500000      0.69100000     -8.76500000
O     -8.62500000     -3.77300000     -5.73700000
H     -8.60200000     -2.98700000     -5.19200000
H     -7.89300000     -4.30400000     -5.42200000
O     -3.01100000     15.00300000      7.35900000
H     -3.67400000     15.30300000      6.73800000
H     -3.36300000     14.18500000      7.71000000
O     16.83600000     -5.29800000      1.66100000
H     17.45300000     -6.02200000      1.76700000
H     17.39100000     -4.52700000      1.53900000
O     -8.35800000     13.17300000      5.37600000
H     -8.84700000     13.89800000      5.76600000
H     -7.46700000     13.50900000      5.28100000
O     -4.65500000     11.66000000     -3.53100000
H     -4.00200000     11.90300000     -4.18700000
H     -4.44100000     10.75500000     -3.30300000
O     10.71000000      3.74600000      3.35200000
H     10.42600000      4.30700000      2.63000000
H      9.95000000      3.69800000      3.93200000
O      5.73600000     -9.77100000      5.83400000
H      6.21000000     -9.70600000      5.00600000
H      6.22100000    -10.42500000      6.33700000
O     -1.17600000     -6.80600000      6.09200000
H     -0.67500000     -7.52800000      6.47200000
H     -0.86100000     -6.02800000      6.55300000
O     -7.44200000      4.65600000     -1.31400000
H     -7.23000000      4.21800000     -2.13900000
H     -8.38600000      4.81200000     -1.36200000
O     10.93500000     -4.70000000     -8.50300000
H     11.44000000     -3.92400000     -8.26000000
H     11.58800000     -5.39400000     -8.59100000
O      7.91200000      5.18000000     -1.91900000
H      8.30300000      6.05000000     -1.84100000
H      7.80500000      5.04800000     -2.86100000
O     -2.40600000     11.37600000     -5.30300000
H     -1.53900000     11.09400000     -5.59400000
H     -3.00500000     11.02600000     -5.96300000
O    -12.29300000      9.86000000      0.25900000
H    -12.05900000      9.12400000      0.82500000
H    -11.70000000     10.56300000      0.52400000
O     -5.78600000     13.80600000      2.52400000
H     -6.69200000     13.57400000      2.32100000
H     -5.65300000     14.65100000      2.09400000
O    -12.98600000      3.54900000      1.85900000
H    -12.32400000      4.10900000      1.45400000
H    -13.37200000      4.09300000      2.54600000
O      2.25900000    -11.67700000    -11.44400000
H      2.47200000    -11.12800000    -10.68900000
H      3.09200000    -12.08000000    -11.68900000
O     -8.15200000      3.63300000    -10.56000000
H     -8.57200000      3.59900000     -9.70100000
H     -8.86500000      3.48600000    -11.18200000
O     12.35800000      5.34300000     11.51600000
H     11.68900000      5.55000000     12.16900000
H     12.77500000      4.54700000     11.84500000
O     -2.02300000     -8.16800000     -6.23600000
H     -1.81400000     -7.48300000     -6.87100000
H     -1.18700000     -8.60300000     -6.06900000
O     -5.78900000      0.35800000      7.58300000
H     -6.10400000     -0.18900000      6.86300000
H     -6.10700000      1.23600000      7.37400000
O      6.46800000    -16.17900000      1.59000000
H      6.90800000    -16.40000000      2.41100000
H      5.78900000    -15.55400000      1.84400000
O     -4.12400000     10.00900000     13.19600000
H     -3.81800000     10.15300000     14.09100000
H     -4.22500000      9.05900000     13.12800000
O      6.53300000     14.77700000      1.31900000
H      5.94600000     14.13000000      1.71100000
H      6.56800000     15.48800000      1.95800000
O      2.17500000     -4.17600000      6.55900000
H      1.24600000     -4.03000000      6.37900000
H      2.21000000     -5.05300000      6.94000000
O     -9.16800000     14.70600000      2.97500000
H     -9.30600000     14.48300000      3.89500000
H     -9.23300000     15.66100000      2.94700000
O     -0.85300000     -6.04100000     -7.75800000
H     -0.62900000     -5.15900000     -8.05500000
H     -0.09800000     -6.31800000     -7.23900000
O      9.57600000     10.29900000      3.09200000
H      9.80900000     11.20100000      2.87000000
H      8.61900000     10.29500000      3.10400000
O     -6.03900000     14.71400000     -4.95800000
H     -6.05900000     13.77400000     -5.13700000
H     -5.16400000     14.99100000     -5.22800000
O     11.81600000    -12.04100000     -4.73200000
H     12.46900000    -11.63500000     -4.16200000
H     11.29300000    -12.58700000     -4.14500000
O      1.34400000      9.00500000      3.79100000
H      0.41400000      8.86100000      3.96600000
H      1.78200000      8.76700000      4.60900000
O     -9.45600000      3.63500000      0.87200000
H     -8.62900000      4.01800000      1.16400000
H     -9.77800000      3.15100000      1.63300000
O     -4.85200000      4.23200000    -17.16100000
H     -4.42300000      3.39900000    -17.35500000
H     -4.56900000      4.44700000    -16.27300000
O      6.93600000      2.68200000      8.99600000
H      6.55400000      1.99700000      9.54400000
H      6.43500000      3.46900000      9.21300000
O      7.06900000     -2.31300000     15.23900000
H      7.87500000     -2.82600000     15.29300000
H      7.10500000     -1.90100000     14.37600000
O     13.68100000      3.38400000      1.53000000
H     13.63200000      3.29600000      2.48200000
H     13.09900000      4.11600000      1.32700000
O     -3.11600000      3.21000000      6.64600000
H     -3.75500000      3.55200000      7.27100000
H     -3.63600000      2.69100000      6.03200000
O     -6.39700000      6.38100000      7.96400000
H     -5.86900000      6.06900000      8.69900000
H     -6.32400000      7.33400000      8.00400000
O     -6.01800000     -5.76300000     -1.35400000
H     -6.91600000     -6.01800000     -1.56500000
H     -6.04400000     -5.53800000     -0.42400000
O      6.59300000     10.74500000      3.48600000
H      6.18500000      9.91700000      3.73900000
H      6.55200000     11.28400000      4.27600000
O     10.31600000    -13.80000000      3.32600000
H     10.92600000    -14.16900000      2.68800000
H     10.53200000    -12.86800000      3.35300000
O      8.02200000     -5.57500000     -3.45400000
H      8.58200000     -5.50600000     -4.22700000
H      8.45700000     -5.03400000     -2.79400000
O     -6.78800000     -6.40900000    -15.11500000
H     -6.05200000     -6.40500000    -14.50300000
H     -6.46300000     -6.88800000    -15.87700000
O    -12.93700000      3.93300000     11.80000000
H    -12.26500000      4.14100000     11.15100000
H    -12.52800000      4.13400000     12.64100000
O     -2.95100000      9.94300000     10.79100000
H     -2.05900000      9.96700000     11.13800000
H     -3.50700000     10.13800000     11.54500000
O     11.23000000      3.58300000     -2.39700000
H     10.75500000      4.23000000     -1.87500000
H     11.88700000      4.09300000     -2.87000000
O      7.72000000     -3.09000000      8.87200000
H      7.82200000     -3.88700000      9.39400000
H      7.74400000     -3.39300000      7.96500000
O     13.81800000     11.17000000     -5.60800000
H     12.96300000     10.79100000     -5.81300000
H     13.73600000     12.09200000     -5.85400000
O      2.45300000     -4.73600000     -8.49700000
H      3.05100000     -3.99100000     -8.56200000
H      1.92300000     -4.55100000     -7.72100000
O      2.23800000     -7.18900000     -9.70600000
H      2.05900000     -7.43400000     -8.79800000
H      2.69500000     -6.35000000     -9.64200000
O    -11.63100000     -2.70000000     -1.96400000
H    -12.04200000     -3.56400000     -1.95400000
H    -10.88100000     -2.78500000     -1.37500000
O     -5.53700000      4.82500000     -5.03600000
H     -5.02500000      4.86600000     -4.22800000
H     -4.91000000      5.03800000     -5.72800000
O    -10.06200000      0.48900000      0.70600000
H    -10.81200000      0.08900000      0.26600000
H     -9.56000000      0.89600000     -0.00100000
O     -7.24300000      0.17600000     14.68500000
H     -6.58600000     -0.49400000     14.49600000
H     -7.51900000      0.49100000     13.82400000
O     -6.58200000     -9.75100000     11.57000000
H     -6.37100000    -10.68400000     11.57100000
H     -7.53400000     -9.72000000     11.66200000
O    -15.83600000      3.65900000     -4.48500000
H    -15.65600000      2.83100000     -4.03900000
H    -15.00400000      4.13100000     -4.45900000
O    -15.66700000     -2.42700000     -5.06900000
H    -15.11300000     -3.16500000     -4.81500000
H    -15.11100000     -1.65800000     -4.94900000
O      6.52100000      2.19700000     -9.45500000
H      6.47100000      2.97800000     -8.90300000
H      6.60000000      2.53900000    -10.34600000
O      8.67500000     -2.80700000     -0.49500000
H      9.54900000     -3.15200000     -0.31500000
H      8.77300000     -1.85700000     -0.42500000
O     -2.69800000     -9.56600000      8.43700000
H     -3.13200000     -9.35100000      9.26300000
H     -3.14600000    -10.35500000      8.13000000
O    -10.41900000      6.17600000    -12.49700000
H    -10.54500000      6.87700000    -13.13700000
H    -10.58500000      6.59100000    -11.65100000
O     -7.61200000    -11.08700000      7.04300000
H     -8.31600000    -11.64800000      7.36900000
H     -7.04500000    -10.94900000      7.80200000
O      5.18000000      4.97100000    -10.07800000
H      5.29700000      4.41800000    -10.85000000
H      4.38100000      5.46700000    -10.25800000
O      2.39400000    -10.86700000     -0.32700000
H      2.30900000    -11.20800000     -1.21700000
H      3.09500000    -10.21800000     -0.38500000
O     10.68200000    -11.09300000      3.46200000
H     10.06300000    -10.59000000      2.93200000
H     10.73200000    -10.61400000      4.28900000
O      7.45700000     -9.25400000     -2.10100000
H      6.88900000     -8.48600000     -2.04600000
H      8.29600000     -8.95700000     -1.74900000
O      6.17300000      5.44300000    -13.07900000
H      6.77500000      6.17500000    -12.95000000
H      5.56900000      5.74600000    -13.75700000
O     -5.64000000      8.95000000      7.41000000
H     -4.85900000      8.67500000      6.93000000
H     -6.05700000      9.59600000      6.84000000
O     -0.82200000     13.39500000      9.55800000
H     -0.22200000     12.65000000      9.54600000
H     -1.64300000     13.04800000      9.20800000
O      7.49700000     -9.93800000     10.88000000
H      8.03900000    -10.53000000     10.35800000
H      6.72800000     -9.77300000     10.33400000
O     -1.01500000     -0.11500000     18.24000000
H     -1.58200000      0.07300000     17.49200000
H     -1.30200000     -0.97500000     18.54800000
O     -4.43800000    -14.79500000      1.50700000
H     -4.12700000    -14.11000000      0.91400000
H     -4.25400000    -15.61300000      1.04500000
O      2.56300000      4.29500000    -12.34300000
H      2.22700000      3.54200000    -11.85800000
H      2.51800000      5.02100000    -11.72000000
O    -14.31800000      5.32900000     -2.09000000
H    -14.00100000      5.80500000     -1.32100000
H    -15.23900000      5.15300000     -1.89900000
O     -6.62800000     -2.85900000    -12.59800000
H     -6.05500000     -3.06700000    -13.33600000
H     -7.28600000     -3.55400000    -12.60200000
O      0.20500000    -13.03700000    -12.66200000
H      0.60600000    -13.89700000    -12.78900000
H      0.94100000    -12.42500000    -12.67600000
O      9.15900000    -12.07800000      8.69100000
H      9.35900000    -12.91500000      9.11000000
H      9.97000000    -11.57400000      8.76300000
O     -5.00300000      1.68300000     11.83400000
H     -4.13400000      1.47300000     12.17700000
H     -5.35400000      0.84200000     11.54100000
O     -8.86400000    -13.16500000     -7.28800000
H     -9.72700000    -13.11700000     -7.69900000
H     -8.66200000    -14.10000000     -7.26200000
O    -10.73200000     -0.66100000      9.56800000
H    -10.48500000     -1.58400000      9.62500000
H     -9.90200000     -0.18700000      9.61700000
O    -10.75500000      2.14600000      2.89400000
H    -10.56300000      1.43300000      3.50300000
H    -10.93800000      1.70800000      2.06300000
O      9.32000000     -8.61800000      1.70900000
H     10.06500000     -8.01800000      1.73800000
H      9.53700000     -9.23600000      1.01100000
O     11.17100000      7.02500000     -4.09500000
H     11.72800000      6.26500000     -3.92400000
H     11.56400000      7.44100000     -4.86200000
O     -4.98800000      9.21900000     -1.69500000
H     -5.79900000      9.08100000     -2.18400000
H     -5.24800000      9.15100000     -0.77600000
O     -6.90700000    -14.58600000     -0.56700000
H     -7.84700000    -14.57500000     -0.38800000
H     -6.64000000    -13.66900000     -0.50600000
O      4.48600000     -5.06400000     -0.34300000
H      4.57000000     -5.71000000      0.35800000
H      3.56100000     -5.09100000     -0.58500000
O     -4.52700000     -2.91900000     15.20500000
H     -4.67900000     -2.03500000     15.53900000
H     -4.45600000     -3.46200000     15.99000000
O     -0.66600000     -1.36700000     -5.35100000
H     -1.55000000     -1.03900000     -5.51800000
H     -0.74400000     -1.86100000     -4.53500000
O      0.58900000     12.43900000      2.16500000
H      0.21600000     13.26900000      1.86700000
H     -0.17000000     11.90900000      2.40700000
O      0.85300000     15.40900000      8.50600000
H      0.20800000     14.85000000      8.93900000
H      1.32700000     14.81900000      7.92100000
O      8.16700000      8.35600000     -9.28800000
H      8.41000000      8.86100000     -8.51200000
H      7.66100000      8.96700000     -9.82300000
O     -6.58700000     -0.46000000      5.02400000
H     -6.51600000      0.13800000      4.28100000
H     -6.86400000     -1.29100000      4.63800000
O      0.71400000    -15.19000000      9.35400000
H      0.99000000    -14.43400000      8.83700000
H      1.47700000    -15.40300000      9.89300000
O     -1.97700000      8.19400000      7.80900000
H     -1.35700000      7.47100000      7.71200000
H     -2.54600000      7.92600000      8.53100000
O      7.49400000     11.83700000     -4.53700000
H      6.84600000     11.31800000     -4.06100000
H      8.33800000     11.51100000     -4.22500000
O      0.57900000     17.70300000      1.39800000
H     -0.28600000     17.92400000      1.74300000
H      1.19200000     18.08300000      2.02700000
O    -10.00900000     -2.73900000     14.61000000
H    -10.03800000     -3.65100000     14.32100000
H     -9.66000000     -2.26100000     13.85700000
O     14.76500000      2.45000000     -5.35900000
H     15.00300000      3.03700000     -6.07600000
H     13.88800000      2.14100000     -5.58300000
O      1.39800000     -7.60100000     -6.93800000
H      2.13300000     -7.29200000     -6.40700000
H      1.08000000     -8.37800000     -6.47800000
O     -9.17500000      6.02400000      7.16100000
H     -8.77700000      6.56900000      6.48300000
H     -8.50600000      5.37100000      7.36700000
O      4.06100000     -3.67600000      2.60600000
H      4.86600000     -3.64500000      2.09000000
H      3.38100000     -3.91500000      1.97500000
O      6.33000000     -8.07000000     14.89700000
H      5.81300000     -8.38000000     15.64000000
H      5.78900000     -8.26500000     14.13100000
O      1.30600000     -2.66400000      3.04700000
H      1.20900000     -1.98800000      2.37700000
H      2.21200000     -2.57900000      3.34400000
O      7.05700000    -10.30400000    -13.66600000
H      6.76200000    -11.05400000    -13.15000000
H      6.32400000     -9.68900000    -13.63400000
O     -2.52000000     15.55200000      2.79500000
H     -2.22500000     14.91300000      3.44300000
H     -1.89300000     15.47000000      2.07600000
O      0.23700000     16.10000000      5.00800000
H      0.90900000     15.45400000      5.22300000
H      0.70900000     16.79300000      4.54800000
O     -8.49600000     11.26700000     -4.42000000
H     -9.34400000     11.53000000     -4.77700000
H     -7.85400000     11.68100000     -4.99800000
O    -11.16000000     -9.27500000     -6.02200000
H    -11.59400000     -9.82200000     -6.67700000
H    -11.31400000     -8.37800000     -6.31900000
O      6.58200000     -9.92200000    -10.03000000
H      6.55600000    -10.44800000     -9.23100000
H      6.77100000    -10.55200000    -10.72600000
O      0.12400000      5.68400000      1.88000000
H      0.47200000      5.74700000      2.76900000
H      0.66900000      6.28100000      1.36700000
O      0.17400000    -12.01500000      3.67300000
H      0.89600000    -11.57300000      4.11800000
H     -0.35900000    -11.30400000      3.31700000
O     14.76500000     -0.44400000      1.74100000
H     15.24000000     -0.55000000      2.56500000
H     15.16900000      0.32000000      1.32900000
O      1.90900000      2.09800000      2.88900000
H      1.55800000      1.27200000      3.22300000
H      2.67700000      1.84200000      2.37800000
O      8.25200000      7.57900000    -13.00400000
H      8.67400000      7.08700000    -12.29900000
H      8.64500000      7.23300000    -13.80600000
O     -7.41900000    -10.97700000    -11.13100000
H     -8.19400000    -11.53000000    -11.22500000
H     -6.69800000    -11.51900000    -11.45300000
O     -8.41100000      0.68200000     12.05400000
H     -9.09800000      1.32700000     12.22100000
H     -8.82800000     -0.16300000     12.22000000
O    -10.78400000     -8.05200000      9.83400000
H     -9.87000000     -7.96200000      9.56200000
H    -10.73400000     -8.34600000     10.74400000
O     -0.45200000      9.53200000     12.07600000
H     -0.71600000      8.82400000     12.66400000
H      0.21600000     10.01200000     12.56400000
O    -12.13600000     -2.95400000     -5.54500000
H    -11.39800000     -2.40700000     -5.81600000
H    -12.14000000     -3.67800000     -6.17100000
O     -2.52600000    -14.60200000     -2.88800000
H     -2.22200000    -15.45300000     -3.20400000
H     -2.00500000    -14.43800000     -2.10300000
O     -9.95400000     -0.08700000      3.92400000
H     -9.03900000     -0.11500000      4.20300000
H    -10.01300000     -0.74200000      3.22800000
O     -0.82200000     -1.17000000    -16.84600000
H     -1.27300000     -0.41400000    -16.46900000
H     -1.47900000     -1.86600000    -16.84500000
O     -6.09800000     -8.70900000     -8.19400000
H     -6.81700000     -9.31400000     -8.01400000
H     -6.18400000     -8.50400000     -9.12500000
O     14.01500000     -2.63100000     -4.26800000
H     13.46600000     -3.21900000     -4.78700000
H     13.82800000     -2.86800000     -3.36000000
O      8.81000000     -6.70600000      5.09900000
H      8.96200000     -6.61600000      6.04000000
H      9.44200000     -7.36800000      4.81700000
O     -4.80700000     -0.07600000     16.02100000
H     -5.57600000      0.48700000     15.92700000
H     -4.47700000      0.11300000     16.89900000
O    -10.00400000     11.02600000     10.24900000
H     -9.73200000     10.38900000     10.91000000
H     -9.47400000     11.80200000     10.43200000
O    -15.95300000      2.07800000      2.05000000
H    -15.02400000      1.90900000      2.20500000
H    -16.14500000      1.62900000      1.22700000
O     -9.20900000     -9.05300000      3.11000000
H     -8.31500000     -9.17700000      2.79100000
H     -9.11700000     -8.99300000      4.06100000
O     -3.54600000     14.16800000     -6.24900000
H     -3.16300000     14.98300000     -6.57400000
H     -3.26500000     13.50400000     -6.87800000
O     -6.93500000    -16.30100000      2.58800000
H     -6.94200000    -16.16400000      1.64100000
H     -7.67600000    -16.88600000      2.75100000
O     -3.72400000      6.00200000     -6.93900000
H     -3.36200000      6.53600000     -7.64600000
H     -3.47600000      5.10500000     -7.16400000
O     -7.51800000      0.59300000     -4.14700000
H     -7.37000000      0.25700000     -5.03100000
H     -8.08900000      1.35100000     -4.27200000
O     10.32800000     -7.71700000     -9.02500000
H     10.96200000     -7.67600000     -8.30800000
H     10.80900000     -7.39800000     -9.78800000
O     -4.61300000     -6.51800000     -6.06600000
H     -5.06400000     -6.98300000     -6.77100000
H     -4.30600000     -7.21100000     -5.48100000
O     10.35000000      1.71000000     -8.01200000
H      9.90700000      1.29600000     -7.27200000
H     10.38800000      1.02600000     -8.68100000
O      5.24300000      2.73000000     14.92600000
H      4.42000000      2.99700000     15.33600000
H      5.91100000      2.91900000     15.58500000
O     -6.08300000      8.73300000      0.75700000
H     -7.03000000      8.75200000      0.89000000
H     -5.89100000      7.82200000      0.53400000
O      6.28100000    -11.50000000     -5.41000000
H      6.97500000    -11.85300000     -4.85200000
H      5.80200000    -10.89500000     -4.84300000
O     -2.19900000      4.89900000     10.89400000
H     -2.32500000      5.83300000     10.72800000
H     -2.97000000      4.48200000     10.51000000
O      1.50200000     -2.40800000    -10.83700000
H      2.30400000     -2.26700000    -11.34000000
H      1.74800000     -3.04400000    -10.16600000
O     -1.11800000    -13.58800000     -0.79100000
H     -1.59400000    -12.88400000     -0.35200000
H     -0.70200000    -14.07600000     -0.08000000
O    -10.12200000     -4.60700000      4.78800000
H    -10.94500000     -4.20200000      4.51400000
H    -10.38700000     -5.41900000      5.22000000
O     -2.17600000     14.88900000     -3.53700000
H     -2.73900000     14.32000000     -3.01300000
H     -2.47300000     14.75800000     -4.43700000
O     -4.55800000     -8.20600000      0.99500000
H     -4.03600000     -8.58200000      0.28600000
H     -5.10300000     -7.54600000      0.56600000
O      3.91100000     -9.23900000      8.97500000
H      3.66300000     -9.41200000      8.06700000
H      3.77300000    -10.07400000      9.42300000
O     10.47100000      5.68700000      5.93700000
H      9.62600000      5.36500000      5.62300000
H     10.81700000      4.97000000      6.46900000
O     -3.53100000      9.39800000    -12.76700000
H     -3.07100000      8.77800000    -12.20100000
H     -3.98200000      8.84900000    -13.40800000
O     -8.09000000    -10.34000000     -6.70600000
H     -8.26700000    -11.17600000     -7.13800000
H     -8.95600000     -9.98900000     -6.49900000
O      8.39900000      0.68500000    -13.84600000
H      8.35900000      0.04200000    -14.55500000
H      8.12000000      0.20100000    -13.06900000
O    -10.12800000      5.77900000     -2.48100000
H    -10.47600000      6.56400000     -2.05700000
H    -10.25900000      5.93300000     -3.41600000
O     -7.73500000     -6.03000000     14.59900000
H     -7.06600000     -6.70600000     14.70300000
H     -8.18800000     -6.00900000     15.44200000
O     -3.16700000    -12.68800000     -8.88700000
H     -4.08000000    -12.73100000     -9.17300000
H     -3.07900000    -11.81900000     -8.49600000
O      7.42000000     -7.33100000     -7.53100000
H      7.80600000     -8.02700000     -8.06300000
H      6.66600000     -7.03200000     -8.03800000
O     -9.59600000    -14.89700000     -0.10500000
H    -10.39100000    -14.61200000     -0.55600000
H     -9.91300000    -15.43200000      0.62200000
O      1.16100000      2.34600000     14.29300000
H      1.77400000      2.24900000     15.02200000
H      1.14200000      3.28700000     14.11900000
O      3.02200000     15.18800000     -5.81500000
H      3.66500000     14.73000000     -5.27400000
H      2.18700000     15.03900000     -5.37100000
O     -0.22300000      3.97400000      9.34600000
H      0.68800000      4.01600000      9.63800000
H     -0.72900000      4.29300000     10.09300000
O     -1.77000000     -5.86300000     10.31900000
H     -1.17300000     -5.55500000      9.63700000
H     -2.54700000     -6.15400000      9.84300000
O     10.67400000     -2.96800000      8.14200000
H     10.83800000     -2.13300000      7.70400000
H      9.86500000     -2.82600000      8.63200000
O      0.07800000      9.98500000    -13.40300000
H      0.13200000      9.54500000    -14.25100000
H      0.97000000     10.28700000    -13.23200000
O    -12.63900000      4.49800000     -4.13900000
H    -12.14400000      3.73000000     -3.85500000
H    -13.20300000      4.70900000     -3.39500000
O     15.92100000     -0.19200000     -3.18500000
H     16.37300000     -0.89000000     -2.71100000
H     15.05000000     -0.54700000     -3.36100000
O     -7.20600000     17.14000000      1.96000000
H     -7.68800000     17.16600000      1.13300000
H     -6.35200000     16.77600000      1.72800000
O      5.31200000      1.08500000      5.20900000
H      4.88800000      1.53700000      5.93900000
H      6.24600000      1.25200000      5.33400000
O     12.69600000     -3.60400000      3.70500000
H     12.42000000     -2.86600000      3.16000000
H     11.87900000     -3.96600000      4.04800000
O     -7.05000000      9.60100000     13.38800000
H     -6.13300000      9.66400000     13.12100000
H     -7.03000000      9.08300000     14.19200000
O      3.82200000     13.94200000     10.75100000
H      2.92300000     14.00600000     11.07200000
H      4.20600000     14.79800000     10.94200000
O     15.81700000     -8.97700000     -2.07300000
H     15.68700000     -8.20200000     -1.52700000
H     15.68800000     -9.71500000     -1.47600000
O      3.46200000      9.81900000     -8.44000000
H      4.33800000      9.76200000     -8.82000000
H      3.10300000     10.63600000     -8.78500000
O    -15.29700000     -1.60000000      5.67600000
H    -14.45800000     -1.16500000      5.82900000
H    -15.56700000     -1.30100000      4.80800000
O      5.39600000      7.45900000    -14.68400000
H      5.20800000      7.11100000    -15.55600000
H      5.96600000      8.21200000    -14.84400000
O      3.94500000     -6.56700000     -6.04800000
H      4.64000000     -7.04100000     -5.59000000
H      3.76500000     -5.81000000     -5.49100000
O     12.91800000     -2.03000000      5.93000000
H     12.13500000     -1.58600000      5.60500000
H     12.94700000     -2.85300000      5.44200000
O     -9.18700000     11.65100000     -8.58400000
H    -10.02900000     11.26100000     -8.82200000
H     -9.38900000     12.57100000     -8.41500000
O     -7.83300000      3.82400000     -7.61500000
H     -8.40200000      3.07800000     -7.42500000
H     -8.07400000      4.48100000     -6.96100000
O      1.36400000     -0.58400000     16.65900000
H      2.12200000     -0.49700000     17.23600000
H      0.63500000     -0.22100000     17.16300000
O     -8.20400000     -4.27800000     10.57600000
H     -7.26900000     -4.36300000     10.38800000
H     -8.59200000     -4.00600000      9.74500000
O     -7.67400000     -0.04600000      2.04700000
H     -6.99900000      0.33300000      1.48400000
H     -8.48500000      0.05100000      1.54700000
O     -5.71500000    -14.58700000     -5.64300000
H     -5.30700000    -13.73100000     -5.77100000
H     -6.39600000    -14.63100000     -6.31400000
O     -4.97400000    -11.60500000    -12.30600000
H     -4.22000000    -11.90800000    -11.80000000
H     -4.81500000    -10.67000000    -12.43400000
O     14.50100000      0.47800000     10.62300000
H     15.37600000      0.08800000     10.62000000
H     14.45100000      0.96000000      9.79800000
O     17.07200000     -2.37900000     -1.38800000
H     17.68700000     -2.62900000     -2.07700000
H     16.37800000     -3.03600000     -1.43600000
O      0.82300000      5.31400000     15.80500000
H      0.10700000      5.32800000     15.17100000
H      1.61300000      5.43000000     15.27800000
O      7.74100000      1.44500000     12.70400000
H      8.22700000      1.56000000     13.52000000
H      8.35600000      1.00300000     12.11900000
O     -2.90200000    -16.40600000     -0.03100000
H     -2.38500000    -17.12800000      0.32500000
H     -2.26300000    -15.85300000     -0.48200000
O     -2.86800000      2.87600000     17.28300000
H     -3.30200000      2.10400000     17.64600000
H     -2.71200000      2.65400000     16.36500000
O    -13.30000000     -0.64900000      9.49300000
H    -13.56000000     -1.47000000      9.07700000
H    -12.37400000     -0.76900000      9.70300000
O      0.11500000     -3.45200000      9.67000000
H     -0.22300000     -2.61600000      9.35100000
H      0.39600000     -3.27000000     10.56700000
O    -10.18200000     -1.90900000     -7.21300000
H    -10.19200000     -2.31400000     -8.08000000
H     -9.65500000     -2.50300000     -6.67800000
O    -11.94000000      4.65500000      7.19900000
H    -11.67500000      4.52200000      6.28900000
H    -11.24300000      5.19500000      7.57400000
O    -10.61300000      5.30400000     10.02800000
H     -9.86900000      4.87100000      9.61100000
H    -10.30300000      5.52000000     10.90700000
O      0.65900000      7.09200000     -9.65200000
H      0.17800000      6.31500000     -9.36600000
H      0.49700000      7.74000000     -8.96600000
O    -11.47800000      6.65900000      4.36700000
H    -11.43200000      7.29300000      5.08300000
H    -11.10700000      5.85700000      4.73300000
O     -2.65200000    -12.46400000    -11.45900000
H     -2.57100000    -13.38000000    -11.72300000
H     -2.66000000    -12.49000000    -10.50200000
O    -13.69400000     -3.93900000     -3.57000000
H    -13.40000000     -4.84900000     -3.52200000
H    -13.28100000     -3.59600000     -4.36300000
O      5.68400000     10.13600000    -11.02300000
H      4.95500000      9.76400000    -11.52100000
H      6.18700000     10.63000000    -11.67000000
O      3.27800000     -2.80000000      8.64600000
H      3.23400000     -1.90200000      8.31600000
H      2.86500000     -3.32700000      7.96100000
O      0.86100000     -4.74700000     -5.73700000
H      1.68800000     -4.67100000     -5.26200000
H      0.19300000     -4.50200000     -5.09600000
O      1.15200000     -2.26300000     11.95000000
H      2.03300000     -2.44000000     12.28100000
H      0.70000000     -1.84600000     12.68400000
O     -2.31100000     -3.29400000    -15.89500000
H     -2.34200000     -4.04900000    -16.48300000
H     -1.55100000     -3.45600000    -15.33700000
O     -6.11700000      3.25600000     16.56400000
H     -5.68400000      3.22500000     15.71100000
H     -6.97700000      3.63500000     16.38200000
O      5.03000000      6.24300000     -7.80200000
H      4.17900000      6.68100000     -7.77200000
H      5.03200000      5.78000000     -8.63900000
O      8.03700000     -1.75800000     -3.83100000
H      7.77100000     -2.52800000     -4.33200000
H      8.98900000     -1.83400000     -3.76100000
O    -13.35900000     -6.61400000     -5.29300000
H    -14.01200000     -7.16300000     -5.72800000
H    -12.77900000     -7.23600000     -4.85300000
O     13.19000000      4.90400000     -3.90900000
H     13.13100000      4.88800000     -4.86400000
H     14.11600000      4.74600000     -3.72400000
O      3.67100000    -11.88400000     10.13000000
H      3.74700000    -12.22600000     11.02100000
H      3.10700000    -12.51300000      9.67900000
O    -10.64100000     -6.89400000      6.02800000
H     -9.70500000     -7.09200000      6.06300000
H    -11.06500000     -7.68400000      6.36500000
O    -14.31400000     -8.22100000      1.03100000
H    -14.88400000     -7.90400000      0.33000000
H    -14.37600000     -7.55000000      1.71100000
O     -0.33300000     14.71100000      1.07200000
H     -0.23200000     14.14000000      0.31000000
H      0.43400000     15.28300000      1.04400000
O      5.84100000     11.56500000     10.92900000
H      6.11500000     11.80300000     11.81500000
H      5.14300000     12.18600000     10.71900000
O      6.33800000     -7.34900000     -5.09400000
H      6.89200000     -6.85300000     -4.49100000
H      6.83500000     -7.37100000     -5.91200000
O      6.48700000     -3.31400000     -7.94400000
H      5.73400000     -2.80400000     -8.24400000
H      7.11200000     -3.26600000     -8.66700000
O      9.14400000      1.36000000      4.42000000
H      8.72500000      1.89900000      3.74800000
H      8.55600000      1.41700000      5.17300000
O     -0.56100000     -7.96100000     16.01000000
H     -0.44900000     -8.70100000     15.41300000
H     -0.43700000     -7.18800000     15.45900000
O      0.02300000      4.91100000    -13.67800000
H     -0.08100000      4.01500000    -13.36000000
H      0.94500000      4.97100000    -13.92900000
O      5.26400000    -14.82500000     -2.14800000
H      5.74900000    -15.63900000     -2.28600000
H      4.41700000    -14.97700000     -2.56700000
O      2.63200000    -10.69900000     -3.26400000
H      2.32600000     -9.80100000     -3.39500000
H      3.52200000    -10.70200000     -3.61600000
O     -4.63200000     10.68800000    -10.54400000
H     -5.26700000     10.34400000     -9.91500000
H     -4.38600000      9.93000000    -11.07400000
O     -0.02400000     -4.04800000    -14.45100000
H     -0.57300000     -4.70700000    -14.02800000
H      0.86500000     -4.25500000    -14.16200000
O     -6.76800000    -14.42500000      8.81900000
H     -7.35300000    -15.14900000      8.59700000
H     -6.43600000    -14.11900000      7.97500000
O     -9.02700000     -3.84800000      7.22900000
H     -9.04600000     -4.67300000      6.74300000
H     -9.94800000     -3.63600000      7.37700000
O     -9.02200000      5.69500000     12.18500000
H     -8.84900000      5.92700000     13.09700000
H     -8.49300000      4.91200000     12.03200000
O      7.49500000      8.61300000      0.14300000
H      8.04300000      9.19300000      0.67200000
H      8.08900000      8.26100000     -0.52000000
O     14.81800000      5.91400000      4.85200000
H     14.32600000      5.09300000      4.83900000
H     15.10200000      6.00900000      5.76100000
O     -5.45400000     -0.61800000     10.15900000
H     -5.59100000     -0.43600000      9.22900000
H     -4.85400000     -1.36400000     10.17100000
O      1.46300000     11.23500000     13.44700000
H      2.10000000     11.19600000     12.73400000
H      1.96400000     11.00200000     14.22900000
O     10.95900000     -4.51400000     -3.18600000
H     11.10700000     -5.13000000     -3.90300000
H     11.29200000     -4.96500000     -2.41000000
O     13.26300000      9.57400000     -8.59300000
H     12.95500000     10.33200000     -9.08900000
H     13.03100000      9.77100000     -7.68600000
O      5.06000000     -5.11000000     -3.02300000
H      5.13800000     -4.86400000     -2.10100000
H      5.92300000     -4.92500000     -3.39400000
O    -11.77700000     -3.19000000     10.81200000
H    -11.70700000     -4.11300000     10.56600000
H    -12.29000000     -3.19600000     11.62000000
O     10.87800000      6.94000000      3.50100000
H     10.89600000      6.41100000      4.29900000
H     11.34600000      7.74200000      3.73500000
O    -10.01300000     10.65400000      7.55000000
H    -10.15100000     10.62900000      8.49700000
H     -9.32500000     11.30800000      7.42600000
O     14.65400000      5.46600000     -6.59500000
H     15.23300000      5.48500000     -7.35700000
H     15.21900000      5.70000000     -5.85900000
O      6.50900000      3.91800000     12.60800000
H      7.12300000      3.19500000     12.73100000
H      5.84800000      3.78900000     13.28800000
O      0.80000000    -11.28200000      7.38500000
H      0.52200000    -12.14400000      7.07600000
H      1.66900000    -11.16000000      7.00500000
O      7.77400000    -12.54200000     -2.66600000
H      8.65600000    -12.37400000     -2.33500000
H      7.53500000    -13.39100000     -2.29600000
O      5.60900000      8.30600000     -1.83400000
H      4.85800000      7.78600000     -1.54900000
H      6.34100000      7.97600000     -1.31300000
O     11.93400000    -10.91700000      7.60000000
H     11.76300000    -10.54500000      8.46500000
H     12.20100000    -11.81900000      7.77500000
O      0.88600000      6.07300000      4.81500000
H      0.85600000      6.97200000      5.14200000
H      0.63300000      5.53600000      5.56600000
O      6.45700000    -10.30900000      0.27200000
H      6.79700000     -9.71100000     -0.39400000
H      6.23800000    -11.10600000     -0.21100000
O     -9.17400000      2.41000000      6.07200000
H     -9.11700000      2.72900000      6.97300000
H     -8.28300000      2.13000000      5.86000000
O     -3.58800000    -15.47900000      6.16500000
H     -3.38200000    -15.24200000      5.26000000
H     -2.81200000    -15.22200000      6.66200000
O     -4.93900000    -16.48200000     -1.67900000
H     -5.33900000    -15.68800000     -1.32300000
H     -4.16100000    -16.62200000     -1.13800000
O    -13.34100000     -2.60000000     -9.70800000
H    -13.37200000     -2.51900000    -10.66100000
H    -14.22900000     -2.38900000     -9.42100000
O     -8.60500000     -7.89500000     -9.13600000
H     -8.78500000     -7.24000000     -8.46100000
H     -9.15100000     -8.64300000     -8.89600000
O     -1.27900000      1.00300000    -10.48200000
H     -1.17200000      1.94100000    -10.64300000
H     -2.07700000      0.93900000     -9.95700000
O      4.83600000     10.20000000      0.63800000
H      5.55700000      9.84800000      0.11500000
H      4.35100000     10.75800000      0.03000000
O     11.33800000      5.65900000      1.15100000
H     10.47000000      5.74500000      0.75600000
H     11.30400000      6.21200000      1.93100000
O     14.58400000    -10.60000000      0.28500000
H     15.38400000    -10.18900000      0.61600000
H     14.09900000    -10.84800000      1.07200000
O    -10.90400000     -4.37600000    -13.27400000
H    -10.06500000     -4.42200000    -12.81500000
H    -10.75200000     -4.83700000    -14.09800000
O     -6.64400000    -13.89900000      3.52800000
H     -6.02600000    -13.54700000      2.88800000
H     -6.58200000    -14.84800000      3.42400000
O      3.27200000     -1.80800000    -13.13600000
H      2.46800000     -1.33000000    -13.33700000
H      3.47100000     -2.29100000    -13.93800000
O     -8.70300000     15.43600000     -4.63300000
H     -7.77100000     15.23500000     -4.71300000
H     -8.72800000     16.34200000     -4.32500000
O     -4.18900000     -0.96200000    -17.43100000
H     -5.10600000     -1.15600000    -17.62900000
H     -3.69200000     -1.52100000    -18.02800000
O     -3.27200000     -2.22500000     -1.64000000
H     -2.83900000     -1.54700000     -1.12200000
H     -3.09800000     -3.03800000     -1.16500000
O    -12.65400000     -8.99400000     -0.99300000
H    -12.47800000     -8.08200000     -1.22400000
H    -12.75400000     -8.98600000     -0.04100000
O     -4.14200000     -6.77400000    -14.57200000
H     -3.37300000     -6.30600000    -14.24500000
H     -3.78200000     -7.48900000    -15.09600000
O      8.81200000     -3.83600000     -9.90100000
H      8.55800000     -4.30900000    -10.69400000
H      9.58300000     -4.30300000     -9.58100000
O     -0.14800000    -10.15900000      0.42400000
H      0.69200000    -10.52400000      0.14700000
H     -0.05500000    -10.03300000      1.36800000
O     -5.72300000      8.05000000      3.96700000
H     -5.17100000      8.78200000      4.24300000
H     -5.24100000      7.64600000      3.24400000
O      1.43500000     -5.55900000      2.34100000
H      1.31300000     -4.72300000      2.79100000
H      0.81800000     -5.53000000      1.61000000
O    -12.55700000      7.89800000     -6.77000000
H    -12.65300000      7.72900000     -5.83300000
H    -12.37100000      7.04000000     -7.15100000
O     -5.66300000     -3.10400000     -2.79200000
H     -4.80500000     -2.83400000     -2.46300000
H     -5.74800000     -4.01800000     -2.52000000
O     -3.55600000      0.36400000     -8.59800000
H     -3.98300000     -0.38900000     -8.18900000
H     -4.27700000      0.94400000     -8.84200000
O     -9.26200000      5.19500000     -5.53100000
H     -8.90800000      6.07300000     -5.39200000
H    -10.17000000      5.34100000     -5.79500000
O     11.85400000     -1.67600000     13.86700000
H     11.65200000     -1.56900000     12.93800000
H     12.18200000     -0.81900000     14.14200000
O     -8.86000000      3.32100000      9.28500000
H     -9.59900000      2.77200000      9.54900000
H     -8.15000000      2.70100000      9.11800000
O     16.34000000      2.51400000     -3.19500000
H     16.18900000      1.59400000     -2.97600000
H     15.67400000      2.71600000     -3.85200000
O      5.13400000      7.84500000      1.95700000
H      5.60700000      7.13100000      1.53000000
H      5.51300000      8.64100000      1.58500000
O     14.41600000      1.61100000     -8.88400000
H     14.06400000      0.81200000     -9.27600000
H     14.19900000      2.30100000     -9.51100000
O     -1.12800000      6.96100000    -11.81500000
H     -0.39400000      7.36300000    -11.35100000
H     -0.73600000      6.23600000    -12.30100000
O     10.25700000     11.99500000      5.50900000
H      9.32400000     12.07400000      5.70800000
H     10.28800000     11.46600000      4.71200000
O      3.08300000     -9.63500000      6.51800000
H      3.90100000     -9.72900000      6.03000000
H      2.45000000     -9.32800000      5.86800000
O      1.96000000      8.72900000      6.42700000
H      1.78900000      8.12600000      7.15000000
H      2.82400000      9.09500000      6.62000000
O     12.65000000      1.94900000     -0.47400000
H     12.05400000      2.61600000     -0.81300000
H     13.07100000      2.36300000      0.27900000
O     12.92200000      1.15500000      6.32600000
H     13.84500000      0.92000000      6.23700000
H     12.44800000      0.35100000      6.11200000
O      6.96400000     -1.86100000    -14.96400000
H      6.46300000     -2.31600000    -15.64000000
H      6.77100000     -2.34100000    -14.15900000
O      3.62800000     -1.47500000     -5.14800000
H      3.61100000     -0.73600000     -5.75700000
H      4.26500000     -1.22100000     -4.48100000
O     -0.57600000     -3.54300000     -3.39700000
H     -1.31600000     -4.15000000     -3.37500000
H     -0.07700000     -3.74600000     -2.60600000
O    -16.44400000      0.69700000     -6.72000000
H    -17.27700000      0.24000000     -6.60100000
H    -16.66100000      1.45400000     -7.26400000
O     -7.07400000     10.11100000      9.37800000
H     -7.75200000      9.43600000      9.39800000
H     -6.46600000      9.82000000      8.69900000
O     -7.64000000     -3.75500000    -16.06600000
H     -8.06700000     -4.52700000    -16.43500000
H     -6.74400000     -4.04000000    -15.88500000
O      7.68300000     -0.73700000    -11.46900000
H      6.94800000     -0.18800000    -11.19500000
H      7.28100000     -1.57100000    -11.71000000
O     12.17600000      9.46700000      3.96000000
H     11.24200000      9.46600000      3.75300000
H     12.49100000     10.31400000      3.64300000
O     -9.16300000      0.50500000    -12.27900000
H     -8.37800000      0.50500000    -12.82800000
H     -9.33800000      1.43100000    -12.11100000
O    -12.86800000     -1.10200000      2.72500000
H    -13.18600000     -0.33800000      3.20600000
H    -12.84500000     -0.81700000      1.81100000
O      2.47500000    -10.00800000      3.93100000
H      2.41500000     -9.07400000      4.12900000
H      3.29600000    -10.09900000      3.44800000
O    -10.71400000     -0.91600000     -3.60800000
H     -9.88100000     -1.18800000     -3.99500000
H    -10.96100000     -1.64200000     -3.03600000
O      0.84400000    -16.32100000     -7.09600000
H      1.66200000    -15.82300000     -7.12800000
H      0.44400000    -16.17900000     -7.95400000
O     11.46400000     -3.27900000     -0.23900000
H     11.49300000     -2.86700000      0.62500000
H     11.82700000     -2.62100000     -0.83100000
O     10.83600000     -4.58900000      5.71700000
H     10.77200000     -4.37400000      6.64700000
H     11.13300000     -5.49900000      5.70100000
O     -4.66600000      3.93000000     14.23400000
H     -4.12200000      4.50000000     14.77800000
H     -4.04200000      3.47100000     13.67100000
O    -11.64100000      1.86200000     -6.80400000
H    -11.38600000      2.34600000     -6.01800000
H    -12.56400000      1.65100000     -6.66500000
O     -9.65000000     -5.40100000      1.96200000
H     -9.10600000     -4.72900000      1.55200000
H    -10.22400000     -4.91600000      2.55500000
O      3.11400000     -4.46700000     -4.60000000
H      3.22700000     -3.57700000     -4.93400000
H      3.92200000     -4.64700000     -4.11900000
O     -8.06900000     -2.02800000     -3.83900000
H     -7.37400000     -2.52200000     -3.40500000
H     -7.84400000     -1.11100000     -3.68500000
O      4.63800000      0.11800000    -11.61000000
H      3.99000000     -0.51900000    -11.91000000
H      4.74100000      0.72000000    -12.34700000
O      7.93900000      5.89300000     -4.58900000
H      8.18700000      6.79500000     -4.79200000
H      8.37500000      5.36900000     -5.26000000
O      1.65300000     -0.69800000    -17.44500000
H      1.39600000     -0.10100000    -18.14900000
H      0.82500000     -1.04000000    -17.10700000
O     -4.26600000     -9.88500000     -1.64500000
H     -4.58400000     -9.66400000     -2.52000000
H     -3.33800000     -9.64900000     -1.66100000
O      8.65800000     -3.44800000     -5.95000000
H      8.88300000     -4.34200000     -6.20800000
H      7.83900000     -3.26400000     -6.41200000
O      7.11700000     -3.24200000      6.24800000
H      6.42000000     -3.75500000      5.83800000
H      7.65100000     -2.93500000      5.51500000
O      2.32300000      4.48000000     10.55800000
H      2.56000000      5.37800000     10.79300000
H      2.85000000      3.93400000     11.14200000
O     -7.41600000     -0.56100000    -14.49300000
H     -6.83200000     -1.27800000    -14.74000000
H     -8.28800000     -0.86600000    -14.74300000
O     15.18500000     -4.62800000     -1.33600000
H     14.54000000     -4.14500000     -0.81800000
H     15.41600000     -5.37900000     -0.78900000
O     11.95400000     -9.90900000     -6.77100000
H     12.11800000    -10.75500000     -6.35500000
H     11.05100000     -9.96700000     -7.08400000
O    -13.62300000      8.13200000      5.72900000
H    -14.16100000      8.88700000      5.49400000
H    -12.80200000      8.51100000      6.04300000
O     16.86600000     -0.08300000      3.82200000
H     17.14900000      0.71400000      4.27100000
H     17.55100000     -0.72200000      4.01500000
O      0.65800000     14.65300000     -4.67100000
H      1.00600000     13.76900000     -4.55000000
H     -0.08500000     14.70200000     -4.07100000
O     -5.93900000      2.40700000    -11.52600000
H     -6.52600000      2.85500000    -10.91700000
H     -6.34800000      1.55400000    -11.66800000
O    -18.25500000      2.56900000     -0.91200000
H    -17.61800000      2.02300000     -0.45100000
H    -18.65400000      1.98200000     -1.55400000
O     -7.97100000      3.16300000     -3.92200000
H     -8.57400000      3.67900000     -4.45800000
H     -7.10100000      3.41500000     -4.23000000
O      1.94200000     15.59200000    -10.00400000
H      1.07000000     15.54600000     -9.61200000
H      2.49100000     15.05900000     -9.42900000
O    -16.22500000      0.83300000     -0.24100000
H    -16.07500000     -0.09000000     -0.03700000
H    -15.40400000      1.12800000     -0.63400000
O     -3.47100000     12.53000000    -12.47600000
H     -3.20200000     13.15400000    -11.80200000
H     -3.54100000     11.69400000    -12.01500000
O    -16.70700000      4.51700000      1.23900000
H    -16.69600000      4.84100000      0.33800000
H    -16.14800000      3.74000000      1.22000000
O     14.78200000      8.81100000      0.84000000
H     14.00900000      9.37200000      0.77400000
H     14.51100000      7.98200000      0.44600000
O     -2.73700000     12.24500000     -8.57400000
H     -1.82800000     12.24000000     -8.27500000
H     -2.69000000     11.96700000     -9.48900000
O     -3.43600000    -14.27400000      3.84600000
H     -3.84700000    -14.50600000      3.01400000
H     -3.63200000    -13.34400000      3.96000000
O      3.48900000      9.75300000     -5.76700000
H      3.72200000      8.89600000     -5.41000000
H      3.25700000      9.57800000     -6.67900000
O     -1.09500000      3.79500000     -4.36700000
H     -1.79200000      3.17600000     -4.14800000
H     -0.63200000      3.38400000     -5.09700000
O     -9.36800000    -12.87400000      8.16000000
H    -10.32400000    -12.82300000      8.14100000
H     -9.17000000    -13.77000000      7.88700000
O      5.32300000     -0.86400000     -3.28900000
H      6.19300000     -1.25100000     -3.38200000
H      5.44400000      0.05600000     -3.52200000
O     -8.55900000     14.41100000     -1.44600000
H     -7.86700000     13.79300000     -1.67700000
H     -8.95300000     14.65400000     -2.28400000
O      4.82400000     -6.75100000      1.93700000
H      5.77000000     -6.68000000      1.80700000
H      4.69900000     -6.60200000      2.87400000
O     -5.08100000      7.50600000    -10.86500000
H     -5.58400000      7.45600000    -11.67800000
H     -5.56700000      6.95700000    -10.24900000
O     -5.81600000     -5.84500000      1.40600000
H     -6.58000000     -6.07900000      1.93400000
H     -5.11400000     -5.71700000      2.04500000
O    -12.14000000    -10.52100000     -3.16900000
H    -12.93000000    -10.26800000     -3.64800000
H    -12.31800000    -10.26800000     -2.26300000
O     -8.30800000     12.96000000      1.21300000
H     -8.55100000     13.53200000      1.94000000
H     -8.38200000     13.51500000      0.43600000
O     10.59000000      5.72900000     13.38600000
H      9.71300000      5.88200000     13.73800000
H     11.14200000      6.37400000     13.82800000
O     -6.36700000     12.35100000      7.99900000
H     -6.94900000     11.69000000      8.37200000
H     -6.11800000     11.99800000      7.14600000
O      6.77100000      3.18000000    -11.90500000
H      6.38900000      2.48800000    -12.44400000
H      6.47200000      3.99400000    -12.31100000
O     -2.34400000      4.76800000      1.76700000
H     -1.41500000      4.99900000      1.76300000
H     -2.56900000      4.69700000      2.69500000
O      9.33400000      7.57300000     -1.95800000
H      9.56600000      8.48700000     -1.78800000
H      9.84300000      7.33800000     -2.73400000
O     -1.18900000     -1.66400000    -11.76500000
H     -0.41100000     -2.12900000    -11.45700000
H     -1.15800000     -0.82000000    -11.31400000
O      4.40800000      4.96800000      7.37700000
H      4.10500000      4.06400000      7.29200000
H      4.71400000      5.03400000      8.28200000
O     -6.16700000     16.37700000     -2.89100000
H     -6.13600000     15.88800000     -3.71300000
H     -5.25400000     16.60000000     -2.71000000
O     -5.87800000      1.88700000     -7.77600000
H     -6.49200000      2.60400000     -7.62000000
H     -6.26700000      1.13600000     -7.32900000
O     -2.09500000      8.36000000      0.44300000
H     -1.87800000      9.07100000     -0.16100000
H     -2.80600000      8.71000000      0.97900000
O     11.03300000     -1.38100000     -6.69600000
H     10.54200000     -1.44700000     -7.51400000
H     11.88700000     -1.03700000     -6.95600000
O      2.12400000     14.14900000      6.32900000
H      1.82400000     13.29000000      6.03100000
H      3.02300000     14.00000000      6.62300000
O     -1.21300000     -9.77500000     -1.88200000
H     -0.97600000     -9.86300000     -0.95900000
H     -0.71900000    -10.46600000     -2.32300000
O     -8.18700000      0.26900000      9.29300000
H     -7.31900000      0.16800000      8.90200000
H     -8.01700000      0.37100000     10.23000000
O      7.77700000      4.65200000      4.49200000
H      7.71700000      3.95800000      3.83600000
H      6.87900000      4.97100000      4.58600000
O     -5.70500000    -12.59500000     11.20400000
H     -4.99800000    -13.22200000     11.05100000
H     -6.42000000    -12.89900000     10.64500000
O      3.06100000     16.78100000      7.47300000
H      3.12800000     16.11400000      6.79000000
H      2.38000000     16.45600000      8.06100000
O      0.12600000     -9.89400000     -5.93600000
H      0.81300000    -10.47700000     -5.61300000
H     -0.11900000    -10.26000000     -6.78500000
O     14.66700000      7.99000000     -3.00000000
H     15.59000000      7.73900000     -2.95600000
H     14.23700000      7.43800000     -2.34600000
O      4.31900000      1.91000000      7.77500000
H      4.05700000      1.10900000      7.32100000
H      4.41600000      1.64500000      8.69000000
O    -13.24400000      0.92900000     11.91000000
H    -13.30100000      0.59400000     11.01600000
H    -13.61700000      1.80900000     11.86000000
O    -17.85600000      3.61600000      3.63600000
H    -17.02800000      3.13900000      3.58100000
H    -17.80000000      4.27400000      2.94200000
O     -2.07800000    -14.61400000     -7.28200000
H     -2.57300000    -13.83300000     -7.52700000
H     -2.74500000    -15.28600000     -7.13800000
O    -16.39400000     -6.73000000      0.00800000
H    -16.65800000     -5.83000000     -0.18200000
H    -16.35700000     -7.15400000     -0.85000000
O      7.17100000    -12.00100000      6.76700000
H      7.67300000    -12.04000000      7.58100000
H      6.99100000    -12.91600000      6.55200000
O     14.07000000     -2.25300000     -0.11200000
H     13.51900000     -1.67300000     -0.63800000
H     14.65200000     -1.66100000      0.36500000
O    -13.28300000     -5.75200000      6.69100000
H    -13.96300000     -6.40600000      6.52900000
H    -12.46400000     -6.19800000      6.47700000
O      0.80900000    -13.13000000     -7.10500000
H      0.89600000    -13.08800000     -8.05700000
H     -0.10100000    -13.38800000     -6.95900000
O     -8.27400000     -4.96100000    -12.83600000
H     -7.73400000     -5.35300000    -13.52200000
H     -8.66100000     -5.70800000    -12.37900000
O      8.73700000      5.50000000      0.76000000
H      8.33100000      6.00500000      1.46500000
H      8.07500000      5.47600000      0.06900000
O     -4.52500000     -9.09500000      3.68000000
H     -4.09900000     -8.35300000      4.11100000
H     -4.98400000     -8.70800000      2.93500000
O      4.77400000     -8.90800000    -13.16900000
H      5.26000000     -8.40600000    -12.51500000
H      3.87500000     -8.92000000    -12.84300000
O      7.78400000     12.54800000      6.62200000
H      7.80900000     11.86700000      7.29300000
H      6.92600000     12.44800000      6.21000000
O    -10.35200000      2.64200000     -8.94800000
H    -10.81100000      2.01800000     -9.51000000
H    -10.62100000      2.40800000     -8.06000000
O     -6.55100000     -8.28800000     -5.16200000
H     -6.96400000     -8.74400000     -4.42900000
H     -6.78200000     -8.81100000     -5.93000000
O     -5.63200000    -13.66600000     -9.34200000
H     -6.54900000    -13.39100000     -9.36800000
H     -5.63600000    -14.46500000     -8.81500000
O      3.09800000      1.54600000     11.60900000
H      2.47600000      1.74400000     12.30900000
H      2.55000000      1.30800000     10.86200000
O     -6.78600000    -10.58300000     -2.91800000
H     -6.10200000    -11.22900000     -2.74500000
H     -7.47600000    -11.07700000     -3.36000000
O     -2.32400000      5.76900000     -0.72900000
H     -2.26100000      5.34100000      0.12500000
H     -2.26200000      6.70400000     -0.53400000
O     10.65300000    -13.60800000     -6.90800000
H     11.25000000    -13.15400000     -6.31400000
H      9.95700000    -12.97400000     -7.08000000
O     -6.43800000     12.90800000    -10.92600000
H     -7.12700000     13.08800000    -11.56600000
H     -6.33100000     11.95700000    -10.95100000
O      5.29600000     12.40100000      5.58400000
H      4.64200000     12.11100000      4.94800000
H      4.87200000     13.11900000      6.05300000
O      3.07100000      4.19600000     -4.24800000
H      3.01900000      4.24200000     -3.29400000
H      3.93200000      3.81600000     -4.42300000
O      2.47900000    -10.86400000     14.37000000
H      1.75100000    -10.35000000     14.02000000
H      3.10400000    -10.21000000     14.68400000
O      9.43800000     -1.21000000     -8.78000000
H      8.89800000     -1.89900000     -9.16600000
H      9.75400000     -0.70600000     -9.53000000
O     -6.79000000      5.43000000      5.38100000
H     -7.25600000      6.19700000      5.04800000
H     -6.33400000      5.74600000      6.16000000
O     -6.32000000      1.68500000      0.01200000
H     -6.10200000      1.49700000     -0.90100000
H     -5.75100000      2.41800000      0.24800000
O     -3.38900000      2.78400000    -12.63000000
H     -4.08200000      2.83800000    -11.97200000
H     -3.46000000      1.89700000    -12.98200000
O      9.23200000      7.90200000     -6.21000000
H      9.18500000      7.30900000     -6.95900000
H      8.36800000      8.31300000     -6.17400000
O    -13.77800000      2.73400000      7.57400000
H    -13.15500000      3.41500000      7.31900000
H    -14.56000000      2.91900000      7.05400000
O      9.54300000     15.94800000     -0.43900000
H      8.80200000     15.70900000      0.11700000
H      9.90500000     16.73400000     -0.03100000
O      2.37600000      7.92500000      1.45200000
H      1.97200000      8.48000000      2.11900000
H      3.25700000      7.75200000      1.78600000
O     11.18400000      3.27000000      6.91000000
H     11.56000000      2.49100000      6.50100000
H     10.65300000      2.93100000      7.63000000
O     17.09500000      5.55700000      3.44000000
H     17.28300000      6.03900000      2.63400000
H     16.21400000      5.83800000      3.68700000
O      3.44900000     14.31400000     -8.16800000
H      3.23200000     14.60200000     -7.28100000
H      4.39800000     14.42100000     -8.22900000
O      0.37500000     -7.36500000     11.73900000
H      0.01800000     -6.77100000     11.07900000
H      1.28200000     -7.50800000     11.46700000
O    -13.70200000      7.60900000     -4.31700000
H    -13.08500000      7.54900000     -3.58700000
H    -14.56500000      7.60200000     -3.90200000
O      5.08300000     -9.50700000     -4.19400000
H      4.79600000     -8.91500000     -3.49900000
H      5.83300000     -9.06400000     -4.59100000
O     -6.15000000     -3.92600000     13.42100000
H     -6.81400000     -4.45700000     13.86100000
H     -5.59200000     -3.60500000     14.13000000
O      2.38900000    -16.20000000     -0.25700000
H      2.38100000    -15.69700000     -1.07100000
H      3.06000000    -16.86800000     -0.39400000
O      5.24600000      5.61900000      4.96000000
H      4.57700000      5.18700000      4.42900000
H      5.01200000      5.40200000      5.86300000
O      0.25500000     -0.78900000    -13.81100000
H     -0.24800000     -1.21300000    -13.11500000
H      0.03900000     -1.28600000    -14.59900000
O     -2.75900000     -6.24700000     -9.60700000
H     -2.02700000     -6.21000000     -8.99100000
H     -2.72800000     -7.13500000     -9.96300000
O      2.39400000     -6.95400000      7.59000000
H      1.53000000     -7.04700000      7.99200000
H      2.64900000     -7.84800000      7.36100000
O     -6.06700000      7.27000000     14.65800000
H     -5.98900000      7.48300000     15.58800000
H     -6.91300000      6.82700000     14.58500000
O      4.08100000      8.49100000     15.25500000
H      5.03800000      8.48200000     15.23100000
H      3.82700000      9.01500000     14.49600000
O     -2.37400000     -9.99300000      5.52200000
H     -3.15600000    -10.53100000      5.64700000
H     -2.20100000     -9.61700000      6.38500000
O      9.31000000     12.72300000     10.16700000
H      8.69700000     12.17300000      9.68100000
H     10.14100000     12.62600000      9.70100000
O    -11.19200000      2.04700000     13.47500000
H    -11.82300000      1.82300000     14.15900000
H    -11.51200000      1.59200000     12.69600000
O    -14.14900000     -6.38400000      3.61000000
H    -13.38300000     -5.84300000      3.41900000
H    -14.74000000     -5.80200000      4.08900000
O     10.25700000      7.41200000    -10.92700000
H     10.32500000      6.46100000    -10.85300000
H      9.57100000      7.65300000    -10.30300000
O     10.93200000     -7.14200000     -4.04800000
H     10.34800000     -7.71100000     -3.54600000
H     10.38100000     -6.79200000     -4.74800000
O     -8.98800000      1.99500000    -16.27000000
H     -8.57100000      2.21300000    -17.10400000
H     -8.36300000      1.41300000    -15.83600000
O     10.55400000      0.48300000      2.45600000
H     10.12300000      0.83700000      3.23400000
H     10.84000000      1.25500000      1.96800000
O      2.98300000     11.63300000      4.16400000
H      2.60500000     10.79900000      4.44300000
H      2.22800000     12.16600000      3.91300000
O      5.78500000      3.40500000    -16.84800000
H      5.97000000      2.48300000    -16.67000000
H      4.93400000      3.56100000    -16.43900000
O     13.74700000     -7.26000000     -3.65400000
H     13.43700000     -7.81800000     -2.94000000
H     12.95700000     -7.04600000     -4.15000000
O     -1.15900000      5.50600000      7.09700000
H     -0.92600000      4.94700000      7.83900000
H     -2.02100000      5.19300000      6.82300000
O    -13.84700000     -9.08800000      4.10800000
H    -13.78100000     -8.13400000      4.13300000
H    -13.38700000     -9.33900000      3.30700000
O      6.34200000     -3.24100000    -12.41000000
H      5.52700000     -3.68900000    -12.18300000
H      7.01100000     -3.92500000    -12.36500000
O     -1.86800000     -5.76000000    -13.16300000
H     -1.21600000     -6.10400000    -12.55200000
H     -2.25900000     -5.01700000    -12.70400000
O      3.05800000     -7.91600000      0.23400000
H      3.83800000     -7.64200000      0.71500000
H      2.32600000     -7.60500000      0.76700000
O      4.63000000     12.71000000      1.92300000
H      5.44400000     12.26000000      1.69700000
H      4.12300000     12.05900000      2.40800000
O     -5.29800000     -4.54200000      4.08500000
H     -5.39000000     -4.25500000      4.99400000
H     -5.98600000     -5.19700000      3.97000000
O      3.88000000      1.14200000      1.39600000
H      3.42100000      0.50300000      0.85000000
H      4.65200000      0.67400000      1.71400000
O     12.51800000     -0.90000000     -1.73400000
H     12.42900000      0.01700000     -1.47300000
H     11.77400000     -1.05800000     -2.31400000
O    -10.17300000      7.92700000     -5.64700000
H     -9.34500000      8.34000000     -5.89300000
H    -10.79900000      8.23400000     -6.30200000
O     16.27500000     -4.27800000     -6.00200000
H     16.45100000     -3.34200000     -5.90200000
H     16.19300000     -4.60300000     -5.10500000
O      0.79400000     18.07800000     -4.88700000
H      0.70300000     17.39900000     -4.21800000
H      0.87300000     17.59400000     -5.70900000
O     -4.09200000      5.08600000     -2.69600000
H     -3.53000000      5.12800000     -1.92300000
H     -4.34200000      5.99500000     -2.86100000
O     -6.82500000     -9.35800000      1.66800000
H     -7.43000000     -9.04400000      0.99600000
H     -6.00400000     -8.90100000      1.48300000
O      0.84200000     -0.45000000     -8.63400000
H      1.62700000     -0.08100000     -9.03800000
H      0.12600000     -0.17400000     -9.20700000
O      6.76100000      2.46400000     -2.13300000
H      6.01300000      2.52100000     -2.72800000
H      7.19700000      3.31300000     -2.21400000
O     10.81200000     -1.82100000     -3.81100000
H     11.21800000     -1.64000000     -4.65900000
H     10.77700000     -2.77600000     -3.76100000
O      1.80800000     -3.05900000     15.19700000
H      1.52300000     -2.73100000     16.05100000
H      2.75400000     -2.91400000     15.18900000
O     13.34000000      3.49700000      4.52100000
H     12.48400000      3.83300000      4.25300000
H     13.15300000      2.94100000      5.27700000
O     -3.30600000     -6.72800000      4.58500000
H     -3.79400000     -5.90500000      4.60900000
H     -2.71200000     -6.67700000      5.33400000
O     -3.41300000     -0.76200000      4.81400000
H     -4.12800000     -1.20700000      5.26800000
H     -3.25400000     -1.29600000      4.03500000
O     -0.62800000    -14.54400000      1.88600000
H     -1.49900000    -14.82700000      2.16700000
H     -0.42300000    -13.80100000      2.45400000
O      8.89200000     -9.60700000     -5.23300000
H      9.47700000    -10.36200000     -5.17200000
H      8.38800000     -9.62800000     -4.42000000
O     -4.54400000      7.94200000    -14.63300000
H     -3.98900000      7.17300000    -14.76000000
H     -5.43800000      7.60000000    -14.66700000
O      1.31200000      2.20100000    -11.20200000
H      0.99500000      1.33700000    -11.46500000
H      0.51800000      2.72000000    -11.07600000
O    -14.45500000      5.95200000     10.11600000
H    -13.94300000      5.14300000     10.10700000
H    -14.10000000      6.45200000     10.85000000
O      7.41500000     11.00300000      8.79100000
H      7.84200000     10.16300000      8.95900000
H      6.86500000     11.15100000      9.56000000
O      4.86000000      0.83200000    -16.36200000
H      4.50200000     -0.05500000    -16.39600000
H      4.33200000      1.32700000    -16.98900000
O     -1.35800000    -11.60900000     12.72700000
H     -1.42800000    -12.15900000     13.50700000
H     -1.24600000    -12.22900000     12.00600000
O      4.86400000     -4.53100000     15.15900000
H      5.59700000     -5.02900000     14.79900000
H      5.19900000     -3.63800000     15.24400000
O      4.43800000     10.13500000     13.09300000
H      5.08000000     10.78300000     13.38400000
H      4.82800000      9.74800000     12.30900000
O      2.58100000     -8.43800000    -15.67100000
H      2.73200000     -8.50400000    -14.72800000
H      2.08300000     -7.62800000    -15.77800000
O     -4.51000000     10.61400000     -7.26900000
H     -4.03700000     11.14800000     -7.90700000
H     -5.14600000     10.12400000     -7.79000000
O      5.43600000      0.91800000     10.31600000
H      4.67300000      1.12700000     10.85600000
H      5.50100000     -0.03600000     10.35200000
O     12.15500000      2.51000000     -6.16300000
H     11.37900000      2.40500000     -5.61200000
H     11.83700000      2.36600000     -7.05400000
O    -11.54700000      9.85700000     -8.62300000
H    -11.89900000      9.27800000     -7.94700000
H    -12.09500000     10.64100000     -8.57700000
O      0.07700000     -9.65800000     13.61300000
H     -0.59000000    -10.26400000     13.28700000
H      0.18500000     -9.02000000     12.90800000
O     -5.81300000    -13.49400000      6.45700000
H     -5.07200000    -14.09300000      6.36700000
H     -6.26900000    -13.54900000      5.61800000
O      4.60600000    -13.00800000    -11.10700000
H      4.65700000    -13.87000000    -11.52100000
H      4.16700000    -13.17000000    -10.27200000
O     -1.54200000     13.92400000      4.76500000
H     -1.92200000     13.59500000      5.58000000
H     -1.06700000     14.71300000      5.02400000
O      2.53000000     -0.00900000      9.21900000
H      2.21500000      0.11200000      8.32300000
H      2.31000000     -0.91600000      9.43000000
O      0.63900000     11.04500000      9.61500000
H      0.47600000     10.36900000     10.27200000
H      0.27700000     10.68400000      8.80500000
O     -3.75800000    -14.22000000     10.47000000
H     -2.85700000    -13.90300000     10.53900000
H     -3.67900000    -15.08000000     10.05900000
O     12.42200000     -1.29000000     10.94100000
H     13.16200000     -0.71500000     10.74700000
H     12.61800000     -2.10100000     10.47200000
O     10.51400000     -4.26800000    -13.00100000
H     10.22400000     -3.37100000    -13.16700000
H     11.37800000     -4.32000000    -13.41000000
O     13.75200000     -6.88700000      8.08400000
H     14.63300000     -6.64800000      7.79600000
H     13.48500000     -6.17000000      8.65800000
O      4.25700000     -1.73800000     15.98200000
H      4.22000000     -1.09800000     15.27100000
H      5.03900000     -1.49900000     16.47900000
O     -4.11700000      3.28100000      0.11600000
H     -3.81000000      3.14300000     -0.78000000
H     -3.31900000      3.44000000      0.62100000
O     -6.19700000     -3.75100000      6.53600000
H     -6.86100000     -3.06900000      6.63700000
H     -6.59000000     -4.52800000      6.93300000
O     10.85400000      4.44900000     -9.81700000
H     11.03900000      3.69000000    -10.37100000
H      9.98200000      4.28000000     -9.46200000
O     -2.02300000      6.28700000    -14.96400000
H     -1.71500000      7.19300000    -14.94000000
H     -1.30000000      5.77900000    -14.59700000
O    -14.79700000      2.02000000     -9.67500000
H    -15.32500000      1.35100000    -10.11100000
H    -14.42200000      1.57300000     -8.91600000
O      3.87000000      3.93400000      1.15400000
H      3.78400000      4.17800000      2.07600000
H      4.00300000      2.98600000      1.16900000
O     12.81700000     10.68900000      0.03900000
H     13.05500000     10.43700000     -0.85300000
H     13.09800000     11.60100000      0.11300000
O      6.32600000      1.16800000      0.04300000
H      5.45500000      0.85400000     -0.19900000
H      6.64300000      1.62100000     -0.73800000
O     12.22800000     -1.68600000      2.06100000
H     13.09900000     -1.32100000      1.90800000
H     11.63900000     -0.93300000      2.00200000
O      1.36300000     -5.73800000    -17.34200000
H      0.86100000     -5.75400000    -18.15700000
H      0.70000000     -5.68200000    -16.65300000
O    -12.17400000      5.10000000     -6.74300000
H    -12.96100000      4.94300000     -7.26400000
H    -12.48900000      5.14900000     -5.84100000
O    -12.73600000      3.53300000    -11.31200000
H    -13.42100000      3.21400000    -10.72500000
H    -12.30700000      4.23400000    -10.82100000
O    -12.72000000     -0.59500000     -0.31300000
H    -13.17300000      0.03400000     -0.87300000
H    -12.48500000     -1.31300000     -0.90100000
O     -8.05700000     -2.89500000      1.95100000
H     -7.42700000     -2.18700000      1.81300000
H     -8.11700000     -2.98000000      2.90300000
