# Supplementary material for: Integrated Multiscale Multilevel Approach to Open Shell Molecular Systems
Source: J Chem Theory Comput. 2023 Feb 13;19(5):1446–56. doi: 10.1021/acs.jctc.2c00805 (PMC10018740; doi:10.1021/acs.jctc.2c00805)
Supplement: Supplementary file 2 — ct2c00805_si_002.zip [file ct2c00805_si_002.zip › structures/PROXYL/frame196.xyz]

2543

C     -0.43400000     -1.71200000      0.98800000
H      0.36600000     -2.36100000      0.63300000
H     -1.26200000     -2.27000000      1.42600000
C     -0.85600000     -0.96400000     -0.26700000
C     -0.89300000     -1.82100000     -1.52400000
H      0.04500000     -2.37200000     -1.58700000
H     -0.86200000     -1.12100000     -2.35900000
H     -1.75800000     -2.47300000     -1.65000000
C     -2.25200000     -0.32300000      0.01700000
H     -2.28300000      0.46900000      0.76500000
H     -2.44900000      0.16900000     -0.93600000
H     -3.02400000     -1.06600000      0.21900000
N      0.11400000      0.11300000     -0.34600000
O      0.04400000      1.01600000     -1.29500000
C      0.75300000      0.39800000      0.96100000
C      2.21000000      0.09100000      0.75100000
H      2.50200000      0.64300000     -0.14300000
H      2.83400000      0.41300000      1.58400000
H      2.21800000     -0.97900000      0.54500000
C      0.49700000      1.85300000      1.32100000
H     -0.46700000      1.88000000      1.83000000
H      0.45300000      2.53100000      0.46900000
H      1.28400000      2.27500000      1.94600000
C      0.13400000     -0.60100000      1.93000000
H      0.89100000     -1.02000000      2.59200000
H     -0.73100000     -0.24100000      2.48700000
O     -8.44900000      3.47900000    -15.23100000
H     -7.80600000      2.77000000    -15.21900000
H     -8.05700000      4.14800000    -15.79300000
O      4.13900000     10.45700000     -3.81900000
H      4.71700000      9.69500000     -3.84100000
H      3.77800000     10.45800000     -2.93300000
O     -8.21400000      1.00600000     -7.44000000
H     -9.03400000      0.55000000     -7.62800000
H     -8.46700000      1.92400000     -7.33900000
O     -2.21700000     -4.70300000     -0.01900000
H     -2.88600000     -5.32500000      0.26600000
H     -2.52400000     -4.39400000     -0.87100000
O     -1.75000000      1.18600000    -13.61600000
H     -2.28400000      1.58900000    -14.30000000
H     -2.15300000      0.33000000    -13.47100000
O    -15.32500000      6.29700000      0.86000000
H    -14.51400000      5.86300000      1.12800000
H    -15.23000000      6.41800000     -0.08500000
O      1.34700000     11.03600000      3.37000000
H      1.20300000     11.94400000      3.10500000
H      2.16100000     11.06000000      3.87400000
O      0.32500000     -1.80700000    -12.22700000
H      0.68700000     -2.66600000    -12.44500000
H      0.87000000     -1.18700000    -12.71000000
O      8.03800000    -13.30900000      7.63200000
H      8.96600000    -13.45200000      7.44500000
H      7.57900000    -13.78800000      6.94300000
O      5.90100000     -0.72500000    -15.95400000
H      6.62300000     -0.11400000    -15.81200000
H      6.30000000     -1.59100000    -15.87400000
O    -14.17900000      5.56500000     -5.19000000
H    -14.94000000      5.23400000     -5.66700000
H    -13.85500000      4.80900000     -4.70100000
O     -2.04900000    -12.42900000      0.53100000
H     -2.90700000    -12.62700000      0.90600000
H     -2.24200000    -11.89700000     -0.24100000
O     -5.67200000     -9.62200000     -9.12200000
H     -5.10400000     -9.89500000     -9.84200000
H     -6.50700000    -10.05500000     -9.29900000
O      1.98500000     -1.57300000      9.82600000
H      2.23500000     -1.25300000      8.95900000
H      2.42300000     -2.42100000      9.90300000
O     10.67600000     -5.34500000     14.34100000
H     10.50400000     -5.18600000     13.41300000
H     11.08900000     -6.20800000     14.36400000
O      5.76700000     -2.32700000     -9.71200000
H      5.52000000     -1.79600000     -8.95500000
H      6.33900000     -3.00500000     -9.35300000
O     -1.92500000     -6.03900000      8.56800000
H     -1.40500000     -6.75300000      8.93700000
H     -1.54500000     -5.24600000      8.94600000
O     -3.45000000     14.31300000     -4.15600000
H     -3.18700000     13.45300000     -4.48200000
H     -4.14100000     14.12800000     -3.52000000
O     -2.55600000     -8.78500000    -12.68500000
H     -1.74600000     -8.42700000    -13.04800000
H     -2.82700000     -8.14300000    -12.02800000
O      7.61000000     -3.73500000     -8.12400000
H      7.35600000     -4.23800000     -7.35000000
H      7.81300000     -2.86200000     -7.78800000
O    -11.29000000      0.72200000    -13.11700000
H    -11.09000000      1.61600000    -12.84300000
H    -10.60700000      0.50800000    -13.75400000
O      2.79000000     -0.55400000      7.43300000
H      3.31800000      0.24500000      7.42300000
H      2.16500000     -0.43700000      6.71800000
O     13.24400000     11.29400000      2.14400000
H     13.99700000     11.87700000      2.24300000
H     13.09100000     10.94900000      3.02400000
O      3.28800000     12.28400000     -1.75500000
H      2.35000000     12.11800000     -1.85300000
H      3.58600000     11.61700000     -1.13800000
O    -16.17500000     -1.75400000      7.32200000
H    -17.03000000     -2.14700000      7.14700000
H    -16.32800000     -1.17000000      8.06500000
O      9.69000000      5.84900000     -5.03900000
H      9.39100000      6.65700000     -5.45600000
H      9.04100000      5.67700000     -4.35600000
O     -7.49900000     -2.01900000     14.74700000
H     -8.35400000     -1.88300000     14.34000000
H     -7.13700000     -2.78100000     14.29500000
O      5.55700000    -16.62800000     -1.23700000
H      5.61000000    -15.89200000     -1.84700000
H      6.46000000    -16.76400000     -0.94800000
O     -8.19300000     -1.67600000     -4.89300000
H     -7.90800000     -2.06000000     -5.72200000
H     -7.66600000     -2.12000000     -4.22900000
O     -5.19600000    -11.76400000      1.74500000
H     -4.68300000    -12.51300000      2.05000000
H     -4.82600000    -11.01400000      2.21000000
O      7.52900000     -0.37200000    -10.62500000
H      7.86300000      0.19800000     -9.93200000
H      7.16000000     -1.12300000    -10.16100000
O      4.64400000    -16.52500000      2.60700000
H      3.81000000    -16.05600000      2.58300000
H      4.81900000    -16.65400000      3.54000000
O      0.62600000     -1.80100000     14.90500000
H      1.35900000     -1.32700000     15.29800000
H      1.03800000     -2.44600000     14.33100000
O     13.80300000      7.67300000      1.81700000
H     13.61100000      6.75600000      1.62000000
H     14.16800000      7.65700000      2.70200000
O      6.22000000      3.36800000      9.04600000
H      5.44700000      2.95900000      9.43600000
H      6.39500000      4.12700000      9.60200000
O      3.58800000     -0.53600000    -17.35900000
H      4.43000000     -0.73200000    -16.94700000
H      3.55000000     -1.11900000    -18.11700000
O     16.22600000     -4.58900000      1.48300000
H     15.87200000     -4.73700000      0.60600000
H     15.46900000     -4.32000000      2.00400000
O    -11.85100000      3.54200000     -8.38200000
H    -12.69800000      3.46800000     -8.82200000
H    -11.50300000      4.38500000     -8.67300000
O      1.64300000      5.55900000     15.40700000
H      1.91900000      6.33300000     15.89800000
H      1.38200000      4.92900000     16.07900000
O     16.99100000      4.66100000     -6.59100000
H     16.06500000      4.90000000     -6.55300000
H     17.44700000      5.49200000     -6.72900000
O      5.94500000      4.18400000      4.22800000
H      6.88500000      4.36600000      4.23100000
H      5.68700000      4.24200000      5.14800000
O     -2.16600000      9.14000000      3.93800000
H     -1.56100000      8.42800000      3.72800000
H     -2.89400000      9.02400000      3.32700000
O     -5.77300000     11.59200000      8.03800000
H     -6.44200000     11.35800000      8.68200000
H     -5.66300000     12.53700000      8.14000000
O     10.17200000      0.16600000     12.46100000
H     10.40400000      0.99400000     12.04100000
H      9.71200000      0.42300000     13.26000000
O     -0.80500000     -6.12200000     -6.66500000
H     -0.35300000     -6.62800000     -5.98900000
H     -0.19300000     -5.42000000     -6.88700000
O    -14.58200000     -3.43300000      6.07200000
H    -15.16900000     -2.80300000      6.49100000
H    -13.77800000     -3.39300000      6.59000000
O      8.66100000     -7.17400000     10.47200000
H      8.64000000     -7.82800000      9.77300000
H      7.93900000     -7.41700000     11.05100000
O     -1.91500000      6.67800000      0.83400000
H     -1.61000000      7.21100000      1.56800000
H     -2.08000000      5.81600000      1.21500000
O     -5.97000000     -4.84200000    -11.75100000
H     -6.19400000     -5.76800000    -11.85100000
H     -5.07200000     -4.77700000    -12.07800000
O     -2.99600000     17.25500000      5.43700000
H     -2.07200000     17.03800000      5.31700000
H     -3.35900000     16.50300000      5.90500000
O      6.07900000     -7.48800000      7.83300000
H      7.01400000     -7.68900000      7.87700000
H      5.98600000     -6.95400000      7.04400000
O     -4.96600000      3.05500000      1.23300000
H     -5.15200000      3.77500000      1.83600000
H     -5.45400000      2.31300000      1.58900000
O     -4.11600000      3.60200000     11.24700000
H     -3.35700000      3.68200000     11.82500000
H     -3.78500000      3.84900000     10.38300000
O     -6.10800000     -5.20000000      4.03600000
H     -5.70800000     -4.41600000      3.66000000
H     -5.70700000     -5.92600000      3.55800000
O     -5.20400000     10.65300000    -13.75600000
H     -5.21800000      9.87700000    -13.19700000
H     -4.60000000     10.42800000    -14.46300000
O     -6.11500000     13.38800000     -9.28700000
H     -5.47800000     13.17600000     -9.96900000
H     -5.94800000     12.74700000     -8.59500000
O      1.93400000     17.21600000     -1.19200000
H      2.60500000     17.89900000     -1.16200000
H      1.17500000     17.64400000     -1.58900000
O     -7.13800000    -14.71500000      4.55900000
H     -6.67400000    -15.36500000      4.03000000
H     -6.47200000    -14.06100000      4.77200000
O      5.84500000      8.28600000     -3.23200000
H      6.74000000      8.52500000     -2.99000000
H      5.38000000      8.22600000     -2.39800000
O     -9.62300000     -8.78300000     -8.41800000
H     -9.53400000     -7.92900000     -8.84200000
H    -10.02500000     -8.58900000     -7.57100000
O     12.11500000      2.71900000      5.21900000
H     12.75400000      3.05000000      5.85100000
H     12.62200000      2.14700000      4.64400000
O     -6.24000000     16.47000000      4.45600000
H     -6.11200000     15.64700000      3.98500000
H     -5.94600000     17.14500000      3.84400000
O     -2.13100000     13.44000000      7.77900000
H     -1.80100000     13.46700000      8.67700000
H     -2.74900000     14.17000000      7.72900000
O      0.97100000      0.39900000     17.55900000
H      0.12700000      0.09500000     17.89300000
H      1.61500000     -0.16500000     17.98800000
O      4.71700000     10.21900000     -0.61400000
H      4.26500000      9.37600000     -0.59000000
H      4.84300000     10.45000000      0.30700000
O    -14.59200000      1.22700000      6.24300000
H    -14.83800000      0.72700000      7.02100000
H    -13.63500000      1.21200000      6.24100000
O     -1.85400000      6.50700000     11.02500000
H     -1.07900000      6.17500000     10.57100000
H     -2.00100000      5.88300000     11.73500000
O    -13.01800000     -6.25200000      6.01500000
H    -13.01100000     -6.35900000      5.06400000
H    -13.88400000     -6.55800000      6.28500000
O     12.39300000     -1.86000000    -11.60800000
H     12.96800000     -2.18800000    -12.30000000
H     11.55500000     -2.29200000    -11.76800000
O      1.41200000     15.44500000     -3.19300000
H      0.69600000     14.92700000     -2.82600000
H      1.66800000     16.03600000     -2.48400000
O     -9.57900000     12.63600000     -5.25800000
H     -9.12200000     11.81000000     -5.41700000
H     -9.94200000     12.54300000     -4.37700000
O      7.68400000     10.59000000     -6.46100000
H      7.76700000     10.97800000     -7.33300000
H      6.90000000     10.99700000     -6.09200000
O      6.03100000    -15.37900000     -7.79500000
H      6.68300000    -15.18500000     -7.12200000
H      5.19000000    -15.29300000     -7.34600000
O     -6.17900000    -11.52100000     12.69500000
H     -5.32700000    -11.23800000     12.36500000
H     -6.02500000    -12.40500000     13.02800000
O     -2.61700000     -8.99100000     -6.01200000
H     -3.53400000     -9.25700000     -6.08600000
H     -2.60100000     -8.39100000     -5.26700000
O     11.36400000     13.50600000      1.76200000
H     11.19300000     13.97000000      2.58100000
H     12.02100000     12.84800000      1.99300000
O      4.77500000      1.93000000    -15.67300000
H      5.21800000      2.71200000    -16.00400000
H      5.38200000      1.21400000    -15.86100000
O      3.13500000     14.08800000     -7.46000000
H      3.74000000     13.45400000     -7.84400000
H      2.80600000     14.58800000     -8.20600000
O      7.69600000     -2.61200000     14.10600000
H      8.30100000     -2.55600000     14.84600000
H      8.16900000     -2.20700000     13.37900000
O      2.11700000     16.25900000      1.29100000
H      1.48300000     16.93700000      1.52500000
H      2.26900000     16.38700000      0.35500000
O     -4.18100000     11.81200000     -2.48400000
H     -3.51000000     12.31300000     -2.02000000
H     -4.81400000     12.47000000     -2.77300000
O      2.62000000      3.52200000     13.51700000
H      3.47600000      3.10400000     13.60200000
H      2.51500000      4.01900000     14.32900000
O     -6.77500000      0.11000000     -1.50800000
H     -6.74600000     -0.79800000     -1.80800000
H     -7.41100000      0.53300000     -2.08500000
O      4.92000000      6.34800000     15.32700000
H      4.40800000      7.11200000     15.06000000
H      4.28200000      5.63600000     15.37200000
O    -15.99800000     -2.77200000     -0.00800000
H    -16.79700000     -2.98000000     -0.49300000
H    -15.40100000     -3.49100000     -0.21300000
O     -7.67300000     11.75700000     10.28400000
H     -8.34200000     12.26600000      9.82600000
H     -7.30800000     12.36600000     10.92600000
O     -0.84100000     -1.78000000      6.97000000
H     -1.77800000     -1.81000000      7.16500000
H     -0.60200000     -2.69200000      6.80500000
O      3.00300000     -8.25800000     14.55900000
H      3.26400000     -7.55300000     13.96700000
H      3.60800000     -8.97300000     14.36100000
O     -9.02700000      4.54200000      8.10500000
H     -8.62800000      4.79200000      8.93800000
H     -9.95200000      4.76800000      8.20400000
O      0.53500000     -9.74200000     14.93300000
H      1.28200000     -9.36000000     14.47400000
H      0.82500000    -10.62300000     15.17000000
O    -11.30800000      0.40600000      2.67400000
H    -11.45200000      0.02900000      3.54200000
H    -11.27000000      1.35000000      2.82700000
O     -2.47600000    -11.68700000     -2.20700000
H     -3.21100000    -11.22400000     -2.60900000
H     -2.57400000    -12.59300000     -2.49900000
O     -5.42600000     -3.22000000      0.36600000
H     -4.80400000     -3.13800000     -0.35700000
H     -5.75500000     -2.33100000      0.50000000
O     -4.72300000      2.05400000    -14.91600000
H     -4.50100000      2.80800000    -15.46300000
H     -4.40700000      1.29800000    -15.41200000
O     -3.90000000      6.96200000     13.74800000
H     -4.59700000      7.22900000     14.34800000
H     -3.94700000      6.00600000     13.73700000
O      0.85600000     -4.33400000     -7.86500000
H      0.90000000     -3.40000000     -7.66300000
H      1.58200000     -4.48300000     -8.47100000
O     -4.58500000      9.22600000     -9.37500000
H     -5.51800000      9.44000000     -9.38500000
H     -4.26900000      9.57400000     -8.54100000
O     10.54000000     -5.48000000     11.62700000
H     10.88000000     -5.14800000     10.79600000
H     10.12000000     -6.31000000     11.40000000
O     -0.20500000      6.38300000      7.47900000
H      0.03700000      7.25400000      7.79400000
H     -1.06300000      6.50500000      7.07300000
O     -6.91200000      6.71500000     11.43200000
H     -6.60500000      7.62100000     11.47500000
H     -6.67700000      6.42500000     10.55100000
O     13.27100000     -6.78200000     -3.14500000
H     13.30000000     -6.62700000     -2.20100000
H     12.47300000     -6.34000000     -3.43600000
O     -0.26100000    -10.70500000     -6.63500000
H     -0.63800000     -9.92200000     -6.23400000
H     -0.40700000    -10.58700000     -7.57400000
O      8.73900000     -2.10500000    -12.45800000
H      8.38400000     -1.61100000    -11.71900000
H      8.10300000     -2.80500000    -12.60500000
O      3.03600000     -0.24800000     -8.13500000
H      3.42900000      0.16800000     -8.90300000
H      3.76200000     -0.70700000     -7.71300000
O      9.18700000     -8.15400000     -7.73400000
H      9.25700000     -8.36500000     -6.80300000
H     10.03800000     -7.77600000     -7.95900000
O      7.21200000     -8.65300000     -2.42500000
H      8.08300000     -8.76200000     -2.04400000
H      6.61300000     -8.74300000     -1.68300000
O     14.06500000     -0.88800000     -5.49000000
H     14.86800000     -1.21000000     -5.08100000
H     14.24400000      0.03400000     -5.67500000
O    -15.23600000     -8.33300000      0.64200000
H    -15.62900000     -7.48400000      0.84500000
H    -14.63800000     -8.15200000     -0.08300000
O    -13.17200000      9.30300000      4.87000000
H    -14.00500000      8.92100000      4.59400000
H    -13.38000000      9.77100000      5.67900000
O     11.74900000      3.61200000      8.86100000
H     11.13900000      3.99600000      8.23100000
H     11.20000000      3.36200000      9.60400000
O      8.88300000     11.78700000      1.45800000
H      9.70500000     11.89700000      0.98000000
H      8.24400000     12.29100000      0.95300000
O    -13.28700000     -7.46400000     -5.15500000
H    -13.28900000     -6.80100000     -5.84500000
H    -14.01100000     -7.21500000     -4.58000000
O      1.07800000      9.36100000      1.32200000
H      1.23600000      8.57600000      1.84600000
H      1.07100000     10.07600000      1.95800000
O     13.00200000     -7.18100000     10.37800000
H     12.38500000     -6.84700000      9.72700000
H     13.55900000     -7.78800000      9.88900000
O     -0.75400000    -13.14500000      6.36500000
H     -0.51700000    -13.90000000      6.90400000
H     -1.41700000    -12.68300000      6.87800000
O      6.65800000     -3.29400000     -2.18400000
H      7.30700000     -2.62000000     -2.38700000
H      6.92100000     -3.62800000     -1.32600000
O      6.65400000      4.69800000     -7.46100000
H      6.36000000      5.41400000     -6.89800000
H      6.24500000      4.87600000     -8.30800000
O     -3.49300000      7.90800000      9.21900000
H     -3.63500000      7.21100000      9.86000000
H     -3.23900000      7.44900000      8.41900000
O    -14.62100000      3.63600000     -1.52400000
H    -14.42100000      4.56700000     -1.62100000
H    -14.85500000      3.53700000     -0.60100000
O      0.44200000      5.96400000     -0.80800000
H     -0.34700000      5.92900000     -0.26700000
H      1.02900000      5.31600000     -0.41800000
O      2.78700000     -4.17700000      9.46600000
H      3.61600000     -4.01100000      9.01700000
H      2.81500000     -5.10800000      9.68600000
O     -8.84600000      4.88900000     11.13000000
H     -8.57200000      4.05400000     11.50800000
H     -8.18600000      5.51500000     11.42700000
O      5.16100000     -8.52000000      4.31700000
H      5.08900000     -8.99900000      3.49100000
H      4.30100000     -8.61400000      4.72500000
O      2.16500000    -11.50600000     -5.54700000
H      2.64400000    -11.34500000     -6.36000000
H      1.24900000    -11.33800000     -5.77100000
O     17.96700000      0.70500000      3.88500000
H     17.03700000      0.89500000      4.00500000
H     18.01500000     -0.25100000      3.86200000
O     -4.05000000     -8.44400000     -2.13300000
H     -4.30400000     -9.15600000     -2.72000000
H     -4.87300000     -8.15200000     -1.74000000
O     -1.02300000     12.61600000     -3.99400000
H     -1.05800000     13.25200000     -3.28000000
H     -0.41400000     12.99900000     -4.62600000
O     -6.52700000     11.87600000     -0.68100000
H     -6.02200000     12.00900000     -1.48300000
H     -6.16900000     12.51400000     -0.06300000
O      2.54900000    -13.00400000      3.11900000
H      1.85300000    -12.50700000      3.54800000
H      2.08900000    -13.69500000      2.64100000
O      4.13300000     -6.36000000     -1.42700000
H      4.83700000     -6.31900000     -2.07300000
H      3.33300000     -6.42900000     -1.94800000
O      6.54900000    -12.37200000     -4.81800000
H      6.56800000    -11.78800000     -5.57600000
H      6.42700000    -11.78700000     -4.06900000
O     -0.94600000      2.98900000    -11.81300000
H     -1.33100000      2.36400000    -12.42800000
H     -1.25500000      3.84300000    -12.11500000
O     -0.58600000     10.97700000     12.95200000
H     -0.38100000     11.75000000     12.42500000
H     -0.60500000     10.25600000     12.32200000
O     -5.23300000      0.24600000      3.37100000
H     -5.26000000     -0.23800000      2.54500000
H     -5.88100000     -0.18900000      3.92500000
O      5.44900000     -3.56600000      1.90200000
H      5.50700000     -2.85100000      2.53600000
H      4.59300000     -3.45100000      1.48900000
O     -4.06300000     -3.59900000     -1.99400000
H     -4.63300000     -4.23100000     -2.43300000
H     -3.47500000     -3.28800000     -2.68300000
O     -9.52800000    -10.89600000     -2.57500000
H    -10.00600000    -10.79800000     -3.39900000
H     -9.41500000    -10.00000000     -2.25600000
O    -12.24100000     -0.39700000     12.70800000
H    -13.10700000     -0.17500000     13.05000000
H    -12.29200000     -0.19100000     11.77500000
O     -0.21000000      4.44400000    -14.93200000
H     -0.13300000      5.38700000    -15.07300000
H      0.60600000      4.08300000    -15.27800000
O      8.66100000    -13.83700000     -0.00500000
H      9.29500000    -13.32800000      0.50000000
H      7.90900000    -13.25200000     -0.10300000
O     -0.48300000     -9.48600000     -2.83400000
H      0.26900000     -9.89800000     -2.40900000
H     -1.20700000    -10.09200000     -2.67800000
O     -4.71100000     -1.69300000      9.21500000
H     -4.73500000     -2.60700000      9.49600000
H     -4.84500000     -1.19100000     10.01900000
O     -2.02700000      4.54100000     -4.85600000
H     -2.55300000      3.94500000     -4.32200000
H     -1.35500000      4.86800000     -4.25900000
O     12.73700000    -10.04100000      6.09200000
H     13.43800000    -10.43200000      5.57000000
H     13.08800000    -10.01500000      6.98200000
O      7.01700000    -11.58800000     11.64100000
H      6.91900000    -11.08400000     10.83300000
H      7.09000000    -12.49700000     11.34900000
O      0.47100000     10.79300000    -13.33400000
H     -0.20400000     10.11700000    -13.26900000
H      0.67300000     10.84000000    -14.26800000
O     -6.71700000     -2.61400000     -2.47400000
H     -7.33600000     -3.22300000     -2.07200000
H     -5.89100000     -3.09600000     -2.50100000
O      9.07200000      3.21200000    -12.74500000
H      9.68600000      2.86900000    -13.39400000
H      8.28900000      2.67200000    -12.84800000
O      5.59900000     11.15000000     10.85800000
H      4.73700000     11.43600000     11.15900000
H      5.82300000     11.76200000     10.15600000
O     10.89900000      4.65700000     -7.28000000
H     10.31900000      4.84600000     -6.54300000
H     11.29400000      5.50100000     -7.49700000
O     17.29500000     -1.20100000      1.49400000
H     16.93600000     -1.81900000      2.13100000
H     16.87800000     -1.44000000      0.66700000
O     -5.04700000      7.27400000    -12.56400000
H     -5.95700000      7.46600000    -12.33800000
H     -5.08500000      6.42600000    -13.00700000
O    -11.22500000      8.06200000      1.88400000
H    -11.30200000      7.57200000      2.70300000
H    -10.37800000      7.79700000      1.52500000
O      6.72700000      6.27000000      8.68200000
H      7.44600000      6.81500000      8.36300000
H      6.09000000      6.89500000      9.02900000
O    -10.69100000      3.17100000      3.09100000
H    -10.21200000      3.91000000      3.46600000
H    -10.80600000      3.40200000      2.17000000
O     -1.41400000      5.64600000     16.64900000
H     -1.49100000      4.78000000     16.24700000
H     -1.17400000      6.22500000     15.92500000
O     12.74000000      3.56100000    -12.44600000
H     12.26400000      3.01600000    -13.07200000
H     12.83700000      3.00700000    -11.67100000
O    -12.87000000      3.81800000    -10.92600000
H    -12.19000000      4.42700000    -11.21500000
H    -12.68700000      3.00900000    -11.40500000
O     -8.42100000     13.00200000      1.68100000
H     -8.01600000     13.82300000      1.40200000
H     -9.15500000     13.27200000      2.23300000
O    -11.14700000     -4.26200000     -2.74500000
H    -10.86400000     -3.70200000     -2.02200000
H    -12.01000000     -3.92600000     -2.98500000
O    -14.49500000     -5.61300000      3.54900000
H    -13.59900000     -5.48900000      3.23800000
H    -14.84300000     -4.72500000      3.63700000
O    -15.31000000     -2.45400000     -8.15300000
H    -14.60300000     -2.07000000     -8.67200000
H    -15.83300000     -2.94500000     -8.78600000
O    -11.11100000      4.62600000     -2.04400000
H    -10.77000000      5.52000000     -2.02100000
H    -10.45400000      4.13200000     -2.53500000
O     14.76900000      4.89500000      3.79700000
H     14.60200000      4.04200000      3.39600000
H     15.69600000      5.06300000      3.62700000
O      4.24200000     -5.27900000     -6.54700000
H      3.77600000     -6.04400000     -6.88500000
H      3.61100000     -4.84900000     -5.97000000
O      0.00000000     18.22000000      2.59800000
H     -0.31400000     18.88600000      3.20900000
H     -0.22400000     17.38800000      3.01300000
O     11.88000000     -2.36500000      9.67500000
H     11.59400000     -1.47000000      9.48900000
H     12.00900000     -2.75900000      8.81300000
O     -5.96400000     -7.48200000     13.53500000
H     -6.28700000     -8.20100000     14.07900000
H     -6.63700000     -7.36900000     12.86400000
O     -5.81600000     -4.36800000    -15.51600000
H     -5.02100000     -3.98200000    -15.88200000
H     -5.60700000     -4.51900000    -14.59400000
O      8.50300000      6.02900000    -12.33400000
H      8.45200000      5.09900000    -12.11400000
H      9.08300000      6.06300000    -13.09600000
O      5.48100000    -14.47800000     -3.18600000
H      4.62600000    -14.10400000     -2.97200000
H      5.86900000    -13.85500000     -3.80000000
O      1.98700000     13.80900000      2.92400000
H      1.97000000     14.46800000      2.23000000
H      2.22700000     14.29700000      3.71200000
O     -6.69100000    -16.42300000      2.45500000
H     -6.60500000    -17.13100000      1.81600000
H     -6.55900000    -15.62300000      1.94600000
O      1.77800000      8.98700000     10.99100000
H      2.19200000      9.46300000     11.71100000
H      0.86500000      9.27200000     11.00800000
O     11.53300000      0.80500000     -5.75500000
H     12.29000000      0.99600000     -6.30900000
H     11.47300000      1.55600000     -5.16400000
O     -8.50200000      1.86700000      9.83100000
H     -8.80000000      2.31300000     10.62400000
H     -7.56200000      2.04700000      9.79500000
O     10.48400000      0.72300000      6.64400000
H     10.51700000      0.85700000      7.59100000
H     11.09500000      1.36900000      6.28900000
O     -7.90500000     -4.30200000     -0.75200000
H     -8.79500000     -3.97100000     -0.63000000
H     -7.40800000     -3.92800000     -0.02500000
O     17.49100000     -2.42600000      4.11700000
H     16.62700000     -2.04000000      3.97500000
H     17.33400000     -3.14600000      4.72800000
O      7.38300000      8.50800000     -0.31600000
H      6.60200000      7.95800000     -0.25200000
H      7.94100000      8.21700000      0.40500000
O     -6.04800000      5.65300000      2.75400000
H     -6.24800000      5.81600000      1.83200000
H     -6.70800000      6.15100000      3.23500000
O     -3.07300000    -13.33600000      4.86500000
H     -2.25100000    -13.03400000      5.25000000
H     -3.74700000    -13.04700000      5.48000000
O      8.43400000      4.57000000      1.60000000
H      8.30700000      5.17000000      2.33500000
H      8.88800000      3.81800000      1.98100000
O      7.18100000      0.11300000     15.23200000
H      6.96700000     -0.81500000     15.32700000
H      6.68500000      0.54600000     15.92600000
O     15.27300000      4.78600000     -0.22100000
H     14.33700000      4.73300000     -0.02700000
H     15.33900000      4.56400000     -1.14900000
O     11.07700000     -0.20000000     -9.60100000
H     11.76300000     -0.46000000    -10.21400000
H     10.82300000      0.67900000     -9.88300000
O    -11.95900000     -4.34000000      7.91800000
H    -12.23600000     -5.03100000      7.31600000
H    -11.19100000     -4.70200000      8.36000000
O      2.59900000     -8.27600000      0.74000000
H      2.31500000     -7.52200000      0.22200000
H      1.90500000     -8.39700000      1.38800000
O      4.26000000     -9.94000000     11.39900000
H      4.20900000     -9.72100000     10.46900000
H      3.36100000     -9.85200000     11.71600000
O     -3.09600000     -3.39300000      7.18800000
H     -3.43000000     -2.89200000      7.93300000
H     -3.85000000     -3.89900000      6.88400000
O     16.07200000     -7.93200000      1.33700000
H     15.26100000     -7.66700000      1.77000000
H     16.15700000     -7.33000000      0.59800000
O      1.87000000    -15.78800000      2.10800000
H      1.24200000    -15.34200000      1.54000000
H      1.55300000    -16.69000000      2.15400000
O     -5.50000000     14.25500000      3.23700000
H     -4.55000000     14.15600000      3.29400000
H     -5.84800000     13.43100000      3.57700000
O     -8.68100000     -4.25700000      7.52700000
H     -7.80000000     -3.90000000      7.64500000
H     -8.69900000     -4.55200000      6.61600000
O      5.54000000     -7.81700000    -11.60200000
H      4.75900000     -7.84300000    -11.05000000
H      6.24200000     -7.54200000    -11.01200000
O    -17.27200000      2.00300000      1.79800000
H    -17.93500000      2.58100000      2.17600000
H    -16.90900000      1.53200000      2.54800000
O     17.46500000      2.77200000     -4.05200000
H     18.20900000      3.17400000     -4.50100000
H     17.42100000      1.88400000     -4.40900000
O     -6.90600000    -10.09700000      5.09000000
H     -7.72200000     -9.78900000      5.48500000
H     -7.18500000    -10.60300000      4.32700000
O      3.13800000      0.81700000      4.19700000
H      2.20400000      0.99700000      4.29600000
H      3.56700000      1.45900000      4.76200000
O      6.70300000     -0.79900000     10.78500000
H      7.49300000     -1.16700000     11.18300000
H      5.98800000     -1.32700000     11.14000000
O    -11.66600000      7.05300000      4.30000000
H    -11.74900000      6.40200000      4.99800000
H    -12.10100000      7.83200000      4.64700000
O     -2.72600000      4.86000000    -17.89100000
H     -2.36400000      4.02000000    -18.17100000
H     -2.66300000      4.84200000    -16.93600000
O    -15.30400000      2.56600000      9.71700000
H    -14.35300000      2.66000000      9.66600000
H    -15.60000000      3.36100000     10.16000000
O     -2.62100000     14.76700000      2.60000000
H     -2.18800000     14.20400000      1.95900000
H     -2.98200000     15.48600000      2.08200000
O      0.48400000      6.32900000     12.68200000
H      1.00200000      6.00400000     13.41900000
H      1.12200000      6.46200000     11.98100000
O      3.16000000      5.66500000    -13.32900000
H      4.09200000      5.48500000    -13.20200000
H      2.73500000      4.81400000    -13.21700000
O      5.09800000     12.08000000     -6.80100000
H      4.84300000     11.17600000     -6.61600000
H      4.95000000     12.54500000     -5.97800000
O      9.15500000     13.27100000      5.92400000
H      9.62400000     12.61000000      5.41500000
H      8.25300000     13.22100000      5.60900000
O     13.95800000      3.22100000      7.68800000
H     14.34300000      4.05800000      7.94500000
H     13.10500000      3.20700000      8.12200000
O     11.17900000     -1.02500000     -2.80000000
H     11.66100000     -1.37400000     -3.55000000
H     11.40400000     -0.09500000     -2.78300000
O     13.78600000      2.00500000      2.69200000
H     14.61100000      1.61400000      2.40300000
H     13.21100000      1.94100000      1.93000000
O     -7.08400000     -2.48000000     -7.31700000
H     -6.99000000     -1.90000000     -8.07200000
H     -7.88600000     -2.97300000     -7.49200000
O      8.72000000     15.76700000      2.95000000
H      9.57800000     15.54000000      3.30900000
H      8.16900000     15.01000000      3.15000000
O      9.76000000      1.22900000      1.55100000
H      9.73600000      1.60700000      2.43000000
H      8.85100000      1.25800000      1.25300000
O      8.63900000      4.40600000      6.84700000
H      8.51200000      4.83400000      7.69400000
H      8.25600000      3.53600000      6.95900000
O      1.82100000      3.48600000    -12.20000000
H      2.30800000      3.77900000    -11.42900000
H      0.93500000      3.32400000    -11.87600000
O     -5.45100000      6.07800000     -6.46100000
H     -5.08300000      6.34500000     -5.61800000
H     -5.83300000      6.87900000     -6.82000000
O    -16.83700000      2.46100000      7.24700000
H    -16.36500000      2.75800000      8.02500000
H    -16.15400000      2.32300000      6.59100000
O      9.01300000    -14.30700000     -5.19500000
H      9.23300000    -14.14500000     -4.27700000
H      8.50200000    -13.54100000     -5.45800000
O     -2.66700000      7.67200000    -15.23100000
H     -3.29600000      6.95800000    -15.12700000
H     -3.18700000      8.40300000    -15.56500000
O     -2.82700000    -14.25400000     -2.82900000
H     -1.90300000    -14.43200000     -2.65000000
H     -3.08700000    -14.93700000     -3.44700000
O      8.21600000      1.27900000     -8.83200000
H      8.45300000      1.76400000     -8.04200000
H      8.94600000      1.43000000     -9.43300000
O      0.42400000      8.22300000     -4.72800000
H      0.77300000      7.82500000     -5.52600000
H      0.26300000      7.48400000     -4.14200000
O      1.54100000      5.60200000      2.56600000
H      1.87800000      5.16100000      1.78600000
H      2.07500000      5.26000000      3.28400000
O      7.13600000     11.08800000     -1.44800000
H      7.62800000     10.36800000     -1.05400000
H      6.21800000     10.84500000     -1.32800000
O     -9.32300000      2.11000000      7.04100000
H     -9.24700000      2.95900000      7.47600000
H     -9.23400000      1.46900000      7.74700000
O      8.55700000     -1.06400000     -2.20400000
H      8.61100000     -1.21600000     -1.26100000
H      9.45200000     -1.19100000     -2.51900000
O     -6.72000000     -0.51800000     -9.22700000
H     -7.06700000     -0.09000000     -8.44500000
H     -7.05800000      0.00400000     -9.95500000
O     12.23300000     -9.10400000      0.20400000
H     13.02800000     -9.33900000      0.68200000
H     12.35400000     -8.18300000     -0.02600000
O     11.09300000     12.26000000     -2.11300000
H     10.41600000     12.11600000     -2.77500000
H     10.89900000     13.12700000     -1.75700000
O     -3.77200000    -12.32200000     10.23500000
H     -3.57200000    -13.17000000     10.63000000
H     -4.66500000    -12.41600000      9.90400000
O      4.75700000     10.79500000      2.29200000
H      4.49200000      9.97700000      2.71300000
H      5.08200000     11.34000000      3.00900000
O      1.43500000     -5.31400000      2.21100000
H      2.01000000     -4.61800000      1.89300000
H      1.04100000     -5.68100000      1.42000000
O      1.27900000      3.45000000     17.20100000
H      1.59800000      3.85900000     18.00600000
H      1.32600000      2.51000000     17.37400000
O     -7.87700000     -8.25000000     -5.53400000
H     -7.59800000     -7.35100000     -5.70500000
H     -8.82900000     -8.19300000     -5.44700000
O      6.99400000      3.64500000     -0.64100000
H      7.14700000      2.70900000     -0.51200000
H      7.49300000      4.06800000      0.05700000
O     15.47700000      4.18000000     -2.86400000
H     15.67500000      5.00900000     -3.30000000
H     15.99300000      3.53000000     -3.34000000
O    -15.72900000      1.63900000     -3.70300000
H    -14.91600000      1.85600000     -4.16000000
H    -15.89100000      2.39000000     -3.13200000
O     -1.13900000      6.09400000     -7.08600000
H     -1.42100000      5.76100000     -6.23300000
H     -0.21800000      6.32400000     -6.96100000
O     10.74900000     -7.34700000      2.83600000
H     11.02400000     -8.21600000      3.12800000
H     10.13900000     -7.51700000      2.11900000
O      2.22500000     -8.68100000      5.25500000
H      2.04400000     -9.11600000      6.08700000
H      1.77700000     -9.21700000      4.60100000
O     -2.28000000      0.96500000      5.86700000
H     -2.66300000      0.13700000      5.57800000
H     -1.33900000      0.85400000      5.72900000
O     -2.02800000      3.55400000      6.58700000
H     -2.19700000      2.67700000      6.24400000
H     -2.10700000      4.12900000      5.82600000
O      9.09100000     -4.33100000    -15.18100000
H      8.18600000     -4.16100000    -15.44300000
H      9.14900000     -5.28400000    -15.12700000
O     -8.87600000    -11.50200000    -11.95400000
H     -8.37700000    -11.11800000    -11.23400000
H     -8.92700000    -10.80500000    -12.60900000
O     -4.31500000     -7.23200000      6.35800000
H     -5.06000000     -6.64900000      6.21300000
H     -3.55600000     -6.73100000      6.05900000
O      4.68200000     -2.34600000     -7.17900000
H      4.39800000     -3.16700000     -6.77700000
H      5.00600000     -1.82100000     -6.44700000
O      7.90900000     -2.16100000      5.42800000
H      7.17200000     -2.69700000      5.13500000
H      7.65700000     -1.86400000      6.30200000
O      6.29400000     16.14000000     -1.06800000
H      6.07600000     16.11800000     -2.00000000
H      5.50400000     15.82400000     -0.63000000
O     -8.02400000    -10.70300000     -9.63300000
H     -8.66000000    -10.07600000     -9.28800000
H     -7.84600000    -11.29300000     -8.90000000
O     10.16200000      5.67800000     11.92200000
H     11.01900000      6.10100000     11.99000000
H      9.53600000      6.40100000     11.95800000
O     10.90500000      7.95900000     -2.65400000
H     10.90900000      7.28400000     -1.97500000
H     10.31900000      7.61800000     -3.32900000
O     -9.79100000     -5.12500000      9.79600000
H     -9.59400000     -4.61800000     10.58400000
H     -9.29000000     -4.69500000      9.10300000
O     -5.24500000     -7.72900000      2.82700000
H     -4.68400000     -8.28600000      3.36500000
H     -5.86600000     -8.33400000      2.42200000
O    -13.55200000     -7.54200000     -1.40300000
H    -12.66200000     -7.50700000     -1.05300000
H    -13.47000000     -8.03800000     -2.21700000
O     -3.76500000     13.11400000    -10.53700000
H     -2.98700000     12.57000000    -10.41000000
H     -3.85200000     13.18800000    -11.48800000
O      0.52100000     -1.30800000     -7.54200000
H      0.45700000     -1.34000000     -6.58800000
H      1.11600000     -0.57900000     -7.71800000
O    -12.03100000     -4.81100000      2.87100000
H    -11.15200000     -5.16600000      2.74100000
H    -12.09600000     -4.09400000      2.24000000
O     -6.45400000     -0.83500000      0.97000000
H     -7.26000000     -0.79700000      1.48500000
H     -6.71400000     -0.54500000      0.09600000
O     -3.20700000    -17.25100000     -1.72300000
H     -2.28800000    -17.51800000     -1.68900000
H     -3.34300000    -16.97500000     -2.63000000
O     10.54900000      2.59300000    -10.16100000
H     10.12700000      2.83600000    -10.98500000
H     10.56300000      3.40400000     -9.65100000
O     -4.48500000      1.95500000     14.92800000
H     -5.42900000      1.82100000     15.01700000
H     -4.10200000      1.10100000     15.12400000
O      7.48500000      1.06000000     -0.33900000
H      7.90400000      0.43400000     -0.92900000
H      6.62400000      0.68300000     -0.16100000
O      7.59500000    -12.16700000      2.77400000
H      7.27400000    -12.63800000      3.54200000
H      8.54900000    -12.19800000      2.85500000
O      1.93100000     -6.92900000    -13.02300000
H      1.74600000     -6.06700000    -12.65200000
H      2.79400000     -6.83600000    -13.42800000
O     -3.20900000      1.40500000     17.57300000
H     -2.58700000      1.99600000     17.14900000
H     -2.66100000      0.77900000     18.04600000
O      7.46600000     -2.00800000      8.31200000
H      7.80300000     -2.64800000      8.93900000
H      7.05700000     -1.33400000      8.85300000
O     -0.57500000      7.06300000      3.65600000
H     -0.75900000      6.71100000      4.52700000
H      0.18800000      6.56900000      3.35500000
O     -8.16300000      7.92900000    -13.20500000
H     -8.92000000      8.43700000    -13.49800000
H     -8.38400000      7.02400000    -13.42200000
O     -2.90500000    -16.44500000     -4.59600000
H     -3.61800000    -16.31200000     -5.22000000
H     -2.64400000    -17.35800000     -4.72100000
O     -7.31000000     -3.36000000    -10.18500000
H     -6.71200000     -3.83000000    -10.76700000
H     -7.25300000     -2.44700000    -10.46900000
O      6.95200000      0.70100000     -3.41100000
H      7.57900000      0.07000000     -3.05900000
H      7.46700000      1.49500000     -3.55500000
O    -13.56100000     -5.48500000     -7.42700000
H    -13.80600000     -4.59600000     -7.68500000
H    -13.92000000     -6.04300000     -8.11700000
O     14.24500000      5.32600000     -6.69800000
H     13.52700000      5.20300000     -7.31900000
H     13.81700000      5.59600000     -5.88600000
O      1.89700000    -13.03000000     -0.79400000
H      2.01000000    -13.30500000     -1.70400000
H      1.67500000    -12.10100000     -0.85000000
O     -3.09600000     16.52100000      0.57100000
H     -2.63800000     17.35800000      0.49400000
H     -3.91100000     16.64800000      0.08400000
O     -2.95000000      9.43400000     -6.59000000
H     -2.18800000      8.87100000     -6.45500000
H     -3.63200000      9.05200000     -6.03800000
O     10.48200000     -1.08500000     -7.34000000
H     10.65100000     -0.90600000     -8.26500000
H     10.88400000     -0.35100000     -6.87600000
O    -16.52500000      0.37900000      3.97100000
H    -15.92400000      0.40000000      4.71600000
H    -17.38100000      0.58100000      4.34900000
O      7.29800000     -1.19300000      2.57900000
H      6.53700000     -0.64900000      2.37300000
H      7.27400000     -1.28700000      3.53100000
O     13.44100000      0.65500000    -11.36600000
H     12.99700000     -0.18200000    -11.50400000
H     14.09700000      0.69700000    -12.06200000
O    -14.24600000      0.45200000      2.68900000
H    -13.51400000      0.17100000      3.23900000
H    -15.01700000      0.35000000      3.24700000
O     10.31300000     -3.74500000    -10.20400000
H      9.89600000     -4.31400000    -10.85100000
H      9.62400000     -3.13300000     -9.94400000
O     -3.95700000     -7.77800000      9.65800000
H     -3.25000000     -7.17100000      9.43600000
H     -4.70100000     -7.48100000      9.13400000
O     14.16200000      1.91900000     -8.82800000
H     13.65500000      1.57800000     -9.56500000
H     14.29400000      2.84400000     -9.03500000
O     -4.46600000      6.87100000     -3.92200000
H     -4.08600000      6.13600000     -3.44100000
H     -4.77800000      7.46700000     -3.24100000
O     -7.87800000      1.41400000    -11.04100000
H     -7.22400000      2.09900000    -10.90000000
H     -7.67300000      1.06200000    -11.90700000
O      6.00700000     -6.13700000     -3.32200000
H      6.71400000     -6.57100000     -2.84300000
H      6.28300000     -5.22200000     -3.37700000
O     -9.40200000      3.29100000     -3.63000000
H     -9.71900000      3.33000000     -4.53300000
H     -8.92900000      2.46000000     -3.57800000
O      1.80300000      2.59200000     11.03600000
H      2.07500000      2.87200000     11.91000000
H      1.27400000      3.31800000     10.70500000
O     -1.33100000      2.88400000     15.99100000
H     -0.40500000      3.03200000     16.18100000
H     -1.33400000      2.18400000     15.33900000
O      6.27400000     11.97600000      8.21300000
H      7.15700000     12.10900000      7.86800000
H      6.15800000     11.02600000      8.21300000
O     -4.56800000      9.64800000      6.22000000
H     -3.89700000      9.96700000      5.61600000
H     -4.88400000     10.43500000      6.66400000
O     -0.84500000     16.04100000      4.08400000
H     -1.67400000     15.76500000      3.69300000
H     -0.51200000     15.25800000      4.52100000
O      1.46500000     10.57800000     -5.82500000
H      1.22700000      9.74700000     -5.41300000
H      1.25900000     10.45400000     -6.75200000
O     -4.40200000      9.76500000     13.23700000
H     -4.40100000      9.84900000     14.19100000
H     -3.92700000      8.95100000     13.06900000
O      8.87100000     -2.68200000     11.28500000
H      8.87700000     -3.52400000     10.82800000
H      9.75000000     -2.32900000     11.14700000
O      4.33300000      1.09000000    -13.13100000
H      4.21400000      1.42800000    -14.01800000
H      3.48800000      0.70100000    -12.90600000
O     -0.86800000     -1.54300000     11.09000000
H     -1.11600000     -0.70200000     10.70600000
H      0.04600000     -1.42800000     11.35000000
O     12.09500000    -10.62900000     -8.73600000
H     12.56800000     -9.83200000     -8.49600000
H     11.24400000    -10.31900000     -9.04500000
O     -0.13600000      5.75500000     -3.55300000
H      0.19900000      4.91900000     -3.87500000
H      0.13400000      5.78400000     -2.63500000
O      3.68100000      2.44900000      6.85800000
H      2.85900000      2.92500000      6.97500000
H      4.35700000      3.06800000      7.13300000
O      6.64200000     -8.62100000     11.48900000
H      5.70700000     -8.78800000     11.60600000
H      7.05300000     -9.47800000     11.59600000
O     -7.73600000     14.75300000      5.79900000
H     -6.95500000     15.27900000      5.62500000
H     -7.42000000     13.84900000      5.79900000
O    -11.35800000      8.89800000      8.02700000
H    -10.59100000      8.68800000      8.55900000
H    -11.86300000      9.50900000      8.56400000
O      4.84500000     14.03400000      7.40500000
H      3.99700000     13.62600000      7.57800000
H      5.48400000     13.34500000      7.58800000
O      7.26800000     -5.62100000     12.53900000
H      7.95400000     -5.92900000     13.13200000
H      7.64400000     -4.84800000     12.11900000
O    -10.76900000     -8.47700000     -5.81400000
H    -11.58300000     -8.00100000     -5.64500000
H    -10.94700000     -9.36900000     -5.51600000
O      5.19400000      9.59100000      6.30800000
H      4.90000000     10.33400000      5.78000000
H      4.56100000      9.54100000      7.02400000
O      5.38700000      0.13000000     -5.85300000
H      5.79300000      0.23300000     -4.99200000
H      5.31500000      1.02300000     -6.19100000
O     -9.95600000      9.33800000     12.63000000
H    -10.69100000      9.78900000     12.21300000
H     -9.90400000      8.49600000     12.17700000
O     -3.71200000      4.28400000     -7.35400000
H     -4.02300000      5.17200000     -7.17300000
H     -3.03300000      4.13000000     -6.69700000
O      1.30500000      6.99000000     -7.10000000
H      1.69800000      7.30700000     -7.91400000
H      1.92300000      6.33500000     -6.77500000
O      3.62200000     12.87900000    -10.04900000
H      3.30600000     12.40000000    -10.81500000
H      4.16500000     13.57900000    -10.41100000
O      9.48800000     13.30200000     -7.54400000
H      8.59100000     13.36700000     -7.87200000
H     10.02000000     13.16300000     -8.32700000
O      7.86400000      1.72200000      6.72300000
H      7.39300000      1.70000000      7.55600000
H      8.52700000      1.03700000      6.80400000
O     -5.62000000     -7.56500000    -11.90400000
H     -6.04000000     -7.62800000    -11.04600000
H     -4.72100000     -7.29800000    -11.71200000
O      7.22600000     -4.92200000    -12.81600000
H      6.54700000     -5.25700000    -12.23100000
H      6.74600000     -4.59800000    -13.57800000
O    -13.72300000      8.39600000     -4.59800000
H    -13.64500000      7.45800000     -4.76800000
H    -13.55900000      8.80700000     -5.44700000
O      4.83900000      8.38900000     -7.50700000
H      4.23800000      8.28300000     -8.24400000
H      5.33500000      9.18100000     -7.71400000
O    -12.80300000      2.91300000      8.06500000
H    -12.99600000      3.84400000      7.95900000
H    -12.67900000      2.59000000      7.17200000
O    -10.87100000    -11.37000000     -0.30800000
H    -10.41700000    -11.28900000     -1.14700000
H    -10.56200000    -12.20100000      0.05200000
O      2.57600000      4.19000000      0.47900000
H      3.13900000      3.81800000      1.15800000
H      3.02800000      3.99300000     -0.34100000
O     -4.48400000      9.07200000      2.01600000
H     -5.28300000      9.59700000      1.96200000
H     -4.78200000      8.17000000      1.90300000
O     -7.25500000     -0.85200000      4.97600000
H     -8.01000000     -1.28100000      4.57400000
H     -7.22600000     -1.20200000      5.86600000
O     -3.83400000    -13.93800000      2.22600000
H     -3.82000000    -14.76900000      1.75200000
H     -3.44600000    -14.14100000      3.07700000
O     -2.24900000     12.10000000     -6.71300000
H     -1.66600000     12.21400000     -5.96200000
H     -2.52300000     11.18400000     -6.66600000
O      5.38400000     -4.14400000     14.95200000
H      5.58600000     -5.06000000     14.75700000
H      6.22900000     -3.69700000     14.89900000
O      0.77500000     -4.77500000    -11.41700000
H      1.51300000     -4.38700000    -10.94700000
H      0.10900000     -4.91500000    -10.74300000
O     -2.33900000      3.86400000      9.33700000
H     -1.61000000      3.36600000      9.70700000
H     -2.10900000      3.97400000      8.41400000
O     16.24300000      1.40500000      1.22500000
H     16.71900000      0.62500000      1.50700000
H     16.67600000      1.67000000      0.41300000
O     15.23400000     -7.65400000     -4.75300000
H     14.67500000     -7.45900000     -4.00100000
H     14.73200000     -7.35000000     -5.50900000
O    -12.99100000      5.56600000      2.20000000
H    -12.81000000      4.75400000      1.72800000
H    -12.15900000      6.03900000      2.19100000
O     -8.81900000    -11.43400000      8.55700000
H     -9.58000000    -11.11800000      8.07000000
H     -8.77800000    -10.86900000      9.32900000
O     -2.44200000      0.00000000      8.89600000
H     -3.35300000     -0.28900000      8.85400000
H     -2.13000000     -0.05900000      7.99200000
O     13.76600000      7.13300000      8.55600000
H     14.25800000      6.40800000      8.94100000
H     13.95900000      7.08300000      7.62000000
O      9.58300000    -10.65600000      6.43000000
H     10.07500000    -11.28800000      6.95400000
H      8.80600000    -11.13600000      6.14400000
O     -4.02000000     -0.89500000     15.82200000
H     -3.61700000     -1.36500000     15.09200000
H     -3.50600000     -1.15400000     16.58700000
O      7.58000000     -1.21200000     -7.24100000
H      7.14500000     -0.38600000     -7.02900000
H      8.50900000     -1.03900000     -7.08800000
O      2.49000000      0.67700000     -3.21400000
H      1.74500000      1.03300000     -2.73000000
H      3.25900000      1.01800000     -2.75500000
O    -13.65500000     11.45400000      2.02600000
H    -13.60400000     10.52300000      1.80900000
H    -14.41100000     11.77400000      1.53400000
O     -1.99900000     -5.73600000      5.71000000
H     -1.99100000     -4.89800000      5.24600000
H     -2.09600000     -5.49800000      6.63200000
O      3.44300000     14.85600000      5.12200000
H      3.90000000     15.45100000      4.52800000
H      4.08300000     14.66400000      5.80800000
O    -13.98900000      8.94600000      1.18300000
H    -14.67300000      8.28100000      1.26000000
H    -13.17400000      8.44600000      1.13300000
O      6.23600000     13.94300000      2.98100000
H      5.89300000     14.80100000      3.22900000
H      6.40700000     14.01600000      2.04200000
O     -8.45700000     -1.38400000      9.18500000
H     -7.98000000     -0.61900000      9.50600000
H     -9.25600000     -1.02400000      8.79900000
O    -10.29400000     -2.02700000     13.72700000
H    -10.59400000     -2.45200000     14.53100000
H    -11.03000000     -1.47600000     13.45900000
O    -16.74800000     -1.44500000     -3.27000000
H    -17.07400000     -0.68000000     -3.74500000
H    -15.80100000     -1.42700000     -3.40700000
O      7.65700000     10.64100000    -12.25600000
H      7.63700000      9.77500000    -11.84800000
H      6.80300000     10.72500000    -12.68100000
O     -1.34600000     13.14500000    -12.89700000
H     -0.81900000     12.34600000    -12.91800000
H     -1.00800000     13.63600000    -12.14900000
O     -1.36000000    -15.55100000      3.22200000
H     -0.70900000    -15.50000000      2.52300000
H     -1.57600000    -14.63900000      3.41600000
O      8.93400000    -10.37800000     -9.27600000
H      8.96500000     -9.78700000     -8.52400000
H      8.03100000    -10.31900000     -9.59000000
O     -7.68400000      9.21600000    -10.74800000
H     -7.58000000     10.14600000    -10.95200000
H     -8.03200000      8.83200000    -11.55300000
O     -3.87300000     -6.24600000     11.81600000
H     -4.63200000     -6.49800000     12.34200000
H     -3.72400000     -6.99500000     11.23800000
O     -9.60300000     -9.57400000     10.39600000
H     -8.95600000     -8.98300000     10.78100000
H    -10.27400000     -9.66700000     11.07200000
O    -14.47500000      6.35600000     -1.98200000
H    -15.18700000      6.56300000     -2.58700000
H    -13.70200000      6.76500000     -2.37300000
O     -0.60700000     12.69300000     -9.13000000
H      0.07500000     12.05300000     -8.92900000
H     -1.30400000     12.50500000     -8.50100000
O     12.51200000      5.88300000     -4.43000000
H     11.59300000      5.69500000     -4.62100000
H     12.54300000      6.83200000     -4.31000000
O     11.03900000     10.38900000     -4.40200000
H     11.50900000      9.86700000     -3.75200000
H     11.63400000     11.10900000     -4.60800000
O     10.01100000     -3.64800000     -6.23700000
H     10.12800000     -2.77900000     -6.62000000
H      9.20800000     -3.98100000     -6.63900000
O     -1.62900000    -10.64400000      5.25100000
H     -1.40300000     -9.77800000      5.59100000
H     -2.35700000    -10.93400000      5.80100000
O      1.13400000     11.13500000     -0.79900000
H      1.18100000     10.51000000     -0.07600000
H      0.84400000     10.61300000     -1.54700000
O     -4.75900000      4.58600000     16.92900000
H     -4.19100000      4.52600000     16.16100000
H     -4.32900000      4.04200000     17.58900000
O      7.81200000     12.90700000     -3.50600000
H      7.64000000     12.38700000     -2.72100000
H      6.94900000     13.05000000     -3.89300000
O      3.79300000     -6.86800000      9.91400000
H      4.37500000     -6.60600000      9.20100000
H      3.34600000     -7.64800000      9.58500000
O     -5.75800000      5.42600000      8.67000000
H     -5.42100000      4.70800000      8.13400000
H     -5.73200000      6.18900000      8.09300000
O    -10.21000000     -2.72400000     -0.61700000
H    -10.04100000     -1.78500000     -0.54300000
H    -10.79100000     -2.92200000      0.11600000
O     -4.92800000     -4.15300000     10.44200000
H     -4.32600000     -4.69200000     10.95500000
H     -5.49700000     -4.78400000     10.00000000
O      3.99000000    -12.02300000      1.09400000
H      3.70500000    -12.16600000      1.99700000
H      3.45800000    -12.62700000      0.57600000
O      6.74600000     13.27400000     -8.87500000
H      6.01600000     12.70900000     -8.62500000
H      6.38400000     13.85100000     -9.54800000
O     17.38300000      2.51000000     -0.95300000
H     18.10100000      3.14300000     -0.93100000
H     16.62300000      3.01900000     -1.23400000
O      8.74500000      7.97200000     11.18500000
H      8.39000000      8.00500000     10.29600000
H      9.66000000      8.23500000     11.08700000
O    -13.55000000     10.18800000     -2.13300000
H    -13.43800000      9.63100000     -2.90400000
H    -13.17300000      9.68000000     -1.41400000
O      5.87900000      5.43200000    -13.17100000
H      6.53500000      6.05700000    -12.86200000
H      6.18700000      5.17100000    -14.03900000
O      3.57200000     11.92400000      5.11000000
H      3.66100000     12.76900000      4.66800000
H      3.36400000     12.14900000      6.01600000
O      2.21200000      3.36800000    -15.83000000
H      2.80200000      2.76900000    -15.37300000
H      2.73200000      3.70800000    -16.55900000
O    -10.12600000      8.39100000     -7.03000000
H    -11.01700000      8.05400000     -6.93800000
H     -9.92000000      8.76200000     -6.17100000
O      4.29400000    -14.12900000      4.73900000
H      3.90900000    -14.72900000      5.37700000
H      3.55000000    -13.81900000      4.22200000
O     -9.51600000     -6.86000000      2.41500000
H    -10.02100000     -7.53900000      2.86300000
H     -8.69000000     -7.28700000      2.18700000
O     -0.02000000      3.96200000     -9.20300000
H     -0.28300000      3.79900000    -10.10900000
H     -0.41800000      4.80500000     -8.98600000
O    -11.46600000      6.87100000    -10.23000000
H    -11.82200000      7.27800000    -11.01900000
H    -11.89300000      7.33400000     -9.50800000
O      3.08800000      3.51200000     -9.67500000
H      3.33200000      2.59100000     -9.58400000
H      2.55000000      3.69500000     -8.90500000
O     -5.01200000      2.73500000      4.57200000
H     -5.95200000      2.85600000      4.70300000
H     -4.93500000      1.86800000      4.17300000
O      1.33900000      1.06400000    -14.17400000
H      0.99300000      1.44400000    -14.98200000
H      1.14800000      1.71800000    -13.50200000
O     -5.06600000      8.99500000     -2.37900000
H     -4.89000000      9.91200000     -2.59300000
H     -4.38700000      8.76200000     -1.74600000
O     -7.55100000    -12.77100000     -7.88000000
H     -7.77900000    -13.52100000     -7.33000000
H     -6.67600000    -12.97300000     -8.21000000
O    -11.76500000     -8.12200000      8.40300000
H    -11.52100000     -7.65500000      7.60400000
H    -11.53700000     -7.52000000      9.11200000
O      8.70000000     -4.68400000      9.12700000
H      8.66000000     -5.53200000      9.56800000
H      8.50800000     -4.88100000      8.21100000
O      9.60400000     -8.50100000     -4.62400000
H      9.50700000     -7.55300000     -4.52700000
H      8.89400000     -8.86900000     -4.09800000
O     -7.73600000      2.48400000      4.83100000
H     -8.43500000      2.16500000      4.25900000
H     -7.88200000      2.03300000      5.66200000
O      3.80900000    -14.57400000     -6.71100000
H      4.02200000    -13.70600000     -6.36800000
H      2.99000000    -14.81000000     -6.27500000
O    -11.74000000      0.92400000     -4.65000000
H    -11.51800000      0.22000000     -5.25900000
H    -10.91300000      1.38300000     -4.50200000
O    -15.54100000     -7.88000000      3.96800000
H    -15.25500000     -6.98200000      3.79900000
H    -15.35200000     -8.34800000      3.15500000
O     -2.61300000      8.83000000     -1.00100000
H     -2.43600000      8.04100000     -0.48800000
H     -1.83700000      8.93700000     -1.55100000
O      5.16100000      6.97200000      1.98400000
H      5.69300000      6.23800000      2.28800000
H      4.79800000      7.35300000      2.78400000
O     15.28400000     -7.34500000      7.07000000
H     15.99600000     -7.80800000      6.63000000
H     14.59600000     -7.27800000      6.40800000
O    -11.65600000    -10.45100000     -9.70200000
H    -11.04000000     -9.83100000     -9.31200000
H    -11.85700000    -10.08100000    -10.56100000
O     -1.00800000    -15.65200000     -6.20600000
H     -1.78900000    -15.87200000     -5.69800000
H     -1.11100000    -14.72400000     -6.41400000
O     -5.69400000      3.54100000    -11.18000000
H     -6.17500000      4.12100000    -10.58900000
H     -4.87600000      3.35400000    -10.72000000
O     -6.37800000     12.31800000      5.13400000
H     -6.04500000     11.85500000      5.90300000
H     -7.08600000     11.76200000      4.80800000
O      8.05400000      7.87500000      4.46800000
H      7.19300000      8.09200000      4.11000000
H      8.34000000      8.67700000      4.90700000
O    -13.81400000     -0.41900000     -3.25200000
H    -12.91700000     -0.15000000     -3.45000000
H    -14.31200000      0.39900000     -3.23800000
O      2.56300000     12.69200000      8.08200000
H      2.77400000     11.75900000      8.05200000
H      1.66800000     12.74600000      7.74600000
O     11.12200000     -6.28000000     -8.21600000
H     11.16800000     -5.84600000     -9.06800000
H     11.92400000     -6.01200000     -7.76800000
O      6.40000000     -5.59400000      3.61100000
H      6.79400000     -6.15000000      2.93800000
H      6.03100000     -4.85600000      3.12600000
O      3.32800000     15.61800000     -5.12100000
H      3.29500000     15.05600000     -5.89500000
H      2.48200000     15.48700000     -4.69300000
O     13.37900000     -5.82400000     -6.39200000
H     12.82300000     -5.66900000     -5.62900000
H     13.30400000     -5.02200000     -6.91000000
O     -5.35100000     -9.43000000     -6.26200000
H     -5.52400000     -9.59500000     -7.18900000
H     -6.20900000     -9.22700000     -5.89100000
O      5.88000000    -11.70400000     -2.26700000
H      5.18900000    -11.06900000     -2.07600000
H      6.20100000    -11.97400000     -1.40600000
O      0.88500000     -9.67500000    -12.74700000
H      1.35500000     -8.85700000    -12.58700000
H      0.99400000    -10.17600000    -11.93800000
O      8.08800000     10.10400000     -9.47000000
H      7.97000000      9.23900000     -9.86200000
H      8.99200000     10.10300000     -9.15500000
O      6.45600000    -11.43700000      8.84300000
H      5.58600000    -11.30300000      8.46600000
H      6.84800000    -12.12300000      8.30200000
O     -0.05100000     -7.61800000      9.45400000
H      0.29100000     -7.32900000     10.30000000
H      0.15300000     -8.55300000      9.42000000
O      0.71500000      8.50900000    -10.82700000
H      0.16400000      9.01300000    -11.42500000
H      0.85900000      7.67600000    -11.27700000
O     -8.47000000      0.28000000    -14.71300000
H     -7.59300000      0.46000000    -14.37400000
H     -8.33800000      0.12700000    -15.64900000
O     -2.56100000     10.30000000      8.70700000
H     -3.25700000     10.91100000      8.95000000
H     -2.88900000      9.44300000      8.97800000
O     -5.25000000    -13.11800000      6.44000000
H     -4.81200000    -13.84500000      6.88200000
H     -5.56000000    -12.55800000      7.15200000
O      2.49700000     -9.31900000     -4.00500000
H      2.18700000    -10.08400000     -4.49000000
H      3.37600000     -9.15800000     -4.34900000
O     14.34500000     -1.41200000      8.51600000
H     14.55700000     -0.50700000      8.74600000
H     13.81700000     -1.72800000      9.25000000
O      6.82100000      4.32400000     12.02100000
H      6.38300000      3.57400000     11.61700000
H      7.35100000      3.94300000     12.72100000
O    -14.61800000     -0.41700000      0.14500000
H    -15.16700000     -1.19100000      0.26800000
H    -14.73500000      0.08900000      0.94900000
O     -6.76700000     10.29400000      1.38400000
H     -6.46500000     10.71300000      0.57800000
H     -7.28700000     10.96700000      1.82400000
O     12.88000000    -13.09400000      0.73600000
H     13.45600000    -12.57300000      1.29500000
H     12.48400000    -12.45800000      0.14100000
O      3.56400000    -11.31900000      6.84700000
H      2.68100000    -10.99300000      6.67100000
H      3.63500000    -12.11400000      6.31800000
O     -0.24700000     10.58400000      5.37800000
H     -1.03500000     10.15000000      5.05100000
H      0.30700000     10.68800000      4.60500000
O     -0.68300000     -3.74200000      9.76900000
H      0.08700000     -3.41600000      9.30300000
H     -0.90000000     -3.04700000     10.39000000
O     -3.21800000     -1.03500000      4.34200000
H     -3.60700000     -1.81500000      3.94500000
H     -3.72900000     -0.30700000      3.98900000
O     -9.03000000     -5.49500000     -4.02600000
H     -9.34500000     -5.18600000     -4.87500000
H     -9.64400000     -5.12200000     -3.39300000
O     -6.94100000    -13.92000000      0.95800000
H     -6.53500000    -14.20900000      0.14100000
H     -6.39400000    -13.19200000      1.25400000
O      8.83200000     11.29300000     10.61400000
H      8.11100000     10.90200000     11.10700000
H      9.58500000     10.73400000     10.80700000
O     -3.45500000     -9.81900000      2.95600000
H     -2.97200000    -10.01700000      3.75800000
H     -2.99100000     -9.07400000      2.57400000
O     11.43400000     -1.08400000      2.19500000
H     11.14600000     -1.32100000      3.07700000
H     10.68800000     -0.61800000      1.81700000
O    -13.69700000     -0.52600000      9.82800000
H    -14.55300000     -0.11000000      9.72500000
H    -13.88900000     -1.46400000      9.86300000
O    -11.97500000     -3.70800000     11.98000000
H    -12.78500000     -3.29600000     11.68100000
H    -11.97400000     -3.57500000     12.92800000
O     11.04800000      9.85300000     -0.41500000
H     10.78300000      9.19300000     -1.05600000
H     11.47700000     10.53300000     -0.93500000
O     -5.83100000      2.02800000      9.15700000
H     -5.17000000      2.66000000      9.43900000
H     -5.84400000      2.10300000      8.20300000
O      0.94600000    -10.89900000      6.39700000
H      0.34100000    -11.63100000      6.27300000
H      0.43000000    -10.23600000      6.85400000
O     -3.31100000      2.94100000     -9.83600000
H     -3.31100000      3.46300000     -9.03300000
H     -2.59800000      3.30700000    -10.35900000
O      5.06600000     -9.40500000     -0.92100000
H      5.06800000     -9.56500000      0.02300000
H      4.51800000     -8.62800000     -1.03100000
O     -6.51600000     -8.71000000    -13.98800000
H     -6.08500000     -8.26200000    -13.26000000
H     -7.45000000     -8.55600000    -13.84500000
O      3.09700000     -7.63400000    -10.47200000
H      2.43400000     -8.27000000    -10.20400000
H      2.59600000     -6.89900000    -10.82500000
O      5.47200000      2.78100000     -5.83000000
H      5.43900000      3.25100000     -4.99700000
H      5.76300000      3.43600000     -6.46400000
O     13.02000000      3.41500000     -3.83000000
H     12.83600000      4.35400000     -3.84300000
H     13.87200000      3.34500000     -3.39900000
O      3.93300000      3.03000000      2.66100000
H      4.57000000      3.23600000      3.34500000
H      4.03900000      2.09100000      2.51000000
O      4.51100000     -2.79200000    -14.07600000
H      5.02900000     -2.92600000    -14.86900000
H      3.84000000     -2.15800000    -14.33100000
O     -3.22300000     -9.91900000    -14.98700000
H     -2.53800000     -9.72200000    -15.62600000
H     -2.92100000     -9.50500000    -14.17800000
O     -2.60900000    -18.13200000      2.79300000
H     -3.18100000    -18.31600000      3.53700000
H     -2.14700000    -17.33000000      3.03800000
O     -4.45300000    -10.87100000     -4.00300000
H     -4.37000000    -10.74500000     -4.94800000
H     -5.08400000    -11.58400000     -3.91100000
O     -9.57700000     -9.37800000      5.49300000
H     -9.88000000     -9.47200000      4.59000000
H    -10.13900000     -9.96700000      5.99700000
O      9.99600000     11.47500000      3.93800000
H     10.79300000     11.45000000      3.40700000
H      9.28300000     11.43500000      3.30100000
O     -3.06800000     12.08900000      1.93700000
H     -3.46700000     11.22000000      1.89700000
H     -2.78900000     12.18200000      2.84800000
O     15.95200000      6.55400000     -4.18700000
H     16.23500000      7.15200000     -3.49500000
H     16.07500000      7.04900000     -4.99700000
O      1.85000000     -6.14400000    -16.25900000
H      2.64400000     -5.60800000    -16.24700000
H      2.10500000     -6.93800000    -16.72800000
O    -10.26000000    -13.04100000     -6.94500000
H     -9.45200000    -12.58100000     -7.17300000
H    -10.79800000    -12.98400000     -7.73500000
O      3.27800000     -4.10700000      0.33500000
H      2.98600000     -3.66300000     -0.46000000
H      3.75300000     -4.87700000      0.02000000
O    -11.83400000     -6.57300000     11.62800000
H    -11.82100000     -5.61800000     11.67600000
H    -11.23900000     -6.78500000     10.90800000
O     13.25600000     -7.12700000      5.12200000
H     12.41900000     -7.53400000      5.34400000
H     13.21400000     -6.99400000      4.17400000
O     -5.39000000     -6.83000000     -8.65200000
H     -4.55800000     -6.43500000     -8.91100000
H     -5.22900000     -7.77300000     -8.68900000
O    -10.20400000      5.99400000     -5.30500000
H    -10.22600000      6.65400000     -5.99900000
H    -10.57100000      6.43800000     -4.54100000
O      4.86700000     -2.22400000     12.49200000
H      4.41700000     -1.65000000     13.11200000
H      5.24400000     -2.91600000     13.03600000
O      9.22200000      8.62000000     -5.06900000
H      9.89200000      9.17000000     -4.66400000
H      8.79400000      9.19300000     -5.70500000
O     -7.70700000    -14.45200000     -3.41500000
H     -8.15700000    -14.73500000     -4.21100000
H     -8.23300000    -14.81300000     -2.70200000
O      5.55200000      4.68500000      6.83900000
H      5.92700000      5.43800000      7.29600000
H      6.03800000      3.93300000      7.17900000
O     10.00100000     -0.68500000    -14.85900000
H     10.47400000     -1.51400000    -14.92800000
H      9.37700000     -0.82300000    -14.14700000
O    -10.19900000      3.09700000     -6.36200000
H    -10.13400000      4.04200000     -6.22300000
H    -10.87500000      2.99900000     -7.03400000
O    -10.56500000      1.37300000    -10.33900000
H    -10.57800000      2.21200000     -9.87800000
H     -9.66800000      1.29000000    -10.66000000
O     -9.50100000     -2.17300000    -14.08300000
H     -8.87600000     -2.66200000    -14.61800000
H     -9.28500000     -1.25400000    -14.24200000
O      0.78800000    -11.08400000    -10.41700000
H      1.45700000    -11.65900000    -10.04700000
H     -0.04100000    -11.45500000    -10.11200000
O     -2.46300000      1.38100000     12.89100000
H     -2.19600000      0.59600000     13.36900000
H     -3.20000000      1.72800000     13.39300000
O     -8.99200000      7.56400000      8.88600000
H     -8.81000000      7.19200000      8.02300000
H     -8.13500000      7.83400000      9.21600000
O      0.40400000     12.87900000      6.69000000
H      0.15500000     12.27800000      5.98800000
H     -0.42600000     13.13400000      7.09300000
O     10.80200000     -8.00100000      6.50700000
H      9.97600000     -8.48500000      6.47400000
H     11.42100000     -8.61200000      6.90500000
O     14.71400000     -4.99400000    -10.44300000
H     13.97900000     -5.26300000    -10.99300000
H     14.36600000     -4.27700000     -9.91200000
O      4.15300000     -9.34000000      8.69000000
H      3.92600000     -9.92200000      7.96600000
H      4.96900000     -8.92200000      8.41600000
O     -4.37400000    -10.14400000      6.49100000
H     -5.12500000    -10.34700000      5.93300000
H     -4.36000000     -9.18800000      6.53600000
O      3.30400000     -2.47900000     -2.20200000
H      4.24900000     -2.62100000     -2.15000000
H      3.20200000     -1.52900000     -2.14400000
O      7.37100000      1.16100000    -12.96300000
H      6.42300000      1.28600000    -12.93100000
H      7.55700000      0.55200000    -12.24800000
O      6.85800000     -5.51800000     -6.09800000
H      5.94700000     -5.34200000     -6.33100000
H      6.86300000     -6.43600000     -5.82700000
O     -1.63500000     -2.03400000    -17.58300000
H     -1.46500000     -2.33700000    -16.69100000
H     -2.16400000     -1.24300000    -17.47000000
O      7.66400000     -6.52500000     -9.49500000
H      8.05200000     -7.07000000     -8.81100000
H      7.58100000     -5.66000000     -9.09400000
O      2.71500000      2.12100000     -5.82600000
H      2.83500000      1.36000000     -5.25800000
H      3.50600000      2.14400000     -6.36600000
O     -5.43200000     16.94400000     -0.59300000
H     -5.61900000     16.15200000     -0.08900000
H     -6.11200000     16.96600000     -1.26600000
O     12.29200000     13.10200000     -4.86700000
H     12.71100000     13.56400000     -4.14100000
H     11.35500000     13.24300000     -4.73100000
O      0.57000000     -6.78500000     12.62300000
H      0.76200000     -5.85500000     12.49600000
H     -0.22800000     -6.79400000     13.15100000
O      8.99900000      7.60200000      1.69200000
H      8.39000000      7.70100000      2.42300000
H      9.64300000      8.29900000      1.82100000
O     15.83300000     -1.44800000     -0.79100000
H     14.97600000     -1.15200000     -0.48500000
H     15.63700000     -2.04600000     -1.51200000
O    -12.90000000      3.41700000     -3.98400000
H    -12.38100000      2.61300000     -3.98500000
H    -12.55300000      3.92600000     -3.25100000
O      5.26600000      8.43200000     10.00900000
H      5.40100000      8.07400000     10.88600000
H      5.30300000      9.38100000     10.12900000
O     -9.55300000     14.49500000      3.81600000
H    -10.39600000     14.08000000      4.00200000
H     -9.05200000     14.39100000      4.62500000
O    -17.98000000      5.28600000      1.35500000
H    -17.02800000      5.27100000      1.26500000
H    -18.30400000      5.37200000      0.45800000
O     -1.12200000     13.25500000     10.26200000
H     -0.31600000     12.75200000     10.14700000
H     -1.75900000     12.61700000     10.58300000
O      2.55900000      8.22500000     15.60700000
H      2.51700000      8.88100000     14.91200000
H      2.83100000      8.71500000     16.38400000
O     -7.23200000      5.39400000     -3.10900000
H     -7.81600000      4.81500000     -3.59800000
H     -6.39200000      4.93500000     -3.09900000
O     13.60400000     11.34000000     -0.40200000
H     12.87200000     11.86800000     -0.72100000
H     13.55400000     11.41100000      0.55100000
O      6.61300000    -11.82600000    -10.06300000
H      6.85000000    -11.52200000    -10.93900000
H      6.02900000    -12.56900000    -10.21700000
O     -3.28200000     -6.83400000    -10.73200000
H     -2.86200000     -7.23300000     -9.97000000
H     -2.93000000     -5.94500000    -10.76200000
O     10.36600000     -5.71100000     -4.47500000
H     10.38700000     -5.09900000     -5.21100000
H      9.91500000     -5.23400000     -3.77900000
O     -0.97200000     -2.11400000     -9.58200000
H     -0.40500000     -1.79100000     -8.88200000
H     -0.51100000     -1.88400000    -10.38900000
O      5.03500000      2.01200000     11.38500000
H      4.27000000      1.74400000     11.89400000
H      5.43800000      1.19000000     11.10600000
O     -2.76200000     -9.83500000     10.86800000
H     -3.28700000     -9.14700000     10.46000000
H     -3.20600000    -10.64800000     10.63000000
O     13.40800000     -1.78100000      4.68300000
H     12.46100000     -1.67700000      4.77300000
H     13.63400000     -2.47000000      5.30800000
O     -8.80500000      5.08400000      5.12300000
H     -8.94000000      5.19300000      6.06400000
H     -8.17800000      4.36400000      5.05300000
O      2.73100000     -5.90600000      4.79600000
H      2.44700000     -6.80200000      4.97800000
H      2.28100000     -5.67300000      3.98400000
O      1.55600000     -5.43300000     -2.86500000
H      1.14900000     -6.09300000     -3.42600000
H      1.84100000     -4.74800000     -3.47000000
O     -8.38100000    -11.21100000      2.30500000
H     -7.99900000    -11.97000000      1.86500000
H     -9.24100000    -11.10600000      1.89700000
O     10.31600000     -4.65500000      3.65100000
H     10.27900000     -5.60200000      3.51900000
H      9.74600000     -4.29600000      2.97100000
O      2.83900000      7.61500000     -9.44300000
H      3.50800000      7.55000000    -10.12500000
H      2.03900000      7.84800000     -9.91400000
O     -0.90100000     -8.49800000      6.58500000
H     -1.36000000     -7.68500000      6.37300000
H     -0.23100000     -8.23700000      7.21600000
O     11.49600000     -3.24500000     -0.72300000
H     10.79800000     -2.78000000     -0.26100000
H     11.68700000     -2.69600000     -1.48300000
O     11.86300000     -1.99700000     12.39800000
H     11.15400000     -1.35700000     12.45100000
H     11.83300000     -2.31300000     11.49400000
O    -11.27400000    -10.72700000      7.23200000
H    -11.60200000    -11.52200000      7.65100000
H    -11.59700000    -10.01400000      7.78300000
O      0.16500000    -13.93800000      1.08900000
H     -0.62300000    -13.50400000      0.76100000
H      0.85500000    -13.67200000      0.48200000
O     11.78800000     -9.93600000     -5.06400000
H     12.24500000     -9.65900000     -5.85800000
H     10.91900000     -9.54000000     -5.13700000
O    -11.74000000      6.14600000      7.60500000
H    -12.66500000      5.99300000      7.41400000
H    -11.68300000      7.08700000      7.77300000
O     -3.76300000     15.62500000     -6.97800000
H     -2.88300000     15.80400000     -7.30800000
H     -3.64800000     14.89000000     -6.37600000
O    -15.86000000     -6.47400000     -4.23700000
H    -15.94700000     -5.68900000     -4.77800000
H    -16.34400000     -6.26800000     -3.43700000
O    -14.43800000      5.57200000      7.19200000
H    -14.65000000      5.31800000      6.29400000
H    -15.28700000      5.64100000      7.62900000
O      0.57300000     -6.34700000     -0.30100000
H     -0.33200000     -6.66000000     -0.27100000
H      0.67900000     -6.00600000     -1.18900000
O     -3.78100000      0.90100000     -7.91100000
H     -2.94300000      0.92900000     -7.44900000
H     -3.65400000      1.46700000     -8.67200000
O     -2.11700000     16.83200000     -4.24200000
H     -2.87200000     16.25700000     -4.12200000
H     -1.70100000     16.51800000     -5.04500000
O     11.51200000     -6.06900000      8.45600000
H     11.20600000     -6.69800000      7.80200000
H     11.13800000     -5.23300000      8.17700000
O      0.01300000      9.44100000      7.96800000
H     -0.73700000      9.65400000      8.52300000
H     -0.06600000     10.03300000      7.22000000
O     -0.25900000      7.70700000    -15.95500000
H     -1.20100000      7.72400000    -15.78300000
H      0.05300000      8.56200000    -15.65900000
O     -2.65200000      5.01900000      4.29400000
H     -2.37000000      4.90000000      3.38700000
H     -3.59700000      4.86600000      4.27300000
O     -2.08700000     -3.82600000     15.37600000
H     -1.55300000     -3.07200000     15.12700000
H     -1.72700000     -4.55300000     14.86700000
O     -6.65600000    -12.14100000     -2.82500000
H     -6.94300000    -13.05100000     -2.74800000
H     -7.46700000    -11.64000000     -2.90900000
O     -3.14000000     -2.79700000     -4.43400000
H     -4.02500000     -2.87600000     -4.79100000
H     -2.56500000     -2.92900000     -5.18800000
O     -6.66300000     -2.24800000      7.43300000
H     -5.77400000     -1.97400000      7.65700000
H     -7.22100000     -1.78700000      8.05900000
O    -15.81600000     -2.83200000      2.75600000
H    -15.93500000     -2.44900000      1.88700000
H    -16.51300000     -2.44400000      3.28600000
O      3.80300000     -2.13200000     15.91900000
H      4.58700000     -2.65600000     15.75700000
H      3.83200000     -1.44400000     15.25400000
O      4.37200000     -6.87600000    -14.22800000
H      4.82400000     -6.85800000    -15.07100000
H      4.99000000     -7.30200000    -13.63400000
O     -6.09800000      8.02700000      7.91500000
H     -5.68500000      8.51600000      7.20300000
H     -5.62000000      8.29600000      8.69900000
O    -16.28400000     -0.65600000     -6.20800000
H    -15.84700000     -1.19300000     -6.87000000
H    -15.60600000     -0.05400000     -5.90200000
O     11.24900000      8.95300000      2.15200000
H     12.16000000      8.66600000      2.21500000
H     11.19200000      9.38500000      1.30000000
O      2.86000000     -7.89300000     -7.10800000
H      2.23900000     -7.98300000     -7.83100000
H      2.45400000     -8.37000000     -6.38400000
O      4.27800000     14.28300000     -0.19700000
H      3.96000000     13.82600000     -0.97500000
H      3.58100000     14.17000000      0.44900000
O      4.62100000      8.02200000    -11.41200000
H      4.99600000      8.85100000    -11.11400000
H      4.62300000      8.08800000    -12.36700000
O     -1.36100000      8.95500000    -13.01000000
H     -1.58400000      8.38900000    -12.27100000
H     -1.83000000      8.57400000    -13.75300000
O     11.38700000    -10.10700000      3.50600000
H     10.95700000    -10.09300000      4.36100000
H     12.31500000    -10.22900000      3.70700000
O    -11.10000000      2.67800000     10.86000000
H    -11.85400000      2.95300000     11.38100000
H    -11.26300000      3.04400000      9.99100000
O      2.51700000      8.04600000     -1.08900000
H      2.35300000      8.36700000     -0.20200000
H      1.65800000      7.76000000     -1.40200000
O     -4.74600000      3.50500000      7.07500000
H     -4.88000000      3.20400000      6.17700000
H     -3.79500000      3.56100000      7.16900000
O     -4.15700000     -3.30400000      2.86100000
H     -4.49500000     -3.15400000      1.97900000
H     -3.29000000     -3.68600000      2.72400000
O     -7.32200000      0.94600000     14.36200000
H     -7.18300000      0.00300000     14.27700000
H     -8.01800000      1.14300000     13.73500000
O     16.14900000     -5.11200000     -7.17000000
H     15.72600000     -4.69000000     -7.91800000
H     15.90500000     -4.57000000     -6.42000000
O      8.75600000     -9.38400000      1.75600000
H      8.15000000    -10.04600000      1.42300000
H      9.62000000     -9.78500000      1.67100000
O     10.53200000     -1.18700000      4.65400000
H      9.67200000     -1.59100000      4.77200000
H     10.59200000     -0.54200000      5.35800000
O     -9.63700000     -2.10500000      4.45300000
H    -10.42800000     -1.91300000      4.95800000
H     -9.59300000     -3.06100000      4.43100000
O     -9.57700000     12.94500000      8.38400000
H    -10.31900000     13.46400000      8.69300000
H     -9.83800000     12.65100000      7.51100000
O     -9.49700000     -5.82400000     -9.31800000
H     -9.88500000     -5.35800000    -10.05800000
H     -8.55900000     -5.64700000     -9.38900000
O    -14.36800000      4.86300000      4.78600000
H    -13.79700000      5.22900000      4.11000000
H    -14.92300000      4.23900000      4.31900000
O    -13.83800000      0.28100000     -7.27200000
H    -13.61500000     -0.40100000     -7.90500000
H    -13.19900000      0.17300000     -6.56800000
O     -3.27300000     -4.16000000    -16.40600000
H     -3.23500000     -4.95600000    -15.87500000
H     -2.46200000     -3.69600000    -16.20000000
O     -1.53800000      3.22400000     -0.75500000
H     -1.82600000      3.22400000     -1.66800000
H     -0.81100000      2.60100000     -0.73400000
O     -6.63000000      5.47700000     -9.21400000
H     -7.22500000      6.18500000     -8.96700000
H     -6.14800000      5.27800000     -8.41200000
O      9.51500000     -6.05300000    -11.82800000
H      8.91200000     -5.93500000    -12.56200000
H      8.98500000     -6.47000000    -11.14800000
O    -13.37900000     -1.37600000     -9.56300000
H    -13.59900000     -0.89900000    -10.36300000
H    -12.49400000     -1.70800000     -9.71800000
O      4.35100000     -6.37300000     12.59300000
H      3.92700000     -6.56700000     11.75800000
H      5.26000000     -6.18300000     12.36100000
O     -0.55200000     -4.55200000     17.59200000
H     -0.03300000     -3.74900000     17.62400000
H     -1.28900000     -4.33900000     17.01900000
O    -16.15700000     -5.61800000      1.03600000
H    -17.08600000     -5.48500000      1.22100000
H    -15.71900000     -5.44400000      1.86900000
O      5.22300000     -4.32300000      8.44900000
H      5.97400000     -3.73000000      8.43300000
H      5.24400000     -4.76100000      7.59900000
O     -0.20300000     18.29000000     -2.33600000
H     -0.51300000     17.46900000     -2.71800000
H     -0.82700000     18.94800000     -2.64400000
O     15.49900000     -0.22600000      5.23800000
H     15.40000000      0.24200000      6.06700000
H     14.62500000     -0.56800000      5.05000000
O     -1.51100000     12.33100000     -0.54500000
H     -0.73800000     11.76600000     -0.55500000
H     -1.87500000     12.22100000      0.33400000
O     -6.04300000    -15.30900000     -1.26100000
H     -6.40000000    -15.24200000     -2.14600000
H     -5.09400000    -15.30000000     -1.38500000
O     13.05900000     -8.72400000     -7.19200000
H     12.81000000     -7.90900000     -6.75500000
H     13.86300000     -8.50600000     -7.66400000
O     -9.89300000     -0.82400000     -8.74500000
H    -10.27900000     -0.07900000     -9.20600000
H     -9.80200000     -1.50000000     -9.41700000
O      6.39200000    -10.21700000     -6.53500000
H      6.24700000     -9.76700000     -7.36700000
H      5.90600000     -9.69800000     -5.89400000
O      0.05600000    -14.83700000      8.51600000
H     -0.57700000    -14.91800000      9.22900000
H      0.59800000    -15.62300000      8.58600000
O     -3.86600000    -16.54200000      0.89800000
H     -3.77500000    -16.76300000     -0.02900000
H     -3.18700000    -17.05600000      1.33400000
O    -10.67800000     12.37800000     -2.67300000
H    -11.26700000     13.08600000     -2.93200000
H    -10.09000000     12.77800000     -2.03200000
O     -8.01600000      7.71600000     -8.61300000
H     -8.12500000      8.38500000     -9.28800000
H     -8.72500000      7.88500000     -7.99200000
O      5.25300000     -8.55800000     -8.46700000
H      5.12100000     -7.74300000     -8.95100000
H      4.38500000     -8.77900000     -8.12900000
O     -2.85700000    -14.10200000     -8.50000000
H     -3.10200000    -13.85300000     -7.60800000
H     -3.01600000    -15.04500000     -8.53700000
O     12.91500000     -3.58000000     -8.24900000
H     12.16800000     -3.53200000     -8.84600000
H     13.26400000     -2.68900000     -8.23000000
O      8.57200000      3.13800000     -6.78000000
H      7.90800000      3.74400000     -7.11000000
H      9.33400000      3.69100000     -6.60600000
O     -6.89000000      3.59900000     12.42200000
H     -5.99700000      3.75600000     12.11500000
H     -6.78500000      3.33300000     13.33500000
O     -1.67900000     -7.87800000      1.87900000
H     -2.19900000     -7.09700000      2.06900000
H     -1.65500000     -7.92200000      0.92300000
O     -9.23700000     -4.26700000     -6.89700000
H    -10.07000000     -3.86600000     -6.64900000
H     -9.46200000     -4.86900000     -7.60700000
O    -11.96100000     13.31600000      3.82900000
H    -12.12100000     13.16400000      2.89800000
H    -11.97000000     12.44200000      4.22000000
O     -8.16000000     -7.69500000     11.31800000
H     -8.36300000     -6.97500000     10.72100000
H     -8.43600000     -7.37900000     12.17800000
O     -1.69200000    -11.71200000     -9.24100000
H     -2.44500000    -11.31100000     -9.67300000
H     -2.03700000    -12.51600000     -8.85300000
O      3.31400000      9.66100000     13.22300000
H      3.13100000     10.60000000     13.19800000
H      4.25800000      9.60500000     13.37000000
O     -9.24300000     -8.20100000     -2.12600000
H     -9.35900000     -7.76600000     -2.97100000
H     -8.36600000     -7.94300000     -1.84200000
O     -6.19800000    -10.34700000     -0.30700000
H     -6.05800000    -10.80200000     -1.13700000
H     -5.83300000    -10.93600000      0.35300000
O     17.40000000      0.03500000     -2.11800000
H     17.34400000      0.90200000     -1.71500000
H     16.90900000     -0.53600000     -1.52800000
O      0.11800000    -11.73200000     12.30500000
H     -0.40900000    -11.28900000     12.97000000
H     -0.41100000    -12.48500000     12.04100000
O      5.39900000     10.18100000     -9.63000000
H      6.19000000     10.71100000     -9.73000000
H      4.67900000     10.80400000     -9.73100000
O     -2.35400000     -9.55000000     13.55000000
H     -1.92300000     -8.69700000     13.60300000
H     -2.50100000     -9.68700000     12.61500000
O     -5.03200000      6.46700000    -15.81000000
H     -5.60400000      6.23000000    -15.07900000
H     -5.14100000      5.75600000    -16.44100000
O     -8.76800000      8.02000000      0.85200000
H     -8.53900000      7.76100000     -0.04100000
H     -8.06300000      8.60900000      1.11900000
O     16.61800000     -2.47000000     -5.22100000
H     17.21900000     -3.21500000     -5.26000000
H     16.93500000     -1.87100000     -5.89700000
O      9.03400000    -13.02100000     -2.86400000
H      8.13400000    -12.69400000     -2.85100000
H      9.13200000    -13.48500000     -2.03300000
O     13.81500000     -3.68200000      2.47000000
H     13.18700000     -3.41000000      1.80000000
H     13.70700000     -3.04100000      3.17300000
O     -9.42300000      1.15100000     12.67200000
H     -9.95000000      1.93800000     12.53200000
H    -10.06000000      0.43800000     12.70700000
O     -6.73700000     -6.91700000     -1.68500000
H     -6.08200000     -6.33900000     -2.07700000
H     -7.43800000     -6.33000000     -1.40300000
O     12.56100000     -5.39200000    -12.16600000
H     11.65900000     -5.39500000    -12.48600000
H     13.09700000     -5.38100000    -12.95900000
O    -10.36400000      9.61800000     -4.65600000
H    -10.17800000      8.96600000     -3.98100000
H    -10.87200000     10.29200000     -4.20500000
O      1.58900000     -1.26200000     -4.97700000
H      0.79700000     -0.87400000     -4.60300000
H      2.27700000     -0.62200000     -4.79600000
O     14.94900000      0.30800000     11.13300000
H     14.85300000     -0.52200000     11.60000000
H     14.06200000      0.66800000     11.09900000
O      5.10100000     12.88900000     -3.93900000
H      4.55300000     12.12400000     -3.76500000
H      4.57000000     13.63300000     -3.65600000
O      0.53900000      6.72700000    -13.17500000
H      1.30600000      6.15400000    -13.19600000
H      0.63000000      7.27600000    -13.95400000
O      3.69200000    -12.75900000     11.56400000
H      3.71900000    -11.82400000     11.36000000
H      4.54800000    -13.08900000     11.29300000
O      2.99400000      9.89300000      8.07400000
H      3.11800000      9.23500000      8.75900000
H      2.05800000      9.86200000      7.88000000
O     -1.94700000     -6.13000000     13.98700000
H     -2.47900000     -5.89800000     13.22600000
H     -2.58100000     -6.41800000     14.64400000
O     10.05100000      6.60800000    -10.01900000
H      9.30800000      7.12000000     -9.70000000
H      9.81500000      6.37700000    -10.91700000
O    -16.04300000     -3.76200000     -5.33300000
H    -16.69100000     -3.08600000     -5.13400000
H    -15.74500000     -3.55600000     -6.21900000
O     -4.16900000     -1.16400000     -9.98000000
H     -5.04200000     -0.84600000     -9.75300000
H     -3.59700000     -0.40800000     -9.84900000
O     -2.81100000      8.01500000    -11.05800000
H     -3.46400000      7.83500000    -11.73500000
H     -3.30900000      8.41900000    -10.34700000
O      0.78200000      1.63500000      8.41800000
H      1.66600000      1.75900000      8.76400000
H      0.21600000      1.67100000      9.18900000
O      6.55200000    -12.01500000      0.20300000
H      5.62100000    -12.13800000      0.38600000
H      6.94700000    -11.86400000      1.06100000
O      9.81400000     13.82800000     -5.03000000
H      9.65000000     13.51800000     -5.92000000
H      9.04400000     13.54900000     -4.53400000
O    -11.30200000     10.58200000      3.30400000
H    -11.93800000     10.18200000      3.89800000
H    -11.83600000     11.00200000      2.63000000
O     -7.84100000     15.68700000      1.87900000
H     -8.01800000     15.62800000      2.81700000
H     -7.28300000     16.45900000      1.78800000
O     17.34100000      6.45200000      0.69000000
H     16.58100000      6.04300000      0.27500000
H     18.08700000      5.93400000      0.38700000
O     10.24400000    -12.16400000      1.91200000
H     10.72900000    -11.40800000      2.24300000
H     10.61800000    -12.91200000      2.37800000
O      7.56900000      7.69300000    -10.32200000
H      6.67800000      7.37100000    -10.18600000
H      7.88900000      7.20100000    -11.07900000
O     -5.43700000     -1.85200000    -13.03500000
H     -4.55400000     -1.75900000    -13.39400000
H     -5.40700000     -2.66600000    -12.53300000
O      8.74600000      4.79200000      9.65200000
H      8.08900000      5.48900000      9.64400000
H      9.28300000      4.97800000     10.42200000
O      1.28100000      3.93200000      7.14700000
H      1.04700000      3.09000000      7.53600000
H      0.44200000      4.33900000      6.93200000
O      2.86300000    -11.27200000    -14.12000000
H      3.48200000    -11.70800000    -13.53400000
H      2.45500000    -10.59700000    -13.57900000
O     -1.65100000     -4.83700000      2.61800000
H     -0.69900000     -4.80500000      2.71800000
H     -1.79900000     -4.67100000      1.68700000
O      8.76800000      7.95600000      8.02300000
H      9.53700000      7.80200000      8.57200000
H      9.05500000      8.61100000      7.38600000
O    -10.24300000      0.32300000     -0.72600000
H    -11.16700000      0.56500000     -0.78800000
H     -9.88500000      0.91500000     -0.06500000
O      1.15000000     12.14900000     10.84500000
H      1.39100000     11.58700000     10.10800000
H      1.97700000     12.31500000     11.29900000
O     13.36200000     -0.39200000      0.15800000
H     12.92400000      0.45900000      0.13700000
H     12.93300000     -0.86500000      0.87200000
O      0.13400000    -10.50600000      9.52200000
H      0.67700000    -11.23600000      9.22600000
H     -0.15700000    -10.76300000     10.39700000
O      9.44100000     -8.88300000     -1.21600000
H     10.31800000     -9.23500000     -1.06700000
H      9.54100000     -7.93600000     -1.11100000
O      9.51100000     -5.62400000     -1.15800000
H     10.15900000     -4.96400000     -1.40500000
H      8.98500000     -5.20200000     -0.47900000
O     -1.06800000      1.63600000     10.59300000
H     -1.32600000      0.92200000     10.01000000
H     -1.66000000      1.56000000     11.34100000
O     -3.93400000     15.44300000      8.27200000
H     -3.55600000     16.08400000      8.87500000
H     -4.88000000     15.56600000      8.35500000
O     -2.22700000    -12.59400000     -6.13700000
H     -2.52400000    -12.55600000     -5.22800000
H     -1.52000000    -11.95000000     -6.18400000
O     11.28800000      7.21100000     -7.75100000
H     10.87400000      6.94400000     -8.57200000
H     10.94300000      8.08700000     -7.58200000
O     -5.51400000      3.67100000     -4.62300000
H     -5.61500000      4.26300000     -5.36800000
H     -5.64300000      2.79700000     -4.99300000
O      7.43500000    -15.17100000      2.60700000
H      7.65600000    -14.66900000      1.82300000
H      6.77900000    -15.80200000      2.31000000
O      1.58500000    -15.83900000     -5.33500000
H      0.63500000    -15.74900000     -5.26700000
H      1.71500000    -16.65500000     -5.81800000
O      5.20300000     -8.66000000     -4.41100000
H      5.54500000     -9.11900000     -3.64400000
H      5.50900000     -7.75900000     -4.30800000
O     -2.82100000      2.56400000     -3.03500000
H     -3.68300000      2.95100000     -2.88100000
H     -3.00600000      1.73200000     -3.47000000
O    -17.25600000      0.54700000     -1.14600000
H    -16.57600000     -0.12300000     -1.21100000
H    -16.96200000      1.11900000     -0.43700000
O      0.96200000     13.22900000     -5.88400000
H      1.09000000     12.35700000     -5.51200000
H      1.74500000     13.38200000     -6.41200000
O    -14.15600000     -4.45900000     -0.84200000
H    -13.83000000     -4.04200000     -1.64000000
H    -13.75000000     -5.32600000     -0.84200000
O      7.24200000     13.67000000      0.26300000
H      6.64200000     13.00900000     -0.08100000
H      7.16000000     14.40700000     -0.34100000
O      5.60900000      6.97100000     12.18400000
H      5.74800000      6.02500000     12.14000000
H      6.15000000      7.25800000     12.92000000
O     14.11100000      1.62100000     -5.87400000
H     14.02600000      2.41000000     -5.33900000
H     14.13300000      1.94400000     -6.77500000
O      4.58700000      7.95100000      4.35800000
H      4.88500000      8.46100000      5.11100000
H      3.76900000      7.54800000      4.65000000
O     -8.27400000     -5.18000000     13.32200000
H     -7.37200000     -4.88700000     13.44900000
H     -8.65700000     -4.53000000     12.73300000
O     -9.04600000     -4.91900000      4.61000000
H     -8.14900000     -4.70300000      4.35700000
H     -9.24500000     -5.72000000      4.12400000
O    -12.75200000      1.19000000     -1.19000000
H    -13.20100000      2.02400000     -1.33000000
H    -13.45400000      0.57100000     -0.98800000
O      0.89200000      4.92200000      9.91400000
H      1.74800000      5.30200000     10.11000000
H      0.65300000      5.29200000      9.06400000
O      1.91000000    -13.97600000     -3.23800000
H      2.16700000    -13.43900000     -3.98800000
H      1.95700000    -14.87600000     -3.56000000
O     -8.82100000     -3.15200000     11.59900000
H     -8.46500000     -2.48400000     11.01300000
H     -9.44600000     -2.67900000     12.14800000
O      8.23000000     -5.64400000      6.27000000
H      8.84600000     -6.30500000      5.95400000
H      7.68700000     -5.43900000      5.50800000
O    -10.14000000      3.27400000    -12.93500000
H     -9.63800000      3.21900000    -13.74800000
H     -9.56700000      3.74800000    -12.33100000
O      5.15100000     16.81500000     -3.55300000
H      5.94000000     16.89100000     -4.09000000
H      4.58200000     16.22500000     -4.04600000
O      2.88200000     -3.63200000     -4.81500000
H      3.27700000     -3.25900000     -4.02700000
H      2.41400000     -2.90100000     -5.21800000
O     -6.46500000      9.43000000     11.38600000
H     -5.83800000      9.71100000     12.05300000
H     -7.00800000     10.20300000     11.22900000
O      0.66200000     -8.99000000      2.67000000
H      0.41100000     -9.90800000      2.77800000
H     -0.17000000     -8.51900000      2.62000000
O     -6.24100000     -5.85400000      8.85100000
H     -5.99100000     -5.47800000      8.00700000
H     -6.72900000     -6.64600000      8.62600000
O     -4.03900000    -10.56500000    -11.26200000
H     -3.30600000    -10.02000000    -11.54700000
H     -4.55100000    -10.71300000    -12.05600000
O    -11.16200000     -7.12100000     -0.23200000
H    -10.60400000     -7.14200000      0.54500000
H    -10.60900000     -7.46700000     -0.93300000
O    -11.27200000      9.23900000     -0.57900000
H    -11.11300000      8.94800000      0.31900000
H    -10.78500000     10.05900000     -0.65500000
O      5.10400000      2.34000000     14.49500000
H      5.50100000      2.40500000     15.36300000
H      5.80200000      2.59800000     13.89200000
O     -1.27000000    -16.58400000      5.77200000
H     -1.22100000    -16.24900000      4.87600000
H     -2.16600000    -16.90800000      5.85800000
O     -5.32500000    -13.73600000     -5.08200000
H     -6.07300000    -13.97800000     -4.53500000
H     -5.09300000    -14.54300000     -5.54100000
O    -11.12200000     11.17700000     -7.59900000
H    -10.77100000     11.38800000     -6.73400000
H    -10.86200000     10.26700000     -7.74700000
O     11.01000000      7.51900000      9.60600000
H     11.39700000      8.36700000      9.82100000
H     11.76000000      6.93500000      9.49200000
O      1.38800000     16.00400000      6.74800000
H      1.52900000     15.18300000      7.22000000
H      2.11200000     16.04900000      6.12400000
O     -0.34800000     -7.90100000    -14.38400000
H      0.38100000     -7.30000000    -14.23100000
H     -0.07900000     -8.71600000    -13.96000000
O    -12.28700000     -2.45800000      1.34300000
H    -12.27600000     -1.50100000      1.34600000
H    -13.16900000     -2.68600000      1.04900000
O     11.35800000      0.32500000      9.37200000
H     10.47400000      0.60300000      9.61300000
H     11.93000000      0.99700000      9.74200000
O     -1.50000000     -2.71200000    -15.09400000
H     -0.67600000     -3.19500000    -15.04200000
H     -1.54900000     -2.23200000    -14.26800000
O      9.89800000      9.92600000      6.46100000
H     10.13400000     10.26600000      5.59800000
H     10.62700000     10.17800000      7.02600000
O     -2.43700000     -6.25800000    -14.64400000
H     -1.64500000     -6.78700000    -14.54400000
H     -3.05400000     -6.83400000    -15.09600000
O    -11.06100000     -1.98500000    -11.32200000
H    -10.45200000     -2.40700000    -11.92800000
H    -11.19800000     -1.11200000    -11.69100000
O     -8.20800000     -7.45900000      7.50200000
H     -8.80700000     -8.20500000      7.54500000
H     -8.08400000     -7.30500000      6.56600000
O    -11.03700000      6.48200000     10.81100000
H    -10.37600000      5.89200000     11.17200000
H    -10.62300000      6.86000000     10.03500000
O    -10.64300000     11.38000000      6.13800000
H     -9.72500000     11.13400000      6.02100000
H    -11.06700000     10.58100000      6.45000000
O      2.54600000     12.14100000    -12.44800000
H      1.80400000     11.54200000    -12.53400000
H      2.80200000     12.33500000    -13.34900000
O      9.99800000      5.96500000     -0.77700000
H      9.32100000      6.25500000     -0.16500000
H     10.79000000      5.89700000     -0.24300000
O     -2.38300000     -7.20000000     -3.87700000
H     -2.81400000     -6.38300000     -4.12800000
H     -2.93600000     -7.55900000     -3.18300000
O      4.99600000     -5.72400000      5.99100000
H      5.45900000     -6.04100000      5.21600000
H      4.07500000     -5.70700000      5.72900000
O    -11.68100000     -0.98600000     -6.45200000
H    -11.03300000     -0.99800000     -7.15600000
H    -11.83800000     -1.91000000     -6.25600000
O     -0.22200000    -14.82600000     -1.81000000
H      0.59800000    -14.53800000     -2.21000000
H      0.00900000    -15.01900000     -0.90100000
O     -7.60400000     15.99900000     -2.02300000
H     -7.82700000     16.36800000     -2.87700000
H     -8.30100000     16.30200000     -1.44100000
O     -3.78800000    -15.04100000      7.43500000
H     -3.77600000    -15.71000000      6.75100000
H     -2.95300000    -15.15000000      7.89100000
O     -8.86800000      0.36500000     -3.39600000
H     -8.43800000     -0.35600000     -3.85600000
H     -9.27400000     -0.04600000     -2.63200000
O     15.46800000     -5.58600000     -1.10900000
H     16.14000000     -6.15300000     -1.48800000
H     15.38300000     -4.86500000     -1.73200000
O      1.99400000    -10.38500000     -1.40700000
H      2.25300000     -9.90900000     -0.61800000
H      2.64700000    -10.13700000     -2.06100000
O      6.68100000     -7.20700000      1.50400000
H      6.02300000     -7.68800000      2.00600000
H      7.46200000     -7.76000000      1.54100000
O    -11.52600000      2.33400000      5.66000000
H    -11.38400000      2.70300000      4.78800000
H    -10.67400000      2.40000000      6.09000000
O     14.05700000     -1.28700000     -8.04200000
H     13.78000000     -0.43100000     -8.37000000
H     14.10900000     -1.17400000     -7.09300000
O     -0.95500000     15.74200000     -6.49000000
H     -0.60300000     16.31400000     -7.17200000
H     -0.22500000     15.16800000     -6.25800000
O     -3.38300000      4.33100000     14.35300000
H     -2.54800000      4.27600000     13.88800000
H     -3.49400000      3.46600000     14.74900000
O     -5.06300000      0.00700000     11.19000000
H     -4.79500000      0.70000000     11.79400000
H     -5.47200000      0.47100000     10.46000000
O     -3.30400000     -1.57600000     12.58600000
H     -2.64400000     -1.76500000     11.91900000
H     -4.04100000     -1.21000000     12.09700000
O     14.78000000     -2.90400000     -2.64800000
H     15.16600000     -3.18200000     -3.47900000
H     13.85500000     -2.76300000     -2.84900000
O     -9.83600000    -13.52100000      0.90700000
H     -8.95400000    -13.89100000      0.87300000
H    -10.40000000    -14.26400000      1.11800000
O     -0.76800000      0.74400000     -5.03800000
H     -1.01700000      1.06900000     -5.90300000
H     -1.59900000      0.53100000     -4.61300000
O     -1.25300000      7.80100000     14.30700000
H     -0.64900000      7.37600000     13.69700000
H     -2.11900000      7.49200000     14.04100000
O    -11.36700000      3.20700000      0.47700000
H    -11.13000000      3.66600000     -0.32900000
H    -11.97600000      2.52500000      0.19400000
O     -6.96800000     -5.96900000     -6.67500000
H     -7.72300000     -5.38700000     -6.75600000
H     -6.68300000     -6.11800000     -7.57700000
O      3.73900000     -1.88400000    -11.67000000
H      4.16200000     -2.26700000    -12.43900000
H      4.42000000     -1.88200000    -10.99800000
O     -5.57300000     -4.54300000      6.48000000
H     -5.80800000     -3.64400000      6.71200000
H     -5.87200000     -4.64200000      5.57600000
O      4.64800000      0.72600000    -10.13300000
H      5.53200000      0.99900000     -9.88800000
H      4.61500000      0.84400000    -11.08300000
O     -5.08000000      2.69800000     -1.63500000
H     -5.66000000      1.94000000     -1.71500000
H     -4.83400000      2.71400000     -0.71000000
O      2.89100000      6.41200000     11.36500000
H      2.67400000      7.28600000     11.04300000
H      3.77900000      6.49800000     11.71300000
O     -6.18500000      0.92400000    -12.98400000
H     -5.50600000      1.42700000    -13.43300000
H     -5.86800000      0.02100000    -13.00600000
O      4.83200000     10.64100000    -12.90300000
H      3.92400000     10.93800000    -12.85900000
H      4.96200000     10.39800000    -13.82000000
O     -1.90800000     -3.58700000     -6.70800000
H     -1.47900000     -4.33400000     -7.12500000
H     -1.63700000     -2.83300000     -7.23200000
O     -3.33600000      0.25000000     -4.41800000
H     -3.43000000     -0.70200000     -4.45500000
H     -4.21900000      0.58300000     -4.57700000
O     12.70400000      4.91600000      0.79300000
H     12.30400000      4.17400000      0.34100000
H     12.28100000      4.93000000      1.65100000
O     -2.63000000    -11.89400000      7.84300000
H     -3.18600000    -11.21600000      7.45800000
H     -2.89700000    -11.92900000      8.76200000
O     12.20400000      8.22500000      4.96700000
H     11.57600000      8.20900000      4.24500000
H     12.79200000      8.95000000      4.75600000
O      1.92800000     -9.27300000     12.12600000
H      1.25200000     -9.94900000     12.09700000
H      1.44200000     -8.45100000     12.19200000
O     11.36200000      1.72900000     -2.50000000
H     12.09300000      2.02800000     -3.04100000
H     10.58700000      2.10800000     -2.91500000
O      9.97500000     -0.03000000     15.43200000
H      9.02700000     -0.12100000     15.33600000
H     10.08500000      0.48900000     16.22900000
O     12.65200000      1.57600000     11.40900000
H     12.41700000      2.50400000     11.42200000
H     12.58900000      1.30000000     12.32300000
O     -4.41200000     -5.25400000     -5.83900000
H     -3.87000000     -5.15500000     -6.62100000
H     -5.23500000     -5.62000000     -6.16200000
O      7.17500000     -8.67400000    -13.67100000
H      6.55300000     -8.87700000    -14.37000000
H      6.63600000     -8.60800000    -12.88300000
O     -6.82200000      6.76400000     14.09200000
H     -6.86700000      5.83500000     14.31900000
H     -6.88000000      6.78000000     13.13700000
O     -3.47500000      0.03900000    -16.94800000
H     -3.55900000     -0.02100000    -17.89900000
H     -3.25600000      0.95700000    -16.78400000
O      7.68600000      2.43000000     13.75700000
H      8.63700000      2.53400000     13.78500000
H      7.51500000      1.64500000     14.27700000
O    -14.51800000     -3.93600000      9.18000000
H    -13.89300000     -4.49200000      8.71600000
H    -14.14800000     -3.84100000     10.05800000
O     -1.13600000     14.50400000     -2.03100000
H     -1.33700000     13.85500000     -1.35800000
H     -1.70600000     15.24600000     -1.82700000
O      2.11100000     -1.76800000    -15.08400000
H      2.47200000     -1.58300000    -15.95100000
H      1.68500000     -0.95200000    -14.82300000
O    -11.69500000     -3.99500000     -5.97400000
H    -12.16900000     -4.11500000     -5.15100000
H    -12.15600000     -4.55300000     -6.60000000
O     -6.04700000    -11.65600000      8.71700000
H     -6.99500000    -11.66200000      8.58100000
H     -5.75800000    -10.82200000      8.34700000
O     -5.82900000      6.54100000     -0.03300000
H     -6.44200000      6.55900000     -0.76800000
H     -4.96600000      6.47900000     -0.44200000
O     -5.35500000     -4.04500000     13.46900000
H     -4.52900000     -3.62700000     13.71200000
H     -5.41200000     -3.93200000     12.52100000
O     12.60500000     -5.80500000     -0.59100000
H     13.42400000     -5.67200000     -0.11400000
H     12.22000000     -4.93100000     -0.65500000
O     -1.73300000     -7.77600000     -0.75200000
H     -1.45000000     -7.93600000     -1.65200000
H     -2.68900000     -7.74900000     -0.80400000
O      3.47100000    -11.35100000     -7.71900000
H      3.11100000    -11.90200000     -8.41400000
H      4.36800000    -11.16700000     -8.00000000
O     13.97200000      6.34400000      5.93400000
H     14.34100000      5.71700000      5.31200000
H     13.14100000      6.61100000      5.54000000
O      6.94500000    -13.64700000      4.87100000
H      7.32100000    -14.28700000      4.26600000
H      6.01400000    -13.86800000      4.90400000
O      0.67000000     -4.25600000    -14.88800000
H      1.41100000     -3.65600000    -14.97700000
H      0.91700000     -5.02000000    -15.41000000
O     14.05300000    -11.89300000     -3.03500000
H     13.71800000    -11.92100000     -3.93100000
H     13.31500000    -11.57900000     -2.51300000
O     -0.26800000    -11.62500000      3.15600000
H     -0.89900000    -11.16700000      3.71200000
H     -0.79500000    -11.97900000      2.43900000
O      4.85800000     -9.49300000      1.88200000
H      4.66500000    -10.40900000      1.68300000
H      4.03300000     -9.03400000      1.72400000
O    -10.98200000    -11.04900000     -5.00600000
H    -11.79200000    -11.51300000     -4.79400000
H    -10.60300000    -11.54700000     -5.73000000
O     11.38200000      4.76000000      3.06900000
H     12.08400000      4.28700000      3.51600000
H     10.60100000      4.57800000      3.59100000
O      5.39700000      4.93800000     -9.92600000
H      5.20300000      5.21200000    -10.82200000
H      4.68400000      4.34100000     -9.69900000
O      2.99000000      5.65600000      5.56200000
H      3.88700000      5.56000000      5.88100000
H      2.48700000      5.01400000      6.06200000
O      3.57900000     -0.21000000     13.92000000
H      3.89600000      0.68800000     14.01400000
H      2.77600000     -0.12800000     13.40600000
O     -4.24100000     -6.47800000      0.30100000
H     -4.44000000     -7.04000000      1.05000000
H     -5.03900000     -6.49000000     -0.22600000
O      2.29700000     -3.97200000     12.88800000
H      3.09200000     -4.23600000     13.35100000
H      2.56200000     -3.91200000     11.97000000
O     -2.43400000      3.88300000      1.71500000
H     -3.25800000      3.47000000      1.45700000
H     -1.79200000      3.54600000      1.09000000
O     10.78300000     10.15300000     -8.11500000
H     10.55400000     10.79300000     -7.44100000
H     11.47500000     10.57700000     -8.62200000
O      1.23400000     -3.91600000      6.61800000
H      1.86000000     -4.35700000      6.04400000
H      1.53900000     -4.11600000      7.50300000
O     -5.24900000     14.02200000      0.50900000
H     -5.53400000     14.07300000      1.42100000
H     -4.29600000     13.94400000      0.56000000
O     -3.60900000     -4.50200000    -13.02300000
H     -2.89700000     -4.12400000    -12.50700000
H     -3.17100000     -5.06900000    -13.65700000
O      8.75700000      2.67700000     -3.89000000
H      8.69300000      3.50400000     -3.41200000
H      8.44500000      2.88500000     -4.77000000
O      1.83400000      4.35100000     -7.35900000
H      1.10800000      4.08400000     -7.92400000
H      1.81400000      3.72600000     -6.63400000
O     -8.98400000     -0.50700000      2.11100000
H     -9.19600000     -1.28400000      2.62800000
H     -9.82700000     -0.07500000      1.97100000
O      7.96900000     -8.48600000      5.10500000
H      7.01400000     -8.48300000      5.04100000
H      8.27000000     -8.52800000      4.19700000
O      8.96700000      5.25900000      4.39800000
H      8.71800000      6.18300000      4.38300000
H      8.80400000      4.98000000      5.29900000
O      5.34300000     -0.39000000      0.43500000
H      4.87100000     -0.17300000     -0.36900000
H      4.78000000     -1.02200000      0.88000000
O      8.23100000      5.38100000     -2.71200000
H      7.51700000      5.30800000     -2.08000000
H      8.95200000      5.76900000     -2.21500000
O     -1.25000000      4.16000000     12.71700000
H     -0.46900000      4.70500000     12.80200000
H     -1.00700000      3.48900000     12.07900000
O     -1.28200000      0.01200000     15.18000000
H     -1.34000000     -0.40100000     16.04100000
H     -0.61200000     -0.49100000     14.71700000
O     -6.21200000     -1.83200000     17.05300000
H     -5.59900000     -1.13300000     16.82500000
H     -6.58200000     -2.10900000     16.21500000
O     -1.40900000      5.66400000    -11.86500000
H     -1.88900000      6.46300000    -11.65000000
H     -0.74700000      5.94400000    -12.49800000
O     15.61500000      1.00700000      7.85600000
H     14.92800000      1.67100000      7.90800000
H     16.23300000      1.24600000      8.54700000
O      0.49600000     -7.28400000     -4.38700000
H      1.03400000     -8.07600000     -4.38700000
H     -0.33400000     -7.55800000     -3.99800000
O    -11.19000000     -1.97100000      6.65900000
H    -10.95000000     -1.45700000      7.43000000
H    -11.32700000     -2.85700000      6.99600000
O     13.55800000     -6.62700000      2.19000000
H     13.63400000     -5.70500000      2.43300000
H     12.61600000     -6.79600000      2.18400000
O     -4.20800000     -6.75500000     15.58700000
H     -4.02400000     -5.88100000     15.93000000
H     -4.95500000     -6.63000000     15.00100000
O     -5.86700000     -5.27600000     -3.45500000
H     -6.77400000     -5.32600000     -3.75800000
H     -5.34300000     -5.43400000     -4.24000000
O      7.55000000     -4.69400000      0.34100000
H      6.87200000     -4.15800000      0.75400000
H      7.32000000     -5.59300000      0.57500000
O     -2.62300000      7.18100000      6.07300000
H     -3.50000000      7.54900000      5.96600000
H     -2.66100000      6.33800000      5.62100000
O     -2.46600000     -4.18200000    -10.37300000
H     -3.17100000     -4.00300000     -9.75000000
H     -1.78200000     -3.55100000    -10.14800000
O     -2.84200000     12.16000000      5.12000000
H     -1.93900000     11.84500000      5.17500000
H     -3.01100000     12.55200000      5.97600000
O     -5.92200000     13.95800000     -2.89200000
H     -6.31900000     14.63900000     -2.35000000
H     -6.32200000     14.07400000     -3.75400000
O     -5.82600000      0.99400000     -5.75400000
H     -6.71300000      0.87400000     -6.09300000
H     -5.29100000      1.15100000     -6.53200000
O     -6.57100000     14.09400000      8.67700000
H     -7.44600000     14.01500000      8.29800000
H     -6.62800000     14.85300000      9.25700000
O      0.81800000     -8.63000000     -9.00400000
H     -0.09200000     -8.33300000     -8.99300000
H      0.77500000     -9.52300000     -9.34600000
O      9.21800000      1.95600000     10.07100000
H      8.48600000      1.66200000     10.61300000
H      9.03600000      2.88100000      9.90500000
O      0.44000000      0.38600000      5.82600000
H      0.27600000     -0.52300000      6.07400000
H      0.46800000      0.86000000      6.65700000
O     -8.38500000     10.78400000      4.38100000
H     -8.57300000      9.85500000      4.25000000
H     -9.03900000     11.23800000      3.84900000
O     -7.71800000      8.03700000     -1.93800000
H     -6.96600000      8.61300000     -1.79600000
H     -7.38800000      7.35300000     -2.52100000
O     13.79400000     -3.70500000      6.47000000
H     14.03400000     -3.20600000      7.25200000
H     13.37400000     -4.49500000      6.81000000
O     -9.33800000      8.33100000      4.25600000
H     -9.73500000      7.48400000      4.45800000
H     -9.98400000      8.77300000      3.70500000
O    -10.93100000     -9.41100000      2.74800000
H    -11.60300000    -10.09000000      2.70000000
H    -10.93400000     -9.00900000      1.87900000
O     -1.07600000      1.97300000     -7.50200000
H     -1.62700000      2.75600000     -7.47700000
H     -0.37800000      2.19100000     -8.11900000
O      0.20400000      9.82600000     -8.10100000
H      0.46000000      9.79600000     -9.02300000
H      0.09900000      8.90700000     -7.85200000
O     -7.39500000     -8.87300000      1.53400000
H     -6.90100000     -9.17100000      0.77100000
H     -7.65400000     -9.67800000      1.98200000
O     -9.39800000     11.31600000     -0.23700000
H     -8.71400000     11.20300000     -0.89700000
H     -8.98800000     11.84900000      0.44500000
O    -10.30900000      7.33500000     -2.55700000
H    -10.73300000      7.73400000     -1.79700000
H     -9.38900000      7.59000000     -2.48000000
O      4.46000000     -1.09300000      3.09500000
H      4.04900000     -0.33200000      3.50600000
H      4.40000000     -1.78300000      3.75500000
O      4.60600000      1.38400000     -1.72500000
H      4.53300000      2.25200000     -1.32600000
H      5.38700000      1.43800000     -2.27500000
O    -10.03500000     -5.45000000    -13.57700000
H     -9.85800000     -4.58000000    -13.93400000
H    -10.98500000     -5.47500000    -13.46400000
O      1.51800000    -12.74100000      9.02000000
H      1.68500000    -12.84600000      9.95700000
H      0.92500000    -13.45900000      8.80100000
O      8.35300000     -9.13400000      8.33800000
H      7.93100000     -9.98200000      8.47900000
H      8.75300000     -9.20700000      7.47100000
O     11.99400000      2.24200000      0.11800000
H     11.80300000      2.19300000     -0.81800000
H     11.26300000      1.78600000      0.53600000
O     12.78000000     -3.03700000     -4.65000000
H     13.13700000     -2.22800000     -5.01600000
H     11.91600000     -3.12100000     -5.05200000
O      2.35500000    -13.24400000     -9.83100000
H      1.87800000    -14.04700000    -10.04200000
H      2.92000000    -13.09500000    -10.58900000
O      4.52100000      4.21100000     -1.64700000
H      5.40200000      4.17500000     -1.27400000
H      4.60000000      4.80600000     -2.39200000
O     -7.23200000      4.16500000     15.46300000
H     -6.33000000      4.22200000     15.78000000
H     -7.73000000      4.72800000     16.05500000
O     -6.94400000     13.82700000     -5.34700000
H     -6.88500000     14.14100000     -6.24900000
H     -7.86300000     13.58100000     -5.23900000
O    -12.87400000      7.88900000     -7.87300000
H    -13.13000000      8.76600000     -8.16000000
H    -13.68500000      7.38100000     -7.90400000
O      2.66700000     -1.87700000     18.33500000
H      3.29600000     -2.43800000     18.78700000
H      3.04400000     -1.74600000     17.46500000
O      9.64600000      2.50200000      3.87700000
H     10.38800000      2.79500000      4.40700000
H      8.90200000      2.51500000      4.47900000
O    -13.02000000     -1.11000000      4.48900000
H    -12.31100000     -1.38700000      5.07000000
H    -13.49900000     -1.91600000      4.29500000
O      9.00000000     -2.54800000      0.43100000
H      8.38300000     -3.26200000      0.27200000
H      8.68900000     -2.13800000      1.23800000
O     16.64500000     -4.83100000      5.38100000
H     16.91500000     -4.88800000      6.29700000
H     15.79100000     -5.26300000      5.35500000
O     -0.67500000     10.00300000     -2.87400000
H     -1.03000000     10.82000000     -3.22500000
H     -0.28500000      9.56700000     -3.63200000
O      4.50100000     16.09000000      3.09100000
H      3.73100000     16.24800000      2.54500000
H      5.17400000     16.66700000      2.72900000
O     -1.32700000      9.36100000     11.08100000
H     -2.10400000      9.76400000     10.69500000
H     -1.53800000      8.42900000     11.12800000
O     -5.26300000     11.78700000     -7.14700000
H     -4.37000000     11.90500000     -6.82600000
H     -5.72900000     11.38200000     -6.41600000
O     -2.40500000     -1.40900000    -12.53600000
H     -1.44900000     -1.40800000    -12.48700000
H     -2.69000000     -1.62200000    -11.64700000
O     -6.01100000      4.89300000    -13.74100000
H     -5.59400000      4.30000000    -14.36600000
H     -6.12700000      4.36600000    -12.95100000
O     10.43500000     -3.68800000      6.64000000
H      9.58400000     -4.07800000      6.44000000
H     10.78600000     -3.43000000      5.78800000
O     -9.14800000      5.16200000    -11.07900000
H     -9.60800000      5.93600000    -10.75300000
H     -8.22000000      5.37100000    -10.96800000
O    -13.70100000     -3.19500000     -3.15900000
H    -14.55700000     -3.29500000     -3.57600000
H    -13.53900000     -2.25100000     -3.16800000
O     -3.61700000      5.39800000     -1.60600000
H     -2.76000000      5.11400000     -1.28700000
H     -4.17800000      4.62800000     -1.50500000
O     10.28800000      2.95500000     12.92800000
H     10.38000000      3.84100000     12.57600000
H     10.55800000      3.03200000     13.84300000
O     -4.39400000     -3.41500000     -8.54600000
H     -4.31400000     -2.61300000     -9.06100000
H     -5.24000000     -3.33400000     -8.10600000
O    -13.52600000    -11.58500000     -0.57100000
H    -13.89700000    -11.76200000      0.29300000
H    -12.59000000    -11.46900000     -0.41000000
O      4.45700000     -2.71900000      5.36800000
H      4.38000000     -3.62300000      5.67300000
H      4.11600000     -2.19200000      6.09100000
O     11.36200000    -12.46000000     -4.47600000
H     10.68600000    -12.57300000     -3.80700000
H     11.40900000    -11.51400000     -4.61100000
O    -10.92000000     -0.23100000      8.94300000
H    -10.78800000      0.53100000      9.50700000
H    -11.80700000     -0.52900000      9.14600000
O      0.52900000      3.25200000     -4.14700000
H      1.33000000      2.95600000     -4.58100000
H     -0.04100000      2.48300000     -4.14700000
O      2.97400000     -4.18400000     -9.54200000
H      3.80200000     -4.62900000     -9.36000000
H      3.17400000     -3.25400000     -9.43900000
O     -2.09400000     -7.64200000     -8.52900000
H     -1.60800000     -7.02900000     -7.97800000
H     -2.33200000     -8.35800000     -7.93900000
O     15.45500000      9.20400000      0.38100000
H     14.95900000      8.58000000      0.91000000
H     14.88000000      9.96600000      0.30700000
O      0.27800000     14.48700000    -10.98700000
H      1.16800000     14.56400000    -10.64400000
H     -0.17400000     13.92400000    -10.35800000
O      5.86300000      6.47800000     -5.88800000
H      5.95200000      6.94400000     -5.05700000
H      5.33400000      7.05900000     -6.43400000
O     11.99600000    -11.25900000     -1.42400000
H     12.07400000    -10.47500000     -0.88100000
H     11.19700000    -11.12000000     -1.93200000
O      7.13000000     10.51700000     12.80100000
H      6.50700000     10.67200000     12.09100000
H      6.62500000     10.04800000     13.46500000
O      2.00700000    -15.13200000      6.04300000
H      1.38000000    -15.84300000      6.17200000
H      1.49400000    -14.42900000      5.64400000
O    -16.65800000     -6.09200000     -1.58500000
H    -17.48000000     -5.78400000     -1.20400000
H    -16.00900000     -5.96200000     -0.89300000
O     12.48900000      8.98500000    -10.72800000
H     12.08100000      8.89300000     -9.86700000
H     12.54300000      8.09100000    -11.06400000
O      3.97600000    -14.00500000      7.93300000
H      3.65200000    -13.16500000      8.25700000
H      3.32000000    -14.28400000      7.29400000
O     -1.65200000      2.54500000    -16.36300000
H     -1.37400000      2.53700000    -17.27900000
H     -0.97100000      3.04200000    -15.91000000
O     13.62200000      8.94200000     -2.98800000
H     12.94500000      8.38100000     -2.61000000
H     14.43500000      8.64500000     -2.57800000
O    -15.93300000      1.99000000     -8.60100000
H    -15.16100000      1.61500000     -8.17700000
H    -15.63100000      2.82800000     -8.95200000
O    -14.88300000      3.15000000      1.22700000
H    -15.81000000      3.02600000      1.43200000
H    -14.47300000      2.31700000      1.45700000
O      1.68800000      0.00600000     11.84500000
H      1.64300000      0.81800000     11.34000000
H      1.92800000     -0.66200000     11.20200000
O      4.97600000      7.01100000     -0.71000000
H      5.06900000      6.76200000      0.21000000
H      4.05400000      7.25100000     -0.80000000
O     -3.32700000     11.58300000     11.30600000
H     -3.64600000     12.48300000     11.36600000
H     -3.94800000     11.07400000     11.82700000
