# Supplementary material for: Integrated Multiscale Multilevel Approach to Open Shell Molecular Systems
Source: J Chem Theory Comput. 2023 Feb 13;19(5):1446–56. doi: 10.1021/acs.jctc.2c00805 (PMC10018740; doi:10.1021/acs.jctc.2c00805)
Supplement: Supplementary file 2 — ct2c00805_si_002.zip [file ct2c00805_si_002.zip › structures/PROXYL/frame182.xyz]

2576

C      0.74900000     -1.76800000     -0.35300000
H      1.79400000     -1.57900000     -0.60100000
H      0.42600000     -2.78100000     -0.58900000
C     -0.11600000     -0.76400000     -1.09100000
C      0.52100000     -0.41900000     -2.40700000
H      1.50200000      0.05200000     -2.34200000
H     -0.01100000      0.40700000     -2.88000000
H      0.63000000     -1.24000000     -3.11600000
C     -1.60700000     -1.04800000     -1.33800000
H     -2.30400000     -0.91900000     -0.51000000
H     -1.97500000     -0.36600000     -2.10400000
H     -1.70500000     -2.07700000     -1.68300000
N     -0.00600000      0.36000000     -0.12000000
O     -0.33500000      1.48300000     -0.43100000
C      0.20900000     -0.03700000      1.29700000
C      1.46900000      0.79100000      1.81700000
H      1.26600000      1.85700000      1.91500000
H      1.81000000      0.44500000      2.79300000
H      2.35400000      0.61800000      1.20500000
C     -0.97200000      0.25700000      2.21400000
H     -0.80800000      0.08000000      3.27700000
H     -1.87200000     -0.14400000      1.74900000
H     -1.15300000      1.33100000      2.17500000
C      0.36400000     -1.55700000      1.09100000
H      1.03900000     -2.04000000      1.79700000
H     -0.58100000     -2.04400000      1.33300000
O     -4.48600000      1.39900000      0.90900000
H     -4.53400000      2.35300000      0.96200000
H     -4.36400000      1.21600000     -0.02200000
O      3.81200000    -17.23900000      1.70400000
H      3.20200000    -16.82200000      2.31300000
H      3.70000000    -18.17700000      1.85900000
O      1.61100000     13.48700000      5.17000000
H      1.88800000     13.00700000      5.95000000
H      2.41100000     13.90700000      4.85200000
O     11.23200000      0.40800000      0.28200000
H     10.55800000      0.50800000     -0.39100000
H     12.03800000      0.24600000     -0.20800000
O     -3.74700000      4.88200000     15.65100000
H     -3.96500000      5.64200000     15.11100000
H     -4.39400000      4.89600000     16.35600000
O      7.72300000     -8.73400000     -5.04300000
H      7.67700000     -8.72600000     -6.00000000
H      7.15000000     -8.01700000     -4.77100000
O     -1.95900000     -2.60500000      8.78800000
H     -1.50400000     -2.42300000      7.96600000
H     -1.26000000     -2.82400000      9.40500000
O      6.43100000     -0.17500000     12.90500000
H      6.24400000     -1.07900000     13.15700000
H      6.67900000     -0.22900000     11.98200000
O     15.30200000     -5.84600000      0.62400000
H     15.08700000     -5.84900000     -0.30900000
H     16.20300000     -5.52400000      0.66100000
O      1.43400000      5.31000000      0.34600000
H      0.74300000      5.89400000      0.03200000
H      1.38100000      5.36800000      1.30000000
O     -3.15500000     -1.06700000    -16.54100000
H     -3.14800000     -0.39000000    -15.86400000
H     -2.62600000     -0.70100000    -17.25000000
O     12.60800000      2.23000000      7.21900000
H     11.68700000      2.01000000      7.07800000
H     13.08400000      1.67500000      6.60000000
O      5.38100000     15.53500000      2.57400000
H      5.92100000     14.79300000      2.30200000
H      4.48000000     15.22600000      2.47300000
O      1.35900000    -17.21300000     -4.09900000
H      2.22100000    -17.56600000     -4.31900000
H      1.35100000    -17.18000000     -3.14200000
O     -4.29900000      8.27500000      5.91700000
H     -4.42800000      7.34600000      6.10700000
H     -3.41000000      8.32600000      5.56600000
O      6.49500000     -4.94300000      3.15700000
H      5.71100000     -4.49800000      2.83600000
H      7.18800000     -4.67100000      2.55400000
O    -13.60100000    -10.67600000      3.53500000
H    -14.41200000    -10.87000000      3.06500000
H    -13.87200000    -10.56700000      4.44600000
O      4.07100000     15.45800000     -9.40800000
H      3.23400000     15.49700000     -8.94600000
H      4.44100000     14.61100000     -9.16200000
O    -10.04100000     -2.58500000     11.89400000
H    -10.30600000     -3.28200000     12.49400000
H     -9.39600000     -2.99700000     11.31800000
O      2.25500000     14.25500000      9.78300000
H      1.72900000     13.45600000      9.76900000
H      1.61600000     14.96400000      9.72000000
O      2.83800000    -12.34100000      7.82600000
H      1.90400000    -12.40700000      8.02400000
H      3.26700000    -12.83000000      8.52800000
O     -9.55100000     -5.67800000      6.64500000
H     -9.39600000     -6.62000000      6.57600000
H     -9.86300000     -5.42100000      5.77800000
O      2.08200000      2.26100000      4.98400000
H      2.44200000      1.38700000      5.13100000
H      1.14700000      2.16800000      5.16200000
O     -1.94800000      9.98100000     -6.77900000
H     -1.17900000      9.55100000     -6.40600000
H     -1.64700000     10.32400000     -7.62000000
O      5.65500000     15.57000000     -3.19000000
H      6.38700000     15.74200000     -2.59900000
H      5.34100000     16.43900000     -3.44100000
O     14.51400000     -6.02100000      7.55600000
H     15.44600000     -6.03800000      7.77300000
H     14.14600000     -6.77200000      8.02200000
O     -8.70600000     -7.55400000     -3.00100000
H     -8.94100000     -7.15500000     -3.83900000
H     -9.53100000     -7.60000000     -2.51800000
O     -1.16600000     15.56900000      1.67300000
H     -2.10400000     15.50900000      1.49300000
H     -0.83400000     14.68600000      1.51500000
O      8.82400000     10.80600000     11.10300000
H      8.46200000     10.66000000     11.97700000
H      8.42500000     11.62700000     10.81300000
O     -8.85400000    -16.38300000     -2.57500000
H     -9.79600000    -16.38600000     -2.40900000
H     -8.58500000    -15.47900000     -2.40900000
O     12.10600000     11.04200000      2.92700000
H     11.19000000     11.19700000      2.69300000
H     12.45100000     11.91200000      3.12900000
O     -3.96000000    -10.37700000     13.56400000
H     -3.13000000    -10.35400000     14.04000000
H     -4.12000000    -11.30800000     13.40800000
O    -11.50300000     -7.28900000     -2.07200000
H    -11.91000000     -6.50700000     -2.44400000
H    -11.44700000     -7.10600000     -1.13400000
O     -6.21000000     11.46500000      9.73000000
H     -6.58300000     10.63700000     10.03500000
H     -5.43400000     11.20900000      9.23100000
O     -8.74400000     11.95100000     -4.15100000
H     -8.29400000     12.58700000     -3.59500000
H     -9.43100000     11.58800000     -3.59100000
O      1.40800000    -10.68300000     -6.85300000
H      1.38000000    -10.06900000     -7.58700000
H      0.54500000    -10.61000000     -6.44700000
O     -6.10100000     -9.42100000     -6.85500000
H     -6.73200000     -9.39000000     -7.57400000
H     -5.56200000     -8.63900000     -6.97600000
O    -13.31700000     -1.67700000     -6.79800000
H    -13.44900000     -1.17100000     -5.99600000
H    -12.68500000     -1.16400000     -7.30300000
O     14.37500000     10.14900000     -1.11600000
H     15.14000000     10.69900000     -0.94800000
H     14.65400000      9.26800000     -0.86700000
O      3.84100000      8.64800000     -6.02900000
H      4.39800000      8.96600000     -6.74000000
H      3.31700000      7.95300000     -6.42700000
O      7.37800000      6.88300000     12.70600000
H      7.57600000      6.32100000     13.45500000
H      8.23500000      7.16900000     12.38900000
O      9.55000000     11.89200000      0.47700000
H      9.68500000     11.66000000      1.39600000
H     10.31400000     11.53400000      0.02500000
O      6.75100000      3.24100000     -1.10800000
H      7.32900000      3.99700000     -1.20900000
H      7.28700000      2.58800000     -0.65900000
O     -7.62800000    -11.72200000     -8.19600000
H     -8.48800000    -11.37400000     -7.96200000
H     -7.35100000    -11.19300000     -8.94500000
O    -12.90700000      0.16500000     -9.40500000
H    -13.65900000      0.67200000     -9.09800000
H    -13.29000000     -0.63100000     -9.77400000
O     13.35600000    -12.21900000     -3.84100000
H     14.23600000    -12.55400000     -3.66800000
H     13.38200000    -11.31100000     -3.54000000
O     11.86300000      4.57100000    -10.20800000
H     11.29800000      4.15100000    -10.85600000
H     11.84400000      5.50000000    -10.44000000
O     13.16200000      0.14100000     -1.68600000
H     13.71400000      0.92300000     -1.68700000
H     12.68900000      0.18100000     -2.51700000
O      9.23300000     -2.20000000     -2.94200000
H      8.34400000     -2.22600000     -3.29500000
H      9.79700000     -2.34300000     -3.70200000
O     10.68600000     -7.68500000     -2.95300000
H     10.31500000     -8.38400000     -3.49100000
H     10.19300000     -7.72600000     -2.13400000
O      0.24300000     -3.83700000     12.13000000
H      0.90400000     -3.44600000     12.70100000
H     -0.58200000     -3.44200000     12.41400000
O     -0.84700000      2.19300000      4.91500000
H     -1.10700000      2.53600000      4.06000000
H     -1.59100000      1.66100000      5.19600000
O     -3.02300000     -8.51800000    -11.45700000
H     -2.84500000     -8.87200000    -12.32900000
H     -2.70600000     -9.19300000    -10.85700000
O      3.41400000     -3.28900000     -5.85600000
H      3.32100000     -3.63800000     -6.74200000
H      2.54400000     -3.38700000     -5.46800000
O      4.15000000     -3.17200000      2.60100000
H      4.21300000     -3.15900000      1.64600000
H      3.35300000     -3.66900000      2.78200000
O      4.63300000      2.47200000     -4.13600000
H      4.69900000      3.37000000     -3.81200000
H      4.20500000      1.99300000     -3.42700000
O      7.29500000     -4.09900000    -14.83000000
H      6.45000000     -4.17800000    -14.38800000
H      7.26600000     -3.24100000    -15.25200000
O     -8.16000000      1.15500000     12.81000000
H     -8.61600000      1.23100000     13.64800000
H     -7.69000000      0.32300000     12.86700000
O      5.36900000    -10.16900000      9.45900000
H      5.68300000    -10.87600000      8.89500000
H      4.70400000     -9.72200000      8.93600000
O      4.88800000      5.27100000     16.22200000
H      4.75400000      4.59900000     16.89000000
H      5.41400000      4.83900000     15.54900000
O     -2.23400000      9.58300000      9.13300000
H     -2.58800000      9.12500000      9.89500000
H     -3.00600000      9.90200000      8.66500000
O     -8.53300000      1.69200000      0.67900000
H     -8.10000000      0.85700000      0.85600000
H     -7.91500000      2.35300000      0.99400000
O     -1.96200000      3.96300000     -8.44900000
H     -2.55500000      3.49000000     -9.03300000
H     -1.09900000      3.86000000     -8.85000000
O     -5.56100000     12.00400000      5.84700000
H     -5.40200000     12.94800000      5.86000000
H     -6.50500000     11.91700000      5.97700000
O     -4.45500000     -9.03700000      4.45900000
H     -4.82200000     -9.78800000      4.92500000
H     -3.51300000     -9.09300000      4.61700000
O     -7.42900000      3.56100000    -11.43000000
H     -6.74000000      3.86600000    -10.83900000
H     -8.09500000      4.24700000    -11.39600000
O     -7.49600000    -11.70100000     -1.59500000
H     -6.71600000    -12.24400000     -1.70700000
H     -7.38200000    -11.29100000     -0.73800000
O     -0.92000000     -4.55200000     16.83200000
H     -0.41500000     -3.75300000     16.68200000
H     -0.30100000     -5.15300000     17.24600000
O      3.98800000    -16.21700000     -7.19600000
H      3.99000000    -16.41500000     -8.13300000
H      3.94900000    -15.26200000     -7.15300000
O     11.77200000     11.57200000     -8.58200000
H     11.54200000     11.18100000     -7.73900000
H     10.96400000     11.98800000     -8.88100000
O      3.80500000      5.43100000      9.07500000
H      3.43500000      4.70500000      8.57300000
H      4.28400000      5.94900000      8.42800000
O     -7.44700000    -13.08300000      2.71200000
H     -8.14800000    -12.84400000      3.31900000
H     -7.78200000    -13.85200000      2.25100000
O     -3.31400000     -7.72000000      2.57100000
H     -3.79000000     -8.22800000      3.22800000
H     -3.99700000     -7.25400000      2.08800000
O      1.05400000     -6.89800000      4.59500000
H      1.14300000     -7.32200000      5.44900000
H      1.43500000     -7.52100000      3.97700000
O     -4.30000000     13.30500000    -10.43500000
H     -4.61400000     13.97700000    -11.03900000
H     -5.06300000     12.74800000    -10.27900000
O     -2.46000000     15.42200000     -7.19700000
H     -1.88100000     15.94500000     -6.64300000
H     -2.38200000     15.81700000     -8.06600000
O     12.06900000      5.90000000      1.50400000
H     11.72000000      6.46700000      0.81700000
H     11.60100000      5.07300000      1.39400000
O      8.56600000      3.52300000      2.84500000
H      7.80600000      4.10400000      2.80500000
H      8.62800000      3.14900000      1.96600000
O      3.05000000     -7.68700000     -5.32600000
H      2.36000000     -7.35700000     -5.90200000
H      3.64600000     -8.15500000     -5.91000000
O     15.34000000     -2.31200000     -1.68600000
H     14.55600000     -1.78900000     -1.51700000
H     15.08900000     -3.20400000     -1.44500000
O    -14.70600000      0.99300000     -2.79400000
H    -14.60300000      1.79800000     -2.28600000
H    -15.60000000      1.03800000     -3.13400000
O      4.98100000     -9.48300000      4.72200000
H      4.27600000     -9.96300000      5.15700000
H      5.52900000    -10.16500000      4.33300000
O     -6.00600000      8.81800000     10.65100000
H     -5.25000000      8.32100000     10.33900000
H     -6.75700000      8.40400000     10.22600000
O     -4.19200000     -7.74200000     -5.16700000
H     -3.81500000     -7.66700000     -6.04400000
H     -3.60900000     -8.34500000     -4.70600000
O     -4.66700000      2.57800000    -13.40200000
H     -4.88900000      2.53100000    -12.47200000
H     -4.86300000      3.48200000    -13.64900000
O     -2.70900000     -9.20400000     10.52600000
H     -3.31000000     -9.59900000      9.89400000
H     -3.24500000     -9.05300000     11.30400000
O     -1.75400000     -4.79900000      5.23800000
H     -2.02800000     -5.17900000      6.07300000
H     -1.06500000     -5.38400000      4.92300000
O     14.11600000      7.14900000     -4.04100000
H     14.75500000      7.86100000     -4.05700000
H     14.00500000      6.90500000     -4.96000000
O     -5.81800000      7.08800000     -0.89300000
H     -5.53100000      6.59900000     -0.12200000
H     -5.07200000      7.04900000     -1.49200000
O     15.09600000      7.86800000      0.30900000
H     15.85500000      8.32800000      0.66800000
H     14.75600000      7.35700000      1.04300000
O     -6.43000000     -2.53400000      0.08600000
H     -6.04100000     -3.38400000      0.29100000
H     -6.43300000     -2.06400000      0.92100000
O     -2.26000000    -10.06000000      7.74800000
H     -2.01900000     -9.30900000      7.20600000
H     -1.93400000     -9.84000000      8.62100000
O      1.36900000      8.96200000      8.52500000
H      1.14800000      8.19100000      8.00300000
H      1.89000000      8.61700000      9.25100000
O    -12.84100000     -5.04300000     -3.68900000
H    -12.86100000     -4.91900000     -4.63800000
H    -13.52000000     -4.45600000     -3.35600000
O    -17.30600000     -4.46000000      1.69300000
H    -16.45500000     -4.20300000      1.33600000
H    -17.92500000     -4.28900000      0.98300000
O     -2.55400000    -17.94900000     -4.51400000
H     -3.43800000    -18.31200000     -4.54400000
H     -2.63600000    -17.08500000     -4.91800000
O    -14.81900000      1.14600000      4.52900000
H    -14.96600000      2.07900000      4.36900000
H    -13.87700000      1.07400000      4.67700000
O      3.03200000    -10.91900000      5.68700000
H      2.24400000    -10.91600000      5.14300000
H      2.78700000    -11.42500000      6.46200000
O      0.90200000     -2.31400000     14.40000000
H      0.76100000     -2.11800000     15.32700000
H      1.30300000     -1.52000000     14.04600000
O     -7.11900000    -10.96300000      0.99300000
H     -6.23700000    -10.69600000      1.25100000
H     -7.34900000    -11.65700000      1.61100000
O     16.31200000      6.54800000      5.72600000
H     15.98500000      6.60600000      4.82800000
H     16.43400000      7.45800000      5.99700000
O     -1.65300000     13.24100000     -9.89700000
H     -1.48700000     14.16700000     -9.72100000
H     -2.59900000     13.19000000    -10.03400000
O     -8.21900000     -3.51800000     10.03300000
H     -7.46100000     -2.95100000     10.17600000
H     -7.91800000     -4.39000000     10.28800000
O    -16.49400000      1.57000000     -5.31400000
H    -17.26400000      2.09000000     -5.08700000
H    -15.77500000      2.20200000     -5.33700000
O     -8.33000000     -4.50400000     -7.17400000
H     -8.51200000     -3.59800000     -6.92200000
H     -7.39700000     -4.50900000     -7.39100000
O      9.22100000    -11.29700000      2.71400000
H      9.26500000    -10.87100000      1.85800000
H      9.65400000    -10.68500000      3.30900000
O     10.89700000    -12.63300000     -3.31100000
H     10.81200000    -12.17600000     -2.47500000
H     11.75800000    -12.37300000     -3.63900000
O    -13.16600000      4.30000000      4.85200000
H    -12.94700000      3.91800000      4.00200000
H    -12.35000000      4.25500000      5.35200000
O    -10.28600000    -10.85200000     -7.55800000
H    -10.58400000    -11.45500000     -6.87700000
H    -10.69400000    -10.01600000     -7.33300000
O     15.62600000     -0.01100000     -7.29100000
H     16.46400000      0.04200000     -6.83000000
H     15.02300000     -0.38400000     -6.64900000
O    -12.46300000     10.53200000     -3.62400000
H    -13.41700000     10.45700000     -3.65000000
H    -12.27200000     11.32900000     -4.11800000
O    -15.17000000     -2.73000000     -2.62100000
H    -15.25300000     -2.29900000     -1.77100000
H    -15.42800000     -2.06100000     -3.25600000
O      7.07400000     -4.65800000      8.08900000
H      6.86000000     -4.33700000      7.21300000
H      6.78400000     -3.96100000      8.67800000
O     -3.22300000     10.11200000    -11.80900000
H     -4.17600000     10.02100000    -11.79400000
H     -2.91300000      9.49700000    -11.14400000
O     -5.45100000     -0.19100000     15.54300000
H     -4.54700000      0.12000000     15.60000000
H     -5.88800000      0.20600000     16.29700000
O    -13.67700000     -7.33500000      7.74100000
H    -14.43300000     -7.48800000      7.17400000
H    -13.30000000     -6.51600000      7.42200000
O     -3.02800000     15.59900000      7.76900000
H     -2.74400000     16.50000000      7.92300000
H     -2.25200000     15.15800000      7.42500000
O     14.32400000     -9.75400000      5.25200000
H     14.29700000    -10.29500000      6.04100000
H     13.99400000     -8.90100000      5.53400000
O      6.23900000      3.94000000    -10.71900000
H      5.36100000      3.59000000    -10.56800000
H      6.52900000      4.24000000     -9.85700000
O     -7.28100000      5.28500000     -4.60400000
H     -7.94400000      5.28700000     -5.29400000
H     -6.46300000      5.49100000     -5.05700000
O      0.78800000     -6.25200000      0.31200000
H      1.72800000     -6.07900000      0.25200000
H      0.50500000     -5.76300000      1.08500000
O     -3.13200000      6.16600000    -17.31700000
H     -2.40600000      5.79500000    -16.81600000
H     -3.41800000      6.92000000    -16.80100000
O     13.83100000      0.66600000      2.31900000
H     12.95000000      0.92600000      2.05200000
H     14.18700000      1.44000000      2.75700000
O     12.43400000     -4.98100000     -7.50600000
H     12.81700000     -5.45900000     -8.24200000
H     13.14200000     -4.92100000     -6.86500000
O     -3.81500000     10.71800000     -1.64100000
H     -3.32200000     10.39900000     -0.88500000
H     -3.15100000     11.08700000     -2.22200000
O      8.53600000      4.58500000     14.58300000
H      9.26900000      4.86800000     15.12900000
H      8.72400000      3.66700000     14.38800000
O     -7.41500000      7.24000000      8.59600000
H     -6.71000000      6.77400000      8.14700000
H     -8.20800000      6.75600000      8.36300000
O      7.70700000      4.66000000      7.36000000
H      8.38500000      5.33200000      7.43800000
H      8.07600000      4.01700000      6.75500000
O     -4.52900000      1.81000000     13.99400000
H     -5.00600000      0.98700000     13.88500000
H     -4.36200000      1.86800000     14.93400000
O     -7.10100000     14.26400000     -9.01500000
H     -6.17900000     14.52300000     -9.00100000
H     -7.30300000     14.04700000     -8.10500000
O     -5.16900000    -13.21200000     -1.96000000
H     -5.11100000    -13.91400000     -1.31300000
H     -4.31200000    -12.78700000     -1.93000000
O     -6.63200000     16.45800000     -4.92300000
H     -6.05100000     15.70000000     -4.98600000
H     -6.10300000     17.12800000     -4.48900000
O      3.10600000      3.53600000     -0.26200000
H      2.60900000      4.34300000     -0.12900000
H      3.23900000      3.18900000      0.62000000
O     -2.13900000     -5.45100000     -8.77800000
H     -2.47100000     -5.54700000     -9.67100000
H     -1.28200000     -5.03900000     -8.88400000
O     -5.42000000      3.88500000     12.04900000
H     -5.12300000      3.03400000     12.37100000
H     -6.00200000      4.21000000     12.73700000
O     -2.58000000      4.12900000     -3.41700000
H     -1.74700000      4.11900000     -3.88800000
H     -2.82700000      3.20700000     -3.34600000
O      2.90900000      8.82200000     -3.52500000
H      3.30600000      8.66900000     -4.38300000
H      2.44900000      8.00700000     -3.32500000
O     -1.28200000      3.42700000    -16.31600000
H     -0.42600000      3.81400000    -16.13000000
H     -1.90600000      4.00400000    -15.87500000
O     -1.41200000      6.81800000    -12.18200000
H     -0.93800000      6.63600000    -11.37100000
H     -1.04500000      7.64500000    -12.49400000
O      3.27000000      6.46500000     -9.67400000
H      3.10200000      6.72100000    -10.58100000
H      4.21800000      6.54900000     -9.57300000
O      3.20100000    -14.02800000      5.16000000
H      3.65000000    -13.33100000      4.68100000
H      2.47900000    -13.58600000      5.60700000
O     -2.78500000     13.65500000     -3.82000000
H     -3.41700000     13.99500000     -4.45400000
H     -2.20000000     13.10200000     -4.33800000
O     -8.61000000     -8.27700000      6.54600000
H     -8.52900000     -8.41000000      5.60200000
H     -7.71100000     -8.14200000      6.84700000
O     -0.02200000      8.50700000     -0.76300000
H      0.70500000      8.28100000     -1.34300000
H     -0.78600000      8.53900000     -1.33800000
O     -8.23400000      6.32400000     12.03300000
H     -7.81100000      6.96700000     12.60200000
H     -8.41000000      6.80000000     11.22200000
O    -15.95700000     -4.21700000     -6.75400000
H    -15.01000000     -4.10300000     -6.67600000
H    -16.13300000     -4.12200000     -7.69000000
O     -1.68300000      8.98200000    -10.01400000
H     -1.17100000      9.76900000     -9.82900000
H     -1.11400000      8.25900000     -9.74800000
O     -1.62500000     -9.80100000      3.32100000
H     -2.13500000     -9.21900000      2.75900000
H     -1.76000000    -10.67300000      2.95000000
O     -8.76400000     -8.83600000      1.98300000
H     -8.07100000     -9.47500000      1.82000000
H     -9.55600000     -9.24900000      1.63900000
O      1.01500000      4.84700000    -15.21500000
H      1.47200000      5.35000000    -15.88800000
H      1.43500000      5.10800000    -14.39500000
O      2.00900000      1.24500000     -6.52200000
H      2.54100000      0.76200000     -5.88900000
H      2.08700000      0.74200000     -7.33300000
O    -16.45700000      3.68500000      3.50900000
H    -16.81900000      4.00500000      4.33500000
H    -16.63200000      4.38700000      2.88200000
O      9.71400000     -5.11800000      9.04300000
H     10.17700000     -4.36900000      9.41700000
H      8.90400000     -4.74800000      8.69000000
O     -1.69800000      3.41500000      1.04000000
H     -1.01200000      3.19800000      0.40900000
H     -2.51600000      3.23400000      0.57600000
O      6.63500000     -7.85900000     12.38800000
H      7.31000000     -7.48000000     11.82600000
H      6.52600000     -7.22400000     13.09500000
O    -15.72200000      1.42500000      7.77800000
H    -16.27900000      1.25100000      7.01900000
H    -15.40100000      0.56300000      8.04200000
O     -4.14100000     -0.86000000      9.85800000
H     -3.43400000     -1.29700000      9.38400000
H     -3.78200000     -0.70100000     10.73100000
O      0.56500000    -14.61600000     -5.01000000
H     -0.15700000    -14.40900000     -5.60400000
H      0.67800000    -15.56300000     -5.09100000
O      1.23600000      6.54100000     -3.26600000
H      0.28300000      6.56500000     -3.35800000
H      1.44300000      5.61300000     -3.16300000
O     -2.61000000      8.49500000     15.19100000
H     -2.60200000      8.42500000     16.14600000
H     -2.39900000      9.41200000     15.01700000
O     12.53700000      0.52900000     -4.43200000
H     12.27100000      1.42500000     -4.63700000
H     11.92300000     -0.02000000     -4.91800000
O    -10.46000000      0.16800000     11.25000000
H     -9.74800000      0.71000000     11.58900000
H    -10.17600000     -0.73100000     11.41400000
O     -8.24400000     -7.07900000     -9.22700000
H     -9.09300000     -6.78700000     -9.56000000
H     -8.06600000     -6.49800000     -8.48700000
O     -5.38100000     10.73600000     -9.04100000
H     -4.76700000     11.17100000     -8.45000000
H     -5.22100000      9.80200000     -8.90700000
O      5.86300000     -2.37600000      9.42100000
H      5.07000000     -2.67700000      9.86400000
H      6.15200000     -1.62100000      9.93300000
O     11.64400000     -8.22400000     -5.73100000
H     12.56900000     -8.33200000     -5.95100000
H     11.61500000     -7.42700000     -5.20200000
O      7.45800000     -7.95000000      3.19200000
H      7.07200000     -7.07700000      3.26100000
H      7.06100000     -8.44500000      3.90800000
O    -11.31200000     11.31600000      1.05300000
H    -10.38200000     11.29200000      1.27800000
H    -11.62300000     10.42800000      1.22800000
O    -11.09400000      2.42400000     -9.59300000
H    -11.68000000      1.66900000     -9.64300000
H    -11.67900000      3.18200000     -9.60300000
O      8.38700000     -7.50000000     -1.13500000
H      8.33700000     -8.18400000     -0.46700000
H      7.56600000     -7.58100000     -1.62100000
O     -2.70800000      4.00500000     12.46800000
H     -3.24600000      3.58700000     13.14000000
H     -3.33400000      4.47700000     11.91900000
O      7.36700000    -10.15200000     -2.69300000
H      7.79400000    -11.00700000     -2.64600000
H      7.42800000     -9.90400000     -3.61600000
O      0.25400000     -6.41900000    -15.97300000
H     -0.54600000     -5.99000000    -15.67000000
H      0.84400000     -5.69700000    -16.19300000
O     -2.44300000     -2.89200000    -10.95000000
H     -2.29900000     -2.61100000    -10.04600000
H     -3.39400000     -2.97600000    -11.02500000
O      3.96300000     -3.25100000     11.30400000
H      4.31600000     -3.26400000     12.19400000
H      3.42800000     -4.04300000     11.24800000
O     -5.75300000     -6.79800000      1.20000000
H     -6.10400000     -7.10300000      0.36400000
H     -6.52400000     -6.53000000      1.70000000
O     10.11800000      3.63300000    -12.27000000
H      9.83200000      4.30700000    -12.88800000
H      9.31700000      3.15700000    -12.04800000
O     -5.42600000     12.27700000      1.80600000
H     -6.32900000     12.22000000      2.11900000
H     -5.40300000     13.08500000      1.29200000
O     -1.91200000      1.31800000     15.14800000
H     -1.11200000      1.73500000     15.46800000
H     -1.70500000      1.06200000     14.24900000
O     -2.06800000     -7.39900000     -0.04700000
H     -2.37600000     -7.50300000      0.85300000
H     -1.32800000     -6.79600000      0.02000000
O     10.41700000     14.63200000     -5.22600000
H     10.66300000     13.80600000     -5.64200000
H      9.68200000     14.40300000     -4.65700000
O     -9.05300000    -13.72200000     -1.18000000
H     -8.56900000    -12.93700000     -1.43500000
H     -8.55600000    -14.08200000     -0.44500000
O    -11.88300000     -6.13500000     10.69500000
H    -12.18200000     -5.76800000      9.86300000
H    -10.94100000     -5.96700000     10.70500000
O      5.88400000      1.53000000      2.44900000
H      5.42300000      0.73500000      2.71900000
H      5.18800000      2.16600000      2.28300000
O    -12.79700000      7.43400000      8.77700000
H    -12.47800000      6.55100000      8.58800000
H    -13.14100000      7.37900000      9.66800000
O     11.15500000     -7.07400000     10.35000000
H     12.09800000     -6.91100000     10.32300000
H     10.78100000     -6.41200000      9.76800000
O      0.45600000      9.00300000     -5.19900000
H      1.08400000      9.35200000     -5.83100000
H      0.99900000      8.65000000     -4.49300000
O     11.86800000      8.39100000      5.77600000
H     12.82000000      8.35200000      5.68000000
H     11.53900000      8.46100000      4.88000000
O      2.39100000      2.61100000     12.92800000
H      3.29000000      2.42000000     13.19600000
H      2.48200000      3.25000000     12.22100000
O    -16.04000000      6.60900000      2.37900000
H    -15.34000000      6.01000000      2.12000000
H    -15.70700000      7.47700000      2.15400000
O     13.05200000     -5.50300000      2.25300000
H     13.18700000     -5.64100000      3.19000000
H     13.93600000     -5.48400000      1.88500000
O    -15.35300000      1.26200000     -8.10000000
H    -15.93200000      1.64400000     -8.75900000
H    -15.90200000      1.17300000     -7.32100000
O    -16.29900000     -5.62400000      3.86400000
H    -16.80800000     -6.43400000      3.84400000
H    -16.61500000     -5.12300000      3.11200000
O     -3.99600000      7.54400000     13.11100000
H     -3.34600000      7.56000000     12.40700000
H     -3.50800000      7.80300000     13.89300000
O     -3.95800000      5.44300000    -12.40600000
H     -3.21200000      5.93500000    -12.06300000
H     -4.40200000      6.05700000    -12.99000000
O     -1.60600000      7.40600000     11.43900000
H     -0.69500000      7.36700000     11.72900000
H     -1.58100000      7.11100000     10.52900000
O     -2.47700000    -12.48400000      9.56200000
H     -2.10900000    -11.85400000     10.18200000
H     -2.55500000    -13.29600000     10.06300000
O     -1.56500000     -6.76500000     -6.34700000
H     -1.90700000     -6.27300000     -7.09400000
H     -1.70400000     -7.68300000     -6.58100000
O      9.62200000     -3.56300000    -11.64000000
H      9.67700000     -2.94400000    -10.91200000
H      9.39300000     -3.02300000    -12.39600000
O    -12.56500000     -3.97400000     -9.79000000
H    -12.97600000     -4.57300000    -10.41200000
H    -13.06900000     -3.16400000     -9.86900000
O      3.63100000    -11.29400000    -12.30300000
H      4.54000000    -11.15500000    -12.03700000
H      3.59300000    -10.96500000    -13.20200000
O      8.84200000      5.26200000     -1.46700000
H      9.71100000      4.88300000     -1.33300000
H      8.81200000      6.01000000     -0.87100000
O     -2.95800000    -13.39900000      1.79700000
H     -3.24600000    -12.64400000      1.28400000
H     -2.15800000    -13.10300000      2.23000000
O      9.50200000     -1.86100000      6.93100000
H      8.82100000     -1.23200000      7.17000000
H     10.15300000     -1.78500000      7.62900000
O    -12.10600000     -0.96200000      7.60800000
H    -11.38600000     -1.04300000      6.98300000
H    -11.78200000     -1.38500000      8.40300000
O     -9.86400000      8.10200000     10.56100000
H    -10.67200000      7.71500000     10.89700000
H    -10.08000000      8.37200000      9.66900000
O     -6.03600000     12.60100000     -2.91900000
H     -6.04900000     11.88400000     -3.55300000
H     -5.18200000     12.52900000     -2.49300000
O    -10.02100000     -4.74300000      3.92300000
H     -9.46100000     -5.04300000      3.20700000
H    -10.39100000     -3.91800000      3.60800000
O      0.86400000      6.52800000     11.80000000
H      1.71200000      6.76300000     11.42400000
H      0.99300000      6.60300000     12.74600000
O     -5.43000000     -6.36100000     15.61500000
H     -4.81000000     -6.22800000     16.33200000
H     -4.95800000     -6.91000000     14.98900000
O     -5.06800000    -11.57700000      9.50900000
H     -4.23300000    -12.02400000      9.37200000
H     -5.40900000    -11.95000000     10.32200000
O     14.27000000      2.59300000     -1.55900000
H     15.09500000      2.27300000     -1.92400000
H     14.25100000      3.52200000     -1.78800000
O     -3.61900000    -10.96900000      0.29200000
H     -3.09500000    -11.55400000     -0.25500000
H     -3.95000000    -10.30700000     -0.31400000
O      7.70100000      8.81300000    -13.36500000
H      6.90000000      8.43500000    -13.72600000
H      7.52200000      8.90700000    -12.42900000
O     11.31800000     -2.43300000     13.05900000
H     11.92600000     -3.16000000     13.19500000
H     11.62600000     -1.75000000     13.65600000
O     -6.93600000      3.82000000      3.81600000
H     -6.47000000      3.87200000      2.98100000
H     -7.10300000      2.88500000      3.93900000
O     -3.61000000      2.14400000     17.18100000
H     -2.92800000      2.01200000     16.52300000
H     -3.96000000      3.01400000     16.99100000
O    -14.31600000      7.62300000     -0.44500000
H    -14.86600000      8.09100000      0.18400000
H    -13.60600000      8.23400000     -0.64200000
O     15.15500000      1.55700000     -4.52700000
H     15.24700000      2.11000000     -5.30200000
H     14.22100000      1.35100000     -4.48900000
O    -10.39800000    -11.62200000      9.05600000
H     -9.58600000    -11.38100000      8.60800000
H    -10.85400000    -10.79100000      9.18800000
O     12.35800000     -5.56700000     -3.55000000
H     12.16500000     -4.82100000     -2.98100000
H     11.76300000     -6.25500000     -3.25300000
O    -11.91100000     -1.06700000     -1.77000000
H    -11.37800000     -0.31500000     -1.51300000
H    -12.78700000     -0.86200000     -1.44400000
O      3.25500000     -8.01800000     -9.63900000
H      3.71500000     -8.49900000    -10.32700000
H      3.45100000     -7.09800000     -9.81800000
O     -0.24500000    -11.07600000     -3.24000000
H      0.10300000    -10.68900000     -2.43700000
H      0.47000000    -11.61900000     -3.57200000
O     -9.88400000     -4.30300000     -2.93500000
H    -10.60500000     -4.91800000     -2.79900000
H     -9.22600000     -4.55700000     -2.28800000
O      3.59400000     11.24200000     -8.93100000
H      2.93900000     11.03700000     -8.26300000
H      3.09200000     11.63000000     -9.64800000
O    -17.27400000     -1.45700000      7.03800000
H    -16.67300000     -1.71600000      7.73600000
H    -16.70300000     -1.15100000      6.33300000
O     -8.79000000     10.46000000    -11.13500000
H     -8.20100000     10.98100000    -11.68100000
H     -8.50000000      9.55700000    -11.26300000
O      1.57700000    -12.41400000    -10.71500000
H      1.91000000    -12.44800000     -9.81900000
H      2.18200000    -11.83200000    -11.17400000
O      7.49400000      9.73800000      0.60500000
H      7.04600000      9.39200000     -0.16700000
H      7.83200000     10.58800000      0.32500000
O      0.47500000     16.19000000      3.86100000
H     -0.12900000     15.86300000      3.19400000
H      0.13300000     15.84300000      4.68500000
O      0.84700000    -15.17800000     -8.24500000
H      1.36200000    -14.40300000     -8.02200000
H      0.04300000    -15.08600000     -7.73300000
O    -14.70400000     -7.79800000      0.13300000
H    -14.82600000     -8.66600000     -0.25000000
H    -14.84400000     -7.19300000     -0.59500000
O     11.07200000     10.18900000     -3.45300000
H     11.33900000     10.56900000     -2.61600000
H     10.39800000      9.55000000     -3.22200000
O     -4.41100000     11.64300000     -5.93600000
H     -3.71600000     10.98600000     -5.97600000
H     -5.22200000     11.13400000     -5.94100000
O     -1.37200000     -1.45700000     -8.54800000
H     -1.88500000     -0.71500000     -8.86800000
H     -1.21100000     -1.25700000     -7.62600000
O    -10.32400000     -0.61000000     -8.06800000
H    -10.66300000      0.01400000     -7.42600000
H    -10.98200000     -0.61900000     -8.76400000
O     -5.55600000     -4.35300000     -7.73800000
H     -5.46700000     -4.58300000     -6.81300000
H     -4.69300000     -4.02300000     -7.98700000
O     -4.96000000      5.95100000      7.13400000
H     -4.79600000      5.31600000      7.83200000
H     -5.77800000      5.65800000      6.73200000
O     -0.97200000     11.54300000     -4.48900000
H     -0.41600000     11.63800000     -3.71600000
H     -0.36300000     11.34100000     -5.19900000
O     -1.81700000     17.64100000     -4.58700000
H     -1.09200000     17.06700000     -4.83400000
H     -1.42000000     18.50700000     -4.50200000
O     11.66600000      2.60200000      3.65500000
H     12.54300000      2.48600000      4.02100000
H     11.17700000      3.05300000      4.34300000
O     17.62200000     -4.04000000     -0.66900000
H     18.57100000     -4.08900000     -0.55000000
H     17.46800000     -3.15500000     -0.99900000
O      3.83700000     -0.82300000     -5.05100000
H      3.61900000     -1.69400000     -5.38300000
H      4.58900000     -0.54800000     -5.57500000
O      5.76000000      0.59900000    -14.66600000
H      5.88300000     -0.27500000    -15.03800000
H      5.70400000      1.17700000    -15.42700000
O     -2.96700000     -5.20700000      8.38600000
H     -2.31900000     -5.68700000      8.90000000
H     -2.76300000     -4.28500000      8.54400000
O     11.94800000      7.82100000     -0.60500000
H     12.88700000      8.00500000     -0.58200000
H     11.81900000      7.33400000     -1.41800000
O    -10.63300000     -0.89200000    -11.01400000
H    -10.01200000     -0.18800000    -11.20500000
H    -10.09700000     -1.68500000    -10.99800000
O      3.61600000     -5.99600000     -0.53600000
H      3.72500000     -6.05200000     -1.48600000
H      3.95100000     -5.13000000     -0.30700000
O     -3.49100000     -5.64900000     17.11400000
H     -2.64100000     -5.25000000     16.93100000
H     -3.44100000     -5.90600000     18.03500000
O     -9.11000000      5.78800000    -12.06100000
H     -9.88100000      6.32000000    -12.25500000
H     -8.40500000      6.42300000    -11.93800000
O    -12.32400000      9.33500000     -0.95300000
H    -12.46500000      9.93400000     -1.68600000
H    -11.37300000      9.30000000     -0.85200000
O    -10.36300000      4.59600000      0.78900000
H    -10.46600000      3.77900000      0.30100000
H     -9.76900000      5.12200000      0.25400000
O    -12.08100000      6.82800000     11.40500000
H    -11.58900000      6.13100000     11.84000000
H    -12.36300000      7.40300000     12.11600000
O    -13.06200000     -4.73000000      7.08600000
H    -12.42400000     -4.01700000      7.08100000
H    -13.91000000     -4.29400000      6.99900000
O     11.24200000      8.43100000      2.82900000
H     11.52500000      8.00100000      2.02200000
H     11.75400000      9.23900000      2.86100000
O     -8.43700000      0.34600000      7.18700000
H     -8.68600000     -0.46600000      7.62800000
H     -8.49800000      1.01700000      7.86700000
O      8.34700000      8.95600000      4.18800000
H      9.12000000      8.53800000      3.80800000
H      8.25700000      8.55100000      5.05100000
O     -6.26300000      6.77200000      1.86000000
H     -5.41700000      7.09000000      2.17300000
H     -6.86100000      7.50700000      1.99800000
O     -7.03600000     -0.38000000      1.60200000
H     -7.21500000      0.10500000      2.40700000
H     -6.08800000     -0.31000000      1.48500000
O      7.60700000     13.90800000      1.93200000
H      8.26300000     13.22700000      2.07700000
H      7.78200000     14.22400000      1.04500000
O     -6.66200000     -8.40900000     10.44200000
H     -6.19300000     -8.39800000     11.27600000
H     -6.13500000     -7.85700000      9.86300000
O      3.27700000      1.87000000     17.59100000
H      2.71400000      2.63900000     17.68100000
H      3.05900000      1.32500000     18.34700000
O      4.19200000     -6.39700000    -14.59800000
H      4.64600000     -6.65000000    -15.40200000
H      4.05900000     -5.45300000    -14.68600000
O      9.34600000     11.59700000      3.15700000
H      9.91400000     11.62400000      3.92700000
H      8.66700000     10.96100000      3.38200000
O      2.55500000     -1.28400000    -14.03900000
H      1.60400000     -1.38700000    -14.08600000
H      2.73600000     -0.49800000    -14.55500000
O    -11.51800000     -6.76500000     -6.21100000
H    -11.77000000     -5.84400000     -6.27100000
H    -12.01200000     -7.19400000     -6.91000000
O     14.41400000      9.43500000      2.81100000
H     15.24800000      9.83900000      3.05200000
H     13.81700000     10.17300000      2.68700000
O     13.39100000     -9.57500000      2.49000000
H     13.41300000     -9.58100000      3.44700000
H     14.22500000     -9.18300000      2.23400000
O      4.44400000     15.05600000     -5.43100000
H      4.65400000     14.14100000     -5.61900000
H      4.88300000     15.23600000     -4.60000000
O     -6.80900000     -1.26200000     13.50800000
H     -6.10000000     -1.13300000     14.13800000
H     -6.78000000     -2.19700000     13.30200000
O    -16.55800000      4.38900000     -6.60300000
H    -15.78700000      4.59400000     -7.13200000
H    -16.24500000      4.42700000     -5.70000000
O     -0.06900000     17.79800000      0.54600000
H     -0.78700000     18.42900000      0.59800000
H     -0.48600000     16.94700000      0.67800000
O     -3.61900000    -12.10200000     -4.93900000
H     -3.60800000    -11.81300000     -5.85200000
H     -4.53000000    -12.34800000     -4.77700000
O      3.64600000     10.97600000     10.81400000
H      2.71600000     11.12900000     10.98200000
H      4.09800000     11.48500000     11.48700000
O      2.82800000     16.33000000      5.43600000
H      2.19300000     16.10200000      4.75700000
H      3.50600000     15.65800000      5.36400000
O     12.07700000      4.94600000      8.06900000
H     12.28700000      4.09300000      7.69000000
H     12.83400000      5.49300000      7.86100000
O    -10.04900000     -2.13000000      5.89000000
H     -9.23300000     -2.32800000      6.35000000
H     -9.84800000     -2.28800000      4.96800000
O      9.11400000     -4.70700000     -7.72000000
H     10.05300000     -4.84300000     -7.84600000
H      8.75800000     -5.58700000     -7.59800000
O      5.63100000    -11.93900000      7.11900000
H      4.70600000    -12.12200000      7.28300000
H      5.64800000    -11.55600000      6.24200000
O    -10.82700000      9.16300000      8.23900000
H    -11.64400000      8.66500000      8.22100000
H    -10.94400000      9.83800000      7.57100000
O     -4.48900000     10.52400000      7.72500000
H     -4.32600000      9.65100000      7.36900000
H     -5.04600000     10.94900000      7.07400000
O     -0.14400000      7.92900000    -15.57100000
H      0.69800000      7.48000000    -15.49800000
H      0.07900000      8.86000000    -15.56100000
O     10.25100000     -6.94800000      3.50100000
H      9.36200000     -7.29800000      3.55800000
H     10.30000000     -6.55700000      2.62900000
O      8.47600000     -0.62500000    -12.74400000
H      8.29900000      0.31600000    -12.74000000
H      9.10300000     -0.75300000    -12.03200000
O     -3.85100000      2.14100000      7.26700000
H     -4.48400000      1.45200000      7.06400000
H     -3.51400000      1.90700000      8.13300000
O     -5.45400000     -5.70600000    -13.47500000
H     -5.02300000     -6.45900000    -13.87900000
H     -5.37500000     -5.00700000    -14.12500000
O     12.20400000     -3.13500000      1.27500000
H     12.44600000     -4.02100000      1.54400000
H     13.01600000     -2.63300000      1.34300000
O      1.28400000      8.49700000    -12.13200000
H      1.48800000      7.58100000    -12.32200000
H      2.02800000      8.98600000    -12.48300000
O    -10.27300000      0.69600000      3.42600000
H    -10.43200000      0.81100000      2.48900000
H    -11.06600000      1.03100000      3.84600000
O      5.71600000      2.19800000    -16.88800000
H      6.37100000      2.15000000    -17.58400000
H      4.96800000      2.63600000    -17.29300000
O      3.37100000     -2.58200000     17.78800000
H      3.97000000     -2.42200000     17.05900000
H      3.93800000     -2.63100000     18.55800000
O      9.20500000    -13.93300000      7.22200000
H      9.07100000    -13.38400000      6.44900000
H      9.82200000    -14.60500000      6.93500000
O      5.86500000      4.66800000      2.92500000
H      5.06800000      4.32300000      2.52200000
H      5.90700000      5.57800000      2.63200000
O     -5.84100000     -2.01500000     -2.52100000
H     -6.21900000     -2.38600000     -1.72400000
H     -5.11100000     -2.59600000     -2.73300000
O     -2.17600000     -3.99100000      1.71100000
H     -3.04200000     -4.05100000      1.30900000
H     -1.89000000     -4.90000000      1.80100000
O    -12.65100000      7.21200000      4.51400000
H    -11.72800000      7.01900000      4.67700000
H    -13.12600000      6.54500000      5.00900000
O      0.03100000     17.01500000     -2.14600000
H     -0.67800000     16.38000000     -2.24100000
H     -0.02900000     17.30800000     -1.23700000
O      6.00900000     -2.91000000     13.49700000
H      5.68300000     -3.18100000     14.35600000
H      6.77800000     -3.46100000     13.34800000
O      3.93700000      6.65400000    -14.18300000
H      4.54900000      6.35000000    -13.51300000
H      4.49700000      6.98600000    -14.88500000
O      1.53500000     10.94700000     -7.06600000
H      1.50300000     11.80300000     -6.64000000
H      0.91100000     11.01600000     -7.78900000
O    -13.09400000     -1.27100000     11.24400000
H    -12.17200000     -1.37100000     11.48100000
H    -13.57200000     -1.69000000     11.96000000
O      2.67700000      0.27000000     -9.05000000
H      2.05900000     -0.17000000     -9.63300000
H      3.53200000     -0.08100000     -9.29700000
O      8.45700000      1.75900000    -11.02100000
H      7.81100000      2.06000000    -10.38200000
H      9.09000000      1.25900000    -10.50500000
O      0.02500000      0.77200000    -11.61800000
H      0.21400000      0.12100000    -12.29400000
H     -0.68500000      0.38700000    -11.10500000
O     12.81900000     -3.96500000      8.09900000
H     12.70900000     -4.30800000      8.98600000
H     13.25600000     -4.67100000      7.62200000
O     -1.76600000    -13.95400000     -6.02500000
H     -2.37100000    -14.66100000     -6.24800000
H     -2.12000000    -13.58000000     -5.21900000
O     -5.03000000      4.03300000     -6.55200000
H     -4.87900000      3.76300000     -7.45700000
H     -5.50400000      3.30000000     -6.15900000
O     -0.35100000    -11.02900000     12.88700000
H     -0.58400000    -11.57100000     13.64000000
H     -0.73700000    -10.17400000     13.07900000
O      5.22900000      2.29700000     -6.90800000
H      5.44100000      2.10200000     -5.99500000
H      4.36300000      2.70300000     -6.87200000
O     -0.92700000      5.27100000     15.62400000
H     -1.76600000      5.01600000     15.23900000
H     -1.14300000      5.52500000     16.52200000
O      7.56600000     -7.00800000     -9.64000000
H      7.44400000     -6.76500000    -10.55800000
H      8.51500000     -7.01300000     -9.51800000
O      0.11700000     11.73800000      9.95500000
H     -0.78100000     11.71600000      9.62200000
H      0.55000000     11.00100000      9.52500000
O      8.22400000      1.72500000      0.60000000
H      7.55500000      1.35100000      1.17200000
H      8.57400000      0.97500000      0.11800000
O    -13.78100000      7.23800000     -7.35200000
H    -13.18200000      7.90200000     -7.69300000
H    -14.00900000      7.54700000     -6.47500000
O     -9.15900000     14.82400000      2.20600000
H     -9.05400000     13.98000000      2.64500000
H     -8.76300000     15.45700000      2.80600000
O     -6.04700000     -5.54400000     10.87000000
H     -6.11600000     -5.71200000      9.93000000
H     -5.15400000     -5.80400000     11.09500000
O    -11.19400000      3.64600000     -2.09100000
H    -11.63600000      4.24600000     -2.69100000
H    -10.32700000      3.51600000     -2.47500000
O    -17.10600000      6.57400000     -1.25700000
H    -16.19100000      6.78500000     -1.07100000
H    -17.56400000      7.41100000     -1.18600000
O     -5.17900000      7.47900000    -13.75000000
H     -4.48700000      7.93900000    -14.22500000
H     -5.90300000      7.42600000    -14.37400000
O     -8.11600000      8.78900000      3.16600000
H     -9.00300000      8.44200000      3.26800000
H     -7.80100000      8.90500000      4.06200000
O     16.68500000     -0.39700000      0.70000000
H     17.48400000     -0.47700000      1.22000000
H     16.98200000     -0.46500000     -0.20700000
O    -11.87100000    -10.07000000     -1.43500000
H    -11.81400000     -9.14700000     -1.68100000
H    -12.76400000    -10.32600000     -1.66900000
O     -8.94200000     -6.15600000      1.96500000
H     -9.60100000     -5.99900000      1.28900000
H     -8.78500000     -7.10000000      1.93200000
O      7.61300000     11.54900000     -6.74600000
H      7.71500000     10.70400000     -6.31000000
H      7.66600000     12.19200000     -6.03900000
O      5.85800000      7.34400000      2.00400000
H      6.48100000      7.94600000      1.59800000
H      5.13800000      7.90400000      2.29400000
O      4.80000000     10.76100000     -3.46700000
H      4.06300000     10.16800000     -3.60800000
H      4.40200000     11.63000000     -3.41300000
O      2.37700000     17.14100000      1.39600000
H      2.76900000     16.91800000      0.55200000
H      1.51400000     17.48900000      1.17500000
O     -6.16900000      3.91600000     -2.48000000
H     -6.49900000      4.72800000     -2.86300000
H     -6.78700000      3.24500000     -2.77100000
O     -4.07000000      7.40800000      9.47200000
H     -4.40700000      7.52900000      8.58400000
H     -3.50200000      6.64000000      9.40900000
O     -6.70800000     -0.87900000     -4.87600000
H     -6.45500000     -1.12300000     -3.98600000
H     -7.30300000     -1.57500000     -5.15600000
O     -1.97500000    -13.87100000     -8.71200000
H     -2.64200000    -13.30700000     -9.10400000
H     -2.03100000    -13.69000000     -7.77400000
O      5.42300000     -4.45500000     16.02800000
H      4.87000000     -4.25200000     16.78200000
H      4.80700000     -4.68800000     15.33400000
O    -13.86200000    -11.11000000     -3.61100000
H    -14.22600000    -11.47600000     -4.41800000
H    -12.91500000    -11.12600000     -3.74800000
O     15.71700000     -8.27100000      2.18700000
H     15.35700000     -7.47600000      1.79500000
H     16.63600000     -8.27600000      1.91800000
O      8.12500000      2.80000000     -3.82300000
H      7.31900000      2.58400000     -3.35400000
H      8.26500000      3.72900000     -3.64200000
O     -5.19900000     -2.82500000    -10.42500000
H     -5.17300000     -2.60200000     -9.49500000
H     -5.90300000     -3.46900000    -10.49700000
O      2.90200000    -11.43400000     -1.55000000
H      2.05000000    -11.18900000     -1.18700000
H      3.00800000    -10.86700000     -2.31400000
O      2.87000000     14.86800000      2.78500000
H      2.07800000     14.33200000      2.77600000
H      2.55800000     15.76100000      2.63800000
O    -11.05200000      4.08300000     -6.92400000
H    -10.93200000      4.96600000     -7.27500000
H    -10.46200000      3.53700000     -7.44300000
O     -2.79900000     -9.89000000     -3.69500000
H     -1.87800000    -10.10700000     -3.83600000
H     -3.28100000    -10.60800000     -4.10600000
O     11.06300000     -9.46900000      0.75900000
H     11.29500000     -8.55400000      0.60500000
H     11.71100000     -9.77700000      1.39200000
O      0.59300000      0.39600000     17.11900000
H      1.38000000      0.40100000     17.66300000
H      0.57600000      1.26300000     16.71400000
O     -0.25700000    -15.51200000      7.73600000
H     -1.04800000    -15.51200000      8.27500000
H     -0.42500000    -14.85100000      7.06500000
O     -6.98300000      4.81500000     14.18100000
H     -6.91500000      5.74100000     14.41300000
H     -7.80300000      4.52700000     14.58200000
O     10.24200000      0.78900000     -9.18100000
H     10.10200000      1.16600000     -8.31300000
H     11.08400000      1.14600000     -9.46400000
O     -4.53500000     -1.77700000    -13.03400000
H     -4.75000000     -2.34400000    -13.77500000
H     -4.98800000     -2.17300000    -12.29000000
O      0.55500000     -7.15700000     -2.38400000
H      0.76800000     -6.79300000     -1.52500000
H      0.52700000     -6.39800000     -2.96600000
O      1.13700000     -8.10000000     11.45400000
H      1.12500000     -8.90300000     10.93400000
H      1.82300000     -8.24600000     12.10500000
O     14.48300000      6.32300000     -8.77900000
H     14.90300000      6.53300000     -9.61300000
H     13.54600000      6.33100000     -8.97400000
O     -7.06400000      5.36000000      5.89900000
H     -7.87500000      5.35300000      6.40700000
H     -7.22600000      4.74900000      5.18000000
O     -4.34600000    -15.14100000      0.00500000
H     -3.92800000    -15.95600000      0.28400000
H     -3.90400000    -14.45900000      0.51200000
O     -5.12400000     -6.97400000      8.61400000
H     -4.27000000     -6.54400000      8.56600000
H     -5.23000000     -7.39200000      7.75900000
O     -4.77500000     14.61000000      5.69600000
H     -4.08700000     14.99400000      6.24000000
H     -4.92400000     15.25700000      5.00600000
O     -2.12100000     -6.59800000     12.42700000
H     -1.43100000     -6.27700000     11.84700000
H     -2.59200000     -5.81000000     12.69800000
O     -5.06900000    -13.88000000     -8.23500000
H     -4.32500000    -14.37400000     -7.88900000
H     -5.83800000    -14.33800000     -7.89600000
O     -2.35700000      5.08600000      9.18800000
H     -1.97900000      4.85100000     10.03500000
H     -1.87500000      4.55400000      8.55500000
O      0.70600000     -4.60100000     -8.45900000
H      1.48000000     -4.14000000     -8.78300000
H      1.02900000     -5.46800000     -8.21300000
O      5.52400000     10.54500000      3.70400000
H      6.38800000     10.14600000      3.60400000
H      5.60200000     11.09300000      4.48400000
O      8.83200000      8.20900000     -3.07400000
H      8.50300000      7.41800000     -3.50000000
H      9.06900000      7.92400000     -2.19100000
O     10.17100000    -11.25700000     10.24500000
H      9.37900000    -10.72100000     10.20900000
H      9.85000000    -12.15100000     10.36200000
O      2.84500000    -11.06100000      1.35300000
H      3.31400000    -11.54600000      0.67400000
H      3.03600000    -10.14100000      1.16700000
O     -9.08400000     -6.56600000     10.81500000
H     -8.42200000     -7.21800000     10.58700000
H     -9.08800000     -6.55300000     11.77300000
O     -7.13700000      8.11800000    -11.56500000
H     -6.78800000      7.86300000    -10.71000000
H     -6.47000000      7.83600000    -12.19000000
O      0.51700000    -13.89000000      5.32000000
H      0.15300000    -13.02900000      5.11500000
H      0.09300000    -14.48300000      4.69900000
O      6.62900000     13.35500000     -4.74800000
H      6.14800000     14.06200000     -4.31800000
H      7.30200000     13.10400000     -4.11600000
O      9.22000000      7.87800000     -0.27600000
H     10.13600000      8.14500000     -0.20200000
H      8.75700000      8.43600000      0.34900000
O     10.84400000      7.57000000     -5.90600000
H     11.68300000      7.98700000     -6.10200000
H     11.01000000      7.05500000     -5.11700000
O     -0.20900000      1.96800000      9.07800000
H      0.68800000      1.65300000      9.19300000
H     -0.35300000      2.55500000      9.82100000
O      9.93000000      7.77600000    -10.86400000
H      9.21700000      7.66700000    -10.23500000
H     10.17100000      8.69900000    -10.79400000
O     -5.13700000    -15.43200000      9.38300000
H     -5.50000000    -16.01700000      8.71900000
H     -4.72800000    -14.72600000      8.88200000
O     17.19400000     -5.20400000     -3.43900000
H     17.83600000     -5.07000000     -2.74100000
H     16.39400000     -4.79300000     -3.11100000
O      7.79200000     16.19000000     -1.85900000
H      8.45700000     16.83100000     -1.60700000
H      8.27100000     15.36300000     -1.92700000
O      5.17700000      5.19600000     -3.28300000
H      4.54400000      5.79300000     -2.88300000
H      5.83800000      5.05900000     -2.60500000
O     -0.41100000      0.92200000    -15.27500000
H     -0.57200000      1.79700000    -15.62800000
H     -1.27200000      0.62000000    -14.98400000
O     -6.91700000     -5.04700000    -11.06200000
H     -7.24700000     -5.85300000    -10.66300000
H     -6.25000000     -5.34200000    -11.68100000
O      9.67300000      0.40900000      4.42600000
H     10.16000000      1.18200000      4.13900000
H     10.10700000     -0.32300000      3.98800000
O      1.31100000     -8.59400000    -12.02500000
H      0.94900000     -7.72000000    -12.17200000
H      2.25500000     -8.45400000    -11.95600000
O      3.49200000     -5.81400000     -3.50500000
H      3.37900000     -6.50800000     -4.15500000
H      3.06200000     -5.05100000     -3.89300000
O      3.54900000     16.50900000     -1.00200000
H      4.11700000     17.26300000     -1.16300000
H      3.34900000     16.16900000     -1.87400000
O    -13.51100000      5.65600000     -2.16100000
H    -13.76000000      6.25800000     -1.45900000
H    -13.06700000      6.20900000     -2.80400000
O      4.91900000      1.78600000      9.85200000
H      3.96400000      1.72400000      9.81900000
H      5.20100000      1.61000000      8.95500000
O      4.11900000     -0.34300000      3.64100000
H      3.88900000     -1.20800000      3.30100000
H      3.82800000     -0.36000000      4.55300000
O      8.01900000    -10.31700000     13.05100000
H      8.88600000    -10.07800000     12.72200000
H      7.47500000     -9.55000000     12.87300000
O      1.39300000    -12.23500000     11.09700000
H      0.68100000    -11.79700000     11.56200000
H      1.13900000    -13.15800000     11.08600000
O      0.00200000      7.16100000     -8.64800000
H      0.14600000      6.36000000     -9.15200000
H      0.41300000      6.98700000     -7.80100000
O    -10.06500000     -1.67200000     -3.69400000
H    -10.11800000     -2.62300000     -3.59600000
H    -10.62100000     -1.32800000     -2.99400000
O    -12.64900000     -3.09900000      4.91100000
H    -11.74300000     -3.11800000      5.22000000
H    -12.67900000     -3.75600000      4.21500000
O      5.84900000      1.56500000      7.23300000
H      6.10100000      1.84300000      6.35200000
H      6.22800000      0.69100000      7.32600000
O     -3.32800000     13.89200000     -1.18500000
H     -2.58700000     13.60800000     -0.65000000
H     -3.03000000     13.77600000     -2.08700000
O      7.23900000      7.37800000      9.28700000
H      7.12000000      6.44300000      9.11600000
H      6.93800000      7.49600000     10.18800000
O    -12.54200000     -8.51900000     -7.97600000
H    -12.15400000     -8.44000000     -8.84700000
H    -13.48500000     -8.53700000     -8.13500000
O     12.28600000     -8.07100000      7.31100000
H     11.81100000     -7.35200000      6.89500000
H     11.60100000     -8.63600000      7.66800000
O     -1.27300000    -15.61300000     -1.96900000
H     -0.48900000    -15.71500000     -1.43000000
H     -0.95900000    -15.69900000     -2.86900000
O      9.82300000    -11.28300000     -0.88200000
H     10.52500000    -10.73100000     -0.53700000
H      9.04400000    -11.01300000     -0.39700000
O      1.97400000     -4.33600000      4.09900000
H      1.93100000     -5.19600000      4.51600000
H      1.15200000     -3.91100000      4.34000000
O      3.31700000      3.44100000      2.73400000
H      3.10800000      2.93500000      3.51800000
H      2.84700000      4.26700000      2.84900000
O     -3.59900000     -0.98500000     -5.11400000
H     -3.69300000     -1.60100000     -4.38800000
H     -3.69600000     -1.52400000     -5.90000000
O     -6.00300000     -7.44300000      5.99500000
H     -5.38900000     -8.02500000      5.54700000
H     -5.87200000     -6.59000000      5.57900000
O    -15.44400000     -5.85100000     -1.36000000
H    -15.40200000     -5.47200000     -2.23800000
H    -15.46000000     -5.09500000     -0.77300000
O     -8.85500000      1.21700000     -5.42800000
H     -9.56700000      1.65300000     -5.89700000
H     -9.20900000      0.35500000     -5.20500000
O      1.81500000     10.50700000      2.60200000
H      2.20400000     10.19500000      3.41900000
H      1.05100000     11.01400000      2.87900000
O     -2.36700000     -5.50500000     -2.13900000
H     -1.49400000     -5.30300000     -2.47600000
H     -2.35900000     -6.45300000     -2.00600000
O     -8.49600000      5.95900000     -0.71600000
H     -8.66900000      6.41400000     -1.54000000
H     -7.70300000      6.37300000     -0.37500000
O      5.02700000    -16.65300000     -4.65700000
H      5.94800000    -16.45900000     -4.83300000
H      4.60900000    -16.63300000     -5.51800000
O    -18.07000000     -0.17400000      1.74900000
H    -17.31500000      0.40800000      1.66400000
H    -17.78700000     -0.84500000      2.37000000
O      1.29000000     -6.84200000     -7.16700000
H      0.36100000     -6.93000000     -6.95300000
H      1.45100000     -7.52600000     -7.81800000
O     10.18100000      7.82100000      9.50900000
H     10.43400000      8.62300000      9.05200000
H      9.39600000      8.06200000     10.00000000
O     -1.37700000      5.99600000      0.38400000
H     -1.48900000      5.05300000      0.50700000
H     -1.92900000      6.20600000     -0.36900000
O      7.38500000      4.90700000    -15.68200000
H      7.64700000      5.11500000    -14.78500000
H      6.88400000      4.09500000    -15.60200000
O    -15.74200000      1.35000000      1.91400000
H    -15.50300000      0.87900000      2.71200000
H    -15.86500000      2.25600000      2.19700000
O      9.75600000     -7.48100000     -7.88200000
H     10.39800000     -7.62700000     -7.18700000
H      9.04600000     -8.09100000     -7.68400000
O     10.04100000      1.57600000      6.99400000
H      9.82300000      0.94100000      6.31100000
H      9.70400000      2.40800000      6.66400000
O      2.19800000     -1.24700000     11.18500000
H      3.05400000     -1.62000000     10.97300000
H      2.27800000     -0.96800000     12.09600000
O     -7.37700000      8.48300000      5.76500000
H     -6.46400000      8.29100000      5.55100000
H     -7.35700000      8.74000000      6.68700000
O      9.14200000     -2.85100000     -5.79600000
H      9.02300000     -3.51900000     -6.47000000
H      8.35300000     -2.91100000     -5.25700000
O     -4.05700000      3.62300000      4.94900000
H     -4.97800000      3.62900000      4.68900000
H     -4.06400000      3.28500000      5.84500000
O     -9.73500000     10.52500000     -8.61500000
H     -9.29100000     10.54900000     -9.46300000
H    -10.01200000     11.42900000     -8.46400000
O      5.45100000     12.93000000     -8.05400000
H      6.09900000     12.50100000     -7.49600000
H      4.80500000     12.24900000     -8.23800000
O      2.94400000     10.26900000    -13.32200000
H      3.07100000     10.06200000    -14.24800000
H      3.77100000     10.66700000    -13.05000000
O      2.63200000     16.72400000     -6.56600000
H      3.11100000     17.48600000     -6.89400000
H      3.31000000     16.15000000     -6.21100000
O    -10.92100000     -8.66900000      8.44300000
H    -10.14600000     -8.18000000      8.16500000
H    -11.62200000     -8.35000000      7.87500000
O      4.26100000      8.90000000     13.52600000
H      4.38600000      7.96000000     13.39500000
H      3.46500000      9.10700000     13.03700000
O      8.47200000      1.79300000     13.81800000
H      7.64900000      1.56200000     13.38800000
H      9.05100000      2.05400000     13.10100000
O      3.95200000     -5.43500000    -10.37200000
H      3.40100000     -4.67600000    -10.18100000
H      4.77600000     -5.06200000    -10.68300000
O     -3.79700000      7.79200000     -8.60700000
H     -3.08700000      8.22400000     -9.08200000
H     -3.36700000      7.37000000     -7.86400000
O      7.44100000     -1.45900000    -15.66400000
H      8.10900000     -1.39100000    -14.98200000
H      7.89500000     -1.20900000    -16.46900000
O    -17.74300000      0.52200000     -2.03300000
H    -18.17000000      1.13900000     -2.62800000
H    -17.71800000      0.97900000     -1.19200000
O    -14.83300000     -1.10200000      8.66000000
H    -14.13700000     -1.27500000      8.02600000
H    -14.37500000     -0.77600000      9.43500000
O     -5.82300000     -1.01700000    -17.55900000
H     -6.13600000     -0.31800000    -16.98600000
H     -4.96300000     -1.24800000    -17.20700000
O      0.76400000    -15.79500000      0.14200000
H      0.44900000    -15.57600000      1.01800000
H      1.17600000    -14.99000000     -0.17300000
O     -9.96500000    -14.95100000      3.13700000
H    -10.17700000    -14.12100000      3.56500000
H    -10.81100000    -15.38500000      3.02500000
O     -6.22600000      1.72500000     -5.67200000
H     -5.90300000      0.83500000     -5.81300000
H     -7.12400000      1.60800000     -5.36400000
O      3.86700000     -7.97300000      7.08300000
H      4.40100000     -7.21000000      7.30300000
H      4.38100000     -8.44500000      6.42900000
O     -7.69600000     13.75000000     -6.27000000
H     -7.17200000     13.81000000     -5.47100000
H     -8.58200000     13.98400000     -5.99400000
O     -3.15800000      3.11600000    -11.02000000
H     -3.37000000      3.93900000    -11.46200000
H     -2.23900000      2.96000000    -11.23400000
O     13.93500000     -6.33500000     -9.34400000
H     14.79100000     -6.75700000     -9.42500000
H     13.90800000     -5.70700000    -10.06600000
O     -0.61100000      3.88500000     -5.15300000
H     -1.06100000      3.11500000     -5.50100000
H     -0.95400000      4.61500000     -5.66800000
O      6.15800000    -12.74800000     -5.21000000
H      6.33700000    -13.44300000     -4.57700000
H      5.76100000    -12.04800000     -4.69200000
O    -11.98100000     -3.18000000      0.10000000
H    -11.04300000     -3.12400000      0.28500000
H    -12.11900000     -2.57300000     -0.62600000
O      1.41700000      6.29000000      7.52500000
H      0.67600000      5.72000000      7.31800000
H      1.61300000      6.10400000      8.44300000
O     -4.09800000     12.81300000     11.44200000
H     -4.66100000     13.42300000     11.91800000
H     -4.70200000     12.29100000     10.91500000
O     12.37100000      3.17700000     -5.06100000
H     11.93400000      3.96800000     -4.74300000
H     12.17000000      3.15300000     -5.99700000
O     10.08300000      7.60600000     12.83000000
H     10.78200000      7.01400000     12.55300000
H     10.50100000      8.46600000     12.87300000
O    -11.39800000      3.70700000     11.97400000
H    -11.33700000      3.19600000     12.78100000
H    -10.48800000      3.88800000     11.73700000
O     -8.63600000     11.54700000      2.24200000
H     -8.44400000     10.62300000      2.40200000
H     -8.94300000     11.87800000      3.08600000
O      1.66100000    -17.80800000     -1.42300000
H      1.03000000    -18.50600000     -1.24400000
H      1.55500000    -17.19600000     -0.69400000
O      7.47200000    -14.63600000      3.28600000
H      7.70400000    -15.56200000      3.21600000
H      6.52800000    -14.63700000      3.44500000
O     -0.24500000    -15.62400000      2.88200000
H     -1.09700000    -15.72900000      3.30600000
H      0.31800000    -16.26700000      3.31300000
O     -8.14000000      0.09200000      4.56200000
H     -8.91700000      0.37800000      4.08100000
H     -8.35800000      0.24200000      5.48100000
O     -8.96000000     -2.06800000     -6.13100000
H     -9.40400000     -1.68600000     -6.88800000
H     -9.63500000     -2.11200000     -5.45400000
O     -5.85800000    -17.16100000     -1.34200000
H     -5.42600000    -16.36200000     -1.04100000
H     -6.12400000    -16.96600000     -2.24000000
O     -7.08200000      4.21500000      1.02800000
H     -6.75500000      5.07200000      1.30300000
H     -7.37500000      4.34800000      0.12700000
O      0.18400000     -9.97400000     -0.60700000
H      0.19300000    -10.28000000      0.30000000
H      0.17200000     -9.02000000     -0.53800000
O    -10.69900000      1.21100000     -0.76800000
H    -10.97000000      1.95900000     -1.30100000
H     -9.87400000      1.48700000     -0.36900000
O     -7.88100000     12.12300000      7.21300000
H     -8.60200000     12.53500000      7.68900000
H     -7.24000000     11.90800000      7.89000000
O     -5.74400000     -5.59000000     -5.12000000
H     -5.28000000     -6.42200000     -5.02400000
H     -6.67100000     -5.83000000     -5.10700000
O      4.84200000     14.46600000      4.98600000
H      5.68200000     14.13800000      5.30500000
H      5.02600000     14.77500000      4.09900000
O     -3.59300000     -4.00200000     12.83500000
H     -3.60400000     -3.10200000     12.50900000
H     -3.73600000     -3.91600000     13.77800000
O     -4.17300000     -8.84300000     -1.62800000
H     -3.84900000     -8.95600000     -2.52200000
H     -3.41300000     -8.53300000     -1.13600000
O     14.65200000     -2.06200000      1.73000000
H     15.47200000     -1.91100000      1.26000000
H     14.44300000     -1.21400000      2.12400000
O     10.80900000     -0.54200000     -6.00400000
H     10.13400000     -1.18100000     -5.77500000
H     11.12400000     -0.82400000     -6.86300000
O     -6.34500000     -7.18800000     -1.52000000
H     -7.07000000     -7.51900000     -2.05100000
H     -5.62100000     -7.78700000     -1.70200000
O      4.17100000     -8.28600000    -12.21400000
H      4.87200000     -8.90600000    -12.41400000
H      4.19100000     -7.66000000    -12.93800000
O      5.73500000    -10.13200000    -13.60700000
H      6.26700000     -9.61500000    -14.21400000
H      6.15700000    -10.99100000    -13.59100000
O     -0.61500000    -14.50400000    -10.99800000
H     -0.98100000    -14.32800000    -10.13100000
H      0.29600000    -14.21800000    -10.93600000
O      0.43200000     -2.78100000     -5.53000000
H     -0.07800000     -2.74200000     -4.72100000
H      0.40800000     -1.88800000     -5.87200000
O     -6.71300000     -3.92000000     13.27200000
H     -7.26800000     -4.66000000     13.51900000
H     -6.46900000     -4.09500000     12.36400000
O     -0.23000000      3.99600000      7.04100000
H      0.11600000      3.23500000      7.50800000
H     -0.29000000      3.71000000      6.12900000
O      6.94300000     -6.44600000     14.67800000
H      6.76000000     -5.78700000     15.34800000
H      6.44000000     -7.21200000     14.95200000
O      1.06200000     -7.96200000      7.10300000
H      1.99300000     -8.16000000      7.00500000
H      1.03300000     -7.27400000      7.76900000
O      4.24800000      4.13900000     11.28900000
H      4.10800000      4.73500000     10.55300000
H      4.69400000      3.38400000     10.90400000
O     14.94900000     -2.03700000      9.29300000
H     15.41200000     -2.47000000      8.57500000
H     14.23400000     -2.63400000      9.51200000
O     12.25400000      2.34400000    -13.75500000
H     12.94400000      2.99300000    -13.61500000
H     11.47200000      2.73900000    -13.36800000
O      8.78600000     -1.53700000     -9.89600000
H      7.97500000     -1.79200000     -9.45700000
H      9.08800000     -0.76700000     -9.41400000
O      9.13100000     12.74400000     -3.30200000
H      9.78100000     12.14100000     -2.94100000
H      8.47400000     12.83000000     -2.61200000
O     10.31700000      5.03400000     10.04200000
H     10.95700000      4.91000000      9.34100000
H      9.95800000      5.90800000      9.88700000
O     -6.04600000     -9.11300000    -12.41100000
H     -5.68800000     -9.99800000    -12.48300000
H     -5.32900000     -8.54100000    -12.68300000
O      6.65600000      7.44400000     -9.68600000
H      6.82500000      6.86200000     -8.94500000
H      6.36900000      8.26500000     -9.28600000
O      3.83600000     -1.62300000     -2.41800000
H      3.83400000     -0.83000000     -1.88300000
H      3.85600000     -1.30400000     -3.32100000
O      2.93200000     -2.99500000     -8.81600000
H      2.27300000     -2.45700000     -9.25500000
H      3.76800000     -2.60800000     -9.07400000
O     -4.61900000      7.36100000     -3.89200000
H     -5.00200000      8.14800000     -4.27900000
H     -3.91000000      7.12200000     -4.49000000
O      5.29100000      5.47700000     -6.03400000
H      5.33300000      5.41800000     -5.07900000
H      4.38200000      5.26800000     -6.24700000
O     -4.51000000     -8.04000000     12.32600000
H     -3.66400000     -7.59500000     12.38600000
H     -4.45100000     -8.75200000     12.96300000
O    -14.31500000     -0.79700000     -0.50700000
H    -15.01500000     -0.17800000     -0.71500000
H    -14.68500000     -1.35600000      0.17700000
O    -13.90200000      4.52000000     -7.67400000
H    -13.91300000      5.47700000     -7.65700000
H    -13.49600000      4.30000000     -8.51300000
O    -11.82000000     -6.13800000      0.71900000
H    -12.33900000     -6.52900000      1.42200000
H    -12.16800000     -5.25100000      0.62900000
O     -3.23400000    -17.47700000      0.99400000
H     -2.29500000    -17.45800000      0.80500000
H     -3.43300000    -18.40500000      1.12300000
O     -9.04500000    -14.28900000     -7.55900000
H     -8.59600000    -13.46000000     -7.72000000
H     -8.73200000    -14.87000000     -8.25300000
O     -9.21800000     10.17800000     12.27700000
H     -9.53800000      9.65300000     11.54300000
H     -9.88000000     10.06400000     12.95900000
O     -7.93900000     -5.66100000     15.14300000
H     -8.27900000     -6.44900000     14.72000000
H     -7.01400000     -5.85300000     15.29900000
O     -5.37100000     -1.07800000     -8.08100000
H     -6.11700000     -0.72800000     -8.56700000
H     -5.73500000     -1.32800000     -7.23100000
O     -9.05300000      9.80900000     -5.76000000
H     -9.15400000     10.04000000     -6.68300000
H     -8.74300000     10.61300000     -5.34400000
O     10.72100000     -8.50400000    -11.08900000
H     10.97400000     -7.60400000    -10.88700000
H     11.23600000     -9.03900000    -10.48500000
O      2.76500000     -2.15300000    -17.19200000
H      2.76500000     -1.52600000    -17.91500000
H      2.15100000     -1.78500000    -16.55600000
O      6.69300000     -2.61200000     -3.98900000
H      6.35000000     -3.33000000     -4.52100000
H      5.98400000     -2.40400000     -3.38100000
O     -7.92300000      2.92300000      8.77300000
H     -8.15800000      3.01600000      9.69600000
H     -6.99800000      3.16600000      8.73500000
O     -0.66900000      3.40500000    -11.75700000
H     -0.11500000      2.63400000    -11.63800000
H     -0.91100000      3.38500000    -12.68300000
O      2.62400000    -12.82500000     -8.00100000
H      2.51400000    -12.01400000     -7.50600000
H      3.50300000    -13.12800000     -7.77300000
O     -3.81300000    -12.47500000    -10.31700000
H     -4.63900000    -12.72800000     -9.90500000
H     -4.07000000    -12.09800000    -11.15800000
O      4.32700000     -8.92400000     -7.28300000
H      5.02500000     -9.45200000     -7.67200000
H      3.80900000     -8.62500000     -8.03000000
O     -0.35400000     -2.21500000    -12.53700000
H     -1.02300000     -2.65700000    -12.01400000
H     -0.66100000     -2.30000000    -13.44000000
O     12.74900000      1.27000000     -9.92100000
H     13.50000000      1.84800000     -9.78300000
H     13.12800000      0.39300000     -9.97000000
O      4.24600000     11.28800000      8.01400000
H      4.08500000     11.06700000      8.93200000
H      3.42400000     11.08000000      7.57000000
O      5.49300000     -0.64300000     -9.55300000
H      5.92200000     -1.45800000     -9.28900000
H      6.18600000      0.01600000     -9.51100000
O     16.68900000     -2.20000000     -4.31500000
H     16.37200000     -1.92600000     -3.45400000
H     15.89400000     -2.34900000     -4.82700000
O      6.07200000      2.44600000     16.40300000
H      5.39600000      2.46700000     17.08000000
H      6.89400000      2.54700000     16.88300000
O     -8.67000000      2.30800000    -14.55400000
H     -9.61200000      2.47500000    -14.55700000
H     -8.31700000      2.93900000    -13.92700000
O     -5.61700000     14.83900000     -0.21600000
H     -4.70800000     14.69000000     -0.47700000
H     -6.07900000     14.99500000     -1.04000000
O     -7.11400000    -12.42000000      6.19600000
H     -8.01600000    -12.38500000      5.87500000
H     -7.20000000    -12.57800000      7.13600000
O     16.69800000     -3.57800000     -7.87400000
H     16.74100000     -4.22700000     -8.57700000
H     15.76300000     -3.40800000     -7.76300000
O     -5.14000000      4.08400000      9.32100000
H     -4.24300000      4.41800000      9.31700000
H     -5.35900000      3.99700000     10.24900000
O      3.12700000     -0.48600000     13.50300000
H      3.83900000     -0.67500000     14.11400000
H      3.03800000      0.46700000     13.52600000
O     -3.90400000     16.38300000      1.23900000
H     -3.84900000     17.04100000      0.54600000
H     -4.66800000     15.85600000      1.00800000
O      2.24600000    -16.31100000      3.95600000
H      2.64600000    -15.60200000      4.45900000
H      2.13800000    -17.02100000      4.58900000
O     -6.65500000     -1.58600000     10.86600000
H     -6.52100000     -1.40900000     11.79700000
H     -5.80100000     -1.42300000     10.46500000
O      9.01600000     14.09500000     -0.85200000
H      9.19500000     13.19800000     -0.56800000
H      9.63400000     14.63100000     -0.35600000
O    -17.76800000      2.43400000      0.01700000
H    -16.86800000      2.67500000      0.23500000
H    -18.24300000      2.50700000      0.84400000
O      1.82500000      3.83100000     -3.63400000
H      1.75800000      3.51600000     -2.73300000
H      0.93900000      3.74200000     -3.98500000
O      5.98900000    -10.98700000     -8.82900000
H      6.11100000    -11.20600000     -9.75300000
H      5.73500000    -11.81300000     -8.41800000
O     -0.03200000    -12.36400000      8.02600000
H     -0.73400000    -12.33000000      8.67600000
H     -0.48700000    -12.43000000      7.18600000
O      1.32800000     13.43300000     -6.64500000
H      0.37300000     13.43200000     -6.58200000
H      1.55800000     14.35400000     -6.76700000
O     12.22200000     -2.35200000      5.27900000
H     12.18900000     -2.85300000      6.09400000
H     11.58500000     -2.78000000      4.70800000
O     -0.08200000     11.09500000     -9.22000000
H      0.53600000     11.07600000     -9.95000000
H     -0.53700000     11.93200000     -9.31300000
O     -5.04100000    -10.80500000      6.37300000
H     -4.64500000    -10.88500000      7.24100000
H     -5.72000000    -11.47900000      6.35700000
O     -0.20600000    -13.03200000      2.21900000
H     -0.24700000    -13.98200000      2.32100000
H      0.66100000    -12.79300000      2.54700000
O      0.18700000     -1.47000000    -16.14500000
H     -0.04600000     -0.58200000    -15.87600000
H     -0.63100000     -1.96300000    -16.08200000
O     -0.13400000     11.59600000      4.19700000
H     -0.91100000     11.47900000      4.74400000
H      0.29500000     12.37500000      4.55200000
O      6.75300000     -2.72700000     -8.77900000
H      7.50100000     -2.78400000     -8.18300000
H      6.55100000     -3.63700000     -8.99700000
O    -11.50800000     11.54400000      6.58600000
H    -11.92500000     12.36100000      6.85800000
H    -11.73000000     11.45900000      5.65900000
O     -6.80300000     -5.13500000      4.18000000
H     -7.64700000     -5.26900000      3.75000000
H     -6.73600000     -4.18600000      4.28700000
O      8.19000000     -6.49600000    -13.32500000
H      9.07800000     -6.14200000    -13.27600000
H      7.63300000     -5.72900000    -13.45900000
O      2.99800000     13.36400000     -3.42300000
H      3.30800000     13.93000000     -4.12900000
H      3.60300000     13.53000000     -2.70000000
O     -7.84600000     -3.27200000      7.02900000
H     -7.33700000     -3.46300000      7.81600000
H     -8.45100000     -4.00900000      6.94900000
O     10.79000000     -2.99300000     10.53700000
H     10.92900000     -2.66200000     11.42400000
H     11.15800000     -2.31700000      9.96800000
O    -10.54900000      3.58200000      5.50900000
H    -10.11700000      4.00000000      6.25400000
H    -10.26100000      4.08800000      4.75000000
O     -1.75600000     -3.15900000    -15.21600000
H     -2.09100000     -4.02000000    -14.96400000
H     -2.54000000     -2.64300000    -15.40300000
O      7.67000000     14.61700000     -8.12300000
H      6.77300000     14.34600000     -7.92800000
H      7.74600000     14.52700000     -9.07300000
O     14.70500000     -6.05300000     -2.00500000
H     13.79100000     -5.97000000     -2.27400000
H     14.96300000     -6.92800000     -2.29400000
O      1.75900000     11.04400000      6.81000000
H      1.33100000     10.31500000      7.25900000
H      2.19800000     10.64000000      6.06200000
O     -0.67300000      0.02200000     -6.11100000
H     -0.07100000      0.74600000     -5.93700000
H     -1.45600000      0.23400000     -5.60400000
O      1.56400000     11.84100000    -11.30800000
H      1.42100000     12.75100000    -11.56600000
H      1.97300000     11.43600000    -12.07300000
O      0.85600000      3.71800000     17.90200000
H      0.51400000      4.03000000     18.74000000
H      0.24200000      4.05800000     17.25100000
O      7.00700000     11.96800000     -1.84700000
H      6.38500000     12.68600000     -1.73200000
H      6.46600000     11.22100000     -2.10300000
O     -0.39700000     -5.14000000     -4.13600000
H     -0.73900000     -5.66400000     -4.86000000
H      0.14100000     -4.47000000     -4.55900000
O     15.65200000      2.64300000      1.01700000
H     14.91200000      2.67500000      0.41100000
H     15.92200000      1.72500000      1.01700000
O     -9.07600000    -11.62400000     -3.74500000
H     -8.73900000    -11.82000000     -2.87100000
H     -8.41700000    -11.04700000     -4.13200000
O     11.22400000     -2.15300000    -14.16400000
H     11.30800000     -1.63200000    -14.96300000
H     11.02100000     -1.51400000    -13.48100000
O     -8.32500000     -5.33400000     -1.07500000
H     -8.65300000     -5.82000000     -0.31800000
H     -7.59500000     -5.86100000     -1.40100000
O      3.86300000    -14.75300000      0.30300000
H      3.95200000    -14.71800000     -0.65000000
H      3.93500000    -15.68400000      0.51600000
O      0.94400000     11.73400000     -2.59600000
H      1.14200000     11.64600000     -1.66400000
H      1.58800000     12.36500000     -2.91900000
O    -14.77900000     -4.32300000      0.73900000
H    -14.45600000     -4.70700000      1.55400000
H    -14.06900000     -3.75100000      0.44700000
O     -8.75100000      1.07300000     15.60500000
H     -8.33000000      1.69100000     16.20300000
H     -8.72800000      0.23700000     16.07000000
O     -0.69400000     -0.19300000      7.31500000
H     -1.24000000      0.04200000      6.56500000
H     -0.70000000      0.58600000      7.87000000
O    -11.34500000     -7.58200000    -10.67100000
H    -11.32000000     -7.75500000    -11.61200000
H    -11.06300000     -6.67100000    -10.58700000
O    -11.55900000      5.08200000     -4.45400000
H    -11.37400000      4.74500000     -5.33100000
H    -11.28200000      5.99800000     -4.48700000
O      5.50800000    -10.09700000     -0.74900000
H      4.68200000    -10.49700000     -1.02200000
H      6.11500000    -10.29100000     -1.46300000
O      7.11500000      4.43300000     -8.11800000
H      6.64000000      4.75400000     -7.35100000
H      7.59700000      3.67000000     -7.79900000
O      6.74900000     -1.21300000      7.14500000
H      6.63900000     -1.83900000      6.42900000
H      6.41800000     -1.67200000      7.91700000
O     14.44800000     -2.42100000     -5.73300000
H     14.60300000     -3.36500000     -5.71000000
H     13.49700000     -2.33300000     -5.67500000
O      6.30200000    -11.62100000      3.73600000
H      7.22700000    -11.73800000      3.52000000
H      5.83800000    -12.18200000      3.11400000
O      3.99100000     -3.75600000    -15.22700000
H      4.41200000     -3.51500000    -16.05300000
H      3.33600000     -3.07300000    -15.08400000
O     -2.03900000     -5.85500000    -14.47500000
H     -1.99900000     -5.96700000    -13.52600000
H     -2.59600000     -6.57200000    -14.77800000
O      8.25200000    -12.92600000     -2.83400000
H      8.04100000    -13.81600000     -2.55200000
H      9.17600000    -12.96700000     -3.08300000
O     -7.80000000      0.04400000     -9.03000000
H     -8.48500000     -0.45800000     -8.58800000
H     -8.05800000      0.04200000     -9.95100000
O    -15.51400000      5.15900000      6.12500000
H    -15.45500000      6.10200000      5.97300000
H    -14.71200000      4.80400000      5.74100000
O      0.93300000    -10.95900000      3.91300000
H      0.07000000    -10.57000000      3.76400000
H      1.53800000    -10.38500000      3.44300000
O     -1.82600000     -2.29700000      3.99600000
H     -1.83900000     -3.02600000      4.61700000
H     -2.07700000     -2.69000000      3.16000000
O     16.93300000      3.92900000      4.95100000
H     16.76700000      4.79700000      5.31700000
H     16.13300000      3.71400000      4.47100000
O     12.22500000     -3.51800000     -1.60300000
H     11.88500000     -3.43200000     -0.71300000
H     11.58200000     -3.06600000     -2.15000000
O     10.78600000     10.57400000     -6.13500000
H     10.20700000      9.90400000     -6.50000000
H     10.82300000     10.37200000     -5.19900000
O    -14.61000000      7.89300000     -4.78100000
H    -15.44800000      7.46600000     -4.60400000
H    -14.62900000      8.68900000     -4.25000000
O     -0.29200000    -10.76600000    -11.87300000
H      0.41300000    -10.12000000    -11.90900000
H      0.15000000    -11.59200000    -11.67700000
O    -14.88500000     -1.61700000      5.22000000
H    -14.85400000     -0.78800000      4.74400000
H    -14.00000000     -1.97300000      5.14000000
O    -17.71400000      1.43700000      5.76300000
H    -17.04900000      1.36800000      5.07800000
H    -18.42200000      1.93900000      5.36000000
O      7.80200000     -9.60600000      0.85600000
H      7.04000000     -9.70300000      0.28500000
H      7.45900000     -9.18500000      1.64400000
O     -4.84500000     -7.05100000     -8.01300000
H     -5.35800000     -6.25700000     -8.16200000
H     -4.05800000     -6.93100000     -8.54400000
O     -1.85000000     -2.16500000     14.52100000
H     -0.98400000     -2.53500000     14.69000000
H     -2.28400000     -2.17100000     15.37400000
O     -6.44200000      7.37100000     14.11300000
H     -6.74300000      8.28000000     14.11100000
H     -5.59600000      7.39900000     13.66500000
O     -5.40700000      2.92100000     -9.07300000
H     -6.07500000      2.25800000     -9.24300000
H     -4.61800000      2.58200000     -9.49600000
O     -2.96300000      0.52400000    -14.14500000
H     -3.17300000     -0.28500000    -13.67900000
H     -3.59400000      1.16300000    -13.81300000
O     -3.63500000     -5.99000000    -11.03900000
H     -3.49400000     -6.93200000    -11.13600000
H     -4.18700000     -5.75300000    -11.78400000
O      7.42800000      2.16100000      5.03600000
H      7.11100000      2.42600000      4.17300000
H      8.02600000      1.43500000      4.86000000
O      1.12100000     11.55100000     12.33300000
H      0.69300000     11.71800000     11.49300000
H      0.59400000     10.86100000     12.73700000
O     11.16100000     -6.60500000      0.53100000
H     11.86100000     -6.35800000      1.13500000
H     11.53800000     -6.47100000     -0.33900000
O     10.62600000     10.15800000      7.59400000
H     10.85700000      9.53600000      6.90400000
H     10.28800000     10.92100000      7.12600000
O    -11.53100000     -9.25600000     -4.94700000
H    -10.98800000     -8.88400000     -4.25300000
H    -11.55200000     -8.57900000     -5.62400000
O     -0.76300000      8.12500000      1.91400000
H     -0.39600000      8.43000000      1.08500000
H     -1.09600000      7.24800000      1.72000000
O     11.39800000      3.36100000     -7.81500000
H     10.96700000      4.20300000     -7.67100000
H     11.82900000      3.45500000     -8.66500000
O     -7.16500000     -2.46200000      4.41000000
H     -7.12400000     -2.52000000      5.36500000
H     -7.57400000     -1.61400000      4.23900000
O     10.71300000      5.50900000     -3.93000000
H     10.73400000      4.94700000     -3.15500000
H      9.78200000      5.62200000     -4.11900000
O     -8.55900000     -7.85200000     13.52900000
H     -7.96200000     -8.59700000     13.59200000
H     -9.36300000     -8.21900000     13.16100000
O    -14.34200000     -8.67000000     -5.09100000
H    -13.44200000     -8.95100000     -5.25700000
H    -14.26300000     -7.75100000     -4.83500000
O    -13.50600000     -5.23200000      3.08900000
H    -14.21900000     -5.57700000      3.62800000
H    -13.07200000     -6.01100000      2.74000000
O     -1.72300000      7.39200000     -4.54500000
H     -1.84000000      6.81500000     -5.29900000
H     -0.93300000      7.89300000     -4.74600000
O      5.65600000     -5.42900000     -8.22600000
H      6.34400000     -5.89600000     -8.70100000
H      4.86100000     -5.59200000     -8.73400000
O     -3.19500000      1.95900000     -5.14600000
H     -3.63100000      1.15700000     -4.85700000
H     -3.90000000      2.60200000     -5.21800000
O     -8.26400000     -0.49300000     -2.05200000
H     -9.01100000     -0.94300000     -2.44800000
H     -7.51500000     -1.05600000     -2.24600000
O      6.52300000     -6.55400000     -3.96500000
H      6.42900000     -5.94000000     -4.69300000
H      5.64500000     -6.61500000     -3.58900000
O     -6.19100000      9.98400000     -5.06900000
H     -6.98300000      9.68700000     -5.51800000
H     -6.35500000      9.79700000     -4.14500000
O     -9.58800000      4.99300000      3.35700000
H     -8.66300000      4.77300000      3.25500000
H     -9.95100000      4.92100000      2.47400000
O     10.83700000     -1.25600000      2.67500000
H     10.76000000     -0.43300000      2.19200000
H     11.24100000     -1.86200000      2.05400000
O      9.51700000      0.47800000     -1.89400000
H      9.20600000      0.90500000     -2.69200000
H      9.43200000     -0.45800000     -2.07500000
O     -6.64400000     10.04100000     12.99400000
H     -6.08600000      9.46400000     12.47100000
H     -7.45400000     10.11200000     12.49000000
O      4.95700000      1.89500000     13.88800000
H      5.31700000      1.05900000     13.59300000
H      5.50700000      2.14400000     14.63100000
O      2.31500000      3.88700000     -6.19900000
H      2.32500000      3.94800000     -5.24300000
H      2.05600000      2.98400000     -6.37900000
O    -13.22800000      2.70600000      7.92500000
H    -13.41900000      2.16400000      8.69100000
H    -13.85300000      2.41300000      7.26200000
O     11.78600000     11.24000000     -1.26500000
H     12.10200000     12.05800000     -0.88100000
H     12.43100000     10.58500000     -0.99800000
O     11.67900000     -0.13200000    -12.26600000
H     11.71700000      0.22000000    -11.37700000
H     11.64500000      0.64200000    -12.82900000
O    -11.96600000      1.15900000      5.69100000
H    -11.35600000      1.85400000      5.93900000
H    -12.00200000      0.58700000      6.45800000
O     16.25100000     -2.99400000      7.19500000
H     15.83100000     -3.37100000      6.42200000
H     16.20100000     -2.04800000      7.05800000
O      7.34400000     13.62600000      5.54900000
H      7.33000000     13.05300000      4.78200000
H      7.35800000     13.02700000      6.29500000
O     -1.86500000     13.96900000      4.16200000
H     -2.18100000     13.30100000      4.77000000
H     -2.40500000     13.85700000      3.38000000
O    -12.41600000      3.38000000      2.54400000
H    -11.53100000      3.66600000      2.31900000
H    -12.52000000      2.54400000      2.08900000
O      2.58300000    -15.55000000      8.16900000
H      2.94600000    -15.22500000      7.34500000
H      1.65300000    -15.67900000      7.98700000
O     14.14500000     -5.08900000     -5.58800000
H     14.66400000     -5.85400000     -5.34100000
H     13.41500000     -5.08500000     -4.96900000
O      6.77400000     -4.52700000    -11.03000000
H      6.61500000     -3.59100000    -11.15300000
H      7.70200000     -4.64100000    -11.23500000
O    -13.40000000     -0.80400000    -12.12300000
H    -12.51600000     -0.72400000    -11.76400000
H    -13.82000000      0.03000000    -11.91100000
O     11.25200000     -5.93500000      6.29800000
H     10.93000000     -5.30500000      6.94300000
H     10.64400000     -5.85600000      5.56300000
O      7.13800000    -15.37300000     -2.04300000
H      6.26300000    -15.73800000     -1.91200000
H      7.65000000    -15.70500000     -1.30600000
O      2.89800000     -5.67400000     11.62300000
H      2.13600000     -6.13100000     11.26600000
H      3.63100000     -6.26900000     11.46300000
O      8.07800000      8.57400000      7.20100000
H      7.66300000      8.06600000      7.89800000
H      8.87600000      8.92000000      7.60000000
O     -1.70000000    -18.35800000     -1.90300000
H     -2.06400000    -18.32700000     -2.78800000
H     -1.41400000    -17.46200000     -1.73000000
O     -0.22000000      9.24600000     12.98600000
H      0.04000000      8.54000000     13.57800000
H     -0.92400000      8.86800000     12.45900000
O     -4.18600000     -4.61400000     -0.16000000
H     -4.46400000     -5.48000000      0.13800000
H     -3.69700000     -4.78300000     -0.96600000
O     -3.52900000    -15.84800000     -6.22700000
H     -3.93100000    -16.38400000     -6.91000000
H     -4.25300000    -15.62100000     -5.64400000
O    -13.15500000     -4.31900000     -6.73200000
H    -13.25900000     -3.37900000     -6.58700000
H    -12.51900000     -4.38300000     -7.44400000
O     12.14200000      0.64500000     12.41700000
H     12.65500000      0.56300000     11.61400000
H     11.31400000      1.03400000     12.13300000
O      4.05300000     12.08100000      1.67400000
H      4.60600000     11.52800000      2.22600000
H      3.16300000     11.91700000      1.98700000
O    -10.44700000     -2.27200000      2.80300000
H     -9.96400000     -2.38900000      1.98400000
H    -10.27800000     -1.36300000      3.05100000
O      0.74100000     11.05500000      0.11500000
H      0.32400000     10.27200000     -0.24600000
H      1.26300000     10.73100000      0.84900000
O     -4.84100000      0.93000000      3.64700000
H     -4.10100000      0.66400000      4.19300000
H     -4.44600000      1.16300000      2.80700000
O     14.17700000      5.54700000     -1.91500000
H     14.36900000      6.01900000     -2.72500000
H     14.60000000      6.06500000     -1.23000000
O    -12.98200000      1.67000000     10.67600000
H    -12.94000000      0.75900000     10.96600000
H    -12.21000000      2.08100000     11.06600000
O    -14.71900000     -1.97000000     -9.82900000
H    -15.11200000     -2.78600000     -9.52000000
H    -15.46000000     -1.37700000     -9.95000000
O     -2.15700000      8.35800000      4.34100000
H     -1.62600000      8.11700000      3.58100000
H     -2.39200000      9.27300000      4.18700000
O     -2.68200000      5.74700000     -6.40900000
H     -2.25400000      5.33400000     -7.15900000
H     -3.44700000      5.19700000     -6.23800000
O     -0.91500000     13.42200000     -0.09100000
H     -0.99100000     12.69400000      0.52700000
H     -0.38400000     13.07400000     -0.80700000
O     18.03500000      3.86500000      0.27900000
H     17.22200000      3.36100000      0.30100000
H     18.72100000      3.22100000      0.45300000
O      3.22900000      6.85900000      5.52600000
H      3.93100000      6.32200000      5.89400000
H      2.43600000      6.55000000      5.96400000
O      0.78300000     -1.86800000     -9.94000000
H      0.47200000     -2.19900000    -10.78200000
H      0.00800000     -1.87900000     -9.37700000
O      4.60900000    -13.09100000      2.36300000
H      4.52500000    -13.65900000      1.59700000
H      4.05600000    -12.33600000      2.16400000
O    -14.67400000      4.54200000      1.46400000
H    -13.92900000      4.12000000      1.89100000
H    -14.55600000      4.35300000      0.53300000
O     -0.46500000    -18.28500000      1.11600000
H      0.05400000    -17.59000000      0.71200000
H     -0.01500000    -18.47200000      1.94000000
O      5.64000000     -4.67700000     -5.80700000
H      4.91800000     -4.05100000     -5.85400000
H      5.68500000     -5.05700000     -6.68500000
O     -2.42400000    -12.47000000     -1.49400000
H     -2.04100000    -13.30200000     -1.77300000
H     -1.91600000    -11.80500000     -1.95800000
O      2.98800000      9.55400000      4.86300000
H      3.88800000      9.70200000      4.57300000
H      2.92800000      8.60600000      4.98100000
O     -1.28800000     -8.30000000      5.78200000
H     -0.43700000     -8.20800000      6.21100000
H     -1.09200000     -8.73500000      4.95200000
O     -6.51800000      0.60500000    -14.78800000
H     -7.28600000      1.17600000    -14.78000000
H     -5.94800000      0.96200000    -14.10700000
O     -2.02700000     -9.60600000    -13.81700000
H     -1.63200000    -10.33100000    -13.33300000
H     -1.29000000     -9.18300000    -14.25800000
O    -12.04600000      9.38300000     -8.11300000
H    -11.17600000      9.74200000     -8.29200000
H    -12.59100000     10.15100000     -7.94400000
O      2.37800000     -7.19900000     15.80700000
H      2.34000000     -7.71900000     15.00400000
H      2.53100000     -6.30400000     15.50400000
O     14.41300000      6.11100000      8.90400000
H     15.23400000      5.65100000      8.73100000
H     14.16000000      5.82700000      9.78200000
O     -0.09100000      6.34500000      4.85300000
H     -0.43200000      7.19400000      5.13300000
H     -0.87100000      5.82400000      4.66600000
O      8.75600000    -11.31300000     -5.39000000
H      8.44800000    -10.41200000     -5.29700000
H      8.39300000    -11.77000000     -4.63100000
O     13.77100000     10.68900000     -4.10900000
H     13.93900000     10.86100000     -3.18300000
H     12.92400000     10.24300000     -4.12000000
O     -8.99400000      1.37200000    -11.28700000
H     -9.73600000      1.63000000    -10.73900000
H     -8.35800000      2.07900000    -11.17800000
O      3.21200000      3.11000000      7.20700000
H      2.97700000      2.82100000      6.32600000
H      4.16700000      3.17900000      7.19000000
O      7.46500000     -8.83800000     -7.76600000
H      7.32900000     -8.26200000     -8.51900000
H      7.30300000     -9.71800000     -8.10600000
O      4.32600000     -7.80100000     10.81700000
H      4.36300000     -8.70300000     11.13600000
H      5.24200000     -7.55400000     10.69000000
O      0.56000000     -6.07700000    -12.89100000
H      1.12600000     -5.33100000    -12.69400000
H      0.01500000     -5.77800000    -13.61900000
O      8.15900000      6.13800000     -4.72400000
H      7.25600000      6.20400000     -5.03600000
H      8.69300000      6.28900000     -5.50400000
O     -5.68500000      0.30200000      6.48900000
H     -5.86100000      0.32200000      5.54800000
H     -6.55100000      0.32100000      6.89600000
O     -8.64700000      3.17800000     -8.28600000
H     -9.02900000      2.48900000     -8.83000000
H     -7.80300000      2.82200000     -8.00800000
O     -2.66300000     -2.42700000     17.11600000
H     -2.20100000     -3.12700000     17.57800000
H     -3.56400000     -2.74300000     17.04200000
O     11.26200000      4.07900000     -1.51600000
H     11.28600000      3.55900000     -0.71200000
H     12.17400000      4.11900000     -1.80300000
O     -1.37900000     11.92300000      1.78400000
H     -0.94300000     11.97000000      2.63500000
H     -2.08000000     11.28300000      1.90800000
O      2.14800000      1.41500000     10.31300000
H      2.17100000      0.51800000     10.64800000
H      1.95900000      1.95300000     11.08200000
O     11.67800000    -11.14800000     -6.14200000
H     10.86800000    -11.56200000     -5.84600000
H     11.59500000    -10.23500000     -5.86700000
O      3.84000000     -8.50400000      0.70200000
H      4.61400000     -8.82500000      0.24100000
H      3.71900000     -7.61300000      0.37400000
O    -12.50500000      0.91400000      1.30500000
H    -13.38000000      0.69500000      0.98500000
H    -11.92100000      0.67900000      0.58400000
O      3.68100000     -3.48400000      6.10500000
H      3.20000000     -3.58000000      5.28300000
H      3.08800000     -2.99400000      6.67400000
O      9.66800000      0.33600000      9.39000000
H      9.86000000      0.87700000      8.62400000
H     10.50900000     -0.06000000      9.62100000
O     -4.78100000    -13.35400000      3.99600000
H     -4.16800000    -13.31900000      3.26200000
H     -5.64300000    -13.24800000      3.59400000
O      4.70900000    -11.04700000     -3.76600000
H      3.96500000    -11.62200000     -3.94600000
H      4.31200000    -10.20600000     -3.53800000
O     11.18800000     -5.77100000    -11.21100000
H     11.97600000     -5.23100000    -11.26800000
H     10.47200000     -5.17100000    -11.42100000
O      4.89300000     -0.99500000     15.83600000
H      5.80700000     -0.91400000     16.11100000
H      4.43700000     -0.30100000     16.31300000
O    -16.10700000     -5.48000000     -4.30100000
H    -15.99800000     -4.90800000     -5.06100000
H    -16.78000000     -5.05100000     -3.77300000
O     -9.22300000      4.93100000      7.43900000
H     -8.81300000      4.16500000      7.84100000
H    -10.02500000      5.06600000      7.94300000
O     16.25700000     -0.34800000      6.93100000
H     16.81500000      0.09400000      6.29100000
H     16.12100000      0.30300000      7.61900000
O      2.28800000    -12.19500000     -4.26000000
H      1.97500000    -13.01300000     -4.64700000
H      2.32400000    -11.58100000     -4.99400000
O     11.68500000      2.99300000      0.99200000
H     11.64400000      2.11400000      0.61500000
H     11.72100000      2.84600000      1.93800000
O     -3.95200000      3.82500000     -0.60200000
H     -3.64000000      4.71800000     -0.75200000
H     -4.65400000      3.70700000     -1.24200000
O    -11.59900000      1.28700000     -6.44200000
H    -12.05100000      0.87500000     -5.70500000
H    -11.90400000      2.19400000     -6.43200000
O     -1.06600000     -7.19400000      9.66400000
H     -1.68200000     -7.84200000     10.00600000
H     -0.25600000     -7.35400000     10.14900000
O     -3.97900000     -8.04100000    -14.36400000
H     -3.21600000     -8.59100000    -14.18600000
H     -3.97200000     -7.92200000    -15.31400000
O     -1.69300000      1.18800000     12.25000000
H     -1.54300000      1.10200000     11.30900000
H     -2.05400000      2.06800000     12.35600000
O      5.54100000      6.49800000    -12.09100000
H      5.87400000      5.61600000    -11.92300000
H      5.95000000      7.04100000    -11.41700000
O      5.95500000      8.35300000     -1.22600000
H      5.64800000      7.62700000     -0.68400000
H      5.20700000      8.56800000     -1.78400000
O      7.56900000     -1.17000000      0.28900000
H      8.18900000     -1.89800000      0.32900000
H      7.20400000     -1.11800000      1.17300000
O     -0.30900000      3.79800000     10.85300000
H      0.24400000      4.57700000     10.90400000
H     -0.82500000      3.81700000     11.65900000
O     -2.75700000     -3.29100000     -6.95100000
H     -2.82400000     -4.20200000     -7.23800000
H     -1.92000000     -2.98900000     -7.30300000
O      5.22300000    -13.49400000     -7.51600000
H      5.56200000    -13.44900000     -6.62200000
H      5.80000000    -14.11600000     -7.96000000
O     11.13900000     11.90300000      5.66500000
H     12.09500000     11.87200000      5.70200000
H     10.89300000     12.54100000      6.33500000
O      1.95700000     -9.55100000     13.90200000
H      1.08300000     -9.71800000     13.55100000
H      2.53100000    -10.13400000     13.40400000
O      0.86300000     -9.07700000     -8.87800000
H      1.68600000     -8.78800000     -9.27300000
H      0.23200000     -9.05500000     -9.59800000
O     -7.16400000     -9.40100000     -9.70100000
H     -7.48100000     -8.55400000     -9.38800000
H     -6.93600000     -9.24800000    -10.61800000
O      0.36700000      2.63500000     14.99600000
H      1.16400000      2.66900000     14.46800000
H      0.12500000      3.55200000     15.12400000
O      9.96700000      6.05400000      6.57300000
H     10.72100000      6.03100000      7.16200000
H      9.52500000      6.87700000      6.78100000
O      9.05400000      1.60700000     -6.07700000
H      9.61400000      0.89900000     -5.76000000
H      8.72300000      2.02500000     -5.28200000
O      6.52900000     10.95700000      6.42200000
H      6.99100000     10.16100000      6.68400000
H      5.76500000     10.99100000      6.99800000
O      0.53300000      4.65400000     -9.53300000
H      0.06500000      4.52600000    -10.35800000
H      1.40900000      4.30600000     -9.69800000
O     10.00500000      2.54100000     11.54100000
H      9.93000000      2.01500000     10.74500000
H      9.94400000      3.44700000     11.23700000
O     -4.82000000     -3.13400000     15.19900000
H     -5.61600000     -3.38100000     14.72900000
H     -5.06600000     -2.35100000     15.69200000
O     13.49600000      8.25200000     -6.80200000
H     14.19000000      7.70100000     -7.16400000
H     13.84100000      9.14300000     -6.86300000
O    -17.36200000     -1.96800000      3.63600000
H    -16.58900000     -1.98600000      4.20200000
H    -17.27800000     -2.75000000      3.09100000
O     -4.96100000     16.89400000      3.74400000
H     -4.50400000     17.52200000      4.30400000
H     -4.44300000     16.87000000      2.93900000
O    -11.15900000      3.84400000    -12.90700000
H    -11.97000000      4.22900000    -12.57400000
H    -10.46700000      4.26700000    -12.40000000
O     14.37700000      6.62300000      2.93800000
H     14.29400000      7.57300000      3.02500000
H     13.52800000      6.33900000      2.59900000
O     -8.86800000      3.55900000     11.53300000
H     -8.53900000      2.84500000     12.07900000
H     -8.52300000      4.35200000     11.94200000
O    -13.32800000     -1.88600000      1.99800000
H    -12.79400000     -2.24500000      2.70700000
H    -12.76000000     -1.92400000      1.22800000
O      5.79300000      9.70700000     -8.34700000
H      6.37500000     10.46100000     -8.43600000
H      4.99700000      9.96300000     -8.81300000
O     12.30800000     -2.10800000     -7.86500000
H     12.35200000     -3.06300000     -7.82900000
H     12.50400000     -1.89400000     -8.77800000
O      2.41100000     -4.03100000    -12.51200000
H      2.45000000     -3.11500000    -12.78600000
H      3.17400000     -4.43700000    -12.92400000
O     14.04800000     -8.10800000     -6.98500000
H     13.49600000     -7.60500000     -7.58500000
H     14.79400000     -8.38100000     -7.51900000
O     -5.76400000    -17.07100000      2.01700000
H     -4.81500000    -17.02900000      1.89700000
H     -5.91800000    -17.93800000      2.39300000
O      9.93300000    -10.04500000      7.34800000
H      9.93000000    -10.96900000      7.09900000
H      9.34400000     -9.99800000      8.10100000
O    -11.54000000      4.63100000      8.83600000
H    -12.09100000      3.99400000      8.38200000
H    -11.85100000      4.61500000      9.74100000
O    -10.16000000     -4.94500000    -10.50100000
H     -9.67100000     -4.26500000    -10.96500000
H    -10.92300000     -4.48900000    -10.14400000
O      2.68800000      7.89800000      0.64500000
H      2.29300000      8.54900000      1.22400000
H      2.09700000      7.14600000      0.69100000
O      8.66000000      0.54400000     16.11600000
H      8.28700000      1.27900000     16.60300000
H      8.53700000      0.78000000     15.19600000
O      6.29100000     13.28500000      8.33800000
H      5.91200000     14.15000000      8.49500000
H      5.57100000     12.77100000      7.97200000
O     -4.87400000      1.13900000     -1.95200000
H     -4.63900000      0.26400000     -2.25900000
H     -5.79300000      1.24100000     -2.20000000
O     -4.11900000    -11.25200000    -12.91200000
H     -3.38000000    -10.86300000    -13.38000000
H     -4.26800000    -12.08800000    -13.35200000
O      8.12700000     -9.66300000     10.05700000
H      7.28100000    -10.11100000     10.02200000
H      7.96400000     -8.81200000      9.65000000
O      9.13300000     -3.42400000      4.48100000
H      9.21100000     -2.74000000      5.14600000
H      8.28900000     -3.83800000      4.66200000
O      6.24000000     -3.83500000      5.64000000
H      6.29900000     -4.07400000      4.71500000
H      5.31500000     -3.63000000      5.77500000
O     -5.09000000    -14.56300000     -4.34100000
H     -5.72000000    -14.09600000     -4.88900000
H     -4.99100000    -14.01100000     -3.56600000
O      4.60700000    -16.54100000     -1.94800000
H      4.01300000    -17.28200000     -1.83200000
H      4.61700000    -16.38700000     -2.89200000
O      0.76200000      7.00900000     14.55400000
H      0.11300000      6.48200000     15.02100000
H      1.38600000      7.27400000     15.22900000
O      6.95600000      9.57500000     -4.69400000
H      7.57400000      9.45200000     -3.97300000
H      6.12500000      9.77600000     -4.26500000
O     12.36400000      6.75100000     11.62000000
H     12.67400000      7.61300000     11.89800000
H     12.14200000      6.86300000     10.69600000
O     -8.79700000     -2.76400000    -11.20100000
H     -8.19600000     -3.50500000    -11.27800000
H     -8.39300000     -2.07200000    -11.72500000
O     12.00200000     -1.53700000      8.30800000
H     12.70500000     -0.89600000      8.20200000
H     12.38200000     -2.36100000      8.00200000
O      7.01900000      1.25900000     -8.41700000
H      7.83200000      1.47800000     -7.96100000
H      6.33300000      1.67900000     -7.89900000
O    -10.65100000      6.70400000     -7.85700000
H    -11.13500000      7.45300000     -7.50900000
H    -10.24000000      7.03500000     -8.65600000
O     -9.13800000     -3.27900000      0.61800000
H     -8.33400000     -2.76000000      0.61400000
H     -8.97300000     -3.98200000     -0.01100000
O    -11.08800000     -3.01200000      9.10500000
H    -10.85000000     -3.00800000     10.03200000
H    -10.25100000     -2.99100000      8.64200000
O     -4.24400000     -3.80900000     -3.80900000
H     -3.63100000     -4.46000000     -3.46800000
H     -4.79000000     -4.29400000     -4.42700000
O      6.43200000    -14.98500000      8.13800000
H      6.89500000    -14.52400000      7.43900000
H      7.10400000    -15.52200000      8.55900000
O    -13.31200000     -8.00600000      2.44700000
H    -13.41500000     -8.87800000      2.82700000
H    -14.05800000     -7.91300000      1.85500000
O    -11.03400000    -10.16800000      1.01100000
H    -11.60400000     -9.47300000      1.34200000
H    -11.22700000    -10.21000000      0.07500000
O      8.90500000      5.78200000    -13.58000000
H      9.82400000      5.82200000    -13.84500000
H      8.77800000      6.55800000    -13.03500000
O     -3.18300000      8.53900000    -15.42100000
H     -2.33400000      8.54300000    -14.97900000
H     -2.99500000      8.86100000    -16.30300000
O      3.83600000      2.03800000    -13.28700000
H      4.51300000      1.51200000    -13.71400000
H      3.10100000      2.02600000    -13.90000000
O     13.49000000     -5.36100000      4.93900000
H     12.64900000     -5.56800000      5.34600000
H     14.13100000     -5.48000000      5.64000000
O     10.49900000     -9.66000000      4.42200000
H     10.71800000     -8.74300000      4.25500000
H     10.21500000     -9.67600000      5.33600000
O     -6.41800000      6.68200000     -9.35100000
H     -6.90500000      6.35900000     -8.59200000
H     -5.57000000      6.94800000     -8.99500000
O      8.53100000     -5.96100000     11.45100000
H      9.34500000     -6.21500000     11.01600000
H      8.80000000     -5.31900000     12.10800000
O      6.12000000     -2.03600000    -11.94900000
H      5.43700000     -1.41000000    -11.70700000
H      6.82300000     -1.49500000    -12.30800000
O      2.20000000      5.77600000    -12.42800000
H      2.48400000      4.97200000    -11.99300000
H      2.86600000      5.93500000    -13.09600000
O    -10.68800000    -13.20200000     -5.53100000
H    -10.05800000    -13.46400000     -6.20400000
H    -10.15600000    -12.77500000     -4.86000000
O     13.27200000      0.01900000      5.71900000
H     12.82500000     -0.78400000      5.45000000
H     14.19800000     -0.22100000      5.75100000
O     -3.66800000     10.61400000      2.72900000
H     -4.28500000     11.34000000      2.63300000
H     -3.92700000      9.98900000      2.05200000
O      9.86900000    -13.79100000      0.37500000
H      9.74000000    -13.06700000     -0.23700000
H      9.08300000    -13.78800000      0.92000000
O      7.07300000     -4.84500000      0.31700000
H      7.84500000     -4.38700000      0.64900000
H      7.42300000     -5.49100000     -0.29600000
O     -8.84000000      6.99400000     -3.05300000
H     -9.28200000      7.49000000     -3.74300000
H     -8.22500000      6.42900000     -3.52100000
O      2.83800000     -9.18600000     -3.18300000
H      3.01800000     -8.64300000     -3.95000000
H      2.19800000     -8.68300000     -2.67800000
O     -3.49200000     11.27600000     14.62700000
H     -4.24000000     10.94700000     15.12500000
H     -3.61600000     10.92300000     13.74600000
O     14.80100000    -11.16600000      0.31900000
H     14.79300000    -12.02800000      0.73600000
H     14.18000000    -10.64700000      0.83100000
O      7.74300000     -7.09800000      9.19000000
H      7.58300000     -6.40600000      8.54900000
H      7.98200000     -6.63200000      9.99200000
O     -6.46400000    -12.01500000     -5.68300000
H     -6.98600000    -11.93400000     -6.48100000
H     -6.74200000    -11.27900000     -5.13900000
O      9.17400000    -12.98100000      4.78900000
H      9.32500000    -12.24400000      4.19700000
H      8.48700000    -13.49400000      4.36300000
O     -4.67300000     14.65100000     -5.41600000
H     -4.14300000     14.98900000     -6.13800000
H     -4.73100000     13.71000000     -5.58200000
O     -7.15500000     -9.69200000     -4.43100000
H     -7.49600000     -8.82700000     -4.20500000
H     -6.87800000     -9.60900000     -5.34400000
O     14.15500000     -1.09900000     -9.57000000
H     14.99400000     -1.41900000     -9.90000000
H     14.36200000     -0.72200000     -8.71500000
O      0.58300000     -2.86200000      9.66100000
H      0.66800000     -3.37100000     10.46800000
H      1.04000000     -2.04100000      9.84700000
O    -12.85700000     -0.30700000     -4.60300000
H    -12.47800000     -0.67700000     -3.80600000
H    -13.64100000      0.15300000     -4.30300000
O      3.99300000      1.31400000     -1.64000000
H      3.53900000      2.12400000     -1.40700000
H      4.71400000      1.25500000     -1.01400000
O     16.39500000      0.55400000     -2.40300000
H     16.13000000      0.95200000     -3.23200000
H     15.81300000     -0.19900000     -2.30200000
O      8.86400000     -3.19000000     13.69300000
H      8.56900000     -2.31400000     13.94000000
H      9.71400000     -3.04900000     13.27500000
O      6.78900000     -0.09800000     10.28400000
H      6.23700000      0.67800000     10.19200000
H      7.35600000     -0.08200000      9.51300000
O      8.60600000     11.03300000     -9.27400000
H      8.97200000     10.32500000     -8.74500000
H      8.31600000     11.68400000     -8.63500000
O     -1.81500000      5.82500000    -14.68300000
H     -1.94900000      6.10700000    -13.77800000
H     -1.05300000      6.32400000    -14.97800000
O     -1.89600000    -11.93200000      5.68900000
H     -2.76300000    -12.27300000      5.47000000
H     -2.03500000    -11.41600000      6.48300000
O     -9.62300000    -12.47700000      5.48600000
H    -10.28400000    -12.64200000      6.15800000
H    -10.04400000    -11.86800000      4.88000000
O     -5.47800000      0.39900000    -11.23300000
H     -4.79800000     -0.11200000    -11.67200000
H     -6.28700000     -0.08400000    -11.40200000
O     -1.51000000      9.35100000     -2.84600000
H     -1.85700000      8.65800000     -3.40700000
H     -1.34700000     10.08300000     -3.44100000
O      3.52700000    -10.82000000     11.83500000
H      4.15900000    -10.94100000     11.12700000
H      2.73300000    -11.25400000     11.52500000
O    -12.11100000     10.98300000      4.14400000
H    -11.45900000     10.40100000      3.75200000
H    -12.88600000     10.88000000      3.59300000
O      0.17700000     16.11900000     -5.85000000
H      0.88300000     16.74400000     -6.01600000
H      0.40000000     15.72400000     -5.00800000
O     -5.50000000     -3.47800000    -15.32000000
H     -5.43000000     -2.60900000    -15.71400000
H     -6.24700000     -3.88200000    -15.76000000
O      6.87900000      7.52100000     -6.73500000
H      6.63100000      8.34600000     -6.31700000
H      6.29000000      6.87200000     -6.35000000
O    -13.45500000     12.93300000      0.54700000
H    -13.45100000     13.57800000      1.25400000
H    -12.65800000     12.42200000      0.68300000
O     -7.62500000     -0.63500000    -12.60000000
H     -8.16400000      0.14900000    -12.49700000
H     -7.11200000     -0.47100000    -13.39100000
O     -3.21400000      6.07100000     -1.81700000
H     -3.68200000      6.67400000     -2.39500000
H     -2.87600000      5.39200000     -2.40200000
O      2.71000000     -8.60900000      3.37400000
H      2.97000000     -8.26600000      2.51800000
H      3.49700000     -9.03900000      3.70900000
O      9.19900000      8.70900000     -7.97600000
H      8.44800000      8.38500000     -7.47800000
H      9.90000000      8.08600000     -7.78400000
O      4.38500000    -13.45700000      9.50800000
H      4.37800000    -13.75800000     10.41700000
H      5.13500000    -13.90300000      9.11500000
O     -7.37900000    -14.89900000      0.57800000
H     -6.52700000    -14.49400000      0.41600000
H     -7.20200000    -15.84000000      0.56600000
O     15.06600000     -2.43900000      4.58300000
H     15.11600000     -2.67100000      3.65600000
H     14.12800000     -2.35500000      4.75900000
O      7.35500000     -1.11900000      3.25900000
H      8.08100000     -0.56500000      3.54500000
H      6.73700000     -1.10000000      3.99000000
O      2.16300000      6.59800000     -6.89200000
H      2.20700000      5.66300000     -6.68900000
H      2.24700000      6.64000000     -7.84400000
O      9.03700000     -3.54200000      1.52700000
H      8.95900000     -3.25200000      2.43600000
H      9.94000000     -3.85100000      1.45100000
O     14.56500000      3.69300000      3.48000000
H     15.01200000      3.55800000      2.64400000
H     14.30900000      4.61600000      3.46800000
O      0.72700000     -2.40800000     17.00000000
H      1.62700000     -2.42400000     17.32400000
H      0.38700000     -1.55800000     17.27900000
O    -10.93600000      7.92200000     -4.55300000
H    -11.63900000      8.53200000     -4.32800000
H    -10.39600000      8.40000000     -5.18200000
O      5.45100000      5.47900000      6.59200000
H      5.69800000      5.29100000      5.68600000
H      6.16900000      5.12200000      7.11500000
O     -9.57000000     12.60800000      4.50800000
H    -10.47600000     12.82400000      4.73200000
H     -9.18200000     12.31900000      5.33300000
O      1.58900000     -1.83900000      7.20700000
H      1.25700000     -2.40000000      7.90700000
H      0.89700000     -1.19100000      7.07100000
O      4.54000000     -3.33300000     -0.23000000
H      5.47000000     -3.56000000     -0.23100000
H      4.42800000     -2.78200000     -1.00500000
O     -2.62600000     -9.05500000     -7.49300000
H     -3.26100000     -9.74000000     -7.28500000
H     -2.11900000     -9.41200000     -8.22200000
O     -4.34300000    -11.40900000     -7.46800000
H     -4.54800000    -12.25300000     -7.87100000
H     -5.18800000    -11.07500000     -7.16900000
O      3.03300000      8.17900000     10.64100000
H      3.84100000      7.68100000     10.51300000
H      3.31500000      9.09400000     10.65300000
O     -3.28200000     -1.21300000     12.55200000
H     -2.75100000     -0.41700000     12.51900000
H     -2.92800000     -1.70600000     13.29200000
O     -2.41000000    -15.97300000      4.76600000
H     -2.92500000    -15.73500000      5.53700000
H     -2.56500000    -16.91100000      4.65600000
O     -0.93300000      9.75600000    -13.43600000
H     -1.61100000     10.08700000    -12.84700000
H     -0.19200000      9.56000000    -12.86300000
O      3.39700000      0.05200000      6.18700000
H      2.80100000     -0.60200000      6.55400000
H      3.99100000      0.26400000      6.90700000
O    -10.95000000    -11.16200000      3.56000000
H    -11.82300000    -10.77400000      3.61800000
H    -10.64200000    -10.93000000      2.68400000
O    -13.87400000      4.27500000     10.79400000
H    -13.22500000      4.42700000     11.48100000
H    -13.80900000      3.33900000     10.60600000
O     -0.61000000     14.71100000      6.49800000
H     -0.00500000     14.16700000      7.00100000
H     -0.90400000     14.14500000      5.78400000
O    -11.68200000    -13.16600000     -0.98900000
H    -10.86600000    -13.59800000     -1.24300000
H    -11.40900000    -12.30600000     -0.67000000
O    -15.98000000     -1.24600000     -4.69200000
H    -16.27600000     -0.46600000     -5.16000000
H    -15.92900000     -1.92500000     -5.36600000
O    -13.12800000      4.73300000    -10.61700000
H    -14.05900000      4.95300000    -10.65600000
H    -12.68200000      5.52500000    -10.91600000
O     -1.80900000    -10.31600000     -9.70100000
H     -2.33900000    -10.99500000     -9.28300000
H     -1.38900000    -10.76000000    -10.43800000
O      4.21200000     13.62700000     -0.70100000
H      4.05700000     14.54600000     -0.48500000
H      4.32100000     13.19600000      0.14600000
O     -2.50200000      0.20700000      5.19400000
H     -2.28700000     -0.56700000      4.67300000
H     -3.09800000     -0.11700000      5.87000000
O      1.78400000    -14.12100000     -2.21400000
H      2.27200000    -13.29800000     -2.20500000
H      1.78800000    -14.39200000     -3.13200000
O     12.53400000      7.12800000    -10.64100000
H     11.59600000      7.25900000    -10.77900000
H     12.94600000      7.88300000    -11.06200000
O      4.63400000      6.07200000     -0.47900000
H      3.77200000      6.46300000     -0.33400000
H      4.56100000      5.19000000     -0.11500000
O      2.94700000     -4.89600000     14.24200000
H      2.89300000     -5.08400000     13.30500000
H      2.18000000     -4.35200000     14.42100000
O      0.53800000     -8.80100000    -14.87500000
H      1.11300000     -8.68700000    -14.11800000
H      0.35900000     -7.91000000    -15.17600000
O     -7.98000000      6.09700000     -7.09200000
H     -8.86400000      6.45100000     -6.99100000
H     -8.11200000      5.23700000     -7.49100000
O      9.95000000      3.84100000      5.18300000
H     10.03300000      4.73300000      5.52100000
H      9.38300000      3.92700000      4.41700000
O      1.31900000     -9.79100000      9.34900000
H      1.39100000    -10.72800000      9.53400000
H      1.12700000     -9.74600000      8.41300000
O     -2.58000000     11.60100000      5.46200000
H     -3.13700000     11.19200000      4.80000000
H     -3.07900000     11.52200000      6.27500000
O    -11.87100000      8.55400000      2.46100000
H    -11.70500000      7.78100000      1.92200000
H    -12.26000000      8.20800000      3.26400000
O     -3.12000000      0.21100000     -9.54500000
H     -3.89800000     -0.14200000     -9.11300000
H     -3.45700000      0.89600000    -10.12200000
O      4.44600000      6.28300000     13.16500000
H      4.22000000      5.49700000     12.66700000
H      5.40100000      6.32600000     13.12500000
O     -1.44900000     -8.95400000     13.96300000
H     -1.83400000     -8.77400000     14.82100000
H     -1.66800000     -8.18400000     13.43700000
O      1.83700000      6.17900000      3.03500000
H      2.52300000      6.62200000      3.53400000
H      1.05400000      6.26200000      3.58000000
O     -4.41400000    -15.03600000      6.36500000
H     -5.16600000    -15.62700000      6.32500000
H     -4.63200000    -14.32900000      5.75800000
O     -7.59900000    -10.59100000      9.07500000
H     -7.72200000     -9.71900000      9.45000000
H     -6.65000000    -10.71400000      9.06000000
O     -1.85900000     13.76100000    -12.70800000
H     -1.42900000     14.55300000    -12.38500000
H     -1.58700000     13.07600000    -12.09800000
O     -8.28700000      2.03800000     -2.62500000
H     -8.51800000      1.88100000     -3.54100000
H     -8.36200000      1.18000000     -2.20800000
O     12.88800000      0.84400000      9.68300000
H     12.77400000      1.41500000      8.92300000
H     13.78800000      1.00200000      9.96900000
O      2.15900000      1.21900000    -15.50800000
H      1.20800000      1.14300000    -15.43100000
H      2.29300000      1.96100000    -16.09800000
O     -9.01800000      9.04800000     -1.23900000
H     -8.10400000      9.32800000     -1.29800000
H     -9.08100000      8.30900000     -1.84400000
O     -0.77700000     -6.53800000      2.71000000
H     -0.13600000     -6.68500000      3.40500000
H     -1.57000000     -6.97700000      3.01900000
O    -14.03100000      3.67900000     -5.17500000
H    -13.85400000      3.88600000     -6.09200000
H    -13.35700000      4.15300000     -4.68800000
O    -13.97700000      3.15100000     -1.48800000
H    -14.04900000      3.93700000     -2.03000000
H    -13.03700000      2.96900000     -1.45400000
O     -6.37000000      9.56300000     -1.91400000
H     -5.60600000     10.05500000     -1.61200000
H     -6.20800000      8.66600000     -1.62400000
O     -3.69900000      7.37500000      2.37300000
H     -3.15000000      6.60300000      2.23500000
H     -3.50900000      7.64600000      3.27100000
O     -9.02800000     -6.90000000     -5.54000000
H     -8.74600000     -5.98500000     -5.55000000
H     -9.88400000     -6.89100000     -5.96900000
O      2.95500000      7.36300000     16.10400000
H      3.38200000      6.51500000     16.22200000
H      3.66300000      7.95500000     15.85000000
O     -2.42900000      5.05200000      3.42000000
H     -3.04100000      4.47800000      3.88100000
H     -2.10500000      4.52200000      2.69200000
O     -9.80500000      7.29000000      5.06400000
H     -9.08800000      7.74600000      5.50400000
H     -9.41500000      6.47400000      4.75200000
O      2.97000000      3.12200000    -10.95000000
H      3.25800000      2.63800000    -11.72400000
H      2.92800000      2.46300000    -10.25700000
O      6.94900000      3.15600000    -13.30700000
H      6.54000000      2.29700000    -13.40800000
H      7.02100000      3.27700000    -12.36000000
O     -7.68200000     14.78200000     -2.22600000
H     -7.37800000     15.38700000     -2.90200000
H     -7.15800000     13.99200000     -2.35800000
