# Supplementary material for: Integrated Multiscale Multilevel Approach to Open Shell Molecular Systems
Source: J Chem Theory Comput. 2023 Feb 13;19(5):1446–56. doi: 10.1021/acs.jctc.2c00805 (PMC10018740; doi:10.1021/acs.jctc.2c00805)
Supplement: Supplementary file 2 — ct2c00805_si_002.zip [file ct2c00805_si_002.zip › structures/PROXYL/frame90.xyz]

2588

C      1.13600000     -1.12800000     -1.04700000
H      2.13900000     -1.54400000     -1.14800000
H      0.63300000     -1.10600000     -2.01300000
C      1.22900000      0.29700000     -0.47500000
C      2.41500000      0.42900000      0.54400000
H      3.35600000      0.13800000      0.07800000
H      2.24400000     -0.17000000      1.43900000
H      2.42300000      1.48200000      0.82400000
C      1.23200000      1.30900000     -1.65600000
H      2.09200000      1.06500000     -2.27900000
H      0.39100000      1.17200000     -2.33600000
H      1.40100000      2.33700000     -1.33500000
N     -0.01500000      0.44300000      0.29400000
O     -0.47500000      1.58900000      0.56100000
C     -0.80300000     -0.85100000      0.34300000
C     -1.34400000     -1.15700000      1.76500000
H     -1.58900000     -0.17100000      2.15900000
H     -2.24400000     -1.76400000      1.66400000
H     -0.59500000     -1.59600000      2.42400000
C     -1.94400000     -0.96000000     -0.72100000
H     -1.63900000     -0.89800000     -1.76600000
H     -2.74700000     -0.24500000     -0.54400000
H     -2.40100000     -1.93900000     -0.57100000
C      0.28200000     -1.89200000     -0.07100000
H      0.81400000     -2.18000000      0.83600000
H     -0.15500000     -2.74900000     -0.58400000
O     -7.78300000      5.41600000     -9.41300000
H     -7.29700000      6.24000000     -9.39300000
H     -7.93800000      5.20600000     -8.49200000
O    -13.83500000      1.53200000     -0.22500000
H    -14.34700000      2.09800000     -0.80200000
H    -13.74500000      0.71200000     -0.71100000
O     -7.95300000      8.07900000     -6.90700000
H     -8.78800000      7.68400000     -6.65600000
H     -7.97600000      8.95500000     -6.52100000
O    -13.86200000      3.76300000    -11.11500000
H    -13.67200000      3.90000000    -10.18600000
H    -13.85800000      4.64300000    -11.49200000
O      5.79500000     10.62100000      1.96800000
H      6.24600000      9.80400000      1.75700000
H      6.00200000     10.77800000      2.88900000
O      5.18200000     -3.01700000      2.02800000
H      5.24800000     -3.88000000      1.62000000
H      5.67900000     -2.43900000      1.44900000
O     -4.49800000      3.20800000     15.53900000
H     -4.61800000      2.26400000     15.43800000
H     -4.62600000      3.56000000     14.65800000
O     10.77200000     -4.78100000      1.35600000
H     11.47300000     -5.21600000      0.87200000
H     10.12400000     -4.55400000      0.68900000
O    -11.46200000     10.11500000    -10.54200000
H    -12.07800000      9.95200000    -11.25600000
H    -11.25700000      9.24400000    -10.19900000
O     16.41900000     -5.64600000      2.08400000
H     16.21900000     -4.98000000      2.74200000
H     16.71700000     -5.14900000      1.32300000
O    -12.22600000     10.69100000      2.28200000
H    -11.58100000     11.38400000      2.42400000
H    -12.54300000     10.47600000      3.15900000
O      0.85000000     12.88300000     -7.08500000
H      0.43700000     12.48300000     -7.85000000
H      1.78800000     12.84600000     -7.27200000
O      6.22900000     -0.41400000      9.11800000
H      6.93800000     -0.91800000      9.51900000
H      5.77100000     -0.01500000      9.85800000
O     -3.81600000    -17.33400000      1.02200000
H     -4.37200000    -17.53500000      0.26900000
H     -4.04400000    -17.99800000      1.67300000
O     -1.88900000    -14.52700000      0.66100000
H     -1.69100000    -15.11600000      1.38900000
H     -2.79900000    -14.72000000      0.43700000
O    -12.10500000     11.07200000      9.00200000
H    -11.51400000     10.34900000      9.21200000
H    -11.62100000     11.59900000      8.36600000
O     14.67600000      5.55300000      0.77700000
H     13.93300000      6.03100000      0.40900000
H     14.54500000      4.64900000      0.49100000
O     -9.67700000     -0.66400000     -1.60200000
H    -10.19300000     -1.46900000     -1.55400000
H    -10.06300000     -0.09300000     -0.93800000
O     -1.21100000      2.85100000     11.70000000
H     -2.08900000      2.94300000     11.33100000
H     -0.83800000      3.73100000     11.65200000
O     -4.85800000     -0.69400000      6.79400000
H     -4.47900000     -0.70700000      5.91500000
H     -4.27700000     -1.25000000      7.31400000
O      2.80300000      5.99000000    -16.05900000
H      2.41400000      6.50600000    -15.35300000
H      3.73100000      6.22100000    -16.04200000
O     -2.72800000     -5.91800000     -8.49100000
H     -3.10200000     -6.65600000     -8.97300000
H     -2.09900000     -5.53000000     -9.10000000
O     -3.03800000     14.66300000      4.79100000
H     -2.68700000     14.11700000      5.49500000
H     -2.50900000     14.43600000      4.02600000
O     10.36700000     -6.62400000      5.13200000
H     10.14800000     -5.77400000      5.51400000
H     11.20900000     -6.48200000      4.69800000
O     -4.36500000    -15.94700000      4.74200000
H     -4.87800000    -16.62900000      4.30800000
H     -3.72900000    -16.42700000      5.27300000
O      5.04000000      2.58800000      1.56000000
H      4.33200000      2.69100000      0.92500000
H      5.75900000      2.20600000      1.05600000
O      3.66300000     -3.90800000     -4.24500000
H      4.10600000     -4.12600000     -3.42400000
H      4.27800000     -4.17700000     -4.92700000
O      1.13100000     -2.16100000     -7.09000000
H      1.26700000     -1.95000000     -8.01400000
H      1.99700000     -2.06800000     -6.69400000
O    -13.97900000     -6.15600000     -2.50000000
H    -13.42700000     -6.89900000     -2.25800000
H    -14.22300000     -6.32600000     -3.41000000
O     10.20800000     13.82500000      7.31600000
H      9.56800000     13.11500000      7.24900000
H      9.69300000     14.58700000      7.58000000
O    -16.30700000     -2.29000000     -6.67700000
H    -15.67300000     -2.03600000     -7.34700000
H    -16.87600000     -1.52700000     -6.58400000
O     -3.49400000     -3.92300000    -10.86000000
H     -3.76800000     -3.07300000    -10.51600000
H     -2.54500000     -3.93600000    -10.73900000
O      2.56300000    -12.58800000     -8.02500000
H      2.00600000    -12.19800000     -7.35200000
H      2.45700000    -12.01600000     -8.78500000
O     13.02000000     -1.65500000     -0.73000000
H     13.16200000     -1.42600000      0.18900000
H     12.13600000     -1.34300000     -0.92100000
O      7.83400000     -6.33900000      3.65100000
H      8.70600000     -6.36600000      4.04500000
H      7.44700000     -5.52800000      3.98000000
O      6.13400000    -15.33500000      2.19000000
H      6.84300000    -15.53300000      1.57700000
H      5.78400000    -16.19100000      2.43600000
O     -6.05400000      4.89100000      0.49400000
H     -5.89300000      4.12700000     -0.05900000
H     -6.69900000      5.40500000      0.01000000
O      6.20900000     12.88400000     10.46000000
H      5.50200000     12.47400000      9.96100000
H      6.06600000     12.59500000     11.36100000
O    -13.03300000    -11.11600000     -6.91700000
H    -12.86400000    -10.27200000     -7.33400000
H    -13.93700000    -11.32500000     -7.15500000
O     -3.49600000     -1.84900000     10.14900000
H     -4.01400000     -1.09700000     10.43800000
H     -2.59000000     -1.59400000     10.32000000
O      6.83100000     14.07400000      8.30700000
H      6.60100000     13.64800000      9.13300000
H      6.93300000     14.99800000      8.53400000
O      9.87000000      2.32400000     13.58000000
H      9.91000000      2.50200000     14.52000000
H     10.14000000      3.14600000     13.16900000
O     -5.92600000    -11.45300000     -6.86400000
H     -6.88200000    -11.48000000     -6.88900000
H     -5.71800000    -10.55500000     -6.60200000
O      9.71400000     12.59500000     -2.29600000
H     10.15700000     12.88100000     -3.09500000
H     10.39700000     12.60500000     -1.62600000
O      4.87100000    -11.18600000     -7.36500000
H      4.32200000    -11.90100000     -7.68600000
H      4.52200000    -10.98900000     -6.49500000
O     -3.47500000     -2.55300000     -4.88700000
H     -4.12000000     -2.54300000     -4.18000000
H     -2.97000000     -3.35300000     -4.74000000
O      0.36300000      7.96300000     -4.73500000
H      1.18700000      7.69900000     -4.32500000
H     -0.30700000      7.46300000     -4.27000000
O     12.22200000      5.33000000    -12.02000000
H     11.93400000      4.63900000    -12.61600000
H     11.45900000      5.90000000    -11.92500000
O      5.50700000     14.33700000     -3.91200000
H      5.89300000     15.16400000     -4.20100000
H      5.33100000     13.85800000     -4.72200000
O    -10.32300000      3.34400000      6.83800000
H     -9.66100000      3.97500000      6.55800000
H    -11.11600000      3.86600000      6.95800000
O      6.76100000      2.52100000      4.65200000
H      6.21300000      1.80300000      4.33400000
H      7.05100000      2.23500000      5.51800000
O     -1.40200000     -7.17100000    -15.42700000
H     -2.15900000     -7.64000000    -15.07500000
H     -0.64600000     -7.67100000    -15.11800000
O    -17.62400000      2.87400000     -2.83400000
H    -18.27200000      2.92000000     -2.13200000
H    -17.99400000      2.25400000     -3.46200000
O      1.35300000      7.65900000    -14.60500000
H      0.69000000      8.19400000    -15.04300000
H      1.34100000      7.95900000    -13.69700000
O     12.22300000     10.15500000     -9.57400000
H     12.87600000      9.59100000     -9.99000000
H     11.85000000      9.61500000     -8.87700000
O     -8.18100000     10.53800000     -5.96900000
H     -9.11600000     10.73300000     -6.04100000
H     -7.74700000     11.32900000     -6.28800000
O     12.97700000     -6.00500000      4.46800000
H     12.97500000     -5.18000000      3.98200000
H     13.73200000     -5.93600000      5.05300000
O     12.07800000      8.04900000     -5.74600000
H     12.59500000      7.50300000     -6.33900000
H     11.42300000      8.46100000     -6.30900000
O      1.21400000      6.77900000      6.00200000
H      1.53100000      5.92400000      5.71100000
H      1.32600000      7.34800000      5.24100000
O     -9.91200000     -4.32000000      5.18000000
H     -9.75000000     -3.82100000      5.98100000
H     -9.25300000     -4.00200000      4.56200000
O     -5.66500000     -5.30100000    -11.77900000
H     -4.90100000     -4.77500000    -11.54200000
H     -5.41500000     -6.19800000    -11.56000000
O      6.91700000      9.72900000     10.00400000
H      6.32100000     10.05400000      9.33000000
H      6.41200000      9.78200000     10.81600000
O      5.09900000      4.63200000      5.44700000
H      4.83700000      5.03600000      4.62000000
H      5.66500000      3.90400000      5.18900000
O      9.52500000     13.85200000      0.57000000
H      8.99200000     14.53600000      0.97600000
H      9.41500000     13.99000000     -0.37100000
O      7.41200000     -8.16000000      5.76100000
H      6.99700000     -9.02100000      5.80200000
H      7.22000000     -7.84300000      4.87900000
O     -8.14100000      0.97100000     15.29800000
H     -8.08400000      0.30000000     15.97700000
H     -9.06300000      1.22800000     15.29100000
O     -5.84400000      9.03600000     -8.45000000
H     -6.57400000      8.65700000     -7.96100000
H     -5.06600000      8.62300000     -8.07600000
O     -7.06600000      5.32500000     12.19500000
H     -6.26400000      4.82900000     12.35700000
H     -7.69600000      4.97500000     12.82400000
O      1.83600000     -6.23200000     -6.38500000
H      2.78100000     -6.07800000     -6.37800000
H      1.47500000     -5.48600000     -6.86300000
O      4.94000000      6.17100000     -5.64200000
H      4.18100000      6.47100000     -5.14300000
H      4.59400000      5.49100000     -6.22000000
O      0.97200000     -4.37500000     12.52500000
H      0.13300000     -4.80700000     12.68500000
H      0.76400000     -3.44100000     12.51700000
O    -13.47800000    -11.34700000      0.37200000
H    -14.30000000    -11.52900000     -0.08500000
H    -12.90100000    -10.99300000     -0.30500000
O    -14.69800000     -1.60300000     -8.94700000
H    -14.88400000     -1.53900000     -9.88300000
H    -14.11100000     -0.86900000     -8.76800000
O      2.45200000     -0.40500000    -13.13100000
H      2.89000000     -1.07000000    -13.66300000
H      1.73400000     -0.09300000    -13.68300000
O     -3.61500000     -9.43100000     -6.66900000
H     -3.03000000     -8.77800000     -7.05400000
H     -3.31800000     -9.51300000     -5.76300000
O     -6.45800000     -2.79000000     11.81600000
H     -6.17300000     -2.05600000     11.27300000
H     -5.65400000     -3.27200000     12.00900000
O     -1.72300000      9.35400000     -0.80400000
H     -2.27700000      9.46500000     -1.57600000
H     -0.94600000      9.88300000     -0.98900000
O     -8.39000000     -9.51400000      1.17300000
H     -9.13800000     -9.26700000      1.71700000
H     -7.63800000     -9.10400000      1.59900000
O     14.71200000     -0.74700000     -7.02400000
H     15.31100000     -0.20900000     -7.54100000
H     15.15800000     -0.86300000     -6.18500000
O      6.92000000     10.50000000    -11.62900000
H      6.28500000      9.79900000    -11.77600000
H      7.72500000     10.04600000    -11.37900000
O      3.79200000      7.17100000      8.69600000
H      4.05600000      6.49600000      9.32100000
H      2.83700000      7.18700000      8.75000000
O     -1.79200000     -1.39800000     17.72600000
H     -1.02000000     -1.87600000     17.42500000
H     -1.85600000     -1.60900000     18.65800000
O      4.80200000     11.10500000      8.47400000
H      4.90700000     11.47400000      7.59800000
H      4.24400000     10.33700000      8.34600000
O      1.51100000      5.48200000     16.38300000
H      1.68900000      4.90800000     17.12800000
H      0.90100000      6.13600000     16.72500000
O     -9.49000000      1.68400000      9.86600000
H     -9.48600000      1.11000000      9.10000000
H     -9.10700000      1.15400000     10.56500000
O      8.77200000     11.29700000     -8.48600000
H      9.06800000     11.81400000     -7.73700000
H      7.92400000     10.94600000     -8.21500000
O     10.76300000     -7.60800000     10.03700000
H     10.37100000     -7.56500000      9.16500000
H     10.42200000     -8.41900000     10.41400000
O     -8.88400000     -3.00100000     12.79700000
H     -8.09700000     -3.07300000     12.25700000
H     -9.00300000     -3.87600000     13.16400000
O      2.45700000     -5.36800000      3.54000000
H      1.98700000     -4.93500000      2.82800000
H      3.06200000     -4.70300000      3.86700000
O      0.27000000    -14.19100000     -1.59100000
H      0.96400000    -13.68100000     -2.00900000
H      0.22800000    -13.84900000     -0.69800000
O     -6.02500000     -5.94600000     -4.57100000
H     -5.79700000     -5.01800000     -4.61400000
H     -6.82500000     -6.02000000     -5.09300000
O     12.12600000     -3.03200000      4.95500000
H     11.25500000     -3.25200000      5.28600000
H     12.47900000     -2.41600000      5.59800000
O    -15.78400000      0.02700000     -4.84300000
H    -15.05200000      0.63900000     -4.91600000
H    -16.32100000      0.20300000     -5.61600000
O     -3.08400000      8.55500000     -3.09100000
H     -2.45000000      7.85000000     -3.22000000
H     -3.84700000      8.12400000     -2.70500000
O     -4.89000000      5.41600000      4.30400000
H     -4.46600000      4.60300000      4.57900000
H     -5.15100000      5.83900000      5.12200000
O     -5.58000000      9.59500000     -1.69200000
H     -6.13300000      9.07400000     -1.10900000
H     -5.19700000     10.26300000     -1.12400000
O      4.16500000     -2.31200000     -6.89000000
H      4.51200000     -3.20400000     -6.86100000
H      4.86600000     -1.77000000     -6.52700000
O     -2.19400000      0.75500000     -4.74500000
H     -1.77400000      1.15200000     -5.50800000
H     -1.80200000     -0.11600000     -4.68100000
O     -1.33600000      7.01600000    -12.19800000
H     -1.32100000      6.06100000    -12.26600000
H     -0.42100000      7.26000000    -12.05700000
O      0.02700000     15.79600000      7.08600000
H      0.04900000     16.03600000      6.15900000
H      0.76300000     16.27100000      7.47300000
O     12.46500000      1.67900000      4.58000000
H     12.88100000      2.54000000      4.62400000
H     11.79100000      1.77300000      3.90700000
O     12.81200000      4.48700000      4.98600000
H     12.30200000      5.20300000      5.36400000
H     13.72000000      4.69400000      5.21100000
O     13.52900000      7.06800000     -7.83100000
H     13.94100000      6.21200000     -7.94800000
H     13.45700000      7.42300000     -8.71700000
O      4.18400000    -11.20100000      7.21900000
H      4.10700000    -10.56500000      6.50700000
H      5.07700000    -11.53800000      7.14200000
O      4.73100000      0.93400000      3.80500000
H      3.89600000      1.19000000      4.19700000
H      4.83000000      1.51400000      3.05000000
O     12.32100000     -6.11600000     -0.80000000
H     11.74900000     -5.95200000     -1.55000000
H     12.22900000     -7.05300000     -0.62800000
O     -4.28700000     18.03900000      0.25500000
H     -4.70100000     17.18700000      0.39400000
H     -4.90600000     18.51900000     -0.29500000
O     -9.66500000    -14.34600000      1.92700000
H     -9.99300000    -13.54700000      1.51500000
H     -9.90100000    -14.25400000      2.85000000
O     12.06100000     -3.29700000     11.58200000
H     11.26800000     -3.80400000     11.75400000
H     12.73000000     -3.95500000     11.39500000
O      0.06000000    -13.91900000     -5.12100000
H      0.61500000    -13.38800000     -5.69100000
H      0.20000000    -13.55800000     -4.24600000
O     -3.79400000      6.35500000      0.93300000
H     -3.83300000      5.69000000      0.24500000
H     -4.68400000      6.70200000      0.98200000
O     -0.52100000     14.39800000     -5.52000000
H      0.06200000     13.86400000     -6.06100000
H     -0.68400000     15.18100000     -6.04600000
O      0.65700000     -7.18700000     14.52900000
H      0.21200000     -6.83500000     13.75800000
H      1.25400000     -6.48900000     14.80000000
O     -8.40200000    -10.20300000     11.42500000
H     -7.68900000    -10.17200000     10.78700000
H     -7.98500000     -9.98800000     12.26000000
O    -13.61100000     -6.29800000     10.18900000
H    -13.96000000     -6.32400000     11.08000000
H    -12.97500000     -5.58300000     10.20200000
O     11.86100000     -1.14800000     13.02300000
H     12.50000000     -1.23400000     13.73100000
H     11.87000000     -2.00000000     12.58700000
O     -0.64900000      2.12600000     -6.48500000
H     -0.39000000      2.87000000     -5.94200000
H      0.09700000      1.52700000     -6.44300000
O      0.25400000     -2.64100000      9.01100000
H      0.66000000     -1.81200000      8.75800000
H      0.28200000     -2.63900000      9.96700000
O      8.70500000      5.22200000      4.87800000
H      8.18700000      4.95100000      5.63600000
H      8.39600000      6.10700000      4.68100000
O     11.38200000    -10.43300000     -4.90500000
H     12.04600000     -9.93000000     -4.43200000
H     11.87900000    -11.10200000     -5.37600000
O      6.14100000    -11.03800000     -2.31000000
H      5.73100000    -11.84200000     -2.62800000
H      7.03700000    -11.07700000     -2.64600000
O      6.86800000    -10.69700000      9.01400000
H      6.96400000    -10.53200000      8.07600000
H      6.59200000    -11.61200000      9.07000000
O     -2.29900000     14.21200000     -0.81200000
H     -1.34600000     14.13300000     -0.86100000
H     -2.57200000     14.37500000     -1.71500000
O      5.87200000      1.67200000    -12.03200000
H      5.39500000      2.26000000    -12.61800000
H      5.73100000      2.03800000    -11.15900000
O     11.43400000      7.53100000      3.43600000
H     10.61100000      7.26400000      3.02600000
H     11.16800000      7.97700000      4.24000000
O      8.89200000     -0.33000000     -7.21300000
H      8.65700000     -1.12600000     -7.69100000
H      9.43200000      0.16700000     -7.82700000
O     -6.28500000     -0.51500000     10.05900000
H     -6.95000000     -1.05200000      9.62800000
H     -6.42700000      0.36600000      9.71200000
O      0.90000000     -9.33000000    -11.56100000
H      0.21100000     -9.57800000    -10.94400000
H      0.65100000     -9.75300000    -12.38200000
O     -7.82300000     -0.36200000    -12.34900000
H     -7.36400000      0.30300000    -12.86300000
H     -8.74700000     -0.24000000    -12.57100000
O     -6.70900000      9.75800000      0.74000000
H     -6.45900000      8.87600000      1.01500000
H     -6.40300000     10.32500000      1.44800000
O      6.54100000     -1.08300000      0.65900000
H      6.38500000     -0.24300000      0.22600000
H      7.48100000     -1.08900000      0.83800000
O      3.86000000      3.63400000    -13.44600000
H      4.09000000      4.03800000    -12.60900000
H      4.39500000      4.09700000    -14.09000000
O      6.96700000     -4.84900000     15.93100000
H      7.63200000     -5.14900000     16.55200000
H      7.32400000     -4.03700000     15.57200000
O      4.44600000     -8.75700000     -3.47800000
H      3.82400000     -8.07200000     -3.23000000
H      4.83900000     -9.03300000     -2.65000000
O     -1.77500000     13.16600000      6.91800000
H     -1.50100000     14.02000000      7.25200000
H     -0.95800000     12.72900000      6.67800000
O     11.01000000      4.81100000     -6.79300000
H     11.17100000      4.20000000     -7.51100000
H     11.87600000      4.97700000     -6.42000000
O      7.62400000      9.30600000      6.81600000
H      8.20700000      8.76800000      7.35100000
H      7.96300000     10.19600000      6.91000000
O      0.57100000     -2.47700000     17.21400000
H      0.79200000     -3.21400000     17.78400000
H      0.23200000     -2.88400000     16.41700000
O    -11.00500000     10.88400000     -6.64200000
H    -11.31900000     11.38200000     -7.39700000
H    -11.22400000     11.43100000     -5.88700000
O      5.14800000     -9.48100000     -0.34600000
H      5.64200000    -10.00500000     -0.97700000
H      5.81100000     -8.94300000      0.08900000
O      6.57900000     14.81200000     -0.11100000
H      5.95100000     15.41400000     -0.51000000
H      6.33000000     13.95000000     -0.44400000
O     14.13100000      1.67100000      8.16300000
H     14.31400000      0.99900000      7.50600000
H     13.39400000      2.16500000      7.80200000
O     -8.43400000      3.92800000     -6.91300000
H     -8.55600000      2.98700000     -6.78900000
H     -7.54500000      4.09800000     -6.60300000
O      8.29900000     -6.84800000     -1.28900000
H      8.28900000     -7.53800000     -1.95300000
H      8.41100000     -7.31500000     -0.46100000
O     11.22000000      8.49500000      6.09100000
H     11.71200000      9.01400000      6.72700000
H     11.02900000      7.67500000      6.54600000
O     -4.00600000    -11.09600000      0.92600000
H     -3.86700000    -10.49900000      0.19000000
H     -4.90400000    -11.40700000      0.81500000
O     -0.54700000      5.88900000      7.87700000
H     -0.05600000      5.24100000      8.38200000
H      0.02100000      6.09400000      7.13500000
O      9.45700000    -10.09000000     -6.74100000
H     10.08000000    -10.15700000     -6.01700000
H      9.46300000    -10.95900000     -7.14300000
O      1.12800000      8.69700000    -11.84100000
H      1.87600000      8.19200000    -11.52300000
H      1.09700000      9.46500000    -11.27100000
O      0.90000000      5.17800000      1.80300000
H      0.62900000      6.02600000      1.45200000
H      0.16000000      4.59700000      1.62600000
O     -3.68000000      9.26100000    -15.63600000
H     -3.49300000      8.40400000    -15.25300000
H     -4.52400000      9.51200000    -15.26000000
O      4.03000000     -7.23900000      4.47500000
H      4.45000000     -6.79900000      5.21400000
H      3.62100000     -6.53200000      3.97600000
O      3.46200000     -3.97500000    -11.17700000
H      4.36200000     -3.67300000    -11.05000000
H      3.47900000     -4.42800000    -12.02000000
O      1.19300000    -12.76600000    -12.65000000
H      0.64100000    -12.78800000    -11.86800000
H      1.96300000    -13.28400000    -12.41400000
O     -9.99600000     -4.89600000     -8.19300000
H     -9.81700000     -4.99600000     -9.12800000
H    -10.82400000     -4.41800000     -8.15700000
O     13.39200000      9.34400000      2.29800000
H     13.05000000      8.69500000      2.91400000
H     14.31600000      9.43100000      2.53100000
O     -5.83500000    -11.99800000      3.67000000
H     -6.68100000    -12.11600000      4.10300000
H     -5.76800000    -12.74000000      3.06800000
O      3.67000000     12.80500000     11.91900000
H      3.40500000     13.12100000     11.05600000
H      2.87000000     12.83700000     12.44300000
O      8.77700000    -12.95200000     -8.74600000
H      8.66400000    -13.87500000     -8.97100000
H      8.05500000    -12.50700000     -9.19000000
O      4.79900000      3.42800000     -2.80500000
H      5.02000000      3.89100000     -1.99600000
H      5.57900000      2.91000000     -3.00400000
O      4.95900000     -4.95000000     -6.75900000
H      5.62300000     -5.54000000     -6.40400000
H      4.77500000     -5.29400000     -7.63300000
O      6.64900000      1.57200000     15.77100000
H      6.07700000      2.01500000     16.39800000
H      7.21500000      1.02100000     16.31200000
O      0.87700000    -16.33400000     -4.32900000
H      0.50300000    -15.45600000     -4.40400000
H      0.23000000    -16.90600000     -4.74100000
O    -10.18700000      7.17700000     -5.35400000
H     -9.47700000      6.98500000     -4.74100000
H    -10.64300000      6.34200000     -5.46200000
O    -11.02300000      0.70500000      0.36500000
H    -11.49900000      0.16500000      0.99500000
H    -11.58600000      1.46700000      0.22800000
O      8.37300000      8.87800000     12.59500000
H      8.05800000      9.77600000     12.69400000
H      9.19000000      8.85400000     13.09200000
O      9.03700000      6.43100000     -7.73700000
H      8.45600000      5.94600000     -8.32300000
H      9.65800000      5.77600000     -7.41900000
O     -0.42500000      8.36900000      2.09500000
H     -0.48600000      8.01500000      1.20800000
H     -1.08000000      7.87800000      2.59300000
O     -1.08900000     -8.55800000      1.60400000
H     -0.43200000     -8.43400000      2.29000000
H     -1.82800000     -8.97000000      2.05200000
O     -1.49800000     -4.65800000      3.41000000
H     -1.68900000     -3.85700000      3.89800000
H     -2.21400000     -5.25200000      3.63600000
O     17.20100000      6.99200000     -0.27800000
H     16.34600000      6.62100000     -0.06200000
H     17.20600000      7.84700000      0.15200000
O      0.39400000      0.68500000    -16.37600000
H     -0.15900000      0.63300000    -15.59600000
H      1.16200000      1.18200000    -16.09300000
O      7.52600000    -12.40200000     -6.12600000
H      8.25500000    -12.61100000     -6.71100000
H      6.99700000    -11.77500000     -6.61800000
O     -7.60300000     -9.10300000      6.58200000
H     -7.81500000     -9.89500000      7.07700000
H     -8.18400000     -8.43300000      6.94300000
O      7.15500000     -3.57400000     11.97100000
H      6.68800000     -4.40600000     11.89300000
H      6.59200000     -2.94200000     11.52300000
O      4.87300000     -8.56400000      7.33400000
H      5.47700000     -7.82900000      7.44600000
H      4.11800000     -8.33700000      7.87700000
O     -0.18300000      8.80200000     10.87100000
H      0.76300000      8.83200000     10.72500000
H     -0.33500000      7.95200000     11.28400000
O      1.95200000     -1.89600000      3.20600000
H      2.45100000     -1.95600000      2.39200000
H      2.51700000     -2.30100000      3.86400000
O     -3.18100000     -2.71700000     -7.63300000
H     -2.90900000     -3.62600000     -7.76200000
H     -3.29200000     -2.63200000     -6.68600000
O     -6.35200000      1.56700000      4.52900000
H     -6.60900000      1.81100000      3.64000000
H     -5.51700000      2.01400000      4.66800000
O    -15.13200000      9.82900000     -5.65500000
H    -15.51500000     10.55400000     -5.16100000
H    -14.58700000      9.36700000     -5.01800000
O     -1.77600000     11.47100000     11.15500000
H     -0.91100000     11.87400000     11.07900000
H     -1.60000000     10.53100000     11.19100000
O      4.99100000      2.72300000     -9.64800000
H      4.06400000      2.89700000     -9.81000000
H      5.00500000      2.25000000     -8.81600000
O      1.84700000     -0.57000000      8.03200000
H      1.24400000      0.03300000      7.59900000
H      2.18100000     -0.07700000      8.78200000
O    -15.15500000      5.65600000     -3.76400000
H    -14.73100000      6.39500000     -4.19900000
H    -16.07400000      5.72000000     -4.02400000
O      1.84600000    -17.35300000      3.89600000
H      1.43300000    -16.66400000      4.41800000
H      1.53000000    -18.16900000      4.28300000
O    -17.87200000      0.40000000      1.80100000
H    -18.40800000     -0.12700000      1.21000000
H    -16.97000000      0.16900000      1.57700000
O     -5.48500000      4.09100000     -4.76100000
H     -5.36200000      4.13000000     -5.70900000
H     -5.36200000      3.16800000     -4.54000000
O      3.95900000      6.88300000      3.70100000
H      4.33200000      6.97300000      4.57800000
H      3.34000000      7.61000000      3.62900000
O    -15.45100000     -6.20400000     -4.93700000
H    -15.77300000     -5.33700000     -4.69100000
H    -16.22200000     -6.66000000     -5.27400000
O     -2.31000000     -0.98600000     13.01200000
H     -2.96500000     -0.45200000     12.56200000
H     -2.81900000     -1.65900000     13.46300000
O    -10.98700000     -3.00100000     -0.54700000
H    -11.60200000     -3.53000000     -1.05400000
H    -10.49600000     -3.63700000     -0.02700000
O      7.13100000     11.74700000      4.01900000
H      8.06200000     11.97000000      4.00100000
H      6.73300000     12.42300000      4.56700000
O    -10.06400000     -7.60400000     10.95900000
H     -9.56900000     -8.18200000     11.54000000
H     -9.42700000     -7.32300000     10.30200000
O      4.43200000     11.11800000      5.35800000
H      4.61200000     10.18600000      5.48300000
H      4.02700000     11.17000000      4.49200000
O     -1.29900000      6.34700000     -3.53900000
H     -1.35700000      5.79600000     -2.75900000
H     -1.47200000      5.75100000     -4.26700000
O     -4.03800000     -1.15000000      4.04800000
H     -3.55600000     -0.58500000      3.44400000
H     -4.83900000     -1.37700000      3.57600000
O     -8.34900000     -5.96500000     -6.17900000
H     -7.87700000     -5.19500000     -6.49500000
H     -8.90300000     -6.22600000     -6.91500000
O     -7.60500000    -11.75900000      0.09000000
H     -8.38500000    -12.00300000     -0.40900000
H     -7.80700000    -10.89000000      0.43900000
O      8.51900000     11.76100000      7.91900000
H      8.57900000     11.21200000      8.70000000
H      7.83400000     12.39700000      8.12500000
O      2.70300000    -17.62400000      1.50600000
H      2.21800000    -17.43900000      2.31000000
H      2.07400000    -17.45700000      0.80400000
O    -15.59500000     -6.99500000     -7.65300000
H    -15.92900000     -6.34300000     -8.26900000
H    -15.35000000     -6.48900000     -6.87900000
O     -0.75700000     -6.82200000     -0.37000000
H     -0.47300000     -7.44900000     -1.03500000
H     -1.17500000     -7.36000000      0.30300000
O     -4.71100000     15.08100000      0.64200000
H     -5.36000000     14.46200000      0.30700000
H     -3.97300000     15.00400000      0.03700000
O     14.42300000     -7.65800000     -2.22400000
H     13.86500000     -7.29700000     -1.53500000
H     14.90900000     -6.90400000     -2.55900000
O     -1.90000000    -16.16400000     -2.84100000
H     -1.38400000    -16.90500000     -2.52000000
H     -1.33900000    -15.40200000     -2.69600000
O     10.05500000     -8.16800000      1.92800000
H      9.60900000     -7.32500000      2.00500000
H     10.70500000     -8.03300000      1.23900000
O     -3.66500000      3.66200000     10.35400000
H     -3.72000000      2.85600000      9.84100000
H     -3.38300000      4.32700000      9.72600000
O      3.53500000     11.21500000     -1.75100000
H      3.58000000     10.30200000     -1.46900000
H      3.46200000     11.16900000     -2.70400000
O      9.90700000     11.38900000      1.61400000
H      9.72100000     12.29500000      1.36800000
H     10.69900000     11.44500000      2.15000000
O     -7.82500000     -2.93300000     -0.29600000
H     -7.67000000     -2.20800000      0.31000000
H     -6.98700000     -3.05800000     -0.74000000
O      4.08000000     -2.02500000     10.77400000
H      3.98500000     -2.65500000     10.06000000
H      4.16500000     -2.56600000     11.56000000
O      8.60900000     -1.94000000     10.25200000
H      8.95800000     -1.34900000     10.92000000
H      8.23800000     -2.66900000     10.74800000
O     10.33300000      8.44300000      0.61600000
H      9.46500000      8.68000000      0.29000000
H     10.36200000      8.80400000      1.50300000
O     15.48800000     -5.11600000     -3.38900000
H     16.34800000     -4.78800000     -3.65100000
H     15.04900000     -4.35800000     -3.00400000
O      4.41800000     15.86400000     -1.24900000
H      3.85900000     15.91100000     -2.02400000
H      3.82200000     16.01100000     -0.51500000
O     -1.83300000      8.96500000     -6.41100000
H     -1.61400000      9.83200000     -6.75500000
H     -1.54400000      8.99000000     -5.49900000
O     -0.49800000     -2.20900000    -14.03000000
H     -1.03900000     -1.69600000    -13.42800000
H     -1.03500000     -2.29900000    -14.81700000
O      9.75800000      2.47500000     -5.53300000
H     10.52400000      3.01000000     -5.74200000
H     10.10200000      1.76700000     -4.98700000
O      9.08400000     -0.91200000      1.43800000
H      9.52900000     -1.14800000      0.62400000
H      9.75700000     -0.47600000      1.96100000
O     10.36300000     -4.98800000    -12.37100000
H     10.09400000     -5.72900000    -11.82900000
H      9.54400000     -4.54400000    -12.59300000
O      7.98600000     -1.74600000    -16.57300000
H      7.99400000     -1.19400000    -17.35400000
H      8.20700000     -1.15100000    -15.85600000
O      6.97900000     -7.03900000      8.96300000
H      7.69900000     -6.64500000      8.47000000
H      7.21900000     -7.96300000      9.03900000
O      2.08600000      3.39700000     -9.73700000
H      2.03200000      3.66600000    -10.65400000
H      1.77400000      2.49200000     -9.73300000
O    -12.33400000     -3.23600000     -8.24200000
H    -12.69000000     -4.00300000     -7.79300000
H    -13.10400000     -2.72300000     -8.48800000
O     -9.44900000     -3.42600000    -11.91900000
H     -8.66800000     -3.31300000    -11.37700000
H     -9.22300000     -4.13600000    -12.51900000
O      6.56300000     -2.32700000     -5.12300000
H      7.26700000     -1.68700000     -5.02000000
H      6.87800000     -3.10500000     -4.66200000
O      8.03700000     -5.41600000     -9.07600000
H      7.31600000     -5.89700000     -9.48200000
H      8.82700000     -5.82200000     -9.43400000
O     -4.04000000     17.10000000      5.72800000
H     -3.59900000     16.25000000      5.74000000
H     -4.89100000     16.93300000      6.13200000
O    -12.08900000     -3.41200000      3.78400000
H    -12.28200000     -4.32400000      3.56600000
H    -11.51700000     -3.46500000      4.54900000
O      6.06800000     -1.60000000      4.55000000
H      5.90500000     -1.74400000      3.61800000
H      5.66500000     -0.75100000      4.73500000
O     -4.25800000    -14.14500000     -0.65200000
H     -4.94900000    -14.63300000     -1.09900000
H     -3.56300000    -14.05900000     -1.30500000
O      1.88300000      1.25200000     13.15900000
H      1.89900000      0.46700000     12.61200000
H      1.08800000      1.16100000     13.68500000
O     -8.78200000     -5.52500000     13.48400000
H     -8.34100000     -6.20700000     12.97600000
H     -8.70100000     -5.81300000     14.39300000
O      3.24100000     17.02500000      1.29600000
H      3.88000000     17.69800000      1.06300000
H      2.47700000     17.22200000      0.75400000
O     -1.07500000    -16.48300000      2.94700000
H     -1.82300000    -16.82200000      2.45600000
H     -0.80500000    -17.21100000      3.50600000
O    -10.84000000    -11.85700000      1.29500000
H    -11.71000000    -11.54400000      1.04600000
H    -10.33300000    -11.82500000      0.48400000
O     -1.70700000      1.29700000     16.87600000
H     -1.35300000      1.11500000     16.00500000
H     -1.81300000      0.43400000     17.27600000
O      5.28500000     10.70900000     12.18100000
H      4.58100000     11.35500000     12.24200000
H      5.75300000     10.78400000     13.01300000
O     -1.65400000      3.75100000      1.72900000
H     -2.29300000      4.04500000      1.08000000
H     -1.30600000      2.93500000      1.37100000
O    -13.19000000     -5.19900000     -6.77600000
H    -13.66900000     -4.75600000     -6.07500000
H    -12.51500000     -5.70500000     -6.32200000
O     -3.25100000      5.80900000      8.40500000
H     -3.61100000      6.50600000      7.85600000
H     -2.30800000      5.84300000      8.24700000
O     -0.41000000    -10.35100000     12.82600000
H     -0.61000000    -10.81500000     12.01400000
H      0.47300000    -10.00400000     12.69200000
O      8.96100000    -15.15900000      5.48100000
H      8.64700000    -14.30400000      5.18800000
H      9.09500000    -15.05500000      6.42300000
O     -1.87500000      9.84000000    -13.26000000
H     -2.35300000      9.50900000    -14.02000000
H     -1.67600000      9.05900000    -12.74400000
O     11.43200000     -4.57600000     -7.12500000
H     11.18300000     -5.49800000     -7.07000000
H     12.30600000     -4.54000000     -6.73800000
O     -7.59900000     13.45800000      2.06100000
H     -7.63400000     14.10700000      2.76500000
H     -7.00900000     12.78000000      2.39000000
O     -1.03200000      6.72700000     -8.97200000
H     -1.78000000      6.80300000     -9.56400000
H     -1.00800000      7.56500000     -8.50900000
O      0.67700000     -8.00500000     -8.65800000
H      1.13300000     -7.63100000     -9.41200000
H      1.35300000     -8.49400000     -8.18800000
O      8.36000000     -0.34000000     -4.58800000
H      8.67600000     -0.23000000     -5.48500000
H      9.10100000     -0.72000000     -4.11700000
O    -17.54400000     -2.19800000     -0.76100000
H    -17.50100000     -3.13300000     -0.56000000
H    -16.80400000     -2.04600000     -1.34800000
O     16.84400000      2.28800000     -5.29800000
H     17.77800000      2.45300000     -5.16700000
H     16.40600000      2.93900000     -4.75000000
O     -0.03900000    -12.73000000      4.89500000
H      0.64900000    -12.06500000      4.92200000
H      0.15000000    -13.23800000      4.10600000
O      5.48000000     -2.09500000    -10.48000000
H      5.23200000     -2.00000000    -11.39900000
H      5.81000000     -1.23200000    -10.23000000
O      3.75300000      7.52400000    -10.93000000
H      3.93700000      8.07200000    -11.69300000
H      4.28300000      6.73900000    -11.06500000
O     -2.67000000    -10.85000000      3.45900000
H     -3.23300000    -10.97300000      2.69500000
H     -2.72200000    -11.68100000      3.93100000
O     -4.11100000     -6.22200000     -0.05300000
H     -3.87500000     -7.10600000      0.22900000
H     -3.27400000     -5.76900000     -0.15000000
O     -6.83400000      1.61700000    -13.96200000
H     -6.56700000      1.04600000    -14.68300000
H     -6.01200000      1.95700000    -13.60900000
O      6.71100000     -4.61500000     -3.23600000
H      7.41300000     -4.39700000     -2.62300000
H      5.98000000     -4.88000000     -2.67900000
O    -13.51100000      7.26100000      0.98000000
H    -13.56400000      6.32600000      1.17600000
H    -14.38200000      7.48600000      0.65100000
O     -3.60600000     -3.00600000     14.35200000
H     -4.50300000     -2.69500000     14.47300000
H     -3.56800000     -3.82600000     14.84400000
O     -9.62800000     -2.38000000     15.23400000
H     -8.85100000     -2.01700000     15.66000000
H     -9.34400000     -2.57100000     14.34000000
O      7.83400000      4.47500000     13.29500000
H      8.48000000      5.03200000     12.86000000
H      8.17800000      3.58700000     13.19800000
O     15.31700000     -0.74600000      5.52400000
H     14.71300000     -1.04700000      6.20200000
H     14.84700000     -0.03900000      5.08100000
O     -6.35900000    -10.40400000    -10.15700000
H     -5.94200000    -10.46400000     -9.29800000
H     -6.98200000    -11.13100000    -10.17200000
O     12.89000000     -8.51400000      8.55800000
H     12.37200000     -7.87900000      9.05200000
H     12.32800000     -8.76400000      7.82500000
O      9.04000000      2.15100000    -11.80500000
H      8.43300000      2.58000000    -12.40800000
H      9.56200000      1.57300000    -12.36000000
O    -10.85900000     12.75800000      7.21900000
H    -10.22900000     12.57700000      6.52200000
H    -11.03800000     13.69500000      7.14300000
O     -1.79700000     -5.01400000     12.64700000
H     -2.50200000     -5.45700000     12.17500000
H     -2.09800000     -4.10900000     12.73300000
O      6.38900000     -6.44100000    -12.37100000
H      6.06000000     -7.13900000    -11.80600000
H      6.77200000     -6.89900000    -13.12000000
O     15.28500000      9.04000000     -1.76200000
H     15.90300000      9.30800000     -1.08200000
H     14.55500000      8.65100000     -1.28100000
O    -10.34000000      5.18800000    -12.36600000
H    -10.65900000      4.99200000    -13.24700000
H     -9.45600000      4.82100000    -12.34400000
O      1.11700000      4.50100000      4.56300000
H      0.26400000      4.88700000      4.76000000
H      1.25500000      4.68700000      3.63400000
O      1.71500000     -3.66300000    -15.92700000
H      0.88900000     -3.22700000    -15.71400000
H      2.38100000     -3.14900000    -15.47000000
O     -3.14500000     10.68800000      4.19100000
H     -2.27900000     10.72600000      4.59700000
H     -3.00300000     10.21700000      3.36900000
O     -8.87300000     13.71900000      5.84200000
H     -9.35400000     14.47300000      6.18300000
H     -8.08800000     14.09600000      5.44400000
O      0.75400000     -3.77700000    -12.21100000
H      0.47500000     -2.95700000    -12.61800000
H      1.67500000     -3.63600000    -11.99300000
O     15.54400000      4.88600000      5.28000000
H     15.72200000      4.61600000      6.18100000
H     16.00900000      4.24600000      4.74200000
O      1.86000000      8.43800000      3.65000000
H      2.22800000      9.28700000      3.40500000
H      1.11900000      8.31700000      3.05600000
O     -3.38900000      6.96800000    -14.00500000
H     -3.00400000      6.20900000    -14.44300000
H     -2.86500000      7.07900000    -13.21200000
O      7.99800000     -1.91800000      6.84700000
H      7.24500000     -1.75300000      6.27800000
H      8.66000000     -1.29100000      6.55600000
O    -11.69300000     -1.00000000     11.23200000
H    -11.78300000     -1.93700000     11.40700000
H    -10.76600000     -0.81500000     11.38800000
O      9.81100000    -11.39200000      5.95400000
H     10.04500000    -11.09000000      5.07600000
H     10.44200000    -10.96300000      6.53100000
O      9.69000000     -4.45900000     -1.90700000
H     10.30300000     -4.62300000     -2.62400000
H      9.06900000     -5.18600000     -1.95300000
O     -0.16100000     16.56500000      4.51400000
H     -0.77500000     16.41600000      3.79400000
H      0.46000000     17.20700000      4.17000000
O      8.07400000     -2.60600000     -8.78600000
H      8.03900000     -3.55000000     -8.93900000
H      7.29300000     -2.26300000     -9.22100000
O     -4.71000000      1.70300000     -3.83300000
H     -3.97600000      1.24200000     -4.23900000
H     -5.46500000      1.13500000     -3.98900000
O    -10.94200000     13.33600000     -0.77000000
H    -10.56700000     12.79100000     -1.46300000
H    -11.77900000     13.63400000     -1.12700000
O      2.59100000     -1.69300000     -9.52700000
H      3.00500000     -2.14800000    -10.26100000
H      3.22300000     -1.76900000     -8.81100000
O      5.33500000     -9.39100000      3.49300000
H      4.97000000     -8.66400000      3.99700000
H      4.57000000     -9.85300000      3.15100000
O     -1.08000000     14.91100000      2.01000000
H     -0.45400000     14.40100000      2.52400000
H     -1.17500000     14.42200000      1.19300000
O     -6.33800000     -9.94000000      9.83100000
H     -6.44800000    -10.68200000      9.23700000
H     -5.40200000     -9.74100000      9.79600000
O     -5.55400000      0.82900000     14.28400000
H     -5.43000000      0.11200000     14.90600000
H     -6.40400000      1.20200000     14.51700000
O     -2.99100000    -13.64400000      8.34900000
H     -2.55100000    -12.94800000      7.86200000
H     -3.76700000    -13.22300000      8.72000000
O      2.34900000     -9.72300000     12.32700000
H      2.65100000     -8.82500000     12.46100000
H      2.54800000     -9.90800000     11.40900000
O      3.58900000      4.61500000     -7.13100000
H      3.66000000      3.67000000     -6.99600000
H      2.66000000      4.76300000     -7.30800000
O     -5.85800000    -13.40500000      1.50700000
H     -5.23300000    -13.62900000      0.81700000
H     -6.53200000    -12.89100000      1.06200000
O     -6.23600000      7.30100000    -15.43300000
H     -5.38400000      7.01200000    -15.10700000
H     -6.38500000      8.14200000    -15.00100000
O     -0.49800000     15.87000000     -7.93900000
H     -0.71100000     16.80300000     -7.92200000
H     -1.34100000     15.43500000     -8.06600000
O      7.96200000    -11.57000000     -0.00200000
H      7.11600000    -11.86500000     -0.33900000
H      7.76100000    -11.19100000      0.85300000
O     10.31600000    -10.48200000      3.46300000
H     10.31900000     -9.54600000      3.26100000
H     10.78800000    -10.88600000      2.73400000
O     -0.19900000     -1.76500000     11.78800000
H      0.00500000     -1.04500000     11.19200000
H     -0.97900000     -1.47200000     12.25900000
O      0.69400000     -8.94700000      7.92900000
H      1.14000000     -8.28400000      7.40200000
H     -0.21300000     -8.92700000      7.62300000
O    -12.00400000      2.68000000      3.33200000
H    -12.91700000      2.61000000      3.05100000
H    -12.01100000      2.38100000      4.24100000
O     -8.64300000      9.62700000     -0.87000000
H     -7.83300000      9.88000000     -0.42700000
H     -9.19300000      9.26500000     -0.17500000
O     -8.22400000     11.13800000      5.29300000
H     -7.56600000     10.95400000      5.96400000
H     -8.59600000     11.98200000      5.54700000
O     -6.36100000      2.54700000      1.91200000
H     -6.07300000      3.45000000      1.78100000
H     -7.31400000      2.60600000      1.97000000
O      7.42600000      6.87600000     -5.10500000
H      6.55800000      6.56200000     -5.35800000
H      7.98000000      6.68400000     -5.86100000
O      5.79600000    -14.37400000     -6.18700000
H      6.18700000    -14.53300000     -7.04600000
H      6.25500000    -13.60300000     -5.85400000
O     -1.64100000      2.34700000    -16.97600000
H     -0.94100000      1.69400000    -16.96300000
H     -1.27300000      3.08200000    -17.46700000
O      2.02000000      9.89000000      8.77500000
H      1.79600000     10.82000000      8.78000000
H      1.21800000      9.45200000      8.49200000
O      9.86400000    -13.58600000      7.46400000
H      9.89400000    -12.87900000      6.81900000
H      9.41100000    -13.20500000      8.21600000
O     -0.59700000      4.87500000    -17.85100000
H     -1.07300000      5.06300000    -17.04200000
H     -0.10500000      5.67700000    -18.03200000
O     -6.22500000      5.39000000      9.46600000
H     -6.75600000      5.38600000     10.26200000
H     -5.37200000      5.72000000      9.74800000
O      6.31200000    -11.84900000     -9.67900000
H      5.75300000    -11.83000000    -10.45600000
H      5.78900000    -11.43000000     -8.99600000
O     -3.83500000     -9.09100000     -0.97400000
H     -4.29100000     -8.84200000     -1.77800000
H     -3.00700000     -9.46500000     -1.27400000
O     -6.15500000      7.41700000      2.00600000
H     -5.85900000      6.67500000      2.53200000
H     -7.07400000      7.53200000      2.24800000
O     -6.50600000     -8.62300000      3.37500000
H     -6.04100000     -9.45800000      3.32700000
H     -7.16700000     -8.75500000      4.05500000
O     10.44200000      0.25000000      3.37000000
H     10.01400000      1.09700000      3.48900000
H     10.42400000     -0.15200000      4.23800000
O      4.39400000     15.48200000      3.07500000
H      3.66300000     15.76800000      2.52700000
H      4.64600000     14.63300000      2.71400000
O     -1.62500000     -2.37100000      4.92400000
H     -1.63800000     -2.27100000      5.87600000
H     -2.36100000     -1.84100000      4.61800000
O     -0.04200000      5.83400000     11.44300000
H      0.58500000      5.90800000     12.16300000
H      0.48800000      5.57300000     10.69000000
O      1.43300000    -12.20100000     -3.07500000
H      2.07700000    -12.14400000     -2.36900000
H      1.80000000    -11.66400000     -3.77700000
O    -14.11400000     -0.60900000      3.44300000
H    -13.24600000     -0.48200000      3.05900000
H    -14.12200000     -1.52600000      3.71800000
O     -3.18800000     14.60500000     -8.46900000
H     -3.90300000     15.15000000     -8.79600000
H     -3.56000000     13.72400000     -8.42400000
O     -5.51900000     13.47400000     -5.41500000
H     -5.04900000     12.69700000     -5.71800000
H     -6.19900000     13.61500000     -6.07500000
O      5.96600000     -7.40200000     -5.60800000
H      5.69600000     -7.87300000     -4.82000000
H      6.81700000     -7.02600000     -5.38300000
O     -5.97000000     10.96300000      3.10400000
H     -6.23900000     10.44000000      3.85900000
H     -5.09800000     11.28500000      3.33300000
O     13.97200000     -1.78000000     -3.58300000
H     13.71700000     -1.39300000     -2.74500000
H     14.59700000     -1.15700000     -3.95400000
O      7.14600000    -11.34700000      6.00700000
H      6.81400000    -12.01300000      5.40500000
H      8.06600000    -11.58000000      6.13800000
O    -10.56200000     -1.31700000    -13.24000000
H    -10.19400000     -2.11900000    -12.87100000
H    -11.16000000     -0.99500000    -12.56600000
O    -15.75100000      4.78000000      4.15100000
H    -15.55000000      4.22200000      3.39900000
H    -16.39300000      5.40700000      3.81900000
O     -5.19200000    -12.19300000     -2.58000000
H     -5.25800000    -12.76800000     -1.81700000
H     -5.90100000    -11.56000000     -2.46500000
O     -4.26700000      2.09900000      7.65000000
H     -4.28300000      1.16200000      7.45800000
H     -5.02500000      2.24000000      8.21800000
O     -2.93300000    -16.31500000      8.82200000
H     -3.16900000    -15.41700000      8.59100000
H     -3.54600000    -16.55300000      9.51700000
O      9.98800000     12.56400000      4.28600000
H     10.33000000     11.71700000      3.99900000
H     10.08100000     12.55000000      5.23800000
O      5.10600000     -5.51500000     14.28200000
H      5.81300000     -5.26500000     14.87600000
H      5.55300000     -5.88000000     13.51800000
O    -10.08600000      7.48100000      8.18500000
H     -9.47900000      7.50000000      7.44500000
H     -9.59200000      7.86500000      8.91000000
O      9.95900000      5.67800000      0.95900000
H      9.02900000      5.61800000      1.17700000
H     10.12600000      6.61700000      0.87600000
O     13.25500000      7.90000000     -0.04300000
H     13.10700000      8.08800000      0.88300000
H     12.37900000      7.89000000     -0.42900000
O     -7.93100000     -8.37300000     -1.28800000
H     -7.68800000     -7.46100000     -1.13200000
H     -8.09900000     -8.73000000     -0.41600000
O     11.72100000      5.02500000     -2.51700000
H     11.36300000      5.91000000     -2.58400000
H     12.41200000      4.99600000     -3.17900000
O     -7.62000000     -3.41100000      3.76200000
H     -6.96900000     -3.00500000      3.18900000
H     -8.30300000     -2.74800000      3.85600000
O      2.34700000      9.37400000     -9.42000000
H      2.95700000      8.67500000     -9.65500000
H      2.89800000     10.04800000     -9.02100000
O     -0.04000000    -10.20300000    -14.21900000
H     -0.85000000    -10.23600000    -14.72900000
H      0.21000000    -11.12000000    -14.10700000
O     -1.50200000     -5.29100000      7.38700000
H     -1.52300000     -5.04700000      6.46100000
H     -0.57900000     -5.47300000      7.56600000
O     10.84400000      0.10100000    -13.13300000
H     10.70400000     -0.60700000    -12.50500000
H     11.79600000      0.17100000    -13.20600000
O      2.70600000      9.25100000     11.36400000
H      2.53400000      9.66100000     10.51600000
H      3.62700000      9.44100000     11.53900000
O     -3.95800000      0.06300000    -15.09700000
H     -3.12400000     -0.35700000    -15.31000000
H     -4.47700000     -0.63000000    -14.68800000
O     -9.97400000     -0.73500000     -5.45100000
H     -9.63900000     -1.07100000     -6.28200000
H     -9.99800000     -1.49900000     -4.87500000
O     -7.23100000    -15.68100000      1.98200000
H     -6.68100000    -14.90600000      1.86700000
H     -8.12700000    -15.34900000      1.92800000
O    -10.90300000     -7.89100000    -10.52300000
H    -11.62000000     -8.51400000    -10.40300000
H    -11.32900000     -7.09300000    -10.83500000
O     -9.40100000     -8.07700000     -8.25700000
H    -10.18400000     -8.00000000     -7.71200000
H     -9.70100000     -8.53400000     -9.04300000
O    -11.50500000     -9.37000000      9.64400000
H    -11.00500000     -8.74300000     10.16700000
H    -11.73400000    -10.06600000     10.25900000
O     -1.54800000     -8.13300000     -3.10900000
H     -0.72400000     -8.50900000     -3.42000000
H     -2.20400000     -8.80400000     -3.29900000
O     12.28400000     -1.55700000      2.41300000
H     11.66800000     -2.27200000      2.25100000
H     11.74900000     -0.86000000      2.79100000
O      7.54500000     15.36100000      4.85400000
H      8.32700000     15.52000000      5.38200000
H      7.22900000     14.50500000      5.14400000
O     -7.99800000     -2.65400000     -3.17300000
H     -8.14400000     -2.48000000     -2.24400000
H     -8.87300000     -2.80600000     -3.53000000
O     -2.17500000     -2.14200000      7.47000000
H     -2.62100000     -2.42200000      8.26900000
H     -1.26100000     -2.39300000      7.60500000
O     -8.41900000     -7.48800000    -11.30700000
H     -8.60900000     -6.83700000    -11.98200000
H     -9.27900000     -7.75600000    -10.98400000
O      9.25900000      6.24700000     11.29300000
H      9.08100000      7.18300000     11.38800000
H     10.10000000      6.11800000     11.73200000
O      9.43200000     -9.53600000     -1.29700000
H      9.73000000    -10.27600000     -1.82700000
H      8.96400000     -9.93800000     -0.56600000
O      4.59400000    -11.28700000    -12.16300000
H      5.39400000    -10.79000000    -12.33200000
H      4.19900000    -11.40600000    -13.02600000
O     -1.01400000    -12.08900000      7.37300000
H     -0.16100000    -12.20600000      7.79200000
H     -0.85900000    -12.29600000      6.45200000
O      3.60900000    -15.36500000     -7.38900000
H      4.25300000    -15.22900000     -6.69400000
H      3.06100000    -14.58100000     -7.36500000
O      3.50100000    -13.05700000      5.15900000
H      3.55600000    -12.44300000      5.89200000
H      4.11800000    -13.75400000      5.38400000
O     -1.83600000     -8.46200000     -9.78900000
H     -1.01200000     -8.05200000     -9.52600000
H     -1.64700000     -9.40000000     -9.79100000
O     11.45700000     10.38000000      4.24100000
H     11.10600000      9.73900000      4.86000000
H     12.39400000     10.40700000      4.43100000
O     -6.08900000      9.43800000     -4.58400000
H     -6.69900000     10.02900000     -5.02600000
H     -5.99900000      9.80200000     -3.70300000
O     -2.91000000      9.55800000     -9.52400000
H     -2.70300000     10.09100000    -10.29100000
H     -3.59600000     10.04700000     -9.07000000
O    -13.29700000     -8.56600000     -8.16700000
H    -13.75900000     -7.81800000     -7.78700000
H    -13.73900000     -8.72200000     -9.00100000
O     -0.26000000    -10.52500000     10.07500000
H     -1.16800000    -10.60900000      9.78400000
H      0.10300000     -9.82700000      9.53000000
O     -9.39000000     -6.71100000      7.43200000
H     -8.86300000     -6.74900000      8.23100000
H     -9.27000000     -5.81800000      7.10900000
O      2.49900000     -6.78800000     -3.49600000
H      2.15700000     -5.97200000     -3.86100000
H      1.78100000     -7.41400000     -3.59400000
O     -4.69200000     15.33600000      9.16500000
H     -4.27100000     14.49200000      9.32700000
H     -3.97600000     15.97000000      9.18800000
O    -14.73100000     -7.67500000      2.29600000
H    -14.91500000     -7.91200000      1.38700000
H    -14.95400000     -6.74600000      2.35100000
O     12.45500000     -6.91500000     -6.03800000
H     12.97300000     -7.39700000     -5.39300000
H     11.79000000     -7.54000000     -6.32600000
O     -4.86300000      8.29400000    -11.63500000
H     -4.36800000      7.60600000    -12.07800000
H     -4.28400000      8.59100000    -10.93200000
O      0.71900000    -14.45200000      2.87500000
H      1.49800000    -14.91200000      3.18500000
H      0.06000000    -15.13900000      2.77300000
O      0.97000000     -3.28200000     -3.78000000
H      1.88700000     -3.47700000     -3.97300000
H      0.85600000     -3.54800000     -2.86700000
O     -2.80000000     11.39000000     -3.89100000
H     -3.06100000     10.54400000     -3.52600000
H     -3.23100000     11.42600000     -4.74500000
O      2.71800000     11.10900000     -4.27500000
H      1.89700000     11.59200000     -4.17800000
H      2.71000000     10.80300000     -5.18200000
O    -10.86100000      8.27900000      0.72900000
H    -10.90100000      9.21700000      0.54600000
H    -11.77700000      8.00900000      0.79700000
O     -4.78300000      6.33100000     -3.25700000
H     -5.20300000      5.64500000     -3.77600000
H     -5.40900000      7.05500000     -3.26700000
O     -4.50100000     12.18900000     -9.12500000
H     -4.04900000     12.28400000     -9.96400000
H     -5.41700000     12.04500000     -9.36100000
O     10.55300000     -1.93700000     -3.83700000
H     11.12900000     -1.42600000     -4.40500000
H     10.26100000     -2.66500000     -4.38500000
O      1.44600000    -12.79200000      0.75600000
H      0.77000000    -12.13100000      0.60300000
H      1.17200000    -13.23300000      1.56000000
O     -5.89800000      9.07700000      9.70300000
H     -5.18400000      8.87000000     10.30600000
H     -6.68400000      8.74900000     10.14000000
O      6.36900000      4.31200000    -14.96100000
H      6.07700000      5.08000000    -15.45100000
H      6.70800000      4.66700000    -14.13900000
O      7.95500000     -3.61900000    -13.12600000
H      7.54700000     -2.79100000    -13.37800000
H      7.23300000     -4.24700000    -13.11000000
O      9.10700000     -0.53600000     12.63700000
H     10.03100000     -0.67400000     12.84400000
H      8.95400000      0.38900000     12.83100000
O      7.20600000      6.68900000    -10.27700000
H      7.88800000      7.35800000    -10.34000000
H      7.68500000      5.87200000    -10.13600000
O      9.55400000      2.45900000      6.44900000
H      9.05900000      3.03500000      7.03200000
H     10.38900000      2.90900000      6.32100000
O      1.02100000      0.06700000      4.74700000
H      0.14700000     -0.30900000      4.85300000
H      1.48400000     -0.55700000      4.18800000
O    -16.03100000     -3.70100000     -4.43100000
H    -15.91100000     -3.08100000     -3.71100000
H    -15.93900000     -3.17000000     -5.22200000
O     -3.70900000      3.17500000      5.43800000
H     -2.80800000      3.48600000      5.35300000
H     -3.75800000      2.82000000      6.32500000
O     -5.36200000      6.74900000     14.63600000
H     -5.57800000      7.42400000     13.99200000
H     -5.69400000      5.93800000     14.25200000
O     -7.86400000      3.58000000    -12.32700000
H     -7.54700000      2.95700000    -12.98000000
H     -7.23900000      3.51000000    -11.60600000
O      1.74900000     12.60900000      8.47900000
H      2.53400000     13.15400000      8.41400000
H      1.22100000     13.03100000      9.15700000
O      1.34300000     13.38900000      2.72200000
H      1.92500000     13.41900000      1.96200000
H      0.66000000     12.76600000      2.47700000
O     -6.75300000     -7.30800000     12.62900000
H     -6.29100000     -7.51000000     11.81500000
H     -6.75800000     -8.13400000     13.11300000
O     -0.82900000      6.48600000     -0.18300000
H     -1.56000000      5.88500000     -0.33100000
H     -1.22700000      7.35600000     -0.20000000
O      3.17700000      8.56800000     -1.27000000
H      3.96300000      8.46800000     -1.80800000
H      2.75700000      7.70900000     -1.29800000
O     -7.09400000     -1.32600000     -6.97300000
H     -7.83200000     -0.86800000     -7.37300000
H     -6.51900000     -1.54300000     -7.70700000
O     -0.24800000      1.22400000    -13.28500000
H     -0.29600000      0.61500000    -12.54800000
H      0.45000000      1.83400000    -13.04500000
O     11.20200000    -14.84400000      0.99900000
H     11.23600000    -13.89200000      0.90900000
H     11.80400000    -15.04000000      1.71600000
O      2.82500000      4.38800000      0.07100000
H      3.50900000      5.05700000      0.09800000
H      2.38900000      4.45600000      0.92000000
O    -13.83200000      6.94700000     -8.25900000
H    -13.43000000      7.77100000     -7.98300000
H    -13.12200000      6.30700000     -8.21200000
O     -0.49900000     10.36600000      4.89900000
H     -0.09100000     11.11200000      5.33900000
H     -0.20700000     10.43500000      3.99000000
O     -8.42100000      1.43500000     -3.79500000
H     -7.94100000      0.73500000     -4.23700000
H     -8.82500000      1.00800000     -3.03900000
O     -1.82300000     -1.78200000    -16.72200000
H     -0.93200000     -1.55200000    -16.98300000
H     -2.36800000     -1.50400000    -17.45800000
O      0.66400000     17.38500000      0.07500000
H     -0.26000000     17.40200000     -0.17500000
H      0.68200000     17.77300000      0.95000000
O    -12.42500000     -0.15800000    -11.45800000
H    -13.18200000      0.42400000    -11.39100000
H    -11.86400000      0.09200000    -10.72400000
O     -4.41400000      1.70200000    -17.43600000
H     -3.49600000      1.86500000    -17.22100000
H     -4.70300000      1.06400000    -16.78400000
O     -2.12600000     -8.33500000      5.44100000
H     -2.34400000     -9.23200000      5.18700000
H     -2.37700000     -7.80400000      4.68500000
O     -7.26800000     14.30900000     -3.37700000
H     -6.81300000     13.99000000     -4.15700000
H     -7.64000000     15.14900000     -3.64300000
O     -3.04000000      5.22100000     -7.04700000
H     -2.95800000      6.12100000     -7.36400000
H     -2.25400000      5.07900000     -6.52100000
O      0.06800000     -1.11200000     -4.92100000
H      0.13600000     -1.86700000     -4.33700000
H      0.41800000     -1.42300000     -5.75600000
O     -7.83100000     -0.41800000      1.14100000
H     -7.76100000      0.45300000      0.74900000
H     -8.63500000     -0.38200000      1.66000000
O      5.11000000      8.40500000      5.83500000
H      4.58000000      8.20400000      6.60600000
H      5.96000000      8.66500000      6.19000000
O     14.75400000      1.82300000    -10.62600000
H     13.92200000      1.40700000    -10.40100000
H     15.37300000      1.48500000     -9.97800000
O    -12.39900000      1.29600000     12.47700000
H    -12.20100000      0.48800000     12.00300000
H    -12.36000000      1.04600000     13.40100000
O      9.80400000    -13.07300000     -1.79700000
H     10.54800000    -12.71300000     -1.31500000
H      9.13300000    -13.21600000     -1.13000000
O      1.87000000      6.17500000     -1.64900000
H      2.24100000      5.58800000     -0.99000000
H      0.93200000      6.18800000     -1.45800000
O    -10.16700000     10.52300000     11.18100000
H     -9.30200000     10.80900000     10.88600000
H    -10.06200000      9.58800000     11.35700000
O     14.26800000     -3.68700000      2.35300000
H     14.26700000     -3.97500000      1.44000000
H     13.70200000     -2.91500000      2.36100000
O    -11.53900000      4.84300000     -5.31700000
H    -11.27400000      3.93300000     -5.45200000
H    -11.56300000      4.94700000     -4.36600000
O      7.16100000    -13.49300000      4.03300000
H      6.61200000    -14.00900000      3.44300000
H      7.38600000    -12.71100000      3.52900000
O      6.56100000     -0.91200000    -13.04700000
H      6.03800000     -0.12100000    -12.91900000
H      7.31600000     -0.62000000    -13.55800000
O     -4.04700000      0.84100000      1.38000000
H     -3.69100000      1.34500000      0.64700000
H     -4.74400000      1.39400000      1.73400000
O     -5.81600000    -15.42800000     -2.33900000
H     -6.71400000    -15.73400000     -2.21500000
H     -5.37900000    -16.14600000     -2.79800000
O      5.47400000     -5.79000000      6.11200000
H      5.65800000     -5.18800000      5.39100000
H      6.11100000     -5.55600000      6.78700000
O     -4.10400000      1.72500000    -12.89900000
H     -3.59000000      1.18200000    -12.30100000
H     -3.98300000      1.31700000    -13.75600000
O     17.56300000      2.83300000     -0.12600000
H     18.25100000      2.18700000     -0.28700000
H     18.00200000      3.67900000     -0.21800000
O      7.08200000      5.15300000      1.50800000
H      6.64300000      4.47800000      2.02600000
H      6.78700000      4.99700000      0.61100000
O    -12.54500000     -3.58600000     -3.41500000
H    -12.74900000     -4.46700000     -3.10000000
H    -13.39500000     -3.14900000     -3.47000000
O     13.60200000      2.87500000     -2.15700000
H     13.68000000      2.58200000     -1.24800000
H     12.87600000      3.49900000     -2.14600000
O      8.16000000      1.98800000     10.28100000
H      7.66400000      2.79900000     10.16600000
H      7.53600000      1.37900000     10.67500000
O     -6.28400000     -3.35600000     -5.16500000
H     -6.58600000     -2.94200000     -5.97300000
H     -6.87200000     -3.01800000     -4.48900000
O     -3.92000000     -4.53700000     10.56900000
H     -4.00300000     -4.86300000      9.67300000
H     -3.81400000     -3.59100000     10.47000000
O    -11.49100000     -7.59400000      6.08900000
H    -11.97000000     -6.77000000      6.17900000
H    -10.62400000     -7.40700000      6.45100000
O      3.63700000     -3.01700000      5.08500000
H      3.72400000     -2.80300000      6.01400000
H      4.52900000     -2.95900000      4.74100000
O     -3.62700000     -6.41100000      3.76500000
H     -4.07800000     -5.96600000      3.04800000
H     -4.32700000     -6.66300000      4.36800000
O     14.60000000     -8.43700000      4.60900000
H     14.21700000     -7.55900000      4.61600000
H     13.95200000     -8.98400000      5.05300000
O     16.09200000      3.91300000     -2.02300000
H     16.50500000      3.52300000     -1.25300000
H     15.21400000      3.53300000     -2.04300000
O     13.31600000      4.69600000     -4.79700000
H     13.49400000      4.34200000     -5.66800000
H     13.92600000      5.42800000     -4.70600000
O      2.88900000    -10.83100000    -10.17300000
H      2.15900000    -10.26500000    -10.42400000
H      3.37100000    -10.97500000    -10.98800000
O     10.52500000      1.90200000     -1.17400000
H     10.08700000      2.57700000     -1.69200000
H     10.19300000      2.02900000     -0.28500000
O      4.88100000      9.14800000    -13.09200000
H      4.21400000      9.74000000    -13.43900000
H      5.30600000      8.78400000    -13.87000000
O      8.45100000      8.21100000      4.09600000
H      7.69800000      8.36200000      3.52400000
H      8.25700000      8.71600000      4.88500000
O     -7.95600000      5.79700000     -1.24700000
H     -7.90000000      6.58000000     -1.79600000
H     -8.01200000      5.07200000     -1.87000000
O      4.46800000     -5.05000000     -1.61100000
H      3.51800000     -5.06600000     -1.49200000
H      4.82100000     -5.06600000     -0.72100000
O      6.34800000      7.67700000     14.02900000
H      6.80000000      8.06500000     13.28000000
H      5.42400000      7.88300000     13.88500000
O      9.82800000     -7.49200000     -7.18700000
H      9.68300000     -8.42000000     -7.37300000
H      8.97700000     -7.17300000     -6.88800000
O    -12.23400000      7.21600000      3.72600000
H    -11.41300000      7.15300000      3.23800000
H    -12.90700000      7.31100000      3.05100000
O      1.88600000     -7.03200000      6.18800000
H      1.54900000     -6.16100000      6.39800000
H      2.42100000     -6.90000000      5.40500000
O      3.02500000      0.47400000     10.46000000
H      3.47800000     -0.28500000     10.82900000
H      3.71800000      0.98600000     10.04300000
O     -9.82400000     11.56800000     -2.55700000
H     -9.49000000     10.77300000     -2.14200000
H     -9.04200000     12.08600000     -2.74700000
O     -9.50900000     -4.63600000      1.25100000
H     -8.92500000     -4.00600000      0.82900000
H     -8.94200000     -5.12400000      1.84900000
O      1.57600000    -15.39600000    -10.27900000
H      2.49800000    -15.64500000    -10.21000000
H      1.59500000    -14.49100000    -10.58800000
O     13.46400000     11.15100000      0.34800000
H     12.87400000     10.72500000     -0.27300000
H     13.39000000     10.62900000      1.14600000
O     10.13500000     -5.09400000     11.60000000
H      9.58400000     -5.45300000     12.29600000
H     10.22700000     -5.81200000     10.97300000
O     12.68500000      5.25500000      8.11300000
H     13.17700000      6.02900000      8.38800000
H     11.80700000      5.58400000      7.92400000
O      6.59800000      1.30600000     -0.56400000
H      6.53300000      1.28400000     -1.51900000
H      7.49000000      1.60600000     -0.39100000
O      3.85300000     -0.78400000     -4.42400000
H      3.52700000     -1.66700000     -4.59800000
H      4.80500000     -0.86500000     -4.47700000
O      6.75500000      8.15100000      1.45600000
H      6.83900000      7.19700000      1.43900000
H      7.07700000      8.43400000      0.60000000
O      8.47100000      4.32800000     -9.71800000
H      8.70000000      3.64800000    -10.35200000
H      8.36800000      3.85900000     -8.89000000
O     -4.34500000    -10.63800000      6.63000000
H     -3.95900000    -11.25200000      6.00600000
H     -5.09800000    -11.10500000      6.99200000
O    -14.24800000      2.68300000      8.97900000
H    -15.12900000      2.40900000      8.72600000
H    -14.37800000      3.51000000      9.44300000
O    -12.91900000     -8.76000000     -4.52200000
H    -12.80400000     -9.70300000     -4.41100000
H    -13.82400000     -8.66100000     -4.81700000
O     -9.25100000     -1.10000000      3.92600000
H     -9.17000000     -0.69500000      4.78900000
H    -10.19400000     -1.14300000      3.76900000
O     17.14100000     -3.21100000      0.01300000
H     16.28600000     -3.29000000     -0.41100000
H     17.74000000     -3.68000000     -0.56700000
O    -10.08700000      1.34800000     -8.91500000
H     -9.15300000      1.14600000     -8.84900000
H    -10.11500000      2.24600000     -9.24600000
O    -10.69500000      5.06800000     -2.85000000
H     -9.74100000      5.03200000     -2.77200000
H    -11.00500000      5.15800000     -1.94900000
O    -10.14000000     -3.25300000     -4.39200000
H    -11.07400000     -3.35900000     -4.21400000
H     -9.92200000     -3.98100000     -4.97400000
O     -8.85300000      0.06600000     12.31300000
H     -8.62300000     -0.83600000     12.53700000
H     -8.31300000      0.60200000     12.89500000
O      1.11300000     -6.08200000    -14.26500000
H      1.49200000     -5.53700000    -14.95400000
H      0.76100000     -5.45700000    -13.63100000
O     -7.07300000    -15.44600000     -6.13800000
H     -6.64900000    -16.29000000     -5.98400000
H     -6.48200000    -14.98500000     -6.73300000
O      1.88900000    -15.63300000      8.01800000
H      1.75500000    -15.68700000      7.07200000
H      1.36700000    -16.35200000      8.37500000
O     -3.13300000    -10.53300000     -3.67400000
H     -3.96000000    -10.93200000     -3.40600000
H     -2.46000000    -11.09500000     -3.28800000
O     -7.44500000     15.56300000      4.46600000
H     -8.13300000     16.22400000      4.39300000
H     -6.71000000     15.92800000      3.97200000
O      4.17400000    -11.01000000     -4.87200000
H      4.50200000    -10.19400000     -4.49300000
H      4.71700000    -11.69200000     -4.47700000
O     -4.32100000     11.32900000     -6.56700000
H     -4.91800000     10.58200000     -6.61000000
H     -4.24000000     11.62300000     -7.47400000
O     -5.21900000     16.06900000      3.11000000
H     -4.87600000     15.60100000      2.34900000
H     -4.47900000     16.11800000      3.71500000
O     -7.18300000     11.40200000     -9.83500000
H     -6.87000000     10.52500000     -9.61400000
H     -7.79900000     11.26300000    -10.55400000
O     12.55100000      3.98200000     10.54800000
H     13.40300000      3.70500000     10.88500000
H     12.74900000      4.40200000      9.71000000
O    -11.58300000      7.85800000     10.48700000
H    -11.03500000      7.32200000     11.06100000
H    -11.28400000      7.64400000      9.60300000
O     -2.31600000    -10.28500000    -15.46400000
H     -2.88700000    -11.04300000    -15.58900000
H     -2.86600000     -9.64300000    -15.01500000
O      3.93700000      3.40400000     16.42500000
H      4.10800000      3.06500000     15.54700000
H      3.91000000      4.35500000     16.31400000
O     -7.39800000     -6.31900000      2.44500000
H     -6.71700000     -5.64700000      2.40600000
H     -6.99700000     -7.03900000      2.93100000
O     -9.69500000     -1.47200000     -8.03300000
H    -10.06000000     -0.68500000     -8.43700000
H    -10.43400000     -2.07900000     -7.98200000
O      2.33700000     14.58200000      5.04700000
H      3.11600000     15.04400000      4.73600000
H      1.70900000     14.66100000      4.32900000
O     10.06800000     -1.63900000    -11.00700000
H      9.88900000     -2.45900000    -11.46700000
H     10.30900000     -1.91000000    -10.12100000
O      3.97900000      6.83900000     16.67400000
H      4.18600000      7.46000000     15.97600000
H      3.13100000      6.47100000     16.42400000
O     13.60300000     -3.97900000     -5.51100000
H     14.41900000     -4.44000000     -5.31700000
H     13.67200000     -3.15600000     -5.02700000
O      7.39900000      9.46900000     -4.82400000
H      7.61900000      8.53800000     -4.85800000
H      7.46100000      9.69500000     -3.89600000
O     -9.17500000    -14.92700000      6.41800000
H     -9.60700000    -14.82000000      5.57100000
H     -8.97700000    -14.03500000      6.70100000
O      2.33400000     -9.55900000     15.10600000
H      1.95400000     -8.71500000     15.35000000
H      2.25800000     -9.58900000     14.15200000
O     12.73200000      0.89400000     11.62500000
H     12.01600000      1.09000000     11.02100000
H     12.37100000      0.23200000     12.21600000
O     -2.18500000    -15.19900000     -9.11800000
H     -2.43900000    -14.58100000     -8.43300000
H     -1.60900000    -15.82300000     -8.67600000
O    -11.52600000      3.54600000     11.14500000
H    -11.75000000      2.79800000     11.69800000
H    -11.08200000      3.16200000     10.39000000
O      5.72000000    -13.20900000      0.65500000
H      5.92500000    -13.97700000      1.18900000
H      5.22400000    -12.63600000      1.24100000
O    -12.96400000    -12.49800000      4.24400000
H    -13.44000000    -11.67000000      4.30900000
H    -12.26000000    -12.32100000      3.62000000
O      0.21900000     14.17600000     10.08700000
H     -0.22200000     14.66100000     10.78400000
H     -0.12000000     14.55900000      9.27800000
O     10.46500000     -4.21900000      8.66600000
H      9.97900000     -3.85300000      9.40500000
H     11.36800000     -3.93700000      8.81000000
O     -8.59600000    -12.03400000      6.24700000
H     -8.90000000    -11.89500000      5.35000000
H     -9.24100000    -11.58100000      6.79100000
O    -12.33500000      7.51000000     -2.06400000
H    -13.05700000      8.06800000     -1.77700000
H    -11.58300000      8.10000000     -2.11900000
O     -6.45300000    -11.90700000      8.10900000
H     -6.23200000    -12.81200000      8.33000000
H     -7.05300000    -11.98000000      7.36700000
O      5.66800000    -14.60600000      5.91300000
H      6.26000000    -14.26100000      5.24400000
H      5.91400000    -15.52700000      5.99800000
O     -0.10000000     -4.12100000     15.15500000
H      0.51900000     -4.40800000     14.48300000
H     -0.86600000     -4.68000000     15.02800000
O      2.39600000     -9.89000000      2.95600000
H      2.00100000    -10.48400000      3.59400000
H      1.85700000     -9.10000000      2.99800000
O     12.87300000    -11.33000000      5.11800000
H     12.66700000    -11.98600000      5.78400000
H     13.46900000    -11.77800000      4.51700000
O     -6.79400000     -6.25500000     -0.51300000
H     -6.93700000     -6.03700000      0.40800000
H     -5.84200000     -6.30000000     -0.60400000
O    -11.51200000    -10.06100000     -1.03900000
H    -11.62100000     -9.13700000     -0.81300000
H    -10.74400000    -10.07900000     -1.60900000
O     -0.87500000     -4.58500000     -9.98700000
H     -0.22200000     -4.65100000     -9.29000000
H     -0.36900000     -4.36800000    -10.77000000
O    -11.56400000      6.98800000    -10.61700000
H    -11.15600000      6.70600000     -9.79800000
H    -11.20900000      6.39400000    -11.27800000
O      1.32100000      3.94400000    -12.37200000
H      2.02400000      3.73400000    -12.98600000
H      0.55400000      4.08800000    -12.92600000
O     -0.26500000     12.03700000    -14.38000000
H     -0.07600000     11.13500000    -14.12200000
H     -0.81200000     11.95300000    -15.16200000
O      7.29100000      2.39200000    -16.49100000
H      6.65900000      2.01200000    -17.10200000
H      6.82200000      3.12200000    -16.08500000
O     -8.06500000      4.03400000     -3.20300000
H     -8.22700000      3.13600000     -3.49100000
H     -7.32600000      4.32700000     -3.73700000
O      2.51500000     -9.12000000      0.20700000
H      2.54300000     -9.23600000      1.15600000
H      3.43400000     -9.06200000     -0.05500000
O     15.23600000     -2.83800000      9.72900000
H     14.37200000     -2.82700000      9.31700000
H     15.53300000     -3.74300000      9.63800000
O      0.80100000     15.18800000     -2.93000000
H      0.49800000     14.62400000     -3.64100000
H      0.75700000     14.63400000     -2.15000000
O     -1.59800000     -7.23900000      9.33500000
H     -1.98200000     -8.07400000      9.06800000
H     -1.87000000     -6.62200000      8.65500000
O     -2.44700000     -5.44200000     15.66500000
H     -2.40500000     -5.81700000     16.54500000
H     -2.93500000     -6.08700000     15.15300000
O     14.21800000     -5.95400000     -8.20300000
H     13.72100000     -5.90400000     -7.38600000
H     14.46900000     -6.87400000     -8.27500000
O     -1.47400000    -11.73900000     -1.84100000
H     -0.70500000    -11.24000000     -1.56400000
H     -1.73900000    -12.22300000     -1.05900000
O    -12.31500000      9.58300000      5.20600000
H    -12.33900000      8.80800000      4.64600000
H    -13.22600000      9.87400000      5.25400000
O      2.67800000     -5.08000000     15.62300000
H      3.39800000     -5.14600000     14.99500000
H      2.64100000     -4.15000000     15.84800000
O     13.88800000     -8.82600000     -4.49400000
H     14.62700000     -9.41200000     -4.65400000
H     14.02800000     -8.50100000     -3.60500000
O    -15.78900000      5.24600000      7.42700000
H    -15.80000000      4.34400000      7.10700000
H    -14.87700000      5.52200000      7.33400000
O      0.08400000     13.26900000     -0.14200000
H      0.00000000     12.37000000      0.17500000
H      1.00900000     13.48200000     -0.01600000
O     -2.87800000      8.66100000     10.04200000
H     -1.96300000      8.93300000     10.11400000
H     -3.01800000      8.53600000      9.10400000
O     10.96000000      9.70300000     -1.67700000
H     10.10200000     10.08200000     -1.86500000
H     10.86100000      9.30500000     -0.81200000
O      2.80800000     13.11600000      0.25000000
H      2.91900000     12.54000000     -0.50600000
H      3.67500000     13.14900000      0.65600000
O      6.84400000     -7.94100000      1.70500000
H      7.10300000     -7.31900000      2.38400000
H      6.10500000     -8.41600000      2.08500000
O    -11.89200000      8.52100000     -7.06700000
H    -11.61700000      9.43500000     -7.00200000
H    -11.18000000      8.02600000     -6.66200000
O      1.89800000      0.71700000     -5.05100000
H      2.71400000      0.32700000     -4.73800000
H      1.23200000      0.05200000     -4.87500000
O     11.11300000      4.84100000     12.81700000
H     11.24000000      5.74500000     13.10400000
H     11.75900000      4.71600000     12.12300000
O     12.86800000    -12.31600000      2.24000000
H     13.74500000    -12.42100000      2.60900000
H     12.30200000    -12.83100000      2.81500000
O     -9.88700000      0.78700000      6.97800000
H     -8.97300000      0.58200000      6.78500000
H     -9.94400000      1.73800000      6.88900000
O      4.52800000      2.44900000      9.29900000
H      5.43500000      2.69600000      9.11800000
H      4.02400000      2.85900000      8.59700000
O     13.22300000     -3.99100000      7.80000000
H     13.06600000     -4.51500000      7.01500000
H     13.66700000     -4.58800000      8.40200000
O    -13.63600000      5.92100000      5.91000000
H    -14.44300000      5.69700000      5.44700000
H    -13.11200000      6.39300000      5.26300000
O      4.73200000      5.25800000     13.41400000
H      5.51500000      5.71000000     13.73100000
H      4.80400000      4.37400000     13.77400000
O     -1.16300000    -13.47300000     10.80000000
H     -2.08100000    -13.24300000     10.94500000
H     -1.02100000    -13.31300000      9.86700000
O     -5.65500000     -3.01800000    -15.87400000
H     -5.30000000     -3.75900000    -16.36600000
H     -4.98400000     -2.82100000    -15.22100000
O     -5.24200000     -7.81700000      6.87900000
H     -6.10800000     -8.20100000      6.74700000
H     -4.64400000     -8.56400000      6.86100000
O     17.29200000      1.23200000      2.37100000
H     16.84900000      1.58200000      1.59800000
H     17.75500000      0.45700000      2.05100000
O      1.15000000      4.27100000      9.12400000
H      1.49800000      3.98600000      9.96900000
H      1.91600000      4.31300000      8.55200000
O      5.34600000    -15.55300000     -1.40600000
H      4.52400000    -16.04300000     -1.43700000
H      5.22800000    -14.93300000     -0.68600000
O     -0.84900000     -4.69500000    -16.47100000
H     -1.02700000     -5.47600000    -15.94700000
H      0.03600000     -4.83000000    -16.80900000
O    -11.60000000     -1.38700000      2.15400000
H    -11.30600000     -1.59800000      1.26700000
H    -11.88600000     -2.22500000      2.51600000
O      9.13000000      8.89000000    -10.66900000
H      9.78800000      8.35200000    -11.11100000
H      9.63900000      9.49100000    -10.12500000
O     12.79600000      0.13500000     -9.08900000
H     13.50500000     -0.13000000     -8.50200000
H     12.15600000     -0.57400000     -9.02600000
O     16.28300000     -2.69700000      3.88000000
H     15.86800000     -1.85200000      4.05300000
H     15.72500000     -3.10600000      3.21800000
O      2.23500000     17.47300000     -2.45200000
H      1.64300000     16.72200000     -2.42000000
H      1.82000000     18.12900000     -1.89100000
O     -9.83200000     -5.88800000     -1.80400000
H     -8.97300000     -5.55700000     -1.54200000
H     -9.83200000     -5.82400000     -2.75900000
O     -5.90300000     -5.05800000     -7.92300000
H     -4.97500000     -4.85300000     -8.02900000
H     -5.97000000     -5.98600000     -8.14800000
O     12.93100000     10.53400000     -4.80400000
H     12.46600000      9.70200000     -4.88800000
H     13.48000000     10.58200000     -5.58700000
O     -1.11900000      4.17400000    -13.16000000
H     -1.39800000      4.11500000    -12.24700000
H     -1.28400000      3.30100000    -13.51800000
O      3.06900000     10.80600000      2.79200000
H      3.98700000     10.63600000      2.58100000
H      2.74400000     11.32000000      2.05300000
O    -14.79100000      3.89500000      1.35900000
H    -14.79500000      2.99300000      1.04000000
H    -15.69700000      4.18800000      1.26300000
O     10.42100000      9.07800000     -7.76700000
H      9.72100000      9.71500000     -7.90500000
H      9.96600000      8.24500000     -7.63900000
O     14.04500000      4.15600000     -8.05900000
H     13.13500000      3.97800000     -8.29600000
H     14.53400000      3.41200000     -8.41100000
O     -7.10300000      1.47700000     -9.27500000
H     -6.71200000      0.62000000     -9.44600000
H     -6.75000000      2.04200000     -9.96200000
O      0.19100000     -9.60800000     -1.12800000
H     -0.31300000     -9.63500000     -0.31500000
H      1.07800000     -9.37400000     -0.85400000
O      3.33700000    -12.86400000     -0.96400000
H      4.22000000    -12.82400000     -0.59500000
H      2.75800000    -12.79500000     -0.20600000
O     -8.52100000      4.59200000     14.45200000
H     -9.36700000      4.14500000     14.42900000
H     -8.73400000      5.49700000     14.68000000
O      9.19700000      2.87000000      3.20200000
H      8.37800000      2.66600000      3.65500000
H      9.45900000      3.72000000      3.55500000
O      0.04900000      4.58300000     -5.22900000
H      0.91000000      4.61000000     -4.81300000
H      0.22900000      4.70400000     -6.16100000
O     12.04100000      0.72500000     -3.24900000
H     11.25300000      0.94800000     -2.75400000
H     12.74100000      1.21600000     -2.81800000
O      1.30600000      0.43800000    -10.67200000
H      1.57800000     -0.23300000    -10.04600000
H      1.87700000      0.30400000    -11.42900000
O    -11.79800000     -7.49300000     -0.27400000
H    -12.02200000     -7.13700000      0.58600000
H    -11.04400000     -6.97600000     -0.55800000
O      2.39500000      2.10200000    -15.52300000
H      2.81600000      2.32600000    -14.69400000
H      2.81400000      2.67300000    -16.16700000
O     -6.83400000     -7.50500000     -8.82300000
H     -7.11100000     -7.57800000     -9.73700000
H     -7.57000000     -7.85400000     -8.32100000
O     -1.07700000     -9.06200000     15.12700000
H     -0.75400000     -9.66700000     14.45900000
H     -0.43300000     -8.35500000     15.14200000
O    -12.53700000     -0.93000000      6.94500000
H    -12.05100000     -0.10900000      6.86800000
H    -13.10400000     -0.80300000      7.70600000
O     -7.91400000      8.01500000     11.11500000
H     -8.13200000      8.46800000     11.92900000
H     -8.11700000      7.09600000     11.29000000
O     -0.65700000      1.03500000     14.40900000
H     -0.97900000      1.61400000     13.71800000
H     -1.07700000      0.19300000     14.23100000
O     -7.06800000     14.25700000      8.37000000
H     -6.95500000     13.32300000      8.54100000
H     -6.32500000     14.67300000      8.80600000
O    -15.70900000     -5.15700000      1.83200000
H    -15.80100000     -4.89600000      2.74900000
H    -16.58600000     -5.04800000      1.46400000
O     -4.25800000     -7.76100000    -16.67900000
H     -4.80400000     -7.27800000    -17.30000000
H     -3.92500000     -7.09000000    -16.08300000
O     -8.29300000     -3.44800000    -15.68200000
H     -7.39000000     -3.18700000    -15.86100000
H     -8.22100000     -4.09700000    -14.98200000
O     10.95500000      7.51800000     -3.20500000
H     11.09300000      8.32100000     -2.70200000
H     11.30800000      7.71500000     -4.07200000
O     -3.67800000    -12.27400000     -8.42400000
H     -3.50100000    -11.66400000     -7.70700000
H     -4.62800000    -12.38900000     -8.41100000
O     10.70900000      1.69500000      9.78300000
H     11.03100000      2.52900000     10.12600000
H      9.76000000      1.73900000      9.89900000
O      5.77900000     -1.68900000     16.49900000
H      6.09000000     -0.81600000     16.73900000
H      6.28300000     -2.28400000     17.05500000
O    -13.52100000     -0.26300000      9.34200000
H    -13.10300000     -0.27600000     10.20300000
H    -13.76400000      0.65300000      9.20800000
O     -2.30500000      6.79900000     15.81000000
H     -2.19000000      5.90100000     15.50000000
H     -3.25300000      6.93300000     15.81000000
O     -5.61600000      2.89000000    -10.93900000
H     -5.13400000      2.77200000    -11.75800000
H     -4.95300000      3.17700000    -10.31100000
O      3.65300000    -13.96100000      9.51300000
H      3.15600000    -13.88100000     10.32700000
H      3.25800000    -14.70700000      9.06300000
O    -11.53400000      5.45500000     -8.01300000
H    -11.13100000      4.74700000     -8.51500000
H    -11.42500000      5.19400000     -7.09900000
O     -5.44200000     -3.80400000     -1.66700000
H     -4.65100000     -4.32700000     -1.53700000
H     -5.87200000     -4.20400000     -2.42400000
O     14.21900000     -4.19400000     -0.59700000
H     13.55400000     -4.88100000     -0.54800000
H     13.73100000     -3.40500000     -0.83400000
O    -14.95500000     -8.17400000     -0.35200000
H    -14.40200000     -7.54600000     -0.81600000
H    -14.51800000     -9.01700000     -0.47800000
O    -12.25800000     -3.74600000     11.08800000
H    -11.95700000     -3.79000000     10.18100000
H    -11.52800000     -4.09500000     11.60000000
O      9.25000000     13.40700000     -6.59800000
H      9.79200000     13.85300000     -7.24900000
H      9.78700000     13.39600000     -5.80600000
O     -3.57400000     -4.54000000    -16.93000000
H     -2.68600000     -4.27000000    -16.69600000
H     -3.59000000     -4.50900000    -17.88600000
O     -6.46200000     10.82300000      7.74600000
H     -5.56300000     10.92300000      7.43100000
H     -6.42000000     10.08800000      8.35800000
O     -9.12700000      3.31200000      2.49900000
H     -9.41700000      4.16000000      2.16500000
H     -9.90900000      2.93000000      2.89700000
O      5.31400000     -1.36500000     13.69000000
H      5.53700000     -1.66700000     14.57100000
H      4.37800000     -1.54400000     13.60600000
O    -11.20300000      5.08400000      1.59500000
H    -11.55500000      5.17200000      0.71000000
H    -11.86900000      4.58500000      2.06900000
O      8.06700000     -2.74500000     14.36400000
H      8.16500000     -1.80600000     14.20400000
H      7.58100000     -3.06800000     13.60400000
O     11.93100000      4.02800000      1.91500000
H     12.36900000      4.43300000      2.66300000
H     11.24400000      4.64900000      1.67400000
O     -3.51000000     -1.23700000     -9.91200000
H     -3.38800000     -1.49600000     -8.99900000
H     -4.01700000     -0.42700000     -9.86600000
O      4.70300000     -6.20800000     -9.19800000
H      4.97500000     -7.12400000     -9.26200000
H      3.92600000     -6.15000000     -9.75500000
O    -10.10000000      4.01900000     -9.92400000
H     -9.23000000      4.37300000     -9.74300000
H    -10.35400000      4.42100000    -10.75500000
O      8.55900000      0.21500000    -14.80300000
H      8.41700000      1.00600000    -15.32300000
H      9.29600000      0.43200000    -14.23300000
O     11.03900000     -1.98100000     -8.58600000
H     10.65300000     -1.57300000     -7.81000000
H     11.33500000     -2.83900000     -8.28300000
O      3.86200000     -5.72700000    -13.33100000
H      3.33000000     -6.50100000    -13.14400000
H      4.75900000     -6.00100000    -13.13800000
O      8.18300000      5.58100000    -13.23200000
H      8.64200000      5.43400000    -14.05900000
H      8.33100000      6.50600000    -13.03800000
O     -3.61800000      3.39100000     -9.13200000
H     -3.90800000      2.51600000     -8.87400000
H     -3.36500000      3.81100000     -8.31000000
O     -4.20900000     -6.92800000     14.16900000
H     -5.06200000     -6.98600000     13.73900000
H     -3.60700000     -7.36600000     13.56800000
O    -10.51600000     12.83100000      1.71600000
H     -9.58500000     12.99900000      1.56800000
H    -10.92400000     12.97100000      0.86200000
O      7.62000000    -11.17500000      2.77100000
H      6.95600000    -10.55400000      3.07100000
H      8.43200000    -10.87400000      3.17700000
O     -4.73700000     13.48000000     11.84400000
H     -4.21100000     13.25400000     11.07600000
H     -4.78600000     12.66800000     12.34800000
O     -1.30600000    -11.02100000     -9.34700000
H     -2.03600000    -11.31500000     -8.80200000
H     -1.00100000    -11.81500000     -9.78700000
O     -4.22300000     -7.48800000    -10.28500000
H     -3.47700000     -8.08300000    -10.36100000
H     -4.93800000     -8.03900000     -9.96900000
O      4.30400000     -2.01200000      7.58100000
H      4.90600000     -1.35900000      7.93800000
H      3.45300000     -1.57400000      7.57500000
O     -3.12000000     10.11600000      1.41200000
H     -3.87700000     10.53800000      1.00600000
H     -2.70600000      9.62900000      0.70000000
O     11.75800000     -9.10200000      6.25600000
H     12.13300000     -9.82800000      5.75800000
H     11.42300000     -8.50300000      5.58900000
O     -6.67900000     -1.33200000     -9.94200000
H     -6.88900000     -2.25000000    -10.11400000
H     -7.17000000     -0.84600000    -10.60500000
O      5.09000000     13.12000000      1.63100000
H      5.47200000     12.25000000      1.74600000
H      5.78800000     13.63600000      1.22800000
O     -0.23300000     11.18700000      1.86500000
H     -1.18400000     11.25900000      1.94800000
H     -0.06400000     10.24400000      1.86200000
O      7.84200000      2.83500000     -7.54200000
H      8.45900000      3.02200000     -6.83400000
H      7.08300000      2.45000000     -7.10400000
O     -1.95700000      4.28500000     15.37800000
H     -1.25000000      3.64000000     15.35900000
H     -2.72700000      3.78800000     15.65400000
O    -15.12800000      3.08800000     -2.08900000
H    -14.90200000      3.46900000     -2.93800000
H    -16.06900000      2.92000000     -2.14400000
O    -15.17300000     -4.95400000      8.28800000
H    -14.66600000     -5.63100000      8.73600000
H    -15.88400000     -5.43100000      7.86000000
O     -7.04100000     -0.59000000    -16.68400000
H     -6.84900000     -0.78100000    -17.60200000
H     -6.46000000     -1.17000000    -16.19200000
O     -4.63800000      4.18100000     12.85700000
H     -4.04800000      4.91000000     13.04900000
H     -4.29500000      3.80200000     12.04800000
O      5.51300000      7.69200000     -3.00500000
H      5.28500000      6.92200000     -3.52600000
H      5.83800000      8.32600000     -3.64400000
O      6.96700000      4.97400000      9.87700000
H      7.68000000      5.35700000     10.38900000
H      6.18400000      5.43700000     10.17400000
O     -5.67700000      6.50100000      6.61900000
H     -5.47500000      6.10200000      7.46500000
H     -6.60600000      6.31600000      6.48200000
O      3.11200000      3.72800000    -17.52300000
H      3.01300000      4.55900000    -17.05800000
H      2.87400000      3.92900000    -18.42800000
O      4.16600000    -11.82600000      2.61200000
H      3.99900000    -12.37200000      3.37900000
H      3.36100000    -11.32200000      2.49600000
O     17.50000000      0.03800000     -2.41600000
H     18.21700000     -0.46200000     -2.80700000
H     17.88300000      0.43400000     -1.63300000
O      0.23100000      0.56800000     10.67900000
H      1.13500000      0.87600000     10.60700000
H     -0.28300000      1.36400000     10.81200000
O      3.44100000    -17.23200000     -4.02200000
H      2.54300000    -16.93400000     -4.16500000
H      3.65200000    -16.94000000     -3.13500000
O      7.69800000      4.56700000      7.28900000
H      7.55100000      4.59800000      8.23400000
H      6.85000000      4.31700000      6.92300000
O      5.82600000     -6.14200000     11.52200000
H      6.46900000     -6.58500000     10.96900000
H      4.98100000     -6.47900000     11.22400000
O      0.25700000    -15.66800000      5.48100000
H      0.47600000    -14.75600000      5.67500000
H     -0.61500000    -15.62700000      5.08900000
O     -0.18700000     17.54900000     -4.80400000
H     -0.90500000     17.83100000     -4.23800000
H      0.10200000     16.71800000     -4.42700000
O      6.91700000      0.17100000     -9.84800000
H      7.86800000      0.23800000     -9.93800000
H      6.57100000      0.77200000    -10.50800000
O     -9.17000000      7.39600000      2.68500000
H     -9.39200000      8.17000000      3.20200000
H     -9.79000000      7.41000000      1.95500000
O     13.46800000      2.48500000      0.48500000
H     13.68100000      1.75300000      1.06300000
H     12.66500000      2.85500000      0.85200000
O    -14.11900000      3.67000000     -7.98000000
H    -13.90500000      4.52600000     -7.60900000
H    -15.07500000      3.66800000     -8.04100000
O    -15.48500000      1.73400000    -10.54900000
H    -15.01800000      2.46300000    -10.95700000
H    -15.08400000      1.64700000     -9.68400000
O     -2.28700000     -9.75500000      8.12200000
H     -3.09600000     -9.86800000      7.62400000
H     -1.68600000    -10.40200000      7.75400000
O     -4.72600000     16.05000000     -3.65900000
H     -5.14900000     15.99300000     -4.51500000
H     -4.12000000     15.31000000     -3.64100000
O      5.82500000     12.59000000     -1.48100000
H      5.86700000     13.11200000     -2.28300000
H      5.05300000     12.03600000     -1.59600000
O    -13.84600000     -3.96700000     -0.29900000
H    -14.35400000     -4.27600000      0.45100000
H    -13.97200000     -4.64100000     -0.96800000
O      5.85500000     12.82800000     -6.42900000
H      6.58200000     13.42900000     -6.59000000
H      6.21700000     11.96100000     -6.61000000
O    -16.44900000     -0.11500000      5.38700000
H    -16.42100000     -1.07100000      5.41500000
H    -15.87800000      0.12000000      4.65600000
O     -9.92800000    -12.50600000     -3.96900000
H     -9.40100000    -12.80100000     -4.71200000
H     -9.65500000    -11.59900000     -3.82800000
O     -6.92900000     -4.39500000      7.50100000
H     -7.11500000     -4.11500000      6.60500000
H     -5.98200000     -4.53400000      7.51700000
O      5.32500000     -8.57100000     -8.43300000
H      5.28100000     -9.51700000     -8.29400000
H      5.45900000     -8.20600000     -7.55800000
O      4.65400000     12.13400000    -10.82700000
H      4.22600000     11.70400000    -11.56800000
H      5.58200000     11.92500000    -10.93300000
O     -6.76000000     -0.44300000     -4.28600000
H     -6.81100000     -0.89900000     -5.12600000
H     -6.89800000     -1.12800000     -3.63200000
O      2.51200000      3.50300000     -4.21700000
H      3.29800000      3.41800000     -3.67900000
H      2.17200000      2.61100000     -4.28800000
O     -2.88300000     -5.18900000     -2.48600000
H     -2.39700000     -5.23800000     -3.30900000
H     -2.80500000     -6.06600000     -2.10900000
O    -10.30300000    -10.15200000      7.08800000
H    -10.78100000    -10.01000000      7.90500000
H    -10.75000000     -9.59500000      6.45000000
O      5.87800000      0.89200000     11.58300000
H      5.95600000      0.12900000     12.15500000
H      5.58000000      1.59500000     12.16000000
O      2.53900000      6.39900000     -4.26100000
H      2.11600000      6.32000000     -3.40600000
H      2.45300000      5.53000000     -4.65200000
O     -2.32500000    -14.85300000     -6.18100000
H     -3.03300000    -14.42600000     -5.69900000
H     -1.53000000    -14.41300000     -5.88000000
O     -5.10900000     -4.73500000      1.98300000
H     -4.96100000     -5.17700000      1.14700000
H     -5.27700000     -3.82300000      1.74600000
O      6.03600000      0.15600000     -6.86800000
H      6.24000000      0.04200000     -7.79600000
H      6.76800000     -0.25400000     -6.40900000
O    -13.84800000     -9.53000000      6.51600000
H    -13.96100000     -9.14700000      7.38600000
H    -13.03700000     -9.14200000      6.18800000
O      0.51900000     -4.83300000      1.63500000
H      0.10400000     -5.37800000      0.96700000
H     -0.18600000     -4.62800000      2.24900000
O     11.94100000     -8.70700000     -0.37900000
H     11.18300000     -8.68000000     -0.96300000
H     12.14000000     -9.63900000     -0.28800000
O    -14.15600000      5.29200000     10.13300000
H    -13.65000000      5.02100000     10.89900000
H    -13.52200000      5.29500000      9.41600000
O     -6.41100000     13.32900000     -0.99000000
H     -6.71700000     13.81200000     -1.75700000
H     -7.10500000     13.44400000     -0.34100000
O      3.67000000      8.55300000     14.06700000
H      3.61800000      9.40800000     14.49500000
H      3.00100000      8.58600000     13.38400000
O     -2.46700000      7.09900000      3.31200000
H     -2.73600000      6.94500000      2.40700000
H     -3.28000000      7.06000000      3.81500000
O     -0.31400000      9.26500000      7.57600000
H     -0.36400000      8.31500000      7.47200000
H     -0.54100000      9.61300000      6.71300000
O     13.29200000     -1.41700000      7.18700000
H     12.52500000     -1.08700000      7.65600000
H     13.23400000     -2.36800000      7.27200000
O     -3.30100000      9.11000000     12.66700000
H     -3.18000000      8.97500000     11.72700000
H     -3.28700000      8.22900000     13.04000000
O     10.51300000     -1.03200000     -1.14900000
H     10.65300000     -1.48000000     -1.98300000
H     10.55300000     -0.10100000     -1.36700000
O     -3.92300000     -7.87700000    -13.24000000
H     -4.22100000     -8.51500000    -12.59100000
H     -4.07600000     -7.02700000    -12.82800000
O     -5.42700000    -13.44600000    -11.59800000
H     -4.92700000    -14.26200000    -11.58200000
H     -4.77400000    -12.76200000    -11.45100000
O      2.88900000    -10.53400000      9.67400000
H      2.52900000     -9.86500000      9.09100000
H      3.37200000    -11.12300000      9.09400000
O     -1.68900000      4.59700000    -10.47700000
H     -2.36500000      3.96700000    -10.22800000
H     -1.48900000      5.06700000     -9.66800000
O     -5.92200000      5.98100000     -6.93900000
H     -5.00200000      6.04400000     -6.68200000
H     -6.23000000      6.88700000     -6.95300000
O      2.16500000      3.44300000     11.48100000
H      1.83900000      3.83500000     12.29100000
H      2.52500000      2.59800000     11.75200000
O      5.82400000    -13.30700000      8.29000000
H      5.17200000    -13.59400000      8.93000000
H      5.72300000    -13.91300000      7.55700000
O      4.33600000      6.66500000      0.96700000
H      4.52500000      7.60200000      0.91900000
H      4.15300000      6.50500000      1.89300000
O      3.46300000     12.86200000     -7.96900000
H      4.16800000     13.23600000     -7.44000000
H      3.86500000     12.69600000     -8.82200000
O     -5.50200000     -8.71500000     -3.07700000
H     -5.44600000     -8.01500000     -3.72800000
H     -6.23800000     -8.46600000     -2.51900000
O     -5.59600000     -1.79200000      1.82800000
H     -4.94500000     -1.28500000      1.34300000
H     -6.42300000     -1.33600000      1.66900000
O      9.68400000     -4.19400000      6.11600000
H      9.79800000     -4.40900000      7.04200000
H      9.07400000     -3.45600000      6.11600000
O      1.46200000    -12.47300000      8.18500000
H      2.17000000    -13.11600000      8.16000000
H      1.58700000    -12.01000000      9.01300000
O      8.19100000     -6.03800000     -5.02800000
H      7.70500000     -5.51800000     -4.38800000
H      8.99000000     -5.53600000     -5.18800000
O      7.56300000     -3.52800000     -0.40700000
H      7.14000000     -2.67000000     -0.45100000
H      8.35000000     -3.43500000     -0.94400000
O      0.55100000     -0.83500000    -18.55000000
H      0.65900000     -0.24400000    -17.80400000
H      1.01000000     -0.40100000    -19.26900000
O     -7.61100000      2.05300000     -0.87500000
H     -8.11400000      2.85800000     -1.00200000
H     -7.62500000      1.62500000     -1.73200000
O      0.87400000      9.93500000     -6.97700000
H      1.23700000      9.63300000     -7.80900000
H      0.76000000      9.13600000     -6.46200000
O      3.64200000     14.58400000     10.04900000
H      4.45500000     14.79300000     10.50800000
H      3.79600000     14.86700000      9.14800000
O      9.31100000     -6.99700000     13.67100000
H      9.34100000     -7.16600000     14.61300000
H      8.63500000     -7.58900000     13.34300000
O      6.31100000     -4.20800000      4.12300000
H      6.39000000     -3.38200000      4.60000000
H      6.30700000     -3.95300000      3.20000000
O      1.46200000    -11.12500000     -5.61500000
H      2.36100000    -10.94600000     -5.33900000
H      1.08000000    -10.26000000     -5.76400000
O      4.99700000      5.02700000    -11.04300000
H      5.27800000      4.30800000    -10.47700000
H      5.70800000      5.66600000    -10.99100000
O      0.70600000     12.59300000      6.00900000
H      1.31900000     13.11000000      5.48600000
H      1.14300000     12.48600000      6.85400000
O     -3.82200000     12.54100000      9.30800000
H     -3.96800000     12.19300000      8.42800000
H     -3.19800000     11.93500000      9.70600000
O      7.54400000     -4.39200000      8.11800000
H      7.44200000     -3.44300000      8.04400000
H      8.48800000     -4.53700000      8.05400000
O      3.67800000     -3.84300000     12.76000000
H      4.11000000     -4.61400000     13.12800000
H      2.75300000     -3.95900000     12.97900000
O      8.58900000      2.69700000      0.62000000
H      8.63800000      3.61700000      0.36000000
H      8.86800000      2.69200000      1.53600000
O    -12.87700000     -9.65100000      2.92500000
H    -13.37400000     -8.91900000      3.28900000
H    -13.35200000     -9.89000000      2.12800000
O     -8.96700000     -8.43600000     -5.32600000
H     -9.21000000     -8.96100000     -6.08900000
H     -8.57200000     -7.64600000     -5.69500000
O    -12.39900000     12.03000000     -4.36400000
H    -13.03800000     12.56900000     -3.89800000
H    -11.84700000     11.66200000     -3.67400000
O    -14.89700000     10.70500000      1.12100000
H    -14.09400000     10.95900000      1.57600000
H    -15.58700000     10.81500000      1.77500000
O      6.83000000     -9.26400000     13.82800000
H      6.32300000     -8.59300000     13.37100000
H      6.41100000     -9.34000000     14.68500000
O     -3.79200000    -12.83400000      5.17500000
H     -4.51000000    -12.54200000      4.61300000
H     -4.00900000    -13.74200000      5.38900000
O     13.74300000     -4.24600000    -10.05900000
H     13.45100000     -4.74000000    -10.82400000
H     13.96700000     -4.91500000     -9.41200000
O      2.56100000      2.14200000      4.94200000
H      2.03200000      1.35400000      4.82400000
H      1.97100000      2.86200000      4.71900000
O      3.28100000     -2.48000000     16.12300000
H      2.60500000     -2.21400000     16.74600000
H      4.04400000     -1.95100000     16.35800000
O     11.34500000     13.05600000     -4.73800000
H     11.75000000     12.19700000     -4.62100000
H     12.02900000     13.67900000     -4.49400000
O     -5.69800000      9.44000000    -13.80900000
H     -6.15700000     10.23100000    -13.52800000
H     -5.38600000      9.04200000    -12.99600000
O      4.14800000      5.36200000     10.82700000
H      3.66200000      4.54200000     10.74000000
H      4.41400000      5.38600000     11.74600000
O      8.40700000      6.46900000     -2.53000000
H      9.32100000      6.64900000     -2.74900000
H      7.98900000      6.29100000     -3.37200000
O     -1.46600000     -7.20300000     -6.56200000
H     -2.10500000     -6.99300000     -7.24300000
H     -0.61800000     -7.13900000     -7.00100000
O     -2.30700000     11.49400000    -11.34600000
H     -1.63200000     12.16000000    -11.48000000
H     -2.40700000     11.07900000    -12.20300000
O     -9.31800000    -11.47900000      3.52100000
H     -9.60200000    -11.65400000      2.62300000
H     -9.59100000    -10.57700000      3.68800000
O    -12.52800000      4.84900000     -0.71500000
H    -12.86400000      5.50900000     -1.32200000
H    -13.23700000      4.21100000     -0.63800000
O    -10.66400000      5.87700000     12.24100000
H    -10.91700000      5.99000000     13.15700000
H    -11.02800000      5.02600000     11.99600000
O      1.70200000     -8.52500000    -15.66500000
H      1.30200000     -9.16100000    -15.07200000
H      1.81100000     -7.73700000    -15.13300000
O      2.79900000     -7.12400000     11.31200000
H      2.41100000     -6.27800000     11.53200000
H      2.69000000     -7.19800000     10.36300000
O      9.34100000     -7.86500000      7.62000000
H      8.51600000     -7.98200000      7.15000000
H     10.01400000     -7.91500000      6.94100000
O      9.31600000      8.63100000      8.76100000
H      9.90400000      9.22100000      9.23200000
H      8.47900000      8.71200000      9.21700000
O     -4.33400000      8.18200000     -6.23000000
H     -4.80300000      8.44700000     -5.43900000
H     -3.49200000      8.63300000     -6.17100000
O      9.36500000     -3.35700000     -5.92600000
H      8.73900000     -3.24500000     -6.64200000
H     10.08600000     -3.85400000     -6.31400000
O     15.41400000      6.59900000      3.22100000
H     15.06600000      6.00700000      2.55400000
H     15.57500000      6.03700000      3.97900000
O     -7.56900000     11.47900000     10.59700000
H     -7.49100000     11.32800000      9.65500000
H     -6.74500000     11.15300000     10.96100000
O      3.44900000     -6.84100000      8.64500000
H      3.14000000     -6.75800000      7.74200000
H      3.84800000     -5.99300000      8.84000000
O     -4.47300000      1.33900000     -7.60000000
H     -5.35600000      0.99800000     -7.74400000
H     -4.21100000      0.97700000     -6.75400000
O      1.64100000    -13.08800000     11.24600000
H      1.51000000    -12.20500000     11.59200000
H      0.78100000    -13.34700000     10.91500000
O     -8.39300000      6.70000000      5.72200000
H     -8.82000000      7.32500000      5.13500000
H     -8.46600000      5.85900000      5.27000000
O     14.67900000     -9.88800000      1.06600000
H     13.75700000     -9.74600000      1.27800000
H     15.15600000     -9.51600000      1.80800000
O    -10.41700000     -8.74300000      2.75300000
H    -10.59500000     -7.86900000      3.09800000
H    -11.28100000     -9.14700000      2.66600000
O     -8.89300000     -5.45600000    -13.93400000
H     -9.62100000     -5.82100000    -14.43600000
H     -8.21600000     -6.13200000    -13.96700000
O      3.86000000      1.76500000     -7.33000000
H      4.29000000      1.04900000     -6.86300000
H      3.01800000      1.86800000     -6.88900000
O     -1.15300000     -4.87600000     -4.95700000
H     -0.93600000     -5.79700000     -4.81200000
H     -0.44800000     -4.39300000     -4.52500000
O      3.05500000      3.79900000      7.02500000
H      3.78900000      4.19000000      6.55100000
H      2.66600000      3.18600000      6.40200000
O    -12.13400000      5.37400000      8.24200000
H    -12.70900000      5.78000000      7.59200000
H    -11.35800000      5.93300000      8.25700000
O     -2.32500000    -12.16300000    -12.68000000
H     -3.07200000    -11.69500000    -13.05100000
H     -2.26200000    -12.96500000    -13.20000000
O    -12.57500000     -3.81200000      8.22200000
H    -13.49700000     -4.07000000      8.21100000
H    -12.53100000     -3.05500000      7.63900000
O    -11.03100000      2.28700000     -5.71900000
H    -10.72600000      2.23700000     -6.62500000
H    -10.35800000      1.83100000     -5.21400000
O      4.44100000      2.35500000     13.77200000
H      4.98600000      1.71500000     14.23000000
H      3.62400000      1.88900000     13.59300000
O     15.83000000     -0.08000000     -4.33000000
H     16.48800000      0.00700000     -3.64100000
H     15.80700000      0.78000000     -4.74900000
O    -13.06600000      0.91400000     -8.60200000
H    -12.12000000      0.91700000     -8.45900000
H    -13.40700000      1.54000000     -7.96300000
O     -4.53600000    -11.02400000    -13.80200000
H     -5.21000000    -10.43200000    -13.46700000
H     -5.01700000    -11.65500000    -14.33800000
O      0.60100000     -8.60400000     -5.49600000
H      1.15400000     -7.92000000     -5.87200000
H     -0.29000000     -8.35300000     -5.73800000
O    -15.94900000      7.48800000     -0.14500000
H    -16.73500000      7.03000000     -0.44300000
H    -15.40500000      7.56500000     -0.92900000
O    -16.56600000      2.95600000      6.05000000
H    -16.23000000      3.50000000      5.33700000
H    -16.72300000      2.10200000      5.64600000
O    -11.08800000     -6.66700000     -5.05000000
H    -10.14100000     -6.79100000     -4.98700000
H    -11.45800000     -7.51100000     -4.79000000
O      2.69600000    -16.05100000     -1.53800000
H      2.21200000    -15.23400000     -1.66000000
H      2.01900000    -16.72700000     -1.50000000
O     11.95200000    -11.84300000     -0.33900000
H     12.34700000    -11.88900000      0.53200000
H     12.62300000    -12.19400000     -0.92500000
O      5.52900000      8.02000000     -8.55100000
H      4.85900000      7.44800000     -8.17500000
H      6.04100000      7.44600000     -9.12000000
O     -7.97100000      4.07300000      5.04800000
H     -8.43800000      3.88400000      4.23400000
H     -7.37200000      3.33400000      5.15800000
O     -1.24600000      5.83700000    -15.32400000
H     -1.02200000      5.43100000    -14.48600000
H     -0.63300000      6.56800000    -15.40700000
O     -8.82100000    -11.10300000     -6.92400000
H     -9.41600000    -10.84300000     -7.62800000
H     -8.93800000    -12.05000000     -6.85100000
O      5.74100000     13.41700000      5.83700000
H      5.03000000     12.77800000      5.89500000
H      5.90900000     13.67000000      6.74500000
O      0.27500000    -17.29900000     -0.21400000
H     -0.08900000    -18.05600000     -0.67400000
H     -0.30900000    -16.57600000     -0.44300000
O     -6.62800000      2.16400000      9.43100000
H     -6.19400000      2.96800000      9.71500000
H     -7.56200000      2.36200000      9.48900000
O     -9.00400000    -13.59800000     -6.16000000
H     -9.72500000    -14.22500000     -6.21700000
H     -8.21400000    -14.13500000     -6.21100000
O     -3.12900000    -17.16400000     -5.18200000
H     -2.77000000    -16.92700000     -4.32700000
H     -2.96200000    -16.39900000     -5.73200000
O      7.93600000     15.96300000      2.01600000
H      7.39900000     15.58200000      1.32100000
H      7.67400000     15.49100000      2.80600000
O     -0.16500000     11.46000000     -4.05800000
H     -0.00600000     11.48700000     -5.00100000
H     -1.09100000     11.68600000     -3.96500000
O      6.33700000     -8.03400000    -14.66800000
H      5.77600000     -8.37300000    -15.36500000
H      6.97000000     -7.47500000    -15.12000000
O     -9.85200000      9.28000000      4.40400000
H     -9.33500000     10.07200000      4.55100000
H    -10.73300000      9.51100000      4.69700000
O      4.91100000    -13.44700000     -3.21100000
H      4.15100000    -13.28400000     -2.65300000
H      5.17100000    -14.34400000     -3.00400000
O      5.93500000     -5.33000000      0.70000000
H      6.37500000     -6.16100000      0.88400000
H      6.59800000     -4.80200000      0.25500000
O      5.18400000     -9.33000000     10.56800000
H      4.44900000     -9.90400000     10.35300000
H      5.92800000     -9.70700000     10.09700000
O     -2.22000000     -7.77000000     11.97000000
H     -1.69500000     -7.54800000     11.20100000
H     -1.67800000     -8.38900000     12.46000000
O      3.82200000     -2.46600000    -14.41800000
H      4.51800000     -2.18900000    -15.01300000
H      3.96500000     -3.40600000    -14.30400000
O      9.77500000      0.81800000     -9.59400000
H     10.36100000      0.22700000    -10.06700000
H      9.36500000      1.34800000    -10.27800000
O      6.47800000     10.45400000     -7.47900000
H      6.87800000      9.98700000     -6.74500000
H      6.05900000      9.76900000     -7.99900000
O    -15.38600000     -2.56500000      5.80600000
H    -16.03800000     -3.25600000      5.69000000
H    -14.60400000     -3.02200000      6.11500000
O    -13.54300000      7.73500000     -4.64900000
H    -13.01300000      7.57200000     -3.86900000
H    -12.91300000      7.73600000     -5.37000000
O     -9.79700000     -2.23200000      6.97100000
H    -10.63000000     -1.83800000      7.23200000
H     -9.27400000     -1.49600000      6.65400000
O     -9.34200000    -10.02800000     -3.02900000
H     -9.29500000     -9.36700000     -3.72000000
H     -8.78800000     -9.68300000     -2.32900000
O    -13.99100000      1.92700000     -4.91900000
H    -13.63500000      2.47600000     -5.61800000
H    -13.35800000      2.00700000     -4.20500000
O      0.07500000     -4.56900000     -7.37700000
H     -0.65000000     -4.70400000     -6.76600000
H      0.45300000     -3.72900000     -7.11800000
O     -1.34700000     -0.87400000    -11.70900000
H     -2.01700000     -1.08400000    -11.05900000
H     -0.52300000     -1.14000000    -11.30000000
O     -5.07300000      2.73600000     -1.31300000
H     -5.86500000      2.30000000     -0.99900000
H     -4.97600000      2.43600000     -2.21700000
O     -3.97600000     11.50800000      6.55500000
H     -3.35700000     12.21900000      6.39000000
H     -4.30300000     11.26900000      5.68700000
O     16.39600000     -3.23200000      6.61500000
H     16.40300000     -3.29900000      5.66000000
H     16.06000000     -2.35300000      6.79100000
O      1.36900000    -10.51300000      5.41300000
H      1.78600000     -9.66300000      5.55700000
H      1.18000000    -10.83900000      6.29300000
O     15.05900000     -5.82100000      6.32500000
H     15.56000000     -5.00600000      6.35500000
H     15.66800000     -6.48800000      6.64300000
O      6.87900000      1.70600000      7.67900000
H      6.36600000      0.90900000      7.81000000
H      7.57700000      1.65200000      8.33200000
O      1.53800000      5.93000000     13.66000000
H      2.48700000      5.97500000     13.53900000
H      1.42400000      5.74900000     14.59300000
O     -4.65000000     -7.25600000     10.86900000
H     -4.49600000     -6.31200000     10.83400000
H     -3.88900000     -7.60500000     11.33200000
O      1.92300000     -6.93400000    -11.08800000
H      1.54300000     -7.80600000    -11.19600000
H      1.30000000     -6.34700000    -11.51600000
O     -7.66100000     -0.33000000      6.18500000
H     -7.26100000      0.29700000      5.58300000
H     -6.92100000     -0.80000000      6.56900000
O     -4.45700000     -1.86300000     16.76200000
H     -4.84600000     -2.54700000     17.30700000
H     -3.56400000     -1.76900000     17.09500000
O     -0.86300000     11.70600000     14.23800000
H     -1.58200000     12.19900000     14.63300000
H     -1.16300000     11.51200000     13.35100000
O      0.68300000      4.69900000     -7.83200000
H      0.19700000      5.34300000     -8.34700000
H      1.26300000      4.27500000     -8.46500000
O      0.63300000     10.22100000     -1.70000000
H      1.57600000     10.09600000     -1.80600000
H      0.33500000     10.53100000     -2.55500000
O     -4.24200000     -5.45000000      8.07800000
H     -3.32800000     -5.30600000      7.83300000
H     -4.50700000     -6.22100000      7.57700000
O      6.41600000     -8.86600000    -10.72300000
H      6.75500000     -9.75500000    -10.83700000
H      6.15100000     -8.82700000     -9.80500000
O     -9.81000000    -12.67200000     -1.28500000
H    -10.50000000    -13.30500000     -1.08700000
H     -9.75200000    -12.67300000     -2.24100000
O     -7.44600000     -3.76700000    -10.05500000
H     -7.67100000     -4.27800000     -9.27700000
H     -6.82700000     -4.31900000    -10.53300000
O     -6.89000000     -7.03600000    -14.69800000
H     -6.71900000     -7.02900000    -15.64000000
H     -6.49500000     -7.85100000    -14.38800000
O      9.20200000      3.80500000     -2.23400000
H      8.55500000      4.50800000     -2.29100000
H     10.03400000      4.22700000     -2.44700000
O     10.20500000      6.26000000      7.44700000
H      9.41300000      5.75000000      7.27800000
H      9.91300000      6.97600000      8.01200000
O      2.03800000     14.73800000     -9.41100000
H      2.56600000     14.12700000     -8.89800000
H      1.13400000     14.53600000     -9.16800000
O      5.72500000      5.42500000     -1.11700000
H      5.41100000      6.11800000     -0.53500000
H      6.01100000      5.88700000     -1.90600000
O     -5.04200000     10.96700000     12.87400000
H     -4.22100000     10.47500000     12.87400000
H     -5.65100000     10.41500000     13.36400000
O     11.68200000      2.68800000     -8.67400000
H     12.24100000      1.91100000     -8.68000000
H     10.88600000      2.41300000     -9.13000000
O     -3.46800000      4.94200000     -1.29800000
H     -3.89900000      4.08900000     -1.25000000
H     -3.86600000      5.36900000     -2.05600000
O     -7.56900000     -7.55300000      9.53100000
H     -7.22900000     -8.44500000      9.59700000
H     -6.79600000     -6.99500000      9.62400000
O     11.31400000     -5.59800000     -3.57300000
H     10.90700000     -6.43200000     -3.80700000
H     11.97600000     -5.45700000     -4.25000000
O      7.17900000      1.85000000     -3.15000000
H      7.88800000      2.48400000     -3.03900000
H      7.45800000      1.30600000     -3.88700000
O     -3.81800000    -12.40900000     10.93900000
H     -4.63300000    -12.88700000     10.79200000
H     -3.85000000    -12.15900000     11.86300000
O      1.14800000     -4.93100000      7.72200000
H      0.90700000     -4.16500000      8.24200000
H      1.76800000     -5.40900000      8.27300000
O     -8.31400000      8.00200000     -3.30700000
H     -8.50100000      8.69600000     -2.67500000
H     -7.86300000      8.44700000     -4.02400000
O     -2.48900000     17.61400000      2.24800000
H     -2.27600000     16.75700000      1.87800000
H     -3.21700000     17.93100000      1.71300000
O     -6.46000000     -9.35000000    -12.54300000
H     -7.23600000     -8.79800000    -12.45200000
H     -6.32200000     -9.71500000    -11.66900000
O      3.55100000     15.13600000      7.48200000
H      4.23000000     15.78900000      7.31500000
H      3.04400000     15.10300000      6.67100000
O      0.36800000     -7.84500000      3.57500000
H      0.81500000     -6.99900000      3.60600000
H      0.17100000     -8.04500000      4.49000000
O     -4.47500000    -13.37600000     -5.01800000
H     -4.44100000    -12.94200000     -4.16600000
H     -4.80600000    -12.70500000     -5.61600000
O     -0.92400000    -11.67600000      1.30500000
H     -1.56500000    -12.38600000      1.33400000
H     -0.95800000    -11.28600000      2.17800000
O     -1.13100000     13.96400000    -10.16600000
H     -1.71300000     13.89600000     -9.41000000
H     -1.32100000     14.82500000    -10.53800000
O     10.37000000     -8.27600000     -3.61500000
H     10.29100000     -9.00200000     -4.23400000
H     10.25300000     -8.68100000     -2.75600000
O      8.40900000    -11.36700000     -3.59200000
H      8.97600000    -11.89900000     -3.03500000
H      8.26000000    -11.90600000     -4.36900000
O     -4.13200000     11.77000000     -0.77400000
H     -3.43200000     12.42000000     -0.71600000
H     -4.93400000     12.28700000     -0.85300000
O     -7.68100000     -1.34700000     16.77800000
H     -7.65500000     -1.61900000     17.69500000
H     -6.76200000     -1.30700000     16.51300000
O      4.64300000     -4.43000000      8.96700000
H      5.57400000     -4.63600000      9.04500000
H      4.60000000     -3.77100000      8.27400000
O      8.03200000      8.53800000     -0.75100000
H      7.84600000      9.36700000     -1.19000000
H      8.15500000      7.91100000     -1.46400000
O     10.22700000     -6.73600000     -9.87900000
H     10.21800000     -7.14500000     -9.01400000
H     11.13900000     -6.80100000    -10.16500000
O    -15.38200000     -1.72600000     -2.61700000
H    -14.62700000     -1.40900000     -2.12100000
H    -15.42200000     -1.15500000     -3.38400000
O      1.06100000     -4.94600000     -1.11900000
H      0.36600000     -5.57200000     -0.91500000
H      1.20100000     -4.46900000     -0.30100000
O     -0.86500000    -13.30200000    -10.77000000
H     -1.44300000    -13.96600000    -10.39300000
H     -1.40500000    -12.85900000    -11.42500000
O     14.91800000      6.87900000     -4.39200000
H     14.68900000      7.76700000     -4.66700000
H     15.45100000      7.00200000     -3.60600000
O     11.92100000     -0.10000000     -5.83900000
H     12.70500000     -0.50800000     -6.20700000
H     12.16700000      0.12600000     -4.94200000
O      8.90200000    -12.39600000      9.77100000
H      8.58900000    -11.50500000      9.92400000
H      8.70800000    -12.86100000     10.58400000
O    -14.12600000      9.50000000     -1.38500000
H    -14.48300000      9.93900000     -0.61300000
H    -14.59700000      9.89000000     -2.12100000
O     10.90100000     -0.66700000      8.36100000
H     10.26300000     -1.07000000      8.95000000
H     11.15500000      0.14400000      8.80100000
O    -11.11500000     -6.01500000      3.08300000
H    -10.50300000     -5.73100000      2.40400000
H    -10.74400000     -5.67400000      3.89700000
O     -1.54200000      4.66600000      4.21800000
H     -1.70600000      5.57200000      3.95300000
H     -1.73600000      4.15000000      3.43600000
O    -13.22500000     -0.91300000     -1.41700000
H    -12.80500000     -1.52500000     -0.81300000
H    -12.53700000     -0.68200000     -2.04100000
O    -10.63400000      2.07500000    -15.24900000
H    -10.50600000      2.20400000    -14.30900000
H    -11.57000000      2.22300000    -15.38500000
O      9.97100000     -0.12400000      5.92600000
H      9.90200000      0.83100000      5.94000000
H     10.30300000     -0.35300000      6.79400000
O    -10.02600000    -11.21000000     -9.66900000
H    -10.75100000    -11.12000000    -10.28700000
H     -9.38100000    -11.74500000    -10.13300000
O     -3.55800000      8.39200000      6.96400000
H     -4.19200000      7.95700000      6.39500000
H     -3.50300000      9.28500000      6.62300000
O    -13.77000000      1.57400000      5.00100000
H    -13.80800000      1.23600000      5.89500000
H    -13.81100000      0.79400000      4.44800000
O     -8.01900000     12.95100000     -7.36000000
H     -8.64400000     13.65600000     -7.52900000
H     -7.78400000     12.62700000     -8.22900000
O      9.17200000     -8.51700000    -12.33800000
H      9.09300000     -9.46700000    -12.42800000
H      8.45900000     -8.27300000    -11.74800000
O     -5.25100000     -1.71800000    -13.11800000
H     -4.84900000     -2.28600000    -12.46100000
H     -5.92100000     -1.23200000    -12.63700000
O    -12.27300000    -11.79700000     -3.08900000
H    -11.44200000    -12.02000000     -3.50800000
H    -12.02300000    -11.29800000     -2.31100000
O     -4.35900000      0.73400000     11.70500000
H     -4.66100000      1.21900000     12.47300000
H     -5.16300000      0.43700000     11.27700000
O     -2.42300000     14.30400000     -3.66000000
H     -2.72500000     13.39600000     -3.69300000
H     -1.71200000     14.34300000     -4.30000000
O      3.02500000     10.32900000    -14.38800000
H      3.07400000     11.27000000    -14.55600000
H      2.59400000      9.96900000    -15.16300000
O     -2.52300000      5.99800000     12.73600000
H     -1.97600000      6.06600000     13.51800000
H     -1.91600000      6.13000000     12.00700000
O      7.74900000     10.84100000     -2.31600000
H      6.98900000     11.26700000     -1.91900000
H      8.41600000     11.52700000     -2.35400000
