# Supplementary material for: Integrated Multiscale Multilevel Approach to Open Shell Molecular Systems
Source: J Chem Theory Comput. 2023 Feb 13;19(5):1446–56. doi: 10.1021/acs.jctc.2c00805 (PMC10018740; doi:10.1021/acs.jctc.2c00805)
Supplement: Supplementary file 2 — ct2c00805_si_002.zip [file ct2c00805_si_002.zip › structures/PROXYL/frame84.xyz]

2606

C     -1.16700000      1.54000000     -0.55800000
H     -1.09400000      2.54900000     -0.96300000
H     -2.12000000      1.29300000     -0.09200000
C     -0.14200000      1.22400000      0.51700000
C      1.11600000      2.10800000      0.38800000
H      1.86300000      1.85000000      1.13900000
H      0.84700000      3.16400000      0.39400000
H      1.62200000      1.88000000     -0.55000000
C     -0.67200000      1.42900000      1.90600000
H     -1.42600000      0.65600000      2.06200000
H      0.16500000      1.33300000      2.59700000
H     -0.97600000      2.47100000      1.81100000
N      0.32400000     -0.15300000      0.25800000
O      0.89400000     -0.89000000      1.13700000
C     -0.33900000     -0.75100000     -0.92600000
C      0.66600000     -1.53000000     -1.66500000
H      0.29400000     -2.28300000     -2.36000000
H      1.22800000     -0.78500000     -2.22800000
H      1.30300000     -2.07500000     -0.96800000
C     -1.49400000     -1.68900000     -0.49200000
H     -2.07700000     -1.22900000      0.30600000
H     -1.11100000     -2.61900000     -0.07200000
H     -2.15600000     -1.99600000     -1.30100000
C     -0.95800000      0.49200000     -1.68300000
H     -0.14200000      0.84200000     -2.31500000
H     -1.84900000      0.30900000     -2.28300000
O     -7.79900000    -12.54200000      3.46800000
H     -7.62100000    -13.42900000      3.15500000
H     -8.43900000    -12.66000000      4.17000000
O      8.02200000      4.04500000    -16.20700000
H      7.74300000      4.94400000    -16.03300000
H      7.43400000      3.50500000    -15.67800000
O      6.16000000    -11.47900000    -12.05200000
H      5.57500000    -10.75500000    -12.27500000
H      5.58900000    -12.24700000    -12.02100000
O     12.51200000      0.92600000    -13.20900000
H     12.36200000      0.62000000    -14.10300000
H     11.96200000      1.70600000    -13.12800000
O     -0.07900000      3.25400000     11.70000000
H     -0.48300000      3.67700000     10.94200000
H     -0.23900000      2.32000000     11.56600000
O      0.01300000     10.00200000    -15.26400000
H     -0.64000000      9.64700000    -14.66100000
H     -0.03800000     10.95000000    -15.14000000
O     -9.40900000      8.65600000     13.22200000
H     -8.81700000      8.22300000     12.60600000
H     -9.73300000      9.42100000     12.74600000
O      4.92900000      3.21000000     -4.67900000
H      5.00400000      4.16200000     -4.73800000
H      5.42200000      2.88300000     -5.43100000
O     -9.43400000     11.56000000      0.16600000
H     -9.87500000     10.78400000      0.51000000
H     -9.02400000     11.96200000      0.93200000
O      2.05700000      5.94800000      1.47000000
H      2.25600000      5.38200000      0.72400000
H      1.30300000      6.46400000      1.18600000
O     16.19600000     -1.34000000      4.09800000
H     15.93900000     -1.02700000      3.23100000
H     16.80200000     -2.06000000      3.92300000
O      4.96700000      9.72600000     -3.90100000
H      5.26500000      9.37000000     -4.73800000
H      4.78800000     10.64800000     -4.08300000
O     -2.48800000     -1.20200000     14.71600000
H     -2.07300000     -0.59200000     15.32600000
H     -2.02800000     -2.03000000     14.85400000
O      5.25300000     -5.49200000     -2.60100000
H      5.92100000     -5.37800000     -1.92500000
H      5.72100000     -5.35400000     -3.42500000
O     -5.82700000     10.15700000     11.19800000
H     -5.48700000      9.51800000     10.57200000
H     -5.05000000     10.49400000     11.64300000
O      2.39700000     -4.17400000      9.17900000
H      3.20500000     -4.02600000      9.67100000
H      2.59800000     -3.87400000      8.29300000
O    -10.45400000      9.30400000      1.37300000
H    -10.25300000      8.39900000      1.13400000
H    -10.70000000      9.25900000      2.29700000
O      2.17700000     -4.52500000      5.43100000
H      2.41200000     -5.29300000      5.95100000
H      2.21400000     -4.82900000      4.52400000
O     14.20100000      0.88300000    -11.04200000
H     13.50900000      0.80400000    -11.69900000
H     14.24700000      0.01600000    -10.63800000
O     -5.15500000      6.38500000      4.91900000
H     -4.85400000      6.56000000      5.81100000
H     -4.72000000      7.04900000      4.38400000
O     12.73500000     -7.59800000      6.99400000
H     13.58800000     -7.22600000      7.22000000
H     12.10100000     -7.01000000      7.40500000
O     16.97900000      3.29900000      5.33200000
H     16.43800000      2.58900000      5.67800000
H     16.57500000      4.09600000      5.67400000
O     12.11500000      4.45300000      4.39800000
H     12.01300000      4.90800000      3.56200000
H     11.94200000      3.53400000      4.19300000
O     -4.22600000      7.15500000     -3.62900000
H     -3.64500000      6.53400000     -4.06900000
H     -4.10400000      7.97600000     -4.10600000
O      2.32900000      3.45800000     13.80200000
H      1.48800000      3.29000000     13.37800000
H      2.86200000      3.87100000     13.12200000
O    -11.73900000     -2.23400000      4.55800000
H    -11.39600000     -1.99200000      5.41800000
H    -11.83000000     -3.18700000      4.59700000
O     -0.20400000      0.62200000     11.45200000
H     -0.71400000     -0.02600000     11.93800000
H      0.31900000      0.10500000     10.84000000
O     -1.30700000      4.00800000    -18.26600000
H     -0.88000000      3.48300000    -17.58900000
H     -0.59000000      4.30800000    -18.82500000
O     -2.20600000    -17.69500000      3.34900000
H     -2.08400000    -17.11200000      4.09800000
H     -3.15100000    -17.84500000      3.31400000
O      6.14900000     -4.18400000      6.24600000
H      5.58800000     -3.65000000      5.68400000
H      5.53800000     -4.68800000      6.78400000
O     10.69400000     -0.58600000      0.87200000
H     11.14400000     -0.96300000      1.62900000
H      9.96000000     -0.10000000      1.24800000
O      7.90900000     -4.72800000    -16.04400000
H      8.58700000     -5.09200000    -15.47400000
H      7.10000000     -5.14600000    -15.75000000
O    -10.61700000    -13.65700000      3.46600000
H    -11.00800000    -12.81000000      3.67700000
H    -11.25300000    -14.07700000      2.88600000
O     12.29700000     12.14400000      6.53500000
H     11.75800000     12.36400000      7.29400000
H     11.66800000     11.98200000      5.83200000
O      6.36400000      8.33500000      7.07400000
H      6.89600000      8.61500000      7.81900000
H      6.68000000      8.86500000      6.34200000
O     -8.27700000     -8.66500000    -11.21300000
H     -8.74800000     -8.43600000    -10.41200000
H     -8.85100000     -9.28900000    -11.65900000
O     -2.75100000     -1.37900000      4.68500000
H     -3.63100000     -1.56700000      4.35700000
H     -2.77100000     -0.44700000      4.90300000
O     -3.17600000     -3.52300000      6.41400000
H     -3.20700000     -2.72300000      5.88800000
H     -2.80300000     -4.18100000      5.82700000
O     -6.55300000    -13.56000000     -9.30500000
H     -6.60300000    -13.03400000     -8.50600000
H     -7.02700000    -13.04700000     -9.95900000
O    -13.13400000      2.99300000     -8.56400000
H    -13.73300000      2.93100000     -7.82000000
H    -12.80500000      3.89200000     -8.53300000
O     -3.37400000      1.18200000      4.85700000
H     -4.30800000      1.24100000      5.05900000
H     -3.20100000      1.94200000      4.30200000
O      2.25000000    -16.75400000     -7.15000000
H      2.59100000    -15.87600000     -6.98400000
H      2.51800000    -17.26400000     -6.38500000
O     -3.52800000     -4.43300000     13.37300000
H     -3.09700000     -4.30900000     14.21900000
H     -2.94000000     -4.01900000     12.74200000
O     -8.98200000     -2.74600000    -12.03800000
H     -9.60000000     -2.61300000    -11.31900000
H     -8.69100000     -1.86400000    -12.27000000
O      4.52500000      7.74700000    -11.07200000
H      3.77400000      7.71800000    -10.48000000
H      4.59100000      8.66700000    -11.33100000
O     -7.76900000      9.67200000     -2.17400000
H     -7.86600000      8.73500000     -2.34200000
H     -8.36900000      9.84900000     -1.44900000
O      0.21600000      6.12200000     -7.93600000
H      0.01800000      6.73500000     -7.22800000
H      0.84600000      5.51100000     -7.55400000
O     -1.26000000      5.14200000    -10.11000000
H     -1.53900000      4.48400000     -9.47300000
H     -0.90800000      5.85600000     -9.57900000
O     -5.16600000     -7.21800000     -1.94400000
H     -4.63300000     -6.86700000     -1.23100000
H     -5.37000000     -6.45700000     -2.48700000
O      5.50800000     17.66600000     -1.22600000
H      4.86800000     18.19400000     -0.75000000
H      5.20100000     16.76500000     -1.12100000
O     -1.84100000     13.29100000     -4.81500000
H     -1.29900000     12.87400000     -5.48500000
H     -2.40200000     12.58800000     -4.48800000
O     10.75200000      6.93300000     -2.66400000
H     11.05700000      6.94600000     -3.57200000
H     10.97300000      6.05600000     -2.35000000
O     11.44000000     -5.52400000     -7.83700000
H     12.23500000     -5.10000000     -7.51400000
H     11.75200000     -6.16000000     -8.48000000
O    -15.70700000      6.46300000     -4.98500000
H    -16.36100000      7.11000000     -4.71800000
H    -14.96400000      6.98400000     -5.28800000
O     -8.70700000      8.33500000    -14.24200000
H     -8.06600000      8.09200000    -14.90900000
H     -8.18100000      8.56300000    -13.47500000
O     -9.70100000      6.00800000      9.13200000
H    -10.36700000      6.50100000      8.65200000
H     -9.23800000      5.51100000      8.45700000
O    -10.27300000     -5.28900000     -3.38300000
H    -10.94500000     -5.90100000     -3.08200000
H     -9.68900000     -5.82100000     -3.92300000
O    -14.64200000     -0.02900000     -4.54300000
H    -15.41200000     -0.59700000     -4.55800000
H    -13.94300000     -0.58300000     -4.19500000
O     10.13300000    -12.02000000     -2.26300000
H     10.27400000    -12.59500000     -1.51000000
H     10.89800000    -11.44500000     -2.27100000
O     -3.78400000     -5.96800000      0.35600000
H     -3.81200000     -6.62800000      1.04800000
H     -3.68000000     -5.13800000      0.82100000
O      3.28800000      2.65800000     -2.73500000
H      2.93000000      2.09400000     -3.42000000
H      4.03100000      3.09700000     -3.15000000
O     12.80800000     -9.43600000      9.71000000
H     12.46400000     -9.52600000      8.82100000
H     12.16800000     -9.88500000     10.26100000
O      4.45200000     -6.45100000    -12.86800000
H      5.06000000     -7.15600000    -12.64700000
H      4.67600000     -6.21400000    -13.76800000
O    -10.82300000     -0.77200000    -10.34100000
H    -11.53700000     -0.99400000     -9.74400000
H    -10.05700000     -0.67800000     -9.77400000
O    -10.14000000      6.89600000     -9.34700000
H    -11.00900000      6.58700000     -9.09100000
H     -9.77800000      6.18200000     -9.87200000
O     13.89900000     -7.14800000     -0.10700000
H     13.49800000     -7.00900000      0.75200000
H     13.91200000     -8.09900000     -0.21400000
O      5.64100000      0.88300000     -1.24100000
H      4.92100000      1.39800000     -1.60600000
H      5.66800000      0.09300000     -1.78000000
O     -7.92900000      8.62900000    -11.45400000
H     -8.07300000      8.72700000    -10.51300000
H     -8.63000000      8.04500000    -11.74400000
O     -4.97100000     -8.56600000      8.02400000
H     -4.75300000     -7.69400000      7.69500000
H     -5.15100000     -8.43300000      8.95500000
O     -4.48500000    -12.49200000      1.69000000
H     -5.05700000    -11.73800000      1.83200000
H     -3.60000000    -12.14700000      1.80900000
O    -14.70600000     -3.68800000     -0.47100000
H    -15.17000000     -3.77400000      0.36200000
H    -14.05400000     -4.38800000     -0.45500000
O      4.42500000     13.72800000      7.52000000
H      3.98200000     14.57500000      7.56700000
H      4.09300000     13.24100000      8.27400000
O      7.32600000      6.69100000    -10.40100000
H      7.24500000      5.82700000    -10.80500000
H      7.36900000      7.29800000    -11.14000000
O      4.90700000      5.60900000     -5.34900000
H      5.82700000      5.87400000     -5.35500000
H      4.42700000      6.41700000     -5.16900000
O     -9.48600000    -12.94600000      6.32700000
H     -9.39200000    -12.04600000      6.64000000
H     -8.59500000    -13.29600000      6.33400000
O      5.97600000     -1.26200000     16.07000000
H      5.11900000     -0.87100000     16.24100000
H      5.79900000     -2.19800000     15.98300000
O     -2.35900000     -8.81000000      0.33300000
H     -3.12700000     -8.53900000      0.83400000
H     -2.14500000     -9.67900000      0.67300000
O    -11.16500000      2.04000000      4.03400000
H    -10.34600000      1.62700000      4.30700000
H    -11.79000000      1.31800000      3.97700000
O    -15.77500000      0.40600000     -1.77400000
H    -15.39200000      1.08800000     -2.32500000
H    -15.03100000     -0.13500000     -1.51000000
O     -1.79800000     -2.41100000     -5.03800000
H     -1.32100000     -1.61300000     -4.81100000
H     -1.74800000     -2.45700000     -5.99300000
O      1.76600000     -0.04400000     -4.91300000
H      1.76900000      0.87900000     -4.65800000
H      1.87300000     -0.03000000     -5.86400000
O      4.60100000     15.22100000     -0.60900000
H      4.97600000     14.41600000     -0.96600000
H      3.65500000     15.09000000     -0.66600000
O    -12.24600000     -0.15900000     12.68200000
H    -12.88400000      0.24700000     12.09500000
H    -11.51900000      0.46200000     12.71300000
O      3.73800000     -2.63600000      4.21100000
H      3.05800000     -2.99900000      4.77900000
H      3.54000000     -2.99000000      3.34400000
O      1.37500000     -9.36600000      0.89700000
H      0.66200000     -8.93500000      1.36800000
H      0.98600000    -10.17300000      0.56000000
O     12.88600000      8.85300000      3.68800000
H     12.98800000      8.86200000      4.63900000
H     13.68600000      9.26200000      3.35700000
O    -11.11600000      0.40600000     -1.44700000
H    -10.59000000      0.56700000     -2.23000000
H    -10.59500000     -0.21000000     -0.93100000
O      5.75800000     -1.27500000     -2.86500000
H      5.15200000     -1.89000000     -3.27700000
H      6.39300000     -1.83100000     -2.41200000
O     -6.43900000    -17.54800000     -1.19300000
H     -7.31300000    -17.33900000     -0.86400000
H     -5.89000000    -16.82400000     -0.89200000
O      3.17200000      5.46100000     15.50600000
H      2.40300000      5.94300000     15.81100000
H      2.84300000      4.90900000     14.79700000
O      9.53700000    -14.22800000     -3.64800000
H      8.64200000    -14.48900000     -3.86600000
H      9.43300000    -13.45000000     -3.10100000
O    -12.01500000     -0.26000000    -12.97100000
H    -12.02600000      0.69400000    -12.89700000
H    -11.70900000     -0.56300000    -12.11600000
O     -4.80900000     -3.99900000     -6.47200000
H     -4.04500000     -3.44900000     -6.64500000
H     -5.44700000     -3.40400000     -6.07700000
O      0.96000000     -4.15800000     -9.28400000
H      1.42800000     -4.58800000    -10.00000000
H      0.79600000     -3.27000000     -9.60400000
O      1.06600000      2.37100000     -4.36300000
H      1.34600000      3.28000000     -4.25400000
H      0.27400000      2.42700000     -4.89800000
O     -4.67600000      0.65400000     15.98300000
H     -4.19700000      0.21400000     15.28100000
H     -5.19700000      1.32100000     15.53600000
O     -6.20600000     10.88900000      2.19200000
H     -5.34100000     11.17200000      1.89600000
H     -6.62600000     11.69000000      2.50400000
O     -0.38000000     15.64600000      2.65800000
H     -0.36500000     14.68900000      2.62100000
H     -1.09700000     15.85100000      3.25700000
O     -7.23700000     -4.86400000     15.57700000
H     -6.73100000     -4.96100000     16.38300000
H     -7.47500000     -3.93700000     15.55300000
O      7.86500000     -0.98600000     -7.09900000
H      7.95400000     -1.85900000     -7.48300000
H      8.49400000     -0.44800000     -7.58100000
O     -6.07500000    -13.98100000      0.16800000
H     -6.42400000    -14.53900000      0.86300000
H     -5.42700000    -13.42900000      0.60700000
O    -17.01100000     -1.90000000      0.98400000
H    -17.04300000     -2.08000000      0.04400000
H    -17.86200000     -1.50900000      1.18200000
O     -3.76700000      4.19300000      4.35100000
H     -4.36400000      4.94100000      4.32300000
H     -3.27500000      4.31000000      5.16400000
O     -5.74400000     -0.93100000      8.45400000
H     -5.43600000     -0.03700000      8.30200000
H     -6.38700000     -0.84600000      9.15700000
O      7.72700000     -0.07700000      5.31200000
H      8.43700000     -0.56100000      5.73400000
H      7.08900000      0.07000000      6.01000000
O      8.03000000      8.48800000      9.17500000
H      8.10300000      8.78500000     10.08200000
H      8.08200000      7.53400000      9.23000000
O     11.76300000    -12.39500000      5.91700000
H     11.47000000    -12.86800000      5.13800000
H     11.30800000    -11.55400000      5.87300000
O      6.06900000     13.85100000     -3.60900000
H      6.96300000     13.92100000     -3.94500000
H      6.17500000     13.52000000     -2.71700000
O      9.62900000      3.58000000    -10.61900000
H     10.36100000      3.88300000    -11.15600000
H      9.94500000      2.76900000    -10.21900000
O     -1.62500000    -11.00300000      2.46300000
H     -1.11500000    -10.20100000      2.35500000
H     -1.27600000    -11.40400000      3.25900000
O     -4.80300000     11.32200000      8.42400000
H     -5.24000000     11.00600000      7.63400000
H     -5.51700000     11.58700000      9.00400000
O     -0.44000000     11.84700000     -6.63300000
H      0.04600000     12.26200000     -7.34600000
H     -0.23500000     10.91600000     -6.71300000
O     11.84600000      1.73400000      3.16400000
H     11.20600000      1.63100000      2.45900000
H     12.69500000      1.71500000      2.72100000
O     -4.81400000    -11.74300000     11.43400000
H     -5.38300000    -12.05300000     12.13800000
H     -4.08600000    -12.36600000     11.42400000
O      9.81200000    -11.39100000      9.65800000
H      9.02300000    -10.89400000      9.87100000
H      9.90000000    -11.30500000      8.70900000
O     -3.06600000     13.30300000     -7.70200000
H     -3.22300000     13.70800000     -6.84900000
H     -3.86600000     13.47400000     -8.19900000
O    -16.43700000      4.15400000     -4.11500000
H    -15.95600000      4.77600000     -4.66100000
H    -17.27600000      4.58300000     -3.94500000
O    -13.36200000      7.47500000     -6.01400000
H    -13.65300000      8.37500000     -6.15500000
H    -12.52700000      7.56300000     -5.55400000
O    -15.16100000      0.46100000      9.30800000
H    -14.77500000      0.47500000     10.18400000
H    -15.75600000      1.21000000      9.29600000
O     10.45800000     -6.32700000      7.79100000
H     10.63800000     -5.48600000      8.21000000
H      9.77700000     -6.13300000      7.14700000
O      0.36000000      7.39500000    -15.97400000
H      0.36200000      8.33500000    -15.79100000
H      0.95900000      7.02400000    -15.32600000
O     -3.82600000      3.59600000     -4.43000000
H     -3.87100000      3.84500000     -3.50700000
H     -3.78500000      2.64000000     -4.41800000
O      4.56400000    -11.03200000     -4.38900000
H      4.03800000    -10.30800000     -4.05100000
H      4.88900000    -11.47800000     -3.60700000
O      6.79100000     -6.86200000     -7.62100000
H      7.36400000     -7.55300000     -7.95200000
H      7.35900000     -6.09500000     -7.54400000
O     10.30200000     -3.80300000      9.22300000
H      9.36100000     -3.63400000      9.17700000
H     10.69900000     -3.08900000      8.72400000
O     -0.55100000      3.45500000     14.48300000
H     -0.19600000      4.33100000     14.63200000
H     -0.46800000      3.32000000     13.53900000
O    -14.28100000      6.51600000     -1.07100000
H    -14.91700000      7.17900000     -1.34000000
H    -14.65400000      5.68900000     -1.37900000
O     -4.20900000    -16.07900000     -0.38200000
H     -4.65500000    -15.23700000     -0.29000000
H     -3.53000000    -16.06600000      0.29200000
O     11.70700000      6.01400000      9.43600000
H     11.49900000      5.18200000      9.86100000
H     12.60900000      6.19900000      9.70000000
O     -1.97600000      9.39100000      5.37900000
H     -2.46400000      8.80300000      4.80200000
H     -1.09600000      9.01600000      5.41300000
O     -0.60800000    -12.88100000     -8.83500000
H     -0.50700000    -13.69000000     -9.33600000
H     -1.34600000    -12.43300000     -9.24800000
O     -0.08800000      0.76200000     -8.59100000
H      0.08600000      1.04100000     -9.48900000
H     -0.90100000      0.26000000     -8.64900000
O      4.87200000     -0.46700000      6.29800000
H      4.36300000     -0.87200000      5.59500000
H      4.81700000      0.47300000      6.12200000
O     15.32100000      5.67900000      3.24700000
H     14.47700000      5.97200000      2.90300000
H     15.48400000      4.84700000      2.80300000
O    -11.34700000     -2.82500000     -2.33600000
H    -10.87400000     -3.65300000     -2.42000000
H    -11.49900000     -2.73000000     -1.39600000
O    -16.03100000     -3.35700000      6.24700000
H    -16.53100000     -3.18800000      5.44800000
H    -15.64400000     -2.51100000      6.47100000
O     -7.72900000     -3.50300000     -2.89500000
H     -8.22300000     -3.98700000     -3.55600000
H     -8.07700000     -3.81500000     -2.06000000
O     16.11100000      0.11500000      1.36000000
H     16.17800000     -0.49300000      0.62400000
H     16.99100000      0.48000000      1.45000000
O      3.36600000     -4.03000000    -14.91300000
H      2.77900000     -3.73700000    -15.61000000
H      3.57300000     -3.23400000    -14.42300000
O      1.67900000    -10.74500000    -13.65900000
H      0.81700000    -11.13400000    -13.80700000
H      1.74500000    -10.66500000    -12.70700000
O     15.69300000     -4.94200000      2.41700000
H     15.66200000     -5.78800000      1.97100000
H     14.78100000     -4.75200000      2.63600000
O     -9.45200000     -0.33100000      1.33900000
H     -9.13000000     -0.73600000      2.14500000
H    -10.35700000     -0.08900000      1.53800000
O      3.15400000     -8.81900000     -3.92000000
H      3.73900000     -8.23000000     -4.39700000
H      3.16200000     -8.48800000     -3.02100000
O      7.64200000     -9.40700000     10.23400000
H      6.91500000    -10.01200000     10.09200000
H      7.45500000     -8.66700000      9.65600000
O    -11.67000000     -0.49700000     -6.33700000
H    -10.87000000     -0.14500000     -6.72800000
H    -11.90900000      0.14200000     -5.66600000
O     13.53100000      4.91800000     -3.45200000
H     12.77600000      4.94200000     -2.86400000
H     13.51100000      5.76300000     -3.90100000
O      5.89300000     -7.46300000      2.62800000
H      5.25500000     -7.06900000      2.03300000
H      6.24000000     -6.72500000      3.13000000
O      7.92100000     -8.86700000      1.36900000
H      7.18300000     -8.37100000      1.72300000
H      8.30600000     -8.28700000      0.71200000
O     -1.55600000      3.14400000      6.16500000
H     -2.39500000      2.86600000      5.79700000
H     -0.93200000      2.48500000      5.86300000
O    -12.96900000     -4.12500000      2.20000000
H    -13.70400000     -3.81800000      2.73100000
H    -12.64500000     -4.89700000      2.66400000
O    -12.71200000     -7.52100000     -6.95400000
H    -12.33800000     -6.76300000     -7.40300000
H    -12.97800000     -7.18400000     -6.09800000
O      1.23300000     12.04600000     -9.04700000
H      0.59900000     11.57800000     -9.59100000
H      1.75100000     12.55700000     -9.66900000
O      1.77800000      0.40600000    -17.08900000
H      0.92800000      0.08400000    -16.79000000
H      2.27100000      0.56500000    -16.28400000
O     10.29800000     -7.85000000     -6.97000000
H      9.59500000     -8.02100000     -7.59600000
H     10.72500000     -7.05900000     -7.29900000
O      0.99800000      3.35100000    -16.63800000
H      1.60600000      3.99200000    -16.26900000
H      1.54600000      2.59800000    -16.85500000
O      6.95100000      0.18200000    -15.83700000
H      6.62300000     -0.65700000    -16.16100000
H      7.74500000     -0.04100000    -15.35200000
O     -1.52700000    -17.99700000     -4.27200000
H     -1.49500000    -17.64900000     -5.16300000
H     -1.87000000    -17.27600000     -3.74500000
O      8.48800000     -0.45800000     14.51300000
H      8.43500000      0.37300000     14.98500000
H      7.67800000     -0.91400000     14.73900000
O     -0.11100000     -3.94700000     17.94500000
H     -1.03200000     -3.71100000     18.05900000
H      0.28500000     -3.17700000     17.53800000
O      9.59700000     -1.64800000     -1.45400000
H      9.33700000     -0.77000000     -1.73400000
H      9.85700000     -1.54000000     -0.53900000
O    -11.29000000    -10.39600000     -4.04100000
H    -11.26100000    -11.30500000     -3.74200000
H    -10.42900000    -10.24500000     -4.43200000
O     -8.94000000     -6.09200000     -7.06700000
H     -8.82000000     -6.09600000     -6.11700000
H     -8.09100000     -5.82200000     -7.41500000
O    -13.66400000     -5.00800000      7.98400000
H    -14.04100000     -4.38600000      8.60600000
H    -13.49900000     -5.79500000      8.50300000
O     -2.08500000     -7.71000000     -7.05700000
H     -3.03600000     -7.70000000     -7.16300000
H     -1.79800000     -6.86000000     -7.39100000
O     -3.50500000    -14.01400000      9.10600000
H     -3.78400000    -13.11100000      8.95300000
H     -3.56500000    -14.12600000     10.05400000
O     -9.25600000      2.57800000      7.74700000
H     -8.43900000      2.34700000      7.30500000
H     -9.70400000      3.16100000      7.13300000
O      4.45900000     15.88600000     -4.54000000
H      4.96000000     16.28100000     -5.25300000
H      5.00300000     15.15900000     -4.23900000
O     11.65000000      1.18800000      8.43000000
H     11.89500000      0.29500000      8.67200000
H     11.80000000      1.23000000      7.48600000
O      9.77400000     -1.38200000     12.26400000
H      9.54500000     -1.17300000     13.16900000
H     10.03900000     -2.30200000     12.29000000
O     -5.83200000     11.59300000    -10.85200000
H     -4.93400000     11.64500000    -11.17900000
H     -6.36900000     11.50100000    -11.63900000
O     -6.82000000      1.46200000      5.63800000
H     -7.35200000      0.75400000      6.00000000
H     -6.81500000      1.30000000      4.69400000
O     14.61000000      2.41600000      9.13100000
H     14.66100000      3.29100000      8.74700000
H     13.68100000      2.29400000      9.32800000
O    -12.69600000     -2.22800000     -4.44500000
H    -12.03600000     -1.66800000     -4.85500000
H    -12.22400000     -2.68000000     -3.74500000
O     15.29900000      1.19300000      6.42800000
H     15.61600000      0.29000000      6.40700000
H     15.12100000      1.36200000      7.35300000
O      4.95600000     -5.78100000      8.05900000
H      5.20000000     -5.85600000      8.98200000
H      4.03200000     -6.02900000      8.03500000
O     -1.63000000      2.26100000    -11.33900000
H     -0.67800000      2.35500000    -11.35700000
H     -1.89300000      2.64600000    -10.50300000
O      7.22900000      0.70600000    -12.63200000
H      7.30900000      1.02100000    -13.53200000
H      7.24700000      1.50000000    -12.09800000
O      7.11300000      2.96700000     -6.13200000
H      7.10900000      2.15000000     -5.63400000
H      7.96400000      2.97800000     -6.56900000
O      6.09500000     -8.63300000     -5.46300000
H      6.54400000     -8.64500000     -6.30900000
H      6.76700000     -8.36100000     -4.83900000
O      5.89300000      5.34700000      6.94300000
H      5.01900000      5.67000000      7.16000000
H      6.48400000      5.87300000      7.48200000
O    -13.79000000      2.69400000      5.89500000
H    -13.57900000      3.34700000      5.22700000
H    -13.91500000      1.88200000      5.40400000
O     -6.67800000    -14.79500000     -6.63900000
H     -6.38800000    -14.94500000     -5.73900000
H     -6.19400000    -15.43800000     -7.15700000
O    -10.15400000     -8.38900000     11.22000000
H     -9.99800000     -8.66900000     12.12200000
H    -10.03900000     -9.18400000     10.69900000
O      2.03200000    -13.86400000      4.66000000
H      2.10200000    -14.28600000      5.51600000
H      2.56300000    -14.40900000      4.08000000
O     -6.87800000    -12.03600000      9.61400000
H     -7.55400000    -12.07500000     10.29100000
H     -6.12600000    -11.63300000     10.04900000
O     13.63200000    -11.91600000     -3.14000000
H     14.41700000    -11.39400000     -3.30400000
H     12.90700000    -11.30000000     -3.25100000
O      1.67700000      8.40000000     -1.97900000
H      1.43800000      7.72600000     -1.34300000
H      1.19000000      9.17500000     -1.70100000
O     -0.50800000      8.59100000     16.15500000
H     -0.97200000      8.90600000     15.37800000
H      0.32700000      9.05800000     16.14100000
O      0.14900000     -9.56300000     -5.86000000
H     -0.47200000     -8.99700000     -6.31900000
H     -0.09000000     -9.48000000     -4.93700000
O     -7.12400000     -3.63700000     10.78700000
H     -7.22000000     -2.68500000     10.77800000
H     -7.65700000     -3.92600000     11.52700000
O    -17.68300000     -0.96600000     -3.50600000
H    -18.02300000     -1.79200000     -3.16100000
H    -17.11800000     -0.63000000     -2.81000000
O    -11.87700000      4.70900000     11.24300000
H    -11.29000000      4.73500000     10.48800000
H    -11.68800000      5.51600000     11.72100000
O     -1.80700000     16.48500000     -4.09500000
H     -1.45900000     15.69500000     -4.50900000
H     -1.93600000     16.23800000     -3.17900000
O     -1.03000000     -3.15800000      8.01200000
H     -1.90800000     -3.42200000      7.73700000
H     -1.17300000     -2.39900000      8.57700000
O     -8.97800000     10.84300000      4.81100000
H     -9.13900000     10.87700000      5.75400000
H     -9.81300000     10.56200000      4.43500000
O     -7.18300000      5.87100000    -13.25900000
H     -7.14500000      6.81800000    -13.12200000
H     -6.26700000      5.60100000    -13.32200000
O     -9.53900000      5.05400000     -1.37300000
H     -8.87400000      4.64900000     -1.92900000
H    -10.00400000      5.65700000     -1.95400000
O     -1.93500000     13.91000000     10.33100000
H     -1.16900000     13.37500000     10.53900000
H     -2.09700000     13.74500000      9.40200000
O    -15.47500000     -3.14400000     -3.13800000
H    -14.93100000     -3.49300000     -2.43100000
H    -16.37300000     -3.24300000     -2.82100000
O      8.66400000     -5.33100000     -4.75900000
H      7.77200000     -4.98400000     -4.74000000
H      9.17200000     -4.71100000     -4.23600000
O     -7.01500000    -14.76700000      6.31200000
H     -7.18900000    -15.69200000      6.48600000
H     -6.06000000    -14.70100000      6.29900000
O     10.90000000     -0.35000000     -7.34200000
H     10.94000000     -0.84900000     -8.15800000
H     10.99700000     -1.00900000     -6.65400000
O     -9.73100000      6.61300000      1.32800000
H     -9.80000000      6.11800000      0.51100000
H     -8.78900000      6.70600000      1.47100000
O     -4.75000000      5.70000000     11.35600000
H     -4.12300000      5.91600000     12.04600000
H     -5.35600000      5.08300000     11.76600000
O      1.50300000      9.38200000     -4.79200000
H      1.58800000      9.81400000     -3.94200000
H      2.10900000      9.85400000     -5.36300000
O     -2.97400000      7.89900000      3.41300000
H     -2.42300000      7.16100000      3.15500000
H     -3.25800000      8.28800000      2.58500000
O     11.12300000     -5.05500000      0.56300000
H     11.78900000     -5.08700000      1.25000000
H     11.52700000     -4.54400000     -0.13900000
O      6.05800000      2.38800000     17.17800000
H      5.37900000      2.45000000     16.50700000
H      6.85300000      2.70100000     16.74500000
O      5.79100000      9.82400000     13.59900000
H      6.49100000      9.85700000     14.25100000
H      5.92800000      8.99400000     13.14200000
O      9.19900000      0.50900000     -3.06200000
H      8.87500000      1.39500000     -3.22400000
H     10.00100000      0.44900000     -3.58100000
O    -10.70500000     -4.93700000    -12.90000000
H    -11.09800000     -4.10700000    -13.16800000
H    -10.06800000     -4.69400000    -12.22700000
O      0.07900000     -5.12200000     10.73000000
H      0.82800000     -4.84500000     10.20200000
H     -0.52800000     -5.50900000     10.10000000
O      2.73900000     -2.99900000    -11.67700000
H      2.57400000     -3.92900000    -11.52300000
H      1.90100000     -2.65400000    -11.98600000
O     -5.95700000     13.92200000     -9.48200000
H     -5.21900000     14.42700000     -9.82300000
H     -5.86800000     13.06100000     -9.89000000
O     16.47000000     -6.42800000     -4.45200000
H     16.36600000     -6.19900000     -3.52900000
H     16.84500000     -5.64400000     -4.85300000
O     -0.88300000     13.00400000      3.42800000
H     -1.79400000     12.83100000      3.19000000
H     -0.91300000     13.19900000      4.36500000
O     11.83500000     -5.86000000     -2.99400000
H     12.40900000     -5.54100000     -2.29700000
H     11.30100000     -5.10100000     -3.23000000
O     12.08700000     -1.75800000      3.23000000
H     12.48800000     -1.18300000      3.88200000
H     11.37100000     -2.18800000      3.69800000
O     16.13500000     -2.35900000     -3.46500000
H     16.66900000     -2.97300000     -3.96800000
H     15.23200000     -2.59400000     -3.67900000
O    -14.15500000     -4.14400000     -9.33100000
H    -13.78400000     -3.36400000     -9.74200000
H    -14.50300000     -3.83200000     -8.49600000
O     -0.31100000     -7.35900000    -11.51000000
H      0.39600000     -6.73700000    -11.33600000
H     -0.52800000     -7.72000000    -10.65000000
O     -3.13700000    -15.84300000     -6.24100000
H     -3.04800000    -16.05000000     -7.17100000
H     -2.62000000    -15.04600000     -6.12200000
O     12.38500000     12.58700000     -3.34400000
H     12.98400000     12.40900000     -2.61900000
H     12.58300000     13.48800000     -3.60200000
O      3.34400000    -13.28600000     -4.67600000
H      3.80700000    -12.47500000     -4.88900000
H      3.39300000    -13.80700000     -5.47700000
O      6.69500000     -5.30200000     -0.35700000
H      7.49200000     -5.76200000     -0.09500000
H      6.71300000     -4.48700000      0.14300000
O     -0.63200000    -17.27600000     -1.01500000
H     -1.45800000    -17.74900000     -0.91700000
H     -0.83600000    -16.56000000     -1.61700000
O     11.75700000     -1.83800000      8.02400000
H     12.23000000     -1.75600000      8.85200000
H     12.43000000     -2.08100000      7.38700000
O     -9.36900000      0.04100000    -13.66000000
H    -10.30500000      0.14100000    -13.48600000
H     -9.22800000      0.50600000    -14.48500000
O      2.38600000      0.18800000     -7.60300000
H      2.60500000     -0.65500000     -7.99900000
H      1.60600000      0.47900000     -8.07600000
O      1.16700000     -5.64700000     -6.86700000
H      1.98800000     -5.94700000     -7.25500000
H      0.92500000     -4.87700000     -7.38200000
O      2.17200000     12.63100000    -11.84200000
H      2.79100000     12.82700000    -12.54500000
H      1.33200000     12.95800000    -12.16300000
O      8.96300000     11.04900000     -1.38900000
H      9.27900000     11.48900000     -2.17800000
H      8.18800000     10.56700000     -1.67800000
O     -9.07100000    -11.05900000     -8.71200000
H     -8.49300000    -10.51500000     -8.17800000
H     -9.79800000    -10.48100000     -8.94400000
O      4.87400000      2.16500000      1.91300000
H      5.13100000      1.29000000      1.62200000
H      4.39400000      2.53300000      1.17100000
O     12.78500000     -1.21600000     -1.28400000
H     11.95700000     -0.75700000     -1.14400000
H     13.45300000     -0.53500000     -1.21000000
O    -16.40500000      2.47800000      6.40500000
H    -15.50000000      2.59000000      6.69600000
H    -16.52800000      3.15400000      5.73800000
O      5.45700000      6.46200000    -13.73700000
H      5.33700000      6.70800000    -12.82000000
H      5.11000000      7.20500000    -14.23100000
O    -13.29100000     11.72800000     -2.98800000
H    -12.80100000     11.85100000     -3.80100000
H    -12.99400000     10.88100000     -2.65500000
O     -5.51100000      8.30500000    -12.79100000
H     -4.67300000      7.93200000    -12.51700000
H     -5.95700000      8.52000000    -11.97200000
O      6.60200000    -15.05300000      5.93600000
H      6.40200000    -14.83000000      5.02700000
H      7.15400000    -14.33300000      6.24300000
O     -4.66800000     -6.98000000     -9.47300000
H     -5.39000000     -6.47700000     -9.09500000
H     -4.63800000     -7.78300000     -8.95300000
O      1.14400000     -8.08000000     13.22000000
H      0.31900000     -8.51400000     13.43600000
H      1.52400000     -8.61800000     12.52500000
O     16.54200000      1.42100000     -2.42700000
H     16.53200000      2.32300000     -2.10500000
H     17.30000000      1.38300000     -3.01000000
O     10.60200000      3.80900000     -5.02400000
H     10.63700000      4.76400000     -4.97100000
H     10.38400000      3.62600000     -5.93800000
O      8.20600000      5.37700000      9.29300000
H      8.95000000      5.36200000      9.89500000
H      7.60500000      4.71700000      9.63900000
O     -6.38400000      1.50100000    -14.54900000
H     -5.80300000      1.56100000    -15.30800000
H     -6.09700000      2.20900000    -13.97200000
O    -16.01600000     -2.31400000     -5.84300000
H    -15.73300000     -2.35000000     -4.92900000
H    -16.46300000     -3.14800000     -5.98800000
O     -5.42200000     -5.50000000     -4.21800000
H     -4.61300000     -5.25600000     -3.76800000
H     -5.21600000     -5.40800000     -5.14900000
O    -11.58400000     10.43300000      3.67600000
H    -12.45600000     10.18500000      3.98200000
H    -11.65100000     11.37100000      3.49600000
O     -2.44100000      4.86500000     -1.30700000
H     -2.34500000      4.47200000     -0.43900000
H     -3.28700000      4.54600000     -1.62200000
O      9.94900000     -5.71100000    -14.57100000
H     10.15600000     -6.64400000    -14.61000000
H     10.28200000     -5.42700000    -13.71900000
O      9.71700000      3.47800000     -0.98700000
H      9.09000000      3.42000000     -1.70800000
H     10.42800000      4.02000000     -1.32900000
O      5.69700000    -17.08400000     -0.35500000
H      4.96900000    -17.39800000      0.18100000
H      6.01700000    -16.30900000      0.10600000
O      3.37500000     -5.45700000     13.13700000
H      2.51900000     -5.39000000     13.55900000
H      3.61200000     -6.38100000     13.22200000
O     -3.26300000     -3.63500000      1.83800000
H     -2.74400000     -3.36500000      2.59500000
H     -4.04400000     -3.08300000      1.87300000
O      8.14600000     -9.08600000     -8.55600000
H      8.51800000     -8.90500000     -9.41900000
H      8.21600000    -10.03500000     -8.45800000
O    -11.96700000      6.75700000      7.84500000
H    -11.74100000      7.44100000      7.21400000
H    -12.67700000      7.13600000      8.36400000
O     -5.72200000     -6.50200000     13.84600000
H     -6.28600000     -6.20000000     14.55900000
H     -5.09000000     -5.79400000     13.72400000
O     -1.34900000      8.22000000    -10.28500000
H     -1.62400000      8.91600000     -9.68800000
H     -2.16300000      7.77500000    -10.52400000
O     -1.45400000     -5.52300000     -8.59400000
H     -0.75500000     -5.04000000     -9.03500000
H     -2.06500000     -5.75200000     -9.29500000
O      8.70100000      7.69500000    -13.11600000
H      8.80200000      6.75700000    -13.28200000
H      9.55500000      8.06900000    -13.33100000
O     16.09700000     -0.54900000     -8.29300000
H     15.83100000      0.32400000     -8.00500000
H     16.65800000     -0.87300000     -7.58900000
O      1.14100000    -11.95300000     -0.12800000
H      1.10300000    -11.81400000     -1.07400000
H      1.24600000    -12.89900000     -0.02900000
O      4.44000000      9.95600000     -8.91000000
H      3.78900000     10.19800000     -9.56900000
H      3.98100000     10.05000000     -8.07500000
O     13.29700000      5.93600000      6.31700000
H     13.05300000      5.21000000      5.74300000
H     12.46200000      6.30300000      6.60800000
O     -2.07000000    -15.26600000      1.27900000
H     -1.14900000    -15.50000000      1.39300000
H     -2.31800000    -14.86000000      2.10900000
O    -12.53400000     -6.81700000    -10.74400000
H    -12.02800000     -6.59000000    -11.52400000
H    -12.62700000     -5.99100000    -10.27000000
O    -12.09600000      1.48900000     -4.77600000
H    -12.16200000      2.40700000     -4.51000000
H    -12.93900000      1.10700000     -4.53000000
O      1.59900000      4.94900000     -4.49600000
H      1.04200000      5.71700000     -4.36700000
H      2.49200000      5.28800000     -4.42900000
O     -5.33100000     -7.77000000     10.73600000
H     -5.14400000     -8.65100000     11.05800000
H     -5.43700000     -7.24300000     11.52900000
O     -1.07700000     -8.69700000    -16.15100000
H     -1.14900000     -8.76100000    -15.19800000
H     -1.98300000     -8.69000000    -16.46000000
O     12.77600000      9.49200000      0.35400000
H     12.40200000     10.10400000     -0.27900000
H     12.23800000      8.70500000      0.27400000
O      9.33400000      4.37800000      7.03400000
H      8.61500000      4.35300000      6.40300000
H      8.90300000      4.40700000      7.88800000
O      5.44300000     -6.09600000    -15.53000000
H      4.83700000     -5.36500000    -15.40600000
H      4.99100000     -6.68100000    -16.13800000
O      6.42200000     14.84100000     -7.15000000
H      7.21000000     14.91900000     -6.61200000
H      6.75000000     14.72000000     -8.04100000
O     13.75700000     -2.01000000     -7.58900000
H     14.68900000     -1.80000000     -7.52000000
H     13.69400000     -2.91800000     -7.29400000
O     -7.39900000     -2.62800000     -5.59100000
H     -8.07100000     -2.89600000     -6.21800000
H     -7.81400000     -2.73300000     -4.73500000
O    -10.75800000    -10.19100000      7.74300000
H     -9.84800000    -10.25900000      7.45700000
H    -10.74000000    -10.44700000      8.66500000
O     13.73500000      6.64600000     -8.16500000
H     14.52600000      6.10900000     -8.11600000
H     13.85000000      7.17000000     -8.95800000
O     12.79100000      6.57300000      2.04200000
H     12.16700000      6.68300000      1.32500000
H     12.69700000      7.36900000      2.56600000
O      0.89000000      3.15700000      8.73900000
H      0.80800000      2.69300000      7.90600000
H      0.00400000      3.46300000      8.93200000
O     -7.54400000     12.97800000      3.35900000
H     -8.04700000     12.34000000      3.86500000
H     -8.02200000     13.80000000      3.46600000
O    -11.89300000    -11.70800000      4.97500000
H    -11.68700000    -11.55500000      5.89700000
H    -12.62300000    -12.32700000      4.99200000
O      8.96500000    -10.84900000    -12.22300000
H      8.56000000    -10.53700000    -13.03200000
H      8.22800000    -11.09000000    -11.66300000
O     -2.24800000    -12.23500000     -0.52300000
H     -1.74900000    -12.82200000     -1.09000000
H     -1.72400000    -12.16800000      0.27500000
O      1.80600000      4.75600000      3.97500000
H      2.21500000      5.18100000      3.22100000
H      2.38800000      4.02600000      4.18500000
O      2.00500000    -13.97000000     -9.82000000
H      1.46800000    -13.22100000     -9.56200000
H      2.38100000    -13.71600000    -10.66200000
O     13.82200000     -4.56800000     -6.65000000
H     13.64300000     -4.47100000     -5.71500000
H     14.59300000     -5.13500000     -6.68900000
O     -0.27000000      7.69200000     -5.62000000
H      0.32000000      8.38100000     -5.31300000
H     -0.49900000      7.20300000     -4.83000000
O     -1.35100000     -6.58700000      9.01800000
H     -2.08300000     -6.23200000      9.52200000
H     -1.42900000     -7.53600000      9.11800000
O     -2.27900000      4.58800000     -6.86000000
H     -2.51500000      5.51100000     -6.95300000
H     -2.46400000      4.38500000     -5.94300000
O    -11.96400000     -9.77000000      3.27700000
H    -11.97900000    -10.45600000      3.94500000
H    -11.18400000     -9.96200000      2.75600000
O      4.00300000    -17.40100000     -5.14500000
H      4.13500000    -16.75900000     -4.44700000
H      4.86100000    -17.47900000     -5.56300000
O      1.97700000     -0.08000000      7.44800000
H      1.80900000     -0.78600000      6.82400000
H      1.83400000     -0.48000000      8.30600000
O     -8.42100000     -1.71200000      5.56400000
H     -7.81200000     -2.27800000      6.03900000
H     -9.16100000     -1.60100000      6.16100000
O      0.57000000      8.24100000      5.69500000
H      0.52700000      7.33000000      5.98500000
H      1.50600000      8.41800000      5.59800000
O     -6.08800000      4.00600000     -6.09700000
H     -6.15900000      3.35200000     -6.79200000
H     -5.43700000      3.64600000     -5.49500000
O      0.29700000     -8.00700000      5.18900000
H      0.46000000     -8.51200000      5.98500000
H      1.17000000     -7.78900000      4.86100000
O     -6.30900000      2.51400000    -11.74500000
H     -5.55400000      2.97300000    -11.37700000
H     -6.83700000      2.27300000    -10.98400000
O     -1.00100000      6.38800000     -3.32500000
H     -1.43500000      5.81000000     -2.69700000
H     -1.22800000      7.27100000     -3.03400000
O      2.02700000     -5.77500000    -11.28500000
H      2.19400000     -6.58300000    -10.79900000
H      2.69900000     -5.76300000    -11.96600000
O     -3.24800000     -0.10000000     12.32700000
H     -4.20200000     -0.03600000     12.35400000
H     -3.00300000     -0.40600000     13.20100000
O     -6.16200000     12.24200000     -1.92700000
H     -6.43200000     13.00400000     -1.41400000
H     -6.98100000     11.80600000     -2.15900000
O     -3.72700000     11.65000000      4.99400000
H     -3.37700000     12.31000000      5.59200000
H     -3.22600000     10.85800000      5.19200000
O    -13.79700000      0.35400000      4.62100000
H    -14.45900000      0.38000000      3.93000000
H    -13.88300000     -0.51900000      5.00200000
O      9.32000000     -1.18600000    -15.02100000
H     10.22700000     -0.88000000    -14.99700000
H      9.38800000     -2.13900000    -14.97600000
O     -4.42000000     -9.60000000     -8.77300000
H     -4.36300000    -10.01300000     -7.91200000
H     -5.04300000    -10.14100000     -9.25800000
O      3.81100000      5.35800000     12.19800000
H      3.28300000      6.12700000     11.98000000
H      3.61900000      4.73100000     11.50100000
O     -6.75300000     11.19300000     -5.87000000
H     -6.74100000     12.12400000     -5.64700000
H     -6.58700000     10.74600000     -5.03900000
O     -6.99400000      9.22400000      4.12100000
H     -6.66400000      9.65100000      3.33100000
H     -7.82500000      9.66200000      4.30100000
O      9.98800000     -9.57700000      4.85500000
H      9.33400000     -9.74900000      5.53200000
H     10.62700000     -9.00300000      5.27900000
O    -14.52200000      3.30500000     -2.23300000
H    -15.39400000      3.44000000     -2.60300000
H    -14.65800000      3.32900000     -1.28600000
O     -5.28100000     -1.31800000    -13.72700000
H     -5.77300000     -1.63900000    -14.48300000
H     -5.93800000     -0.88800000    -13.17900000
O     -6.99500000      6.36000000      2.67400000
H     -6.16700000      6.38000000      2.19300000
H     -6.78500000      6.74100000      3.52700000
O      0.51200000      9.32200000    -11.78500000
H      0.03500000     10.15200000    -11.80800000
H     -0.11500000      8.69600000    -11.42100000
O      4.28700000      1.31100000    -15.24500000
H      4.81400000      2.07000000    -14.99600000
H      4.92600000      0.66400000    -15.54400000
O     -0.71100000     17.96000000      1.19400000
H     -0.76400000     17.56500000      0.32400000
H     -0.34700000     17.27000000      1.74900000
O     -9.05000000     -9.23900000     -5.68000000
H     -8.86700000     -8.52500000     -5.06900000
H     -8.42500000     -9.11000000     -6.39300000
O     -4.91100000     -5.40200000      7.97700000
H     -4.08400000     -5.24900000      7.52100000
H     -4.71200000     -5.23100000      8.89800000
O      7.79700000     -3.39900000     -9.49400000
H      7.04600000     -3.61800000    -10.04500000
H      7.78300000     -4.05500000     -8.79700000
O      2.88500000     -8.39600000    -14.47200000
H      2.23700000     -9.10000000    -14.47600000
H      3.20600000     -8.37000000    -13.57000000
O      7.81000000     -9.53900000     12.88900000
H      7.15100000    -10.22400000     13.00400000
H      7.94900000     -9.49700000     11.94300000
O      7.19200000      3.16100000    -11.50800000
H      8.04300000      3.26000000    -11.08100000
H      6.55600000      3.22900000    -10.79500000
O      6.08600000      3.84900000      9.96700000
H      5.29200000      3.83200000      9.43100000
H      5.91100000      3.22700000     10.67300000
O    -10.48000000     -8.27900000     -9.19200000
H    -10.34200000     -8.17600000     -8.25000000
H    -11.18300000     -7.66400000     -9.40100000
O     17.37600000     -1.33700000     -6.23900000
H     16.96300000     -1.36400000     -5.37600000
H     18.31400000     -1.28600000     -6.05500000
O     -8.43000000    -13.14300000     -1.12600000
H     -7.86700000    -13.47000000     -0.42500000
H     -8.12200000    -12.25100000     -1.28500000
O     15.16800000     10.31600000     -3.10000000
H     14.74300000     10.45300000     -3.94700000
H     14.54600000      9.78500000     -2.60300000
O     -4.19800000    -12.23600000     -5.17600000
H     -3.30900000    -12.55100000     -5.34300000
H     -4.38800000    -12.52000000     -4.28200000
O     -6.23300000    -11.94900000     -6.98500000
H     -6.97800000    -12.47400000     -6.69300000
H     -5.46500000    -12.45600000     -6.72300000
O     -7.15100000      6.59900000     14.89200000
H     -6.87500000      6.70300000     15.80300000
H     -6.33600000      6.62300000     14.39100000
O     -9.60800000    -13.68000000     -8.31700000
H     -9.09600000    -12.87200000     -8.29600000
H    -10.32900000    -13.49200000     -8.91700000
O    -15.23200000     10.09900000      0.83600000
H    -15.42100000      9.16200000      0.78300000
H    -14.34000000     10.18300000      0.49700000
O    -12.36700000     -8.09800000      8.32800000
H    -11.86500000     -8.86100000      8.04300000
H    -11.70500000     -7.45600000      8.58100000
O      7.58600000    -12.53800000      4.27300000
H      7.00400000    -13.15500000      3.82800000
H      7.10200000    -11.71300000      4.27800000
O      6.25400000     -2.29800000    -16.41100000
H      6.76800000     -3.09700000    -16.53100000
H      5.83200000     -2.15500000    -17.25800000
O      6.45100000      9.59900000     -1.42900000
H      5.84600000      9.36900000     -0.72500000
H      5.89200000      9.71500000     -2.19700000
O     -5.36300000      7.92600000     13.22600000
H     -5.50200000      7.82400000     12.28500000
H     -5.89100000      8.68800000     13.46500000
O      4.65500000      1.47000000     -7.17100000
H      3.77300000      1.18800000     -7.41400000
H      4.73800000      1.22500000     -6.24900000
O      1.37000000     16.78300000     -2.32200000
H      1.85300000     16.26100000     -2.96400000
H      0.80500000     17.34800000     -2.84900000
O     -3.39600000     13.69500000      7.85900000
H     -3.80200000     14.43500000      8.31000000
H     -3.83600000     12.92500000      8.21800000
O     13.18800000     -7.91900000      2.73200000
H     13.19800000     -8.42100000      3.54600000
H     12.42100000     -8.24300000      2.26000000
O     12.63700000      9.71900000     -8.83700000
H     12.26600000     10.59100000     -8.97200000
H     11.97400000      9.25200000     -8.32800000
O     -4.09400000    -15.57200000      5.72400000
H     -3.28200000    -15.76000000      6.19500000
H     -3.87100000    -14.84300000      5.14500000
O     11.23900000      5.51800000     -8.74000000
H     11.45500000      4.72900000     -9.23700000
H     12.07200000      5.98100000     -8.65300000
O     -2.28200000     -1.31000000      9.68600000
H     -2.32400000     -0.64100000      9.00300000
H     -2.51700000     -0.84800000     10.49000000
O      5.10000000      1.29900000     12.05800000
H      4.37000000      1.41300000     11.45000000
H      5.12300000      0.35800000     12.23200000
O    -14.99000000     -0.83600000      7.02000000
H    -14.79400000     -0.28500000      7.77800000
H    -15.36400000     -0.23500000      6.37700000
O      1.11800000    -11.13800000     -2.74300000
H      0.53600000    -10.37800000     -2.76400000
H      1.88700000    -10.86500000     -3.24300000
O     -7.80100000      0.17400000     14.99100000
H     -8.54700000      0.72900000     14.76300000
H     -8.16600000     -0.48900000     15.57700000
O     -7.85400000     -8.85300000     -2.93000000
H     -6.96100000     -8.68300000     -3.23000000
H     -7.86300000     -8.55200000     -2.02100000
O    -12.50700000     -4.19300000     -6.18900000
H    -12.94200000     -3.46400000     -5.74600000
H    -12.75600000     -4.96500000     -5.68000000
O     -9.94200000     -1.84400000     11.64700000
H    -10.44500000     -2.54900000     11.23900000
H    -10.59100000     -1.33800000     12.13500000
O      2.28800000     11.94800000     -3.33500000
H      2.67400000     11.68100000     -2.50100000
H      1.47700000     12.39400000     -3.09200000
O     -4.80900000      3.28900000     -1.87900000
H     -5.65400000      3.38200000     -1.44000000
H     -4.62700000      2.34900000     -1.85300000
O      4.94200000     11.19400000      1.22400000
H      4.73200000     11.74000000      1.98100000
H      5.86400000     10.96700000      1.34000000
O     -3.55800000      0.96400000     -4.24600000
H     -3.92900000      0.84500000     -3.37200000
H     -2.76400000      0.43000000     -4.24400000
O      1.99600000      3.17000000     17.49400000
H      1.30300000      3.46300000     18.08500000
H      2.09200000      3.88400000     16.86400000
O     -7.08700000     -9.38400000     -7.61700000
H     -6.59000000    -10.18500000     -7.78200000
H     -6.42200000     -8.69900000     -7.54800000
O     -1.86000000      5.78200000     11.96400000
H     -1.64400000      5.13100000     12.63200000
H     -1.36700000      6.56100000     12.22000000
O      3.17200000      3.40500000     10.13300000
H      3.66100000      2.65000000      9.80700000
H      2.25700000      3.19900000      9.94100000
O      1.87200000     14.63600000     -4.96600000
H      2.76000000     14.99200000     -4.94700000
H      1.77100000     14.29400000     -5.85500000
O      7.40400000     -3.99800000      1.89700000
H      7.37700000     -3.22900000      2.46700000
H      7.98900000     -4.60800000      2.34600000
O    -15.90300000      4.17600000      0.22200000
H    -15.89300000      3.59100000      0.98100000
H    -16.58900000      4.81300000      0.41900000
O      0.21500000    -16.45300000      2.60600000
H     -0.63300000    -16.87100000      2.45900000
H      0.20700000    -16.21600000      3.53400000
O     -1.36100000     10.82200000     11.91500000
H     -1.97700000     10.46300000     11.27700000
H     -0.64400000     11.17200000     11.38600000
O     -4.13400000     -4.73500000    -15.74700000
H     -4.72800000     -4.01400000    -15.95300000
H     -4.69400000     -5.51200000    -15.73800000
O    -15.88500000     -3.58500000      2.68700000
H    -16.01400000     -2.94800000      1.98400000
H    -16.60300000     -3.41700000      3.29800000
O      4.04100000     12.75200000     10.31000000
H      4.59800000     12.74500000     11.08900000
H      4.34000000     12.00200000      9.79600000
O      2.15400000     10.75700000      7.05800000
H      2.32500000     10.37400000      6.19800000
H      1.92100000     11.66700000      6.87300000
O      8.45000000     -0.69900000    -10.30200000
H      8.36800000     -1.64400000    -10.17300000
H      8.12000000     -0.54800000    -11.18700000
O    -11.61200000     -2.63000000      0.32500000
H    -11.51200000     -1.92400000      0.96400000
H    -12.17200000     -3.27200000      0.76200000
O      6.29900000     13.56400000      2.08300000
H      5.36200000     13.75300000      2.13100000
H      6.59300000     14.01100000      1.28900000
O    -16.47700000     -0.31900000      4.07100000
H    -17.17900000     -0.17000000      4.70500000
H    -16.89100000     -0.81700000      3.36700000
O     12.22900000     -1.52700000     -9.62100000
H     12.83000000     -1.77100000     -8.91700000
H     11.92500000     -2.36200000     -9.97600000
O    -11.92500000      1.07000000      8.26300000
H    -12.58400000      1.75800000      8.36000000
H    -11.09100000      1.51400000      8.41600000
O     15.08500000      8.24200000      6.99600000
H     15.94500000      7.90300000      6.74800000
H     14.53700000      7.46300000      7.08700000
O     -1.05600000     -8.81500000     14.89200000
H     -0.60600000     -9.57200000     15.26600000
H     -1.69900000     -8.56600000     15.55600000
O     12.00300000      4.95700000     -1.17400000
H     12.41500000      5.71000000     -0.74900000
H     12.59100000      4.22600000     -0.98700000
O     -3.99800000      7.63100000    -10.13900000
H     -4.82700000      7.17000000    -10.01000000
H     -3.47300000      7.39800000     -9.37300000
O      5.94800000    -17.36400000      3.66600000
H      6.37800000    -17.78800000      4.40800000
H      6.22100000    -16.44800000      3.72300000
O      3.09100000    -13.84200000     11.01700000
H      3.01000000    -14.61900000     11.57000000
H      4.03300000    -13.74700000     10.87400000
O     -5.78300000      5.33500000    -16.21700000
H     -6.69200000      5.31000000    -16.51400000
H     -5.42400000      4.48500000    -16.47200000
O      1.54700000      6.55800000     10.82800000
H      1.00700000      5.78900000     10.64500000
H      1.54900000      7.05000000     10.00700000
O      4.08100000     -6.18100000     -7.50800000
H      3.77100000     -6.37400000     -6.62300000
H      4.83000000     -6.76400000     -7.63100000
O     -8.72000000      6.06400000      4.86600000
H     -8.41600000      6.17300000      3.96500000
H     -8.44700000      6.86700000      5.31000000
O      8.24700000      9.47300000     11.76300000
H      8.21900000      9.63800000     12.70600000
H      8.67800000      8.62200000     11.68100000
O    -10.75600000     -1.27900000      6.88800000
H    -10.86800000     -1.62000000      7.77600000
H    -11.18600000     -0.42400000      6.90400000
O     -1.41800000      4.55000000      9.54200000
H     -2.02000000      3.80700000      9.49400000
H     -1.85300000      5.17400000     10.12400000
O     -8.43300000      6.92700000     11.43900000
H     -9.03800000      6.76400000     10.71600000
H     -7.57300000      6.69400000     11.08800000
O      3.92800000     -2.49200000      0.84000000
H      3.82200000     -3.31900000      0.37100000
H      3.13700000     -2.41600000      1.37400000
O      3.00900000      9.99300000    -15.22800000
H      2.17300000      9.72700000    -14.84500000
H      2.78200000     10.70400000    -15.82700000
O      1.60500000      7.25100000    -13.54000000
H      1.96900000      6.58000000    -12.96200000
H      1.20500000      7.88700000    -12.94700000
O    -14.39000000     -2.94800000      9.39600000
H    -14.02000000     -2.47900000      8.64900000
H    -15.18900000     -2.46500000      9.61000000
O     -8.87000000      5.08900000    -11.01100000
H     -9.46800000      4.35500000    -11.14600000
H     -8.44600000      5.21300000    -11.86000000
O    -13.27200000     -6.03600000     -0.74900000
H    -12.90000000     -6.44300000      0.03400000
H    -13.79500000     -6.72800000     -1.15300000
O    -11.66900000     -7.71100000     -3.26500000
H    -11.33600000     -8.52400000     -3.64500000
H    -12.29900000     -7.99700000     -2.60400000
O     -4.54600000     -9.93400000    -14.44100000
H     -4.10900000     -9.17100000    -14.06400000
H     -5.38700000     -9.59900000    -14.75300000
O      1.09500000    -10.47600000     11.58200000
H      0.14600000    -10.55900000     11.66700000
H      1.44800000    -11.03700000     12.27300000
O     -9.30100000     -0.45800000     -7.77500000
H     -8.38300000     -0.19400000     -7.83100000
H     -9.26900000     -1.40400000     -7.63200000
O      0.76600000     -1.75300000     16.63100000
H      0.07400000     -1.69200000     15.97200000
H      1.54600000     -1.41700000     16.18900000
O    -15.25600000      2.78900000      2.71600000
H    -14.36000000      3.12500000      2.75000000
H    -15.16900000      1.91200000      2.34400000
O      0.00000000      6.05400000     15.16300000
H      0.09200000      6.53000000     14.33800000
H     -0.00400000      6.73700000     15.83400000
O     -1.28900000      5.65900000    -14.79600000
H     -0.80800000      6.26800000    -15.35600000
H     -0.60900000      5.16000000    -14.34400000
O     -2.12600000     10.77600000     -0.00200000
H     -2.63000000     10.68700000     -0.81100000
H     -2.67900000     10.37700000      0.67000000
O    -10.32800000     -6.52800000      9.44500000
H    -10.50100000     -7.01500000     10.25100000
H     -9.41200000     -6.26100000      9.51900000
O      5.72500000    -11.24900000      9.67300000
H      4.86200000    -10.91400000      9.91700000
H      5.61600000    -12.20000000      9.65300000
O     -0.49000000     -0.68000000    -16.24100000
H     -0.59000000     -1.62600000    -16.13900000
H     -1.24300000     -0.30800000    -15.78100000
O     -8.17400000    -10.51400000      7.02400000
H     -7.53900000    -10.77800000      7.69100000
H     -7.66600000     -9.99100000      6.40400000
O      4.99400000     -1.99500000    -13.99600000
H      5.55200000     -2.20100000    -14.74600000
H      5.56000000     -1.50000000    -13.40400000
O    -15.81800000      7.59700000      1.53700000
H    -16.59800000      7.33800000      1.04600000
H    -15.46300000      6.77400000      1.87300000
O     -7.83900000     -1.42400000     -0.85500000
H     -8.22100000     -2.29600000     -0.95900000
H     -8.19300000     -1.10500000     -0.02500000
O     -0.42300000     -5.00300000    -13.53600000
H      0.35600000     -5.35100000    -13.97000000
H     -0.71000000     -5.71000000    -12.95700000
O      9.05300000    -11.52500000      1.30400000
H      8.51500000    -11.92900000      1.98400000
H      8.65500000    -10.66600000      1.16200000
O    -13.74400000      1.61000000     11.35600000
H    -14.32600000      2.34000000     11.57000000
H    -13.00200000      2.01900000     10.91100000
O     -5.46800000      2.47800000     14.26200000
H     -4.81000000      3.01700000     14.70000000
H     -6.13600000      3.10000000     13.97500000
O     13.20500000     -0.22000000      5.36300000
H     13.83800000      0.38600000      5.74800000
H     12.39100000      0.28100000      5.31600000
O      0.57800000     -5.36600000     13.44800000
H      0.47400000     -5.20200000     12.51100000
H      0.66800000     -6.31600000     13.51700000
O     -6.67700000     -9.26000000     13.99000000
H     -7.45100000     -9.04600000     14.51200000
H     -6.16100000     -8.45400000     13.98600000
O    -14.54200000      0.20000000      1.48500000
H    -14.19600000     -0.09800000      0.64300000
H    -15.40300000     -0.21100000      1.54800000
O      7.25100000      1.39200000      8.90100000
H      7.68700000      2.24300000      8.86800000
H      6.47200000      1.50000000      8.35400000
O      6.27000000      7.07900000      0.59600000
H      6.86200000      7.00300000      1.34400000
H      6.84100000      7.29800000     -0.14000000
O     13.76400000      6.92400000     -5.29100000
H     14.68000000      7.14000000     -5.11800000
H     13.68900000      6.94100000     -6.24500000
O     -7.65000000     -0.55600000     10.43000000
H     -8.52900000     -0.87700000     10.62800000
H     -7.32800000     -0.21100000     11.26300000
O      2.85600000    -18.17700000      0.46400000
H      1.97700000    -17.89600000      0.20900000
H      2.95300000    -17.86900000      1.36500000
O    -12.64000000     12.41500000     -0.35700000
H    -12.46400000     11.56900000      0.05600000
H    -12.28000000     12.33000000     -1.24000000
O      2.00300000     -6.12400000      3.16000000
H      2.53800000     -6.41100000      2.42000000
H      1.11700000     -6.41200000      2.94100000
O     -7.17600000     -6.38800000      8.75000000
H     -7.06200000     -6.84200000      9.58500000
H     -6.28500000     -6.21400000      8.44900000
O     15.50000000      4.89900000      7.92800000
H     16.23700000      5.43000000      7.62400000
H     14.72400000      5.38700000      7.65400000
O      5.63700000     -1.29100000     12.73600000
H      6.22200000     -1.55000000     13.44900000
H      5.34200000     -2.11900000     12.35700000
O      5.74900000     -4.00800000    -11.39200000
H      5.05300000     -3.35200000    -11.36000000
H      5.40300000     -4.69600000    -11.96100000
O     11.56600000      1.26600000     -0.81200000
H     11.23700000      0.76400000     -0.06600000
H     10.82400000      1.80800000     -1.08100000
O     -1.43300000     -9.21000000    -13.14600000
H     -0.91200000     -8.61400000    -12.60900000
H     -2.24700000     -9.32600000    -12.65400000
O    -14.76600000     -8.79600000      1.11900000
H    -15.43300000     -9.48200000      1.14400000
H    -15.00200000     -8.20700000      1.83500000
O    -10.15000000      4.01400000      5.69700000
H    -10.70600000      3.90400000      4.92600000
H     -9.73600000      4.86800000      5.57400000
O      3.08200000      4.50800000    -15.00600000
H      2.56400000      4.62000000    -14.21000000
H      3.99000000      4.58700000    -14.71400000
O     -4.20400000      3.96900000    -10.69700000
H     -3.97500000      4.16100000    -11.60600000
H     -3.36100000      3.90800000    -10.24600000
O     -8.85900000      1.66900000    -15.94800000
H     -8.75100000      2.00500000    -16.83700000
H     -7.96800000      1.48200000    -15.65200000
O      0.20800000     13.61600000     -2.66700000
H     -0.69800000     13.54000000     -2.96500000
H      0.66100000     14.05300000     -3.38800000
O     -3.53700000     13.15200000      2.66700000
H     -4.13900000     13.88000000      2.82900000
H     -3.69500000     12.54600000      3.39100000
O     -9.32900000     -0.87200000     -3.41600000
H     -8.71700000     -1.14700000     -2.73300000
H    -10.01600000     -1.53800000     -3.40400000
O     14.80300000      7.52900000     -1.03300000
H     14.06600000      8.05100000     -1.35200000
H     15.09800000      7.98700000     -0.24600000
O     -8.18800000      4.12300000     14.61600000
H     -8.00300000      3.78200000     15.49100000
H     -8.12100000      5.07300000     14.71100000
O     -8.08700000     -2.75100000      2.98200000
H     -8.70000000     -3.47000000      2.83100000
H     -8.39800000     -2.33600000      3.78600000
O     -5.71300000     -2.26800000     15.08400000
H     -5.15300000     -3.03800000     15.18000000
H     -5.19900000     -1.66400000     14.54800000
O      4.31600000    -14.23100000      1.14600000
H      4.61500000    -13.32300000      1.10500000
H      3.82500000    -14.35800000      0.33400000
O     -0.44200000    -15.57800000      5.16700000
H     -0.93500000    -15.60000000      5.98800000
H     -0.28100000    -14.64800000      5.01000000
O    -11.74600000     -4.45900000     12.58700000
H    -12.03400000     -3.74400000     13.15500000
H    -10.80900000     -4.30800000     12.46800000
O     -3.47600000     -0.09700000    -11.16400000
H     -3.18100000     -0.56900000    -11.94200000
H     -3.20000000      0.80700000    -11.31300000
O     -8.10000000     -8.47600000      2.84300000
H     -8.78000000     -7.82300000      3.01200000
H     -7.46200000     -8.34300000      3.54400000
O     -7.61600000     14.83000000     -1.69700000
H     -7.14800000     15.46100000     -2.24400000
H     -8.00100000     15.35800000     -0.99800000
O     -7.47800000     -2.18400000     17.01100000
H     -6.77400000     -2.05300000     16.37600000
H     -7.50600000     -1.36600000     17.50900000
O     -5.31900000     -4.71200000      4.50000000
H     -5.44900000     -4.21600000      5.30800000
H     -5.72900000     -4.17600000      3.82100000
O    -12.23100000      8.61100000      5.84200000
H    -13.11600000      8.24800000      5.87900000
H    -11.84500000      8.22100000      5.05700000
O     13.70300000      3.05500000     -0.93000000
H     13.17400000      2.34200000     -1.28700000
H     13.88700000      2.79000000     -0.02900000
O     -3.98900000    -11.12900000      8.90100000
H     -4.19500000    -11.20600000      9.83300000
H     -4.25200000    -10.23800000      8.67100000
O     -8.49700000     -3.33100000      8.32800000
H     -8.28600000     -3.34500000      9.26200000
H     -7.67900000     -3.08000000      7.90100000
O     -2.82200000    -11.67600000    -10.19200000
H     -3.63200000    -11.43000000     -9.74500000
H     -3.06900000    -11.74100000    -11.11500000
O      5.85600000      2.60000000      6.12400000
H      6.46200000      2.52700000      5.38700000
H      6.18500000      3.34200000      6.63200000
O      6.24800000     12.85800000     -0.77100000
H      5.70700000     12.55000000     -0.04300000
H      7.01100000     12.28000000     -0.76300000
O     -2.18700000     13.69700000     -0.09400000
H     -2.79500000     13.33800000      0.55300000
H     -1.43400000     13.10600000     -0.06700000
O      8.59200000     -8.08800000     -4.17000000
H      9.48900000     -8.29700000     -4.43200000
H      8.38500000     -7.28400000     -4.64500000
O    -12.31300000     -7.86600000      5.39500000
H    -12.94400000     -8.11400000      6.06900000
H    -12.30900000     -8.60500000      4.78600000
O      5.59900000     -0.43500000     -9.12300000
H      5.59000000      0.38300000     -8.62600000
H      6.52800000     -0.63400000     -9.24200000
O     -0.51800000      2.39700000     -6.68300000
H     -0.52600000      2.04900000     -7.57500000
H     -1.02100000      3.20900000     -6.73900000
O     -8.74800000      9.22400000      7.47400000
H     -8.34600000      9.77700000      8.14400000
H     -8.01000000      8.78300000      7.05300000
O      7.29500000     -1.60900000      3.16800000
H      7.04800000     -1.05900000      3.91100000
H      6.89500000     -1.18200000      2.41000000
O     -5.70900000     -6.47600000    -14.23800000
H     -6.56100000     -6.05800000    -14.11600000
H     -5.89800000     -7.25900000    -14.75400000
O     13.00900000     -4.38000000      2.48500000
H     13.06100000     -4.85000000      3.31700000
H     12.76000000     -3.48900000      2.72800000
O    -14.03500000    -11.85900000      2.07300000
H    -13.77200000    -12.58900000      1.51300000
H    -13.68200000    -11.08300000      1.63700000
O     -5.58900000     14.87800000      3.30700000
H     -6.17900000     15.55600000      2.97800000
H     -6.15600000     14.12300000      3.46400000
O      4.21300000      1.89400000     14.90900000
H      4.51800000      1.55300000     14.06800000
H      3.61100000      2.60200000     14.67700000
O      5.27400000     -3.89500000     15.53000000
H      5.03600000     -4.16900000     14.64400000
H      5.00800000     -4.62700000     16.08700000
O     -8.52300000     13.03000000      6.97300000
H     -7.83000000     12.42200000      6.71500000
H     -9.31200000     12.48900000      7.01800000
O      9.88800000     10.87100000      6.16000000
H      9.40700000     10.04400000      6.19000000
H     10.28000000     10.95100000      7.03000000
O      8.06000000      1.17100000      1.34500000
H      7.28400000      0.61900000      1.43600000
H      7.84900000      1.76400000      0.62400000
O      4.22300000     12.49600000     -5.26900000
H      5.00600000     12.88100000     -4.87500000
H      3.59400000     12.44400000     -4.55000000
O      6.01600000      9.76000000      4.66600000
H      6.41800000     10.01800000      3.83600000
H      5.77400000     10.58700000      5.08200000
O      7.06600000      6.19600000      4.72300000
H      6.68700000      5.61800000      4.06100000
H      6.59600000      5.97900000      5.52800000
O     -0.67000000    -12.13900000    -13.73600000
H     -1.26000000    -11.41100000    -13.53900000
H     -1.24700000    -12.84200000    -14.03200000
O      4.12700000      1.27000000      8.79600000
H      4.35800000      0.34600000      8.89500000
H      3.29700000      1.25900000      8.32000000
O    -10.64800000      5.64500000     -3.77700000
H    -10.02300000      5.24100000     -4.38000000
H    -11.50300000      5.33700000     -4.07600000
O     11.40700000     -8.54700000     -0.88900000
H     11.94700000     -7.76100000     -0.97800000
H     11.90900000     -9.11800000     -0.30800000
O    -13.25200000     -1.34500000     -8.86300000
H    -12.58900000     -1.10400000     -8.21600000
H    -14.07700000     -1.03900000     -8.48600000
O    -11.40800000      8.77200000    -12.22900000
H    -10.86200000      8.42500000    -11.52400000
H    -12.11700000      8.13500000    -12.31900000
O     11.48700000    -11.19400000     -7.20400000
H     10.92600000    -10.46500000     -6.93900000
H     12.21300000    -10.78000000     -7.67000000
O     -6.02400000      5.49700000     -9.59800000
H     -6.83200000      5.49200000    -10.11200000
H     -5.50800000      4.77500000     -9.95600000
O     -7.36200000      1.02700000     -3.87800000
H     -7.63500000      1.93400000     -3.74200000
H     -8.17600000      0.52400000     -3.83700000
O      8.67500000     -5.08600000     -7.36100000
H      8.54200000     -4.95600000     -6.42200000
H      9.62400000     -5.16900000     -7.45900000
O      3.13100000     -9.64200000      4.08100000
H      3.62700000    -10.34700000      4.49800000
H      2.21900000     -9.92800000      4.13300000
O     -7.95100000     -6.49600000     -4.41900000
H     -7.07900000     -6.12000000     -4.30200000
H     -8.00300000     -7.19100000     -3.76400000
O      9.25800000      2.81900000     -7.81400000
H      9.22400000      3.46700000     -8.51700000
H      9.92300000      2.19200000     -8.09800000
O     -2.08000000      8.79800000     -2.36200000
H     -3.02500000      8.73300000     -2.22800000
H     -1.96300000      9.60900000     -2.85500000
O    -14.39800000      9.29800000      3.74800000
H    -14.75700000      8.47200000      4.07200000
H    -14.72400000      9.36400000      2.85000000
O     -3.13200000      5.26600000      7.16700000
H     -2.79300000      6.14800000      7.31500000
H     -2.35000000      4.72100000      7.07400000
O     -2.47300000      0.82100000      8.21300000
H     -1.79300000      0.76700000      7.54200000
H     -3.21500000      1.23200000      7.76900000
O     -1.30400000     -3.46200000      3.85100000
H     -1.49200000     -2.66700000      4.35000000
H     -0.37900000     -3.38700000      3.62000000
O     -7.40600000      0.11800000    -12.06200000
H     -8.16400000      0.15400000    -12.64600000
H     -6.97100000      0.96200000    -12.18300000
O      3.12100000      5.10600000    -11.55400000
H      3.35200000      4.40000000    -10.95000000
H      3.65000000      5.85000000    -11.26500000
O    -14.90100000     -6.65000000      2.93500000
H    -15.23200000     -5.76900000      2.75700000
H    -15.00500000     -6.75700000      3.88100000
O    -12.95800000      5.23100000      4.94300000
H    -13.56100000      5.83800000      5.37200000
H    -12.40400000      5.78900000      4.39700000
O    -12.81900000    -10.25600000     -6.70600000
H    -12.81500000     -9.30200000     -6.77900000
H    -12.72000000    -10.42600000     -5.76900000
O      3.51400000     -6.06800000     -4.92900000
H      2.60300000     -5.90100000     -4.68700000
H      4.01800000     -5.80800000     -4.15800000
O      4.27500000     -3.58300000     11.38700000
H      3.82200000     -4.28300000     11.85800000
H      5.19800000     -3.83800000     11.41000000
O      9.34300000     -8.26600000    -10.95100000
H      9.47900000     -9.15700000    -11.27200000
H     10.19200000     -8.00800000    -10.59200000
O     11.99300000     -1.62000000     -5.20800000
H     12.88600000     -1.40800000     -5.48100000
H     11.62400000     -0.78300000     -4.92500000
O    -15.88600000     -0.34400000     -7.70700000
H    -15.94500000     -0.97400000     -6.98900000
H    -16.67200000     -0.50400000     -8.23000000
O      4.30300000     -9.50800000      7.41800000
H      3.84700000     -9.84900000      8.18700000
H      5.22000000     -9.45600000      7.68700000
O      6.49100000     11.81900000     -9.89300000
H      5.71600000     11.26400000     -9.80600000
H      7.17400000     11.35400000     -9.41000000
O     -2.67800000     -0.29700000     -8.52000000
H     -3.17700000     -0.38500000     -9.33200000
H     -2.73700000     -1.15900000     -8.10900000
O     -5.35100000     10.20000000     -8.14900000
H     -5.80700000     10.64000000     -7.43100000
H     -5.91500000     10.33700000     -8.91000000
O     10.80800000      1.22100000      5.65600000
H     10.96200000      1.85500000      4.95600000
H     10.05100000      1.56600000      6.12900000
O      5.41900000     -6.45200000     10.70500000
H      6.21100000     -6.06100000     11.07500000
H      5.13800000     -7.09000000     11.36100000
O      8.50100000      6.80800000      2.38500000
H      9.06500000      7.47400000      2.77900000
H      8.01600000      6.43900000      3.12300000
O      1.98900000      0.67800000     16.63000000
H      2.68200000      0.28000000     17.15600000
H      2.07500000      1.61700000     16.79200000
O     11.36400000      3.56200000    -12.59900000
H     12.24700000      3.43200000    -12.94500000
H     11.05400000      4.36100000    -13.02700000
O      9.32500000      7.19000000     11.62200000
H     10.20900000      6.90400000     11.85100000
H      8.75100000      6.53000000     12.01200000
O     -1.90300000     16.70200000      4.78200000
H     -2.39400000     17.19800000      4.12700000
H     -2.21600000     17.03800000      5.62100000
O     -1.66600000    -13.48700000     -6.22200000
H     -1.49700000    -13.05100000     -7.05700000
H     -0.85200000    -13.38600000     -5.73000000
O      0.82700000     -6.71300000     -1.94400000
H      1.59700000     -7.20800000     -1.66300000
H      1.11500000     -6.24700000     -2.72900000
O      9.01200000      8.21300000      5.24800000
H      9.65400000      7.90900000      5.89000000
H      8.21900000      7.71500000      5.44800000
O      7.59600000     14.03900000      4.36100000
H      7.07500000     14.03400000      3.55800000
H      7.31100000     14.82500000      4.82700000
O     -4.01500000     -8.22000000      2.50900000
H     -4.35200000     -9.11600000      2.51500000
H     -4.12000000     -7.91800000      3.41100000
O      5.78600000      8.80100000     -6.60900000
H      5.37400000      9.22900000     -7.36000000
H      6.51300000      8.30500000     -6.98500000
O      9.81800000     12.69400000      4.11500000
H      8.89400000     12.93800000      4.06000000
H      9.84300000     11.99600000      4.76900000
O      2.02200000     -8.76500000     16.13600000
H      1.88800000     -8.22700000     15.35600000
H      1.91200000     -8.15800000     16.86800000
O     -4.32900000      8.82000000     -6.19400000
H     -4.99500000      8.13600000     -6.26700000
H     -4.56000000      9.45300000     -6.87400000
O     -1.32500000     -6.08400000      6.34700000
H     -1.23900000     -6.21200000      7.29100000
H     -0.64200000     -6.63500000      5.96600000
O     -9.72200000     13.06200000     -2.12500000
H     -9.68500000     12.36800000     -1.46700000
H     -8.95200000     13.60200000     -1.94700000
O      3.37100000     -9.84300000     10.53200000
H      3.61900000     -9.13500000     11.12700000
H      2.50400000    -10.11500000     10.83100000
O      1.60500000     -5.91300000    -15.13800000
H      1.94200000     -6.74000000    -14.79400000
H      2.33400000     -5.29900000    -15.04300000
O     13.29300000      3.27200000     -9.49200000
H     13.89600000      2.60100000     -9.81500000
H     13.13800000      3.03400000     -8.57800000
O      2.14300000     14.21500000     -0.66000000
H      1.42100000     14.04600000     -1.26500000
H      1.98400000     13.62300000      0.07500000
O     -2.97600000     -5.48700000     10.72700000
H     -3.09900000     -5.70000000     11.65200000
H     -3.43200000     -4.65400000     10.61100000
O      3.95400000     -3.52800000     -6.71900000
H      3.77100000     -2.96500000     -7.47100000
H      3.89100000     -4.41800000     -7.06500000
O    -11.12400000     -5.42000000     -8.37400000
H    -10.40200000     -5.77600000     -7.85600000
H    -11.61000000     -4.86900000     -7.76100000
O    -13.16400000      1.87000000    -11.40200000
H    -13.34200000      1.60100000    -10.50100000
H    -14.02500000      2.08600000    -11.76200000
O      0.51000000     10.44000000     -0.44400000
H     -0.43700000     10.57400000     -0.39400000
H      0.85800000     10.90400000      0.31700000
O      0.84400000     -5.16100000     -4.13300000
H      1.08000000     -5.19600000     -5.06000000
H      0.04400000     -4.63700000     -4.11000000
O     16.83000000     -0.99800000     -1.13000000
H     16.76800000     -0.10900000     -1.47900000
H     16.61700000     -1.56200000     -1.87300000
O     13.95100000      1.74700000      1.54600000
H     14.53200000      2.24600000      2.12000000
H     14.36500000      0.88600000      1.47600000
O     -1.04300000     -3.46700000     15.16400000
H     -0.95700000     -4.04700000     15.92100000
H     -0.38100000     -3.77900000     14.54700000
O      5.64200000     12.21100000      5.34400000
H      6.38900000     12.78700000      5.50700000
H      4.95300000     12.54300000      5.92100000
O      4.53600000     -9.15000000     -9.12100000
H      5.22100000     -8.49100000     -9.00300000
H      4.92200000     -9.95900000     -8.78400000
O    -11.00600000    -14.12100000     -0.68800000
H    -11.32400000    -14.62700000     -1.43600000
H    -10.13100000    -13.83400000     -0.94800000
O     10.30800000     -3.47400000     -3.30700000
H     10.56000000     -2.75900000     -3.89100000
H     10.03600000     -3.03900000     -2.49800000
O     -3.13300000     -7.36800000    -14.28400000
H     -2.85600000     -7.78700000    -13.46900000
H     -3.77900000     -6.71700000    -14.01100000
O      2.85200000     18.27200000     -0.58900000
H      2.38100000     19.07600000     -0.37000000
H      2.25400000     17.79400000     -1.16400000
O     11.85400000     12.85200000      2.56300000
H     11.01300000     12.87300000      3.01900000
H     11.73100000     12.21000000      1.86400000
O    -12.69600000      9.66300000     -0.45900000
H    -11.94200000      9.69400000      0.13000000
H    -12.42300000      9.08100000     -1.16800000
O      9.76100000      3.06300000      9.57000000
H      9.65300000      2.32000000     10.16400000
H     10.29400000      2.72100000      8.85300000
O     -5.20000000      0.52100000     -2.09600000
H     -5.20000000     -0.42000000     -1.92100000
H     -6.02100000      0.67800000     -2.56100000
O    -13.65600000     -0.89600000     -0.76900000
H    -12.77600000     -0.63000000     -1.03300000
H    -13.61400000     -1.85100000     -0.72300000
O      8.40700000     -6.10600000      6.16000000
H      8.57000000     -6.08800000      5.21700000
H      7.70300000     -5.47100000      6.29300000
O     -4.26400000      6.68100000      0.63000000
H     -4.66900000      6.26800000     -0.13200000
H     -3.60000000      6.05400000      0.91800000
O     11.05200000      9.69700000      8.71900000
H     10.11500000      9.53300000      8.82800000
H     11.45400000      8.83100000      8.77300000
O     14.10300000     -9.28900000      5.44900000
H     14.37900000     -9.98000000      6.05200000
H     13.44500000     -8.79400000      5.93700000
O      4.62800000     10.62000000      8.62900000
H      4.69700000      9.67000000      8.72400000
H      3.78100000     10.75700000      8.20400000
O      9.18600000     -1.56700000      7.02600000
H      8.61900000     -1.65400000      7.79200000
H     10.05600000     -1.40200000      7.38900000
O     -1.25800000     16.23800000     -1.15900000
H     -1.27400000     15.39000000     -0.71500000
H     -0.36200000     16.31900000     -1.48700000
O      9.97700000      4.19500000      1.88300000
H      9.46300000      4.99900000      1.95900000
H      9.76900000      3.86000000      1.01100000
O     12.20000000     -7.97500000     -4.98700000
H     11.72600000     -7.83700000     -5.80700000
H     11.98400000     -7.21000000     -4.45300000
O     -7.94200000      3.99500000     -3.86400000
H     -8.66500000      3.81200000     -4.46300000
H     -7.16200000      3.98300000     -4.41900000
O      1.54100000     13.26100000      6.33600000
H      0.59800000     13.42300000      6.37600000
H      1.90200000     14.04500000      5.92300000
O      3.15700000     -7.35200000      5.85400000
H      3.72900000     -7.56600000      6.59100000
H      3.51300000     -7.85500000      5.12100000
O      7.22900000    -14.75500000     -0.83400000
H      7.93200000    -14.30300000     -0.36700000
H      7.23300000    -14.36500000     -1.70800000
O     16.22300000      1.86100000     -6.96700000
H     15.50200000      1.61700000     -6.38600000
H     16.97600000      1.95900000     -6.38500000
O     -1.59000000    -10.11400000     12.35900000
H     -1.84400000     -9.57700000     13.10900000
H     -2.12900000    -10.90200000     12.43500000
O     -0.62400000     11.47600000    -10.87300000
H     -1.33600000     11.14100000    -10.32800000
H     -0.91900000     12.34400000    -11.14700000
O      9.89400000     -2.62000000      4.55100000
H      9.71300000     -2.41800000      5.46900000
H      9.21700000     -2.14900000      4.06500000
O     -2.96400000    -11.97100000      5.81100000
H     -3.84900000    -11.88800000      6.16700000
H     -2.61100000    -11.08200000      5.83800000
O      7.04700000     12.13300000      8.13800000
H      6.33000000     11.62000000      7.76600000
H      7.12100000     11.82400000      9.04100000
O     -4.96100000     -7.67100000     -6.83600000
H     -4.84600000     -8.31000000     -6.13300000
H     -4.87800000     -6.82100000     -6.40300000
O      4.87400000    -16.22600000     -2.95500000
H      5.35400000    -16.57900000     -2.20600000
H      4.57500000    -15.36500000     -2.66300000
O    -11.73500000      7.74200000     -2.05200000
H    -12.51400000      7.30500000     -1.70800000
H    -11.23700000      7.04500000     -2.47900000
O      3.48400000     10.67200000     -0.94600000
H      3.05300000      9.85200000     -0.70700000
H      3.79300000     11.03100000     -0.11500000
O      1.92700000      9.26800000      9.94100000
H      2.28700000      9.77700000     10.66700000
H      2.67800000      9.09800000      9.37200000
O      8.51800000    -10.63400000      7.25600000
H      8.03100000    -11.39100000      6.93100000
H      7.88300000    -10.15100000      7.78600000
O     18.11300000      3.24300000     -0.58700000
H     17.77900000      2.94600000      0.25900000
H     17.80000000      4.14500000     -0.66500000
O     13.11900000     -0.71800000     10.09800000
H     14.07200000     -0.76700000     10.17300000
H     12.84100000     -0.25600000     10.89000000
O     -9.98100000     -6.87500000      4.30100000
H     -9.49300000     -6.59100000      5.07400000
H    -10.86600000     -7.04100000      4.62500000
O      8.51700000     14.47000000     -5.27200000
H      8.84200000     15.16700000     -4.70300000
H      9.11400000     14.47300000     -6.02000000
O     -3.47400000     17.51400000      2.45400000
H     -4.26700000     16.98000000      2.51000000
H     -3.27300000     17.54700000      1.51900000
O      1.00200000    -10.99500000    -10.70000000
H      0.05500000    -11.06400000    -10.58000000
H      1.20700000    -10.08900000    -10.46800000
O      0.69900000      8.55600000      2.59200000
H      0.32200000      9.31400000      3.03900000
H      1.52200000      8.87900000      2.22400000
O      3.32600000      3.12000000     -9.47000000
H      3.09600000      3.49100000     -8.61900000
H      4.23900000      2.84900000     -9.37500000
O      7.66400000      2.58000000      4.00000000
H      7.98400000      1.78800000      3.56800000
H      8.21100000      3.28200000      3.64900000
O      8.50700000      2.46600000     15.32300000
H      9.28700000      2.91800000     14.99900000
H      7.89900000      2.47900000     14.58300000
O     -6.24900000     13.76400000     -4.83100000
H     -6.12700000     13.50000000     -3.91900000
H     -6.48400000     14.69100000     -4.78300000
O      4.68400000     -8.53000000     12.56700000
H      4.75000000     -8.31700000     13.49800000
H      5.03300000     -9.41900000     12.50000000
O    -13.45300000      6.28200000      1.57800000
H    -13.37100000      6.48500000      0.64600000
H    -13.27500000      5.34300000      1.63500000
O      0.01200000      6.76600000     -0.37300000
H     -0.43200000      7.61200000     -0.42700000
H     -0.68500000      6.12100000     -0.49500000
O      8.42900000      9.71300000     -9.16500000
H      9.31200000      9.60400000     -9.51900000
H      7.92500000      8.99800000     -9.55500000
O      4.59300000    -11.38200000     -7.21800000
H      4.77400000    -11.03500000     -6.34500000
H      3.64600000    -11.28400000     -7.32300000
O      1.13600000    -11.33300000      3.90800000
H      1.46500000    -12.11700000      4.34800000
H      1.31700000    -11.48500000      2.98000000
O     -1.81300000      9.19000000    -13.78700000
H     -2.30800000      8.41400000    -13.52200000
H     -2.27100000      9.51100000    -14.56400000
O    -12.68400000      3.54300000      2.01100000
H    -12.28300000      2.94700000      2.64300000
H    -12.15000000      3.45000000      1.22200000
O     15.95700000      3.05900000      2.66300000
H     16.76200000      2.77300000      2.23100000
H     16.12700000      2.92800000      3.59600000
O     -6.06300000    -10.48000000      2.54500000
H     -6.57900000     -9.75600000      2.19000000
H     -6.69800000    -11.01600000      3.02100000
O     -4.67700000      9.84800000     -1.96800000
H     -5.15700000     10.62700000     -1.68700000
H     -5.25000000      9.11700000     -1.73500000
O     16.25200000      4.63300000     -7.79700000
H     16.00700000      3.77800000     -7.44400000
H     16.66100000      4.43600000     -8.64000000
O     11.76300000      1.10200000     -4.60700000
H     12.52600000      1.24100000     -4.04600000
H     11.40400000      1.97900000     -4.74500000
O      7.46300000     10.20300000      2.08500000
H      7.44500000      9.53300000      1.40200000
H      8.38900000     10.28400000      2.31700000
O      3.36600000     -1.83200000     -9.26600000
H      4.15600000     -1.30800000     -9.39700000
H      3.31800000     -2.39100000    -10.04100000
O     14.92600000     -8.66700000     -5.23900000
H     14.04000000     -8.54200000     -4.89600000
H     15.37000000     -7.83800000     -5.05900000
O      0.56800000     -9.19800000      7.60100000
H      1.10600000     -9.95600000      7.83000000
H     -0.16100000     -9.22600000      8.22000000
O      8.82300000     -6.76400000      9.95400000
H      9.53100000     -6.99900000      9.35400000
H      8.33200000     -6.08500000      9.49100000
O     -9.53400000     -3.12900000     -7.44800000
H    -10.40500000     -2.77800000     -7.26100000
H     -9.69800000     -4.00700000     -7.79200000
O    -11.95200000     -0.38000000      2.43800000
H    -12.06300000     -1.05300000      3.11000000
H    -12.82100000      0.01000000      2.34500000
O      7.38700000      7.22900000     -1.92000000
H      8.01900000      7.09900000     -2.62700000
H      7.39000000      8.17400000     -1.76700000
O     -0.29200000     -3.68900000    -16.16300000
H     -0.49000000     -4.10200000    -15.32200000
H     -0.66100000     -4.28500000    -16.81500000
O     13.75800000     -5.68700000    -10.82200000
H     13.27500000     -4.94800000    -11.19400000
H     14.56100000     -5.29700000    -10.47500000
O     -3.66100000    -12.08000000    -12.85400000
H     -4.21500000    -11.53500000    -13.41300000
H     -3.62900000    -12.92600000    -13.30000000
O    -12.68400000     -4.95300000      5.10200000
H    -12.65400000     -5.89500000      5.26400000
H    -13.33000000     -4.62300000      5.72700000
O     -4.31000000     -3.78900000    -12.63100000
H     -4.53600000     -4.18000000    -13.47500000
H     -4.52800000     -2.86200000    -12.73000000
O      7.01600000    -14.67100000     -3.86700000
H      6.50500000    -14.12600000     -4.46500000
H      6.67800000    -15.55700000     -4.00300000
O      3.05100000      9.50400000     12.68700000
H      3.93300000      9.81100000     12.89800000
H      2.53600000      9.70000000     13.46900000
O     -1.94200000      7.65900000      7.34700000
H     -1.35100000      7.94600000      8.04200000
H     -2.00300000      8.41100000      6.75800000
O    -12.56000000      3.73800000      8.27900000
H    -12.16100000      4.56700000      8.01500000
H    -12.97700000      3.40900000      7.48200000
O     -5.50600000     -2.04500000      3.06200000
H     -5.43300000     -1.49100000      2.28500000
H     -6.35500000     -2.47800000      2.96800000
O     -1.87400000    -15.44500000      7.43100000
H     -2.48500000    -14.98500000      8.00600000
H     -1.86600000    -16.34400000      7.76000000
O     12.80800000      1.65500000     -7.29400000
H     12.74600000      1.68300000     -6.33900000
H     12.40400000      0.82100000     -7.53600000
O     -3.05900000      6.85100000    -12.89200000
H     -3.02400000      6.17200000    -12.21900000
H     -2.69100000      6.43500000    -13.67100000
O     16.02000000     -3.82800000     -0.07500000
H     16.15500000     -4.04800000      0.84700000
H     16.27900000     -2.90900000     -0.14200000
O     -7.99200000    -14.42300000     -3.74300000
H     -7.32000000    -13.76500000     -3.92200000
H     -8.22900000    -14.28000000     -2.82700000
O     -0.81800000      5.96600000      3.29000000
H     -0.08700000      5.41200000      3.56200000
H     -0.43500000      6.83800000      3.19000000
O      3.32400000     16.70000000      1.80300000
H      3.10300000     17.46400000      1.27000000
H      3.79200000     16.11800000      1.20400000
O     15.62200000     10.28000000      0.46100000
H     14.88000000      9.88800000     -0.00000000
H     15.66500000      9.80400000      1.29100000
O    -13.07700000     -8.96300000     -0.99800000
H    -13.67900000     -8.79200000     -0.27400000
H    -12.47400000     -9.62400000     -0.65700000
O     -7.85900000      2.29900000     -9.50200000
H     -8.57500000      2.00100000    -10.06300000
H     -7.53800000      1.50200000     -9.08100000
O     -3.38800000     -9.66400000     -2.40500000
H     -3.30300000    -10.26700000     -1.66700000
H     -3.69600000     -8.84700000     -2.01300000
O      7.20500000     11.73800000     10.84000000
H      6.57900000     11.99400000     11.51800000
H      7.63000000     10.95500000     11.19000000
O     -6.38200000    -10.57600000    -10.75300000
H     -6.75900000    -11.29600000    -11.26000000
H     -6.88600000     -9.80700000    -11.02000000
O    -12.02600000     -7.38500000      1.65300000
H    -11.39500000     -8.06900000      1.88000000
H    -12.85900000     -7.70300000      2.00100000
O      3.50700000    -13.99100000     -1.73200000
H      3.25600000    -14.11200000     -2.64800000
H      4.23900000    -13.37500000     -1.76400000
O     -2.28600000     -9.41800000      5.98900000
H     -3.04300000     -8.83400000      6.04000000
H     -1.53400000     -8.83000000      5.92500000
O     12.17200000     -7.37000000     -9.56600000
H     12.86100000     -6.82300000     -9.94400000
H     12.62200000     -8.17200000     -9.30100000
O     -0.00100000      7.69800000     12.75700000
H     -0.32300000      8.58400000     12.59200000
H      0.63100000      7.53800000     12.05600000
O     -8.87900000     -3.93600000     -0.20200000
H     -9.71100000     -3.59700000      0.12700000
H     -8.42900000     -4.26500000      0.57600000
O     -0.77900000      1.06200000     16.31400000
H     -0.76600000      1.76600000     15.66500000
H      0.12900000      0.99100000     16.60800000
O      9.14700000     -6.81600000      0.00600000
H      9.55000000     -7.46800000     -0.56800000
H      9.65300000     -6.01800000     -0.14600000
O     -6.18700000      6.68400000     -2.01100000
H     -6.80200000      6.08600000     -2.43600000
H     -5.45200000      6.74500000     -2.62100000
O     14.39300000      2.22200000     -4.26700000
H     14.03300000      3.06800000     -4.00100000
H     15.25900000      2.19200000     -3.86100000
O     -8.49400000     -5.82600000      6.45500000
H     -8.98000000     -5.00500000      6.52900000
H     -8.18000000     -5.99800000      7.34300000
O    -12.70300000      6.44500000     -8.65800000
H    -12.77700000      6.92000000     -7.83000000
H    -13.16100000      6.99600000     -9.29300000
O     -2.87600000      0.13900000    -14.80800000
H     -3.60200000     -0.46800000    -14.66400000
H     -3.00600000      0.82800000    -14.15800000
O     -1.88500000     -5.27100000     -1.66800000
H     -2.42500000     -5.38400000     -0.88600000
H     -1.16600000     -5.89200000     -1.55500000
O      7.76700000    -10.45700000     -2.47500000
H      7.76500000     -9.73200000     -3.10000000
H      8.66400000    -10.78900000     -2.49600000
O      5.04400000     -1.25200000      8.95900000
H      4.93300000     -1.30900000      8.01000000
H      5.94200000     -1.54600000      9.11200000
O      2.63200000     -0.66100000     14.45300000
H      3.50800000     -0.35400000     14.21800000
H      2.39200000     -0.13900000     15.21800000
O      9.98600000      9.52500000      2.90900000
H      9.52800000      9.30200000      3.71900000
H     10.91000000      9.37500000      3.10600000
O      5.37600000    -11.89200000     -1.65300000
H      6.27600000    -11.57000000     -1.70600000
H      4.91200000    -11.22100000     -1.15200000
O      3.26800000     -3.79300000     -1.54500000
H      3.28800000     -3.08900000     -2.19400000
H      3.90700000     -4.43100000     -1.86400000
O     -9.22300000      2.64400000     10.68000000
H     -9.02800000      1.71900000     10.53100000
H     -9.41700000      2.99100000      9.81000000
O     -6.52300000      7.47500000      7.51400000
H     -6.55000000      6.51800000      7.53700000
H     -6.06400000      7.72000000      8.31700000
O     -2.37900000    -16.07200000     -2.71900000
H     -2.07200000    -15.27100000     -2.29500000
H     -3.20400000    -16.27600000     -2.27800000
O     -0.60700000    -14.11800000     -1.86100000
H     -0.10300000    -13.90200000     -2.64600000
H     -0.00200000    -14.62600000     -1.32100000
O     -7.96400000      8.03900000     -8.05300000
H     -7.46800000      7.45700000     -7.47800000
H     -8.71400000      7.51500000     -8.33600000
O      3.22400000      8.46200000      1.54000000
H      4.10100000      8.66000000      1.21000000
H      3.25700000      7.53100000      1.76200000
O      7.39300000      2.58600000     12.57700000
H      8.13400000      2.06300000     12.27000000
H      6.62200000      2.08500000     12.31300000
O      1.79900000    -11.47600000      8.52800000
H      2.21700000    -11.09000000      9.29800000
H      1.53200000    -12.35000000      8.81300000
O    -15.82200000     -7.68300000     -3.17900000
H    -15.95500000     -8.29600000     -2.45600000
H    -15.61900000     -8.23900000     -3.93100000
O      5.61100000     -7.87600000     15.04900000
H      6.31700000     -7.32100000     15.38000000
H      5.73100000     -8.71100000     15.50200000
O     -3.23400000     -4.18900000     -3.62400000
H     -2.61400000     -4.30900000     -2.90400000
H     -2.81400000     -3.54600000     -4.19600000
O      6.03500000    -13.71100000     -6.63700000
H      6.74700000    -13.09000000     -6.79000000
H      6.31800000    -14.51200000     -7.07900000
O      5.01900000      5.91100000     -8.84700000
H      5.64000000      6.34000000     -9.43600000
H      4.29300000      6.53000000     -8.77100000
O     10.43500000     -3.93500000     12.47000000
H      9.93400000     -4.31300000     13.19200000
H     10.39400000     -4.59500000     11.77800000
O      4.41100000      5.91800000     -1.47100000
H      4.37100000      6.44900000     -2.26600000
H      5.17300000      6.25300000     -0.99800000
O     -4.37800000     -4.22500000    -10.12200000
H     -4.52700000     -5.17000000    -10.15000000
H     -4.27400000     -3.97200000    -11.03900000
O      1.38100000     12.48700000      1.53600000
H      2.19700000     12.33000000      2.01000000
H      0.69500000     12.20000000      2.13900000
O     -3.45100000     11.58600000    -12.10200000
H     -2.89900000     10.99500000    -12.61300000
H     -3.81600000     12.19100000    -12.74800000
O      6.45100000     -9.98800000      4.22800000
H      6.10200000     -9.55300000      5.00600000
H      6.26700000     -9.38100000      3.51100000
O    -11.07600000     -3.54300000      9.55300000
H    -10.51000000     -3.75600000      8.81100000
H    -11.07300000     -4.33400000     10.09100000
O      1.13500000    -14.74000000      0.17800000
H      1.96300000    -15.13500000     -0.09600000
H      0.92700000    -15.17300000      1.00700000
O      0.93000000     -3.08900000      2.65000000
H      1.13100000     -3.76900000      2.00700000
H      0.74700000     -2.30900000      2.12500000
O     -6.44900000     13.49800000      9.82500000
H     -6.53100000     14.43700000      9.99200000
H     -7.21300000     13.28200000      9.29000000
O      5.99000000     -4.83200000     -5.20600000
H      5.76900000     -5.66500000     -5.62100000
H      5.49500000     -4.17900000     -5.70200000
O     -7.02400000     -6.24700000    -11.38600000
H     -7.48300000     -6.99300000    -11.00000000
H     -6.27100000     -6.63300000    -11.83200000
O      3.67900000      8.02200000      8.26100000
H      3.13400000      7.27100000      8.02600000
H      4.53200000      7.83000000      7.87100000
O      1.08100000     -1.09200000      9.82300000
H      1.07400000     -2.04000000      9.69400000
H      1.84500000     -0.93200000     10.37800000
O     -0.62900000     -8.61700000      2.66000000
H     -1.17000000     -7.89100000      2.34900000
H     -0.47400000     -8.42100000      3.58400000
O     -3.77200000     13.78900000     -2.34100000
H     -3.23300000     13.79800000     -1.55000000
H     -3.22300000     13.36600000     -3.00100000
O     -6.64100000     10.96900000    -13.56600000
H     -6.13900000     10.16300000    -13.44000000
H     -7.52500000     10.67000000    -13.77700000
O     10.68200000     -9.18700000      2.26500000
H     10.72200000     -9.57300000      3.14000000
H      9.75100000     -9.19200000      2.04300000
O     -5.04700000      7.90800000      9.84800000
H     -4.12700000      7.88700000      9.58300000
H     -5.21500000      7.03300000     10.19700000
O      6.08700000      3.44300000     -9.13400000
H      5.75600000      4.32100000     -8.94500000
H      6.44300000      3.13600000     -8.30000000
O      3.20300000     10.36600000    -11.16300000
H      2.39800000      9.88400000    -11.35300000
H      2.97400000     11.28300000    -11.30900000
O      6.69500000     -8.10700000      7.61500000
H      6.29900000     -7.30300000      7.95000000
H      7.34400000     -7.80800000      6.97800000
O      5.85900000      3.69900000    -14.21700000
H      5.85300000      4.62800000    -13.99000000
H      6.32300000      3.27800000    -13.49300000
O     -3.09200000      3.87400000     15.41200000
H     -2.24300000      3.52300000     15.14300000
H     -3.01700000      4.81700000     15.26800000
O      2.85500000     10.82900000     -6.68200000
H      3.46600000     11.47500000     -6.32900000
H      2.26000000     11.33800000     -7.23200000
O     -5.46700000     -1.80000000     -9.36000000
H     -5.11900000     -2.68000000     -9.50400000
H     -5.27800000     -1.33200000    -10.17300000
O      7.63500000     -4.26900000      8.76800000
H      6.99500000     -3.82100000      9.32000000
H      7.28100000     -4.19400000      7.88200000
O    -16.63400000      4.54900000      4.34400000
H    -17.48700000      4.17300000      4.12600000
H    -16.01400000      4.07000000      3.79300000
O     -9.44200000    -10.77800000      2.05300000
H     -8.93300000    -10.01100000      2.31600000
H     -9.01300000    -11.51200000      2.49300000
O      4.04600000     -9.70700000      1.64100000
H      3.10700000     -9.78300000      1.47100000
H      4.10700000     -9.56900000      2.58600000
O      9.70200000      1.23200000     11.80700000
H     10.26500000      1.30500000     12.57800000
H      9.68700000      0.29500000     11.61100000
O      7.75700000     -6.60500000     12.77700000
H      7.52100000     -7.42800000     13.20400000
H      8.08700000     -6.86600000     11.91800000
O      1.19100000      2.01900000      6.12800000
H      1.88500000      1.96800000      5.47000000
H      1.36900000      1.28900000      6.72100000
O      3.61100000      3.55300000     -0.14800000
H      3.76900000      4.35400000     -0.64800000
H      3.01000000      3.04500000     -0.69300000
O     -8.95300000     10.61600000     -7.72600000
H     -8.38400000     10.80200000     -6.97900000
H     -8.68500000      9.74500000     -8.02000000
O      9.60300000    -13.28100000     -6.33700000
H     10.29000000    -12.75300000     -6.74500000
H      9.71800000    -13.13800000     -5.39700000
O     10.82300000      6.93800000      7.06700000
H     10.28700000      6.18200000      6.82600000
H     11.09300000      6.76200000      7.96800000
O      3.50000000     -2.27500000     -4.19700000
H      3.42100000     -2.83900000     -4.96600000
H      2.82800000     -1.60500000     -4.32100000
O    -15.47200000     -5.85800000      5.77500000
H    -15.11800000     -6.26800000      6.56300000
H    -15.62200000     -4.94600000      6.02500000
O      2.08200000     14.04200000     11.85000000
H      2.77000000     13.53500000     11.42000000
H      2.52300000     14.47100000     12.58400000
O     -6.84400000      0.16700000     -8.05100000
H     -6.38800000      0.59700000     -7.32800000
H     -6.25000000     -0.52900000     -8.32900000
O     13.19100000     -4.98100000      5.12500000
H     13.07400000     -5.71700000      5.72600000
H     13.33800000     -4.22700000      5.69600000
O     13.73500000     -3.49900000     -3.80700000
H     13.42600000     -3.87300000     -2.98200000
H     13.07800000     -2.84100000     -4.03300000
O      0.42700000     11.92700000     10.17900000
H      0.64100000     11.05300000      9.85500000
H      1.26200000     12.39400000     10.17800000
O     14.07700000     -9.91600000      0.15700000
H     14.82300000    -10.38800000      0.52900000
H     13.33200000    -10.50200000      0.29000000
O      2.18300000    -15.27100000      6.80600000
H      1.58400000    -15.94700000      6.48700000
H      1.89000000    -15.09300000      7.70000000
O     -6.05800000     10.80300000      6.14700000
H     -5.51100000     11.33600000      5.57000000
H     -6.40900000     10.11800000      5.57900000
O      3.67200000    -11.73000000      6.00200000
H      2.91300000    -12.07400000      6.47300000
H      3.87300000    -10.90400000      6.44200000
O     -6.39700000    -15.07600000      2.68500000
H     -5.69900000    -15.72300000      2.78800000
H     -7.18300000    -15.51800000      3.00600000
O     -0.89000000      0.25100000     -5.12400000
H      0.03300000      0.09700000     -4.92500000
H     -0.87800000      0.77800000     -5.92400000
O      3.63800000      7.21300000     -3.64400000
H      3.92300000      8.11200000     -3.48000000
H      2.74100000      7.18200000     -3.31200000
O     -2.29100000      9.40800000     14.22700000
H     -3.13200000      9.78900000     14.48000000
H     -2.02500000      9.90500000     13.45400000
O      0.11800000      5.39800000      6.33200000
H     -0.46900000      4.64100000      6.31700000
H      0.57500000      5.36400000      5.49200000
O     -7.73100000     -4.93900000    -13.73800000
H     -7.58600000     -5.04800000    -12.79900000
H     -8.18100000     -4.09800000    -13.81500000
O     -7.02500000      3.94300000     11.97600000
H     -7.56600000      4.37700000     12.63600000
H     -7.64100000      3.40700000     11.47600000
O     -5.67100000      0.95000000     -5.84800000
H     -6.30700000      0.86600000     -5.13800000
H     -4.82000000      0.94500000     -5.41000000
O      6.80700000      0.72100000     -4.97500000
H      7.29000000      0.04600000     -5.45100000
H      6.55900000      0.30300000     -4.15100000
O     -4.23600000     12.57500000     11.72700000
H     -4.95800000     12.97400000     11.24100000
H     -3.45000000     12.84300000     11.25200000
O     -4.19300000    -12.99300000     -2.57400000
H     -3.75700000    -12.38700000     -1.97400000
H     -4.92900000    -13.34000000     -2.07000000
O    -11.62300000      7.43100000      3.32800000
H    -11.05100000      7.01100000      2.68500000
H    -12.50200000      7.34400000      2.95900000
O      5.80400000    -11.76700000      1.56200000
H      5.62800000    -12.11100000      2.43700000
H      5.29900000    -10.95500000      1.51900000
O      3.43600000    -14.27900000     -7.22600000
H      2.98200000    -13.71400000     -7.85000000
H      4.33100000    -13.94000000     -7.20300000
O      4.30000000     -5.82400000      0.89500000
H      3.48800000     -5.99700000      0.41900000
H      4.94000000     -5.62500000      0.21200000
O     -0.29000000      9.59300000      8.35800000
H      0.32500000      9.80100000      7.65400000
H      0.26700000      9.38000000      9.10700000
O      5.60200000      6.78800000     13.91000000
H      6.33200000      6.27400000     13.56400000
H      4.82800000      6.42400000     13.48000000
O     11.53600000      3.83800000     11.69600000
H     10.72100000      3.80000000     11.19500000
H     11.65000000      2.95000000     12.03500000
O     -6.03000000      6.55300000     -6.89900000
H     -5.97400000      5.69900000     -6.47000000
H     -6.09700000      6.34800000     -7.83100000
O      8.17300000      3.37900000     -3.08800000
H      7.29300000      3.03100000     -3.23100000
H      8.19500000      4.19000000     -3.59600000
O      8.87600000    -15.73100000      1.82800000
H      9.05500000    -15.38300000      0.95500000
H      9.48200000    -16.46700000      1.92200000
O      0.88200000     14.92100000     -7.92800000
H      1.68600000     14.40800000     -8.01200000
H      1.18200000     15.82800000     -7.86600000
O      9.66600000     12.28000000     -3.73400000
H     10.60100000     12.38500000     -3.91100000
H      9.26700000     13.08200000     -4.07200000
O      2.46100000      7.22500000     -9.37800000
H      1.75100000      6.58300000     -9.41600000
H      2.12200000      7.92300000     -8.81700000
O     -4.47300000     -9.44400000     -4.88900000
H     -4.18000000     -9.32700000     -3.98500000
H     -4.41600000    -10.38800000     -5.03900000
O     -1.28900000     -8.93500000     -9.49100000
H     -1.28600000     -8.67600000     -8.57000000
H     -1.91900000     -9.65400000     -9.53500000
O     11.90000000     -9.96700000     -3.25100000
H     11.82200000     -9.45400000     -2.44700000
H     11.80000000     -9.32700000     -3.95500000
O     -3.74800000     -8.79500000    -11.77900000
H     -4.16400000     -9.52900000    -11.32800000
H     -3.80800000     -8.06800000    -11.16000000
O      6.82900000     -8.27100000    -12.50400000
H      7.02100000     -8.50800000    -13.41100000
H      7.66900000     -7.97700000    -12.15000000
O      0.06100000     -2.89400000    -11.97500000
H     -0.21800000     -3.63300000    -12.51600000
H     -0.29600000     -2.12400000    -12.41900000
O      1.94000000    -11.17300000     -7.63100000
H      1.20500000    -11.06000000     -7.02900000
H      1.54000000    -11.17700000     -8.50100000
O      8.69500000      6.68700000     -8.12100000
H      9.59900000      6.44700000     -8.32500000
H      8.31500000      6.92800000     -8.96600000
O     -2.22300000      3.03700000     -8.87300000
H     -2.38600000      3.61600000     -8.12900000
H     -2.60700000      2.19900000     -8.61300000
O     -9.63000000      3.65800000    -13.60100000
H     -9.24300000      2.85500000    -13.95100000
H     -9.13300000      4.36300000    -14.01400000
O      7.87100000     -1.34100000      9.58100000
H      8.21700000     -1.44900000     10.46700000
H      7.98100000     -0.40800000      9.39400000
O    -10.50800000      2.13000000     13.45200000
H    -10.00500000      2.77400000     13.95100000
H    -10.49700000      2.46100000     12.55400000
O     12.34500000     -3.48800000    -11.99500000
H     11.57000000     -3.09100000    -11.59800000
H     12.06300000     -3.73600000    -12.87500000
O      1.82200000     -8.01400000     -9.62800000
H      1.16500000     -8.48800000     -9.11800000
H      2.60400000     -8.02000000     -9.07600000
O      0.55100000    -14.04700000      8.83900000
H      0.02600000    -14.17500000      8.04900000
H      0.74800000    -14.93400000      9.14200000
O      0.88900000     -2.27500000      6.38400000
H      0.22100000     -2.51600000      7.02700000
H      1.00000000     -3.06100000      5.84900000
O      1.34200000     -4.73500000      0.42800000
H      1.81900000     -4.55000000     -0.38100000
H      0.62700000     -5.31100000      0.15800000
O    -10.97200000    -13.59000000     -3.83700000
H    -10.08200000    -13.94000000     -3.87600000
H    -11.49300000    -14.19800000     -4.36200000
O     -2.63200000     -3.16900000     -7.87300000
H     -2.18500000     -4.01000000     -7.96800000
H     -3.34100000     -3.20100000     -8.51500000
O     -5.73100000     -2.35700000    -16.25500000
H     -6.52200000     -2.36700000    -16.79400000
H     -5.16100000     -1.71400000    -16.67600000
O     13.16500000     -4.21800000     -1.35100000
H     13.89200000     -4.55700000     -0.82900000
H     13.20300000     -3.27000000     -1.22700000
O    -11.50500000      3.18700000     -0.26800000
H    -11.10700000      3.86400000     -0.81500000
H    -11.46500000      2.39300000     -0.80200000
O     -6.90000000      1.22700000      2.78200000
H     -7.53300000      0.86000000      2.16500000
H     -7.16400000      2.14100000      2.88300000
O      3.56200000    -15.50400000      3.34200000
H      3.79800000    -15.19100000      2.46900000
H      3.71900000    -16.44800000      3.30900000
O     -2.96900000      9.67300000      9.52700000
H     -2.19800000      9.70200000      8.96200000
H     -3.63300000     10.17500000      9.05400000
O      3.17400000      8.47800000      4.52000000
H      4.08300000      8.76800000      4.43900000
H      2.80900000      8.58300000      3.64200000
O      8.01400000      5.23600000     13.16300000
H      7.64700000      4.40300000     12.86600000
H      8.80300000      4.99100000     13.64600000
O      2.68000000      5.41700000      7.82600000
H      2.96600000      4.56100000      8.14600000
H      1.95500000      5.22100000      7.23400000
O    -14.77700000      2.36900000     -6.23900000
H    -15.71200000      2.43200000     -6.43500000
H    -14.63500000      1.44400000     -6.04000000
O     -8.55500000     -4.77400000     12.77700000
H     -8.86000000     -5.68000000     12.82700000
H     -8.23300000     -4.58100000     13.65800000
O      8.69400000     10.08700000     -5.78400000
H      8.79000000     10.66400000     -5.02600000
H      7.84500000     10.32300000     -6.15900000
O     10.47600000      1.34600000     -9.59400000
H     11.33400000      1.01100000     -9.85400000
H      9.91300000      0.57200000     -9.57200000
O     -8.06100000     10.94700000      9.60900000
H     -8.92800000     10.71800000      9.94400000
H     -7.52900000     11.08100000     10.39400000
O     -1.49300000     -3.23500000     12.05700000
H     -0.88800000     -3.76000000     11.53300000
H     -1.83900000     -2.58600000     11.44400000
O      0.42500000    -12.83100000     -4.84300000
H      0.71900000    -12.44800000     -4.01700000
H      1.19200000    -12.78500000     -5.41500000
O      2.95300000     -8.26500000     -1.07800000
H      2.54100000     -8.49600000     -0.24600000
H      3.88900000     -8.39800000     -0.92800000
O     10.45400000     -3.66400000     -9.83200000
H      9.50000000     -3.66100000     -9.74700000
H     10.74800000     -4.31900000     -9.19900000
O     -5.09700000     -1.61800000      0.34900000
H     -5.45800000     -2.22700000     -0.29600000
H     -5.10800000     -0.76900000     -0.09300000
O      7.55900000      5.79800000     -5.61700000
H      7.37400000      4.91100000     -5.92700000
H      7.81700000      6.27800000     -6.40400000
O      4.60300000    -12.72000000      3.70900000
H      4.21500000    -13.59300000      3.77300000
H      4.43200000    -12.31900000      4.56200000
O     -0.41400000      2.54400000    -14.30900000
H      0.13300000      3.00800000    -13.67600000
H     -0.02100000      2.74500000    -15.15800000
O     -3.27600000      6.74100000     15.24100000
H     -2.70500000      7.42800000     14.89700000
H     -4.15700000      7.00800000     14.97900000
O     -6.90900000    -11.86500000     -4.02100000
H     -7.23100000    -10.98500000     -3.82600000
H     -6.21500000    -11.72900000     -4.66600000
O     13.27500000     10.63000000     -4.92900000
H     13.13300000     10.81900000     -5.85700000
H     13.07200000     11.45300000     -4.48400000
O      3.60400000     13.92700000     -7.72400000
H      3.95000000     14.63600000     -8.26700000
H      4.37700000     13.54300000     -7.31100000
O      2.66500000      4.83300000     -7.08500000
H      3.57500000      5.12900000     -7.07400000
H      2.52000000      4.47200000     -6.21000000
O     -6.66700000     -4.99000000     -8.30100000
H     -5.92500000     -4.69700000     -7.77200000
H     -6.77600000     -4.30600000     -8.96200000
O      5.52700000     -8.88800000     -0.52600000
H      5.29600000     -9.14500000      0.36600000
H      6.44200000     -9.15100000     -0.62200000
O    -12.99100000      4.02200000     -4.26500000
H    -13.61600000      3.86200000     -3.55900000
H    -13.53200000      4.10200000     -5.05100000
O     -2.55900000      7.41300000     -7.59900000
H     -1.72100000      7.73200000     -7.26500000
H     -3.21500000      7.87100000     -7.07300000
O     -2.62200000     10.17000000     -8.70600000
H     -2.50300000     10.92400000     -8.13000000
H     -3.56400000     10.14700000     -8.87900000
O     16.19700000     -5.94500000     -1.81200000
H     15.58400000     -6.51900000     -1.35100000
H     16.00400000     -5.07000000     -1.47700000
O      3.95500000     12.78200000      3.22900000
H      4.64300000     12.65200000      3.88100000
H      3.19600000     13.07000000      3.73600000
O     -1.83700000     -0.27500000    -18.68000000
H     -1.25000000     -0.14600000    -17.93500000
H     -1.39100000     -0.92100000    -19.22800000
O    -10.28200000      3.33500000     -8.22400000
H     -9.48000000      3.27800000     -8.74400000
H    -10.98600000      3.16700000     -8.85000000
O     -3.70400000     -4.57400000     16.31800000
H     -4.04500000     -5.45700000     16.45900000
H     -3.60100000     -4.21400000     17.19900000
O     -4.50400000      2.62100000      2.12700000
H     -4.96800000      1.86200000      2.48000000
H     -4.73300000      3.33800000      2.71900000
O      9.79700000    -13.80100000      0.16900000
H      9.61300000    -12.90800000      0.46000000
H     10.74500000    -13.89200000      0.26100000
O    -17.79700000      0.94500000      0.05800000
H    -18.08300000      1.79000000     -0.29000000
H    -17.17000000      0.62100000     -0.58800000
O      2.98400000     -0.74600000     11.71100000
H      2.73000000     -0.85100000     12.62800000
H      3.43700000     -1.56000000     11.49300000
O     -1.25300000     14.47700000     -9.47200000
H     -1.98000000     14.00800000     -9.06100000
H     -0.52900000     14.38800000     -8.85300000
O     -1.54000000     -5.99500000    -16.77100000
H     -1.36000000     -6.78500000    -16.26200000
H     -2.25100000     -5.56200000    -16.29800000
O     -4.39800000     16.43800000     -1.15800000
H     -3.54700000     16.77600000     -1.43800000
H     -4.46000000     15.57600000     -1.56900000
O     -9.88400000     12.10100000     -9.85900000
H     -9.84600000     11.65300000     -9.01400000
H     -9.36200000     12.89400000     -9.73300000
O    -11.44800000    -11.07800000     -0.01400000
H    -10.76600000    -11.01700000      0.65500000
H    -11.28400000    -11.91500000     -0.44800000
O    -12.37000000    -10.27100000     -9.43600000
H    -11.62200000     -9.72200000     -9.67100000
H    -12.42700000    -10.20300000     -8.48300000
O      9.07300000     13.99100000      8.17700000
H      9.79900000     13.44400000      8.47600000
H      8.32300000     13.39700000      8.14400000
O     -0.34500000    -13.07700000      6.16800000
H      0.04700000    -12.24600000      5.89900000
H     -1.27600000    -12.88200000      6.27000000
O     -2.52300000      4.53400000      1.56100000
H     -2.05100000      4.89300000      2.31200000
H     -3.04800000      3.82200000      1.92500000
O     11.46000000     11.91500000     -0.22900000
H     11.42200000     12.86900000     -0.30800000
H     10.73400000     11.60100000     -0.76800000
O    -10.63000000      2.69400000    -11.22900000
H    -10.48200000      3.02200000    -12.11600000
H    -11.57400000      2.53700000    -11.18700000
O      3.47400000      2.57500000      4.63000000
H      4.24500000      2.40600000      5.17100000
H      3.75800000      2.37700000      3.73800000
O      6.94000000     -3.93900000     11.77600000
H      7.82800000     -3.62000000     11.61500000
H      7.05300000     -4.65600000     12.40000000
O     10.66600000      8.85200000     -7.20100000
H      9.91000000      8.37700000     -7.54600000
H     10.36100000      9.21800000     -6.37100000
O    -10.67100000     11.28100000      7.67200000
H    -11.51600000     11.08000000      8.07500000
H    -10.16900000     10.47000000      7.75300000
O     -4.55400000     -3.38400000     10.05200000
H     -4.77000000     -2.56100000      9.61300000
H     -5.35400000     -3.62100000     10.52100000
O     11.09900000      6.37700000     -5.30600000
H     10.60400000      6.68300000     -6.06600000
H     12.01600000      6.47100000     -5.56300000
O     -2.90500000     10.61400000     -4.22800000
H     -3.69100000     10.54400000     -3.68700000
H     -3.15700000     10.23100000     -5.06800000
O      0.40200000      4.70200000    -12.56400000
H      1.24200000      4.76100000    -12.10800000
H     -0.25300000      4.84400000    -11.88100000
O     -6.43300000    -16.68600000     -3.81600000
H     -6.62400000    -16.94300000     -2.91400000
H     -6.97500000    -15.91100000     -3.96500000
O      3.25200000     15.88800000      6.12800000
H      3.05300000     15.62900000      5.22800000
H      2.61900000     16.57900000      6.32400000
O     -6.16100000     -3.09400000      6.83600000
H     -5.77100000     -2.34800000      7.29200000
H     -5.69700000     -3.85600000      7.18300000
O     -5.48300000      4.65400000      8.17100000
H     -4.76000000      5.13800000      7.77200000
H     -5.18100000      4.46100000      9.05800000
O      6.57400000    -11.52600000     -8.97100000
H      6.23400000    -12.32400000     -9.37700000
H      6.09200000    -11.45300000     -8.14700000
O      3.71200000     -9.60900000    -11.73500000
H      3.79200000     -8.90500000    -11.09100000
H      3.21600000    -10.29200000    -11.28300000
O      2.05800000     14.94000000      3.68300000
H      2.46000000     15.71600000      3.29100000
H      1.11600000     15.08600000      3.59000000
O    -14.95300000      7.44100000      6.14100000
H    -15.13300000      8.35600000      6.35900000
H    -15.73500000      7.14900000      5.67100000
O     -0.64300000     -9.11700000     -3.08300000
H     -1.59900000     -9.17000000     -3.06700000
H     -0.43300000     -8.40300000     -2.48100000
O     10.55500000      9.66100000    -10.86900000
H     11.40800000      9.23700000    -10.96100000
H     10.66800000     10.51800000    -11.27900000
O     -3.14900000    -13.91300000      3.51200000
H     -3.17300000    -13.24500000      4.19600000
H     -3.75300000    -13.59300000      2.84200000
O      5.78000000     -0.48700000      1.33300000
H      5.42000000     -0.39600000      0.45100000
H      5.21400000     -1.13300000      1.75700000
O     -5.35800000     -2.36000000     -2.41300000
H     -4.84300000     -2.90700000     -3.00600000
H     -6.25000000     -2.70000000     -2.48700000
O     -9.69700000     -4.85200000      2.38100000
H     -9.73400000     -5.53600000      3.05000000
H    -10.40400000     -5.07100000      1.77500000
O     -1.65600000     -9.28000000      9.34300000
H     -2.17700000     -9.98800000      8.96400000
H     -1.60400000     -9.49300000     10.27500000
O      9.27300000     -6.16700000      3.50900000
H      9.89100000     -5.56800000      3.09000000
H      9.56400000     -7.03800000      3.23800000
O     -6.96400000     -7.80100000      5.25800000
H     -6.08000000     -7.64100000      5.58700000
H     -7.42900000     -6.97800000      5.41400000
O    -13.81000000     -6.06700000     -4.49600000
H    -13.10300000     -6.09300000     -3.85100000
H    -14.55200000     -6.48000000     -4.05600000
O     -1.21000000     14.17200000      5.90800000
H     -1.81000000     13.95400000      6.62100000
H     -1.22800000     15.12800000      5.86500000
O     10.91800000      7.56500000      0.21100000
H     10.20000000      7.85300000      0.77500000
H     10.51600000      7.45300000     -0.65000000
O      2.73600000     -7.16200000      8.71000000
H      2.31600000     -7.23400000      9.56700000
H      2.13600000     -7.60700000      8.11100000
O     -7.75300000      3.75600000      3.20300000
H     -8.09200000      4.00700000      4.06200000
H     -7.62800000      4.58600000      2.74300000
O      6.07200000      4.76200000      2.66100000
H      5.93500000      3.85000000      2.91600000
H      5.64100000      4.84100000      1.81000000
O     -3.92200000     -6.94600000      5.42400000
H     -4.34600000     -6.15700000      5.08700000
H     -3.00600000     -6.69500000      5.54000000
O      2.76900000     -0.34700000    -13.75200000
H      3.41400000     -0.99900000    -13.47800000
H      3.28800000      0.35300000    -14.14700000
O     11.71000000      6.30900000     12.65200000
H     11.85400000      5.41100000     12.35400000
H     12.40400000      6.46300000     13.29200000
O     -4.76100000      1.89700000      7.29800000
H     -4.88700000      2.65800000      7.86400000
H     -5.52100000      1.90200000      6.71600000
O     -1.53700000     -5.97600000      2.96000000
H     -2.03700000     -5.28100000      2.53200000
H     -1.01400000     -5.52200000      3.62100000
O     -8.00300000     -7.10000000     -0.77900000
H     -8.75800000     -7.32700000     -0.23600000
H     -7.39300000     -6.67500000     -0.17500000
O     12.93200000      8.80600000     -2.48700000
H     13.00800000      8.77300000     -3.44100000
H     11.99000000      8.83700000     -2.32200000
O     -2.81000000      6.20400000    -17.40800000
H     -2.44800000      6.43800000    -16.55300000
H     -2.33800000      5.41000000    -17.65800000
O     11.98200000    -11.50800000      0.75500000
H     12.14300000    -12.23100000      1.36100000
H     11.22900000    -11.04800000      1.12500000
O     -5.10300000      2.54100000    -16.67200000
H     -5.54900000      2.63600000    -17.51300000
H     -4.19800000      2.33100000    -16.90300000
O      9.99700000    -13.72700000      4.14300000
H      9.23100000    -13.15300000      4.14800000
H      9.88300000    -14.27100000      3.36300000
O     -2.90500000      3.84600000    -13.03300000
H     -2.39300000      3.23900000    -12.49900000
H     -2.49600000      3.80900000    -13.89800000
O      1.05800000      1.82300000    -10.73300000
H      1.70300000      2.47000000    -10.44600000
H      1.49300000      1.34800000    -11.44100000
O      0.01500000     -0.35600000    -13.27700000
H     -0.26100000      0.46500000    -13.68300000
H      0.90000000     -0.50400000    -13.61200000
O     13.90300000     -2.58400000      6.32900000
H     13.72700000     -1.84900000      5.74200000
H     14.78300000     -2.41500000      6.66700000
O     -6.09900000      0.20600000     12.88700000
H     -5.59500000      1.01800000     12.94500000
H     -6.44300000      0.07400000     13.77000000
O     -3.13200000      2.31500000     10.38600000
H     -3.02900000      1.83500000     11.20800000
H     -2.95600000      1.66500000      9.70600000
O      6.64600000    -14.83000000      3.07800000
H      7.43000000    -15.28900000      2.77700000
H      6.11800000    -14.71500000      2.28900000
O     15.87100000      4.82900000     -1.94700000
H     15.17800000      4.85800000     -2.60600000
H     15.74300000      5.62400000     -1.42900000
O    -10.07300000      3.68000000     -5.66500000
H     -9.79700000      3.92800000     -6.54700000
H    -10.67700000      2.95000000     -5.79900000
