# Supplementary material for: Integrated Multiscale Multilevel Approach to Open Shell Molecular Systems
Source: J Chem Theory Comput. 2023 Feb 13;19(5):1446–56. doi: 10.1021/acs.jctc.2c00805 (PMC10018740; doi:10.1021/acs.jctc.2c00805)
Supplement: Supplementary file 2 — ct2c00805_si_002.zip [file ct2c00805_si_002.zip › structures/PROXYL/frame186.xyz]

2609

C     -1.58900000      1.30900000      0.17300000
H     -2.39900000      0.62200000      0.41700000
H     -2.02600000      2.29700000      0.03200000
C     -0.66900000      0.76600000     -0.96000000
C     -1.38600000     -0.18700000     -1.92200000
H     -2.31700000      0.24000000     -2.29400000
H     -1.69800000     -1.03600000     -1.31300000
H     -0.82700000     -0.47000000     -2.81400000
C      0.16400000      1.81700000     -1.77200000
H      0.90900000      2.32000000     -1.15500000
H      0.67300000      1.25300000     -2.55300000
H     -0.48900000      2.60900000     -2.14000000
N      0.30700000     -0.09900000     -0.22400000
O      1.12000000     -0.92900000     -0.75000000
C      0.16000000     -0.04600000      1.24800000
C     -0.62400000     -1.31900000      1.65900000
H      0.05000000     -2.17500000      1.66800000
H     -0.98700000     -1.05700000      2.65300000
H     -1.40800000     -1.54600000      0.93700000
C      1.59100000     -0.00800000      1.95000000
H      2.37900000     -0.58300000      1.46300000
H      1.48600000     -0.46800000      2.93200000
H      2.00300000      0.99700000      2.04100000
C     -0.64900000      1.22900000      1.39100000
H     -1.18700000      1.24900000      2.33800000
H      0.01700000      2.09000000      1.44800000
O     -9.84200000     -5.02200000      6.26200000
H     -9.64300000     -4.36900000      5.59100000
H    -10.35900000     -5.68600000      5.80500000
O      2.73600000      3.59300000      1.05200000
H      2.76400000      2.80900000      0.50300000
H      2.10100000      4.16500000      0.62200000
O    -15.20200000     -2.42900000      2.31700000
H    -15.89900000     -3.04800000      2.53800000
H    -14.54500000     -2.55400000      3.00200000
O    -11.60400000     -0.07900000      8.01300000
H    -11.46300000     -0.47500000      7.15300000
H    -10.99800000      0.66100000      8.03800000
O    -12.99200000      8.68000000     -5.69600000
H    -12.55800000      8.50600000     -6.53200000
H    -13.91800000      8.51100000     -5.86700000
O      4.96700000      2.70200000    -14.68200000
H      5.63200000      2.66700000    -13.99400000
H      4.91100000      3.62900000    -14.91400000
O     -5.40500000      1.25200000     -1.59300000
H     -5.11200000      0.35000000     -1.72200000
H     -4.71500000      1.78600000     -1.98700000
O      4.94700000     -1.85300000      2.75600000
H      4.85100000     -1.07600000      3.30700000
H      4.08400000     -2.26600000      2.77100000
O      2.46500000      2.60100000     -7.16500000
H      1.59500000      2.28200000     -7.40400000
H      2.38400000      2.85200000     -6.24500000
O     -7.66500000     -4.38900000     15.55300000
H     -7.98100000     -5.26100000     15.79200000
H     -6.83300000     -4.55000000     15.10800000
O      6.71300000     -7.81400000     -3.60900000
H      6.77000000     -8.74700000     -3.40300000
H      5.87800000     -7.53700000     -3.23300000
O     -3.38500000      3.28200000     15.49100000
H     -3.33100000      4.08700000     14.97500000
H     -2.85700000      3.46200000     16.27000000
O     15.27000000      1.31300000     -7.63200000
H     14.41700000      1.50000000     -7.24000000
H     15.47700000      2.09700000     -8.14100000
O     12.50100000      3.00200000     -5.48400000
H     11.56300000      3.07400000     -5.30500000
H     12.73100000      2.11700000     -5.20200000
O     -4.80400000     -8.12800000     15.11600000
H     -5.38800000     -8.51000000     15.77100000
H     -4.50700000     -8.87400000     14.59600000
O     -7.66200000     -2.71000000     -3.87500000
H     -7.78600000     -2.80200000     -2.93000000
H     -7.93900000     -1.81400000     -4.06700000
O     -6.33400000     -6.88300000     -5.01400000
H     -6.09600000     -7.79000000     -4.81700000
H     -7.12800000     -6.72800000     -4.50400000
O     -3.32300000      4.96400000    -17.31800000
H     -2.70100000      4.25100000    -17.46400000
H     -2.89400000      5.52600000    -16.67300000
O     -2.49600000    -15.65300000      0.69700000
H     -3.13200000    -16.14900000      1.21300000
H     -1.81000000    -16.28800000      0.48900000
O      7.04800000      7.46800000      9.75100000
H      6.48700000      8.22400000      9.92300000
H      7.27700000      7.13800000     10.62000000
O      0.72400000     16.08400000      3.55600000
H      1.12800000     16.22600000      2.70000000
H      1.30900000     15.46900000      3.99800000
O     -0.00100000     10.08500000     -4.52900000
H     -0.06500000     10.14700000     -3.57600000
H      0.88700000      9.76400000     -4.68800000
O     -4.93700000     11.51500000     13.54800000
H     -4.70900000     10.76900000     12.99300000
H     -5.73000000     11.23800000     14.00800000
O     -6.59000000      2.52400000      3.42300000
H     -6.42500000      3.39800000      3.77900000
H     -5.74400000      2.24400000      3.07500000
O    -16.70000000     -2.35400000     -4.50200000
H    -16.28000000     -2.78700000     -3.75900000
H    -17.49100000     -1.96000000     -4.13400000
O     -8.70200000      9.05600000     -1.23300000
H     -8.91100000      9.74700000     -1.86300000
H     -7.80900000      8.79300000     -1.45400000
O    -10.25800000     -5.89500000     -7.34300000
H    -11.00800000     -5.94500000     -6.74900000
H     -9.55400000     -5.52600000     -6.81000000
O     -6.65500000     -3.35100000    -12.45400000
H     -6.24000000     -3.01100000    -11.66100000
H     -6.04400000     -4.01200000    -12.77900000
O    -13.33100000     -6.65800000      6.61500000
H    -12.62700000     -6.38200000      7.20200000
H    -13.95200000     -5.93000000      6.62500000
O    -14.98400000     -6.99400000      0.85000000
H    -15.22400000     -6.83200000     -0.06300000
H    -15.13600000     -7.93100000      0.97400000
O     -5.59600000     13.19900000     -5.44200000
H     -5.10900000     13.47200000     -6.22000000
H     -5.36300000     12.27800000     -5.32500000
O     11.07600000     10.75300000     -1.16800000
H     11.99500000     10.48700000     -1.13600000
H     11.09700000     11.70100000     -1.03300000
O      4.75200000     10.31800000     -7.34300000
H      5.48300000      9.98600000     -7.86300000
H      5.15600000     10.92000000     -6.71800000
O     14.09000000      3.38800000      0.34100000
H     14.09600000      3.92800000      1.13200000
H     14.83200000      3.70700000     -0.17200000
O     16.00400000      6.53900000      2.68200000
H     15.85600000      5.60200000      2.56100000
H     16.76900000      6.58900000      3.25600000
O    -15.01300000     -3.44500000     -2.85500000
H    -14.19600000     -3.21200000     -3.29400000
H    -14.74400000     -3.71800000     -1.97800000
O      9.47500000    -15.98900000     -2.03800000
H      8.77300000    -15.39200000     -1.77800000
H      9.27400000    -16.21400000     -2.94600000
O    -14.43600000      7.51900000     -0.38600000
H    -14.40500000      8.30900000     -0.92700000
H    -13.70000000      6.99000000     -0.69300000
O      5.81500000    -10.00500000      4.22700000
H      6.20600000     -9.83800000      3.36900000
H      5.01800000     -9.47500000      4.23400000
O      4.25000000     -1.02000000      8.45000000
H      4.63700000     -0.88900000      7.58400000
H      4.21000000     -1.97100000      8.55300000
O      4.17200000     -4.32500000     14.57000000
H      3.26100000     -4.43600000     14.84300000
H      4.58100000     -3.84500000     15.29000000
O     11.77600000     -7.01500000    -10.15200000
H     12.07700000     -6.52300000    -10.91600000
H     11.68500000     -6.35700000     -9.46300000
O     14.04300000      5.56300000     -2.31400000
H     13.40200000      5.68000000     -1.61300000
H     14.67200000      4.93300000     -1.96200000
O    -11.35500000     -0.33600000      5.37000000
H    -10.43700000     -0.45100000      5.61200000
H    -11.32800000      0.20800000      4.58200000
O      8.35100000     -7.64700000     -7.05900000
H      8.04000000     -7.67800000     -7.96400000
H      7.78600000     -7.00300000     -6.63300000
O     -1.92500000      6.99800000    -16.05600000
H     -1.98900000      7.94900000    -16.14400000
H     -1.24200000      6.74500000    -16.67800000
O     -7.79700000     12.20000000     -6.76400000
H     -7.52800000     13.06500000     -6.45600000
H     -8.70400000     12.31700000     -7.04700000
O    -10.37800000     -1.71400000     -0.62200000
H    -11.15600000     -1.36600000     -0.18600000
H    -10.50300000     -1.49500000     -1.54600000
O      2.68700000     -8.30300000      3.97500000
H      2.36000000     -8.40500000      3.08200000
H      2.56600000     -9.16500000      4.37400000
O     -6.84700000      0.57900000    -15.89100000
H     -6.84000000      1.40400000    -15.40600000
H     -7.21800000     -0.05600000    -15.27800000
O      6.68400000     -0.13100000    -13.09500000
H      6.58800000      0.82100000    -13.07600000
H      7.62900000     -0.27600000    -13.12700000
O     -4.70100000     -4.39400000    -14.21700000
H     -3.79500000     -4.17700000    -14.43800000
H     -5.08400000     -4.69000000    -15.04300000
O     -5.04900000      5.72400000     -2.77300000
H     -5.24100000      6.19000000     -3.58600000
H     -5.88800000      5.34400000     -2.51100000
O     -2.60800000    -10.67200000    -12.12500000
H     -3.26600000    -10.94900000    -12.76300000
H     -3.00700000     -9.92500000    -11.67800000
O     -6.97500000    -16.78400000     -0.17500000
H     -6.31800000    -16.73600000     -0.86900000
H     -7.19800000    -17.71400000     -0.12100000
O     -0.29600000      4.94200000     -4.54700000
H     -0.15400000      5.81800000     -4.18600000
H     -1.22500000      4.76900000     -4.39500000
O     -2.43700000     -3.48800000     18.01200000
H     -2.15300000     -2.72700000     17.50600000
H     -3.38600000     -3.38300000     18.08900000
O     10.90500000     -0.43400000     14.40100000
H     10.01000000     -0.09700000     14.35700000
H     11.34100000      0.12800000     15.04100000
O      2.21400000      7.89400000     -8.64500000
H      1.88200000      7.57600000     -9.48400000
H      2.28000000      8.84300000     -8.75700000
O     -1.75300000     11.66300000     -1.19700000
H     -2.64400000     11.92400000     -1.42800000
H     -1.79200000     11.48000000     -0.25900000
O     -6.88100000     -7.31400000    -11.98700000
H     -7.34300000     -6.63900000    -12.48400000
H     -6.88900000     -8.08100000    -12.56000000
O      0.02100000     -6.99200000      7.72300000
H      0.56900000     -6.21400000      7.82700000
H      0.53100000     -7.69900000      8.12000000
O     -9.46300000      6.11300000    -12.19600000
H     -9.69700000      6.76300000    -11.53400000
H     -9.13200000      6.62800000    -12.93200000
O      3.11600000      7.43000000      1.93400000
H      2.61800000      8.11900000      1.49400000
H      3.63200000      7.89200000      2.59500000
O      8.18800000      0.57800000    -10.35700000
H      7.46500000      1.17500000    -10.54800000
H      8.93600000      1.15200000    -10.19200000
O     -2.54100000     -7.99600000      0.29000000
H     -3.49300000     -8.04000000      0.20300000
H     -2.34700000     -8.52600000      1.06300000
O     -1.86600000     -1.01100000     16.51600000
H     -2.64300000     -0.60100000     16.13700000
H     -1.13800000     -0.46400000     16.22200000
O    -11.35800000     -9.15700000      8.59200000
H    -11.80200000     -9.18800000      9.43900000
H    -10.76000000     -8.41200000      8.66200000
O      7.63300000      0.99500000     12.21600000
H      7.00900000      0.51700000     11.66900000
H      8.24700000      1.38500000     11.59400000
O    -10.99700000      5.66500000      0.79700000
H    -10.55700000      5.38000000     -0.00500000
H    -11.59300000      6.35600000      0.51000000
O    -12.46200000      5.87600000    -12.43100000
H    -12.63800000      6.80300000    -12.58800000
H    -11.70300000      5.87100000    -11.84800000
O     15.39200000      8.59600000      0.91300000
H     15.32400000      7.83900000      1.49500000
H     15.88100000      9.24400000      1.42000000
O     -5.27400000     -8.32600000    -14.18300000
H     -5.88000000     -8.06100000    -14.87400000
H     -5.17200000     -9.27000000    -14.30200000
O     -5.34300000     10.39600000     -6.87200000
H     -6.03600000     10.99900000     -7.14200000
H     -5.32800000      9.72600000     -7.55500000
O     -8.58900000     -0.86400000      6.04900000
H     -8.38200000     -1.47100000      6.75900000
H     -7.99900000     -0.12300000      6.18800000
O      8.67300000     11.76800000      2.86100000
H      9.27000000     11.22300000      2.34800000
H      7.97600000     12.00100000      2.24800000
O     -5.48400000    -15.69300000     -3.86300000
H     -5.02500000    -15.64800000     -3.02400000
H     -4.78800000    -15.67100000     -4.51900000
O      7.05600000     -9.96700000      9.32100000
H      6.93900000    -10.38100000      8.46500000
H      6.77500000     -9.06200000      9.19000000
O     -7.35300000      5.68600000     12.78700000
H     -7.56900000      4.75400000     12.82700000
H     -7.93700000      6.09400000     13.42700000
O     -1.91800000      8.45100000     12.73300000
H     -2.13600000      8.36400000     13.66000000
H     -1.04400000      8.84100000     12.72800000
O     -4.06400000    -11.98900000     -6.32500000
H     -3.69500000    -12.43900000     -5.56500000
H     -3.57700000    -11.16700000     -6.37500000
O      7.28500000      4.20700000      1.84000000
H      7.21500000      5.14400000      2.02000000
H      6.38500000      3.92800000      1.67200000
O     -7.23500000     -5.93900000      1.97400000
H     -8.16900000     -6.09800000      2.11100000
H     -6.83100000     -6.14700000      2.81700000
O     -1.15100000    -12.14000000    -10.53200000
H     -1.87500000    -12.76200000    -10.46000000
H     -1.41800000    -11.54000000    -11.22700000
O     -9.44000000    -14.46700000      4.49100000
H     -9.58300000    -14.56200000      3.54900000
H     -8.73700000    -13.82100000      4.56300000
O      1.91900000      0.82100000    -17.17600000
H      1.36000000      1.55300000    -16.91500000
H      2.55000000      0.73500000    -16.46200000
O     -3.99000000    -15.02900000      9.19800000
H     -3.63700000    -15.26500000      8.34000000
H     -4.34500000    -14.14900000      9.07800000
O      1.10200000     12.83500000     -5.08500000
H      0.32000000     12.34200000     -5.33200000
H      1.40700000     12.41200000     -4.28200000
O     15.50000000     -8.55300000      0.37300000
H     15.57600000     -9.50200000      0.47000000
H     16.32800000     -8.28700000     -0.02700000
O     -9.04800000    -12.61300000     -7.96800000
H     -9.53000000    -12.08800000     -8.60600000
H     -9.05600000    -12.08600000     -7.16900000
O      8.17200000      3.74500000    -14.23600000
H      8.76000000      4.49600000    -14.31400000
H      7.77400000      3.66100000    -15.10200000
O    -12.51900000      7.95500000      7.15500000
H    -13.30900000      7.74600000      6.65700000
H    -11.83500000      7.41900000      6.75400000
O      8.42200000     -2.87500000    -13.74900000
H      9.12500000     -2.96000000    -14.39300000
H      8.25400000     -3.77100000    -13.45700000
O    -10.73000000     -7.30400000      4.48800000
H    -10.51200000     -8.21900000      4.66600000
H    -11.66700000     -7.24100000      4.67100000
O      7.97600000     -4.16100000     15.39800000
H      7.30900000     -4.83800000     15.28200000
H      7.91700000     -3.92300000     16.32300000
O      5.64500000     -2.67900000     16.43000000
H      5.96200000     -1.77900000     16.35300000
H      5.42200000     -2.77500000     17.35600000
O     -5.32100000     -2.84100000    -10.30300000
H     -4.43600000     -2.62100000    -10.01100000
H     -5.73000000     -3.25000000     -9.54100000
O     -5.84000000      8.69400000      8.37000000
H     -5.71200000      9.25900000      7.60800000
H     -6.30500000      9.24400000      9.00000000
O      6.58100000      3.32100000     -9.54200000
H      7.15000000      4.08900000     -9.59300000
H      6.12900000      3.41200000     -8.70400000
O      4.57900000     -6.87500000     13.78900000
H      3.93500000     -7.41400000     14.24800000
H      4.47300000     -6.00200000     14.16500000
O     10.73200000     -2.87400000    -11.27600000
H      9.87400000     -3.08600000    -10.90900000
H     11.18600000     -2.41000000    -10.57200000
O     -9.47900000     11.57100000     -2.46600000
H     -9.11900000     12.44500000     -2.61700000
H     -9.57900000     11.19800000     -3.34200000
O      2.59100000      9.59100000     -5.70700000
H      3.26200000      9.45800000     -6.37800000
H      3.04000000     10.07000000     -5.01100000
O      0.00400000      6.98900000     -6.50900000
H      0.62000000      6.26400000     -6.40300000
H      0.03100000      7.45100000     -5.67100000
O     -3.89400000     16.61200000     -3.73900000
H     -3.25500000     16.15600000     -4.28700000
H     -3.37300000     16.99900000     -3.03500000
O     -3.72700000     13.48300000      8.71000000
H     -4.17300000     14.19300000      9.17100000
H     -3.63600000     12.79200000      9.36600000
O     -2.42000000     11.28200000     -7.25900000
H     -2.62400000     11.94600000     -6.60000000
H     -2.72300000     10.46000000     -6.87200000
O     12.83200000     -8.73500000      0.01600000
H     12.51100000     -9.45300000     -0.53000000
H     13.78500000     -8.83200000      0.00100000
O      1.09100000      9.56000000      1.46900000
H      0.87800000     10.35100000      1.96300000
H      1.73800000      9.84600000      0.82400000
O      8.29700000     -0.29800000     -3.27300000
H      8.09600000      0.20700000     -4.06100000
H      9.20300000     -0.06800000     -3.06700000
O     15.15900000      6.54800000      5.63500000
H     15.30200000      6.97700000      6.47900000
H     15.71100000      7.03500000      5.02300000
O     12.21300000    -12.79700000     -3.52000000
H     11.94700000    -13.30000000     -2.75100000
H     13.15000000    -12.97000000     -3.60700000
O     -5.02600000    -12.60500000      8.84000000
H     -5.93700000    -12.86700000      8.97100000
H     -5.08000000    -11.70900000      8.50600000
O      2.12200000     10.55100000     -9.65200000
H      1.38600000     10.63400000     -9.04600000
H      2.48600000     11.43500000     -9.71000000
O      3.46300000     -3.73900000    -12.00500000
H      3.35100000     -2.84600000    -11.67900000
H      3.84400000     -3.63000000    -12.87600000
O     -3.98800000    -15.14600000     -1.53700000
H     -3.37800000    -15.52900000     -0.90600000
H     -3.52800000    -14.38000000     -1.87900000
O      2.65000000      5.34500000    -16.44600000
H      2.40400000      5.06500000    -15.56500000
H      3.58200000      5.13700000    -16.51100000
O    -12.94800000     -9.45800000      6.18200000
H    -12.21900000     -9.46600000      6.80200000
H    -13.27700000     -8.56000000      6.21000000
O    -10.33900000     12.31800000     -7.23200000
H    -11.19500000     12.72100000     -7.08700000
H    -10.30100000     12.17000000     -8.17700000
O    -16.48700000     -2.12300000      8.28000000
H    -15.71900000     -2.23200000      7.72000000
H    -16.18300000     -2.36600000      9.15500000
O     -3.76000000      5.26600000      2.45600000
H     -3.12600000      5.60300000      1.82300000
H     -3.95700000      4.38100000      2.14900000
O     -2.84400000      7.01500000     -7.10100000
H     -3.38400000      6.29800000     -7.43600000
H     -1.94700000      6.68400000     -7.15600000
O      5.94600000      7.61100000    -15.45100000
H      5.65500000      7.34500000    -14.57900000
H      5.95400000      8.56800000    -15.41900000
O     -0.28400000      4.79400000     10.21300000
H     -0.42400000      4.89300000     11.15500000
H      0.55300000      5.22800000     10.04800000
O      8.25700000     16.07400000      1.34500000
H      7.60400000     15.38000000      1.25900000
H      7.91200000     16.79400000      0.81700000
O     15.66000000     -2.61500000     -4.95600000
H     16.22200000     -3.13900000     -4.38500000
H     15.56900000     -3.14200000     -5.75000000
O     10.19700000      4.20400000     -1.41900000
H      9.36700000      3.77900000     -1.20500000
H     10.85400000      3.51600000     -1.31100000
O     -4.35400000      4.17600000     -8.08800000
H     -4.93600000      4.09400000     -8.84400000
H     -3.47700000      4.24000000     -8.46600000
O      0.94400000      6.86200000     15.28800000
H      1.77000000      7.00500000     15.75000000
H      0.79600000      5.91800000     15.34600000
O     -2.78100000      7.07700000      6.49900000
H     -2.20800000      7.24500000      5.75100000
H     -2.70600000      7.86400000      7.03900000
O    -13.40900000      2.76100000      8.90700000
H    -13.19400000      2.78100000      7.97500000
H    -14.26200000      3.19000000      8.96600000
O    -12.27900000    -10.29600000     -7.40300000
H    -11.67100000     -9.61200000     -7.12400000
H    -11.98600000    -10.53500000     -8.28200000
O     17.19100000      2.83400000      3.81300000
H     17.66200000      2.01300000      3.95100000
H     17.57100000      3.19700000      3.01300000
O    -10.39800000     -3.81300000    -11.14800000
H    -11.30600000     -3.73900000    -11.44400000
H    -10.04100000     -2.93000000    -11.24900000
O      3.15500000    -13.93400000     -8.05200000
H      3.82300000    -13.32300000     -7.74000000
H      2.34000000    -13.43400000     -8.02400000
O     -2.44200000     12.15300000     -4.61900000
H     -1.92000000     11.46000000     -4.21600000
H     -2.31200000     12.91300000     -4.05100000
O      1.68300000      9.80000000     10.17500000
H      0.86500000     10.21300000     10.45000000
H      2.29700000      9.98800000     10.88500000
O     11.63100000    -10.85500000      4.21700000
H     12.34400000    -11.45000000      3.98500000
H     12.00600000     -9.98000000      4.11400000
O     -7.99400000     -0.12900000     10.65400000
H     -8.01800000     -0.08100000     11.61000000
H     -7.11800000      0.17900000     10.42100000
O     -9.36600000      8.52400000      7.56100000
H     -9.73000000      7.81200000      7.03400000
H     -9.03000000      8.09200000      8.34600000
O    -16.90900000     -6.69700000      2.74600000
H    -16.78600000     -7.55700000      3.14900000
H    -16.26200000     -6.66900000      2.04100000
O      3.11800000     12.82100000     -7.25400000
H      2.42800000     12.17800000     -7.41700000
H      3.19800000     12.85100000     -6.30100000
O      4.74000000     -4.44300000     -4.89900000
H      5.20200000     -3.63700000     -5.13100000
H      4.06400000     -4.16300000     -4.28300000
O     -6.39000000    -15.22000000      2.42000000
H     -5.87900000    -16.02800000      2.46100000
H     -6.40400000    -14.99200000      1.49000000
O      1.09200000     15.30600000     -6.16700000
H      1.20600000     14.97600000     -7.05800000
H      1.14500000     14.52700000     -5.61400000
O     -0.67900000     -5.28000000    -12.00500000
H     -1.45700000     -5.77400000    -11.74500000
H      0.05200000     -5.77100000    -11.62900000
O     -7.06500000      1.26400000      5.99500000
H     -7.04100000      1.86300000      5.24800000
H     -6.35700000      1.56400000      6.56400000
O      2.54400000     -4.13900000      7.15100000
H      3.10800000     -3.89600000      7.88600000
H      2.85800000     -5.00300000      6.88400000
O     13.27900000      9.65300000      2.87000000
H     14.03200000      9.56200000      3.45300000
H     13.09900000     10.59300000      2.85600000
O     -7.63600000      5.53200000     -1.78500000
H     -7.89000000      6.43700000     -1.96300000
H     -8.11600000      5.01600000     -2.43300000
O     -8.74600000      3.00000000     -9.30900000
H     -9.46800000      3.00300000     -9.93700000
H     -8.08400000      2.43400000     -9.70600000
O      1.50200000     -3.71100000     10.94900000
H      2.33900000     -3.76800000     11.40900000
H      1.46700000     -2.81100000     10.62500000
O      4.10700000     -9.53300000      7.03300000
H      4.93800000     -9.17300000      7.34400000
H      4.06200000    -10.40500000      7.42500000
O      8.29000000      0.03500000      3.47200000
H      8.41100000      0.33100000      2.57000000
H      7.48600000      0.46800000      3.76000000
O      5.49300000      9.01900000     13.81400000
H      5.29600000      9.52900000     14.60000000
H      4.63900000      8.71900000     13.50300000
O     15.10000000      0.11700000      9.11300000
H     15.88700000     -0.37800000      8.88300000
H     14.54300000     -0.51700000      9.56500000
O     10.89900000     -1.46900000     -1.94200000
H     11.40900000     -1.92000000     -1.26900000
H     11.52100000     -1.31600000     -2.65300000
O      0.31300000    -12.00300000      6.09900000
H      0.50900000    -12.92800000      5.95200000
H      0.67300000    -11.81700000      6.96600000
O      9.45700000    -11.62500000      2.61300000
H      9.24700000    -10.92700000      1.99300000
H     10.21700000    -11.29800000      3.09400000
O     -7.74400000    -12.49800000      2.41100000
H     -7.56400000    -11.57900000      2.21300000
H     -7.19300000    -12.98600000      1.79900000
O     -3.25400000     -1.41800000      9.80500000
H     -2.45500000     -1.38400000      9.27900000
H     -3.50000000     -2.34300000      9.80800000
O      4.46400000    -10.46100000     11.58700000
H      5.29700000    -10.21700000     11.18400000
H      4.20700000    -11.26700000     11.14000000
O    -13.19600000     -5.29000000     -9.26400000
H    -13.17900000     -4.33500000     -9.20300000
H    -12.70300000     -5.58800000     -8.49900000
O    -10.11600000    -11.24800000      9.64500000
H     -9.78900000    -10.94900000     10.49400000
H    -10.50300000    -10.46700000      9.24900000
O      0.12100000     -8.33900000     -4.85600000
H     -0.66600000     -8.20300000     -5.38400000
H      0.19100000     -7.54800000     -4.32100000
O     -5.74000000      6.73300000     -5.41200000
H     -6.17400000      6.79900000     -6.26200000
H     -4.81700000      6.89900000     -5.60000000
O     -6.10500000     -2.98500000     -7.75200000
H     -6.27500000     -3.44500000     -6.93000000
H     -6.77000000     -2.29600000     -7.78200000
O     14.24200000     -6.00900000      4.68600000
H     14.63300000     -5.37700000      4.08200000
H     13.50800000     -5.54000000      5.08200000
O     -0.23600000    -16.59300000      7.69200000
H     -0.67500000    -15.77300000      7.46700000
H      0.46800000    -16.33300000      8.28700000
O     10.38000000     -4.71800000     -8.49000000
H     11.06300000     -4.04800000     -8.48300000
H      9.61400000     -4.27700000     -8.85900000
O      5.95200000      1.79700000      3.22800000
H      5.47200000      2.62600000      3.22600000
H      5.32000000      1.15500000      3.55100000
O     -1.91600000     13.37400000      1.87300000
H     -2.57600000     12.68200000      1.90200000
H     -1.70900000     13.54700000      2.79100000
O      5.68700000    -10.48600000     -4.31300000
H      6.32400000    -10.43800000     -5.02600000
H      4.90100000    -10.07000000     -4.66600000
O     -6.98500000      9.80200000     10.63900000
H     -6.27100000      9.53200000     11.21700000
H     -7.78000000      9.53600000     11.09900000
O      2.81200000      5.58400000     11.95900000
H      2.31400000      4.82300000     12.25700000
H      3.58600000      5.21300000     11.53500000
O      0.67700000      7.62400000    -11.08000000
H      0.33500000      6.77900000    -11.37400000
H      0.12600000      7.85900000    -10.33400000
O      9.85800000    -12.56800000     -7.64900000
H      9.25200000    -12.09100000     -8.21600000
H      9.31200000    -12.89000000     -6.93200000
O    -10.88800000     -2.72700000     -5.46500000
H    -11.30900000     -2.28600000     -6.20300000
H    -10.01500000     -2.95200000     -5.78700000
O      4.50200000     14.74700000      3.10300000
H      4.02900000     13.99300000      3.45700000
H      4.37100000     15.43700000      3.75300000
O     -3.13500000      4.08400000      6.93000000
H     -3.15300000      5.03900000      6.86000000
H     -2.70500000      3.79300000      6.12600000
O      5.45500000     12.81600000      8.34100000
H      5.56900000     13.50600000      7.68700000
H      4.52700000     12.85600000      8.57200000
O     -9.15900000      3.55100000    -13.58000000
H     -9.33800000      4.48500000    -13.47500000
H     -9.49300000      3.15100000    -12.77700000
O     -3.79700000     -2.44200000     -0.30900000
H     -3.51200000     -2.71500000      0.56300000
H     -4.40700000     -1.72200000     -0.14600000
O      8.30800000     10.95200000     -1.58700000
H      8.11600000     11.85800000     -1.82900000
H      9.23800000     10.95800000     -1.36000000
O     -9.79000000      1.98600000      7.64300000
H     -8.95300000      2.18900000      8.05900000
H     -9.80500000      2.53400000      6.85700000
O      8.92800000    -11.47000000     10.45700000
H      9.09000000    -11.05900000     11.30600000
H      8.27700000    -10.90600000     10.03900000
O     13.76000000     -2.08700000      9.76200000
H     13.38100000     -2.37700000     10.59200000
H     13.90200000     -2.89500000      9.26900000
O     -9.10300000      2.14200000      3.01000000
H     -8.20000000      2.34700000      2.76900000
H     -9.63500000      2.62900000      2.38100000
O     -3.23300000      0.95600000    -18.16000000
H     -2.68600000      0.36500000    -18.67800000
H     -3.12500000      0.65400000    -17.25900000
O     -5.19600000      3.27300000     -5.60100000
H     -6.14100000      3.35400000     -5.72700000
H     -4.82800000      3.37300000     -6.47900000
O     -8.93000000      8.20700000     11.65900000
H     -9.83000000      7.90700000     11.78900000
H     -8.47400000      7.94900000     12.46000000
O     10.94400000      8.09900000      6.19800000
H     11.06300000      7.31400000      6.73200000
H     10.19100000      8.54200000      6.58900000
O    -16.29800000      2.65200000      5.49900000
H    -15.38800000      2.35700000      5.45800000
H    -16.24500000      3.54300000      5.84600000
O      6.93300000     -5.93900000     -5.44300000
H      7.03700000     -6.73300000     -4.91800000
H      6.01200000     -5.70000000     -5.33500000
O      2.24500000     -2.37600000      5.21000000
H      1.83900000     -2.89300000      4.51400000
H      2.35200000     -2.99300000      5.93500000
O    -10.83900000     13.62800000      4.41300000
H    -10.60600000     14.29300000      3.76500000
H    -10.63400000     12.79600000      3.98700000
O      9.34000000      7.39500000     -9.73200000
H      9.53000000      6.68100000     -9.12400000
H      8.51600000      7.14300000    -10.14800000
O     -3.65400000     -3.22200000      2.60200000
H     -3.10300000     -3.93500000      2.28000000
H     -4.05200000     -3.56800000      3.40100000
O      2.14800000     -0.56700000     -5.93800000
H      2.79200000     -0.65500000     -6.64100000
H      1.46500000     -0.00900000     -6.30800000
O     17.10600000     -0.15300000     -5.36400000
H     16.62400000     -0.94800000     -5.59500000
H     16.43800000      0.53200000     -5.33500000
O      9.49800000     -4.43200000     -5.73600000
H      8.62800000     -4.81800000     -5.63200000
H      9.72200000     -4.59200000     -6.65300000
O     -2.80000000    -13.10900000     -4.08500000
H     -2.58500000    -12.29400000     -3.63000000
H     -1.96200000    -13.56400000     -4.16800000
O    -10.53300000     -0.01500000      2.28400000
H     -9.88400000     -0.49000000      1.76600000
H    -10.04800000      0.71800000      2.66200000
O     -0.48500000     -9.34700000     -8.63300000
H     -0.85200000     -8.72600000     -9.26300000
H     -1.21700000     -9.92000000     -8.40700000
O     -4.99200000      6.28000000     11.79500000
H     -5.78400000      5.98900000     12.24500000
H     -5.21400000      6.23800000     10.86500000
O     -3.08400000    -11.62600000     13.07800000
H     -2.20400000    -11.65300000     13.45300000
H     -3.12800000    -12.39800000     12.51400000
O      0.78100000     -3.92200000      3.76600000
H      0.62200000     -4.57200000      3.08200000
H     -0.05200000     -3.45900000      3.85500000
O      0.44100000      1.22300000     11.51300000
H     -0.28600000      1.41900000     12.10500000
H      1.16100000      1.77000000     11.82800000
O      4.85600000      8.94100000     10.43600000
H      4.77400000      9.89200000     10.50900000
H      4.18900000      8.59700000     11.02900000
O      1.05200000    -12.07500000     -2.50100000
H      1.80200000    -12.66900000     -2.47500000
H      1.06500000    -11.71100000     -3.38600000
O     -2.60800000     -2.59500000     -9.78200000
H     -1.88000000     -2.98500000    -10.26700000
H     -2.66900000     -3.11700000     -8.98200000
O     -2.09000000      7.13400000     10.26500000
H     -1.70900000      6.26700000     10.12800000
H     -2.01700000      7.28200000     11.20800000
O      6.39200000    -15.92300000     -3.43900000
H      6.09800000    -15.85700000     -2.53000000
H      6.44500000    -15.01600000     -3.74000000
O     -4.19900000     12.31700000     -2.24200000
H     -4.74400000     13.05200000     -2.52200000
H     -4.19200000     11.72400000     -2.99400000
O     -6.29000000     -3.31100000     10.88000000
H     -6.56100000     -3.58800000     11.75500000
H     -5.72500000     -2.55300000     11.03400000
O      1.07400000    -11.86500000     10.24700000
H      0.96600000    -11.25700000     10.97800000
H      0.20000000    -12.23000000     10.10700000
O      2.64300000      8.53600000    -12.43900000
H      2.41300000      9.30900000    -12.95400000
H      1.81000000      8.22900000    -12.08200000
O     -8.53000000      6.63500000      9.37400000
H     -7.69700000      6.22000000      9.59800000
H     -8.69800000      7.24100000     10.09500000
O      1.46300000     -1.01400000     10.39400000
H      1.00600000     -1.00000000      9.55300000
H      1.12300000     -0.25200000     10.86300000
O     -0.96100000      0.07600000    -12.23600000
H     -0.79700000     -0.86700000    -12.21900000
H     -1.91500000      0.15200000    -12.26100000
O     -5.47200000     12.30600000      0.96100000
H     -6.41100000     12.37200000      0.78600000
H     -5.14600000     11.69800000      0.29800000
O      2.98200000     -9.15900000     -1.80600000
H      2.11000000     -9.06600000     -1.42200000
H      2.81900000     -9.42000000     -2.71200000
O     -3.78100000     14.89400000      5.63600000
H     -4.15500000     14.96700000      6.51400000
H     -4.54000000     14.80400000      5.05900000
O      7.48700000     12.56500000     10.22400000
H      7.34500000     13.48000000     10.46500000
H      6.77400000     12.36400000      9.61700000
O     -8.89200000      4.45500000     -4.13900000
H     -8.41800000      4.02100000     -4.84800000
H     -9.72500000      4.71400000     -4.53100000
O      3.42400000      2.02200000    -11.63200000
H      3.46000000      2.94400000    -11.37800000
H      3.17000000      2.03700000    -12.55500000
O     -9.31900000    -10.26300000     -1.62700000
H     -8.48200000    -10.69400000     -1.45600000
H     -9.23100000     -9.39900000     -1.22500000
O      7.30600000      1.85900000     15.04900000
H      7.63700000      1.36100000     14.30200000
H      7.16700000      2.74100000     14.70700000
O     -9.24000000    -10.46100000     12.18500000
H     -8.29100000    -10.58700000     12.19700000
H     -9.35500000     -9.51900000     12.05800000
O     -8.17800000     -0.17100000      0.00100000
H     -7.28100000     -0.30100000      0.30900000
H     -8.48500000     -1.04900000     -0.22300000
O      6.81900000      3.92200000     12.97700000
H      7.04000000      4.65700000     12.40400000
H      7.08000000      3.14600000     12.48100000
O    -11.11400000      0.25000000     -7.36100000
H    -11.19100000      0.81500000     -6.59200000
H    -11.78200000      0.57400000     -7.96500000
O     13.05500000      0.48300000     -5.08600000
H     12.18600000      0.11000000     -5.23100000
H     13.51700000     -0.17900000     -4.57100000
O      3.91200000     -0.32500000     12.29500000
H      4.66800000     -0.81900000     12.61100000
H      3.37000000     -0.97500000     11.84700000
O     -1.12600000     -4.48300000     15.57000000
H     -1.39800000     -3.81000000     14.94700000
H     -1.70700000     -4.36200000     16.32100000
O      7.95700000      2.81300000     -1.55200000
H      7.23500000      3.43300000     -1.65600000
H      7.59700000      1.97500000     -1.84200000
O     -9.19600000    -11.84100000      7.07000000
H     -9.83700000    -12.55000000      7.12500000
H     -9.07500000    -11.55700000      7.97700000
O     -0.89000000    -15.46300000     -2.21600000
H     -0.46400000    -14.97100000     -1.51500000
H     -0.56000000    -15.06600000     -3.02200000
O     -7.12300000    -12.84900000     -1.93400000
H     -7.46700000    -13.59300000     -2.42900000
H     -6.60200000    -12.35900000     -2.57000000
O     -4.02200000    -12.23900000      1.99400000
H     -4.62200000    -11.87900000      2.64800000
H     -4.59300000    -12.57200000      1.30200000
O     -2.61000000    -11.75300000      4.93200000
H     -1.88800000    -12.34800000      4.73200000
H     -2.20800000    -11.05400000      5.44800000
O    -13.73900000    -10.14400000     -2.18600000
H    -14.49900000     -9.56300000     -2.15400000
H    -13.24300000     -9.93200000     -1.39500000
O     11.63900000     -3.90400000      3.45700000
H     11.01000000     -3.40900000      2.93200000
H     11.20500000     -4.74100000      3.62500000
O     -2.40700000     -9.97500000     -2.78800000
H     -1.76700000     -9.30500000     -2.54800000
H     -2.67300000    -10.36100000     -1.95300000
O    -10.19800000     11.15600000      3.09500000
H     -9.68700000     10.51600000      2.60000000
H    -10.04000000     10.93200000      4.01200000
O     -1.88600000     -6.93500000    -10.00500000
H     -2.80300000     -6.76700000    -10.22100000
H     -1.69800000     -6.33900000     -9.28000000
O      6.59900000      6.41100000     -9.05800000
H      5.81300000      6.45000000     -8.51300000
H      7.30300000      6.19500000     -8.44700000
O    -12.73200000     -4.20000000     -4.17400000
H    -13.23700000     -4.75600000     -4.76700000
H    -12.12500000     -3.73000000     -4.74600000
O     14.93100000      3.98900000      3.24100000
H     15.81500000      3.74900000      3.52000000
H     14.38200000      3.26200000      3.53400000
O      3.74400000     17.63500000      0.35800000
H      2.94000000     18.06700000      0.64500000
H      3.44800000     16.96100000     -0.25400000
O      3.61400000     -9.32600000     -5.56100000
H      3.59600000     -9.47000000     -6.50700000
H      3.66200000     -8.37500000     -5.46400000
O     -3.25800000     -4.18800000      8.85300000
H     -3.82700000     -4.94400000      8.99700000
H     -2.37400000     -4.52300000      8.99900000
O      2.53400000    -13.95100000     -0.01300000
H      2.24200000    -14.04400000     -0.92000000
H      2.65700000    -13.00900000      0.10500000
O      5.61400000     -1.94900000    -14.62100000
H      5.87800000     -2.81700000    -14.31600000
H      6.08300000     -1.34100000    -14.05000000
O     -1.74900000     12.42100000     -9.79100000
H     -1.19300000     13.20100000     -9.80200000
H     -1.96600000     12.29500000     -8.86800000
O     10.51000000     -5.27800000    -12.87000000
H     10.96500000     -5.15500000    -13.70300000
H     10.55400000     -4.42200000    -12.44400000
O      4.29700000      1.11300000     -4.25300000
H      5.01700000      1.01400000     -4.87500000
H      3.58900000      0.58300000     -4.62000000
O     -5.85800000     14.80100000     -3.27200000
H     -5.18200000     15.45700000     -3.44100000
H     -5.80700000     14.20500000     -4.02000000
O     16.29000000      4.01500000     -1.19200000
H     16.50200000      3.08400000     -1.25500000
H     17.13800000      4.44800000     -1.09400000
O      0.05000000     -5.56200000      0.41400000
H     -0.77600000     -5.40900000      0.87300000
H      0.17500000     -4.77900000     -0.12200000
O     10.48300000      1.80800000     -3.60100000
H      9.75800000      1.96900000     -2.99700000
H     11.25200000      2.15800000     -3.15100000
O    -13.13000000      1.33100000     -8.94300000
H    -13.70200000      0.69300000     -9.37000000
H    -13.02900000      2.03100000     -9.58800000
O    -10.48100000      1.49700000     -1.84400000
H    -10.59700000      0.66100000     -1.39100000
H     -9.53300000      1.62400000     -1.87500000
O     -3.54500000      7.76200000    -11.95900000
H     -3.12300000      8.36100000    -11.34300000
H     -4.33300000      7.46600000    -11.50400000
O     10.71600000      2.49700000      6.70800000
H     11.29800000      2.79700000      6.00900000
H      9.90800000      2.99100000      6.57500000
O     14.74300000     11.27200000      0.25700000
H     14.52000000     10.46300000      0.71800000
H     14.12600000     11.91900000      0.59800000
O     -4.47300000     -8.93000000     10.30200000
H     -5.04400000     -8.32000000     10.77000000
H     -5.05400000     -9.37800000      9.68700000
O     -9.29600000    -15.37700000     -2.09900000
H    -10.20500000    -15.67600000     -2.12700000
H     -9.03000000    -15.50300000     -1.18900000
O     -1.60400000      6.75500000    -13.43200000
H     -2.17900000      7.27700000    -12.87200000
H     -1.90700000      6.93800000    -14.32200000
O      7.79500000     -8.13200000     -0.80300000
H      7.03200000     -8.65300000     -1.05100000
H      7.47600000     -7.22900000     -0.79600000
O    -11.62900000      8.13300000      9.73800000
H    -12.03500000      7.89900000      8.90300000
H    -11.39900000      9.05700000      9.64200000
O      8.94400000     -4.93100000      9.71200000
H      9.75100000     -4.68700000      9.25800000
H      9.06700000     -5.85200000      9.94000000
O     12.30800000    -10.23100000     -2.42500000
H     12.18100000    -10.95500000     -3.03800000
H     12.36700000     -9.45400000     -2.98000000
O    -17.25700000     -1.72000000      5.15000000
H    -16.34500000     -1.68600000      5.43800000
H    -17.20500000     -1.82300000      4.20000000
O      3.07000000     -6.75500000      6.41600000
H      3.30900000     -7.51300000      6.95000000
H      3.40800000     -6.96000000      5.54500000
O      1.31500000    -10.70400000     -4.92400000
H      2.00800000    -10.12400000     -5.23900000
H      0.53500000    -10.15000000     -4.89100000
O      3.06400000     13.11400000    -10.02200000
H      3.96000000     12.92800000    -10.30200000
H      3.15400000     13.42500000     -9.12200000
O      2.19100000     -4.18700000    -14.97300000
H      1.98200000     -5.04200000    -14.59700000
H      1.67400000     -4.14700000    -15.77800000
O    -14.01400000      1.44800000     -1.72500000
H    -13.36100000      0.90100000     -1.28900000
H    -14.76000000      0.86500000     -1.86600000
O    -14.46700000     -1.98900000     -8.05300000
H    -14.33100000     -1.22900000     -7.48600000
H    -14.63000000     -2.71200000     -7.44800000
O      3.01800000      2.41300000     12.30000000
H      3.78100000      2.83100000     12.69900000
H      3.23700000      1.48200000     12.28100000
O      0.28300000     -3.40000000     -1.25400000
H      0.54600000     -2.56000000     -0.87900000
H      0.67500000     -3.40700000     -2.12700000
O      5.03400000     -2.50600000     -9.10000000
H      5.61300000     -2.13100000     -8.43800000
H      4.82600000     -1.77400000     -9.68000000
O     -6.10800000     14.55000000      4.21500000
H     -6.72900000     14.46900000      4.93900000
H     -6.64200000     14.83500000      3.47300000
O     -2.39200000     -3.61200000     -2.36800000
H     -2.94000000     -3.26500000     -1.66300000
H     -1.54100000     -3.76100000     -1.95800000
O      4.99100000    -13.13700000     10.49800000
H      4.54400000    -13.75100000     11.07900000
H      5.92000000    -13.25100000     10.69700000
O     11.40200000     -6.96800000      1.24400000
H     11.96400000     -7.41700000      0.61300000
H     11.81700000     -7.13000000      2.09100000
O     10.04500000    -13.98900000      0.90000000
H      9.76700000    -13.53900000      1.69700000
H      9.34500000    -13.81600000      0.27100000
O     -0.93300000     -9.40100000      5.66100000
H     -0.42000000    -10.20800000      5.70700000
H     -0.29900000     -8.72800000      5.41300000
O      9.09600000     -7.98200000    -12.80900000
H      8.32200000     -7.98400000    -13.37300000
H      9.45900000     -7.10100000    -12.90300000
O    -12.72200000     -5.53800000      0.91700000
H    -12.55900000     -5.55500000     -0.02600000
H    -13.59500000     -5.91600000      1.01600000
O      0.61400000      8.76100000     13.35700000
H      0.78800000      9.44100000     14.00800000
H      0.57200000      7.95000000     13.86400000
O      3.08600000      6.74200000     -4.64500000
H      2.76100000      6.44800000     -3.79400000
H      2.62200000      7.56200000     -4.81000000
O      4.13100000     -2.20800000    -18.02500000
H      3.29400000     -2.14700000    -18.48500000
H      3.92000000     -2.00100000    -17.11500000
O     -4.97100000    -12.51800000     -8.79200000
H     -4.64600000    -12.17900000     -7.95800000
H     -4.83400000    -13.46300000     -8.73600000
O     -6.19400000     -1.71000000     13.14000000
H     -6.69700000     -0.89600000     13.10800000
H     -6.21700000     -1.97100000     14.06000000
O     14.08700000     -5.41300000      9.04100000
H     14.53100000     -5.10100000      9.83000000
H     13.22200000     -5.68600000      9.34700000
O      7.84800000    -15.12200000     -7.03800000
H      7.51900000    -14.95700000     -6.15400000
H      7.46600000    -14.42400000     -7.57000000
O      9.65100000     11.58200000     -9.96700000
H      9.23500000     10.86000000     -9.49700000
H      9.27600000     12.37100000     -9.57500000
O      1.26400000     12.04600000     -2.33600000
H      0.40300000     11.88600000     -1.95000000
H      1.52400000     12.90200000     -1.99500000
O    -10.45100000      3.33300000      5.15800000
H    -10.73400000      4.03700000      4.57600000
H     -9.88900000      2.78200000      4.61300000
O      2.82000000     -3.91400000     -8.67800000
H      3.58900000     -3.38300000     -8.88300000
H      3.15700000     -4.80700000     -8.60800000
O      2.92400000     -8.13900000     11.46900000
H      3.48000000     -7.59400000     10.91100000
H      3.48300000     -8.87600000     11.71600000
O     -1.61100000     15.38400000     -4.88400000
H     -0.75800000     15.62800000     -5.24300000
H     -1.40500000     14.82900000     -4.13200000
O      0.95400000      0.98100000    -10.37100000
H      0.19100000      0.80700000    -10.92100000
H      1.66800000      1.12600000    -10.99200000
O     13.94600000      1.29600000      3.54800000
H     14.61900000      1.57700000      2.92800000
H     14.42700000      1.10800000      4.35400000
O      3.64600000     -6.76800000     -5.89600000
H      2.94100000     -6.18200000     -6.17200000
H      4.18200000     -6.23600000     -5.30700000
O      8.76700000     -5.36000000     -3.38600000
H      8.66500000     -4.50800000     -2.96100000
H      7.93400000     -5.50400000     -3.83600000
O     12.76300000      7.79900000      9.30700000
H     13.65800000      7.66400000      9.61800000
H     12.48600000      6.93800000      8.99400000
O    -16.03600000      6.91900000      1.93900000
H    -15.49100000      6.89200000      1.15200000
H    -16.86900000      6.53400000      1.66600000
O     12.94700000     -4.55600000     -2.14800000
H     12.40900000     -4.79700000     -2.90200000
H     12.35300000     -4.61400000     -1.40100000
O      0.22800000      5.06900000      3.87900000
H      0.40600000      4.53500000      4.65400000
H      0.97600000      4.91000000      3.30200000
O     -9.28500000     -7.95800000      0.08200000
H     -9.98400000     -7.63300000     -0.48500000
H     -9.45500000     -7.54800000      0.93000000
O      8.36200000      4.66500000     15.27500000
H      9.30600000      4.66000000     15.11400000
H      7.99200000      5.11100000     14.51200000
O     -1.58200000      1.77600000     13.23100000
H     -1.73700000      2.65600000     13.57400000
H     -2.37500000      1.56900000     12.73600000
O    -10.80000000      5.21900000     -5.66200000
H    -11.72500000      5.15500000     -5.42400000
H    -10.80000000      5.66600000     -6.50900000
O      1.92300000      3.57600000     -4.69100000
H      1.15700000      4.11500000     -4.49200000
H      2.32700000      3.41000000     -3.84000000
O    -11.75800000     -8.01400000     -1.51700000
H    -11.53400000     -8.42900000     -2.35000000
H    -12.04700000     -7.13400000     -1.75800000
O      0.70900000      5.09200000    -14.11300000
H      1.16800000      5.14500000    -13.27500000
H     -0.02700000      5.69700000    -14.02300000
O      6.26000000      6.77400000      5.48000000
H      5.40600000      6.50600000      5.14000000
H      6.07500000      7.54500000      6.01500000
O     -6.74300000      7.15400000     -7.95300000
H     -6.57500000      6.96500000     -8.87600000
H     -7.53400000      7.69300000     -7.95900000
O     -8.05700000      8.66000000      4.56300000
H     -8.54900000      8.27700000      3.83600000
H     -8.62600000      9.35200000      4.89900000
O      6.71400000     -8.21600000    -14.28800000
H      6.30700000     -7.46000000    -14.71100000
H      6.89900000     -8.82100000    -15.00600000
O      2.45100000     11.10100000      7.73600000
H      2.64300000     12.03100000      7.85800000
H      2.41000000     10.74700000      8.62400000
O      6.69700000     -8.71200000     13.97500000
H      7.49400000     -8.18500000     13.91400000
H      5.98900000     -8.10000000     13.77500000
O     -3.21000000      0.74200000     -6.46400000
H     -2.50500000      0.11100000     -6.31900000
H     -2.78000000      1.59600000     -6.41400000
O     12.03600000     -5.31600000     -4.79600000
H     12.17300000     -4.41100000     -5.07500000
H     11.11200000     -5.48600000     -4.97600000
O     15.66100000     -3.41900000      7.45700000
H     15.81700000     -4.27000000      7.86600000
H     14.83500000     -3.52700000      6.98600000
O     -3.07000000      7.37200000     -1.46300000
H     -2.54300000      6.92000000     -0.80400000
H     -3.37200000      6.67600000     -2.04700000
O    -12.96200000      3.38000000    -10.84300000
H    -13.77300000      3.05100000    -11.23300000
H    -12.71900000      4.12600000    -11.39100000
O      0.13800000    -16.78600000      0.72400000
H      0.68800000    -16.11400000      1.12700000
H      0.74600000    -17.31800000      0.21200000
O      4.66400000    -10.78500000     14.35100000
H      5.30600000    -11.49200000     14.29100000
H      4.66600000    -10.38500000     13.48100000
O      6.81500000    -13.19300000     -8.72300000
H      7.38500000    -12.55900000     -9.15700000
H      6.24500000    -13.52000000     -9.41900000
O     -7.61600000     -3.04900000      1.43000000
H     -7.54500000     -2.44300000      2.16700000
H     -7.56800000     -3.91800000      1.82800000
O      1.42400000     12.62600000     11.19000000
H      1.78800000     12.25800000     11.99500000
H      0.67900000     12.06100000     10.98500000
O      7.29300000      3.38500000      7.32900000
H      7.36700000      3.27000000      6.38100000
H      7.84400000      4.14300000      7.52200000
O     -0.81400000     -7.26900000     14.66300000
H     -0.07100000     -7.32600000     14.06300000
H     -0.91100000     -6.33200000     14.83600000
O      5.98200000     -6.19600000    -16.07900000
H      5.79700000     -5.42900000    -15.53700000
H      5.74300000     -5.92600000    -16.96600000
O      8.39600000     -5.13800000      3.61000000
H      8.99300000     -5.77100000      4.00900000
H      8.94300000     -4.64500000      2.99900000
O     -5.59500000     -0.85800000      1.08300000
H     -6.00900000     -1.22300000      1.86500000
H     -5.53900000      0.08200000      1.25800000
O      6.84400000     -3.38000000      8.66100000
H      7.58500000     -3.80200000      9.09800000
H      7.02600000     -3.48500000      7.72700000
O    -12.78300000     -2.05300000    -10.41900000
H    -13.17000000     -2.09100000     -9.54500000
H    -13.45600000     -1.64300000    -10.96200000
O     -6.47200000    -11.09200000     12.16200000
H     -6.38600000    -11.80600000     12.79400000
H     -5.59700000    -10.99700000     11.78700000
O     -2.37400000      8.86200000     -5.27000000
H     -2.34200000      8.27600000     -6.02700000
H     -1.46500000      9.13000000     -5.13700000
O     -3.76900000      3.17900000    -14.26300000
H     -4.66500000      2.91000000    -14.46400000
H     -3.23000000      2.42900000    -14.51500000
O      6.64400000     -2.59400000      0.83000000
H      5.96700000     -2.27800000      1.42800000
H      6.61800000     -1.98200000      0.09400000
O      7.50300000      8.25000000     -3.87400000
H      7.35000000      7.30600000     -3.83000000
H      8.41600000      8.33200000     -4.15200000
O      8.40400000      6.33100000     12.17100000
H      9.08300000      6.99400000     12.04900000
H      8.79000000      5.52500000     11.82700000
O    -13.44100000     10.53400000      2.41100000
H    -13.30100000     10.98400000      3.24400000
H    -12.58400000     10.55000000      1.98400000
O     -8.93100000     11.45600000      9.12600000
H     -9.68800000     10.96700000      9.44800000
H     -8.17500000     10.98100000      9.47200000
O     17.45500000     -2.38800000      1.10800000
H     17.28400000     -1.44700000      1.14800000
H     16.59500000     -2.78200000      0.96300000
O    -11.66200000      9.16600000     -8.18600000
H    -12.00500000      8.51200000     -8.79500000
H    -12.37000000      9.80500000     -8.09800000
O     -3.87800000      1.50200000     11.87900000
H     -3.62100000      2.34900000     11.51400000
H     -4.21000000      1.00900000     11.12900000
O     -1.25600000      9.79200000    -14.48800000
H     -0.46300000      9.38800000    -14.83900000
H     -0.96400000     10.24900000    -13.69900000
O     -1.04900000      7.50100000      3.76300000
H     -0.41400000      6.78700000      3.81500000
H     -0.53100000      8.26500000      3.50900000
O     12.24900000      3.00500000      8.88600000
H     11.81600000      2.56500000      8.15400000
H     13.18200000      2.94600000      8.68200000
O      0.67500000     -2.14000000     -8.58400000
H      1.43100000     -2.72000000     -8.67600000
H      0.74400000     -1.53700000     -9.32400000
O      6.62200000     -0.77500000     10.19400000
H      5.78600000     -0.51200000      9.81000000
H      6.84200000     -1.59500000      9.75100000
O      5.96100000      4.50200000     -1.92400000
H      5.70900000      5.18700000     -1.30400000
H      5.18100000      4.36900000     -2.46300000
O     -1.24700000      7.13100000      0.80000000
H     -0.52900000      6.49900000      0.80900000
H     -0.83900000      7.96100000      1.04600000
O     -6.32900000      1.97900000    -10.43400000
H     -6.54200000      1.62100000    -11.29600000
H     -5.60000000      1.44100000    -10.12400000
O     -3.25100000      4.12000000     11.67900000
H     -2.42500000      4.44600000     12.03600000
H     -3.83300000      4.88000000     11.68800000
O     -4.75700000     -9.11200000    -11.01400000
H     -5.07700000     -8.23700000    -11.23500000
H     -5.54100000     -9.59600000    -10.75500000
O      5.56800000     -9.74900000     -1.18000000
H      4.71500000     -9.33200000     -1.30000000
H      5.53800000    -10.52300000     -1.74100000
O     -0.01600000      0.02300000     14.62000000
H     -0.74400000      0.42700000     14.14700000
H      0.66600000      0.69400000     14.62700000
O    -12.75000000      1.38700000      2.77700000
H    -12.66600000      2.14500000      2.19900000
H    -12.02800000      0.81200000      2.52500000
O     -2.87400000     11.21700000      4.94900000
H     -3.54000000     11.65300000      4.41800000
H     -2.68300000     10.40700000      4.47600000
O     13.19900000     -1.66500000     12.60200000
H     13.74500000     -0.88800000     12.48400000
H     12.30100000     -1.34300000     12.51700000
O    -12.49800000    -11.43800000      1.34100000
H    -11.65600000    -11.64100000      0.93300000
H    -12.27000000    -11.09400000      2.20400000
O     10.67500000     -0.61600000      9.22800000
H     10.27500000     -0.49800000      8.36600000
H     11.53500000     -0.20300000      9.15200000
O      5.29400000    -17.38700000     -0.19600000
H      5.02700000    -16.91000000     -0.98100000
H      5.31600000    -16.72200000      0.49200000
O      9.33100000      6.21800000    -13.46500000
H      9.02200000      6.92800000    -12.90100000
H      9.43700000      6.62500000    -14.32500000
O     -2.98000000      0.66000000    -15.49700000
H     -2.13200000      0.33000000    -15.20100000
H     -3.56800000     -0.09200000    -15.42600000
O      0.29600000    -13.31400000      3.02300000
H      0.88200000    -13.98800000      2.67900000
H      0.26300000    -13.48300000      3.96500000
O      1.04900000      0.08200000      5.83300000
H      1.87000000      0.19300000      6.31200000
H      1.09200000     -0.80900000      5.48600000
O      7.04300000    -10.31700000     -6.74900000
H      7.78500000     -9.82200000     -6.40200000
H      6.87200000     -9.92400000     -7.60500000
O     -8.31800000     -2.26400000      8.59900000
H     -7.47000000     -2.68100000      8.75000000
H     -8.35200000     -1.55300000      9.23900000
O     -3.68600000    -14.92700000      6.28400000
H     -4.47300000    -14.39500000      6.16700000
H     -3.26400000    -14.92300000      5.42400000
O    -10.87200000     -1.29200000     -3.19900000
H    -10.59600000     -1.82800000     -3.94300000
H    -11.61700000     -0.79000000     -3.52900000
O      2.40700000      4.48500000    -11.87900000
H      1.92700000      3.67600000    -12.05600000
H      2.01700000      4.82300000    -11.07300000
O    -12.86500000     -0.72700000     -0.32500000
H    -13.01500000     -1.66200000     -0.46800000
H    -13.54700000     -0.46700000      0.29400000
O     13.44600000      0.51200000    -10.76900000
H     13.88900000     -0.07800000    -10.16000000
H     14.03100000      1.26600000    -10.84100000
O    -15.12100000     -0.07200000     -5.82600000
H    -14.27800000     -0.07900000     -5.37300000
H    -15.76100000     -0.27400000     -5.14400000
O      2.40400000      5.66900000     -1.95000000
H      3.09900000      5.90000000     -1.33500000
H      2.70900000      4.86200000     -2.36500000
O     -0.56500000     11.24100000     10.59600000
H     -1.34500000     11.20500000     11.15000000
H     -0.90600000     11.35800000      9.71000000
O     11.28800000     13.39500000     -2.58800000
H     12.08300000     12.86600000     -2.65600000
H     11.34400000     14.00700000     -3.32200000
O     -7.77000000      3.99100000     -6.81700000
H     -7.99400000      3.77100000     -7.72100000
H     -7.17600000      4.73800000     -6.89200000
O      5.34200000     -6.36300000     11.19200000
H      5.79200000     -5.54700000     11.40900000
H      5.05100000     -6.70800000     12.03600000
O    -13.78900000     -4.57600000      3.73000000
H    -14.02800000     -5.49800000      3.63300000
H    -13.37800000     -4.34500000      2.89700000
O      3.19700000    -12.22400000      8.48000000
H      2.52500000    -11.78900000      9.00500000
H      3.68500000    -12.75600000      9.10900000
O      0.98800000     16.50500000     -0.41700000
H      0.69200000     17.35200000     -0.75000000
H      0.19500000     16.08800000     -0.08200000
O      3.57500000      2.17800000      6.36800000
H      4.04100000      2.95600000      6.06200000
H      3.64900000      2.21500000      7.32200000
O     -4.67800000     -5.21200000     -1.91500000
H     -3.85200000     -4.73100000     -1.97500000
H     -4.75300000     -5.66300000     -2.75600000
O     -7.67800000     -9.97200000      1.48200000
H     -7.84300000     -9.44800000      2.26600000
H     -7.43200000     -9.33200000      0.81400000
O      0.43500000     14.76700000     -8.97900000
H     -0.16000000     15.37900000     -8.54600000
H      0.77800000     15.25600000     -9.72700000
O      9.49500000     -0.09500000     -6.86700000
H      9.85600000     -0.63800000     -6.16600000
H     10.19800000     -0.04200000     -7.51500000
O     -1.69800000    -11.59300000      9.10500000
H     -2.63600000    -11.50300000      8.93200000
H     -1.48100000    -10.83500000      9.64800000
O      5.69700000     12.09000000    -10.41000000
H      5.55100000     11.22700000    -10.79600000
H      5.98900000     11.90700000     -9.51700000
O     -8.22900000      9.92500000      1.39300000
H     -8.35800000      9.25900000      0.71800000
H     -7.55200000      9.56000000      1.96300000
O      5.10200000    -12.67300000     -6.88400000
H      5.65600000    -13.09400000     -7.54100000
H      5.47000000    -11.79400000     -6.78700000
O     -2.42600000     -5.38600000      1.71800000
H     -2.57800000     -5.97300000      0.97800000
H     -2.45100000     -5.95600000      2.48600000
O      2.24800000    -17.81900000     -5.67600000
H      2.46200000    -18.02500000     -6.58500000
H      2.01800000    -16.89000000     -5.68800000
O     15.84800000     -3.93500000     -7.20500000
H     16.32500000     -3.43700000     -7.86900000
H     15.94700000     -4.84900000     -7.47400000
O    -12.87500000     -8.03500000     -4.72600000
H    -12.05600000     -8.51900000     -4.61800000
H    -13.55600000     -8.65600000     -4.46700000
O      1.30800000    -10.45100000     12.58100000
H      0.60200000     -9.86100000     12.84500000
H      2.10700000     -9.93500000     12.69600000
O      0.61600000      2.40500000    -12.90100000
H     -0.05600000      1.73500000    -12.77300000
H      0.34200000      2.87200000    -13.69000000
O      3.43700000      6.08300000      4.89700000
H      3.33300000      7.03400000      4.85400000
H      2.68700000      5.78400000      5.41200000
O    -12.61600000      6.09000000     -1.68300000
H    -12.62600000      5.19000000     -2.00800000
H    -11.94900000      6.52800000     -2.21300000
O      2.87300000    -12.96400000     -5.00400000
H      3.66500000    -12.74800000     -5.49500000
H      2.27600000    -12.23700000     -5.18100000
O     -9.35200000     -2.46400000     13.65800000
H     -8.57900000     -2.82400000     14.09300000
H     -9.18800000     -1.52100000     13.62100000
O     12.25300000      2.27800000     -1.47100000
H     12.46300000      1.36100000     -1.29500000
H     12.88200000      2.77300000     -0.94600000
O      9.37800000     -9.11700000      1.19000000
H     10.02900000     -8.44100000      1.37600000
H      8.76500000     -8.70000000      0.58500000
O      7.03400000     -8.82900000     -9.47800000
H      7.92400000     -8.87600000     -9.82600000
H      6.47700000     -8.76300000    -10.25300000
O      6.47200000     -5.29900000    -11.44300000
H      6.66600000     -6.22500000    -11.29900000
H      5.71600000     -5.12300000    -10.88300000
O     10.11400000     -8.83400000     -5.45200000
H      9.65900000     -8.51500000     -4.67300000
H      9.82900000     -8.24700000     -6.15300000
O     11.79900000      4.31100000     11.60900000
H     12.48800000      4.94700000     11.80100000
H     11.85600000      4.17400000     10.66300000
O     -5.18200000     -5.53600000      9.73800000
H     -5.56800000     -6.34100000     10.08500000
H     -5.62600000     -4.83300000     10.21200000
O    -10.38700000      2.15800000    -11.38400000
H    -11.31800000      2.30700000    -11.21800000
H    -10.25400000      1.23100000    -11.18700000
O    -15.18000000     -4.01000000     -6.04100000
H    -15.77900000     -3.47200000     -5.52400000
H    -15.37900000     -4.90900000     -5.77900000
O     17.46100000     -4.06200000     -1.62100000
H     18.28400000     -3.61200000     -1.42800000
H     16.78200000     -3.46300000     -1.31300000
O     -9.69200000     -4.54700000     -1.25600000
H     -9.79900000     -3.67700000     -0.87100000
H     -9.09200000     -4.99900000     -0.66400000
O     11.37100000     -7.45900000      7.39900000
H     11.28800000     -6.90700000      8.17700000
H     12.18500000     -7.94400000      7.53600000
O     -3.07600000     -2.61400000     -5.06300000
H     -3.81800000     -3.20400000     -5.20100000
H     -2.63800000     -2.95900000     -4.28500000
O      8.32900000     -1.90800000      6.23100000
H      9.06900000     -1.35200000      6.47500000
H      8.63300000     -2.80000000      6.40100000
O     -9.92800000    -12.16500000      0.55000000
H     -9.33500000    -12.13800000      1.30200000
H     -9.63600000    -11.44700000     -0.01100000
O     -1.57100000    -18.25700000     -2.40000000
H     -2.52600000    -18.20000000     -2.40000000
H     -1.28200000    -17.43900000     -1.99500000
O      4.24500000     12.86200000     -0.49400000
H      4.48300000     13.59000000      0.08100000
H      3.68500000     13.25800000     -1.16200000
O     -9.38200000      7.26400000      2.44200000
H     -8.76200000      6.59400000      2.15200000
H    -10.08600000      7.23400000      1.79500000
O     -5.45300000      6.16800000      9.25700000
H     -4.70100000      5.77500000      8.81500000
H     -5.65900000      6.94400000      8.73600000
O      0.47800000     11.59900000      3.20800000
H      0.39200000     11.51100000      4.15700000
H     -0.19000000     12.24100000      2.96600000
O      4.98900000      4.95100000     10.11500000
H      5.01900000      5.76500000      9.61200000
H      5.38600000      4.29900000      9.53800000
O     10.20900000      8.46600000     -2.37200000
H     10.66700000      9.18200000     -1.93200000
H      9.55200000      8.17700000     -1.73800000
O     12.12000000    -10.72900000      7.14600000
H     12.26600000     -9.96900000      7.70900000
H     11.16900000    -10.83800000      7.13300000
O    -10.57500000      3.34300000      9.85700000
H    -10.70400000      2.83600000      9.05500000
H    -11.20200000      4.06300000      9.78900000
O      2.60500000      8.92700000      5.95800000
H      2.70600000      9.69200000      6.52400000
H      1.69500000      8.65500000      6.08300000
O      2.63800000      8.19800000    -16.07800000
H      2.40200000      7.41800000    -15.57600000
H      2.97200000      7.85700000    -16.90700000
O      5.31600000    -14.15100000     -1.44100000
H      4.40800000    -13.95700000     -1.67100000
H      5.26600000    -14.52400000     -0.56100000
O    -13.54900000     -2.26300000     11.06400000
H    -13.02000000     -2.87600000     11.57400000
H    -12.94100000     -1.56400000     10.82500000
O    -10.52400000      6.52400000      5.64400000
H     -9.59100000      6.33100000      5.54800000
H    -10.95400000      5.95300000      5.00800000
O     15.63300000      1.99100000     -4.44300000
H     14.78800000      1.93800000     -4.89100000
H     15.81700000      2.92900000     -4.39100000
O      1.48200000     -4.95900000     14.76300000
H      0.56900000     -4.86800000     15.03800000
H      1.44200000     -5.50100000     13.97500000
O    -16.60200000      6.22600000     -1.72100000
H    -17.15300000      6.60700000     -1.03800000
H    -15.70600000      6.39600000     -1.43000000
O      4.30900000     -3.51700000      9.10000000
H      5.25200000     -3.60700000      8.96500000
H      4.21800000     -3.32100000     10.03200000
O     -7.81900000      4.41200000      7.35500000
H     -8.38900000      4.78800000      8.02500000
H     -7.86600000      5.03000000      6.62500000
O     -1.14300000      9.33300000     -1.98100000
H     -1.42700000     10.09000000     -1.46900000
H     -1.89500000      8.74200000     -1.97200000
O     12.81300000      4.13300000      5.57900000
H     13.74300000      4.26500000      5.39500000
H     12.45100000      5.01800000      5.63300000
O     10.85900000     -2.11600000     -5.08400000
H     10.58900000     -2.96700000     -4.74000000
H     11.60600000     -2.31300000     -5.65000000
O      9.59200000     -7.59600000     11.55900000
H      9.77100000     -8.50700000     11.32300000
H      9.40200000     -7.62500000     12.49700000
O      6.91100000    -13.63500000     -4.46900000
H      6.12100000    -13.13000000     -4.27500000
H      7.60500000    -12.97800000     -4.53300000
O    -10.88800000      5.33700000     -8.72200000
H    -11.79600000      5.03700000     -8.69500000
H    -10.36900000      4.53500000     -8.66400000
O     -5.62200000      0.68700000    -12.97000000
H     -5.05700000      0.09800000    -12.47000000
H     -5.99000000      0.13700000    -13.66100000
O     -3.89100000      0.25900000     14.94200000
H     -3.90800000      1.17000000     15.23300000
H     -3.82000000      0.31300000     13.98900000
O     -4.76900000     -7.06000000     -7.36500000
H     -5.29400000     -7.57500000     -7.97800000
H     -5.35700000     -6.89100000     -6.62900000
O     -1.55900000     11.15000000      7.80000000
H     -2.22300000     11.26300000      7.11900000
H     -1.86200000     10.39700000      8.30800000
O      8.64400000      7.42600000     -0.27900000
H      8.47800000      8.07400000      0.40700000
H      8.01500000      6.72600000     -0.10400000
O      7.60600000    -13.49600000      3.16700000
H      8.00200000    -12.80200000      2.64000000
H      8.34800000    -13.92100000      3.59800000
O     11.15600000     11.78600000      4.24700000
H     10.30300000     11.57500000      3.86900000
H     11.29100000     12.70900000      4.03300000
O     -7.19300000    -11.01300000    -10.15900000
H     -7.37300000    -10.38900000     -9.45600000
H     -6.60700000    -11.65800000     -9.76300000
O      9.87500000      2.72300000      2.02200000
H     10.28300000      2.97000000      2.85200000
H      9.15600000      3.34500000      1.91300000
O     15.06100000     -4.14400000      2.43100000
H     14.78500000     -4.88500000      1.89100000
H     14.36100000     -3.49900000      2.32700000
O     -1.55500000     -7.11000000     11.25100000
H     -2.05000000     -6.95700000     12.05600000
H     -1.95000000     -7.89500000     10.87200000
O      9.74100000     -1.43400000     11.77200000
H      9.97400000     -1.17100000     10.88200000
H      9.56500000     -0.61100000     12.22700000
O     -9.67000000     -9.80600000      5.03900000
H     -8.76300000     -9.58000000      4.83400000
H     -9.60100000    -10.50300000      5.69200000
O      6.90900000    -10.64600000      6.67800000
H      7.19300000    -11.51800000      6.40400000
H      6.63400000    -10.21800000      5.86700000
O      1.53600000      5.26700000     -9.41000000
H      1.82800000      4.47800000     -8.95400000
H      1.59900000      5.96000000     -8.75200000
O      9.39000000      3.87200000     -5.43100000
H      9.63300000      4.56200000     -4.81400000
H      9.40600000      3.06800000     -4.91100000
O     -1.26400000     -9.97200000     14.76100000
H     -0.67200000    -10.23100000     15.46700000
H     -1.32600000     -9.02000000     14.83700000
O    -16.12200000     -0.33400000      1.02800000
H    -17.02800000     -0.54600000      0.80100000
H    -15.74500000     -1.16600000      1.31200000
O      0.87000000     -5.83400000     -2.83700000
H      1.57200000     -6.00600000     -2.20900000
H      0.14000000     -6.37500000     -2.53600000
O    -12.16000000      3.46700000     -2.32200000
H    -11.50100000      2.79600000     -2.14300000
H    -12.99200000      2.99400000     -2.31300000
O     17.32200000     -5.94900000      2.65000000
H     17.53800000     -6.65700000      2.04300000
H     16.55700000     -5.52500000      2.26200000
O     15.35200000     -2.24500000      4.82500000
H     15.42800000     -2.89400000      4.12600000
H     16.14600000     -2.36100000      5.34700000
O      9.50100000     -9.07100000    -10.21100000
H     10.20300000     -8.77100000     -9.63400000
H      9.75600000     -8.76300000    -11.08100000
O      1.03100000     14.13800000      6.26100000
H      0.13500000     14.01900000      5.94500000
H      1.00600000     13.84400000      7.17100000
O     -3.72900000     14.34100000     -7.11600000
H     -3.36500000     14.56600000     -6.26000000
H     -3.13000000     14.74300000     -7.74400000
O     -8.63000000      9.75600000     -7.87400000
H     -9.38400000      9.82000000     -7.28800000
H     -8.16300000     10.58300000     -7.75600000
O      7.26400000     12.47600000      0.69100000
H      6.56000000     13.12000000      0.61100000
H      7.08400000     11.83700000      0.00200000
O      8.36100000     -3.29100000     -9.74700000
H      7.86000000     -2.59700000     -9.32000000
H      7.82000000     -4.07500000     -9.64300000
O     -4.58200000      9.23400000     -0.07900000
H     -4.20200000      8.44600000     -0.46600000
H     -5.16000000      8.90800000      0.61100000
O     11.87000000      8.87000000     -9.75900000
H     12.15000000      8.57500000    -10.62500000
H     10.97800000      8.53700000     -9.66800000
O      3.83100000      0.48900000     -8.38800000
H      3.44800000      1.17100000     -7.83500000
H      3.66600000      0.78500000     -9.28300000
O      7.70900000      1.38900000     -5.21700000
H      8.36600000      1.02000000     -5.80700000
H      7.72500000      2.32800000     -5.39900000
O      6.35900000     -1.13900000     -1.76800000
H      7.14700000     -0.88200000     -2.24800000
H      6.05900000     -0.33100000     -1.35200000
O     -1.81800000      3.07700000     -6.15500000
H     -1.85300000      3.59200000     -6.96200000
H     -0.90000000      2.81700000     -6.07700000
O     -4.51200000     10.28900000    -13.80700000
H     -4.18700000     10.41000000    -12.91500000
H     -3.72600000     10.13600000    -14.33100000
O     -6.16500000      2.15200000     13.11600000
H     -6.59300000      2.55000000     12.35800000
H     -5.36600000      1.76100000     12.76200000
O     12.59200000     10.23200000      5.99100000
H     12.11600000     10.88500000      5.47800000
H     12.12500000      9.41200000      5.82700000
O      1.87400000    -14.84900000      9.36400000
H      1.78300000    -13.90200000      9.47200000
H      2.44900000    -14.94900000      8.60500000
O      4.94900000     11.53500000      5.06300000
H      5.72700000     12.02000000      4.78800000
H      4.23100000     12.16000000      4.96800000
O      9.88800000     -3.56900000     13.59400000
H      9.87800000     -2.69500000     13.20500000
H      9.02700000     -3.65900000     14.00200000
O     12.92400000     -3.49300000      5.73400000
H     12.24100000     -3.68200000      5.09000000
H     13.15500000     -2.57700000      5.57600000
O     13.95400000     -1.30200000     -3.38800000
H     14.45200000     -1.32300000     -2.57000000
H     14.47800000     -1.81800000     -4.00100000
O      1.04200000     -6.66000000     12.73900000
H      1.50000000     -7.29300000     12.18600000
H      0.63400000     -6.05300000     12.12100000
O     -0.74900000      8.26500000     -8.84400000
H     -0.43900000      7.92100000     -8.00600000
H     -1.70100000      8.17300000     -8.80400000
O     -1.51800000     -3.09000000      5.04700000
H     -1.04000000     -3.08000000      5.87600000
H     -2.34300000     -3.53000000      5.25100000
O      0.25300000      7.28100000     -3.44200000
H     -0.47700000      7.85500000     -3.20900000
H      1.00900000      7.66200000     -2.99700000
O     -3.00300000      8.98300000      8.54000000
H     -3.93000000      8.75500000      8.47400000
H     -2.65500000      8.38300000      9.19900000
O     10.42700000     -0.11700000      6.48100000
H     10.81100000     -0.30900000      5.62500000
H     10.46900000      0.83600000      6.55400000
O     -0.52700000      2.36700000      8.95100000
H     -0.64200000      3.27900000      9.21500000
H     -0.29600000      1.91000000      9.76000000
O    -14.49100000      5.75000000      4.03100000
H    -14.89400000      6.36100000      3.41400000
H    -15.16800000      5.59200000      4.68900000
O      9.40300000      1.12100000    -14.87600000
H      9.84800000      0.56400000    -14.23700000
H      8.85500000      1.70100000    -14.34800000
O      5.05000000     15.15000000      7.16300000
H      5.67500000     15.64600000      7.69200000
H      4.69300000     15.79200000      6.54800000
O      5.96100000     13.28400000     -2.84200000
H      5.39800000     13.48500000     -2.09400000
H      5.65400000     12.43100000     -3.15000000
O    -16.27900000      0.22800000     -2.43600000
H    -16.92500000      0.72500000     -1.93300000
H    -16.65000000     -0.65200000     -2.50000000
O     -1.02500000      5.02300000     12.79600000
H     -1.09700000      5.95500000     13.00000000
H     -0.33200000      4.70400000     13.37500000
O      9.79500000      4.86600000    -11.16600000
H     10.70400000      5.15800000    -11.08600000
H      9.42700000      5.41700000    -11.85700000
O      3.72400000     -9.36000000    -15.06400000
H      3.61700000    -10.11000000    -14.47800000
H      3.67100000     -8.59800000    -14.48800000
O    -13.43000000      2.41600000      5.75400000
H    -13.35800000      1.48100000      5.56100000
H    -12.78500000      2.82900000      5.17900000
O      2.99400000     -5.78800000     17.19500000
H      2.95500000     -6.44000000     17.89500000
H      2.16900000     -5.89700000     16.72100000
O     15.22600000      5.56300000     -6.86500000
H     15.76900000      6.33800000     -6.72300000
H     14.52400000      5.64000000     -6.21800000
O      5.70600000     -6.05700000     16.54800000
H      4.83300000     -5.89900000     16.90900000
H      5.54500000     -6.53200000     15.73200000
O     -5.89800000      9.85000000     -9.92300000
H     -5.99100000      8.90600000    -10.05100000
H     -6.69400000     10.22200000    -10.30100000
O    -13.39000000     11.98000000     -4.31500000
H    -12.74100000     11.37200000     -3.95900000
H    -14.06100000     11.41500000     -4.69800000
O    -12.55900000     10.83000000      7.22100000
H    -12.89300000     11.11300000      6.37000000
H    -11.93200000     10.13700000      7.01300000
O     -6.93200000      2.38100000      0.28100000
H     -6.47000000      2.44700000     -0.55400000
H     -7.44500000      1.57700000      0.20900000
O     -3.57500000     -3.21100000     13.27900000
H     -2.68200000     -2.88500000     13.17200000
H     -4.11700000     -2.58700000     12.79600000
O      3.95000000      1.39700000     -0.12800000
H      3.96400000      0.65600000      0.47900000
H      4.86800000      1.65500000     -0.21200000
O     -3.57700000     -0.44700000    -11.25000000
H     -3.98400000     -0.01400000    -10.50000000
H     -3.25100000     -1.27600000    -10.90000000
O      7.82300000      7.91400000     14.42100000
H      7.82100000      7.50600000     13.55500000
H      6.92500000      8.22400000     14.54100000
O    -11.62200000     -5.56700000      8.66300000
H    -10.91800000     -4.91900000      8.62300000
H    -11.23900000     -6.30700000      9.13400000
O      3.00200000     -8.56400000     15.37600000
H      3.84300000     -8.97200000     15.58300000
H      2.40400000     -8.89700000     16.04600000
O     14.13600000      0.67900000      0.83200000
H     14.79100000      0.58700000      0.14000000
H     13.92800000      1.61300000      0.84200000
O     -4.64300000     12.47600000      3.53200000
H     -5.30300000     13.13400000      3.75100000
H     -4.77000000     12.31100000      2.59700000
O     -8.66800000     -4.81000000     -5.42200000
H     -8.30000000     -4.09800000     -4.89800000
H     -9.10700000     -5.37300000     -4.78400000
O      6.41100000      1.63200000      0.45900000
H      7.32800000      1.86100000      0.30600000
H      6.33400000      1.57800000      1.41100000
O     -9.87400000      7.77900000     -9.73900000
H    -10.22500000      7.02400000     -9.26800000
H     -9.92100000      8.49800000     -9.10900000
O      8.17500000      9.96700000    -13.16700000
H      8.00300000      9.35600000    -12.45100000
H      8.62400000     10.70300000    -12.75100000
O      2.19900000     17.77900000     -5.56300000
H      3.03000000     17.93800000     -6.01200000
H      2.05100000     16.83800000     -5.66000000
O     -7.75200000     15.33600000      2.05800000
H     -7.71000000     14.50400000      1.58800000
H     -7.91000000     15.98900000      1.37600000
O     12.60100000      8.89100000     -7.03300000
H     13.55400000      8.83700000     -7.10200000
H     12.29700000      8.93500000     -7.93900000
O     11.14000000     11.26000000     -6.32500000
H     10.35500000     10.91600000     -5.90000000
H     11.45000000     10.54000000     -6.87500000
O    -14.57800000     -1.40600000      5.54100000
H    -14.62100000     -0.96600000      6.39000000
H    -13.71200000     -1.18300000      5.20000000
O     -7.15000000     -0.22400000     -5.07500000
H     -7.63500000      0.41300000     -4.55000000
H     -6.27700000     -0.24300000     -4.68200000
O      0.49800000    -11.17000000      1.62800000
H      1.37700000    -11.20800000      1.25100000
H      0.46800000    -11.90700000      2.23900000
O      5.66300000     14.96500000      0.68300000
H      5.66100000     15.89800000      0.46700000
H      5.32300000     14.92600000      1.57700000
O     13.18500000      6.70600000      2.81200000
H     13.32400000      7.52000000      3.29600000
H     13.87600000      6.12100000      3.12200000
O      8.88100000    -11.83200000     -4.03700000
H      9.02200000    -11.82900000     -3.09000000
H      9.74300000    -11.64600000     -4.40800000
O     -0.55900000      2.13700000      6.23100000
H     -0.48400000      2.08000000      7.18300000
H     -0.00200000      1.43000000      5.90400000
O     -7.25500000     -7.44900000     -9.43900000
H     -7.01800000     -7.43900000    -10.36600000
H     -8.01500000     -6.87000000     -9.38000000
O     -5.35500000      5.70700000    -13.69300000
H     -5.87400000      5.31300000    -14.39400000
H     -4.58500000      5.14300000    -13.61900000
O      3.99600000      3.30000000     15.29000000
H      3.70700000      3.93200000     15.94800000
H      4.86500000      3.60600000     15.03000000
O      0.96000000    -14.66200000      5.28100000
H      0.62900000    -15.52900000      5.04400000
H      1.69200000    -14.83900000      5.87200000
O      8.68600000      9.28700000      7.20400000
H      8.71100000     10.14800000      6.78700000
H      7.75400000      9.08500000      7.28200000
O      7.37500000     -5.31300000     -0.30600000
H      7.64600000     -4.67000000     -0.96100000
H      7.18100000     -4.79300000      0.47400000
O     -2.78700000      0.33300000      7.10700000
H     -2.12100000     -0.18500000      7.55900000
H     -2.70200000      1.21000000      7.48000000
O      4.27800000    -15.38900000      3.76600000
H      3.67000000    -14.84600000      4.26800000
H      4.73000000    -15.91500000      4.42600000
O      4.01500000     -3.78800000     -0.82100000
H      4.03400000     -3.09400000     -1.48000000
H      4.93700000     -3.98500000     -0.65500000
O     -0.24000000     11.10500000    -11.99900000
H     -0.86500000     11.28200000    -11.29600000
H      0.22500000     10.31900000    -11.71500000
O      1.97300000     -8.41000000     -8.03200000
H      1.47400000     -7.63300000     -7.77800000
H      1.30600000     -9.05300000     -8.27300000
O     -4.33000000     -5.98900000    -11.03300000
H     -4.61500000     -5.18300000    -10.60200000
H     -5.08800000     -6.26500000    -11.54800000
O      2.53400000    -12.78300000     13.57600000
H      1.91200000    -12.11400000     13.29200000
H      2.82700000    -12.48800000     14.43800000
O      9.31200000     -2.59000000      2.26400000
H      8.86700000     -2.19400000      1.51500000
H      9.33200000     -1.89800000      2.92400000
O      9.28000000      3.81700000     10.52000000
H     10.16800000      3.55200000     10.76200000
H      8.90400000      3.04200000     10.10500000
O     -4.50800000      0.62300000     -8.79100000
H     -3.93800000      0.74000000     -8.03100000
H     -5.23100000      0.08600000     -8.46800000
O      4.49800000      6.76900000    -13.10700000
H      3.81300000      7.41200000    -12.92400000
H      4.06200000      5.92200000    -13.01100000
O     13.69000000      8.85800000     -1.48600000
H     13.99000000      8.61100000     -0.61100000
H     13.89800000      8.10000000     -2.03300000
O      3.89300000      6.11100000     -7.01300000
H      3.42500000      6.68200000     -7.62300000
H      3.87100000      6.58200000     -6.18000000
O      4.56700000     11.65600000     11.11600000
H      4.98900000     12.13500000     10.40300000
H      4.80000000     12.14800000     11.90400000
O      7.39400000      6.75800000      3.04400000
H      7.14000000      6.74500000      3.96600000
H      8.33000000      6.96000000      3.05600000
O     -1.83700000     -4.16900000    -16.16800000
H     -1.15300000     -4.17800000    -16.83700000
H     -1.82800000     -5.05500000    -15.80500000
O      3.03100000     13.48400000      8.92200000
H      2.63200000     13.31100000      9.77400000
H      3.13500000     14.43500000      8.89400000
O     -8.58100000     -5.19600000    -12.82400000
H     -8.03100000     -4.41500000    -12.88600000
H     -9.32400000     -4.92300000    -12.28500000
O     -0.68900000     -5.02000000      9.53600000
H      0.13200000     -4.88500000     10.01100000
H     -1.02800000     -5.84900000      9.87500000
O     11.39700000     -6.28900000      9.88300000
H     11.54000000     -5.55800000     10.48400000
H     10.77700000     -6.85700000     10.34100000
O      8.48400000    -11.46400000     -9.92400000
H      8.54000000    -10.51900000     -9.77900000
H      8.26000000    -11.55000000    -10.85100000
O     -6.23700000    -12.08200000     -4.53100000
H     -5.66200000    -12.41100000     -5.22200000
H     -6.87200000    -11.53100000     -4.99000000
O    -15.21200000      7.52100000     -6.60100000
H    -14.72100000      6.88100000     -7.11700000
H    -15.63700000      7.00200000     -5.91800000
O    -12.91200000     -5.87600000     -6.40500000
H    -12.81600000     -6.68500000     -5.90300000
H    -13.84300000     -5.83800000     -6.62300000
O     -6.15000000      2.92200000     15.65000000
H     -5.31400000      3.38700000     15.68600000
H     -6.18600000      2.56200000     14.76300000
O     -8.91900000     -7.34100000     12.67200000
H     -9.86100000     -7.23500000     12.53900000
H     -8.75600000     -6.96500000     13.53700000
O     11.34100000     -6.35400000      4.66400000
H     11.35600000     -6.43500000      5.61800000
H     11.81800000     -7.12200000      4.35000000
O     10.32700000      5.89600000     -3.53700000
H     10.38800000      5.26700000     -2.81900000
H     10.38700000      6.75200000     -3.11200000
O      6.32000000    -13.38300000      5.82300000
H      7.05000000    -13.93000000      6.11400000
H      6.43200000    -13.31900000      4.87400000
O      7.26100000     11.92800000     -8.15000000
H      7.71700000     11.14000000     -7.85600000
H      7.42800000     12.57300000     -7.46200000
O    -16.96600000      2.15600000     -4.37200000
H    -16.60700000      1.69000000     -3.61700000
H    -17.55700000      2.80600000     -3.99300000
O    -11.81500000    -11.22900000      4.03700000
H    -12.12900000    -10.78200000      4.82400000
H    -10.90500000    -10.94600000      3.94900000
O    -13.09100000      0.24500000     -4.05500000
H    -13.32300000      0.58500000     -3.19100000
H    -12.46700000      0.88100000     -4.40400000
O      1.82500000      6.88800000      9.10400000
H      1.81700000      7.62600000      9.71400000
H      2.68000000      6.94000000      8.67600000
O     -7.04600000      3.32800000    -15.05800000
H     -7.83000000      3.29600000    -14.51000000
H     -7.32400000      3.79300000    -15.84700000
O      0.51900000     -9.51800000     -0.87100000
H      0.18700000    -10.39200000     -1.08000000
H     -0.25500000     -9.02800000     -0.59500000
O     -5.21800000     -5.25100000     14.52500000
H     -4.65200000     -4.58900000     14.12900000
H     -4.69500000     -6.05300000     14.51200000
O      1.41500000     -6.51300000    -14.00700000
H      0.79700000     -5.90200000    -13.60700000
H      1.05000000     -7.37800000    -13.82300000
O      0.07900000     16.83700000      7.72500000
H      0.51100000     16.00700000      7.52600000
H     -0.28600000     17.12400000      6.88800000
O      6.41700000     -2.26900000     -4.98600000
H      6.65000000     -1.63300000     -4.31000000
H      6.80400000     -1.91800000     -5.78800000
O      1.40500000    -15.12600000     -5.81000000
H      2.08400000    -14.49600000     -5.56600000
H      1.28300000    -14.99400000     -6.75000000
O     -5.83800000     -6.67500000      4.42600000
H     -4.94100000     -6.43100000      4.19600000
H     -5.88900000     -6.53800000      5.37100000
O     -2.14000000     -7.68000000     -6.49300000
H     -2.87400000     -7.48400000     -7.07500000
H     -1.39400000     -7.22900000     -6.88800000
O      1.32500000     -5.19000000     -5.32500000
H      1.30900000     -4.24200000     -5.45500000
H      1.19000000     -5.30500000     -4.38400000
O     14.87200000     -2.74100000     -0.92000000
H     14.31200000     -3.22600000     -1.52700000
H     14.26300000     -2.21900000     -0.39700000
O     -3.23300000    -10.00200000     -8.54800000
H     -4.03500000     -9.51300000     -8.73000000
H     -3.21300000    -10.68800000     -9.21500000
O     -2.77500000     -7.06200000      3.75600000
H     -2.86200000     -7.30100000      4.67900000
H     -2.28500000     -7.78700000      3.36600000
O      6.53900000     -5.11900000     -8.31400000
H      5.73400000     -4.67100000     -8.05400000
H      6.94800000     -5.37600000     -7.48800000
O      0.86500000      3.90200000     14.61200000
H      1.37700000      3.24800000     14.13600000
H      1.11000000      3.77700000     15.52900000
O     -3.59900000     -7.25400000     -3.95800000
H     -4.23800000     -7.96400000     -4.01700000
H     -3.33400000     -7.09500000     -4.86400000
O    -10.92600000     -2.85300000      9.53700000
H    -11.28200000     -1.98400000      9.35200000
H    -10.05900000     -2.84800000      9.13300000
O     12.55600000      5.76900000    -11.01500000
H     12.55300000      5.81300000    -10.05900000
H     13.28000000      6.33700000    -11.27900000
O     -4.28200000      3.10500000      0.67000000
H     -5.19900000      2.97900000      0.42800000
H     -4.02800000      2.28200000      1.08700000
O      3.72500000      1.77600000      8.91600000
H      4.00100000      0.89100000      8.67600000
H      3.24500000      1.66200000      9.73700000
O     -4.48200000      9.01100000     12.04700000
H     -4.78200000      8.15000000     11.75600000
H     -3.54000000      8.90400000     12.18000000
O      8.90000000    -14.87900000      6.08200000
H      9.65100000    -14.95300000      5.49300000
H      8.99600000    -14.01600000      6.48400000
O     -3.12500000    -14.41200000      3.56400000
H     -3.51500000    -13.54800000      3.42200000
H     -2.80200000    -14.67300000      2.70100000
O     -2.32600000      4.48700000     -1.31000000
H     -2.81800000      4.42200000     -0.49100000
H     -2.78600000      3.90300000     -1.91300000
O      2.18900000     -8.59400000      1.37500000
H      2.33600000     -7.79500000      0.87000000
H      1.33300000     -8.90800000      1.08200000
O      4.59400000      9.39200000    -10.40100000
H      4.07900000      9.97000000     -9.83800000
H      3.94400000      8.94700000    -10.94600000
O      6.47400000      2.72000000    -12.38800000
H      7.25900000      3.12000000    -12.76200000
H      6.31500000      3.21300000    -11.58300000
O     10.70900000     13.12400000      7.67200000
H      9.96600000     12.76000000      7.19000000
H     11.04300000     12.39000000      8.18800000
O     -3.82900000     -3.98300000      5.92300000
H     -3.58200000     -3.99300000      6.84800000
H     -4.51500000     -4.64600000      5.85100000
O     15.10400000     -9.06700000     -4.53200000
H     14.37700000     -8.88200000     -3.93800000
H     14.82300000     -8.70600000     -5.37300000
O      6.92100000     14.03300000      5.37700000
H      6.31800000     14.39800000      6.02400000
H      7.02200000     14.72700000      4.72500000
O     -2.59800000    -11.30800000     -0.29500000
H     -1.96300000    -11.96800000     -0.01600000
H     -3.27000000    -11.32000000      0.38600000
O     11.73900000      1.28100000    -12.81400000
H     11.24500000      0.47000000    -12.69100000
H     12.56600000      1.12900000    -12.35800000
O      6.21600000     -1.67300000     13.74000000
H      6.20300000     -2.27800000     14.48200000
H      6.46700000     -0.83200000     14.12200000
O     -6.34800000      6.94000000    -10.66900000
H     -6.01900000      6.04100000    -10.67300000
H     -6.90000000      6.99600000    -11.44900000
O      8.55600000      9.67100000     -7.93300000
H      8.69400000      9.41800000     -7.02000000
H      8.61800000      8.85000000     -8.42100000
O     -1.56400000      8.02700000     15.71100000
H     -1.36400000      8.96300000     15.74900000
H     -0.72600000      7.59700000     15.88300000
O     -4.54900000    -17.24900000      2.06900000
H     -4.95900000    -17.66200000      1.30900000
H     -4.15800000    -17.97600000      2.55500000
O     -0.79800000     -1.06500000      8.34600000
H     -0.62200000     -1.97000000      8.08900000
H     -0.52700000     -0.54400000      7.59000000
O      7.82800000     10.04100000     12.13700000
H      7.16200000      9.76000000     12.76600000
H      7.51100000     10.88400000     11.81400000
O      4.49900000     -0.91000000    -11.26700000
H      4.01900000     -0.12000000    -11.51400000
H      5.36600000     -0.79600000    -11.65600000
O    -15.46700000      2.12900000      2.14500000
H    -15.64400000      1.28400000      1.73300000
H    -14.62900000      2.00700000      2.59100000
O     12.04300000     -2.45100000      0.29300000
H     12.48600000     -2.40900000      1.14100000
H     11.32300000     -3.06700000      0.43000000
O     14.48200000     -5.92600000      0.54600000
H     14.44800000     -5.75200000     -0.39400000
H     14.96100000     -6.75100000      0.62100000
O     12.16800000     -4.25300000     11.61500000
H     11.36900000     -4.15100000     12.13200000
H     12.87800000     -4.16100000     12.24900000
O     12.75400000     -2.79000000     -9.05700000
H     13.45300000     -2.18600000     -8.80900000
H     13.09600000     -3.25200000     -9.82200000
O      0.43800000    -17.33600000      5.03000000
H     -0.15500000    -17.93500000      4.57700000
H      0.07400000    -17.26000000      5.91200000
O      8.42300000     10.85800000     -5.22200000
H      8.58700000     11.67000000     -4.74300000
H      7.64500000     10.48700000     -4.80600000
O     -1.11400000     -1.69400000    -15.16300000
H     -0.69800000     -1.92100000    -14.33100000
H     -1.22300000     -2.53200000    -15.61300000
O     -7.99700000      1.62600000     -3.05100000
H     -7.77400000      2.55600000     -3.09100000
H     -7.29300000      1.23300000     -2.53500000
O     14.98400000      4.26600000     -9.13900000
H     15.37300000      4.93600000     -8.57700000
H     14.05100000      4.28800000     -8.92700000
O      0.49900000      3.20600000    -16.02100000
H     -0.15100000      3.29300000    -16.71800000
H      0.53400000      4.07300000    -15.61600000
O     13.13200000     -3.13900000     -6.09700000
H     13.36400000     -3.07800000     -7.02400000
H     13.97300000     -3.17500000     -5.64200000
O    -13.91000000     -7.30000000      3.60700000
H    -14.59300000     -7.70700000      4.14100000
H    -14.08600000     -7.60900000      2.71800000
O     14.94600000     -1.07200000     -8.93200000
H     15.78700000     -1.18600000     -9.37500000
H     15.13100000     -0.46000000     -8.22100000
O     -4.43200000      7.73900000      4.09600000
H     -3.84200000      7.34800000      3.45100000
H     -3.96100000      7.66900000      4.92600000
O      5.24700000      4.96400000    -16.04600000
H      5.37800000      5.87400000    -15.77900000
H      5.95100000      4.79400000    -16.67100000
O     -6.14200000     -7.40100000     11.67300000
H     -5.80900000     -6.81300000     12.35100000
H     -7.04000000     -7.59300000     11.94200000
O     -9.88400000     -8.89200000    -10.70300000
H     -9.92500000     -7.94500000    -10.83600000
H     -9.18400000     -9.18600000    -11.28600000
O     -0.63000000     -2.57000000    -12.36000000
H     -0.88800000     -3.49100000    -12.31100000
H      0.19200000     -2.57700000    -12.85100000
O      5.57100000     10.32300000     -4.35700000
H      5.30100000     10.16700000     -3.45200000
H      5.91200000      9.47900000     -4.65400000
O     17.43600000      0.33100000      2.04600000
H     17.72900000      0.13200000      2.93500000
H     18.24200000      0.52100000      1.56500000
O    -11.26100000      8.48500000     -0.06400000
H    -10.35700000      8.43100000     -0.37400000
H    -11.67500000      9.12600000     -0.64200000
O    -11.03100000      1.57900000     -5.21100000
H    -11.16200000      2.52600000     -5.25700000
H    -10.18400000      1.47500000     -4.77700000
O      0.44900000    -13.55900000     -9.00500000
H      0.01700000    -13.08900000     -9.71900000
H     -0.16300000    -13.49400000     -8.27100000
O      5.45500000     -4.68000000    -13.85400000
H      5.88700000     -4.81500000    -13.01000000
H      5.01700000     -5.51200000    -14.03400000
O      5.50700000     -8.69900000    -11.82700000
H      5.50300000     -9.65300000    -11.74500000
H      5.74600000     -8.53800000    -12.73900000
O      6.88900000      7.51200000    -11.66100000
H      6.10200000      7.16400000    -12.08000000
H      6.71500000      7.43500000    -10.72300000
O     -3.13700000      9.64600000     -9.84900000
H     -2.71800000     10.50300000     -9.76600000
H     -4.05100000      9.80300000     -9.61300000
O    -17.45800000      3.61800000      0.59100000
H    -17.93400000      4.17400000      1.20800000
H    -16.76200000      3.22100000      1.11500000
O    -14.04600000     -4.57500000      9.35400000
H    -13.19900000     -4.99700000      9.21000000
H    -13.84400000     -3.81000000      9.89400000
O     -6.99700000     -9.20800000      4.58300000
H     -6.39200000     -8.48600000      4.41000000
H     -6.50600000     -9.99300000      4.34200000
O     11.50200000      0.42900000     -8.79900000
H     11.20100000      1.18900000     -9.29600000
H     12.15800000      0.01900000     -9.36300000
O     -7.73900000     -8.61900000      7.63700000
H     -7.76800000     -8.76400000      6.69100000
H     -7.85100000     -7.67400000      7.73800000
O      5.98100000      9.25000000     -0.89800000
H      6.40300000      9.03000000     -0.06800000
H      6.67100000      9.66500000     -1.41600000
O     -9.51500000     -8.87100000     -7.61200000
H     -9.20100000     -7.96700000     -7.61600000
H     -9.77900000     -9.03800000     -8.51700000
O      0.40200000      5.00900000     -0.13600000
H     -0.44600000      4.93300000     -0.57400000
H      0.97900000      5.39300000     -0.79800000
O    -15.78400000     -4.80100000      5.79200000
H    -15.23600000     -4.73800000      5.00900000
H    -16.35200000     -4.03200000      5.74900000
O     -1.31700000     -6.88900000    -15.35400000
H     -1.51800000     -7.64100000    -15.91100000
H     -1.69800000     -7.11100000    -14.50500000
O      9.45800000    -10.16000000      7.67500000
H      8.89500000    -10.64000000      7.06800000
H      8.89300000     -9.47600000      8.03500000
O      4.47800000      9.27000000      3.64400000
H      3.74400000      9.25900000      4.25800000
H      4.83400000     10.15700000      3.71200000
O     -6.89600000     -1.12500000      3.42900000
H     -6.06700000     -0.91600000      3.85800000
H     -7.54900000     -0.61500000      3.90800000
O      5.61900000     -3.91800000      4.45800000
H      6.49400000     -4.18400000      4.17500000
H      5.45000000     -3.10600000      3.98100000
O     -1.24300000     14.43900000     -2.14600000
H     -1.26600000     14.91400000     -1.31500000
H     -1.65500000     13.59700000     -1.95100000
O      8.39700000     11.88800000      5.85000000
H      7.86400000     12.68200000      5.88900000
H      8.33800000     11.60600000      4.93700000
O     -5.47800000     -9.39300000     -4.04100000
H     -5.70900000     -9.07400000     -3.16900000
H     -5.65200000    -10.33400000     -4.00500000
O     -8.65600000     -2.35700000    -16.31900000
H     -9.56400000     -2.56300000    -16.09600000
H     -8.30000000     -1.95700000    -15.52500000
O      5.77600000    -15.46100000      1.51200000
H      5.22900000    -15.50000000      2.29600000
H      6.50600000    -14.89200000      1.75700000
O      4.19900000     -6.97300000     -2.68600000
H      3.37100000     -7.37900000     -2.43100000
H      4.52900000     -6.57600000     -1.88000000
O      6.45600000     -9.91700000      1.65700000
H      7.10600000     -9.24400000      1.45400000
H      6.01300000    -10.08000000      0.82400000
O     -3.88400000    -16.52600000     -6.12800000
H     -3.12100000    -17.04900000     -6.37300000
H     -4.33300000    -16.35500000     -6.95600000
O     11.58400000     10.26600000      8.83300000
H     12.02500000      9.54800000      9.28600000
H     11.81600000     10.14600000      7.91200000
O     10.96000000      6.22000000      4.35700000
H     11.70900000      6.26800000      3.76300000
H     10.90600000      7.09300000      4.74600000
O     13.62300000     -8.53300000      4.27500000
H     13.90400000     -7.62200000      4.36000000
H     14.42500000     -9.01400000      4.07500000
O      2.52600000     -6.19400000     -0.43400000
H      1.68700000     -6.02200000     -0.00700000
H      2.98800000     -5.35700000     -0.39900000
O      6.04500000     -7.54800000      8.57800000
H      5.79700000     -6.83400000      9.16500000
H      5.93200000     -7.18600000      7.69900000
O     -1.70100000      3.94700000     -8.70700000
H     -1.50700000      4.49400000     -9.46800000
H     -1.38200000      3.07800000     -8.95000000
O    -13.12100000      2.65700000     11.69400000
H    -13.30400000      2.36600000     10.80000000
H    -13.70500000      2.13000000     12.24100000
O     -8.01000000     -5.75400000      8.21300000
H     -8.66100000     -5.43600000      7.58800000
H     -7.19000000     -5.34600000      7.93500000
O     14.37000000    -11.49100000     -0.97700000
H     13.90700000    -12.07600000     -0.37800000
H     13.69000000    -11.16200000     -1.56400000
O     10.57500000     -4.82500000     -0.17600000
H      9.74100000     -5.16000000     -0.50600000
H     10.88200000     -5.50100000      0.42700000
O      1.21600000      3.20300000     17.24100000
H      1.23100000      2.50900000     17.90000000
H      1.40000000      4.00400000     17.73100000
O      2.58400000     14.41700000     -2.00800000
H      2.62500000     15.09200000     -2.68500000
H      2.30800000     14.88400000     -1.21900000
O      6.23800000     -0.05500000     16.62400000
H      6.66300000      0.57100000     16.03700000
H      5.60900000      0.46900000     17.11900000
O      3.58000000     10.07600000     -0.29200000
H      3.60200000     11.02700000     -0.19200000
H      4.50000000      9.81200000     -0.28000000
O     -1.50200000      4.74200000    -11.26200000
H     -2.05800000      5.40800000    -11.66700000
H     -1.57400000      3.98400000    -11.84200000
O    -13.93500000     -3.25300000      0.17500000
H    -14.43800000     -2.83000000      0.87100000
H    -13.35300000     -3.85800000      0.63400000
O     -1.06900000     -0.94100000     -6.83500000
H     -1.55500000     -1.52400000     -6.25300000
H     -0.49500000     -1.52300000     -7.33300000
O     -5.39800000     -4.02400000     -5.18400000
H     -5.92600000     -3.40600000     -4.68000000
H     -5.94300000     -4.80700000     -5.25100000
O      1.67500000     12.70700000    -12.44200000
H      2.16100000     12.78700000    -11.62100000
H      1.03700000     12.01300000    -12.27600000
O     -4.16800000     -0.73300000      4.68000000
H     -3.59400000     -1.48400000      4.52600000
H     -3.92300000     -0.42100000      5.55100000
O     12.50000000     -9.93200000     -5.95400000
H     12.77900000     -9.08300000     -6.29600000
H     11.63500000     -9.76700000     -5.58000000
O      3.51400000    -16.73900000     -2.33900000
H      4.12200000    -17.26200000     -2.86000000
H      2.67100000    -17.18400000     -2.43600000
O     -8.22900000      7.48400000     -4.54500000
H     -7.32000000      7.77400000     -4.46900000
H     -8.18000000      6.52900000     -4.51100000
O      1.54400000    -15.88900000    -10.17200000
H      1.32900000    -15.15300000     -9.60100000
H      2.41800000    -16.16200000     -9.89300000
O     14.98000000      2.67800000      8.47300000
H     15.62600000      2.87000000      7.79300000
H     15.06000000      1.73500000      8.62000000
O     -8.28000000    -10.12200000     -5.30800000
H     -9.06900000    -10.02600000     -4.77500000
H     -8.49600000     -9.69200000     -6.13600000
O     -1.61100000    -14.98100000     -5.92600000
H     -2.48900000    -15.36200000     -5.95700000
H     -1.03800000    -15.67100000     -6.26100000
O      8.35900000     -3.00700000     -2.17200000
H      9.10300000     -2.43300000     -2.35400000
H      7.62800000     -2.40900000     -2.01300000
O     -8.47000000      3.17300000     12.09500000
H     -9.00900000      3.01600000     11.32000000
H     -9.07500000      3.07200000     12.83100000
O      3.37900000     17.03500000     -3.03700000
H      3.97200000     17.22200000     -3.76500000
H      2.81300000     17.80500000     -2.98500000
O     -1.64700000     13.52700000      4.80100000
H     -2.48000000     13.91000000      5.07900000
H     -1.78900000     12.58200000      4.85400000
O     16.67600000     -6.49600000     -3.72000000
H     16.20700000     -7.12900000     -3.17700000
H     16.92900000     -5.80100000     -3.11300000
O    -15.34600000     -6.53600000     -2.02400000
H    -15.13000000     -7.21200000     -2.66600000
H    -15.20600000     -5.71100000     -2.48900000
O      6.62000000     -3.39300000     11.89500000
H      7.57400000     -3.47100000     11.87700000
H      6.45700000     -2.53400000     12.28400000
O    -12.31900000      3.41700000      1.14900000
H    -11.74700000      4.15700000      0.94600000
H    -12.69400000      3.16600000      0.30500000
O      4.06500000      0.20300000      4.36600000
H      3.79800000     -0.44600000      5.01700000
H      3.89100000      1.04700000      4.78200000
O     12.30600000     -1.60700000    -13.56500000
H     11.78100000     -2.00900000    -12.87300000
H     11.77400000     -1.70200000    -14.35500000
O      3.49400000    -12.77200000      5.80700000
H      3.43600000    -12.58900000      6.74400000
H      4.39500000    -13.06900000      5.67700000
O     -6.35100000    -13.98100000      4.91100000
H     -6.52500000    -14.20500000      3.99700000
H     -6.66000000    -14.74000000      5.40600000
O     -7.89400000     -0.71800000    -11.19000000
H     -7.14500000     -0.70500000    -10.59400000
H     -8.65800000     -0.67700000    -10.61400000
O      4.74600000      6.63400000     -0.69700000
H      5.02600000      7.50800000     -0.96900000
H      4.26500000      6.77900000      0.11700000
O      3.40500000    -11.50300000    -12.97900000
H      2.97400000    -12.24700000    -13.40000000
H      2.68700000    -10.98000000    -12.62200000
O      9.65300000    -11.20500000     -1.15200000
H      9.43100000    -10.53600000     -0.50500000
H     10.59100000    -11.08900000     -1.30500000
O      0.20100000     -7.32500000      4.49400000
H      0.29500000     -6.66900000      5.18500000
H      1.10000000     -7.53300000      4.23800000
O     -6.78600000     -2.84100000     -1.33800000
H     -5.99700000     -3.38300000     -1.36700000
H     -6.94000000     -2.69400000     -0.40500000
O      9.34000000    -12.19200000      5.48300000
H     10.12600000    -11.67000000      5.31800000
H      8.89100000    -12.22200000      4.63800000
O     -5.84200000      0.11800000     17.22100000
H     -6.04000000      0.75300000     16.53300000
H     -5.33800000     -0.56500000     16.77900000
O     -7.78900000     -0.56300000     -7.97600000
H     -8.74300000     -0.52600000     -7.90800000
H     -7.47700000     -0.36500000     -7.09300000
O     14.51200000      5.52300000      8.19400000
H     14.48500000      4.57100000      8.29000000
H     14.71300000      5.66400000      7.26900000
O     10.18900000      9.92000000      1.53800000
H     10.72300000      9.35300000      2.09400000
H     10.61200000      9.88200000      0.68000000
O    -12.17500000     -5.36100000     -1.90900000
H    -12.34400000     -4.89200000     -2.72600000
H    -11.34600000     -5.00100000     -1.59300000
O     10.89600000      5.93800000      8.13500000
H     11.12600000      5.06300000      8.44800000
H      9.94600000      5.98700000      8.23800000
O     -7.97600000    -15.49600000     -4.71900000
H     -8.63300000    -15.67900000     -4.04600000
H     -7.13800000    -15.66400000     -4.28800000
O     -5.13000000      4.94600000      4.93200000
H     -4.71400000      4.37400000      5.57700000
H     -4.51100000      4.97500000      4.20300000
O    -13.33800000      4.22300000     -5.56900000
H    -13.77900000      3.42500000     -5.86200000
H    -13.94000000      4.60900000     -4.93200000
O      7.32500000     -1.23500000     -8.16200000
H      7.96400000     -0.87800000     -7.54500000
H      7.49700000     -0.77100000     -8.98100000
O      5.96500000      9.61500000      6.89300000
H      5.86200000     10.31100000      7.54100000
H      5.67200000     10.00700000      6.07000000
O     -0.17200000     -3.28300000      7.36100000
H      0.75800000     -3.44600000      7.20800000
H     -0.43700000     -3.96500000      7.97800000
O     10.12600000      2.33900000    -10.69000000
H      9.97500000      3.28100000    -10.76800000
H     10.68700000      2.12500000    -11.43500000
O      1.46000000      0.23500000     17.94900000
H      1.06700000     -0.62700000     18.08800000
H      1.96400000      0.14100000     17.14100000
O      2.98100000    -11.42100000      0.38000000
H      2.43100000    -11.07300000     -0.32200000
H      3.26200000    -10.64700000      0.86900000
O     -1.52000000    -12.78000000     -7.33600000
H     -1.51800000    -11.99400000     -6.78900000
H     -1.71600000    -13.49400000     -6.72900000
O     -8.36700000      9.83300000    -11.07500000
H     -8.66200000      8.93500000    -11.22600000
H     -8.88600000     10.13400000    -10.32900000
O     13.86600000     -1.68000000      2.32600000
H     14.58800000     -1.44600000      2.90900000
H     13.79400000     -0.94000000      1.72300000
O     -4.49700000     10.13500000     -4.13300000
H     -4.88100000     10.23000000     -5.00400000
H     -3.57800000      9.92200000     -4.29800000
O     -6.26100000      8.73400000     -2.40500000
H     -5.57600000      8.59100000     -1.75300000
H     -5.93200000      9.45300000     -2.94400000
O      0.58800000     10.91000000     -7.42400000
H      0.93000000     10.24700000     -6.82500000
H     -0.29300000     11.09600000     -7.09900000
O     -3.77800000      1.28000000      2.81500000
H     -3.86600000      0.39100000      3.15800000
H     -3.38600000      1.77600000      3.53400000
O     -5.25600000      2.84500000      7.82500000
H     -4.49000000      3.38800000      7.63700000
H     -6.00400000      3.40900000      7.62800000
O     -8.05200000      0.31400000     13.68400000
H     -8.59300000      0.34200000     14.47300000
H     -7.61900000      1.16700000     13.65900000
O      3.59800000      3.06800000     -2.23100000
H      3.60100000      2.47300000     -1.48100000
H      3.90100000      2.53100000     -2.96300000
O     -1.57900000     -9.23700000      2.45200000
H     -1.22400000    -10.05500000      2.10400000
H     -0.84600000     -8.83700000      2.92000000
O    -14.21700000     -0.03100000      7.89700000
H    -14.80100000      0.27600000      8.59100000
H    -13.37000000      0.36500000      8.10500000
O     10.36600000      7.23600000     -5.84900000
H     11.16800000      7.69300000     -6.10200000
H     10.60100000      6.76600000     -5.04900000
O     -1.39400000    -13.98500000      7.41800000
H     -2.12900000    -13.99100000      6.80500000
H     -1.44500000    -13.13000000      7.84500000
O     -5.66300000    -10.13200000      7.62100000
H     -6.50300000     -9.85100000      7.98400000
H     -5.75400000    -10.00200000      6.67700000
O      7.80300000    -13.34900000     -0.53400000
H      8.22500000    -12.58600000     -0.92700000
H      7.00200000    -13.46900000     -1.04400000
O      9.35200000      0.39600000      0.34300000
H      9.69400000      1.05500000      0.94700000
H     10.11000000     -0.14700000      0.12600000
O      1.10900000    -10.84100000    -11.38100000
H      0.70400000    -10.22300000    -11.98900000
H      0.37100000    -11.28700000    -10.96600000
O      1.91300000     10.26700000    -14.39300000
H      2.23900000      9.62200000    -15.02100000
H      2.50500000     11.01300000    -14.48700000
O    -15.50100000      2.90100000     -6.65000000
H    -15.43000000      2.02000000     -7.01600000
H    -16.07700000      2.80100000     -5.89200000
O     -9.80000000     -7.26200000     10.02800000
H     -9.29000000     -7.46000000     10.81400000
H     -9.19400000     -6.78200000      9.46400000
O     -9.87600000     10.61700000      5.73800000
H    -10.30200000     11.25400000      6.31200000
H     -9.87200000      9.80400000      6.24300000
O     -5.00900000     -6.86800000      0.60400000
H     -5.65300000     -6.45800000      1.18000000
H     -4.75000000     -6.17100000      0.00100000
O     -5.22300000    -11.66300000      4.47200000
H     -4.27900000    -11.68100000      4.63000000
H     -5.51700000    -12.55100000      4.67700000
O     -2.08300000     -9.84400000     11.12400000
H     -2.86300000     -9.37300000     10.83100000
H     -2.39400000    -10.40600000     11.83400000
O      3.13400000      0.60000000     15.31900000
H      3.42100000      0.63500000     14.40700000
H      3.33900000      1.46700000     15.66800000
O      5.62100000     -1.56500000      6.22200000
H      5.48800000     -2.46200000      5.91700000
H      6.57000000     -1.44200000      6.19900000
O    -10.80100000     10.34400000     -4.97900000
H    -10.66200000     10.94700000     -5.70900000
H    -11.62300000      9.90000000     -5.18700000
O     -7.90400000     -5.82700000     -2.97600000
H     -7.15900000     -5.28200000     -2.72400000
H     -8.65300000     -5.43000000     -2.53100000
O      3.89600000      0.13300000    -15.07700000
H      4.57100000     -0.53400000    -14.95200000
H      4.35800000      0.96500000    -14.97400000
O      1.69400000     -1.72500000    -13.80600000
H      2.20500000     -1.02300000    -14.20800000
H      2.06800000     -2.53000000    -14.16600000
O     -3.25400000     12.73600000    -12.18200000
H     -3.08700000     12.76700000    -11.24000000
H     -2.48600000     13.15200000    -12.57500000
O    -11.52100000     -3.51800000     12.30500000
H    -10.86900000     -3.24700000     12.95100000
H    -11.03100000     -3.59000000     11.48600000
O     -3.17400000     -4.51200000     -7.66300000
H     -3.11100000     -4.08200000     -6.81000000
H     -3.98500000     -5.01800000     -7.61700000
O     -7.93000000     14.28500000      6.27200000
H     -8.26000000     13.40100000      6.43400000
H     -8.60700000     14.86200000      6.62600000
O     -2.83100000     10.11300000      1.82800000
H     -3.55700000     10.12800000      1.20300000
H     -2.52600000      9.20600000      1.81800000
O     -2.38600000      3.20300000      4.49000000
H     -1.75600000      3.85500000      4.18600000
H     -1.85500000      2.55200000      4.94900000
O     -6.49800000      8.26200000    -13.71100000
H     -6.22600000      7.35800000    -13.87200000
H     -5.67700000      8.74500000    -13.61100000
O     13.38900000      1.70700000     12.04300000
H     13.60500000      1.95000000     11.14200000
H     12.92000000      2.46500000     12.39000000
O      9.98900000     -7.90100000     -2.58900000
H      9.50100000     -7.10600000     -2.80500000
H      9.53900000     -8.25800000     -1.82400000
O      0.34500000      1.02300000     -7.79500000
H     -0.36500000      0.39700000     -7.65400000
H      0.71300000      0.77900000     -8.64500000
O     -5.68600000     10.05600000      5.97600000
H     -5.89500000      9.42000000      5.29100000
H     -5.50100000     10.86600000      5.50100000
O    -12.35100000     -2.53900000      2.88100000
H    -12.02800000     -1.74100000      2.46300000
H    -12.09100000     -2.45200000      3.79800000
O     -5.65600000    -13.54000000      0.25700000
H     -6.25700000    -13.23500000     -0.42300000
H     -4.97300000    -14.01100000     -0.22200000
O      8.05800000      6.06800000      7.68300000
H      7.34500000      5.99500000      7.04800000
H      7.74500000      6.70800000      8.32200000
O    -11.57800000     12.81400000      0.45800000
H    -10.92600000     12.30500000      0.94000000
H    -11.41000000     13.72100000      0.71100000
O     13.47500000     -7.03000000     -6.54800000
H     14.12500000     -6.73500000     -7.18600000
H     13.26200000     -6.24600000     -6.04300000
O    -12.42700000      9.65800000     -2.16100000
H    -13.20100000      9.46400000     -2.68900000
H    -11.71700000      9.18300000     -2.59200000
O      4.04800000     -7.07000000    -13.60600000
H      3.12100000     -6.85700000    -13.71300000
H      4.14200000     -7.26900000    -12.67400000
O      7.30600000      8.96100000      1.46300000
H      6.81200000      8.43100000      2.08900000
H      7.66200000      9.67900000      1.98600000
O    -11.49400000      0.11400000     10.71900000
H    -10.95800000      0.90200000     10.81100000
H    -11.48200000     -0.07600000      9.78100000
O      5.02400000      3.68900000     -7.29500000
H      4.77400000      4.59600000     -7.11700000
H      4.19200000      3.22100000     -7.36500000
O     -5.40600000      4.47200000    -10.87200000
H     -5.66000000      3.57600000    -10.65100000
H     -5.38900000      4.48700000    -11.82900000
O    -11.93000000      5.04800000      3.61500000
H    -11.77600000      5.00300000      2.67100000
H    -12.87500000      5.18100000      3.69700000
O     -2.72400000    -13.99600000     -9.62500000
H     -3.49500000    -14.53500000     -9.44700000
H     -2.55500000    -13.53900000     -8.80100000
O      1.94600000     -2.12000000     -3.75100000
H      1.89100000     -1.39100000     -3.13400000
H      2.13300000     -1.70700000     -4.59400000
O     -8.04400000     12.30400000      0.29600000
H     -8.75400000     12.31100000     -0.34600000
H     -8.16800000     11.48800000      0.78100000
O     -9.90300000      2.62500000     14.28800000
H    -10.52200000      3.19400000     14.74500000
H     -9.91000000      1.81100000     14.79200000
O     -0.58600000     14.69800000     10.80900000
H     -0.99600000     14.31700000     10.03300000
H      0.30200000     14.34300000     10.81100000
O     -0.80800000     -2.36200000     13.65300000
H     -0.52800000     -1.54100000     14.05800000
H     -0.06800000     -2.62300000     13.10400000
O     10.03100000      8.41300000     11.47300000
H      9.45300000      9.12700000     11.74300000
H      9.99500000      8.42400000     10.51600000
O     -0.99700000     13.64000000      8.39500000
H     -1.94000000     13.79900000      8.43200000
H     -0.91400000     12.79000000      7.96200000
O     11.77400000      5.41200000     -8.14800000
H     11.75300000      5.43000000     -7.19200000
H     10.95600000      4.98500000     -8.39900000
O     12.62100000     -7.57200000     -3.41100000
H     12.80800000     -6.94300000     -4.10800000
H     11.68800000     -7.45800000     -3.23000000
O     -9.84100000     -6.25100000    -10.03600000
H     -9.97500000     -6.23900000     -9.08800000
H    -10.31100000     -5.48100000    -10.35500000
O     -1.14200000     -7.45800000     -2.07900000
H     -1.56800000     -7.54800000     -1.22700000
H     -1.84700000     -7.20400000     -2.67400000
O      4.44400000      4.20500000      3.16300000
H      3.77200000      4.07400000      2.49400000
H      4.11000000      4.92400000      3.69900000
O     11.01900000      4.72100000     14.16400000
H     11.10400000      4.42600000     13.25700000
H     11.72000000      4.26600000     14.63000000
O    -10.85600000      7.54800000     -3.51400000
H     -9.97800000      7.72000000     -3.85500000
H    -11.40300000      7.45700000     -4.29400000
O    -13.72200000      5.40000000     -8.09400000
H    -13.83800000      4.81000000     -7.34900000
H    -14.31300000      5.05800000     -8.76500000
O      0.13300000      7.36000000      6.90400000
H      0.27400000      7.42400000      7.84900000
H      0.10900000      6.41900000      6.73000000
O     -1.96700000    -10.33000000     -5.48200000
H     -2.01700000    -10.21700000     -4.53300000
H     -2.15700000     -9.46200000     -5.83700000
O     15.46500000      0.39800000      5.79200000
H     15.37900000     -0.42800000      5.31700000
H     15.39700000      0.15200000      6.71500000
O    -10.62500000     -0.23000000    -10.10300000
H    -10.62500000     -0.19300000     -9.14700000
H    -11.39200000     -0.76000000    -10.32100000
O     10.49000000     -3.62500000      7.58100000
H     10.69500000     -2.80300000      8.02700000
H     11.30400000     -3.86700000      7.13900000
O      2.23500000      9.35200000     -2.64400000
H      1.89400000     10.24000000     -2.53100000
H      2.64000000      9.14200000     -1.80300000
O      9.78600000     -0.41800000    -12.51000000
H      9.22500000     -0.28300000    -11.74600000
H      9.51100000     -1.26300000    -12.86400000
O      2.77000000     12.90600000      4.56300000
H      2.33500000     13.25200000      5.34200000
H      2.05600000     12.72200000      3.95200000
O      3.89400000     -6.81200000     -9.27200000
H      4.82100000     -7.04400000     -9.33000000
H      3.47200000     -7.59600000     -8.92100000
O     -1.63600000     16.50500000      5.34800000
H     -0.94300000     16.10500000      4.82200000
H     -2.41200000     15.97600000      5.16400000
O      2.92700000    -14.19300000     -2.79100000
H      3.13700000    -13.80100000     -3.63900000
H      3.06600000    -15.13100000     -2.92000000
O     -3.58200000      3.43900000     -3.37800000
H     -3.90700000      4.31600000     -3.17100000
H     -4.00800000      3.21500000     -4.20500000
O      0.93000000     -2.83900000     17.62400000
H      1.46900000     -3.09100000     16.87400000
H      0.11900000     -3.33500000     17.51300000
O     -7.52200000     -1.11700000    -13.94100000
H     -7.94600000     -0.82400000    -13.13500000
H     -7.21000000     -2.00000000    -13.74100000
O     -6.27500000     -7.99700000     -1.94700000
H     -5.91300000     -7.74500000     -1.09800000
H     -6.90600000     -7.30700000     -2.15300000
O    -16.27100000      5.94900000     -4.67000000
H    -16.42600000      5.92000000     -3.72500000
H    -17.14200000      5.87500000     -5.05800000
O     -5.26500000     -6.28000000      7.01500000
H     -5.24700000     -5.98200000      7.92500000
H     -4.39700000     -6.65700000      6.87000000
O     -7.59800000      6.17500000      5.40300000
H     -6.73500000      6.07500000      5.00200000
H     -7.89200000      7.04200000      5.12500000
O     -4.28300000      5.99500000     14.62500000
H     -4.48800000      6.50500000     13.84100000
H     -4.74500000      6.44800000     15.33200000
O      2.95300000    -10.82100000     -9.06100000
H      2.98100000     -9.87200000     -8.94300000
H      2.25800000    -10.96200000     -9.70300000
O      3.25700000      8.17600000     12.34600000
H      3.13000000      7.27600000     12.04500000
H      2.37900000      8.47700000     12.57900000
O      3.96600000     -3.42400000     12.04500000
H      4.90700000     -3.60400000     12.05100000
H      3.65500000     -3.74800000     12.88900000
O     12.40800000    -12.61200000      0.50200000
H     12.80300000    -12.71200000      1.36800000
H     11.53100000    -12.98400000      0.59500000
O    -11.16000000     -2.58700000     -8.22800000
H    -10.45000000     -2.94600000     -8.76000000
H    -11.79600000     -2.26200000     -8.86500000
O     13.07800000      5.79600000     -5.33600000
H     12.85300000      4.86500000     -5.31800000
H     12.91800000      6.09800000     -4.44200000
O      2.36400000    -11.06600000      4.12300000
H      2.78500000    -11.46500000      4.88400000
H      1.80800000    -11.75900000      3.76700000
O    -11.07900000     -9.88600000     -3.75000000
H    -10.52100000    -10.06600000     -2.99400000
H    -11.70500000    -10.61000000     -3.76400000
O     -7.48400000    -13.83500000      8.87300000
H     -7.15000000    -14.55200000      8.33500000
H     -8.02400000    -13.31800000      8.27600000
O      8.89900000      4.25800000      4.82300000
H      8.61000000      4.26400000      3.91000000
H      9.62300000      4.88400000      4.84800000
O     -0.71500000    -13.64700000     -0.04600000
H     -0.38200000    -13.13000000      0.68800000
H     -1.35400000    -14.24000000      0.35000000
O     -7.32900000    -14.88300000     -7.33100000
H     -7.84300000    -14.10800000     -7.55500000
H     -7.65200000    -15.14400000     -6.46800000
O      8.81000000      5.48800000     -7.47400000
H      8.75800000      4.78800000     -6.82200000
H      9.12200000      6.24900000     -6.98400000
O      1.20100000      4.73200000      6.81500000
H      1.37000000      3.80500000      6.64800000
H      1.34900000      4.83700000      7.75500000
O     -7.51000000      5.41200000      1.27900000
H     -6.80700000      4.76400000      1.32000000
H     -7.69600000      5.50500000      0.34500000
O     -1.46300000     15.41600000      0.10000000
H     -1.54400000     14.77600000      0.80700000
H     -1.64300000     16.25800000      0.51700000
O     -5.08700000     -2.24700000     16.02800000
H     -4.48500000     -2.19600000     15.28500000
H     -4.92000000     -3.10800000     16.41300000
O      1.90600000    -15.18600000      2.29800000
H      2.02500000    -14.75900000      1.45000000
H      2.77500000    -15.51600000      2.52400000
O      0.25000000     11.02000000      5.75300000
H      0.97400000     11.39900000      6.25100000
H     -0.21200000     10.46900000      6.38500000
O      8.20200000      1.61400000      9.36100000
H      8.08100000      0.66400000      9.37300000
H      7.64800000      1.91700000      8.64200000
O    -13.83400000     11.81100000     -0.72600000
H    -13.30600000     11.09400000     -1.07800000
H    -13.26800000     12.22800000     -0.07700000
O      4.17500000      7.29500000      8.07000000
H      4.13100000      7.80000000      7.25800000
H      4.50500000      7.91600000      8.72000000
O    -10.29200000    -14.75400000      1.77800000
H     -9.91600000    -14.20000000      1.09500000
H    -11.09500000    -15.10300000      1.39000000
O     11.99500000     -0.69300000      4.27900000
H     12.52300000      0.02500000      3.93000000
H     12.16700000     -1.42600000      3.68800000
O      5.95500000     -6.56200000      5.87200000
H      6.39000000     -7.11500000      5.22300000
H      5.74000000     -5.75900000      5.39700000
O     -4.55200000     -0.21200000     -4.33300000
H     -4.21700000      0.41600000     -4.97300000
H     -4.03400000     -1.00400000     -4.48000000
O      7.27300000     16.01400000     -2.58800000
H      6.90600000     15.14600000     -2.75300000
H      7.31300000     16.08100000     -1.63400000
O     -5.24900000      0.38800000      9.90100000
H     -4.99700000      1.10900000      9.32400000
H     -4.52800000     -0.23800000      9.83200000
O      1.84100000     -5.73500000    -11.06800000
H      2.64600000     -5.91200000    -10.58300000
H      2.06900000     -5.01400000    -11.65600000
O      3.62500000    -15.55600000      7.21800000
H      3.46500000    -16.49900000      7.23900000
H      4.48200000    -15.46800000      6.80100000
O     -2.80600000     -7.47200000      6.52300000
H     -2.80600000     -8.40400000      6.30700000
H     -1.90700000     -7.28900000      6.79500000
O     -9.99200000     -6.16400000      2.21400000
H    -10.29400000     -6.33000000      3.10700000
H    -10.75500000     -5.79400000      1.76900000
O      0.27500000     -6.02300000     -7.61800000
H      0.52100000     -5.50200000     -6.85300000
H      0.68200000     -5.57100000     -8.35600000
O     -2.46900000     -7.96500000    -13.07100000
H     -3.39800000     -7.73700000    -13.10200000
H     -2.30400000     -8.17400000    -12.15100000
O      7.20700000    -14.42700000      8.76000000
H      7.25800000    -15.09500000      9.44400000
H      6.32500000    -14.06500000      8.84500000
O     -6.22300000      7.84600000      2.07600000
H     -5.63900000      7.98000000      2.82300000
H     -6.62400000      6.99200000      2.23600000
O     -2.69300000     12.21500000     12.07900000
H     -3.34600000     12.27700000     12.77700000
H     -2.20400000     13.03600000     12.13500000
O     -5.51600000     13.08000000    -10.60800000
H     -4.95600000     13.09200000    -11.38400000
H     -5.73200000     12.15600000    -10.48400000
O      4.87400000    -11.59400000    -10.67900000
H      4.34800000    -11.51700000    -11.47500000
H      4.23300000    -11.59500000     -9.96800000
O     12.58600000      6.12700000     -0.16200000
H     12.53900000      6.29700000      0.77900000
H     11.69900000      5.85800000     -0.40100000
O     15.57200000      0.28900000     -1.91700000
H     15.62500000      0.59200000     -2.82300000
H     16.45600000      0.41000000     -1.57100000
O     -0.03100000     -9.34600000    -13.27100000
H     -0.16500000     -9.97500000    -13.98000000
H     -0.77600000     -8.74800000    -13.33800000
