# Supplementary material for: Integrated Multiscale Multilevel Approach to Open Shell Molecular Systems
Source: J Chem Theory Comput. 2023 Feb 13;19(5):1446–56. doi: 10.1021/acs.jctc.2c00805 (PMC10018740; doi:10.1021/acs.jctc.2c00805)
Supplement: Supplementary file 2 — ct2c00805_si_002.zip [file ct2c00805_si_002.zip › structures/PROXYL/frame192.xyz]

2606

C     -0.82300000      0.75100000     -1.67800000
H     -0.36200000      0.42700000     -2.61100000
H     -1.50900000      1.56200000     -1.92100000
C      0.10700000      1.12200000     -0.52600000
C      1.40500000      1.69300000     -1.06700000
H      1.14300000      2.53700000     -1.70600000
H      1.92900000      0.88100000     -1.57100000
H      2.00500000      1.94500000     -0.19300000
C     -0.61900000      2.15100000      0.33300000
H     -0.16600000      2.41900000      1.28800000
H     -0.97800000      3.02300000     -0.21300000
H     -1.51000000      1.70900000      0.77800000
N      0.33500000     -0.10600000      0.21300000
O      1.10900000     -0.23500000      1.15300000
C     -0.65100000     -1.21000000     -0.09000000
C      0.09800000     -2.39200000     -0.78700000
H      0.89700000     -2.67800000     -0.10300000
H     -0.50700000     -3.28900000     -0.91600000
H      0.55700000     -1.98500000     -1.68800000
C     -1.55300000     -1.50300000      1.16400000
H     -2.01700000     -0.55100000      1.42100000
H     -1.12400000     -1.84000000      2.10700000
H     -2.39200000     -2.14800000      0.90200000
C     -1.58700000     -0.42100000     -1.05300000
H     -1.84900000     -1.07500000     -1.88400000
H     -2.52200000     -0.14400000     -0.56700000
O     -1.42800000     -5.97300000     16.94300000
H     -1.72600000     -5.98900000     17.85300000
H     -0.93300000     -5.15700000     16.86700000
O      0.41400000     -0.11200000      7.23300000
H     -0.27500000      0.46300000      7.56700000
H     -0.03900000     -0.70600000      6.63500000
O      0.53600000     -1.42400000     -4.88000000
H      1.33100000     -1.47000000     -5.41100000
H      0.85100000     -1.26800000     -3.98900000
O     10.34900000     -2.20000000     -8.80200000
H     10.57400000     -1.61200000     -9.52400000
H     11.15100000     -2.25900000     -8.28300000
O      8.03100000      6.82100000      9.31500000
H      7.13200000      7.14800000      9.29700000
H      7.96000000      5.94800000      9.70100000
O     -8.55100000     -1.96500000     -5.81200000
H     -7.96800000     -1.30500000     -5.43800000
H     -8.80400000     -2.51100000     -5.06700000
O      0.53500000     11.81300000     -5.40300000
H      1.24900000     11.17600000     -5.36600000
H      0.15400000     11.79600000     -4.52600000
O    -14.39100000      5.93800000      8.23400000
H    -14.38000000      6.62100000      7.56400000
H    -13.54900000      6.02500000      8.68000000
O     -0.86500000      0.74800000     14.78300000
H     -1.05900000      1.66200000     14.99200000
H     -0.22900000      0.79600000     14.06900000
O      0.95200000     -7.43000000     11.77800000
H      1.05500000     -6.96100000     10.94900000
H      0.01000000     -7.41600000     11.94600000
O      5.13100000     -8.60100000      7.91900000
H      4.49700000     -9.31000000      8.01700000
H      4.60100000     -7.80400000      7.92000000
O    -10.92900000      9.72300000     -6.79300000
H    -10.72500000     10.15300000     -5.96200000
H    -10.36800000     10.16000000     -7.43300000
O      7.08500000      5.73300000      6.81300000
H      7.07500000      6.20600000      7.64500000
H      6.66200000      6.32800000      6.19400000
O      3.59400000     -4.36500000     -3.30400000
H      3.55500000     -3.50800000     -2.88000000
H      4.41800000     -4.35400000     -3.79100000
O     15.82800000     -3.96300000     -2.17000000
H     15.10700000     -3.89500000     -1.54400000
H     15.98700000     -3.06100000     -2.45100000
O      4.61600000      9.89000000      7.65000000
H      5.09000000     10.24700000      6.89900000
H      3.89100000     10.49900000      7.78800000
O     -2.69700000      3.84500000    -10.57700000
H     -1.74000000      3.80600000    -10.56300000
H     -2.97500000      2.94900000    -10.38600000
O     -2.55000000      6.77400000      3.90400000
H     -2.16400000      7.37500000      4.54100000
H     -1.84900000      6.15200000      3.70700000
O      7.75100000      2.65400000     -6.15300000
H      8.41700000      3.31200000     -5.95300000
H      8.24900000      1.86000000     -6.34800000
O      8.31900000     -9.92000000     -5.28800000
H      8.50700000     -9.00100000     -5.09600000
H      7.87300000    -10.24200000     -4.50500000
O      6.56000000     -8.78400000     10.75700000
H      6.61500000     -9.49400000     10.11600000
H      7.09700000     -8.08400000     10.38500000
O      6.62600000      7.58900000      4.65700000
H      7.00400000      8.46100000      4.55000000
H      7.04400000      7.06100000      3.97700000
O     13.19000000     -4.31700000      7.80200000
H     12.52200000     -4.10100000      7.15100000
H     14.02000000     -4.22700000      7.33400000
O    -11.05500000     -5.03600000     -1.20500000
H    -10.32300000     -5.63400000     -1.05100000
H    -11.78100000     -5.41200000     -0.70800000
O      9.26700000     -7.49300000     -8.76500000
H     10.20300000     -7.65300000     -8.88600000
H      9.08200000     -6.73100000     -9.31400000
O      9.91800000     -4.36000000     15.14000000
H      9.16200000     -4.35000000     14.55300000
H     10.53700000     -4.96000000     14.72200000
O     11.46600000      2.56900000    -12.27600000
H     12.33700000      2.52800000    -12.67000000
H     10.87300000      2.69100000    -13.01800000
O      5.66900000     -0.74700000      4.36800000
H      5.74400000     -1.57600000      4.84000000
H      4.90600000     -0.86200000      3.80100000
O     -0.24500000     -8.62900000      4.13800000
H     -0.83200000     -8.96500000      4.81500000
H      0.59500000     -8.51900000      4.58300000
O     -5.72100000      2.28100000     -4.62700000
H     -5.93200000      1.72500000     -5.37700000
H     -6.45700000      2.16300000     -4.02700000
O     -4.53200000      4.84000000      5.82500000
H     -4.96900000      3.99100000      5.76400000
H     -3.60200000      4.63900000      5.71800000
O     -8.12500000      6.62500000     -1.18300000
H     -8.15600000      7.21500000     -1.93600000
H     -8.25000000      7.19500000     -0.42500000
O     -5.85600000      3.17600000    -13.44600000
H     -5.43200000      3.09700000    -14.30000000
H     -6.06400000      4.10700000    -13.36600000
O    -12.56300000      6.77100000     -8.71200000
H    -13.16300000      7.02000000     -9.41500000
H    -12.21700000      5.92100000     -8.98200000
O      4.42800000    -15.20800000      8.76500000
H      3.49700000    -14.98600000      8.77100000
H      4.56700000    -15.67500000      9.58900000
O    -12.58400000      4.23100000    -11.86800000
H    -11.68700000      4.53500000    -11.73100000
H    -12.96500000      4.87500000    -12.46600000
O      5.29900000      8.10900000    -12.39700000
H      4.55700000      8.56700000    -12.00300000
H      5.05300000      7.99900000    -13.31600000
O      8.46500000     -4.46800000     -7.50200000
H      8.38700000     -3.74100000     -6.88400000
H      8.38700000     -4.05800000     -8.36400000
O     -3.66700000     -0.83500000    -17.26600000
H     -2.90400000     -1.15800000    -16.78700000
H     -3.31800000     -0.15100000    -17.83900000
O     -0.07900000     -6.37700000    -10.04400000
H     -0.89500000     -5.87700000    -10.05600000
H      0.11200000     -6.54500000    -10.96700000
O      0.45500000      8.87800000      8.26700000
H      0.94000000      8.92200000      9.09100000
H      0.07400000      8.00000000      8.26000000
O      5.27100000    -14.27600000     -5.10700000
H      4.47000000    -14.74800000     -4.88200000
H      4.98200000    -13.58000000     -5.69600000
O      9.01500000     13.94200000      2.87500000
H      8.68200000     14.00800000      3.76900000
H      8.24000000     14.04700000      2.32200000
O    -13.13600000     -6.66100000     -7.21900000
H    -13.17700000     -6.57300000     -6.26700000
H    -13.54000000     -5.86000000     -7.55200000
O      3.55000000     -3.15100000      7.01300000
H      4.50400000     -3.08500000      6.96400000
H      3.28600000     -2.41100000      7.55900000
O     -9.98800000     10.75400000     -1.23800000
H     -9.59900000     11.01500000     -2.07200000
H    -10.66700000     10.12200000     -1.47700000
O     -0.23800000      5.68900000      5.40000000
H     -0.08300000      6.09800000      6.25200000
H      0.59800000      5.27900000      5.17600000
O      6.80400000     14.22200000      1.19400000
H      5.92800000     13.92600000      1.44300000
H      7.07000000     13.62100000      0.49800000
O      1.10000000    -10.65400000    -14.48300000
H      0.31300000    -10.84000000    -13.97000000
H      1.46500000    -11.51600000    -14.68100000
O      2.43700000     17.06100000      1.85400000
H      2.54800000     17.92200000      1.45100000
H      2.85500000     16.45500000      1.24200000
O      7.39100000      0.76000000      8.93200000
H      6.71700000      0.08200000      8.89300000
H      7.91000000      0.53800000      9.70500000
O      4.25200000    -12.74400000     -8.83000000
H      3.69600000    -12.15400000     -9.33900000
H      4.24100000    -12.38000000     -7.94500000
O    -11.97500000     -5.96200000    -10.75100000
H    -11.66900000     -5.27500000    -10.15900000
H    -11.99300000     -6.75300000    -10.21300000
O    -13.15600000     -5.76600000      0.27700000
H    -14.06600000     -5.52000000      0.44300000
H    -12.73900000     -5.73400000      1.13800000
O     11.83100000     -1.25100000    -13.21000000
H     12.48000000     -1.74600000    -13.70900000
H     11.45500000     -0.64200000    -13.84400000
O      8.53500000      8.70600000     13.99100000
H      7.83200000      8.20100000     13.58200000
H      8.89100000      8.12300000     14.66100000
O    -14.57300000     -1.04600000      2.10200000
H    -14.54600000     -1.87600000      1.62700000
H    -13.95700000     -1.16300000      2.82500000
O     -0.75200000      6.25500000     14.30600000
H     -1.35000000      5.89700000     14.96100000
H     -1.13300000      5.99600000     13.46700000
O    -12.35700000     -2.82900000    -12.36600000
H    -12.21100000     -2.28300000    -11.59300000
H    -11.50200000     -2.87400000    -12.79300000
O     -2.08000000     -6.87400000     -2.41500000
H     -2.94800000     -7.27600000     -2.37500000
H     -1.85200000     -6.88900000     -3.34500000
O     -7.94000000     -6.09800000     15.45800000
H     -8.03900000     -5.14600000     15.46500000
H     -7.30900000     -6.26800000     14.75800000
O    -14.88600000      7.87700000     -1.55000000
H    -14.96800000      8.50800000     -0.83500000
H    -14.75400000      8.41500000     -2.33000000
O     -0.75000000     -4.39700000      8.97300000
H     -0.86700000     -3.58100000      8.48600000
H     -1.63900000     -4.72000000      9.11700000
O      2.84500000     -9.53300000    -10.29200000
H      2.45400000     -9.77400000     -9.45200000
H      2.29300000     -9.96300000    -10.94500000
O    -16.18500000     -6.21500000      1.15900000
H    -16.55300000     -6.23400000      2.04300000
H    -15.71000000     -7.04200000      1.08000000
O     -5.15500000      7.46200000      4.96700000
H     -4.84600000      7.91800000      5.74900000
H     -4.64300000      6.65300000      4.94300000
O     -0.14900000     -4.45700000    -15.79000000
H      0.17300000     -5.35500000    -15.87200000
H      0.02000000     -4.06300000    -16.64600000
O      1.05900000     -4.20600000      5.85000000
H      1.88400000     -3.80300000      6.12100000
H      1.26400000     -5.13700000      5.76000000
O     15.96600000      1.73300000      4.97700000
H     15.59300000      2.60300000      4.83300000
H     16.66700000      1.66300000      4.32800000
O     13.13000000     -9.93900000      7.32400000
H     12.82200000    -10.44800000      8.07400000
H     12.67800000     -9.10000000      7.40200000
O      4.86000000     15.68100000     -7.39400000
H      4.50500000     14.79400000     -7.34200000
H      4.40200000     16.08000000     -8.13400000
O     -1.77000000    -12.37300000     -4.76900000
H     -2.06000000    -13.03400000     -4.14000000
H     -1.56300000    -11.60700000     -4.23300000
O      4.80600000      6.49100000     -4.64100000
H      3.93000000      6.27000000     -4.32600000
H      5.34600000      5.74100000     -4.39400000
O      5.19000000     13.68800000     -3.47100000
H      4.29800000     14.03500000     -3.47900000
H      5.21300000     13.06900000     -4.20000000
O     -5.40700000      9.99400000    -10.10500000
H     -5.13000000      9.11900000     -9.83400000
H     -6.35900000      9.93200000    -10.18100000
O      8.73800000     -4.49300000      4.11100000
H      8.76000000     -3.83400000      4.80500000
H      9.63400000     -4.82500000      4.06800000
O     -4.97100000     -9.55100000     -5.05400000
H     -5.74500000     -9.97700000     -4.68700000
H     -4.44100000     -9.31900000     -4.29100000
O      6.09900000      8.77700000     -4.55500000
H      6.78300000      8.34600000     -5.06800000
H      5.43900000      8.09700000     -4.41600000
O     11.88400000     -6.94600000      8.49100000
H     12.26000000     -6.06900000      8.41000000
H     11.68800000     -7.03800000      9.42400000
O     -1.66200000      3.14100000     15.35600000
H     -2.41800000      3.60700000     15.00000000
H     -1.82500000      3.10400000     16.29800000
O      9.42500000      8.55700000    -11.62100000
H      9.94400000      7.96500000    -11.07700000
H      8.53800000      8.49200000    -11.26600000
O     -5.03700000      2.91500000     -7.44900000
H     -5.47500000      2.22300000     -7.94600000
H     -4.14600000      2.59000000     -7.32100000
O      3.57700000      6.91300000     -7.22500000
H      2.93200000      6.21300000     -7.32300000
H      4.04000000      6.70000000     -6.41500000
O    -10.81500000     -9.05000000      6.37500000
H    -10.41500000     -9.31500000      5.54700000
H    -10.10100000     -8.64600000      6.86700000
O     -1.44500000     -8.48400000     -4.84800000
H     -1.67000000     -9.26900000     -4.34800000
H     -0.56200000     -8.65400000     -5.17600000
O     -3.34900000     11.21500000      2.15000000
H     -2.91500000     11.48900000      1.34100000
H     -4.20900000     10.90500000      1.86700000
O     -1.99100000      8.65300000     -7.08800000
H     -2.87500000      8.29600000     -7.00500000
H     -1.78600000      8.99100000     -6.21700000
O      3.46800000     16.35300000      4.41400000
H      3.22500000     16.79000000      3.59800000
H      2.72600000     15.78100000      4.61000000
O     -4.17700000    -11.10000000     -2.59700000
H     -4.12900000    -12.04200000     -2.76400000
H     -4.36100000    -11.03300000     -1.66000000
O     -5.75200000      6.10100000      0.34600000
H     -6.41400000      5.63300000     -0.16300000
H     -4.99700000      6.16000000     -0.23900000
O    -16.15700000      2.77700000     -3.35800000
H    -16.37100000      1.85800000     -3.20000000
H    -15.65300000      3.04200000     -2.58900000
O      6.16300000     13.87800000      4.41200000
H      5.59800000     13.91800000      3.64100000
H      5.88600000     14.61800000      4.95100000
O     14.70400000     -7.41000000     -0.39800000
H     15.13200000     -7.84500000     -1.13600000
H     14.17900000     -6.71800000     -0.79900000
O     -5.81800000      9.99700000     -4.65500000
H     -5.50300000     10.87900000     -4.85300000
H     -5.05900000      9.43300000     -4.79900000
O      6.93100000     13.33000000     -1.34800000
H      7.44500000     12.57000000     -1.61900000
H      6.24100000     13.40200000     -2.00800000
O     -8.80300000     -1.48200000      3.97000000
H     -8.78600000     -1.73500000      4.89300000
H     -9.15800000     -0.59200000      3.97300000
O      6.65600000    -13.66900000     -9.95000000
H      6.86100000    -14.48700000     -9.49700000
H      5.80300000    -13.40900000     -9.60200000
O     10.50800000     -3.56000000    -12.36800000
H      9.85800000     -3.86500000    -13.00100000
H     10.80900000     -2.72100000    -12.72000000
O     -8.11900000      7.92800000     -3.62000000
H     -8.39400000      7.52900000     -4.44600000
H     -7.46500000      8.57900000     -3.87500000
O     -5.27900000    -10.75400000      8.06500000
H     -5.48900000    -11.29900000      7.30600000
H     -5.81200000     -9.96700000      7.94900000
O     -4.21400000     13.67200000     -1.92600000
H     -4.85500000     13.81800000     -1.23000000
H     -3.73800000     14.50000000     -1.99000000
O     -5.81700000     14.05600000      0.17400000
H     -6.54700000     13.47800000     -0.04800000
H     -6.20200000     14.71900000      0.74800000
O      0.71800000      0.01600000     -9.13100000
H      1.62100000     -0.15100000     -9.40000000
H      0.36900000     -0.84900000     -8.91500000
O     -6.58900000     -3.64800000    -13.90800000
H     -6.81100000     -4.22700000    -14.63700000
H     -6.28800000     -4.23900000    -13.21700000
O    -11.32400000      4.69700000      9.23200000
H    -11.94700000      4.17600000      9.73800000
H    -11.68400000      4.70600000      8.34500000
O      2.27300000     -2.95500000     13.11700000
H      2.76100000     -3.48600000     13.74500000
H      2.25300000     -2.08100000     13.50600000
O     -1.45400000      1.48200000    -15.97800000
H     -1.10000000      1.00100000    -15.23000000
H     -2.38400000      1.58600000    -15.77700000
O      8.93200000      8.76200000     -6.48000000
H      8.22900000      9.27500000     -6.87800000
H      8.90300000      7.92100000     -6.93800000
O     -5.60500000     -0.09800000     12.75400000
H     -4.79200000     -0.09100000     13.25800000
H     -6.06800000      0.69200000     13.03500000
O      3.31900000      7.66700000     15.03800000
H      3.93500000      8.08600000     15.63800000
H      3.43200000      6.72900000     15.19400000
O    -10.53500000     -3.46600000     -6.83200000
H     -9.84800000     -2.93500000     -6.42900000
H    -11.02000000     -3.83200000     -6.09300000
O      0.27300000     12.23400000    -13.83500000
H     -0.25400000     12.07700000    -13.05100000
H     -0.13600000     12.99400000    -14.25000000
O    -14.98400000     -3.29600000      0.90300000
H    -15.90300000     -3.51600000      0.75400000
H    -14.55500000     -3.47500000      0.06600000
O     -7.54000000     12.30600000     -0.12200000
H     -8.38400000     11.85800000     -0.17900000
H     -6.94100000     11.75600000     -0.62700000
O      8.82500000     -1.45000000     12.99200000
H      8.90800000     -1.16100000     13.90100000
H      8.25000000     -2.21500000     13.03600000
O     15.22800000      2.51400000     -3.10800000
H     14.70700000      2.60600000     -2.31000000
H     14.67700000      2.88600000     -3.79700000
O    -10.39800000     -5.65400000      5.41000000
H    -10.75100000     -6.17600000      6.13100000
H    -10.70700000     -6.09700000      4.62000000
O     -0.20500000     12.88800000     -0.67700000
H      0.74900000     12.89400000     -0.75000000
H     -0.42600000     13.75400000     -0.33700000
O     -7.08600000    -12.85500000     -0.50600000
H     -6.30700000    -12.93700000      0.04400000
H     -7.29500000    -13.75400000     -0.76100000
O     -2.38200000      1.36700000      3.86200000
H     -1.43100000      1.47500000      3.85000000
H     -2.51600000      0.45200000      4.11000000
O     -3.59300000    -15.37100000      9.16200000
H     -3.02500000    -15.72700000      8.47900000
H     -3.78400000    -14.47800000      8.87300000
O      1.67000000      4.51700000      8.03000000
H      1.87300000      3.59700000      7.85900000
H      0.89100000      4.69200000      7.50100000
O     -3.32300000    -12.48900000      9.40400000
H     -2.74300000    -11.79700000      9.72300000
H     -3.85800000    -12.06300000      8.73400000
O     -3.65700000      1.24900000    -10.00800000
H     -3.14100000      0.89100000    -10.73100000
H     -3.30000000      0.82800000     -9.22700000
O     12.03800000    -10.01500000     -5.17400000
H     12.21600000    -10.94400000     -5.03000000
H     11.57400000     -9.98600000     -6.01100000
O     14.83500000      8.11700000     -4.56600000
H     14.32800000      8.10400000     -3.75400000
H     14.18400000      7.99900000     -5.25700000
O      2.66700000     -8.61300000     -0.04700000
H      2.60000000     -7.70200000      0.24100000
H      3.55400000     -8.68800000     -0.39700000
O     -2.11200000     -5.00100000     -5.38000000
H     -2.47300000     -5.22700000     -6.23700000
H     -2.85800000     -5.06000000     -4.78300000
O      6.44500000      2.00500000      4.56400000
H      7.06200000      2.02800000      5.29500000
H      6.34800000      1.07400000      4.36200000
O      9.43900000      0.69300000      3.50600000
H      9.33900000      1.62700000      3.32100000
H      9.74800000      0.65900000      4.41200000
O      3.22200000    -16.45100000     -2.34500000
H      2.75200000    -16.89100000     -1.63700000
H      2.88400000    -15.55600000     -2.33700000
O     -6.99200000     12.52800000     -9.61700000
H     -6.33300000     11.84600000     -9.49400000
H     -7.66800000     12.32700000     -8.96900000
O     -8.83300000      4.53700000      8.35600000
H     -9.60900000      4.82900000      8.83400000
H     -8.18800000      5.22900000      8.50000000
O     12.95600000      5.63400000    -11.07800000
H     12.15600000      6.09400000    -11.33300000
H     13.30100000      5.28000000    -11.89900000
O     -0.94200000     -2.50600000      6.77100000
H     -1.63600000     -2.55600000      6.11400000
H     -0.17600000     -2.88400000      6.33900000
O     -3.22000000      0.78600000     -5.30300000
H     -4.05400000      1.12600000     -4.98000000
H     -3.19800000     -0.12200000     -5.00200000
O     -8.93700000      8.84400000      0.90600000
H     -9.33400000      9.15400000      0.09200000
H     -9.19000000      9.49600000      1.56000000
O      0.54800000     -9.65100000      9.67400000
H      0.92800000     -9.36200000     10.50300000
H     -0.36100000     -9.86200000      9.88800000
O    -16.22400000     -0.27300000     -5.49200000
H    -17.00500000      0.23200000     -5.71700000
H    -16.31900000     -0.45700000     -4.55700000
O      9.05700000    -12.57200000     -9.82000000
H      8.19900000    -12.99000000     -9.89500000
H      8.97400000    -11.98900000     -9.06500000
O     -3.74100000     -2.49300000     16.31000000
H     -3.61800000     -1.84000000     15.62100000
H     -3.25800000     -3.26000000     16.00200000
O      0.95800000     10.35100000      0.71500000
H      0.23100000      9.82000000      1.03900000
H      1.74200000      9.90900000      1.04200000
O     10.98700000     13.83100000     -2.91900000
H     10.38900000     14.50700000     -2.60100000
H     11.01900000     13.96600000     -3.86600000
O      3.39500000     -1.44400000      2.60600000
H      2.84400000     -0.92200000      2.02300000
H      2.82900000     -2.15900000      2.89500000
O      4.99700000      4.09700000      5.21000000
H      5.63600000      4.46900000      5.81800000
H      5.35500000      3.23900000      4.98200000
O      8.08600000      8.69800000      1.41200000
H      8.35300000      9.31300000      0.72800000
H      8.72600000      8.82600000      2.11200000
O     -1.30000000    -18.27900000     -0.70400000
H     -2.19400000    -18.44900000     -1.00100000
H     -1.07100000    -17.44000000     -1.10400000
O      8.57600000     -7.83800000     14.49000000
H      8.49200000     -7.56300000     13.57600000
H      9.51800000     -7.94100000     14.62400000
O     10.00100000     11.33600000      2.31600000
H     10.68800000     11.30700000      2.98300000
H      9.54000000     12.15700000      2.48200000
O     -4.76800000    -10.36000000     11.14600000
H     -5.03800000     -9.48100000     11.41100000
H     -5.21400000    -10.50600000     10.31200000
O      7.71400000      5.28500000    -10.24400000
H      7.00200000      4.87800000     -9.75000000
H      8.15200000      4.55400000    -10.68000000
O     -0.56800000      6.09400000      8.40100000
H     -0.15500000      5.82800000      9.22200000
H     -1.49700000      6.17600000      8.61600000
O    -14.14400000      9.66100000     -3.60700000
H    -14.00500000     10.56900000     -3.87700000
H    -14.08000000      9.15800000     -4.41900000
O     -6.61800000    -13.59300000      3.23400000
H     -6.19700000    -12.95600000      2.65500000
H     -5.89200000    -14.08900000      3.61200000
O      7.88200000     -1.10100000     -4.17700000
H      8.52100000     -0.46800000     -3.84900000
H      7.77600000     -0.87700000     -5.10100000
O     12.50600000      6.48800000     10.48800000
H     13.15300000      6.54400000     11.19100000
H     11.71200000      6.87100000     10.86200000
O      6.49800000    -12.87100000     -3.28900000
H      5.90500000    -13.36000000     -3.85800000
H      6.14300000    -11.98200000     -3.27900000
O      8.73200000      3.19800000      2.29000000
H      8.50100000      3.95600000      2.82700000
H      7.93600000      3.00500000      1.79500000
O     -6.59400000     15.98500000      2.05100000
H     -7.23700000     16.60500000      2.39800000
H     -5.74900000     16.33000000      2.34000000
O     -8.29400000     -5.64700000      9.17300000
H     -7.83200000     -4.95100000      8.70600000
H     -9.21600000     -5.39500000      9.12700000
O      6.85600000     15.19100000      7.94200000
H      6.09000000     14.62200000      7.86400000
H      6.79200000     15.78400000      7.19300000
O     -5.76600000     -7.98200000      8.40000000
H     -5.38100000     -7.42400000      7.72400000
H     -6.60200000     -7.56500000      8.60700000
O     -4.33600000     -6.16900000      6.75000000
H     -4.31600000     -6.55200000      5.87300000
H     -4.40900000     -5.22700000      6.59800000
O      9.42700000     -7.56400000     -4.95400000
H      9.95200000     -7.42300000     -4.16600000
H      9.92200000     -7.13500000     -5.65200000
O     -6.38100000      3.30100000      4.45300000
H     -7.19900000      3.79600000      4.40800000
H     -5.77800000      3.78300000      3.88700000
O    -12.11600000      8.15600000      2.54700000
H    -11.53400000      7.81200000      1.87000000
H    -11.67900000      7.93900000      3.37100000
O      6.32900000     15.95500000     -1.38000000
H      6.77100000     15.20000000     -0.99000000
H      5.88900000     15.60200000     -2.15300000
O     12.73300000      0.74900000     -4.90200000
H     12.57900000      1.27200000     -4.11500000
H     12.92600000      1.39300000     -5.58300000
O      2.67500000     -0.87600000      9.10800000
H      2.74100000     -0.11900000      9.69100000
H      1.97500000     -0.64600000      8.49600000
O     -9.36600000      9.05100000      9.49300000
H     -8.99800000      9.72200000     10.06800000
H     -9.06900000      8.22300000      9.87000000
O     -6.18900000     -3.47600000     13.96900000
H     -6.76500000     -3.58300000     14.72600000
H     -5.37300000     -3.13400000     14.33600000
O     -8.69600000     11.75700000      4.76200000
H     -9.06300000     11.18900000      4.08400000
H     -8.31000000     11.15300000      5.39700000
O      4.64700000      5.09800000    -12.64900000
H      5.27400000      5.78300000    -12.42000000
H      4.48100000      4.64000000    -11.82500000
O     -4.35300000     12.37800000     -4.66300000
H     -4.86300000     12.94700000     -5.24000000
H     -4.35800000     12.82600000     -3.81800000
O      3.99300000     -3.52700000    -13.97100000
H      4.90300000     -3.77300000    -14.13900000
H      3.50900000     -4.35100000    -14.02600000
O    -11.06400000     -6.71900000      2.81900000
H    -11.12200000     -7.41900000      2.17000000
H    -11.95800000     -6.61900000      3.14500000
O     -8.85700000      3.38400000     -8.21300000
H     -9.10600000      3.18000000     -7.31200000
H     -8.24100000      4.11200000     -8.13200000
O     15.99600000     -5.12900000      4.56600000
H     15.21700000     -5.56200000      4.91500000
H     16.71400000     -5.72800000      4.76800000
O    -11.88500000      3.82500000     12.34400000
H    -11.75400000      2.90500000     12.11600000
H    -11.09100000      4.06900000     12.81900000
O     -9.56700000     10.24700000    -10.83500000
H    -10.30900000      9.68900000    -11.07000000
H     -9.92200000     11.13600000    -10.84700000
O     -9.53100000      0.55900000     -4.03700000
H     -9.64700000     -0.25600000     -3.54800000
H     -8.80100000      0.99800000     -3.60000000
O     10.76400000     -5.88100000     -6.92400000
H      9.97700000     -5.34100000     -6.98800000
H     10.51600000     -6.71500000     -7.32300000
O     -8.37100000     -8.80300000     12.99200000
H     -9.32600000     -8.85400000     12.96900000
H     -8.12600000     -9.25600000     13.79900000
O     -6.85000000     -1.02900000    -10.58800000
H     -7.16100000     -0.44900000     -9.89300000
H     -6.62900000     -0.44100000    -11.31000000
O    -12.77100000     -2.51500000     -5.07200000
H    -13.22400000     -2.34800000     -5.89800000
H    -12.89800000     -3.45100000     -4.91400000
O     -0.46200000     -3.30200000     16.45600000
H      0.44100000     -3.06300000     16.24700000
H     -0.70900000     -2.70800000     17.16500000
O     -7.26500000     -7.29100000     -3.07100000
H     -7.51900000     -6.38400000     -3.24200000
H     -8.02500000     -7.80800000     -3.33900000
O      2.08900000      8.73300000      2.60600000
H      2.34800000      9.49100000      3.12900000
H      2.91200000      8.28700000      2.40700000
O      4.82500000    -10.82000000      4.78400000
H      3.89600000    -10.59100000      4.81500000
H      5.23300000    -10.25700000      5.44100000
O     12.22400000      1.12200000      2.01200000
H     12.74900000      0.75700000      2.72400000
H     11.95000000      1.98100000      2.33300000
O     -1.20800000     -4.64800000      2.16200000
H     -1.85800000     -4.40900000      2.82200000
H     -1.71300000     -4.75500000      1.35600000
O     15.02300000      7.34200000      4.78600000
H     14.87000000      6.59700000      5.36700000
H     15.94400000      7.56600000      4.92100000
O    -12.71100000     -1.71700000      3.91500000
H    -12.20200000     -1.10300000      4.44400000
H    -12.20600000     -2.53000000      3.94100000
O      0.71100000     13.11600000     13.17300000
H      1.06800000     12.44300000     13.75400000
H      0.73300000     12.71700000     12.30300000
O      0.15700000      0.65700000     -6.44700000
H      0.07300000      0.33600000     -7.34500000
H      0.00400000     -0.11500000     -5.90100000
O     -4.66600000    -15.69300000     -6.83200000
H     -4.36200000    -14.78500000     -6.81300000
H     -5.34000000    -15.73400000     -6.15400000
O     12.63600000      8.06300000      4.21300000
H     12.97300000      8.73000000      4.81100000
H     13.35500000      7.43800000      4.12200000
O     -9.61400000      0.02600000     14.18200000
H     -9.72300000      0.31500000     15.08800000
H     -9.70700000     -0.92600000     14.22200000
O    -10.78000000     -1.88900000      9.53800000
H    -10.10200000     -1.43900000      9.03400000
H    -10.32400000     -2.21700000     10.31400000
O      6.62900000     -3.04500000      2.62200000
H      6.88500000     -2.17600000      2.93100000
H      7.41400000     -3.58100000      2.73400000
O     -8.75500000     -8.13700000      7.96100000
H     -8.72800000     -7.20700000      8.18700000
H     -8.60100000     -8.59000000      8.79000000
O     -0.43600000    -11.55600000      2.94300000
H     -0.12800000    -11.57900000      3.84900000
H      0.23600000    -11.06200000      2.47300000
O      6.52900000     -5.86600000     -5.65200000
H      6.20000000     -6.76000000     -5.74700000
H      7.14000000     -5.75800000     -6.38200000
O      3.75300000      3.88500000     -9.53900000
H      4.52500000      3.70500000     -9.00200000
H      3.06800000      4.10700000     -8.90800000
O     -0.40400000     -9.52400000      6.93900000
H     -1.33500000     -9.47700000      7.15700000
H      0.04300000     -9.24100000      7.73600000
O     -6.58600000      1.05200000      9.43200000
H     -6.88400000      0.47600000     10.13600000
H     -6.34000000      0.45800000      8.72400000
O     -1.35000000    -12.78100000     -0.48100000
H     -1.55900000    -13.21900000      0.34400000
H     -0.67800000    -12.14000000     -0.24800000
O     -1.46600000     11.51200000     10.62700000
H     -0.52500000     11.57000000     10.46200000
H     -1.54500000     10.89400000     11.35300000
O      2.74400000     -3.23500000     10.46300000
H      2.86700000     -2.34900000     10.12300000
H      2.55800000     -3.11100000     11.39400000
O     -5.27500000     -8.49900000    -14.13600000
H     -6.18400000     -8.19900000    -14.11600000
H     -4.79700000     -7.85200000    -13.61800000
O    -12.07300000    -12.29100000     -6.38300000
H    -11.36100000    -11.67100000     -6.22600000
H    -11.64700000    -13.05100000     -6.78000000
O     -1.69600000      2.96700000     -4.94500000
H     -0.93600000      2.89700000     -5.52400000
H     -2.14800000      2.12900000     -5.04200000
O     12.66000000     -4.65500000     -0.98600000
H     13.33800000     -4.06400000     -0.65900000
H     12.14900000     -4.88600000     -0.21100000
O     -0.74300000      7.58400000     -2.84700000
H     -1.17300000      7.22900000     -3.62500000
H     -0.00100000      8.08200000     -3.18900000
O      5.05700000    -10.06500000     -0.47300000
H      5.17500000     -9.26100000      0.03300000
H      5.89900000    -10.51500000     -0.41000000
O     -6.98900000     -9.48900000      1.88500000
H     -6.75400000     -8.57400000      2.03800000
H     -7.13300000     -9.54500000      0.94000000
O    -11.60200000     -1.26600000    -10.40600000
H    -11.34000000     -0.93900000     -9.54500000
H    -11.45200000     -0.52800000    -10.99800000
O      2.57200000     11.63500000      7.84300000
H      2.00800000     11.05500000      8.35400000
H      1.97300000     12.09900000      7.25800000
O    -14.87300000      3.31200000     -1.38300000
H    -13.96400000      3.50800000     -1.15700000
H    -15.35700000      3.44800000     -0.56900000
O      3.72900000     -0.26900000     -7.65100000
H      3.40200000      0.05700000     -8.48900000
H      4.68100000     -0.25200000     -7.74200000
O     -9.45000000     -8.98300000     -4.21100000
H     -9.96100000     -9.34100000     -4.93700000
H     -8.75100000     -9.62300000     -4.07200000
O      9.24900000     -8.80100000      0.32900000
H      9.15200000     -9.52100000      0.95200000
H      8.49400000     -8.88400000     -0.25400000
O    -13.30000000     -6.09600000      3.91400000
H    -13.76300000     -5.26300000      3.99500000
H    -13.55600000     -6.58900000      4.69300000
O      2.01200000     -8.31700000     -2.64300000
H      1.83400000     -8.47500000     -1.71600000
H      2.75300000     -7.71100000     -2.64500000
O      2.75800000     -6.15700000      1.06300000
H      3.41900000     -5.74700000      0.50500000
H      2.46500000     -5.45400000      1.64200000
O    -10.83300000     -8.74400000     10.53000000
H    -10.63500000     -7.84000000     10.77500000
H    -11.53600000     -8.66900000      9.88400000
O     -6.63500000      8.88600000     10.77500000
H     -6.37200000      8.96700000     11.69200000
H     -6.11000000      9.54300000     10.31700000
O     -0.80600000    -12.44100000     11.74600000
H     -1.18900000    -11.57300000     11.62200000
H     -1.53400000    -13.04700000     11.60600000
O    -11.25600000     -3.98000000      2.48700000
H    -10.68900000     -4.38000000      1.82700000
H    -11.26300000     -4.60800000      3.20900000
O      4.05200000    -14.22100000     -0.44300000
H      4.92300000    -14.61600000     -0.47700000
H      4.11400000    -13.56400000      0.25000000
O     -6.62300000     -2.51800000    -16.95400000
H     -5.92700000     -2.57100000    -17.60800000
H     -6.18800000     -2.18800000    -16.16800000
O     -3.78500000      5.70200000      8.67300000
H     -4.14400000      4.88400000      9.01700000
H     -3.76000000      5.57300000      7.72500000
O      6.95500000     -8.63100000     -8.05700000
H      6.61200000     -8.70400000     -8.94800000
H      7.87800000     -8.40500000     -8.17300000
O     -6.49400000     10.56300000     -1.88900000
H     -6.27200000     10.35600000     -2.79700000
H     -6.04000000      9.89600000     -1.37400000
O     -2.76800000     -5.69200000     -9.83100000
H     -2.86900000     -4.75700000     -9.65400000
H     -3.51800000     -6.10000000     -9.39800000
O     -8.20800000     -4.04700000     -1.67500000
H     -8.95300000     -3.69100000     -1.19100000
H     -8.38100000     -3.81200000     -2.58700000
O     16.00500000      1.40600000      1.12900000
H     16.71000000      1.40200000      0.48300000
H     15.97300000      2.31000000      1.44300000
O      9.50700000     -6.08000000      7.20300000
H     10.15900000     -6.72100000      7.48600000
H      9.96600000     -5.54100000      6.55800000
O     -4.30200000      5.13100000     -8.79900000
H     -4.45900000      4.52900000     -8.07100000
H     -3.77100000      4.62800000     -9.41600000
O      4.50100000     11.03600000      1.34000000
H      4.73300000     10.32800000      0.73900000
H      4.45100000     10.61500000      2.19800000
O      1.66000000     16.59900000     -5.48100000
H      1.72500000     17.55400000     -5.50000000
H      1.21300000     16.37300000     -6.29600000
O      1.86100000      5.41900000    -13.23100000
H      1.70500000      5.93300000    -14.02400000
H      2.78500000      5.56800000    -13.02700000
O     -7.77600000     -7.25800000     -0.27000000
H     -8.30400000     -8.04600000     -0.39800000
H     -7.51800000     -6.99700000     -1.15500000
O     -1.32500000      7.23400000    -11.23400000
H     -1.92200000      6.52200000    -11.46400000
H     -0.51000000      6.79400000    -10.99300000
O     -7.26800000     16.31800000     -2.73500000
H     -6.94800000     16.22400000     -1.83800000
H     -8.22200000     16.28400000     -2.65400000
O    -12.40400000      9.92500000      9.71800000
H    -11.63500000     10.08200000     10.26700000
H    -12.07900000     10.00600000      8.82200000
O     11.44400000      8.72400000     -5.58100000
H     11.71100000      9.41100000     -4.97100000
H     10.50300000      8.85500000     -5.69300000
O     14.66000000      4.56400000     -9.14500000
H     14.00400000      5.21000000     -9.40600000
H     14.56900000      3.85700000     -9.78300000
O     -8.92200000    -11.49800000      9.51200000
H     -9.66600000    -11.12200000      9.98300000
H     -8.21300000    -10.86800000      9.64200000
O    -14.13200000      9.91400000      3.38300000
H    -14.17900000     10.80100000      3.02700000
H    -13.30300000      9.56700000      3.05400000
O     -6.39400000    -12.18600000    -10.36200000
H     -6.09800000    -11.91200000     -9.49400000
H     -6.59200000    -13.11800000    -10.26400000
O     -0.13700000      1.65800000    -18.24000000
H     -0.41900000      2.39900000    -18.77500000
H     -0.73500000      1.66000000    -17.49300000
O     10.09100000    -11.88000000      7.06500000
H     10.96300000    -12.01700000      6.69600000
H      9.50000000    -12.31100000      6.44800000
O     -0.98900000     -7.53000000      1.83000000
H     -0.79400000     -7.90100000      2.69000000
H     -0.82700000     -6.59300000      1.93100000
O      5.41600000     -7.85600000      0.92900000
H      5.27600000     -6.91300000      0.84300000
H      5.96900000     -7.94600000      1.70600000
O      6.19100000     -0.69700000    -11.09600000
H      6.58000000     -0.64000000    -11.96900000
H      6.09100000     -1.63600000    -10.93900000
O    -15.41700000     -0.52700000     -1.25900000
H    -16.37300000     -0.54800000     -1.28800000
H    -15.15100000     -1.42500000     -1.45700000
O     -7.57000000    -10.69600000     -3.76900000
H     -7.54600000    -11.01300000     -4.67200000
H     -8.11500000    -11.33200000     -3.30600000
O      6.71500000     -6.00500000    -13.61800000
H      6.26800000     -5.85700000    -12.78500000
H      6.79900000     -6.95600000    -13.67900000
O     10.79500000    -12.71400000      2.72800000
H     10.23000000    -12.02800000      2.37300000
H     10.24400000    -13.17400000      3.36100000
O    -14.87700000     -8.73100000      0.92300000
H    -14.27200000     -9.32100000      0.47400000
H    -14.95600000     -9.09400000      1.80500000
O     -1.23400000      0.37400000    -11.34700000
H     -0.57800000      0.60200000    -12.00600000
H     -0.73000000     -0.00700000    -10.62800000
O     -7.90000000    -14.07200000     -7.25400000
H     -8.22400000    -14.78000000     -6.69700000
H     -8.00100000    -14.40400000     -8.14600000
O     11.58900000     -0.99100000     11.21100000
H     11.63000000     -1.93400000     11.37100000
H     12.22500000     -0.61700000     11.82000000
O    -12.51700000      7.48600000     -5.92000000
H    -12.09700000      8.29800000     -6.20200000
H    -12.23700000      6.83500000     -6.56300000
O    -12.73500000      0.27000000     -0.58300000
H    -12.27700000     -0.56700000     -0.50000000
H    -13.64400000      0.02900000     -0.75900000
O      2.67400000     -0.17400000     -3.70100000
H      3.31200000     -0.44900000     -3.04200000
H      3.16300000      0.41300000     -4.27800000
O      7.29400000    -11.75800000      8.60200000
H      7.82200000    -12.29300000      9.19400000
H      7.70100000    -11.87600000      7.74400000
O      8.59700000     -8.80200000      3.42200000
H      8.18700000     -9.49300000      3.94200000
H      7.89000000     -8.18000000      3.25100000
O     -1.95800000      6.25300000     11.58600000
H     -1.67300000      5.54100000     11.01200000
H     -2.83100000      5.99100000     11.87600000
O      4.36900000    -16.67200000      1.14800000
H      4.19400000    -15.80900000      1.52200000
H      3.59300000    -16.86900000      0.62400000
O      1.04700000     -6.84100000     15.97100000
H      1.63400000     -6.45800000     15.32000000
H      0.16900000     -6.68600000     15.62400000
O     -4.48900000     -5.61000000     -4.20900000
H     -4.87000000     -4.90500000     -3.68500000
H     -4.48100000     -6.36600000     -3.62200000
O      7.41500000     12.87400000     -6.04600000
H      7.61100000     13.00400000     -6.97300000
H      7.43500000     13.75500000     -5.67100000
O      7.86100000      1.87000000     14.90800000
H      8.39300000      2.57300000     14.53400000
H      8.16500000      1.79500000     15.81200000
O     -4.17600000     -6.61400000    -12.57700000
H     -5.07500000     -6.41100000    -12.31800000
H     -3.65000000     -5.91900000    -12.18200000
O     -6.00100000      1.84200000    -10.98800000
H     -5.12600000      1.77900000    -10.60500000
H     -5.86200000      2.26800000    -11.83400000
O     12.02500000     -9.34100000     -2.60300000
H     11.73300000     -8.45100000     -2.40600000
H     11.80300000     -9.46800000     -3.52500000
O      4.16600000     14.18300000     -9.99900000
H      4.41200000     13.59300000    -10.71100000
H      4.31900000     13.67600000     -9.20300000
O     -5.77800000     16.58300000     -5.18200000
H     -6.09700000     16.30800000     -4.32200000
H     -6.17400000     17.44300000     -5.32100000
O    -14.42200000      4.35600000     -8.71900000
H    -13.49600000      4.11600000     -8.69100000
H    -14.55100000      4.90300000     -7.94300000
O     -1.81000000      3.83900000     10.37600000
H     -1.58300000      3.61400000      9.47400000
H     -2.38100000      3.12700000     10.66500000
O     -5.22600000    -10.67900000     -7.60100000
H     -4.44100000    -10.47600000     -8.11000000
H     -5.18500000    -10.08600000     -6.85100000
O      8.18300000    -15.34500000      1.56800000
H      9.05500000    -14.95300000      1.61500000
H      7.93200000    -15.26200000      0.64800000
O     -4.20000000      9.31600000     -1.10400000
H     -3.68000000      8.51300000     -1.08200000
H     -3.60000000      9.99800000     -0.80300000
O      7.02600000     -6.54300000      3.44900000
H      7.67100000     -5.91200000      3.76900000
H      6.38800000     -6.61600000      4.15900000
O    -10.84200000      7.63200000      4.82700000
H    -11.06300000      6.72500000      5.03900000
H     -9.98800000      7.77300000      5.23500000
O      4.96400000     -2.31700000      0.65200000
H      4.31600000     -1.93100000      1.24100000
H      5.77400000     -2.33000000      1.16200000
O      5.35000000      1.64600000     13.59700000
H      4.78200000      2.17200000     14.15900000
H      6.15000000      1.52800000     14.10900000
O     -1.65500000     14.92400000      5.72200000
H     -0.96100000     15.55100000      5.52000000
H     -1.83600000     14.49100000      4.88700000
O    -10.04300000     -4.86600000     -9.00900000
H    -10.25700000     -4.33700000     -8.24000000
H     -9.50800000     -4.29000000     -9.55500000
O      5.17000000     -5.09600000      0.20900000
H      5.20500000     -4.17700000      0.47400000
H      5.89300000     -5.19400000     -0.41100000
O      4.02000000     10.49200000      4.03700000
H      4.83900000     10.68100000      4.49500000
H      3.33900000     10.63200000      4.69600000
O     -7.74800000     -1.07500000     11.17100000
H     -8.14200000     -1.85000000     11.57100000
H     -7.09700000     -0.78100000     11.80800000
O      0.86900000      4.10900000     17.14700000
H      1.15400000      4.33500000     18.03300000
H     -0.03400000      3.81000000     17.25500000
O     -4.71300000      4.88100000      2.64900000
H     -5.05700000      5.24800000      1.83500000
H     -4.11600000      5.55300000      2.98000000
O      9.58700000    -12.97100000     -2.99400000
H     10.22100000    -13.68800000     -3.01500000
H     10.04200000    -12.26300000     -2.53800000
O    -16.19900000     -2.19700000      5.20100000
H    -16.45500000     -2.68100000      5.98600000
H    -15.67800000     -1.46500000      5.53000000
O    -12.16600000    -10.22800000      4.16700000
H    -12.37300000     -9.73400000      4.96100000
H    -12.88200000    -10.85800000      4.08400000
O      4.85200000     11.98800000    -11.46500000
H      4.63200000     11.68000000    -12.34500000
H      4.50600000     11.31200000    -10.88200000
O      7.10100000    -11.56700000     -0.68500000
H      6.67900000    -12.29100000     -1.14800000
H      7.73300000    -11.21700000     -1.31300000
O      3.03400000     14.43600000     10.10800000
H      3.51100000     14.60100000     10.92100000
H      3.71300000     14.40500000      9.43400000
O     -0.88700000     -4.43700000    -13.03600000
H     -0.85000000     -4.40500000    -13.99200000
H     -0.66700000     -5.34300000    -12.81800000
O      7.24200000     12.28500000      8.37000000
H      7.79600000     13.03500000      8.15400000
H      7.84400000     11.54100000      8.39100000
O    -14.87300000     -3.09200000     -2.54600000
H    -15.17700000     -2.98300000     -3.44700000
H    -15.34100000     -3.86400000     -2.22700000
O     -8.16900000     -6.45800000     -6.19200000
H     -8.77300000     -7.19200000     -6.07600000
H     -7.32100000     -6.86900000     -6.35700000
O      4.33600000     -6.73400000     -2.28900000
H      5.28600000     -6.73200000     -2.40300000
H      4.06000000     -5.86100000     -2.56800000
O      2.31800000      2.34200000     12.96000000
H      1.92000000      3.00800000     13.52000000
H      2.69400000      1.70800000     13.57100000
O     -7.93400000      6.39100000      1.82700000
H     -6.97700000      6.40300000      1.80500000
H     -8.18800000      7.30000000      1.66400000
O      4.90800000     -4.72500000      3.99700000
H      5.18000000     -4.16800000      4.72600000
H      5.26300000     -4.29400000      3.22000000
O     10.72100000      2.65300000     12.01000000
H     10.12400000      3.28100000     12.41500000
H     10.15500000      1.94100000     11.71300000
O     -5.38600000     -7.25300000     -6.36600000
H     -5.21200000     -8.12600000     -6.01600000
H     -5.06300000     -6.65600000     -5.69200000
O      4.40400000     13.84300000      7.52700000
H      4.29700000     12.89400000      7.59700000
H      3.98700000     14.07000000      6.69500000
O     -6.88400000      0.58700000     -8.08900000
H     -6.81300000     -0.05500000     -7.38200000
H     -7.66000000      1.10200000     -7.86800000
O      8.86000000     -6.04100000     11.79300000
H      8.57400000     -6.17300000     10.88900000
H      9.74500000     -6.40300000     11.82100000
O     -6.58200000      0.53600000     16.71700000
H     -6.86800000      0.85500000     15.86000000
H     -7.32100000      0.01800000     17.03700000
O      0.72200000      8.51000000     14.09100000
H      1.63600000      8.28600000     14.26800000
H      0.25500000      7.67700000     14.15000000
O    -10.53100000    -13.32100000      6.15500000
H    -10.64100000    -12.95900000      5.27600000
H     -9.62200000    -13.62200000      6.17900000
O      0.56800000      9.83100000     -9.11300000
H      1.11400000      9.04900000     -9.03300000
H     -0.31900000      9.49300000     -9.23500000
O    -11.32900000      9.69200000      7.19000000
H    -11.07000000     10.55900000      6.87800000
H    -10.52200000      9.17800000      7.16600000
O     -6.15900000     -0.70700000      4.37600000
H     -7.01000000     -1.13100000      4.48700000
H     -6.19900000     -0.31500000      3.50300000
O      7.05400000    -15.06200000     -1.00700000
H      7.43100000    -14.46000000     -1.64900000
H      6.68600000    -15.77300000     -1.53100000
O     14.83100000     -9.17100000      1.62300000
H     14.76000000     -8.42300000      1.03100000
H     15.56700000     -8.95300000      2.19600000
O     -5.25600000     -3.69600000      6.20600000
H     -5.70200000     -3.63000000      5.36200000
H     -5.55600000     -2.93000000      6.69600000
O    -13.77000000      5.12900000      0.94000000
H    -14.33900000      5.76800000      1.36800000
H    -12.89000000      5.49500000      1.02800000
O     -4.85200000     -2.74600000     -5.50800000
H     -5.33600000     -3.18800000     -4.81000000
H     -4.83600000     -3.37900000     -6.22500000
O     -0.55900000    -12.27100000     -7.20200000
H     -0.90200000    -12.19200000     -6.31100000
H      0.30400000    -11.86000000     -7.16300000
O      8.62800000     -1.26900000     -7.09300000
H      9.21600000     -0.61900000     -6.70900000
H      9.14800000     -1.68600000     -7.78100000
O    -12.93900000      1.59300000     10.51500000
H    -13.81900000      1.84100000     10.79700000
H    -12.56200000      1.14400000     11.27200000
O     -8.58600000    -10.42400000    -11.69700000
H     -8.63500000     -9.53500000    -11.34400000
H     -7.66700000    -10.67200000    -11.59400000
O     15.71800000     -0.03000000     -1.41200000
H     15.47000000      0.45900000     -2.19600000
H     14.89400000     -0.38700000     -1.08000000
O     -8.08000000      8.86700000     -8.84100000
H     -8.23200000      9.47500000     -8.11800000
H     -8.72900000      9.11300000     -9.50100000
O      6.09100000    -14.39800000      2.97100000
H      6.42300000    -13.51500000      2.81000000
H      6.73200000    -14.97500000      2.55600000
O     -1.03300000    -10.34000000    -12.39400000
H     -1.15200000     -9.55900000    -12.93500000
H     -1.86200000    -10.43600000    -11.92600000
O     -4.23600000     14.83500000      6.70000000
H     -3.28200000     14.80300000      6.61800000
H     -4.42900000     14.29500000      7.46500000
O     -4.43600000     13.24200000      9.31100000
H     -5.07300000     13.95100000      9.22400000
H     -3.67500000     13.65200000      9.72300000
O     -8.06300000     -9.62200000      5.42800000
H     -8.28600000     -8.79100000      5.84900000
H     -7.14800000     -9.51900000      5.16600000
O      6.74300000      6.42300000     13.11900000
H      6.60700000      7.15000000     12.51100000
H      6.21600000      5.70900000     12.76000000
O     -0.40400000      0.38700000     17.59400000
H     -0.11100000      0.20500000     16.70100000
H     -1.35100000      0.50300000     17.51600000
O     -0.51900000      9.20300000    -15.47700000
H     -0.59800000      8.97200000    -14.55200000
H     -1.23300000      9.82200000    -15.63200000
O      5.45300000      0.95300000     17.16100000
H      5.53100000      0.22100000     16.55000000
H      6.30400000      1.38800000     17.12400000
O     -5.70700000     12.23000000     12.22300000
H     -5.58000000     11.90500000     11.33100000
H     -6.65700000     12.29800000     12.32000000
O     14.37200000      3.87100000     10.51800000
H     13.54300000      4.14200000     10.12500000
H     14.85300000      4.68900000     10.64900000
O    -10.71600000     -1.74300000     -3.16300000
H    -11.15700000     -2.21600000     -2.45800000
H    -11.28400000     -1.86300000     -3.92400000
O     -5.67800000     14.09600000     -6.41900000
H     -5.74900000     14.95600000     -6.00300000
H     -5.31600000     14.27900000     -7.28600000
O      8.31500000      5.50500000     -1.31000000
H      7.43600000      5.40700000     -0.94300000
H      8.39500000      6.44100000     -1.49300000
O     -3.28800000    -12.69500000      5.58100000
H     -4.22800000    -12.78100000      5.73900000
H     -2.89300000    -12.75000000      6.45200000
O     -7.15200000      6.23800000      9.45500000
H     -6.59800000      7.01500000      9.37900000
H     -6.53600000      5.50600000      9.47900000
O      6.28400000      8.53800000     11.05500000
H      5.99300000      9.44700000     10.99200000
H      5.93300000      8.11900000     10.26900000
O     -3.33400000     -4.31900000      3.69600000
H     -3.34500000     -5.13500000      4.19500000
H     -3.97700000     -4.45400000      3.00000000
O     10.32800000      9.72200000      6.26400000
H      9.75800000      9.50500000      5.52600000
H      9.72900000     10.00700000      6.95400000
O      0.12700000      0.94300000     11.80500000
H      0.75600000      1.32500000     12.41700000
H      0.35200000      1.32800000     10.95800000
O      3.58600000      9.14800000     -1.58200000
H      3.80900000      8.59400000     -0.83300000
H      4.31600000      9.76300000     -1.65100000
O     -9.47700000      5.49800000     13.02900000
H     -9.05700000      4.85200000     12.46000000
H     -9.14200000      5.30100000     13.90300000
O     -8.96500000      8.29800000      6.74900000
H     -8.15900000      8.65700000      6.37900000
H     -8.81100000      8.28500000      7.69300000
O    -16.54800000      6.24700000     -3.05600000
H    -16.92500000      7.06300000     -3.38500000
H    -15.78900000      6.52300000     -2.54200000
O     -5.24300000      3.58900000      9.65700000
H     -4.58300000      2.98800000     10.00200000
H     -5.97900000      3.02600000      9.41800000
O     -1.41400000     11.77500000    -11.54900000
H     -1.80300000     11.67000000    -10.68100000
H     -1.69100000     10.99600000    -12.03200000
O    -13.12900000      0.64600000      7.74400000
H    -14.06900000      0.72200000      7.58000000
H    -13.05100000      0.66600000      8.69800000
O     -4.22600000    -16.18200000     -1.56200000
H     -4.20400000    -16.87700000     -2.21900000
H     -3.54400000    -15.57000000     -1.83800000
O     -8.71000000    -12.10600000      4.17800000
H     -7.94700000    -12.64700000      3.97400000
H     -8.34500000    -11.25300000      4.41000000
O      0.26900000      2.05700000      9.23800000
H     -0.44900000      1.99400000      8.60900000
H      1.06100000      1.96600000      8.70800000
O     12.69900000      3.75100000      7.09400000
H     11.99900000      3.20300000      6.73900000
H     12.38900000      4.00000000      7.96500000
O    -14.55100000     -1.46700000     -7.28500000
H    -14.55200000     -0.83300000     -8.00100000
H    -15.10600000     -1.07100000     -6.61300000
O      8.47300000      5.49600000    -15.08100000
H      8.64900000      5.69500000    -16.00100000
H      7.56700000      5.19000000    -15.07100000
O     -9.41900000      2.80700000      6.54000000
H     -9.07100000      3.20300000      7.33900000
H     -9.38400000      3.50800000      5.89000000
O    -12.48000000      1.57400000     -8.23400000
H    -12.78000000      1.55900000     -7.32500000
H    -11.88300000      0.82900000     -8.30200000
O      9.54900000      7.87300000     -3.11200000
H      9.83800000      7.94900000     -4.02100000
H     10.34600000      7.98900000     -2.59600000
O     -7.66700000     -9.30600000     10.34300000
H     -8.08700000     -9.06300000     11.16800000
H     -6.84100000     -8.82200000     10.34200000
O     -6.27000000      5.77000000    -12.14100000
H     -7.08900000      6.12500000    -12.48700000
H     -6.47000000      5.54500000    -11.23300000
O     -7.03900000     -3.66400000      4.01900000
H     -7.79900000     -3.08300000      4.04700000
H     -7.04000000     -4.01700000      3.12900000
O      6.67500000      3.55600000      9.05100000
H      7.23100000      2.77800000      9.01900000
H      6.69100000      3.89800000      8.15700000
O      1.13600000     16.35200000     -2.76200000
H      1.63000000     16.17500000     -3.56200000
H      1.72500000     16.88700000     -2.23000000
O    -12.97600000     -9.72700000     -1.80600000
H    -13.22200000    -10.16400000     -2.62200000
H    -12.67600000    -10.43500000     -1.23600000
O     -5.33900000     -3.48300000     -2.56500000
H     -4.91500000     -2.63400000     -2.43500000
H     -6.09500000     -3.46600000     -1.97800000
O     -4.68700000     -4.32900000     -7.87400000
H     -5.00300000     -3.65900000     -8.47900000
H     -5.00500000     -5.15400000     -8.24200000
O     -3.84900000     14.17800000     -8.19800000
H     -3.17900000     13.63800000     -7.77800000
H     -3.38400000     14.63800000     -8.89600000
O      7.56600000      6.19700000      2.19200000
H      7.90800000      6.97600000      1.75400000
H      7.00900000      5.77800000      1.53600000
O      4.38900000      7.28900000      2.58900000
H      4.30200000      6.34100000      2.48300000
H      4.82000000      7.39600000      3.43700000
O     11.27200000     -7.11400000     11.17400000
H     10.87700000     -7.92500000     10.85400000
H     12.19600000     -7.33100000     11.29900000
O      0.35500000     10.94100000     15.05100000
H      1.00600000     10.94500000     15.75400000
H      0.39200000     10.05400000     14.69500000
O      3.74900000     11.95200000     12.75300000
H      4.09900000     11.71100000     11.89600000
H      4.30900000     11.49400000     13.37900000
O      1.97200000    -10.50400000      2.28400000
H      2.39100000    -10.31000000      3.12300000
H      1.98300000     -9.67000000      1.81300000
O      6.01300000     -3.26100000     -4.51900000
H      6.48800000     -4.05200000     -4.77100000
H      6.68300000     -2.57800000     -4.48900000
O     -3.02100000      8.17800000      9.85000000
H     -2.33300000      7.89500000     10.45300000
H     -3.36500000      7.36400000      9.48200000
O     13.30500000      5.13200000      0.41400000
H     12.77700000      5.82500000      0.81100000
H     12.69900000      4.67400000     -0.16900000
O      8.13000000      2.36800000    -10.11600000
H      8.79700000      2.88200000     -9.66200000
H      8.03000000      1.58000000     -9.58300000
O     -4.24500000      4.26800000     14.53000000
H     -4.38300000      5.05800000     15.05200000
H     -4.27800000      4.57100000     13.62300000
O      4.91600000      1.77200000      2.00100000
H      4.59300000      1.85500000      2.89800000
H      5.75100000      1.31200000      2.08800000
O      6.79400000     -8.71100000      5.82400000
H      7.72500000     -8.53600000      5.96300000
H      6.45700000     -8.91900000      6.69600000
O    -14.15200000     -4.30000000     -8.40700000
H    -13.89000000     -3.44400000     -8.06700000
H    -15.00500000     -4.14500000     -8.81200000
O     10.13900000     -9.08500000      9.81700000
H      9.90500000     -9.09500000      8.88900000
H     10.29800000    -10.00300000     10.03400000
O    -10.24200000     -2.64300000     14.24500000
H     -9.56100000     -2.89200000     14.86900000
H    -10.91700000     -3.31500000     14.34700000
O     -8.47700000      6.97700000     -6.34000000
H     -8.60200000      7.44200000     -7.16700000
H     -7.98200000      6.19300000     -6.57700000
O     -9.45200000      2.55900000     12.96700000
H     -8.90700000      2.58000000     12.18100000
H     -9.48200000      1.63400000     13.21300000
O     -1.13800000      8.91800000      5.05700000
H     -0.98500000      9.66400000      4.47700000
H     -1.43700000      9.30900000      5.87700000
O     -5.59800000     -4.37100000     11.39400000
H     -6.41700000     -4.05600000     11.01200000
H     -5.66500000     -4.14900000     12.32300000
O     -8.95800000     13.57800000      7.87700000
H     -8.17600000     13.19200000      7.48300000
H     -9.67600000     13.01600000      7.58500000
O      9.40800000      4.03000000     14.06900000
H      9.41800000      4.80800000     13.51200000
H      9.56600000      4.36500000     14.95100000
O     14.54300000      5.45100000      6.73100000
H     15.23100000      5.00900000      7.22800000
H     13.76000000      4.92100000      6.88300000
O     10.33100000     -9.82400000     -7.34600000
H      9.83100000    -10.64000000     -7.36600000
H      9.74600000     -9.19400000     -6.92700000
O     -5.52200000     -7.74200000     11.75600000
H     -5.18700000     -6.94600000     11.34300000
H     -5.28100000     -7.65400000     12.67800000
O     -3.58100000     -4.89200000      9.52300000
H     -3.98600000     -5.17000000      8.70100000
H     -4.32000000     -4.72300000     10.10800000
O     10.62800000     12.39300000     -5.69600000
H     10.92900000     11.59700000     -5.25800000
H      9.70300000     12.46100000     -5.46000000
O     14.13600000     -6.69900000      5.80800000
H     14.19500000     -7.46600000      5.23700000
H     14.76600000     -6.87300000      6.50800000
O      2.73500000     -6.15700000      4.59900000
H      2.42300000     -6.23100000      3.69700000
H      3.45300000     -5.52500000      4.55300000
O      8.68000000     -4.08700000    -14.43700000
H      7.90000000     -4.58000000    -14.18000000
H      8.86800000     -4.38500000    -15.32700000
O     17.48600000      1.78200000     -5.15300000
H     16.92100000      2.29600000     -4.57600000
H     17.14300000      1.94500000     -6.03200000
O      2.30200000     -2.80100000     16.35500000
H      2.98700000     -3.46100000     16.24800000
H      2.77700000     -1.97400000     16.44100000
O    -10.60800000     -9.92600000     -6.78700000
H    -10.84400000     -9.05700000     -7.11200000
H    -10.61700000    -10.48300000     -7.56600000
O     -0.37300000      3.85800000    -12.94100000
H     -0.89300000      4.36900000    -13.56100000
H      0.53000000      4.13000000    -13.10300000
O     14.05600000      3.48600000      3.86600000
H     13.19400000      3.50500000      3.45000000
H     13.98600000      4.11000000      4.58800000
O     11.90000000     -1.99100000     -2.05500000
H     12.20800000     -2.88100000     -1.88300000
H     11.82100000     -1.59300000     -1.18800000
O     -2.66500000      6.97400000     -1.05700000
H     -1.85700000      7.18800000     -1.52300000
H     -2.37100000      6.54200000     -0.25500000
O    -12.11900000      0.46100000     12.79400000
H    -12.44800000      0.93700000     13.55700000
H    -11.24900000      0.16100000     13.05600000
O     -9.76400000    -12.10000000     -2.91800000
H     -9.63400000    -13.03900000     -3.05600000
H    -10.44800000    -12.04900000     -2.25000000
O      4.35600000     13.76800000      2.23800000
H      4.14900000     12.83300000      2.23500000
H      3.82000000     14.13400000      1.53500000
O     -8.01400000     14.59700000      4.11400000
H     -7.13300000     14.85600000      3.84300000
H     -7.93400000     13.66900000      4.33300000
O     13.25500000     -3.71100000    -12.02900000
H     13.31300000     -3.97600000    -12.94600000
H     12.56800000     -4.26700000    -11.66100000
O     -6.65300000     12.27500000      7.07900000
H     -6.09500000     12.22600000      6.30200000
H     -6.04100000     12.37600000      7.80800000
O     -3.63900000     -1.05000000     10.87200000
H     -4.43900000     -0.83100000     11.34900000
H     -3.09600000     -1.50900000     11.51300000
O     -9.46500000     -9.22300000     -1.26100000
H     -9.69200000     -8.99400000     -2.16300000
H     -9.27800000    -10.16100000     -1.29200000
O     -1.76800000     -8.22600000    -14.10100000
H     -2.47200000     -7.58600000    -14.21100000
H     -1.48100000     -8.42300000    -14.99300000
O     -3.23800000     -1.49500000      4.55900000
H     -3.12600000     -2.37600000      4.20200000
H     -4.18600000     -1.37300000      4.60300000
O     -1.13200000     -1.39800000    -16.09000000
H     -0.74000000     -1.83300000    -16.84700000
H     -0.56800000     -1.64000000    -15.35500000
O     -1.02800000     18.05400000     -3.30900000
H     -0.56500000     18.83500000     -3.00600000
H     -0.35800000     17.37200000     -3.33100000
O     -2.98000000     16.53700000     -5.65700000
H     -3.93700000     16.55900000     -5.62900000
H     -2.75300000     15.64600000     -5.38900000
O     -1.66100000    -15.93400000      4.27500000
H     -1.32000000    -16.68500000      3.78900000
H     -2.17700000    -16.32000000      4.98200000
O     -5.68900000     -0.48100000     -2.52500000
H     -6.05500000     -0.59100000     -1.64800000
H     -5.43800000      0.44200000     -2.56600000
O      2.12600000      7.80200000     -9.37200000
H      1.41300000      7.16400000     -9.35100000
H      2.85900000      7.35500000     -8.94900000
O    -10.45400000    -10.98300000     -9.52500000
H    -11.21600000    -11.33500000     -9.98400000
H    -10.01000000    -10.44000000    -10.17700000
O      1.15000000     11.99400000     10.67600000
H      1.79300000     11.30500000     10.84500000
H      1.65500000     12.70100000     10.27500000
O     12.62200000     -2.78900000     -7.33900000
H     12.97200000     -3.68000000     -7.32200000
H     12.66700000     -2.49700000     -6.42900000
O      6.27100000     -3.11200000      6.35200000
H      6.52400000     -3.99000000      6.63800000
H      7.10100000     -2.65500000      6.21900000
O      1.63000000     10.45100000      5.19700000
H      0.90500000     10.67300000      4.61200000
H      1.26700000      9.79100000      5.78700000
O      0.20000000      6.84000000      2.77800000
H      0.70300000      7.53900000      2.36100000
H      0.31600000      6.98800000      3.71600000
O     10.91000000      2.93200000     -7.29100000
H     11.68200000      3.48200000     -7.42000000
H     10.48900000      2.90400000     -8.15000000
O      5.92900000     16.44100000      5.21700000
H      6.29200000     16.66900000      4.36200000
H      4.98500000     16.38400000      5.07000000
O      7.62000000     -4.30800000     13.60000000
H      7.91300000     -5.03100000     13.04500000
H      6.79500000     -4.02300000     13.20700000
O     11.18500000     -0.39800000    -10.74600000
H     10.69000000      0.30600000    -11.16500000
H     11.54000000     -0.90700000    -11.47500000
O      3.37500000      8.02700000     12.05000000
H      3.13000000      7.14100000     11.78300000
H      3.53100000      7.95900000     12.99100000
O      8.22100000      2.06200000      6.65100000
H      8.06000000      1.54800000      7.44200000
H      8.58900000      2.88500000      6.97100000
O      7.71300000     -6.50500000      9.37400000
H      7.03200000     -6.19400000      8.77800000
H      8.36300000     -6.91400000      8.80200000
O      6.36900000     -0.25100000     -8.44100000
H      6.43000000     -0.48000000     -9.36800000
H      7.04100000     -0.78600000     -8.01800000
O     11.57200000      4.01700000      9.68300000
H     11.79400000      4.88100000     10.02800000
H     11.47200000      3.46700000     10.46000000
O     -2.82600000    -10.14900000     -8.79800000
H     -2.95100000     -9.69000000     -9.62800000
H     -2.16300000     -9.63500000     -8.33700000
O     -2.94500000     -1.81500000    -12.21800000
H     -2.66300000     -2.72400000    -12.32200000
H     -2.14600000     -1.34200000    -11.98600000
O     15.21700000     -0.63800000      9.69600000
H     15.55400000      0.25500000      9.76400000
H     14.88900000     -0.70200000      8.79900000
O      3.99000000    -12.13500000      1.32300000
H      4.18900000    -11.46700000      0.66800000
H      3.43100000    -11.68800000      1.95900000
O     11.10900000     -6.89700000     -2.25100000
H     10.42400000     -6.55000000     -1.68000000
H     11.76900000     -6.20400000     -2.28200000
O      8.33900000    -11.91100000     -7.15700000
H      7.92900000    -12.68600000     -6.77400000
H      7.93800000    -11.17500000     -6.69500000
O    -10.04700000     10.65900000     -4.39500000
H     -9.68700000      9.77300000     -4.43300000
H     -9.28400000     11.22200000     -4.26200000
O      0.90900000     -5.50700000     -5.20800000
H      1.10300000     -5.63700000     -4.28000000
H      0.03600000     -5.11400000     -5.21800000
O      3.34400000     -0.15300000    -10.41400000
H      2.96100000     -0.51700000    -11.21200000
H      4.28900000     -0.23900000    -10.54200000
O     10.85400000    -13.95500000      0.05400000
H     11.03000000    -13.37400000      0.79400000
H     10.10700000    -13.55500000     -0.39200000
O      9.46900000     -3.75800000      0.94400000
H      9.97900000     -4.33500000      0.37400000
H     10.10600000     -3.42000000      1.57300000
O      6.91600000    -15.29000000     -7.70400000
H      7.02600000    -15.07400000     -6.77800000
H      6.51000000    -16.15600000     -7.70100000
O     -4.67200000      6.91200000     -5.71500000
H     -5.50100000      6.44000000     -5.63100000
H     -4.16800000      6.64700000     -4.94600000
O     11.85000000      4.94200000     -4.74300000
H     12.32700000      5.49400000     -5.36200000
H     12.46700000      4.24400000     -4.51900000
O     -9.42300000     -3.00400000      6.13900000
H     -9.85800000     -3.67000000      5.60600000
H    -10.05900000     -2.29000000      6.19500000
O     -9.50100000      1.08000000      4.47800000
H    -10.12700000      1.61700000      3.99000000
H     -9.44400000      1.50000000      5.33600000
O    -11.83000000      4.76900000      4.95100000
H    -12.07300000      4.41700000      5.80700000
H    -11.77600000      4.00100000      4.38200000
O      4.05100000      2.71300000     15.61200000
H      4.44000000      2.02700000     16.15500000
H      4.27100000      3.52800000     16.06200000
O     -0.34200000     -8.49100000     -0.69900000
H     -0.47300000     -7.83000000     -1.37900000
H     -0.28100000     -7.98900000      0.11400000
O     -7.55900000      8.07900000    -14.34300000
H     -8.12400000      8.40400000    -15.04400000
H     -7.35900000      7.17700000    -14.59600000
O     11.23400000     -2.54300000      2.49800000
H     11.91900000     -3.17200000      2.72300000
H     11.23000000     -1.92200000      3.22600000
O      3.87800000      8.26400000    -15.19200000
H      3.04600000      7.79400000    -15.26100000
H      4.28200000      8.16400000    -16.05300000
O      3.74600000     -6.46300000     -5.55300000
H      2.94700000     -6.08500000     -5.18500000
H      4.37500000     -5.74100000     -5.55000000
O    -12.86400000      6.37600000     -3.04300000
H    -13.71800000      6.09600000     -2.71500000
H    -13.02900000      6.64100000     -3.94700000
O     -4.97800000      7.88400000     -8.26700000
H     -4.74000000      6.96600000     -8.39800000
H     -5.40900000      7.90100000     -7.41300000
O     15.58600000      4.13400000      1.47000000
H     15.19200000      3.97600000      2.32800000
H     14.84200000      4.29900000      0.89100000
O     11.11400000      1.54300000      6.45500000
H     11.29900000      0.77000000      6.98700000
H     10.21100000      1.77500000      6.67300000
O      0.68600000      5.48600000    -10.61000000
H      1.09500000      5.39000000    -11.47000000
H      0.57100000      4.58800000    -10.29800000
O      2.86200000     17.67100000     -1.23700000
H      2.57400000     18.38700000     -0.67100000
H      3.49400000     18.07500000     -1.83100000
O    -12.97300000     -6.07700000     11.27300000
H    -13.40400000     -6.93000000     11.21800000
H    -13.03500000     -5.71900000     10.38700000
O      2.09200000    -12.94000000     11.40300000
H      2.22000000    -13.11600000     10.47100000
H      1.28100000    -12.43300000     11.44100000
O     -0.69800000     -4.19100000     11.80400000
H      0.21000000     -4.01600000     12.04900000
H     -0.66800000     -4.33500000     10.85800000
O     -4.72300000     -2.70800000    -10.27400000
H     -4.06100000     -2.48700000    -10.92900000
H     -5.41500000     -2.06000000    -10.40400000
O      8.35600000    -14.21500000     -5.25300000
H      7.46400000    -14.33200000     -4.92500000
H      8.73600000    -13.54800000     -4.68100000
O     -1.83500000     14.17900000     -4.83200000
H     -0.95700000     13.80300000     -4.88500000
H     -2.34600000     13.52800000     -4.35200000
O      2.86400000      2.68300000    -11.84400000
H      3.70800000      2.55200000    -12.27600000
H      3.09100000      2.92800000    -10.94600000
O      5.88000000     11.70400000      5.98900000
H      5.99500000     12.54700000      5.55300000
H      6.51000000     11.71900000      6.71000000
O     -8.82700000     -5.27400000      1.77800000
H     -8.07000000     -5.63100000      1.31300000
H     -9.24200000     -6.03700000      2.18100000
O     10.57700000      6.62400000     -9.83400000
H      9.89400000      6.67800000     -9.16500000
H     11.34000000      7.03900000     -9.43100000
O    -16.55100000     -4.77200000     -1.33600000
H    -17.45900000     -4.47300000     -1.38000000
H    -16.45500000     -5.11600000     -0.44800000
O      1.52200000     -5.55800000      9.71900000
H      1.86100000     -4.67400000      9.85800000
H      0.68000000     -5.42500000      9.28300000
O     -4.30600000      4.93800000     -1.69300000
H     -3.72000000      5.69500000     -1.71700000
H     -4.18600000      4.51500000     -2.54300000
O      0.63700000     13.27400000      6.68700000
H      0.23900000     12.62300000      6.10900000
H      0.35600000     14.11600000      6.32800000
O     12.69000000     11.37500000      3.83200000
H     13.15600000     11.02100000      3.07400000
H     12.75800000     10.69000000      4.49700000
O    -11.21900000     12.67000000      0.38500000
H    -10.59300000     13.05500000      0.99900000
H    -10.71500000     12.00700000     -0.08500000
O     10.78100000     -9.03200000    -11.21000000
H     11.05500000     -8.50000000    -10.46300000
H     10.61000000     -8.39700000    -11.90600000
O      4.59900000    -12.52200000      7.75000000
H      4.57500000    -13.35800000      8.21600000
H      5.50600000    -12.22900000      7.83200000
O      2.73100000     -0.09000000     15.46900000
H      3.66200000     -0.29900000     15.54400000
H      2.58400000      0.58900000     16.12800000
O     -8.08600000     12.18800000     -3.33700000
H     -7.55800000     11.74500000     -2.67200000
H     -8.32400000     13.02400000     -2.93600000
O      7.61100000     -1.43400000    -13.58900000
H      7.95700000     -2.19700000    -14.05300000
H      8.38800000     -0.96800000    -13.28200000
O     -9.66600000     -6.33600000    -12.22400000
H    -10.61400000     -6.23200000    -12.14300000
H     -9.34700000     -5.46300000    -12.45000000
O      2.05300000    -16.49400000     -5.42800000
H      2.06100000    -15.80500000     -4.76400000
H      1.46500000    -16.16400000     -6.10800000
O      5.75200000      3.54900000     -4.42800000
H      6.46100000      2.96400000     -4.69700000
H      5.57900000      3.31300000     -3.51700000
O      1.26200000     -3.81700000      2.81200000
H      1.10500000     -3.69600000      3.74900000
H      0.40500000     -4.05000000      2.45500000
O     -2.79300000     15.88300000     -1.91500000
H     -2.05800000     16.45900000     -2.12600000
H     -3.33300000     16.39500000     -1.31200000
O      1.92800000    -14.23000000      8.65200000
H      1.25200000    -14.87900000      8.84900000
H      2.02200000    -14.26400000      7.70000000
O     -3.36700000     14.59900000      1.40300000
H     -3.79700000     14.24200000      0.62700000
H     -3.06300000     15.46600000      1.13200000
O     -0.12000000      2.73600000    -10.12600000
H      0.48400000      2.28500000    -10.71700000
H     -0.37600000      2.06700000     -9.49100000
O      4.00600000     -4.38200000     15.03200000
H      4.90400000     -4.52600000     15.33000000
H      3.67200000     -5.26000000     14.84500000
O     -5.50100000    -10.20700000      4.30700000
H     -6.14400000    -10.08700000      3.60900000
H     -4.73700000    -10.58100000      3.86800000
O     -3.23400000     -8.96100000      0.21000000
H     -2.89200000     -8.63000000      1.04000000
H     -2.45500000     -9.12100000     -0.32300000
O     10.61500000     10.91200000     -0.41900000
H     10.29900000     11.16000000      0.45000000
H     11.50200000     10.58600000     -0.26700000
O     -6.32100000     -4.85700000    -11.45600000
H     -6.44500000     -3.94900000    -11.17900000
H     -6.50200000     -5.37300000    -10.67100000
O      5.49000000      7.53900000      8.76300000
H      4.76500000      6.91900000      8.68300000
H      5.22700000      8.28600000      8.22500000
O      1.90700000     -8.59000000     -5.30300000
H      1.89600000     -8.62400000     -4.34600000
H      2.49700000     -7.86500000     -5.51000000
O      5.21100000     11.19300000     -5.90500000
H      6.06400000     11.57100000     -6.11900000
H      5.41800000     10.38200000     -5.44000000
O      0.23900000      4.01000000    -16.54800000
H     -0.35600000      4.48400000    -15.96600000
H     -0.16500000      3.14800000    -16.65200000
O     -2.77200000     -0.77600000      8.27600000
H     -2.00800000     -1.30800000      8.05300000
H     -2.98500000     -1.02800000      9.17500000
O     -6.05300000     -6.88600000      1.80200000
H     -5.61100000     -6.06500000      1.58300000
H     -6.58900000     -7.08100000      1.03300000
O     14.47100000     -2.88200000      0.09800000
H     15.04000000     -3.46600000      0.59900000
H     14.34100000     -2.12600000      0.67100000
O     -4.71300000     -4.41000000      1.13100000
H     -4.17700000     -4.47400000      0.34100000
H     -5.34300000     -3.71600000      0.93900000
O    -13.97100000     -7.47000000      6.31700000
H    -14.21600000     -6.65800000      6.76000000
H    -13.48900000     -7.96700000      6.97700000
O      7.16900000    -12.09200000      3.81000000
H      6.29600000    -11.72700000      3.95500000
H      7.43000000    -12.43400000      4.66400000
O     -2.03100000     14.17100000     10.36700000
H     -1.16900000     14.36300000      9.99600000
H     -2.00100000     13.23600000     10.57000000
O     -3.04200000      6.05700000     16.16900000
H     -2.96000000      5.55700000     16.98100000
H     -3.73400000      6.69400000     16.34800000
O      0.23900000     -2.78000000     -8.45900000
H      1.04400000     -3.27200000     -8.29900000
H      0.10200000     -2.84500000     -9.40400000
O     -9.28000000     -3.80800000    -13.25700000
H     -8.37000000     -3.83100000    -13.55500000
H     -9.76800000     -3.46300000    -14.00400000
O      5.02300000      3.74500000     11.70200000
H      5.56900000      3.57300000     10.93400000
H      5.16700000      2.99000000     12.27200000
O     -3.86400000      9.03400000      6.97300000
H     -3.59600000      8.79500000      7.86000000
H     -4.30500000      9.87700000      7.07500000
O      3.08000000      5.34500000     12.41600000
H      2.84200000      4.97800000     13.26700000
H      3.86100000      4.85800000     12.15500000
O      0.50600000     -2.28600000    -11.11100000
H      1.37300000     -2.15900000    -11.49400000
H      0.13500000     -3.02400000    -11.59500000
O      2.74700000     -9.76600000      7.81300000
H      2.53200000     -9.85000000      8.74200000
H      2.66800000    -10.65500000      7.46800000
O      2.59600000      5.28700000      5.20600000
H      2.86900000      6.18400000      5.39800000
H      3.41500000      4.81400000      5.05700000
O    -11.10600000     -0.68300000      6.19700000
H    -11.78500000     -0.21000000      6.67800000
H    -10.56800000      0.00500000      5.80400000
O    -10.75000000      0.73200000    -12.01500000
H    -10.08300000      1.38800000    -11.81000000
H    -10.55700000      0.46800000    -12.91500000
O     -1.10100000    -14.36200000      2.26100000
H     -0.81700000    -13.51500000      2.60400000
H     -1.48200000    -14.81100000      3.01500000
O     -7.25600000     -3.37600000      8.26700000
H     -8.00100000     -3.35500000      7.66700000
H     -7.11800000     -2.46000000      8.51000000
O     -2.58400000      0.18700000     -7.91500000
H     -2.41100000     -0.72300000     -7.67300000
H     -2.69600000      0.64000000     -7.07900000
O     -4.69200000     -7.25300000      4.37300000
H     -4.97000000     -8.16600000      4.44900000
H     -5.14000000     -6.93100000      3.59100000
O      0.07300000     -6.81400000    -12.68300000
H      0.59800000     -6.70000000    -13.47500000
H     -0.47200000     -7.58000000    -12.86400000
O     -4.06200000      7.93500000    -15.10100000
H     -4.79700000      7.50900000    -14.66100000
H     -3.58400000      8.37400000    -14.39700000
O     -7.84200000     -7.44900000    -13.88500000
H     -8.44800000     -6.85600000    -13.43900000
H     -8.29900000     -8.29000000    -13.90200000
O     -1.43000000     -1.48200000     12.72000000
H     -0.91000000     -2.28400000     12.67600000
H     -0.84700000     -0.80000000     12.38600000
O     -2.29600000     -2.43600000     -7.44200000
H     -1.44400000     -2.84900000     -7.30400000
H     -2.88500000     -3.16300000     -7.64500000
O     -9.75000000     -3.37500000     11.79900000
H     -9.96300000     -2.94400000     12.62700000
H     -9.37100000     -4.21500000     12.05700000
O      8.94300000     -3.17900000     -2.39000000
H      8.82200000     -2.31400000     -2.78200000
H      9.43600000     -3.67200000     -3.04600000
O      7.15600000    -10.31700000     12.98500000
H      7.94400000     -9.97500000     13.40800000
H      7.16000000     -9.91900000     12.11400000
O     -7.51500000      4.40100000     -2.81300000
H     -6.89800000      5.12100000     -2.94200000
H     -7.96500000      4.61300000     -1.99500000
O    -10.20300000      4.53800000      1.45100000
H     -9.54400000      5.02700000      1.94400000
H    -10.64000000      5.20000000      0.91500000
O    -16.18700000     -3.49200000     -5.01200000
H    -16.48400000     -2.85600000     -5.66300000
H    -15.72900000     -4.16000000     -5.52200000
O     15.93600000      2.94900000     -7.25600000
H     15.57600000      3.64200000     -7.80900000
H     16.01300000      2.19300000     -7.83800000
O     -5.81100000      9.01600000     13.42200000
H     -5.43900000      9.89200000     13.52800000
H     -6.18000000      8.80700000     14.28000000
O     -3.82600000     -6.00200000    -16.08500000
H     -3.62900000     -5.96700000    -17.02100000
H     -4.78200000     -5.99900000    -16.04000000
O      6.69000000     -4.55400000     16.03900000
H      7.15600000     -4.68600000     15.21400000
H      6.86500000     -5.34900000     16.54300000
O      9.84400000      7.85500000      3.83600000
H      9.59800000      7.05200000      4.29500000
H     10.80100000      7.85100000      3.84300000
O     -5.35900000     -0.79300000      7.69100000
H     -4.43500000     -0.93300000      7.89500000
H     -5.38000000     -0.68600000      6.74000000
O     -5.38800000     -0.92100000    -13.42000000
H     -5.74000000     -1.80100000    -13.55500000
H     -4.60400000     -1.05600000    -12.88700000
O      3.21900000     -5.36000000    -10.10400000
H      3.01300000     -5.09100000     -9.20900000
H      2.39300000     -5.27000000    -10.57800000
O    -11.42900000      2.79900000      3.15000000
H    -11.83400000      2.17200000      2.55100000
H    -11.04200000      3.46100000      2.57700000
O    -13.25600000     -1.97700000      8.35200000
H    -13.40300000     -1.19200000      7.82600000
H    -12.44500000     -1.79800000      8.82800000
O     -0.45600000     11.25000000     -3.03200000
H     -0.80700000     11.57400000     -2.20200000
H      0.12200000     10.53000000     -2.78100000
O     -2.94400000     -4.43000000     -0.94100000
H     -2.90100000     -3.70800000     -1.56900000
H     -2.64100000     -5.19300000     -1.43300000
O      1.53600000    -13.73600000     -1.53800000
H      2.40200000    -13.84900000     -1.14600000
H      1.23800000    -12.88400000     -1.21800000
O      4.20800000      1.37300000     -5.24100000
H      4.63900000      2.17600000     -4.94900000
H      4.69600000      1.10900000     -6.02000000
O      6.34300000      0.64300000     -0.86600000
H      5.78600000      0.36900000     -0.13700000
H      7.09100000      0.04800000     -0.83200000
O    -11.36500000      4.09900000     -4.12500000
H    -11.65400000      3.44000000     -3.49400000
H    -11.73600000      4.92000000     -3.80000000
O     -2.77100000     -8.86900000      8.09000000
H     -3.33400000     -9.37700000      8.67300000
H     -3.27200000     -8.07500000      7.90400000
O     13.97000000     -3.21000000     10.17100000
H     14.21300000     -2.30600000      9.97300000
H     14.05100000     -3.66900000      9.33500000
O    -12.99600000    -10.31800000      7.58400000
H    -12.88300000    -11.24700000      7.78400000
H    -12.11300000    -10.00500000      7.39100000
O    -11.80700000     12.76800000     -3.40400000
H    -12.03800000     13.16400000     -4.24500000
H    -11.30400000     11.98800000     -3.63700000
O      5.37500000     -1.45600000     15.63000000
H      5.00700000     -2.25900000     15.26100000
H      6.32000000     -1.61000000     15.64400000
O      1.84800000      4.19200000      2.06100000
H      2.70500000      4.36700000      1.67300000
H      1.52200000      5.05300000      2.32200000
O      1.59000000      2.90900000     -5.66800000
H      1.07000000      2.11600000     -5.79900000
H      2.34200000      2.61800000     -5.15200000
O     -1.40600000     -8.03600000     12.88600000
H     -0.88400000     -8.61000000     13.44800000
H     -2.14600000     -7.77400000     13.43300000
O     -1.89500000      1.58000000      7.68600000
H     -2.51500000      2.04900000      7.12700000
H     -2.35200000      0.77400000      7.92600000
O     13.31100000     -0.62200000     -9.13600000
H     13.21200000     -1.27600000     -8.44300000
H     12.45800000     -0.59900000     -9.56800000
O     -1.27000000      9.14500000    -12.90600000
H     -2.17300000      9.43600000    -13.03800000
H     -1.30900000      8.59500000    -12.12300000
O      8.78300000     -0.98900000     -0.31400000
H      9.64000000     -1.08100000     -0.73000000
H      8.53600000     -1.88200000     -0.07500000
O     13.88000000      8.21900000      8.30800000
H     13.44500000      7.86400000      9.08400000
H     13.94000000      7.47600000      7.70700000
O     -5.44500000    -16.08600000      5.82600000
H     -4.66700000    -16.15400000      6.38000000
H     -5.50200000    -15.15700000      5.60500000
O     -4.82500000    -12.12300000     13.17200000
H     -4.23600000    -11.66300000     13.77000000
H     -4.96800000    -11.50600000     12.45400000
O     -1.53000000      9.18300000      1.85200000
H     -2.30700000      9.74200000      1.88400000
H     -1.85700000      8.30600000      2.05100000
O      2.66500000     -1.15700000    -12.81100000
H      2.97700000     -1.88600000    -13.34800000
H      2.23700000     -0.56800000    -13.43200000
O     -6.23700000     -0.42000000     -5.11100000
H     -5.97100000     -0.41000000     -4.19200000
H     -5.58200000     -0.96800000     -5.54400000
O     18.37300000      0.75700000     -1.55600000
H     18.33600000      1.55500000     -1.02900000
H     17.51500000      0.35000000     -1.43500000
O      1.50100000      7.15400000    -15.48700000
H      1.43800000      6.64300000    -16.29400000
H      0.69800000      7.67300000    -15.46800000
O     -6.98300000     -6.24100000     -9.02000000
H     -7.57000000     -6.88100000     -9.42200000
H     -7.44100000     -5.96100000     -8.22700000
O      7.15800000     -8.97500000    -13.72300000
H      7.27000000     -9.44500000    -12.89700000
H      7.05300000     -9.66500000    -14.37900000
O     -6.54500000      2.14800000     14.04100000
H     -5.82600000      2.66900000     14.39800000
H     -7.26200000      2.77400000     13.93100000
O     11.54300000     -4.67200000      5.60300000
H     11.90400000     -5.54300000      5.44000000
H     11.82100000     -4.15300000      4.84800000
O     -8.72300000     15.85600000     -0.13500000
H     -9.04200000     15.49300000     -0.96200000
H     -9.12700000     15.30800000      0.53800000
O    -11.78700000     -8.41300000      0.55200000
H    -11.47600000     -8.52300000     -0.34700000
H    -11.40600000     -9.15000000      1.02900000
O      3.15200000     13.50000000      5.04800000
H      3.36600000     13.68100000      4.13300000
H      2.25300000     13.17300000      5.02400000
O    -14.00100000      2.06000000    -10.41200000
H    -13.41200000      1.89100000     -9.67700000
H    -13.51900000      2.67000000    -10.97000000
O     -5.00300000    -16.29200000      1.07600000
H     -4.36500000    -15.83100000      1.62100000
H     -4.95600000    -15.85200000      0.22700000
O     11.67900000      2.36400000     -2.96100000
H     12.21700000      2.59400000     -2.20400000
H     10.98600000      3.02400000     -2.97300000
O     -9.55300000     14.47600000     -2.59600000
H     -9.80500000     15.33200000     -2.94200000
H    -10.34000000     13.93900000     -2.69100000
O      2.99200000      3.51000000    -15.63900000
H      2.80900000      3.60700000    -14.70500000
H      2.15000000      3.66700000    -16.06600000
O      8.37900000      9.76500000      9.03400000
H      8.26500000      8.83000000      9.20800000
H      8.63200000     10.13600000      9.88000000
O    -10.68000000     -0.48100000     -7.65300000
H    -10.34900000     -1.37200000     -7.76700000
H    -10.56600000     -0.30100000     -6.72000000
O     14.85300000     -7.30900000     -6.81500000
H     15.80300000     -7.19700000     -6.85300000
H     14.50300000     -6.43300000     -6.97800000
O     12.53000000    -10.10900000      4.40300000
H     13.23900000    -10.38900000      3.82300000
H     12.89000000    -10.20600000      5.28400000
O      3.38900000     14.96600000      0.09400000
H      4.04700000     15.27300000     -0.52900000
H      2.89300000     14.30500000     -0.38900000
O      7.77300000     10.04600000     -8.82200000
H      7.57700000     10.86900000     -9.27000000
H      7.35200000      9.37500000     -9.35900000
O     14.13000000      2.01000000    -10.41300000
H     14.74200000      1.29600000    -10.23600000
H     13.28800000      1.69200000    -10.08600000
O     -4.81800000      1.55900000      5.82400000
H     -5.65600000      1.91000000      5.52300000
H     -4.48500000      1.06100000      5.07700000
O      2.84000000      9.51600000    -11.19400000
H      2.64900000      8.76800000    -10.62800000
H      2.01000000      9.99000000    -11.25200000
O      9.59300000     -9.16900000      6.25100000
H      9.87800000    -10.04400000      6.51500000
H     10.04800000     -9.00900000      5.42500000
O      4.45200000    -14.67600000      4.91400000
H      4.97400000    -14.53000000      4.12500000
H      5.09100000    -14.91900000      5.58300000
O     13.41400000     10.33800000     -0.38700000
H     14.09000000     10.40200000     -1.06000000
H     13.89200000     10.11800000      0.41300000
O     -3.98000000    -10.87800000    -13.57300000
H     -3.29800000    -11.06700000    -14.21800000
H     -4.35500000    -10.04500000    -13.85800000
O     -3.21200000    -11.39200000      3.36700000
H     -3.01100000    -11.78400000      4.21700000
H     -2.35800000    -11.15800000      3.00300000
O      1.98300000    -17.39600000     -0.24500000
H      1.60000000    -18.12900000     -0.72700000
H      1.26800000    -16.76700000     -0.15700000
O      1.46600000    -10.11200000     -7.67400000
H      0.66700000     -9.59900000     -7.79700000
H      1.92400000     -9.67300000     -6.95800000
O     -6.77400000    -15.56900000     -2.15500000
H     -6.49400000    -15.10400000     -2.94300000
H     -5.95800000    -15.83300000     -1.72900000
O      4.83900000     -8.31600000     12.78700000
H      4.99100000     -8.84000000     13.57300000
H      5.63700000     -8.42200000     12.26900000
O     -0.28200000      8.47000000     11.39500000
H      0.42300000      8.68600000     12.00500000
H     -0.59400000      7.61200000     11.68500000
O    -11.00000000     -5.65200000     -4.93700000
H    -10.93300000     -6.57100000     -5.19300000
H    -11.83300000     -5.59400000     -4.46700000
O     12.78700000     -2.05600000     -4.73000000
H     12.89400000     -1.11300000     -4.84700000
H     12.44200000     -2.15000000     -3.84200000
O     -1.54900000     13.62800000      3.08300000
H     -1.60400000     12.67800000      3.18600000
H     -2.33600000     13.86200000      2.59200000
O     -8.60400000     -3.18400000    -10.33700000
H     -9.03800000     -3.37800000    -11.16800000
H     -8.15300000     -2.35300000    -10.49100000
O      2.76800000     11.38000000     -8.70400000
H      2.14800000     10.76500000     -8.31000000
H      2.83300000     11.10100000     -9.61700000
O     -3.58100000      5.49600000    -12.59300000
H     -3.36900000      4.92400000    -11.85500000
H     -4.49400000      5.74500000    -12.44900000
O     -8.60400000     -4.32600000     -4.36900000
H     -8.05100000     -4.75600000     -5.02200000
H     -9.44100000     -4.78700000     -4.42300000
O     -1.37200000      5.33900000      1.34400000
H     -0.84300000      4.60900000      1.02300000
H     -0.74700000      5.90800000      1.79300000
O      1.82100000      4.76500000     -7.51900000
H      0.92100000      5.08100000     -7.44100000
H      1.87000000      4.02800000     -6.91000000
O      2.16200000     -4.45900000     -7.84100000
H      1.71200000     -5.01000000     -7.20000000
H      2.64500000     -3.82400000     -7.31200000
O      0.71900000    -14.89600000     -7.58400000
H      0.53200000    -14.05200000     -7.99400000
H     -0.10200000    -15.38300000     -7.65100000
O     -0.18200000    -14.67000000      6.32100000
H     -0.00200000    -13.73000000      6.32900000
H     -0.78400000    -14.79200000      5.58700000
O      2.62100000      1.79800000      7.56400000
H      3.50300000      1.43000000      7.51900000
H      2.13600000      1.34300000      6.87600000
O     14.45600000     -0.83400000      1.66700000
H     15.08900000     -0.11700000      1.70200000
H     14.36000000     -1.11500000      2.57700000
O    -13.79400000     11.77200000      1.35700000
H    -13.05600000     11.83100000      0.75100000
H    -13.82900000     12.63300000      1.77600000
O     -8.35800000      5.09200000      4.56200000
H     -8.34000000      5.52800000      3.71000000
H     -8.14700000      5.78400000      5.18900000
O     -8.15100000     13.16600000     -5.92800000
H     -8.23900000     12.83100000     -5.03500000
H     -7.25000000     13.48600000     -5.97600000
O     11.53600000     10.89000000     -3.44200000
H     11.22700000     10.26400000     -2.78700000
H     11.48400000     11.74000000     -3.00500000
O      3.49100000      5.38100000     -1.25400000
H      2.71800000      5.89200000     -1.01200000
H      3.57600000      5.50700000     -2.19900000
O    -17.01500000      3.68000000      0.49900000
H    -17.47600000      2.90600000      0.82100000
H    -16.95500000      4.25700000      1.26000000
O     14.36000000      4.03500000     -5.33000000
H     14.45600000      4.98300000     -5.41900000
H     15.00800000      3.67000000     -5.93300000
O      4.31500000     10.66400000    -13.94700000
H      3.77400000     11.29300000    -14.42600000
H      3.84400000      9.83500000    -14.02600000
O      3.99900000      7.51500000      5.75200000
H      3.58400000      8.36500000      5.60300000
H      4.90000000      7.72900000      5.99600000
O     -0.49100000     11.10600000      3.47100000
H     -0.64800000     10.61200000      2.66600000
H     -0.08400000     11.92100000      3.17700000
O     14.36500000     -0.64400000      7.26400000
H     14.66800000     -1.39800000      6.75700000
H     13.41500000     -0.75100000      7.30600000
O     12.98200000      6.76400000     -6.27700000
H     12.28700000      7.35800000     -5.99300000
H     12.95100000      6.79800000     -7.23300000
O     -3.69000000     17.35700000      0.29600000
H     -3.68700000     17.61600000      1.21700000
H     -4.61800000     17.30500000      0.06500000
O     15.08200000      7.88900000     -1.06400000
H     14.62000000      7.53700000     -0.30400000
H     15.89000000      7.37800000     -1.11200000
O     15.33700000     -4.95400000      1.70100000
H     15.67200000     -5.60800000      1.08700000
H     15.83500000     -5.10200000      2.50400000
O      8.95800000     -2.54100000      5.92200000
H      9.54300000     -2.87500000      6.60200000
H      9.51600000     -1.98400000      5.37900000
O      5.89800000      2.91200000     -8.11500000
H      6.50900000      2.81000000     -7.38500000
H      5.95100000      2.08300000     -8.58900000
O    -13.24300000     -8.11600000      9.09000000
H    -13.70600000     -8.07800000      9.92700000
H    -13.62400000     -8.86900000      8.63900000
O     -0.67600000      6.47400000     -7.95700000
H     -1.20300000      7.21100000     -7.64700000
H     -0.72800000      6.52800000     -8.91100000
O      4.15300000    -17.47300000      4.22000000
H      4.60600000    -17.39300000      3.38100000
H      4.04800000    -16.57000000      4.52200000
O    -10.27500000     10.38100000      2.66800000
H    -10.89500000     11.10900000      2.63800000
H    -10.81900000      9.59800000      2.57900000
O     -7.03000000    -11.97900000     -6.16700000
H     -6.34700000    -11.68200000     -6.76800000
H     -7.35000000    -12.79400000     -6.55200000
O     11.29000000     -0.55800000      8.01000000
H     10.52400000     -1.07700000      8.25200000
H     11.80100000     -0.49300000      8.81700000
O     -9.52600000      2.97900000     -5.50300000
H     -9.47400000      2.10800000     -5.11000000
H    -10.19500000      3.43400000     -4.99100000
O      5.42000000     -3.31000000    -10.67500000
H      4.77800000     -3.34300000     -9.96600000
H      5.43900000     -4.20100000    -11.02300000
O     10.33700000     -4.13200000     -4.33400000
H     11.07100000     -3.64400000     -3.96400000
H     10.67400000     -4.48500000     -5.15800000
O     -4.01100000    -13.09500000     -6.16400000
H     -4.15500000    -12.48800000     -6.89000000
H     -3.25000000    -12.74200000     -5.70400000
O     -3.81700000      9.82700000    -12.93200000
H     -4.26900000     10.55800000    -13.35400000
H     -4.45400000      9.48300000    -12.30600000
O     -3.32900000     -8.90800000    -11.14500000
H     -3.13600000     -7.99100000    -10.94900000
H     -3.92600000     -8.87300000    -11.89200000
O     -2.95200000     -4.89700000     14.95200000
H     -2.30700000     -4.52300000     14.35200000
H     -2.43000000     -5.28400000     15.65500000
O    -15.99900000      1.41800000      6.47900000
H    -16.93600000      1.30000000      6.63900000
H    -15.94300000      1.66100000      5.55500000
O      9.14800000      0.13000000     10.85300000
H      9.92500000     -0.29700000     10.49200000
H      8.93200000     -0.38400000     11.63100000
O      3.81600000     13.18400000     -6.97600000
H      3.25500000     12.73200000     -7.60500000
H      4.14600000     12.48900000     -6.40600000
O      1.93200000     -8.07200000    -15.19500000
H      1.83300000     -8.12200000    -16.14600000
H      1.46400000     -8.83900000    -14.86500000
O      0.05800000    -11.75900000      5.58000000
H      0.95200000    -12.05500000      5.75300000
H     -0.02500000    -10.94400000      6.07400000
O    -14.31200000     -7.38400000     -1.97100000
H    -14.44500000     -7.06700000     -1.07800000
H    -13.84500000     -8.21300000     -1.86500000
O      6.41800000     -9.99000000     -3.24200000
H      5.61600000    -10.08600000     -3.75600000
H      6.47400000     -9.05200000     -3.05800000
O     -7.55200000      1.68100000     -2.79500000
H     -7.45200000      2.62400000     -2.66600000
H     -7.80600000      1.34700000     -1.93400000
O    -11.05200000     -4.98600000      9.35100000
H    -11.53800000     -4.25400000      8.97000000
H    -11.08100000     -4.82700000     10.29500000
O     -3.93300000      4.31900000     -4.36700000
H     -3.18400000      3.78500000     -4.63200000
H     -4.66900000      3.70800000     -4.35000000
O    -10.41500000    -10.32100000      1.86200000
H    -11.19400000    -10.33600000      2.41800000
H     -9.71900000    -10.67600000      2.41400000
O     -3.12000000      0.14900000     17.56800000
H     -2.97900000     -0.79700000     17.57100000
H     -3.80400000      0.28700000     16.91400000
O      4.37300000     -0.50900000    -18.13500000
H      4.33300000     -0.53700000    -17.17900000
H      3.46800000     -0.36100000    -18.40800000
O     -4.70500000     10.44600000      9.70600000
H     -4.24300000     11.27700000      9.59700000
H     -4.01100000      9.80000000      9.83400000
O     -5.66700000    -13.53500000      6.90400000
H     -6.49000000    -13.12300000      6.64200000
H     -5.90100000    -14.08300000      7.65300000
O    -10.78600000     -7.31200000     -8.27100000
H    -11.66000000     -7.11300000     -7.93400000
H    -10.40600000     -6.45600000     -8.46900000
O    -14.52100000      8.66200000     -7.76000000
H    -13.58300000      8.47600000     -7.80600000
H    -14.89900000      7.89000000     -7.34000000
O    -13.62100000     -9.15700000     -8.34500000
H    -14.25000000     -9.46900000     -7.69500000
H    -13.36300000     -8.29000000     -8.03100000
O      1.26300000     13.16300000      2.60600000
H      0.46900000     13.69000000      2.70100000
H      1.45500000     13.18700000      1.66800000
O      5.13500000     -9.20500000     -6.04700000
H      5.84400000     -9.04700000     -6.67100000
H      4.57700000     -8.43100000     -6.11800000
O    -11.46400000    -11.72800000     -0.65300000
H    -11.83000000    -12.59600000     -0.48100000
H    -10.88700000    -11.56000000      0.09300000
O     10.30900000      0.27200000     -3.34300000
H     10.69300000      1.09100000     -3.03100000
H     10.98200000     -0.38800000     -3.17200000
O      4.28600000     -1.67000000     -1.92400000
H      4.36900000     -1.93600000     -1.00900000
H      5.17500000     -1.42700000     -2.18400000
O     -9.68900000      4.13000000    -12.54500000
H     -9.36700000      3.31000000    -12.17100000
H     -9.26700000      4.81400000    -12.02300000
O     -2.19600000      3.82300000      5.74400000
H     -2.21800000      3.28000000      4.95600000
H     -1.41200000      4.36200000      5.64200000
O     -9.29900000     12.02600000     -7.98700000
H    -10.12900000     12.48900000     -8.09600000
H     -8.95700000     12.34100000     -7.15000000
O      4.67300000      4.50400000      2.42100000
H      4.59300000      3.61700000      2.07100000
H      4.84000000      4.37800000      3.35500000
O    -13.74200000      1.61500000      1.77200000
H    -14.35600000      1.77200000      1.05500000
H    -13.75600000      0.66600000      1.89500000
O     -2.10400000     -1.71000000     -4.44500000
H     -1.20500000     -1.85700000     -4.73800000
H     -2.63500000     -2.27200000     -5.00900000
O    -14.41500000      5.25900000      4.37100000
H    -13.47600000      5.26800000      4.18200000
H    -14.52800000      5.91800000      5.05600000
O      0.13500000     -9.67300000     14.45200000
H      0.13000000    -10.62400000     14.35000000
H      1.04100000     -9.46100000     14.67800000
O    -13.80500000     10.05100000      6.43200000
H    -13.72300000      9.84000000      5.50200000
H    -12.90500000     10.05000000      6.75800000
O    -13.28700000      1.44000000     -5.58200000
H    -13.95500000      0.77300000     -5.42000000
H    -12.58900000      1.23600000     -4.95900000
O      3.69000000     -2.70900000     -6.37500000
H      4.49400000     -2.73400000     -5.85500000
H      3.78000000     -1.92500000     -6.91700000
O    -11.88700000      1.56200000     -3.07300000
H    -12.10800000      1.06100000     -2.28800000
H    -10.99200000      1.29500000     -3.28300000
O     -1.44500000      6.00300000     -5.15200000
H     -1.16100000      6.00300000     -6.06600000
H     -2.16800000      5.37600000     -5.12600000
O      1.19900000    -11.33200000     -0.22600000
H      1.54400000    -10.50400000     -0.55800000
H      1.69100000    -11.49200000      0.57900000
O     -8.09600000    -12.40100000      7.08400000
H     -8.15500000    -12.16300000      8.00900000
H     -8.83400000    -11.95000000      6.67300000
O     11.49900000      3.62900000      3.24500000
H     10.69900000      3.38300000      2.78200000
H     11.20900000      4.26100000      3.90300000
O      5.34800000     -6.30700000    -11.11000000
H      5.26100000     -7.26000000    -11.11400000
H      4.64500000     -6.00400000    -10.53600000
O     -2.41400000    -13.21200000     -9.20600000
H     -2.65900000    -12.29000000     -9.28700000
H     -1.69300000    -13.21500000     -8.57800000
O      1.52900000      4.43500000     14.54700000
H      0.87100000      5.11900000     14.42300000
H      1.31900000      4.05400000     15.40000000
O    -15.45700000      2.61800000      4.00200000
H    -14.99500000      3.43000000      4.20900000
H    -14.88300000      2.16700000      3.38300000
O     -4.31300000      1.93900000      1.83000000
H     -4.37300000      2.82500000      2.18700000
H     -3.69400000      1.49000000      2.40600000
O      7.90400000     -5.32400000     -1.33100000
H      8.21400000     -4.55800000     -1.81300000
H      8.28600000     -5.22800000     -0.45800000
O      1.00200000      7.08400000     -0.56800000
H      1.05800000      7.95300000     -0.96500000
H      0.22000000      6.69200000     -0.95800000
O    -16.32000000      2.50600000     -7.55200000
H    -16.23400000      2.81700000     -6.65000000
H    -15.72100000      3.05800000     -8.05400000
O     -7.10300000      4.76200000     -6.22900000
H     -7.49200000      4.37500000     -5.44500000
H     -6.29300000      4.27000000     -6.36200000
O     -8.99100000     -8.04000000    -10.32000000
H     -9.73700000     -7.96300000     -9.72500000
H     -9.17000000     -7.40500000    -11.01300000
O     -1.48200000    -10.54400000     -2.88700000
H     -2.41000000    -10.55500000     -2.65300000
H     -1.04000000    -10.23400000     -2.09700000
O     12.87900000     -4.23500000      3.22200000
H     12.94700000     -5.07900000      2.77500000
H     13.77200000     -3.89200000      3.22200000
O     -6.09900000    -14.18900000     -4.40100000
H     -6.79700000    -13.68100000     -4.81500000
H     -5.29000000    -13.79200000     -4.72400000
O     -4.08600000    -14.62300000      3.50600000
H     -3.48700000    -15.36900000      3.49000000
H     -3.59700000    -13.93300000      3.95500000
O      9.34700000      4.78300000     -5.52700000
H     10.28600000      4.89900000     -5.37800000
H      9.01300000      4.44400000     -4.69700000
O     17.28500000     -2.55700000      1.46600000
H     17.03300000     -2.60100000      2.38900000
H     17.55900000     -1.64900000      1.33600000
O      1.03500000      5.43700000     10.73500000
H      0.96300000      4.69200000     10.13800000
H      1.72000000      5.18200000     11.35400000
O     -7.61200000     -6.52300000      5.46300000
H     -8.49200000     -6.17300000      5.32000000
H     -7.06900000     -6.07500000      4.81400000
O      0.42200000     16.55800000      5.11100000
H      0.77000000     17.23200000      5.69500000
H      0.21700000     17.02600000      4.30200000
O      2.60400000     14.12600000     -4.11900000
H      2.09400000     13.49100000     -4.62300000
H      2.59000000     14.92100000     -4.65300000
O     -6.67800000      6.42500000     12.57600000
H     -7.33100000      6.58900000     11.89600000
H     -6.16100000      7.23000000     12.61100000
O      7.06800000      7.80800000    -10.45200000
H      6.39900000      7.74000000    -11.13300000
H      7.21500000      6.90500000    -10.16900000
O      5.75900000     10.57200000     -2.39300000
H      6.66500000     10.88100000     -2.40600000
H      5.70200000      9.96600000     -3.13200000
O      6.70100000      6.47600000     16.01700000
H      6.69500000      6.24300000     15.08900000
H      6.14600000      5.81800000     16.43400000
O      2.56400000    -12.86500000      6.05700000
H      3.22200000    -12.73200000      6.74000000
H      3.05700000    -13.21400000      5.31500000
O     11.50600000     -0.73800000      0.33200000
H     11.36800000     -1.37900000      1.03000000
H     11.57800000      0.10100000      0.78700000
O      5.88800000      4.57500000    -15.16100000
H      5.47400000      4.62800000    -14.30000000
H      5.16900000      4.69900000    -15.78000000
O     -8.53700000      1.57600000    -14.57800000
H     -7.85700000      1.84100000    -15.19600000
H     -8.14300000      1.71000000    -13.71600000
O     -8.41100000     -5.86900000     12.11500000
H     -8.50900000     -6.71800000     12.54600000
H     -8.20100000     -6.08400000     11.20600000
O      4.81400000      0.43700000      6.64600000
H      5.41300000      0.11500000      7.32000000
H      5.23000000      0.19300000      5.81900000
O     11.10400000     -7.94300000      3.93600000
H     11.48000000     -8.81100000      3.78900000
H     10.20700000     -8.01200000      3.60800000
O     -7.12200000      9.53200000      5.18000000
H     -6.72200000     10.15100000      4.57000000
H     -6.40500000      8.95100000      5.43500000
O      9.44000000      5.07700000      4.94900000
H      9.76600000      5.81200000      5.46900000
H      8.60300000      4.85000000      5.35300000
O      5.51400000     -9.18100000    -10.53700000
H      4.61900000     -9.46200000    -10.34600000
H      5.88700000     -9.90000000    -11.04700000
O     -8.40800000      2.90600000     10.49800000
H     -7.87400000      2.15800000     10.22900000
H     -8.68700000      3.30900000      9.67500000
O    -14.75800000     -3.92300000      3.73800000
H    -14.76900000     -3.60000000      2.83800000
H    -14.95400000     -3.15300000      4.27200000
O     -5.82200000     -2.04200000      0.00500000
H     -5.66000000     -1.43600000      0.72800000
H     -6.75700000     -1.95200000     -0.17900000
O     10.27400000      5.53000000    -12.40300000
H      9.55300000      5.10600000    -12.86900000
H      9.86500000      6.26300000    -11.94400000
O     -6.62400000    -10.07700000     -1.01200000
H     -6.76900000    -10.92500000     -0.59200000
H     -7.04100000    -10.16000000     -1.87000000
O      8.16600000     -1.92300000     15.70600000
H      8.68700000     -1.37400000     16.29200000
H      8.65000000     -2.74800000     15.65700000
O     -5.16500000     -7.05600000     14.45100000
H     -4.61900000     -6.28200000     14.58900000
H     -5.35100000     -7.37800000     15.33300000
O     -4.46900000     -7.83100000     -2.29900000
H     -4.22600000     -8.37000000     -1.54600000
H     -5.42200000     -7.90500000     -2.34900000
O     15.32200000     -2.65800000      3.92900000
H     15.97500000     -1.96100000      3.86400000
H     15.82800000     -3.44100000      4.14400000
O      9.02400000      3.47800000     -3.27300000
H      8.68600000      3.98200000     -2.53300000
H      8.98300000      2.56700000     -2.98200000
O      7.73400000     12.54300000    -10.48800000
H      7.78400000     13.49200000    -10.59900000
H      7.00000000     12.27500000    -11.04100000
O     -0.38300000     15.89800000     -7.07100000
H     -1.16900000     16.07800000     -6.55600000
H     -0.53500000     15.03000000     -7.44500000
O     10.40200000    -11.18700000     -1.28000000
H     10.87800000    -10.64100000     -1.90600000
H     10.27100000    -10.61900000     -0.52000000
O     10.13400000      8.32400000     11.31200000
H      9.57000000      7.64000000     10.95000000
H      9.99200000      8.27500000     12.25800000
O    -11.51800000      8.68200000     -2.26000000
H    -11.69800000      7.76500000     -2.46600000
H    -12.14900000      9.17400000     -2.78500000
O      2.79500000      2.13600000      3.89000000
H      3.18200000      2.63500000      4.60900000
H      2.42500000      2.80100000      3.30900000
O     -0.22900000    -15.57400000     -0.16600000
H      0.02800000    -14.70300000     -0.46600000
H     -0.65300000    -15.42000000      0.67900000
O      5.75400000     -1.19800000      8.81200000
H      5.99200000     -2.10400000      9.01100000
H      4.79700000     -1.19700000      8.80900000
O      7.96100000    -10.66000000    -11.73400000
H      8.73200000    -10.26800000    -11.32600000
H      8.01400000    -11.58800000    -11.50500000
O      0.58800000     14.44700000      9.05100000
H      0.54400000     13.94000000      8.24000000
H      1.44800000     14.24100000      9.41700000
O     -0.16000000     13.93000000    -10.28100000
H     -0.19100000     13.14000000    -10.82000000
H     -0.23300000     13.61000000     -9.38200000
O      2.96400000     10.05900000     10.40500000
H      2.97800000      9.39800000     11.09700000
H      3.69300000      9.82200000      9.83200000
O     -4.52800000      5.01700000     12.04200000
H     -4.49800000      4.30300000     11.40500000
H     -5.38400000      5.42400000     11.90400000
O      7.88400000    -13.20300000      6.22800000
H      7.25900000    -13.81300000      6.62200000
H      8.25000000    -13.68300000      5.48500000
O      3.14000000      1.24700000     10.66800000
H      3.47500000      1.94600000     10.10600000
H      2.98300000      1.67100000     11.51100000
O      0.15400000     15.70800000     -0.19300000
H      0.07800000     16.50500000      0.33300000
H      0.59500000     15.99000000     -0.99400000
O     10.41400000     -6.27400000      0.25500000
H      9.78700000     -6.99200000      0.34200000
H     11.17400000     -6.55700000      0.76400000
O     14.09200000    -11.09600000     -2.38900000
H     13.79700000    -11.56200000     -3.17100000
H     13.43400000    -10.41400000     -2.25500000
O     -2.24700000     10.15600000     -4.85200000
H     -1.64200000     10.55700000     -4.22900000
H     -2.97200000     10.77700000     -4.91600000
O     10.52700000      3.62300000     -9.94300000
H     10.67200000      4.54700000    -10.14600000
H     10.96000000      3.15000000    -10.65400000
O    -12.35600000     -2.71800000     -1.31300000
H    -12.04000000     -3.62100000     -1.26100000
H    -13.22200000     -2.79000000     -1.71400000
O     -4.88900000     11.61100000      4.71600000
H     -5.07600000     12.51100000      4.44700000
H     -4.57900000     11.18200000      3.91800000
O      4.22200000     -6.13500000     11.13800000
H      4.32300000     -6.76900000     11.84800000
H      3.28000000     -6.11800000     10.96500000
O     13.39600000      1.59600000     -0.59800000
H     12.80500000      1.35400000      0.11500000
H     14.25500000      1.66800000     -0.18200000
O      6.85700000     16.95700000      2.39500000
H      6.59600000     16.04800000      2.24400000
H      7.59000000     17.09900000      1.79600000
O      7.48200000     10.07200000      4.22800000
H      7.83000000     10.39600000      3.39700000
H      6.98600000     10.80900000      4.58300000
O      8.89500000      6.43700000     -7.60500000
H      8.24100000      5.89400000     -8.04500000
H      9.08900000      5.96800000     -6.79400000
O      2.83800000     -9.04600000      4.75400000
H      2.33300000     -8.95400000      5.56200000
H      3.27600000     -8.20200000      4.64700000
O      2.11200000      5.78200000     -4.09000000
H      1.75800000      4.92900000     -3.83800000
H      1.34300000      6.34900000     -4.15900000
O      2.68600000     12.49800000     -0.50500000
H      3.55800000     12.41500000     -0.12000000
H      2.29200000     11.63300000     -0.39300000
O     10.33300000      6.89500000      7.00200000
H      9.69300000      7.13600000      7.67100000
H     10.83400000      7.69600000      6.85000000
O     -4.76500000     14.15000000      3.72400000
H     -4.42900000     14.49200000      2.89600000
H     -4.83400000     14.91800000      4.29100000
O    -16.72500000     -6.06000000      4.56300000
H    -15.94700000     -5.53200000      4.38100000
H    -16.65500000     -6.27700000      5.49200000
O     -4.72700000      1.21200000    -15.24500000
H     -5.06100000      0.58100000    -14.60800000
H     -4.43800000      0.67700000    -15.98400000
O      6.16000000     11.24500000     10.98700000
H      6.01800000     11.39300000     10.05200000
H      6.93400000     11.76800000     11.19800000
O    -10.95300000     12.36600000      6.56300000
H    -10.30700000     12.53600000      5.87800000
H    -11.51000000     13.14500000      6.56600000
O     -2.70400000     11.83200000     -0.39500000
H     -3.18400000     12.36800000     -1.02700000
H     -1.79700000     12.12700000     -0.47100000
O     -6.84800000      5.45100000    -15.38700000
H     -6.06900000      4.93100000    -15.58500000
H     -7.30600000      5.52500000    -16.22400000
O      9.34700000      4.08200000      8.08400000
H      9.37300000      5.01900000      7.88900000
H     10.09400000      3.93800000      8.66500000
O     13.34000000     -5.15900000     -6.23700000
H     12.48700000     -5.55600000     -6.41600000
H     13.63400000     -5.57800000     -5.42800000
O     16.68600000     -4.72800000     -5.10800000
H     15.90800000     -4.32500000     -5.49400000
H     17.08400000     -5.21700000     -5.82800000
O      5.64400000     -3.24600000     12.19800000
H      5.53800000     -2.36400000     11.84000000
H      4.77800000     -3.64500000     12.11200000
O     13.28400000      0.67200000      4.40200000
H     13.03400000      1.51900000      4.77200000
H     14.13700000      0.48300000      4.79200000
O      8.66800000      1.04400000    -12.78900000
H      8.52700000      1.30100000    -13.70100000
H      8.30500000      1.76700000    -12.27800000
O    -10.12300000     -1.97800000      0.33200000
H    -10.33800000     -1.69200000      1.21900000
H    -10.61200000     -2.79300000      0.21700000
O      5.35200000     -1.36200000    -15.44700000
H      6.06900000     -1.14400000    -14.85200000
H      4.78200000     -1.93600000    -14.93600000
O     -8.69500000      2.33700000    -10.73500000
H     -8.87000000      2.74000000     -9.88400000
H     -7.85700000      1.88900000    -10.61900000
O     11.89100000     -7.72600000     -9.07300000
H     11.97300000     -6.91900000     -9.58100000
H     12.70500000     -7.77700000     -8.57200000
O    -11.61800000      3.99200000     -8.38400000
H    -11.99500000      3.11400000     -8.33500000
H    -10.67500000      3.84300000     -8.45600000
O      5.33500000      1.87200000    -12.85900000
H      5.69000000      1.15900000    -12.32800000
H      5.90500000      1.90600000    -13.62700000
O    -15.15400000      7.13500000      2.54000000
H    -15.02800000      6.50600000      3.25000000
H    -14.65400000      7.90500000      2.81100000
O      9.74800000     -2.82900000      8.74300000
H     10.18700000     -3.39500000      9.37800000
H      8.84600000     -2.77100000      9.05700000
O      4.90600000     -0.76100000     11.83200000
H      5.27100000     -0.20900000     12.52400000
H      4.10600000     -0.30900000     11.56300000
O     -9.49800000      6.38000000    -10.54300000
H     -8.73500000      6.25800000     -9.97800000
H    -10.20600000      6.61200000     -9.94200000
O     14.35500000     -6.06800000     -3.57500000
H     15.02700000     -5.47000000     -3.24700000
H     14.78400000     -6.92400000     -3.59300000
O     11.52700000     -1.31100000      5.18900000
H     11.81100000     -0.45000000      4.88300000
H     11.47300000     -1.22200000      6.14000000
O     11.66100000      7.37800000      1.12500000
H     11.97600000      7.69700000      1.97100000
H     10.73700000      7.18000000      1.27300000
O      2.80200000     -6.76900000     13.76200000
H      3.47500000     -7.31200000     13.35100000
H      2.01900000     -6.91600000     13.23000000
O      2.96900000     -5.88400000    -13.58300000
H      2.80200000     -6.65400000    -14.12700000
H      3.35300000     -6.23600000    -12.78000000
O     -4.66400000      3.94700000    -16.34400000
H     -4.11100000      4.05300000    -17.11800000
H     -4.67700000      3.00300000    -16.18600000
O    -13.74000000     -5.66000000     -4.18200000
H    -14.47600000     -5.90800000     -4.74200000
H    -13.94900000     -6.03900000     -3.32900000
O     12.55200000     -6.83300000      1.88000000
H     13.31700000     -7.40700000      1.90500000
H     11.99000000     -7.15100000      2.58600000
O     -7.58200000      5.18700000     14.95800000
H     -7.23800000      5.69900000     14.22700000
H     -6.94800000      5.31900000     15.66300000
O    -15.57400000      6.61000000     -6.23700000
H    -16.15800000      6.96900000     -5.56900000
H    -15.41800000      5.70800000     -5.95900000
O    -12.62700000      3.26300000      7.17600000
H    -12.27600000      2.61200000      7.78400000
H    -13.17100000      2.75800000      6.57200000
O     -9.65900000     14.18600000      1.99700000
H    -10.29700000     14.38800000      2.68200000
H     -8.83600000     14.05500000      2.46800000
O     17.39600000     -0.98700000      3.96000000
H     18.07500000     -1.01600000      4.63400000
H     17.50700000     -0.13200000      3.54500000
O     -9.21500000    -15.14200000      2.92700000
H     -8.69600000    -14.34300000      2.84000000
H     -8.63500000    -15.83900000      2.61900000
O      2.44200000    -11.39200000     -4.30200000
H      2.16400000    -10.48100000     -4.39800000
H      3.17900000    -11.35400000     -3.69300000
O      3.81000000      5.57700000      9.25600000
H      3.40200000      5.20200000     10.03600000
H      3.28400000      5.24600000      8.52800000
O     -4.81600000    -11.59900000      0.77800000
H     -4.21300000    -11.59900000      1.52200000
H     -5.07900000    -10.68300000      0.68400000
O    -18.21500000     -0.65500000      3.11900000
H    -18.39100000     -1.10900000      3.94300000
H    -17.27700000     -0.77800000      2.97300000
O      2.63400000    -14.99900000     -9.51100000
H      1.98000000    -15.28300000     -8.87300000
H      3.24100000    -14.45600000     -9.00700000
O     -3.74000000      1.76300000     11.19200000
H     -3.33100000      1.57800000     12.03700000
H     -3.79100000      0.91100000     10.75900000
O      6.93600000     -7.18000000     -3.16000000
H      7.00800000     -6.76400000     -4.02000000
H      7.41700000     -6.59800000     -2.57200000
O      8.52600000    -11.40600000      1.53600000
H      7.95800000    -11.56200000      0.78100000
H      7.97000000    -11.58100000      2.29500000
O    -10.33000000      2.08100000     -0.05300000
H    -10.28900000      2.94700000      0.35300000
H    -11.24900000      1.82500000      0.02100000
O      0.77600000      1.52100000    -12.81600000
H      1.66800000      1.76000000    -12.56200000
H      0.31800000      2.35800000    -12.89800000
O    -18.12300000      1.38200000      1.11000000
H    -18.26200000      0.63400000      1.69200000
H    -17.79000000      0.99600000      0.29900000
O     -0.33300000    -12.57300000    -11.01100000
H     -0.32000000    -11.83600000    -11.62200000
H     -1.21400000    -12.55800000    -10.63600000
O     10.07700000      0.86600000     -6.18900000
H     10.50400000      1.66200000     -6.50700000
H     10.47300000      0.70800000     -5.33200000
O      4.42200000    -12.00900000     -6.16300000
H      4.76900000    -11.11700000     -6.19900000
H      3.70300000    -11.96100000     -5.53300000
O      0.15400000      0.54300000      3.88700000
H      0.34100000      0.19800000      3.01400000
H      1.01100000      0.78700000      4.23700000
O     -0.75500000     -8.29100000     -7.75800000
H     -0.88200000     -7.80900000     -6.94100000
H     -0.06300000     -7.81200000     -8.21300000
O     11.68700000      8.24500000     -1.67300000
H     11.43700000      8.18700000     -0.75100000
H     12.48500000      8.77200000     -1.67200000
O      7.31500000      2.11500000    -14.92300000
H      6.97900000      2.89200000    -15.37000000
H      7.45800000      1.47800000    -15.62300000
O      2.76200000      9.54500000     -6.06800000
H      3.59900000      9.83900000     -5.70900000
H      2.97600000      8.75000000     -6.55500000
O     -6.32200000      0.07200000      1.73400000
H     -5.59400000      0.63400000      1.47000000
H     -6.98200000      0.19800000      1.05200000
O     11.28300000     -5.62900000    -10.50300000
H     11.09900000     -5.78000000    -11.43000000
H     10.73800000     -4.87700000    -10.27000000
O      5.08600000     -5.47300000      8.68200000
H      4.30000000     -4.94600000      8.53500000
H      5.05400000     -5.69700000      9.61300000
O    -14.16400000     -4.69000000      7.69900000
H    -14.84900000     -4.73500000      8.36700000
H    -13.67200000     -3.89800000      7.91500000
O    -14.92300000      4.08200000     -5.40400000
H    -14.03900000      3.74200000     -5.53700000
H    -15.30000000      3.51300000     -4.73400000
O      6.03000000      5.14200000      0.00700000
H      5.44400000      5.21500000      0.76000000
H      5.51700000      4.67300000     -0.65200000
O     11.41900000     -4.09300000     10.45100000
H     11.47100000     -4.98600000     10.79100000
H     12.32200000     -3.77700000     10.46700000
O     -1.92300000     -9.97400000     11.09100000
H     -1.72400000     -9.21200000     11.63400000
H     -2.86000000    -10.12200000     11.22100000
O     13.46500000      9.99300000      6.21200000
H     13.24500000     10.84100000      6.59800000
H     13.54300000      9.40200000      6.96000000
O     -4.51000000      2.08600000     -0.94000000
H     -4.56800000      2.16800000      0.01200000
H     -3.99200000      2.84200000     -1.21400000
O     11.61900000      5.10200000     -1.88800000
H     11.53700000      5.04500000     -2.83900000
H     11.12400000      5.88700000     -1.65100000
O      7.21000000      0.11900000      1.88600000
H      7.89100000      0.02300000      2.55100000
H      7.69000000      0.27300000      1.07200000
O     -3.21300000     -0.44900000     14.40800000
H     -2.75500000      0.30300000     14.78300000
H     -2.56600000     -0.86500000     13.83800000
O      1.54600000      8.81900000     -3.39800000
H      2.29700000      9.09700000     -2.87300000
H      1.76100000      9.09500000     -4.28900000
O     -1.06100000     10.80100000      7.24900000
H     -0.35100000     10.32400000      7.68000000
H     -1.54600000     11.20900000      7.96600000
O      5.53700000      2.90400000     -1.90900000
H      6.11000000      2.17300000     -1.67500000
H      4.74000000      2.75600000     -1.40000000
O     13.13800000      2.81600000     12.75600000
H     13.66000000      2.98200000     11.97100000
H     12.24600000      2.69700000     12.43000000
O      7.02100000     -3.42500000      9.59700000
H      6.74400000     -4.31200000      9.36800000
H      7.09700000     -3.43600000     10.55100000
O      5.14800000      8.62200000      0.44600000
H      6.10500000      8.60200000      0.44900000
H      4.89800000      8.31500000      1.31700000
O     -2.54600000    -14.04000000     -2.57300000
H     -1.75500000    -14.57900000     -2.56400000
H     -2.42300000    -13.42300000     -1.85100000
O     15.07600000     -7.31500000      8.29100000
H     14.13100000     -7.46500000      8.32700000
H     15.30300000     -7.00400000      9.16700000
O     -1.41500000      5.25300000    -14.96800000
H     -1.30000000      6.08600000    -15.42500000
H     -2.28400000      5.31500000    -14.57100000
O     15.89900000      0.37400000     -7.73300000
H     15.63800000     -0.35200000     -7.16600000
H     15.62900000      0.10200000     -8.61000000
O    -11.14800000      6.13300000     -0.62000000
H    -10.34600000      6.29800000     -1.11700000
H    -11.85100000      6.22200000     -1.26400000
O     -8.32900000      0.19500000     -0.57000000
H     -8.91200000     -0.55100000     -0.43600000
H     -8.85800000      0.95800000     -0.33700000
O      4.04500000    -12.11400000     -2.15200000
H      4.15400000    -11.37700000     -1.55100000
H      4.01800000    -12.88400000     -1.58400000
O     -0.02900000    -17.31100000      6.74200000
H      0.21200000    -16.38500000      6.76600000
H      0.35800000    -17.63900000      5.93100000
O     -7.06900000      9.92000000    -12.53000000
H     -7.94800000     10.04600000    -12.17200000
H     -7.15400000      9.16500000    -13.11300000
O      2.15900000    -14.19100000     -4.24000000
H      1.70200000    -14.09400000     -3.40500000
H      2.39400000    -13.29700000     -4.49000000
O     12.94500000      7.36000000     -8.90000000
H     13.26900000      6.96200000     -9.70900000
H     13.61800000      7.99800000     -8.66100000
O     -0.99100000     12.82900000     -7.86100000
H     -0.70700000     12.69300000     -6.95700000
H     -1.23000000     11.95600000     -8.17100000
O     -6.78200000      6.01900000     -9.14700000
H     -6.01100000      5.45400000     -9.09200000
H     -6.43600000      6.90600000     -9.04300000
O      8.34000000     10.65900000     -1.87600000
H      8.58000000      9.85600000     -2.33800000
H      9.13300000     10.90800000     -1.40100000
O     -2.54800000     10.60900000     -9.12800000
H     -2.36300000      9.83800000     -8.59200000
H     -3.44700000     10.48100000     -9.43100000
