# Supplementary material for: Integrated Multiscale Multilevel Approach to Open Shell Molecular Systems
Source: J Chem Theory Comput. 2023 Feb 13;19(5):1446–56. doi: 10.1021/acs.jctc.2c00805 (PMC10018740; doi:10.1021/acs.jctc.2c00805)
Supplement: Supplementary file 2 — ct2c00805_si_002.zip [file ct2c00805_si_002.zip › structures/PROXYL/frame53.xyz]

2549

C     -1.04700000     -0.85800000      1.51300000
H     -2.00200000     -0.77700000      2.03100000
H     -0.46100000     -1.48100000      2.18900000
C     -0.32800000      0.43800000      1.23000000
C     -1.37600000      1.59300000      1.24400000
H     -1.83600000      1.78100000      2.21400000
H     -2.18100000      1.37600000      0.54300000
H     -0.88700000      2.50900000      0.91300000
C      0.82600000      0.77000000      2.23500000
H      0.91400000      1.84700000      2.09100000
H      0.51700000      0.56500000      3.26000000
H      1.74700000      0.24600000      1.98100000
N      0.11400000      0.33600000     -0.17900000
O      1.07600000      1.04600000     -0.64000000
C     -0.32500000     -0.86500000     -0.89300000
C     -0.81900000     -0.48700000     -2.33200000
H     -1.74500000      0.08700000     -2.27900000
H     -0.07900000     -0.01000000     -2.97400000
H     -0.99300000     -1.46300000     -2.78500000
C      0.98200000     -1.66000000     -1.01700000
H      1.62500000     -1.65100000     -0.13700000
H      1.51000000     -1.26400000     -1.88400000
H      0.77700000     -2.69600000     -1.28900000
C     -1.31300000     -1.43900000      0.13900000
H     -2.35600000     -1.18300000     -0.04600000
H     -1.26600000     -2.52700000      0.18200000
O      1.15200000      4.93500000     -2.59800000
H      0.47200000      5.41500000     -2.12600000
H      0.94500000      5.07400000     -3.52300000
O     16.02200000     -0.34100000      5.78100000
H     15.20300000      0.12200000      5.60400000
H     15.84600000     -1.24700000      5.52800000
O      6.89500000     -3.67300000      9.76700000
H      7.26300000     -2.83600000     10.05300000
H      6.02200000     -3.69700000     10.15900000
O     -4.07900000    -12.64100000      4.33500000
H     -3.76100000    -12.07400000      5.03700000
H     -4.02400000    -13.52500000      4.69800000
O      4.34600000     -9.02300000    -15.08200000
H      4.13600000     -9.52100000    -14.29100000
H      3.99600000     -9.55300000    -15.79800000
O     12.69100000      3.71200000     -3.88300000
H     12.58100000      4.57100000     -4.29200000
H     11.89100000      3.58500000     -3.37400000
O     -6.96200000     -8.79400000     -8.86200000
H     -6.72900000     -8.62000000     -7.95000000
H     -7.57800000     -9.52400000     -8.81700000
O      6.07300000      6.73800000     -6.00400000
H      5.63600000      7.44700000     -5.53300000
H      6.01300000      6.98900000     -6.92600000
O      9.03400000      6.32200000     -3.48500000
H      8.10800000      6.08400000     -3.43200000
H      9.16500000      6.93600000     -2.76200000
O     -9.35500000      2.35400000      1.10000000
H     -9.76100000      1.86100000      0.38700000
H     -9.75400000      3.22200000      1.04900000
O     12.87400000     -9.26500000      2.77200000
H     13.01300000     -9.47900000      1.85000000
H     13.61100000     -8.69900000      3.00000000
O     -4.54300000      9.22700000    -13.23800000
H     -4.69300000      8.43800000    -12.71700000
H     -3.59200000      9.33800000    -13.23600000
O      1.49500000    -16.26000000      6.07200000
H      2.22000000    -16.88500000      6.07900000
H      1.91700000    -15.40200000      6.12200000
O     -6.15400000     -4.71700000     15.96700000
H     -6.22600000     -5.20600000     15.14800000
H     -6.48200000     -5.31900000     16.63500000
O     12.43600000      0.90100000      9.82600000
H     12.33100000      0.94300000     10.77700000
H     13.35300000      0.66000000      9.69700000
O     14.91200000     -2.66300000      2.61200000
H     15.82500000     -2.80100000      2.36000000
H     14.63000000     -1.91300000      2.08800000
O      4.49200000      4.00900000    -14.54800000
H      4.37200000      3.32500000    -15.20600000
H      5.34300000      4.39600000    -14.75600000
O     -6.93100000     -3.40800000     -5.81100000
H     -7.76100000     -2.95500000     -5.95600000
H     -6.27800000     -2.85400000     -6.23900000
O    -13.35200000     -5.93000000     -0.39100000
H    -14.04500000     -6.15500000     -1.01300000
H    -12.74300000     -6.66700000     -0.43500000
O     -1.35800000     10.38000000      6.03100000
H     -2.24600000     10.46400000      6.37800000
H     -0.96500000     11.24200000      6.16400000
O      0.62700000     -5.86000000    -10.66400000
H      0.57500000     -6.64000000    -10.11200000
H      1.34500000     -6.04300000    -11.27100000
O     -2.29400000     12.34800000      2.81800000
H     -3.00300000     12.38500000      2.17600000
H     -2.02900000     13.26100000      2.93400000
O     -0.07600000    -16.31400000     -5.84400000
H     -0.03700000    -16.60400000     -4.93200000
H     -0.96300000    -15.96900000     -5.94700000
O      9.57100000    -10.09000000     -6.12600000
H      8.79600000     -9.64400000     -6.46700000
H     10.30200000     -9.70500000     -6.61000000
O     -7.14900000     -1.29500000      7.88500000
H     -6.59600000     -2.03000000      7.61900000
H     -7.80500000     -1.22600000      7.19100000
O     -1.24500000     -2.18100000     15.64900000
H     -2.02700000     -1.92500000     16.13700000
H     -1.02900000     -1.41300000     15.12100000
O     10.78400000    -13.47500000     -0.59200000
H     10.62200000    -13.44500000      0.35100000
H     10.23600000    -12.77700000     -0.95100000
O     13.17900000    -12.09500000      2.75300000
H     13.31800000    -11.19300000      3.04100000
H     12.36400000    -12.35900000      3.18100000
O     10.88800000     -3.34000000    -12.15700000
H     11.81600000     -3.37900000    -11.92700000
H     10.74000000     -4.12300000    -12.68700000
O      8.23700000    -15.17500000     -5.81300000
H      8.04400000    -14.32100000     -5.42600000
H      7.73400000    -15.18900000     -6.62700000
O    -15.69800000      0.09300000     -2.63300000
H    -15.68800000     -0.25500000     -3.52400000
H    -16.62200000      0.26100000     -2.45100000
O      4.57900000     13.00500000     -8.25700000
H      4.81600000     12.34300000     -8.90700000
H      3.67200000     12.80100000     -8.02800000
O      4.29100000      6.13300000      3.88400000
H      4.30800000      5.63000000      3.06900000
H      3.96200000      5.51700000      4.53800000
O     -2.79100000      0.53900000      7.31400000
H     -2.96700000      1.47900000      7.27400000
H     -3.05200000      0.20900000      6.45400000
O     -0.42700000    -17.72000000     -2.83600000
H      0.02500000    -18.35300000     -2.27700000
H     -1.32400000    -18.05000000     -2.89400000
O      3.35900000    -13.03500000      3.27400000
H      3.02000000    -13.33300000      2.42900000
H      4.16600000    -13.53500000      3.39800000
O     13.73500000     -2.78700000     11.59500000
H     13.47700000     -2.01500000     11.09200000
H     13.49100000     -3.52700000     11.03900000
O      4.53800000      9.07900000    -12.01100000
H      3.93500000      8.89200000    -12.73000000
H      5.29100000      8.51100000    -12.17500000
O     -0.52300000      3.47400000     13.64200000
H     -0.20700000      2.93000000     14.36300000
H      0.21600000      3.51800000     13.03400000
O      4.44200000      1.95400000    -16.45700000
H      4.24400000      1.27700000    -17.10400000
H      4.67600000      1.46700000    -15.66600000
O     -0.86800000      9.82700000      3.27100000
H     -1.40000000     10.58900000      3.04100000
H     -0.78300000      9.87300000      4.22300000
O      1.05000000     -5.56300000     17.21000000
H      0.30900000     -5.06400000     16.86500000
H      0.68700000     -6.42700000     17.40300000
O     -5.50500000     -2.06400000    -15.72700000
H     -5.95000000     -1.31900000    -15.32300000
H     -6.01200000     -2.24600000    -16.51800000
O      3.25800000     12.72600000     10.70400000
H      3.82400000     12.66700000     11.47300000
H      3.14800000     13.66600000     10.55900000
O      2.57600000    -14.29800000      0.76700000
H      2.70400000    -13.77300000     -0.02300000
H      1.73000000    -14.72600000      0.63700000
O     -5.36800000     -9.62900000      4.06000000
H     -4.71800000     -9.81200000      4.73900000
H     -6.17600000    -10.02200000      4.39100000
O    -12.36400000     -0.68700000     -3.62000000
H    -13.23000000     -1.01400000     -3.86400000
H    -12.51800000      0.21900000     -3.35100000
O    -12.56100000      1.94100000      7.87200000
H    -11.75500000      1.59000000      8.25200000
H    -12.31300000      2.80500000      7.54200000
O     -3.19500000     10.23300000     -5.18700000
H     -4.04700000     10.22100000     -5.62200000
H     -2.97300000      9.30900000     -5.07000000
O      0.23900000    -12.57500000      8.61800000
H      0.72900000    -13.39400000      8.54700000
H      0.42900000    -12.25900000      9.50200000
O     10.75800000     -3.62200000     -5.72600000
H     10.36800000     -4.24500000     -6.34100000
H     11.45700000     -4.11500000     -5.29700000
O      0.31800000      6.80600000      9.86500000
H     -0.29600000      6.09800000     10.06100000
H      0.06100000      7.11000000      8.99500000
O      6.51700000     -5.08200000      0.61000000
H      6.33900000     -5.89600000      0.13800000
H      5.96600000     -5.13200000      1.39100000
O     -7.29700000     -7.23500000      0.10200000
H     -7.89400000     -7.86600000      0.50300000
H     -7.73100000     -6.38900000      0.21500000
O     10.93900000      5.48600000     -7.46800000
H     11.38000000      4.87000000     -6.88200000
H     10.57700000      6.15400000     -6.88600000
O     13.68400000     -5.03600000     -1.98100000
H     14.05200000     -5.46400000     -1.20700000
H     13.41100000     -4.17300000     -1.67000000
O      7.04200000      4.38800000     11.68200000
H      6.29300000      4.17700000     11.12500000
H      6.93600000      5.31800000     11.88300000
O     10.00200000      9.52700000     -0.91900000
H      9.17600000      9.08100000     -0.73500000
H      9.75000000     10.29900000     -1.42600000
O      4.88300000    -12.61700000     -9.91300000
H      4.50800000    -12.74100000     -9.04100000
H      4.35300000    -11.92300000    -10.30500000
O     -0.12600000      0.40600000     -7.33100000
H     -0.25700000      0.83700000     -8.17600000
H      0.42100000      1.01400000     -6.83400000
O      6.61000000      2.69800000     -9.75000000
H      7.43800000      2.28000000     -9.98700000
H      6.79100000      3.13200000     -8.91600000
O     -5.06500000      6.37100000     -1.05100000
H     -5.29200000      5.45800000     -1.22800000
H     -4.74100000      6.70300000     -1.88800000
O     -1.46000000      6.93200000    -15.06800000
H     -1.84100000      7.53600000    -14.43000000
H     -1.50000000      6.07600000    -14.64200000
O     -1.23900000    -10.03200000    -14.15200000
H     -1.21400000     -9.13700000    -13.81500000
H     -1.52500000    -10.56100000    -13.40800000
O      3.49700000     -5.83100000     16.07700000
H      3.73300000     -6.75100000     16.20300000
H      2.62600000     -5.75200000     16.46600000
O      9.18300000    -11.62500000     -2.28500000
H      8.59800000    -12.05600000     -2.90700000
H      9.89300000    -11.27700000     -2.82500000
O     -6.34100000     14.11500000     -9.94300000
H     -6.28500000     14.32400000    -10.87500000
H     -6.76000000     13.25500000     -9.91500000
O      3.90900000    -13.13600000     -7.00100000
H      3.07800000    -13.39000000     -6.59800000
H      4.57400000    -13.59700000     -6.48900000
O    -12.13200000      7.96500000     -2.31700000
H    -13.08900000      7.96000000     -2.28700000
H    -11.86400000      7.73500000     -1.42700000
O      5.53300000     -0.51200000     -2.57600000
H      5.69700000     -0.18700000     -3.46200000
H      4.81400000     -1.13500000     -2.67900000
O     17.45000000      3.52800000     -0.51400000
H     16.83000000      4.24700000     -0.63800000
H     18.11600000      3.66700000     -1.18700000
O    -12.15500000     -1.61800000     -6.51100000
H    -11.29900000     -1.80600000     -6.89700000
H    -11.95800000     -1.09400000     -5.73400000
O    -10.61100000     12.14400000      0.15200000
H     -9.65500000     12.19000000      0.13500000
H    -10.86700000     12.14500000     -0.77000000
O     -1.42600000     -7.26200000     -4.34700000
H     -2.17100000     -7.20600000     -4.94600000
H     -0.75200000     -7.72500000     -4.84500000
O      1.09500000     -2.01100000      4.27600000
H      1.48200000     -1.48700000      4.97700000
H      0.18600000     -1.71600000      4.23000000
O      9.80800000     -6.80600000     -5.60300000
H      9.14500000     -7.33200000     -6.05000000
H      9.50000000     -6.75200000     -4.69800000
O     -9.30900000    -11.33100000      9.59000000
H    -10.06200000    -11.77800000      9.20600000
H     -8.54900000    -11.76100000      9.19800000
O      0.52300000      2.25500000      6.36800000
H      0.89800000      2.96400000      6.89000000
H      0.29000000      2.66700000      5.53600000
O     -6.34000000     -8.63500000     -6.20000000
H     -6.88500000     -7.85000000     -6.15400000
H     -6.63900000     -9.17800000     -5.47000000
O      5.10100000      8.35500000      4.76000000
H      5.84700000      8.67600000      4.25200000
H      4.89400000      7.50600000      4.37000000
O    -11.65500000     -6.84000000      7.35300000
H    -11.26100000     -6.17500000      7.91800000
H    -11.13200000     -7.62700000      7.50900000
O    -15.18100000      1.20100000     -0.26300000
H    -14.34300000      1.63300000     -0.09800000
H    -15.07100000      0.78200000     -1.11700000
O     15.27100000     -3.08900000      5.88300000
H     16.05200000     -3.54400000      5.56700000
H     14.59700000     -3.29200000      5.23400000
O     -3.53500000     15.28700000      3.28400000
H     -4.18000000     14.88300000      2.70400000
H     -3.65500000     14.84200000      4.12300000
O    -10.97900000     -7.55700000     -0.78800000
H    -10.41600000     -7.70900000     -1.54700000
H    -10.38100000     -7.56800000     -0.04000000
O     -7.90700000    -10.79900000      4.24600000
H     -7.45200000    -11.60200000      3.99200000
H     -8.56600000    -11.08700000      4.87800000
O     -1.44400000     13.53500000     -0.94300000
H     -2.09300000     13.06500000     -1.46700000
H     -1.50800000     14.44200000     -1.24000000
O      4.57500000      3.62400000     10.33700000
H      4.75400000      3.32700000      9.44500000
H      4.35900000      2.82400000     10.81700000
O     -1.50000000    -12.76700000      6.23600000
H     -1.57700000    -13.61600000      5.80100000
H     -1.16900000    -12.97500000      7.11000000
O     -9.02000000      4.16800000     -5.81100000
H     -9.03500000      4.69200000     -6.61200000
H     -9.13500000      3.26700000     -6.11300000
O     -5.45200000      0.32500000     15.03000000
H     -5.70400000      0.91800000     15.73800000
H     -4.49900000      0.39900000     14.98300000
O      1.33400000      2.59500000    -13.74100000
H      1.92500000      2.63400000    -14.49300000
H      1.91500000      2.61800000    -12.98000000
O     -8.96000000      5.20700000      5.03000000
H     -9.42000000      4.78200000      5.75400000
H     -9.45300000      6.01200000      4.87300000
O     -7.14600000     -3.50200000    -10.52400000
H     -7.15300000     -4.44200000    -10.34400000
H     -6.23800000     -3.31100000    -10.76000000
O      6.66400000      3.70800000      2.07400000
H      6.78400000      4.54000000      1.61600000
H      7.14400000      3.07200000      1.54500000
O     -9.28800000     -4.51700000     12.78800000
H     -9.94100000     -4.80700000     12.15100000
H     -9.76300000     -3.91700000     13.36200000
O     -3.67200000      0.23900000      4.97200000
H     -3.51400000      1.14700000      4.71300000
H     -4.45400000     -0.01700000      4.48200000
O     -7.09400000     -9.65800000     -2.69100000
H     -6.41700000     -9.73400000     -2.01900000
H     -7.52900000    -10.51100000     -2.69100000
O      1.79100000      7.19500000      2.50700000
H      2.42900000      6.48200000      2.53800000
H      0.94100000      6.75500000      2.47900000
O    -14.66400000     -9.42400000     -4.38400000
H    -14.03400000    -10.02100000     -4.78700000
H    -15.48300000     -9.58900000     -4.85000000
O      4.61600000      8.68100000     -4.55000000
H      3.75900000      8.34100000     -4.80700000
H      4.45900000      9.60500000     -4.35500000
O      3.27700000      6.11100000     10.03200000
H      2.37800000      6.30300000     10.29800000
H      3.49700000      5.30300000     10.49600000
O     -4.23600000     16.96400000      5.34100000
H     -4.09400000     16.59800000      4.46800000
H     -4.98300000     17.55300000      5.23500000
O     -2.57800000      1.53700000     -9.97300000
H     -2.66800000      1.49500000    -10.92500000
H     -1.85400000      2.14600000     -9.82800000
O      6.23700000     -7.83000000      0.09700000
H      6.44700000     -8.64000000     -0.36800000
H      5.84300000     -8.12100000      0.91900000
O     -7.50700000      3.87300000    -10.64900000
H     -8.16900000      3.72200000    -11.32400000
H     -6.91300000      3.12700000    -10.72400000
O     -8.44000000     10.17300000    -11.79700000
H     -7.81400000     10.03400000    -12.50700000
H     -9.03300000     10.84700000    -12.12900000
O      6.79800000    -10.37600000      7.30200000
H      6.94700000    -10.82000000      6.46800000
H      7.23100000     -9.52800000      7.20300000
O      1.04100000    -13.52200000     -6.75400000
H      0.70500000    -13.97200000     -5.97900000
H      0.80000000    -14.09200000     -7.48500000
O     -0.66300000      0.90500000    -15.07100000
H     -1.48700000      1.39200000    -15.06800000
H     -0.09200000      1.39800000    -14.48100000
O     10.75500000     -9.92900000      1.30600000
H     11.47400000    -10.30200000      1.81700000
H     11.18000000     -9.54600000      0.53800000
O    -14.16500000     -7.72400000      8.21800000
H    -13.96100000     -8.65200000      8.34100000
H    -13.39400000     -7.36600000      7.77800000
O     -4.90500000      8.30800000      1.35100000
H     -5.02100000      8.01300000      0.44800000
H     -4.81700000      7.50100000      1.85800000
O      1.64400000    -11.43000000     13.15400000
H      1.89600000    -12.30700000     12.86500000
H      1.12300000    -11.57700000     13.94300000
O     -4.63100000     -6.92100000      7.31800000
H     -3.96900000     -6.28500000      7.59100000
H     -4.73400000     -7.49800000      8.07500000
O      4.89200000     -7.60700000      9.89100000
H      5.32700000     -8.38500000     10.24000000
H      5.31800000     -6.87400000     10.33700000
O     -8.97700000     10.84400000      8.08100000
H     -8.49200000     11.47000000      7.54400000
H     -8.30400000     10.39400000      8.59100000
O      6.14200000     -4.03400000     16.20600000
H      6.77500000     -4.56000000     15.71700000
H      5.33400000     -4.09900000     15.69700000
O      8.78800000      1.18800000    -13.83400000
H      8.27600000      1.52800000    -13.10000000
H      8.75300000      0.23700000    -13.73000000
O    -13.98200000     -1.84100000      0.52200000
H    -13.40600000     -1.46000000     -0.14000000
H    -13.75400000     -1.38200000      1.33100000
O     10.40100000     -3.65000000      8.90400000
H      9.62800000     -3.73100000      8.34500000
H     11.05200000     -4.22200000      8.49800000
O      9.63000000      7.90100000      4.45700000
H     10.03600000      8.67300000      4.85200000
H     10.19100000      7.17300000      4.72300000
O    -10.07500000      5.16400000      1.43900000
H    -10.49500000      5.85400000      0.92600000
H     -9.23200000      5.53700000      1.69700000
O     -7.23800000      0.81500000     -1.54900000
H     -7.61000000      0.14900000     -2.12600000
H     -7.48300000      0.53300000     -0.66800000
O     -4.48400000      7.11300000     16.17900000
H     -4.14500000      7.94500000     15.84700000
H     -5.04800000      6.78800000     15.47700000
O     10.88100000     -9.54600000      6.91700000
H     11.75200000     -9.76900000      7.24600000
H     10.57600000    -10.34400000      6.48600000
O     -0.75700000     -5.01700000     -7.89500000
H     -0.65900000     -4.76300000     -8.81300000
H      0.11500000     -4.89500000     -7.51900000
O    -15.80800000      3.23400000     -6.21300000
H    -16.39500000      2.47800000     -6.19800000
H    -16.20500000      3.83300000     -6.84500000
O    -12.03900000    -11.22100000      3.02600000
H    -12.69000000    -10.58100000      3.31400000
H    -11.63500000    -10.82100000      2.25600000
O    -10.43600000     -3.82800000      5.65700000
H    -11.32100000     -3.49900000      5.50300000
H    -10.56400000     -4.63500000      6.15500000
O      1.81400000     -8.37900000      5.95800000
H      2.74700000     -8.50000000      6.13400000
H      1.48900000     -9.25900000      5.76800000
O     -4.26300000      4.24700000    -16.47200000
H     -4.01600000      3.65800000    -17.18500000
H     -4.01800000      5.11800000    -16.78400000
O     12.55400000     -5.20600000     -4.37100000
H     13.25000000     -5.64100000     -4.86600000
H     12.96600000     -4.96400000     -3.54200000
O     -2.64400000      8.39400000     -0.77700000
H     -3.33100000      9.01600000     -1.01500000
H     -3.09500000      7.72300000     -0.26500000
O      6.34100000      7.39100000     -2.42200000
H      6.03200000      8.03600000     -3.05900000
H      5.64500000      6.73500000     -2.38800000
O    -11.28300000      9.73200000      8.15300000
H    -10.42300000     10.14900000      8.11000000
H    -11.59200000      9.91100000      9.04100000
O     -2.03400000     -5.66900000    -11.50500000
H     -2.01100000     -5.99400000    -12.40500000
H     -1.13100000     -5.75400000    -11.19700000
O     11.99000000      6.31400000     -4.44200000
H     11.13600000      6.26600000     -4.01200000
H     12.11400000      7.24500000     -4.62500000
O      8.94600000     12.10700000      2.76800000
H      8.34400000     12.82700000      2.57900000
H      9.04500000     12.12100000      3.72000000
O      1.36200000    -11.94400000     -0.53600000
H      0.47700000    -11.80200000     -0.19900000
H      1.26100000    -11.93000000     -1.48800000
O    -10.63900000      7.29700000      4.50700000
H    -10.90300000      7.98500000      5.11800000
H    -11.40900000      6.73300000      4.43400000
O      6.76500000      5.28800000    -15.36100000
H      6.83200000      4.90400000    -16.23500000
H      7.66800000      5.33000000    -15.04700000
O      0.50500000     -7.47500000      8.23900000
H     -0.17300000     -8.14000000      8.36200000
H      0.82700000     -7.62300000      7.35000000
O     11.40300000     -7.87800000      4.85500000
H     11.10900000     -8.37300000      5.61900000
H     11.55800000     -8.54300000      4.18400000
O    -11.13700000     -4.29200000     -1.41000000
H    -11.22300000     -4.73300000     -2.25500000
H    -11.77600000     -4.72900000     -0.84600000
O      1.81100000     -0.67100000     17.79300000
H      0.95200000     -0.73500000     18.21100000
H      2.22700000      0.08000000     18.21500000
O      0.97000000      8.67900000     11.81200000
H      0.77100000      7.92800000     11.25300000
H      1.70400000      9.11300000     11.37900000
O    -16.72800000      0.08600000      1.76200000
H    -17.31800000     -0.06900000      1.02400000
H    -15.91400000      0.38800000      1.35900000
O      1.37400000    -15.12600000      9.37000000
H      0.45100000    -15.08500000      9.62200000
H      1.73000000    -15.85300000      9.88000000
O     12.35600000     -7.08500000     -6.94600000
H     12.15500000     -6.70500000     -7.80000000
H     11.52400000     -7.06900000     -6.47300000
O    -14.22900000     -0.93200000     -8.20900000
H    -13.43400000     -1.22000000     -7.76200000
H    -14.29800000     -1.50800000     -8.97100000
O    -11.79000000     -2.71400000    -10.16600000
H    -11.21100000     -3.47500000    -10.19800000
H    -11.28300000     -2.04700000     -9.70300000
O    -10.26200000      0.85700000     -1.00500000
H     -9.89900000      0.12900000     -1.51000000
H    -11.00900000      0.47800000     -0.54200000
O      4.68600000     -1.38100000     14.00600000
H      4.33000000     -2.07400000     14.56200000
H      4.89200000     -0.67000000     14.61300000
O      7.09000000     -9.41300000     -9.63400000
H      7.68600000    -10.13600000     -9.83100000
H      6.21900000     -9.80800000     -9.65300000
O     -5.94600000      2.52500000     -7.05900000
H     -5.66900000      3.41400000     -7.28000000
H     -5.67900000      1.99700000     -7.81200000
O     -8.33100000     -1.52500000     10.36500000
H     -7.85200000     -1.82400000      9.59200000
H     -7.65900000     -1.15300000     10.93500000
O     -9.33100000     -1.60100000     -9.87400000
H     -8.69900000     -2.19000000    -10.28600000
H     -9.42300000     -0.87700000    -10.49300000
O     -2.04200000    -11.60300000    -12.20500000
H     -1.79300000    -12.45700000    -11.85100000
H     -2.99800000    -11.59100000    -12.15400000
O      8.93300000     13.92600000      5.19500000
H      8.18100000     13.46300000      5.56300000
H      8.86700000     14.81200000      5.55300000
O      0.78700000      4.98100000     -5.48400000
H      1.34000000      4.25200000     -5.76400000
H     -0.10100000      4.71000000     -5.71600000
O     -7.55600000      7.53000000      9.10600000
H     -7.69100000      8.47600000      9.04800000
H     -6.86200000      7.34800000      8.47300000
O     -2.58700000     -3.14800000    -10.44900000
H     -2.94200000     -3.47000000     -9.62000000
H     -2.47000000     -3.93400000    -10.98200000
O     -0.08300000      1.62500000     16.28100000
H      0.13100000      2.07300000     17.09900000
H      0.62100000      0.98700000     16.16600000
O      4.14600000    -12.69300000      7.81800000
H      4.53800000    -11.85800000      7.56200000
H      3.98600000    -12.60500000      8.75700000
O    -14.02100000      5.47800000     -8.26600000
H    -14.22700000      6.30100000     -7.82400000
H    -13.27500000      5.12500000     -7.78200000
O      2.46200000      5.89600000    -14.35100000
H      1.68000000      5.35800000    -14.47100000
H      3.19200000      5.28900000    -14.47500000
O     -0.85800000      6.53300000      2.65400000
H     -1.10400000      6.15400000      3.49800000
H     -1.08600000      7.45900000      2.73200000
O    -13.91700000      8.68200000      1.80700000
H    -13.54000000      7.80500000      1.73800000
H    -13.78200000      9.07000000      0.94300000
O     -3.65600000    -10.53400000      6.20500000
H     -2.70400000    -10.43600000      6.18200000
H     -3.93300000    -10.00300000      6.95200000
O      5.31200000      9.46800000     12.87600000
H      4.43300000      9.84400000     12.83300000
H      5.83900000     10.13900000     13.31000000
O      4.94200000      3.66700000      7.33300000
H      4.70900000      4.59300000      7.27400000
H      5.32000000      3.46000000      6.47800000
O     -7.82900000     -4.65500000      3.70100000
H     -7.07400000     -5.10900000      3.32800000
H     -8.20400000     -5.28100000      4.32000000
O     -4.08300000    -10.24900000    -14.02600000
H     -4.36000000    -10.90700000    -14.66200000
H     -3.68900000     -9.55500000    -14.55500000
O      8.23800000      1.86900000      0.36900000
H      7.83300000      2.10400000     -0.46500000
H      8.92200000      1.24100000      0.13500000
O      3.39700000     -3.16500000     15.56400000
H      2.83700000     -2.68500000     16.17500000
H      3.42600000     -4.05500000     15.91400000
O      0.69500000     -6.85800000    -17.03300000
H     -0.07100000     -6.66300000    -17.57300000
H      0.34800000     -6.94000000    -16.14500000
O     -5.40500000    -12.52000000      7.24800000
H     -5.79200000    -12.05600000      7.99100000
H     -4.95500000    -11.83800000      6.74900000
O     -8.28300000      1.77700000      6.74100000
H     -9.02300000      1.37200000      7.19200000
H     -8.61600000      1.97500000      5.86500000
O    -11.42300000      7.43700000     -4.85400000
H    -10.83700000      6.69700000     -4.69400000
H    -11.95600000      7.49700000     -4.06100000
O      0.49500000    -14.61400000    -10.18600000
H     -0.38700000    -14.94200000    -10.36400000
H      0.39900000    -13.66200000    -10.17600000
O     11.77600000      2.70200000      7.75300000
H     11.87800000      2.27000000      8.60100000
H     10.87100000      2.52200000      7.50000000
O     12.16800000     -0.30700000    -12.44300000
H     11.91600000      0.59800000    -12.62800000
H     11.75700000     -0.50300000    -11.60100000
O      7.13100000     -1.59600000     17.05200000
H      6.85100000     -2.50700000     16.95900000
H      6.88100000     -1.18300000     16.22600000
O      6.77100000    -10.04300000     10.34500000
H      6.94700000     -9.97300000      9.40700000
H      7.60500000    -10.31900000     10.72500000
O     11.63300000     13.11100000      4.80300000
H     11.70000000     13.18300000      3.85000000
H     10.74100000     13.39500000      5.00200000
O      0.35000000     -0.58800000      6.66500000
H     -0.08400000      0.23600000      6.88500000
H     -0.35800000     -1.16000000      6.36800000
O     -2.93200000     -6.89200000     -8.53700000
H     -2.16100000     -6.41700000     -8.84700000
H     -3.65900000     -6.52200000     -9.03800000
O     -4.88700000      2.69300000    -10.71700000
H     -4.03500000      2.44500000    -10.35900000
H     -4.77100000      3.59800000    -11.00700000
O    -15.11800000     -5.56200000     -2.71400000
H    -14.57600000     -5.72700000     -3.48500000
H    -15.96900000     -5.94100000     -2.93400000
O    -14.38700000     -3.39000000     -6.46300000
H    -13.77500000     -2.65500000     -6.50100000
H    -13.87900000     -4.10500000     -6.07900000
O      0.30900000      1.93200000      9.52500000
H      1.07100000      1.59800000      9.99800000
H      0.67800000      2.39100000      8.77000000
O     -1.33000000     13.20300000    -11.49500000
H     -0.99800000     13.92900000    -10.96600000
H     -1.91900000     12.72900000    -10.90800000
O      2.87400000     14.22600000      0.70700000
H      2.37400000     14.85700000      1.22500000
H      2.86000000     13.42300000      1.22800000
O     -3.04500000      2.63100000      4.01400000
H     -2.18100000      2.74600000      3.61900000
H     -2.92900000      2.89700000      4.92700000
O     -7.39000000     16.60400000     -1.66000000
H     -6.43300000     16.61000000     -1.64000000
H     -7.60900000     16.38400000     -2.56600000
O     -0.01100000      2.74400000     -8.71100000
H     -0.61900000      3.33200000     -8.26300000
H      0.68700000      3.31600000     -9.02800000
O    -13.06400000      3.98000000     -5.98100000
H    -13.96400000      3.74800000     -6.20900000
H    -12.56400000      3.17700000     -6.13100000
O      6.97000000    -13.95300000     -2.33900000
H      6.54500000    -13.95400000     -3.19700000
H      7.18600000    -14.87100000     -2.17700000
O     11.33400000     10.47600000      1.98700000
H     10.93300000     11.34400000      2.01800000
H     11.32500000     10.24100000      1.06000000
O     -5.98700000     -7.19500000      2.87200000
H     -5.86000000     -7.99000000      3.39000000
H     -5.70400000     -7.43600000      1.99000000
O     -6.97900000     -6.32200000     -9.98400000
H     -6.84100000     -7.11800000     -9.47200000
H     -6.26100000     -6.31700000    -10.61700000
O     -5.64300000     -7.13900000    -15.04100000
H     -5.90100000     -7.50900000    -14.19600000
H     -6.09100000     -6.29400000    -15.07900000
O    -12.56400000      5.27000000      4.34100000
H    -12.79200000      5.36800000      3.41700000
H    -13.22600000      4.67400000      4.69000000
O    -12.56400000    -10.32000000     -2.45000000
H    -12.98000000     -9.75800000     -1.79700000
H    -13.25500000    -10.49900000     -3.08700000
O     13.89300000     -2.56200000      8.03300000
H     14.42800000     -2.70000000      7.25100000
H     13.24500000     -1.91000000      7.76800000
O    -12.50100000      9.58300000     -7.41600000
H    -13.15300000      8.89100000     -7.30700000
H    -12.70800000     10.21800000     -6.73000000
O      1.36300000     -4.28700000    -17.47200000
H      1.15400000     -3.77000000    -16.69400000
H      1.16000000     -5.18900000    -17.22100000
O    -11.54900000      6.85200000    -10.16500000
H    -12.46500000      7.06400000     -9.98700000
H    -11.17200000      6.68000000     -9.30300000
O    -15.22800000     -3.72700000      3.82800000
H    -14.92800000     -3.96500000      2.95100000
H    -14.67700000     -2.98500000      4.07700000
O    -10.42900000     -1.46300000     12.19100000
H    -10.14000000     -1.54400000     13.10000000
H     -9.62900000     -1.27200000     11.70100000
O      0.89600000     -7.25000000     11.88500000
H      1.49200000     -6.50300000     11.92400000
H      1.33000000     -7.87200000     11.30100000
O     -3.09000000     -6.18300000     14.50200000
H     -2.38400000     -5.55900000     14.67200000
H     -3.62800000     -6.15700000     15.29300000
O     -2.60900000     -4.14700000      3.35000000
H     -2.97300000     -4.83000000      3.91300000
H     -2.22600000     -4.62400000      2.61300000
O      0.33000000     -4.69200000    -14.78300000
H     -0.14600000     -3.86600000    -14.69900000
H      1.19000000     -4.51300000    -14.40400000
O    -12.51500000      5.11400000     -0.78700000
H    -11.96400000      5.89600000     -0.77000000
H    -13.00000000      5.18000000     -1.60900000
O     -1.78800000      5.50200000      5.12600000
H     -2.51200000      4.90900000      5.32900000
H     -1.40100000      5.70700000      5.97800000
O     -1.49500000     -9.73500000      9.27700000
H     -0.72700000    -10.10300000      9.71400000
H     -1.50600000    -10.15300000      8.41700000
O    -10.20100000     -5.08000000    -10.42100000
H    -10.76600000     -5.72000000    -10.85400000
H    -10.28600000     -5.27600000     -9.48800000
O     12.66100000      6.50700000     -9.46600000
H     12.61900000      7.44500000     -9.27900000
H     12.33000000      6.08900000     -8.67100000
O     -8.64900000      0.12300000     -5.79800000
H     -8.80000000      0.66200000     -5.02200000
H     -7.92400000      0.55300000     -6.25100000
O      0.02300000    -11.87300000    -10.10300000
H      0.05400000    -11.57000000    -11.01100000
H     -0.65700000    -11.33800000     -9.69500000
O     -5.79300000     -9.01100000     13.42500000
H     -5.69100000     -9.96100000     13.36800000
H     -5.07400000     -8.66100000     12.90100000
O     -4.06000000     -6.02600000      4.64600000
H     -4.67800000     -6.48400000      4.07600000
H     -4.38500000     -6.19000000      5.53200000
O     -4.13900000     -9.77900000      1.61000000
H     -3.72200000    -10.60400000      1.36300000
H     -4.62500000     -9.98600000      2.40800000
O      1.45000000      3.90100000     -0.12200000
H      1.37300000      2.96200000     -0.29000000
H      1.63600000      4.28400000     -0.97900000
O     -5.03200000     -9.66000000     -1.03700000
H     -4.31600000     -9.06600000     -1.26300000
H     -5.19100000     -9.50000000     -0.10700000
O      1.11800000     11.94600000    -12.53000000
H      1.66700000     12.13100000    -11.76800000
H      0.28400000     12.37300000    -12.33400000
O     13.56400000     -7.15500000     -9.80800000
H     14.15500000     -7.72600000     -9.31600000
H     13.81900000     -6.26900000     -9.55300000
O      7.03600000      4.95200000    -11.28400000
H      7.95200000      4.71900000    -11.43500000
H      6.68400000      4.22200000    -10.77500000
O      6.09300000     -4.40400000      6.37700000
H      5.39700000     -5.03000000      6.57800000
H      5.85600000     -4.04900000      5.52100000
O      7.89400000     -0.41900000     -9.61700000
H      8.24200000      0.30200000    -10.14200000
H      7.96500000     -0.11300000     -8.71300000
O    -11.58300000    -13.84600000      1.79700000
H    -11.07000000    -14.41100000      2.37500000
H    -11.65200000    -13.01800000      2.27200000
O      9.14800000     -1.23400000      2.35700000
H      8.70200000     -0.70200000      3.01600000
H      8.48400000     -1.39100000      1.68500000
O     -9.36600000      1.43300000     14.34600000
H    -10.03700000      0.76700000     14.49700000
H     -9.01000000      1.61600000     15.21500000
O      0.07800000     11.74300000      8.86400000
H      0.79900000     11.33700000      8.38200000
H     -0.41800000     12.21900000      8.19800000
O     14.51700000     -8.33800000     -5.87800000
H     15.12000000     -8.44200000     -6.61400000
H     13.65200000     -8.27700000     -6.28400000
O      2.53000000     -5.23600000     13.08800000
H      2.48000000     -5.18900000     14.04300000
H      2.00800000     -4.49400000     12.78400000
O     -5.53500000     -0.98400000     -7.08400000
H     -4.76400000     -0.68700000     -7.56700000
H     -5.49800000     -0.50700000     -6.25500000
O     10.07700000     -1.74600000     10.95500000
H      9.90300000     -0.86600000     10.62100000
H     10.08600000     -2.30100000     10.17600000
O    -16.42300000      5.53800000     -0.82300000
H    -17.05100000      5.86400000     -0.17900000
H    -16.90900000      5.52400000     -1.64700000
O     -0.56700000      7.12500000     -2.30000000
H      0.21600000      7.39000000     -1.81700000
H     -1.29400000      7.49000000     -1.79600000
O      7.48700000     -6.40800000      9.47800000
H      7.12300000     -6.56200000      8.60600000
H      7.66000000     -5.46700000      9.50200000
O    -13.52600000     -0.66300000      2.80100000
H    -13.60600000     -0.38100000      3.71200000
H    -12.59200000     -0.58300000      2.60700000
O      9.60700000     -7.55700000     11.17600000
H      8.92700000     -7.07800000     10.70200000
H      9.83700000     -8.28300000     10.59600000
O     -4.16800000     -3.36600000     11.66900000
H     -4.99100000     -3.26300000     12.14600000
H     -4.00900000     -2.50700000     11.27700000
O     11.01000000     10.53700000     -5.12500000
H     10.20300000     10.72500000     -4.64600000
H     10.89400000      9.64500000     -5.45000000
O      4.37300000     15.75700000     -9.16100000
H      4.92400000     16.43500000     -8.77000000
H      4.51500000     14.98600000     -8.61300000
O     -7.72800000     11.99400000     -7.30100000
H     -8.64300000     12.26000000     -7.38300000
H     -7.76100000     11.16800000     -6.81700000
O     -6.83300000     10.21300000      9.69700000
H     -6.96000000     10.36400000     10.63400000
H     -6.12100000     10.80400000      9.45400000
O      7.32900000      9.37200000      0.14600000
H      7.64900000      9.39600000      1.04800000
H      6.40300000      9.14400000      0.22700000
O      8.62000000     14.93500000     -0.04500000
H      7.96900000     14.46900000     -0.56900000
H      8.10400000     15.48900000      0.54000000
O    -10.95700000      5.99700000    -12.95200000
H    -11.10700000      6.44400000    -12.12000000
H    -11.75600000      5.49100000    -13.10100000
O     -1.96800000    -13.80300000     -7.91900000
H     -1.50000000    -14.53500000     -8.32100000
H     -2.77500000    -14.19000000     -7.58200000
O     12.07300000      4.34300000     12.49900000
H     12.40900000      4.67400000     11.66600000
H     11.40000000      3.70900000     12.25100000
O      6.55600000      3.10600000      4.73900000
H      6.40600000      2.18600000      4.95800000
H      6.72000000      3.10400000      3.79600000
O    -17.26300000     -2.39500000     -6.83900000
H    -17.19200000     -1.86400000     -7.63200000
H    -16.37400000     -2.71300000     -6.68300000
O     -4.39700000     11.15600000      4.34700000
H     -3.52700000     11.29000000      3.97100000
H     -4.26100000     10.51100000      5.04100000
O     -0.47900000    -14.89500000      0.85500000
H     -1.28400000    -15.30700000      0.54400000
H     -0.77500000    -14.22400000      1.47000000
O      4.23600000      2.31600000      2.51900000
H      5.13600000      2.59100000      2.69100000
H      4.31300000      1.66100000      1.82500000
O    -14.81900000      7.94500000     -4.68600000
H    -14.29000000      7.16900000     -4.50100000
H    -15.63400000      7.79800000     -4.20800000
O     -1.31400000     -0.25100000      9.39700000
H     -1.73100000      0.13700000      8.62800000
H     -0.72500000      0.43100000      9.72000000
O    -12.66700000    -11.23100000     -5.53900000
H    -11.90500000    -11.72700000     -5.23900000
H    -13.04300000    -11.76800000     -6.23600000
O      9.37600000    -10.88100000      4.66400000
H      9.21100000    -10.23100000      3.98100000
H      8.57100000    -11.39700000      4.70300000
O     -7.84500000     14.90500000      0.55100000
H     -7.42900000     15.39600000     -0.15700000
H     -7.86600000     14.00100000      0.23500000
O      9.70800000      7.28300000     12.38800000
H      8.81000000      7.22500000     12.06200000
H     10.24100000      7.39600000     11.60200000
O    -17.22700000     -4.17400000      1.22400000
H    -16.60000000     -4.89600000      1.27100000
H    -17.66400000     -4.18000000      2.07500000
O      4.13100000      4.60200000     14.68400000
H      4.63500000      5.38900000     14.89000000
H      4.74700000      4.04000000     14.21300000
O     14.20100000      9.89300000     -2.35600000
H     14.98000000      9.54800000     -1.91900000
H     13.47200000      9.60900000     -1.80600000
O      4.22700000      6.24200000      7.01100000
H      3.96600000      6.79200000      7.74900000
H      4.64400000      6.84600000      6.39600000
O      8.80400000      2.61300000      7.70100000
H      8.95800000      3.02400000      6.85100000
H      8.21200000      1.88500000      7.51100000
O     -6.04200000      3.46300000     -2.02800000
H     -6.47400000      2.79600000     -1.49300000
H     -6.38300000      3.31800000     -2.91100000
O     13.07400000      1.05500000     -9.30100000
H     13.06900000      2.00700000     -9.19800000
H     13.94700000      0.85600000     -9.64000000
O    -13.83200000      5.16700000     -3.71500000
H    -13.52600000      4.71200000     -4.49900000
H    -14.50200000      4.59000000     -3.34900000
O      7.60600000     -8.19300000     -7.21500000
H      8.13700000     -7.58200000     -7.72800000
H      7.11400000     -8.68900000     -7.86900000
O      1.81100000      7.66500000     -5.52800000
H      1.10300000      8.29000000     -5.36800000
H      1.48700000      6.84000000     -5.16700000
O     -8.54100000      1.88100000     10.75600000
H     -7.84200000      2.16700000     10.16600000
H     -8.42700000      2.41900000     11.53900000
O    -15.49000000      3.03600000     -3.18700000
H    -15.88100000      2.35100000     -2.64400000
H    -16.13300000      3.18800000     -3.88000000
O     -8.75100000      2.75500000     -8.47500000
H     -8.44600000      1.89400000     -8.76100000
H     -8.25700000      3.37500000     -9.01100000
O     -1.53300000      1.75400000    -12.46100000
H     -0.68900000      2.20500000    -12.44000000
H     -1.30800000      0.82400000    -12.46800000
O     -9.02600000     -1.18800000      5.88700000
H     -9.50700000     -0.59400000      5.30900000
H     -9.58500000     -1.96300000      5.95100000
O      2.28600000      7.76200000     14.88300000
H      2.71500000      8.24100000     14.17300000
H      1.73900000      8.41600000     15.31600000
O     -3.74700000      7.30900000     11.61800000
H     -4.14100000      8.02300000     12.11800000
H     -3.39200000      6.71800000     12.28200000
O      6.98000000    -10.15100000     -0.87000000
H      7.77400000    -10.42300000     -1.32900000
H      6.45600000    -10.95000000     -0.80300000
O     -5.52600000      7.72100000      7.21600000
H     -5.72800000      6.97900000      6.64700000
H     -4.60500000      7.60100000      7.44800000
O     -7.91300000    -16.21900000     -0.24200000
H     -8.39600000    -16.70300000     -0.91100000
H     -8.42000000    -15.41800000     -0.11300000
O      7.66800000     -2.26800000      6.85700000
H      6.94000000     -2.88400000      6.78800000
H      8.33700000     -2.62100000      6.27100000
O     -5.51700000     13.40200000     -7.52500000
H     -6.18900000     12.76700000     -7.27600000
H     -5.79200000     13.71500000     -8.38700000
O     -3.02600000     -0.94200000     17.29000000
H     -3.90100000     -1.02900000     17.66700000
H     -3.05500000     -0.11500000     16.80800000
O    -12.62600000      2.04900000     -3.16500000
H    -12.35600000      2.96400000     -3.24800000
H    -13.57900000      2.07300000     -3.24600000
O    -15.52700000     -6.11900000     -7.55200000
H    -15.29400000     -5.59900000     -8.32000000
H    -15.29400000     -5.56500000     -6.80700000
O    -14.75600000      7.83900000     -1.48400000
H    -15.10300000      7.03900000     -1.09000000
H    -15.49200000      8.20400000     -1.97500000
O     -0.65800000     -4.77800000     14.91800000
H     -0.45000000     -4.71200000     13.98600000
H     -0.86100000     -3.88000000     15.18200000
O     13.26800000     11.88300000     -5.42700000
H     12.33400000     11.67000000     -5.43200000
H     13.39800000     12.40700000     -6.21800000
O     11.61800000     -2.21600000      1.84000000
H     12.06400000     -2.08800000      2.67700000
H     10.73000000     -1.89400000      1.99000000
O      9.82600000      6.02200000      7.31500000
H      9.63700000      5.59600000      8.15100000
H      9.35300000      5.49800000      6.66700000
O      5.10100000     11.92700000      1.46600000
H      4.68100000     11.18800000      1.90600000
H      5.91100000     11.56500000      1.10800000
O     14.77000000      5.62100000     -3.06100000
H     13.86200000      5.88100000     -3.21600000
H     14.93900000      5.87300000     -2.15300000
O     -0.38600000     -2.44200000     -5.79200000
H     -0.36800000     -1.51000000     -6.01100000
H     -1.12800000     -2.53300000     -5.19400000
O     -6.24400000      1.05800000      9.16600000
H     -6.57500000      0.29600000      8.69100000
H     -6.02000000      1.68800000      8.48100000
O      0.51600000    -10.70400000     10.67400000
H      1.08700000    -10.01600000     10.33100000
H      0.94400000    -10.98900000     11.48200000
O      4.57500000     -9.98800000     -2.52400000
H      4.26600000     -9.88600000     -1.62400000
H      3.77700000     -9.99400000     -3.05200000
O      2.83400000     -5.77100000      0.06800000
H      2.54500000     -6.66800000      0.23500000
H      2.02900000     -5.29400000     -0.13200000
O     13.34500000     -4.80400000      9.69700000
H     14.11100000     -5.27300000      9.36600000
H     13.26500000     -4.04200000      9.12300000
O     -6.76500000     -2.97800000     12.78100000
H     -7.56500000     -3.37700000     12.44100000
H     -6.99100000     -2.05600000     12.90600000
O      2.83300000     13.65900000     -2.68700000
H      3.20500000     14.24000000     -3.35100000
H      2.65000000     14.23300000     -1.94300000
O     -5.82700000      9.19600000     -6.49400000
H     -6.57900000      9.55900000     -6.02500000
H     -5.92700000      8.24800000     -6.40800000
O     -1.21300000     -9.68500000      6.44100000
H     -1.02600000     -8.82400000      6.06700000
H     -0.67900000    -10.29100000      5.92700000
O     -1.19400000    -10.76400000     -2.05900000
H     -2.11800000    -10.69700000     -2.30000000
H     -0.75300000    -11.01500000     -2.87100000
O     -1.06500000    -15.18600000      5.69100000
H     -0.22300000    -15.62100000      5.82600000
H     -1.65000000    -15.88300000      5.39200000
O    -16.01100000     -8.71700000     -1.92500000
H    -15.60400000     -8.88600000     -2.77400000
H    -15.27600000     -8.56300000     -1.33200000
O     -8.42100000      8.34800000      3.09300000
H     -7.91900000      8.59200000      3.87000000
H     -9.32400000      8.27800000      3.40200000
O    -10.32000000     10.00000000     -3.34000000
H    -11.14800000      9.52100000     -3.31400000
H     -9.64900000      9.32300000     -3.25700000
O      0.84700000      3.73600000     17.87800000
H      0.28900000      4.25300000     18.45900000
H      1.24100000      4.38000000     17.28800000
O    -17.88200000      2.83300000      3.78300000
H    -17.30800000      2.29100000      3.24400000
H    -17.81100000      2.45800000      4.66100000
O     -5.39300000      0.60600000     -4.74400000
H     -5.87600000      1.38700000     -4.47200000
H     -5.00900000      0.26800000     -3.93500000
O      4.04400000     -2.21700000      0.07600000
H      3.56400000     -2.25800000      0.90300000
H      4.86800000     -2.67200000      0.25400000
O      2.92600000     10.49500000     13.81200000
H      2.42500000     11.19200000     13.38900000
H      2.54000000     10.41900000     14.68500000
O      4.05700000      4.87600000    -11.71200000
H      5.01200000      4.87300000    -11.77000000
H      3.76700000      5.21400000    -12.56000000
O     -9.47200000      3.85700000     -1.81200000
H     -8.65600000      4.15500000     -1.41200000
H    -10.10200000      3.84600000     -1.09200000
O     15.28500000      2.55200000      7.61100000
H     15.62300000      1.82300000      8.13100000
H     14.50200000      2.20200000      7.18700000
O     -7.34000000      5.19800000      1.44200000
H     -6.87000000      4.40100000      1.19600000
H     -7.03800000      5.38900000      2.33000000
O      2.00200000     -4.16000000     -4.46800000
H      2.15000000     -3.89000000     -5.37500000
H      1.05300000     -4.11100000     -4.35600000
O     11.26200000      8.19300000     10.43400000
H     10.97600000      7.91100000      9.56500000
H     10.84000000      9.04200000     10.56100000
O    -13.92700000     -6.54800000     -5.03900000
H    -14.27300000     -7.44000000     -4.99500000
H    -13.47000000     -6.51000000     -5.87900000
O     -3.29500000      3.20800000      6.60000000
H     -4.19700000      3.32900000      6.89800000
H     -2.81000000      3.92500000      7.00800000
O      4.68400000     13.30900000      8.39200000
H      4.01800000     12.83200000      8.88700000
H      5.33400000     12.64500000      8.16500000
O     -2.35000000     -7.50700000      1.46100000
H     -3.03600000     -7.01500000      1.01000000
H     -2.78500000     -8.30500000      1.76100000
O     -0.13600000     -8.41900000     -0.86400000
H      0.65200000     -8.63100000     -0.36300000
H     -0.42000000     -9.25600000     -1.23000000
O     12.33200000      4.87200000      6.23100000
H     11.56200000      5.30000000      6.60500000
H     12.15500000      3.93600000      6.32500000
O      6.04500000     14.20300000      2.57800000
H      5.49600000     14.09500000      3.35500000
H      5.86300000     13.42800000      2.04700000
O      3.40500000    -17.45000000     -1.69300000
H      2.98200000    -17.73200000     -0.88200000
H      2.68300000    -17.17100000     -2.25600000
O    -11.24200000     -7.06000000      4.70400000
H    -11.83200000     -6.86700000      5.43200000
H    -10.39500000     -7.22300000      5.11900000
O    -12.68500000      4.51200000      7.37400000
H    -12.51200000      5.26600000      6.81100000
H    -12.56200000      4.84400000      8.26400000
O     -5.13200000     -1.38800000      0.21800000
H     -4.79700000     -1.70800000      1.05600000
H     -5.86600000     -1.96800000      0.01600000
O      6.57200000      7.17700000    -12.95600000
H      6.41200000      6.66000000    -13.74500000
H      6.65100000      6.52900000    -12.25600000
O    -10.87200000      0.23900000      3.90100000
H    -10.85500000     -0.02400000      2.98100000
H    -11.15300000      1.15400000      3.88400000
O     -1.70100000      4.38600000     -6.57800000
H     -2.14000000      4.56200000     -7.41100000
H     -2.21900000      3.68900000     -6.17700000
O      4.96300000      6.58600000      0.37200000
H      4.29700000      6.39000000     -0.28700000
H      5.79400000      6.40100000     -0.06400000
O    -11.52900000     -5.24200000     11.28200000
H    -12.16700000     -4.52900000     11.25200000
H    -11.94000000     -5.90800000     11.83500000
O      7.23200000      0.61300000     13.28700000
H      6.52100000      0.55300000     13.92500000
H      7.58800000     -0.27500000     13.24000000
O      5.64400000      9.12600000     -7.81900000
H      4.85800000      8.58100000     -7.77300000
H      5.45400000      9.76400000     -8.50600000
O      2.80700000     10.03900000     10.52600000
H      2.58700000      9.91700000      9.60300000
H      2.91000000     10.98500000     10.62500000
O     -8.48900000     -6.30400000      5.79600000
H     -7.72500000     -6.87700000      5.72700000
H     -8.73900000     -6.34800000      6.71900000
O      4.83100000     -8.69500000      2.17800000
H      4.23400000     -8.15600000      2.69700000
H      4.27000000     -9.10800000      1.52100000
O    -13.61000000      0.08700000      9.81400000
H    -13.49800000      0.78500000      9.16900000
H    -13.78900000      0.54700000     10.63500000
O      2.02900000      8.37400000      5.13400000
H      2.98100000      8.31900000      5.04900000
H      1.70100000      8.26400000      4.24100000
O      4.69400000      0.56100000      7.85900000
H      4.01500000      0.13100000      8.37900000
H      4.22900000      0.91200000      7.10000000
O      3.03500000      0.90300000      5.52600000
H      2.19100000      0.73000000      5.94300000
H      2.86500000      1.63600000      4.93500000
O     -6.63400000      6.84600000    -14.06800000
H     -6.78600000      7.79100000    -14.05500000
H     -7.44500000      6.47800000    -14.41700000
O      8.91000000     -3.27500000    -10.17500000
H      9.63800000     -3.29300000    -10.79500000
H      8.73300000     -2.34400000    -10.04000000
O      1.01400000     -2.90500000    -10.29900000
H      0.15400000     -2.68700000    -10.65900000
H      1.32900000     -3.62300000    -10.84800000
O      3.11700000      8.13700000     -7.81900000
H      2.73500000      7.90500000     -6.97300000
H      2.36500000      8.35100000     -8.37100000
O     -2.71400000      1.77600000     -5.72000000
H     -3.57500000      1.58100000     -5.35100000
H     -2.51200000      1.02000000     -6.27200000
O     -3.04300000     -8.22100000     -1.97900000
H     -2.73900000     -8.12500000     -2.88100000
H     -2.33600000     -7.85400000     -1.44800000
O     -1.09000000      4.17600000     10.14800000
H     -1.36100000      3.98200000     11.04600000
H     -0.83800000      3.32700000      9.78600000
O    -10.57600000     -3.54200000      2.61100000
H    -11.42700000     -3.93500000      2.41500000
H    -10.50700000     -3.58500000      3.56500000
O     -1.70100000     -1.07200000    -12.44200000
H     -2.13300000     -1.75400000    -11.92800000
H     -1.25100000     -1.54700000    -13.14000000
O     -9.65200000      7.42200000     11.19700000
H     -9.89000000      6.49900000     11.28800000
H     -9.31100000      7.49500000     10.30600000
O     11.71800000      3.68600000    -10.85000000
H     12.59900000      3.69100000    -11.22300000
H     11.66600000      4.50000000    -10.34900000
O      8.69100000     10.01100000     -7.09000000
H      8.52800000     10.94300000     -7.23600000
H      7.85200000      9.59000000     -7.27600000
O    -11.22800000     11.25100000      4.06300000
H    -11.68200000     12.08200000      4.20000000
H    -11.86900000     10.58400000      4.30900000
O     -7.83300000     -3.03600000      1.46600000
H     -8.02900000     -3.28500000      2.36900000
H     -8.00500000     -2.09400000      1.43500000
O     -7.40300000     10.48200000     -1.96400000
H     -8.08400000      9.81000000     -1.99100000
H     -7.21300000     10.66800000     -2.88300000
O      6.89400000     11.51800000      8.56200000
H      7.51200000     12.03100000      9.08200000
H      6.70300000     10.75200000      9.10400000
O    -11.14300000      2.05900000     -6.74100000
H    -10.50000000      2.23900000     -7.42700000
H    -10.61800000      1.85100000     -5.96900000
O      0.19800000      9.22800000    -15.63000000
H      0.94700000      9.07300000    -15.05400000
H     -0.22900000      8.37400000    -15.70200000
O      0.99500000    -15.38200000     -1.96200000
H      0.48500000    -15.04300000     -1.22700000
H      0.40400000    -15.99200000     -2.40300000
O      2.60400000     -1.58100000      8.58300000
H      2.22600000     -1.09500000      9.31600000
H      1.93000000     -1.55400000      7.90400000
O     -0.79800000      8.97200000     15.93100000
H     -1.69800000      9.29400000     15.98900000
H     -0.85100000      8.21900000     15.34200000
O      5.30100000    -12.65500000     -0.78300000
H      4.59200000    -13.10800000     -1.23900000
H      6.09900000    -12.96400000     -1.21200000
O    -16.11500000      0.02500000      4.64200000
H    -16.39300000      0.03900000      3.72600000
H    -16.20900000     -0.89000000      4.90700000
O    -16.94300000     -1.90800000     -0.19000000
H    -16.10300000     -1.45900000     -0.09100000
H    -16.93400000     -2.58500000      0.48600000
O     -4.15500000     10.10200000      6.94200000
H     -4.06100000     10.57700000      7.76800000
H     -5.00200000      9.66200000      7.01400000
O      9.56400000      7.54300000     -5.85400000
H      9.30300000      6.87900000     -5.21500000
H      9.00500000      8.29500000     -5.65900000
O     14.44400000     -1.34600000    -11.23900000
H     13.59100000     -1.13900000    -11.62200000
H     14.88100000     -0.49900000    -11.15500000
O     -2.80400000     -2.72500000     -4.37900000
H     -3.36700000     -3.13500000     -5.03600000
H     -3.30700000     -2.77600000     -3.56600000
O      4.50500000      9.00800000      1.21600000
H      4.78200000      8.12800000      0.95900000
H      3.66700000      8.87700000      1.65900000
O     14.16600000     10.72000000      1.71100000
H     14.42400000     11.58100000      1.38100000
H     13.22100000     10.79100000      1.84900000
O      8.69200000     -4.89300000      6.59900000
H      7.73700000     -4.82900000      6.59700000
H      8.95700000     -4.56800000      5.73900000
O      6.10900000     11.47700000     -4.95700000
H      5.27200000     11.94200000     -4.92100000
H      5.87200000     10.57300000     -5.16500000
O     12.57400000      3.39700000      2.19400000
H     12.32800000      2.47400000      2.24900000
H     13.32800000      3.41000000      1.60500000
O     -9.68700000     14.18700000      2.72000000
H     -9.21600000     13.41400000      3.03100000
H     -9.09300000     14.59300000      2.08900000
O    -13.10200000     -2.24300000      8.22200000
H    -12.18700000     -2.13400000      8.48300000
H    -13.51900000     -1.41400000      8.45800000
O    -10.04900000     -6.92200000     -8.15400000
H     -9.22800000     -6.71000000     -7.71000000
H    -10.10300000     -7.87700000     -8.11600000
O     15.00900000      6.59100000     -5.97100000
H     14.80700000      6.53200000     -5.03800000
H     14.66600000      7.44400000     -6.23800000
O     -4.86500000      4.55300000      2.76200000
H     -4.21400000      4.90500000      2.15500000
H     -4.45200000      3.77100000      3.12800000
O      6.35900000     15.37400000     -4.89500000
H      6.19600000     14.82300000     -4.12900000
H      7.31000000     15.36500000     -4.99800000
O     -9.21400000    -12.03900000      6.22000000
H    -10.05200000    -11.79500000      6.61300000
H     -9.20300000    -12.99600000      6.25500000
O     -9.79400000      9.10400000     -7.48200000
H     -9.76200000      8.60100000     -8.29600000
H    -10.71400000      9.35200000     -7.38900000
O    -12.99700000     -2.60500000      5.32200000
H    -13.04800000     -1.65300000      5.23500000
H    -13.15600000     -2.76900000      6.25100000
O    -11.18400000     -8.48500000     10.87400000
H    -12.00000000     -8.82200000     11.24400000
H    -11.46100000     -7.79500000     10.27200000
O     14.80300000      1.99900000     -3.38800000
H     14.01600000      2.33700000     -3.81500000
H     15.45300000      2.69300000     -3.50000000
O     -1.15200000     -4.79700000      5.83700000
H     -1.03600000     -4.07600000      5.21900000
H     -1.45000000     -4.37600000      6.64300000
O     11.48900000     -0.97400000      8.05500000
H     10.72100000     -1.42800000      8.40100000
H     11.66300000     -0.27900000      8.69000000
O     -2.42400000      7.84200000      9.18000000
H     -2.36300000      8.74600000      9.49000000
H     -2.69900000      7.34300000      9.94800000
O     -0.45500000     -8.69200000      3.09000000
H     -0.81900000     -8.27700000      3.87200000
H     -0.88000000     -8.24200000      2.36000000
O     10.50600000      3.25200000     -1.91100000
H      9.66700000      2.86600000     -2.16300000
H     10.69200000      2.87900000     -1.04900000
O      8.43700000     -9.54500000      2.31400000
H      7.80000000     -9.96300000      1.73400000
H      9.28700000     -9.84600000      1.99200000
O    -10.25800000      0.95700000    -10.90200000
H    -10.05700000      1.77200000    -11.36200000
H    -11.00000000      1.17700000    -10.33800000
O     -1.17600000     -6.90200000    -14.13000000
H     -1.78900000     -6.73600000    -14.84600000
H     -0.50600000     -6.22600000    -14.22600000
O      2.96800000    -10.76700000    -10.58300000
H      3.18100000     -9.91600000    -10.19800000
H      2.06200000    -10.92800000    -10.32000000
O     10.05700000      1.14800000      4.30000000
H     10.40900000      1.25100000      3.41600000
H      9.11400000      1.28300000      4.20000000
O     11.54900000      0.68500000      1.98400000
H     12.03300000     -0.12200000      1.80900000
H     11.11500000      0.88900000      1.15600000
O     -0.26300000      4.82000000    -13.12500000
H      0.24500000      4.02000000    -13.26300000
H     -1.16400000      4.57000000    -13.33300000
O     13.51100000     -3.97400000    -10.75300000
H     14.09100000     -3.21600000    -10.82900000
H     13.03300000     -3.82800000     -9.93600000
O      0.53900000     11.02800000     -0.12100000
H      0.42700000     10.56600000     -0.95300000
H     -0.23200000     11.59000000     -0.05400000
O      6.39100000      3.11600000     15.01800000
H      6.35400000      3.90400000     15.56000000
H      7.31300000      2.85800000     15.03400000
O      7.38200000      0.83700000      3.15500000
H      6.58900000      0.30400000      3.22600000
H      7.44900000      1.04300000      2.22300000
O     -6.17100000      5.14000000      5.43100000
H     -7.11300000      5.09000000      5.26900000
H     -5.77200000      4.80100000      4.63100000
O     11.96100000     -6.54800000      0.09000000
H     12.24000000     -5.99700000      0.82200000
H     12.77500000     -6.89700000     -0.27100000
O    -12.77800000     -8.94000000     -7.70600000
H    -13.20000000     -9.72900000     -8.04600000
H    -11.86300000     -9.19200000     -7.58200000
O     -7.21100000    -11.31200000     -5.11400000
H     -8.13700000    -11.22100000     -5.33900000
H     -6.88000000    -11.97200000     -5.72300000
O     -4.35300000    -11.95400000     13.54500000
H     -4.47100000    -12.57600000     12.82700000
H     -3.54900000    -11.48400000     13.32500000
O      4.63700000     -7.27900000     13.29800000
H      4.06800000     -8.03000000     13.13300000
H      4.07400000     -6.51700000     13.15600000
O     -1.29300000     -3.18200000      8.27700000
H     -0.41700000     -3.45700000      8.54600000
H     -1.42000000     -2.33400000      8.70100000
O     -0.65100000     15.76000000      4.52400000
H     -0.83000000     16.35200000      5.25500000
H     -1.51400000     15.44600000      4.25400000
O      1.62900000     -8.45500000      1.16900000
H      1.93300000     -9.35900000      1.24800000
H      0.95300000     -8.37000000      1.84200000
O      2.81200000     -0.14000000     -4.48000000
H      2.93400000      0.43300000     -3.72300000
H      2.71400000     -1.01500000     -4.10400000
O     -1.28200000     -7.22800000      5.08100000
H     -2.20000000     -7.07700000      4.85800000
H     -0.99900000     -6.41200000      5.49500000
O      6.20100000    -12.31400000      1.97600000
H      6.44200000    -13.17400000      1.63300000
H      5.44400000    -12.05000000      1.45200000
O      8.74600000      4.70400000      9.46400000
H      8.37300000      4.55000000     10.33300000
H      8.57700000      3.89300000      8.98400000
O      8.72500000     -1.76800000     13.39500000
H      8.82500000     -2.61700000     13.82600000
H      9.28500000     -1.82500000     12.62100000
O      8.96300000      8.73500000      8.27800000
H      8.01400000      8.66900000      8.17200000
H      9.29700000      7.88900000      7.98000000
O    -14.56900000     -4.74000000      8.37500000
H    -13.90200000     -4.05400000      8.39700000
H    -15.29000000     -4.38900000      8.89700000
O    -10.17000000     -5.05000000      8.93600000
H    -10.74100000     -5.19300000      9.69100000
H     -9.28300000     -5.12500000      9.28900000
O     13.19300000    -11.93200000     -3.19000000
H     13.33000000    -10.98400000     -3.19900000
H     12.24400000    -12.03600000     -3.13200000
O     -4.61100000     -6.06600000      0.42800000
H     -4.44400000     -5.26900000     -0.07500000
H     -5.55700000     -6.06300000      0.57500000
O     -2.85900000      6.29400000     -4.21300000
H     -2.77200000      5.41800000     -3.83600000
H     -1.98200000      6.67100000     -4.14700000
O      8.80300000      4.12700000      5.46200000
H      7.96400000      3.70900000      5.27100000
H      9.21700000      4.23700000      4.60600000
O      3.29100000      2.16400000    -12.06100000
H      3.53800000      1.64200000    -11.29700000
H      3.74200000      2.99900000    -11.93700000
O     -4.61400000     -8.97000000    -10.61800000
H     -4.51200000     -8.02900000    -10.75800000
H     -5.33000000     -9.04200000     -9.98700000
O     -1.01500000     10.41800000     -2.21400000
H     -1.58900000     11.14000000     -2.46900000
H     -1.51000000      9.94500000     -1.54500000
O     13.23200000      9.78500000      6.37100000
H     12.60200000      9.94500000      7.07400000
H     13.37500000      8.83900000      6.38900000
O     10.83600000     -8.07800000     -9.63900000
H     11.75400000     -7.83600000     -9.75800000
H     10.37000000     -7.24200000     -9.61100000
O     -0.78400000     16.62500000     -4.51000000
H     -0.44800000     16.97800000     -3.68600000
H     -1.64600000     17.02900000     -4.61100000
O      1.69400000      7.28100000     -0.53600000
H      1.64500000      7.30600000      0.42000000
H      2.23100000      8.03900000     -0.76900000
O     -1.78500000     -9.74500000     -9.64500000
H     -2.37500000     -9.10900000    -10.04900000
H     -1.06100000     -9.21800000     -9.30600000
O      7.22200000    -14.80500000      0.98100000
H      7.83300000    -15.31700000      0.45100000
H      6.41600000    -15.32100000      0.98300000
O     -5.24600000     -1.67000000    -12.25200000
H     -6.19700000     -1.74200000    -12.33200000
H     -5.04600000     -0.78800000    -12.56600000
O     -9.45400000     -5.14100000      0.55100000
H     -9.55800000     -4.55400000     -0.19700000
H     -9.65200000     -4.59700000      1.31300000
O     14.62400000     -0.38300000      1.31700000
H     14.96700000      0.19400000      0.63500000
H     14.69000000      0.13100000      2.12100000
O     -5.48400000     -6.87000000     -2.74400000
H     -6.37600000     -7.21500000     -2.79400000
H     -4.95900000     -7.60900000     -2.43600000
O      3.14100000      9.35500000     -1.45900000
H      2.72400000      9.86100000     -2.15700000
H      3.55700000     10.01400000     -0.90200000
O     -6.35200000      3.45200000    -14.89200000
H     -6.15300000      4.06700000    -14.18600000
H     -5.61700000      3.53700000    -15.49900000
O     -4.91000000    -17.49300000     -4.50900000
H     -5.83400000    -17.24500000     -4.55200000
H     -4.51400000    -16.83900000     -3.93300000
O      2.05700000     11.97900000      6.65600000
H      2.90700000     11.99400000      6.21700000
H      1.48900000     12.50700000      6.09500000
O    -13.29100000      5.79100000      1.66300000
H    -14.22200000      5.61700000      1.52200000
H    -12.88100000      5.59700000      0.82100000
O     -7.57300000     -5.09600000    -15.24100000
H     -7.64100000     -4.64500000    -14.39900000
H     -8.42400000     -5.51800000    -15.35700000
O     -5.20100000      4.52100000     13.87100000
H     -5.07000000      3.83600000     13.21600000
H     -6.07900000      4.35800000     14.21600000
O      7.17800000    -12.40000000      4.56500000
H      6.84500000    -13.28100000      4.73200000
H      6.76500000    -12.14000000      3.74100000
O     -5.04600000     -2.99700000     -2.77200000
H     -4.83300000     -2.11200000     -2.47600000
H     -5.58300000     -3.36200000     -2.06800000
O     12.37700000      7.40300000      2.04100000
H     12.33500000      7.15100000      1.11800000
H     11.99500000      8.28000000      2.06700000
O      2.17800000     -9.62400000     -3.92300000
H      1.55900000    -10.11800000     -3.38500000
H      2.32400000    -10.17800000     -4.68900000
O    -11.55400000     -5.57500000     -3.67700000
H    -12.33300000     -5.93600000     -4.10000000
H    -11.09500000     -5.11000000     -4.37600000
O     -3.54700000     -7.73400000     12.40600000
H     -2.79200000     -7.59100000     11.83400000
H     -3.26700000     -7.40200000     13.25900000
O    -11.18500000     -1.19900000      1.54500000
H    -11.30900000     -1.37500000      0.61200000
H    -10.92100000     -2.04200000      1.91400000
O     -2.94400000     14.29400000     -7.94900000
H     -2.69000000     13.78100000     -8.71600000
H     -3.82100000     13.97800000     -7.73000000
O     -2.26900000      5.18900000      7.94300000
H     -2.09300000      6.10500000      8.15800000
H     -1.91500000      4.69600000      8.68300000
O      2.23500000      0.32000000     11.04700000
H      3.16100000      0.27900000     11.28600000
H      1.78700000     -0.16600000     11.73900000
O     18.88600000      0.68600000      0.49800000
H     19.21700000      1.51900000      0.83400000
H     17.96700000      0.85900000      0.29300000
O      5.04900000      0.84400000     15.88100000
H      5.15500000      1.72900000     15.53300000
H      5.16600000      0.94300000     16.82600000
O     -3.07400000     -5.17200000      8.67700000
H     -2.51200000     -5.60300000      9.32100000
H     -2.64600000     -4.33300000      8.50900000
O      7.60500000      4.25400000     -7.80400000
H      8.50300000      4.54600000     -7.95800000
H      7.22800000      4.92800000     -7.23800000
O     10.80500000     -5.65800000    -13.27400000
H     10.83600000     -5.71500000    -14.22900000
H     11.53900000     -6.19500000    -12.97800000
O     15.16700000      6.85300000      7.98600000
H     15.53300000      7.68100000      8.29700000
H     14.49800000      7.11100000      7.35200000
O     10.74500000      1.71500000     12.20500000
H     10.15600000      2.24100000     12.74500000
H     10.16700000      1.12000000     11.72900000
O     -6.79200000     16.76100000      2.47100000
H     -7.64000000     16.55700000      2.86500000
H     -6.60400000     16.01100000      1.90700000
O      7.99200000     11.03100000    -10.58600000
H      8.45100000     10.21100000    -10.76400000
H      8.21400000     11.59600000    -11.32600000
O      5.48100000     -0.56600000    -14.78400000
H      4.63000000     -0.98500000    -14.91200000
H      5.93000000     -1.12300000    -14.14800000
O      0.86400000      9.26500000    -12.18300000
H      1.41000000      9.12200000    -12.95600000
H      0.86000000     10.21500000    -12.06400000
O      2.78100000     -6.43500000    -12.05300000
H      3.58000000     -6.69500000    -11.59600000
H      3.04000000     -6.37000000    -12.97200000
O      6.04900000     -1.87300000    -11.35800000
H      5.62700000     -2.58800000    -10.88300000
H      6.62400000     -1.46200000    -10.71200000
O     10.12500000     13.81900000     -4.26900000
H      9.96700000     14.40800000     -5.00700000
H     10.92700000     14.15200000     -3.86500000
O     -1.05200000     -7.35800000     16.90500000
H     -2.00700000     -7.30200000     16.88500000
H     -0.80400000     -7.53800000     15.99900000
O      9.15300000      0.18200000     -7.22400000
H      9.19400000      0.98700000     -6.70800000
H      9.03400000     -0.51200000     -6.57700000
O     -3.13000000    -12.29600000      1.82700000
H     -3.53000000    -12.26400000      2.69600000
H     -2.92200000    -13.22100000      1.69300000
O     -8.66600000     11.89200000      3.84500000
H     -9.61100000     11.90900000      3.99700000
H     -8.40700000     10.99300000      4.04500000
O     -7.44900000     -5.15700000      9.63000000
H     -6.87400000     -5.59800000     10.25400000
H     -6.91700000     -4.44400000      9.27600000
O    -11.53400000     -1.55700000     -1.07800000
H    -11.83600000     -1.41300000     -1.97500000
H    -11.48500000     -2.50900000     -0.99200000
O     -4.98800000    -11.64100000     -9.38300000
H     -4.81200000    -12.39700000     -9.94400000
H     -4.77400000    -10.88400000     -9.92700000
O      3.19200000     -2.38800000      2.79900000
H      3.16900000     -3.29900000      3.09200000
H      2.32600000     -2.04400000      3.01900000
O     -1.56300000     10.67300000     12.98300000
H     -1.29000000      9.78000000     12.76900000
H     -0.74400000     11.16300000     13.05500000
O     -2.81700000      5.27800000      0.78500000
H     -2.46900000      4.42700000      0.52200000
H     -2.06800000      5.73600000      1.16600000
O     -1.45600000    -13.57000000     -4.57400000
H     -1.77600000    -14.26200000     -5.15300000
H     -2.23400000    -13.05400000     -4.36400000
O     -3.10100000      4.29300000    -13.88100000
H     -3.88500000      4.59200000    -13.42000000
H     -3.30700000      4.41800000    -14.80800000
O     15.43800000      3.74700000     -6.43800000
H     15.07000000      4.50500000     -5.98400000
H     16.26100000      3.57100000     -5.98300000
O     -4.75500000    -15.49800000     -2.77000000
H     -5.36800000    -15.45900000     -2.03500000
H     -4.51400000    -14.58500000     -2.92900000
O     -1.78300000     -1.85600000      4.65200000
H     -2.62800000     -1.43700000      4.81200000
H     -2.00400000     -2.69600000      4.25000000
O     -6.44300000      6.18400000     11.06400000
H     -5.53200000      6.38900000     10.85500000
H     -6.94200000      6.53400000     10.32600000
O      8.55100000      2.95300000     13.39900000
H      8.06800000      2.13200000     13.48400000
H      8.03700000      3.47000000     12.77800000
O     15.81000000      5.82900000     -0.09500000
H     15.52900000      6.73600000      0.02900000
H     16.41300000      5.66400000      0.63000000
O      2.38800000    -13.65600000      5.76300000
H      2.75000000    -13.46700000      4.89700000
H      3.01700000    -13.27400000      6.37400000
O     -9.12600000    -15.69300000     -2.86400000
H     -9.84700000    -15.93400000     -3.44500000
H     -9.40700000    -14.87100000     -2.46200000
O      6.00100000     -3.18400000      4.06900000
H      5.68100000     -3.72800000      3.35000000
H      5.62300000     -2.32100000      3.90400000
O      2.54000000      5.44500000     16.71900000
H      2.44900000      6.32500000     16.35200000
H      3.08900000      4.97800000     16.08800000
O    -10.38800000     -2.06800000      8.55000000
H     -9.98000000     -1.77600000      9.36500000
H     -9.96000000     -2.90100000      8.35400000
O     16.78900000      3.29600000      3.99200000
H     16.54000000      4.11900000      4.41300000
H     17.44300000      2.91500000      4.57800000
O     11.33900000     -5.42600000      6.63600000
H     10.42000000     -5.32600000      6.88500000
H     11.34100000     -6.15100000      6.01200000
O     -5.27800000     14.98500000     -1.25900000
H     -5.58000000     14.34400000     -1.90200000
H     -4.44300000     15.29800000     -1.60700000
O      2.20200000     12.65000000      4.01100000
H      3.11300000     12.51000000      3.75100000
H      1.71100000     11.98500000      3.52800000
O     -8.35900000    -15.16900000      3.17800000
H     -8.14100000    -15.15300000      4.11000000
H     -7.80000000    -14.49500000      2.79100000
O     15.08800000     -7.79700000      3.26000000
H     15.62600000     -7.48300000      2.53300000
H     15.43400000     -7.34200000      4.02800000
O      6.96600000     13.10000000     -7.17000000
H      6.65100000     12.62500000     -6.40100000
H      6.21000000     13.13800000     -7.75400000
O      1.22500000     -4.87700000      3.60800000
H      0.60500000     -5.08600000      2.91000000
H      0.90600000     -4.05200000      3.97400000
O     -2.24000000     12.20900000     -3.79000000
H     -1.54100000     12.69300000     -4.23200000
H     -2.50400000     11.54000000     -4.42200000
O     -5.14300000      4.97700000     -7.88800000
H     -5.66500000      5.45000000     -8.53500000
H     -4.25800000      4.96900000     -8.25300000
O     -7.86800000      4.26300000     12.17500000
H     -7.95300000      4.54400000     13.08600000
H     -7.35800000      4.95600000     11.75700000
O     -2.88900000      8.18300000     -9.83700000
H     -2.23500000      8.70600000     -9.37400000
H     -3.72200000      8.61300000     -9.64100000
O      6.99500000     -8.55700000      4.54500000
H      6.29600000     -8.48500000      3.89500000
H      7.76500000     -8.81900000      4.04100000
O     -8.99300000      2.73000000    -14.88800000
H     -9.38200000      2.97100000    -15.72800000
H     -8.06900000      2.96400000    -14.97500000
O      4.75300000     15.81700000     -0.80300000
H      4.32500000     16.67100000     -0.86500000
H      4.25800000     15.34900000     -0.13100000
O     -2.46300000      5.33600000     13.11600000
H     -1.86500000      4.68100000     13.47700000
H     -3.28700000      5.19000000     13.58000000
O     10.50100000      5.80500000     -0.77800000
H      9.97400000      5.73900000      0.01800000
H     10.53400000      4.91100000     -1.11800000
O      3.47700000     -9.58600000     12.40700000
H      2.82300000    -10.25900000     12.21800000
H      4.14300000     -9.70400000     11.72900000
O    -15.94100000     -0.09800000      7.64300000
H    -16.34500000     -0.68800000      7.00600000
H    -16.34100000      0.75400000      7.46700000
O     13.72000000      8.92700000     -4.77400000
H     13.29000000      9.66900000     -5.20000000
H     13.92200000      9.24100000     -3.89300000
O      5.01900000     -0.02800000     11.53700000
H      5.96400000      0.09800000     11.45000000
H      4.91900000     -0.54000000     12.34000000
O     -0.55700000     13.31400000      6.33400000
H     -0.79800000     13.45600000      5.41800000
H     -0.30400000     14.18000000      6.65200000
O    -10.92400000      9.57300000      1.30700000
H    -10.63600000     10.46600000      1.11600000
H    -11.38900000      9.64400000      2.14000000
O      9.74900000      6.27300000    -10.25300000
H     10.40700000      6.70700000     -9.71000000
H      8.91100000      6.57400000     -9.90100000
O     12.26500000      2.69800000     -6.96500000
H     12.85600000      3.04700000     -7.63200000
H     12.84600000      2.31800000     -6.30600000
O     -4.36700000    -13.13900000     -4.57700000
H     -4.05300000    -12.23500000     -4.56100000
H     -4.89300000    -13.19500000     -5.37500000
O      5.27100000     10.78400000     -9.97100000
H      4.80100000     10.24600000    -10.60900000
H      6.16100000     10.84400000    -10.31800000
O      9.35600000      2.10100000     -9.68400000
H     10.07100000      1.70400000     -9.18800000
H      9.76700000      2.82400000    -10.15900000
O      2.58300000     17.65500000      0.95500000
H      1.89400000     16.99200000      0.98100000
H      3.22900000     17.35400000      1.59400000
O     -7.33300000      9.53900000      5.45000000
H     -6.53200000      9.02800000      5.56400000
H     -7.07800000     10.43600000      5.66600000
O     -5.76700000     14.94900000      6.75900000
H     -5.52000000     15.70800000      6.23100000
H     -6.51300000     15.25000000      7.27800000
O     -6.49200000      6.41200000     -6.14700000
H     -7.33800000      6.28200000     -6.57700000
H     -5.88000000      5.88100000     -6.65700000
O     11.40100000     10.82700000      8.13800000
H     11.76000000     11.44000000      8.77900000
H     10.82200000     10.26000000      8.64700000
O     -8.60900000     -4.55600000     -2.87600000
H     -9.38000000     -4.95000000     -2.46800000
H     -8.31700000     -5.20800000     -3.51400000
O      7.33100000     -6.06600000     14.65700000
H      8.15300000     -5.65800000     14.38400000
H      6.97000000     -6.43900000     13.85300000
O    -15.65700000     -6.29300000      1.47400000
H    -14.86600000     -6.06300000      0.98600000
H    -15.34100000     -6.81300000      2.21300000
O      5.83600000     -7.71700000     -2.98100000
H      5.33600000     -8.50300000     -2.76000000
H      5.36000000     -7.00300000     -2.55800000
O    -11.69400000      6.29800000     -7.23800000
H    -11.73500000      5.48800000     -6.73000000
H    -11.46500000      6.97200000     -6.59800000
O     -9.33900000     -1.28500000    -14.78800000
H     -8.43200000     -1.01900000    -14.63500000
H     -9.80300000     -1.02400000    -13.99300000
O    -10.98300000    -12.51100000     -2.32500000
H    -10.91200000    -12.74800000     -3.25000000
H    -11.55500000    -11.74400000     -2.31700000
O     -6.09500000      3.31800000      7.36500000
H     -6.70200000      2.66400000      7.01800000
H     -6.13400000      4.03900000      6.73600000
O     12.64800000      0.48000000     -1.94900000
H     13.42500000     -0.07600000     -1.89700000
H     12.48000000      0.56900000     -2.88800000
O     -8.16900000      2.79000000      3.64500000
H     -8.42200000      2.77000000      2.72200000
H     -8.80200000      3.38000000      4.05400000
O     10.13000000      2.02100000     -5.22200000
H     10.48400000      2.58000000     -5.91400000
H     10.85500000      1.44300000     -4.98600000
O     13.16900000     -2.47900000     -0.56900000
H     12.31700000     -2.43700000     -1.00300000
H     13.04600000     -1.99600000      0.24800000
O     16.30100000     -0.65300000      8.70800000
H     16.09200000     -0.58800000      7.77600000
H     15.89900000     -1.47600000      8.98700000
O     13.59800000      7.09700000      5.75000000
H     13.16500000      6.24700000      5.82400000
H     14.09200000      7.04400000      4.93100000
O      4.84100000      8.23000000      9.70600000
H      4.22800000      8.80600000     10.16200000
H      4.41800000      7.37100000      9.71900000
O     -7.17400000    -15.79400000     -4.68700000
H     -6.56800000    -15.14500000     -4.32900000
H     -7.90400000    -15.80800000     -4.06900000
O     -9.80300000     10.10400000     12.09800000
H     -8.93900000     10.48800000     12.24400000
H     -9.62300000      9.20100000     11.83800000
O     -6.59200000      0.23700000    -14.83700000
H     -6.73200000      0.66600000    -15.68100000
H     -6.07200000      0.86300000    -14.33300000
O     16.21300000      1.03400000     -0.67000000
H     15.84600000      1.09000000     -1.55300000
H     16.52200000      1.92100000     -0.48300000
O      5.56700000      7.59800000     15.22000000
H      6.41700000      7.73500000     14.80000000
H      4.96200000      8.14500000     14.71900000
O      4.52400000     11.20800000      5.54600000
H      5.39400000     11.59300000      5.64800000
H      4.68900000     10.27400000      5.41700000
O     -0.60900000     16.61500000     -7.34300000
H     -0.93000000     16.44800000     -6.45700000
H     -0.90100000     17.50500000     -7.53900000
O     -8.68900000     -7.60300000    -12.67700000
H     -8.48000000     -6.93900000    -12.01900000
H     -7.92100000     -8.17500000    -12.69200000
O     -2.01800000     10.71600000     10.20600000
H     -1.90300000     11.13200000     11.06000000
H     -1.35300000     11.12300000      9.65000000
O      9.70800000     -0.53200000     15.59900000
H      9.60800000     -0.87600000     14.71200000
H      9.55600000     -1.28700000     16.16800000
O     -5.33800000      7.35500000     -3.73700000
H     -5.97100000      7.16000000     -4.42800000
H     -4.53100000      6.92700000     -4.02400000
O      0.30600000     -8.45800000     -8.60300000
H     -0.10400000     -8.64300000     -7.75800000
H      1.03400000     -7.87400000     -8.39200000
O      4.30400000     -5.18000000     -7.61100000
H      3.36700000     -5.00800000     -7.51200000
H      4.62100000     -5.30200000     -6.71700000
O      2.35300000      4.43300000      2.45800000
H      2.05900000      4.35400000      1.55100000
H      3.13800000      3.88700000      2.50500000
O      9.85600000     -5.59800000     -8.63400000
H     10.20500000     -4.81000000     -9.05100000
H      8.91000000     -5.45500000     -8.60700000
O      3.81100000     15.61000000     -4.72500000
H      4.71500000     15.72900000     -5.01500000
H      3.28100000     15.92600000     -5.45700000
O     -4.77000000     10.13400000     -8.88200000
H     -5.51300000     10.57500000     -9.29200000
H     -5.08300000      9.89900000     -8.00800000
O     -0.72900000     -9.13100000     -6.07500000
H     -1.64600000     -8.90600000     -6.22800000
H     -0.66300000    -10.05200000     -6.32600000
O     -0.06600000      7.59000000      7.12600000
H     -0.65500000      8.25300000      7.48700000
H      0.42900000      8.05200000      6.45000000
O      9.69800000     -9.59500000      9.40700000
H     10.25400000    -10.34800000      9.61100000
H      9.78000000     -9.48700000      8.46000000
O     -9.82700000     -7.34600000      2.02900000
H    -10.10800000     -7.23200000      2.93700000
H     -9.89300000     -6.47100000      1.64700000
O    -12.95500000      2.70000000      0.29800000
H    -12.89700000      2.68100000      1.25400000
H    -12.66300000      3.57900000      0.05800000
O    -10.34100000     12.65800000     -2.60900000
H     -9.91400000     13.19300000     -3.27900000
H    -10.25600000     11.76000000     -2.93000000
O    -13.94800000     -5.86200000      5.62100000
H    -13.83200000     -5.01200000      5.19600000
H    -14.14900000     -5.64800000      6.53200000
O      6.59500000    -10.26300000     -4.26000000
H      5.86600000    -10.48100000     -3.67900000
H      7.02600000     -9.52200000     -3.83500000
O     -2.73400000     -0.52100000     -7.74600000
H     -1.87300000     -0.53400000     -7.32800000
H     -2.60000000     -0.02600000     -8.55500000
O     -0.74900000     -5.31800000      1.62700000
H     -1.11900000     -6.20000000      1.66200000
H     -0.54100000     -5.18300000      0.70200000
O      7.95000000      9.57100000      2.77500000
H      8.42800000      8.96200000      3.33900000
H      8.46900000     10.37500000      2.79800000
O     -1.60000000     -6.87100000     10.42000000
H     -0.70300000     -6.75400000     10.73300000
H     -1.54000000     -7.57600000      9.77600000
O     -5.40400000    -13.19200000     -7.18800000
H     -5.46400000    -14.03200000     -7.64400000
H     -5.13400000    -12.57100000     -7.86500000
O      5.39700000    -14.59300000      4.05400000
H      5.21800000    -15.13000000      4.82700000
H      5.89700000    -15.16700000      3.47400000
O     -2.78100000     15.76100000     -2.68100000
H     -2.22900000     16.50900000     -2.45500000
H     -2.71200000     15.69100000     -3.63300000
O      7.31600000      6.94600000     -9.33800000
H      6.51500000      7.40800000     -9.08800000
H      7.01000000      6.19200000     -9.84100000
O     15.51800000     -5.50600000     -3.71300000
H     15.80900000     -6.40900000     -3.58600000
H     14.95600000     -5.32600000     -2.96000000
O    -10.59500000      7.45900000     -0.01800000
H     -9.75800000      7.68800000     -0.42300000
H    -10.82400000      8.22500000      0.50800000
O      7.11900000    -14.36400000     -8.14300000
H      6.61800000    -13.69500000     -8.61000000
H      8.03300000    -14.16200000     -8.34300000
O     -4.26100000    -13.34800000     11.31200000
H     -4.84100000    -13.96700000     10.86800000
H     -3.70500000    -12.99900000     10.61500000
O      1.60800000     15.12600000      3.14300000
H      0.79500000     15.40600000      3.56400000
H      1.67400000     14.19300000      3.34400000
O    -13.78300000      4.29800000    -10.79900000
H    -13.64000000      4.80300000     -9.99800000
H    -13.64800000      3.38800000    -10.53600000
O     -9.56500000      1.96600000     -3.89100000
H     -9.15400000      2.60900000     -3.31300000
H    -10.39700000      1.75900000     -3.46500000
O     -5.44800000    -14.30900000      0.17500000
H     -5.32500000    -13.59100000     -0.44600000
H     -6.35100000    -14.59600000      0.03400000
O     -5.18100000    -12.44500000     -1.66900000
H     -5.11000000    -11.55200000     -1.33100000
H     -5.00300000    -12.36100000     -2.60600000
O      9.45000000    -10.62000000    -10.19900000
H      9.74800000    -10.58500000    -11.10800000
H      9.74200000     -9.79100000     -9.82000000
O      0.12100000      3.45100000      3.84500000
H      0.56500000      3.88400000      3.11600000
H     -0.50800000      4.10000000      4.16200000
O      6.80900000      7.51400000     11.68800000
H      6.50900000      8.25900000     12.20900000
H      6.41400000      7.65000000     10.82700000
O     -3.59600000    -10.42700000     -4.09000000
H     -4.09700000     -9.82000000     -3.54500000
H     -3.21100000     -9.87500000     -4.77100000
O     11.72500000     -1.15900000      4.98200000
H     11.03000000     -0.52900000      4.79500000
H     11.71200000     -1.25400000      5.93500000
O     13.98100000     -9.10400000     -3.04400000
H     13.26800000     -8.51000000     -2.81200000
H     14.12900000     -8.94800000     -3.97700000
O     -2.55500000     11.96500000     -9.30100000
H     -3.30900000     11.38000000     -9.23000000
H     -1.79500000     11.39000000     -9.21000000
O     11.29500000    -10.00100000     -4.13600000
H     10.43000000     -9.94200000     -4.54100000
H     11.46900000     -9.11600000     -3.81400000
O     -7.92300000     -6.10000000     -6.17800000
H     -8.54400000     -5.39100000     -6.01100000
H     -7.07200000     -5.66600000     -6.22700000
O    -10.27500000     -9.57000000     -4.07400000
H    -11.22600000     -9.56400000     -3.96900000
H     -9.99100000     -8.72100000     -3.73600000
O     -6.99400000     -2.27500000     15.83000000
H     -6.58500000     -3.10300000     15.57900000
H     -6.48900000     -1.60800000     15.36500000
O    -11.31900000      7.02200000      8.65800000
H    -11.91200000      7.05000000      9.40900000
H    -11.33300000      7.91200000      8.30800000
O     -5.40100000     -5.92100000     11.49600000
H     -5.07700000     -5.02200000     11.45000000
H     -4.69300000     -6.41000000     11.91600000
O     -6.81800000      3.07500000     -4.50800000
H     -7.63300000      3.44300000     -4.85000000
H     -6.27000000      2.94500000     -5.28200000
O      3.52700000    -10.83600000      0.43600000
H      2.68000000    -11.26900000      0.33300000
H      4.14600000    -11.41200000     -0.01200000
O      6.18900000      3.60000000     -1.02800000
H      5.67300000      2.93100000     -0.57800000
H      5.91700000      3.53700000     -1.94300000
O     -1.53900000     -4.16400000     12.06200000
H     -2.48300000     -4.01400000     12.11300000
H     -1.45100000     -4.96600000     11.54600000
O     -3.00900000      5.47300000     -9.90900000
H     -2.14200000      5.32000000    -10.28300000
H     -3.02800000      6.41200000     -9.72400000
O    -13.58700000      0.38600000      5.74100000
H    -13.26100000      1.08500000      6.30700000
H    -14.51600000      0.58700000      5.62300000
O     -9.58800000      3.37500000    -12.25400000
H     -9.46800000      3.06400000    -13.15100000
H     -9.98800000      4.23900000    -12.35000000
O      1.12400000      0.76500000    -17.25800000
H      0.29600000      0.85600000    -17.72900000
H      0.87700000      0.79100000    -16.33300000
O     -6.33700000    -13.28700000      2.74800000
H     -5.64300000    -13.15300000      3.39400000
H     -5.87400000    -13.53700000      1.94800000
O    -15.26200000      2.83800000      8.44600000
H    -15.34300000      2.95600000      9.39300000
H    -14.34200000      2.60800000      8.31200000
O    -11.44700000      2.92700000      3.24000000
H    -11.85700000      3.38800000      3.97200000
H    -10.90700000      3.59200000      2.81200000
O      2.05500000      4.88300000     12.82600000
H      2.52800000      4.37500000     13.48600000
H      1.94100000      5.74600000     13.22500000
O     10.46300000      8.48700000     -8.43900000
H     10.09600000      7.91600000     -7.76400000
H      9.92200000      9.27600000     -8.40600000
O     -0.37900000     14.92200000     -9.52200000
H     -0.77900000     15.42300000     -8.81100000
H      0.22400000     15.53700000     -9.93900000
O     -9.46800000     -2.06100000     -7.12300000
H     -9.03100000     -1.27100000     -6.80600000
H     -9.45500000     -1.97500000     -8.07700000
O     10.70200000     10.37500000      5.49700000
H     11.57600000     10.69800000      5.27900000
H     10.63700000     10.48200000      6.44600000
O     -6.59800000    -15.20500000      6.70900000
H     -7.34300000    -15.29500000      7.30300000
H     -5.98900000    -14.63200000      7.17600000
O     12.08400000      7.93800000     -0.96700000
H     11.32500000      8.52100000     -0.98300000
H     11.71600000      7.06900000     -0.80800000
O     -8.84900000     -7.77700000     -2.42800000
H     -8.27400000     -8.51200000     -2.64200000
H     -8.32000000     -7.21800000     -1.85900000
O     -7.65000000    -11.71300000     -9.20100000
H     -6.70400000    -11.59000000     -9.28200000
H     -7.95100000    -11.85500000    -10.09900000
O      9.11900000     -4.79300000      0.88200000
H      9.34500000     -5.52400000      1.45800000
H      8.17800000     -4.88800000      0.73300000
O      0.22200000    -17.11100000      2.67600000
H      0.05600000    -16.41000000      2.04600000
H      0.12400000    -16.69300000      3.53100000
O     -4.73300000      1.09700000      1.62400000
H     -5.37800000      0.82700000      2.27800000
H     -4.75500000      0.40300000      0.96500000
O      2.11600000     -0.36400000     14.84000000
H      2.87200000     -0.75900000     14.40700000
H      2.18400000     -0.65000000     15.75100000
O    -10.34000000     -9.84500000     -8.25900000
H    -10.52500000    -10.10400000     -9.16200000
H     -9.67600000    -10.46700000     -7.96200000
O      7.24600000     11.55800000      5.71500000
H      7.30100000     11.50100000      6.66900000
H      7.65000000     10.74900000      5.40300000
O    -15.28600000      1.98600000     -8.65900000
H    -15.76500000      2.17600000     -9.46500000
H    -15.67300000      2.56900000     -8.00600000
O      0.21900000     -5.43400000     -1.08100000
H      0.35700000     -6.37300000     -1.20900000
H     -0.07000000     -5.11600000     -1.93600000
O     -3.25400000     -8.37500000     -6.36100000
H     -4.19100000     -8.36400000     -6.16500000
H     -3.17300000     -7.86900000     -7.16900000
O      0.95400000      4.28600000    -16.76400000
H      0.50600000      5.11700000    -16.92300000
H      0.32000000      3.61800000    -17.02300000
O      2.27300000     -8.56900000     10.05500000
H      2.02000000     -8.03300000      9.30400000
H      3.20300000     -8.38000000     10.18200000
O      3.64000000     -2.41900000     -2.92900000
H      3.03200000     -3.02900000     -3.34600000
H      3.51000000     -2.55600000     -1.99000000
O     10.00000000     -6.94400000      2.26200000
H     10.77300000     -6.72600000      2.78100000
H     10.05700000     -7.89000000      2.13000000
O      4.93000000     -0.41600000      3.39600000
H      4.65100000      0.19900000      4.07500000
H      4.21400000     -1.04900000      3.33700000
O      9.17000000      0.77700000      9.92600000
H      8.33400000      0.37700000      9.68400000
H      9.24900000      1.53500000      9.34700000
O     -7.89700000     12.02700000      0.83100000
H     -8.34900000     11.71200000      1.61400000
H     -7.52300000     11.23900000      0.43700000
O    -10.13100000      0.81600000      8.66700000
H    -10.21200000     -0.12600000      8.51700000
H     -9.55700000      0.89000000      9.42900000
O     -6.29500000      0.36600000      3.68100000
H     -6.48600000     -0.45200000      4.14000000
H     -6.85900000      1.01400000      4.10300000
O      2.33000000    -17.45600000      0.84500000
H      1.50700000    -17.33400000      1.32000000
H      2.82300000    -18.08100000      1.37600000
O      7.11500000      0.88600000      6.78300000
H      6.18500000      0.73400000      6.95600000
H      7.53100000      0.04200000      6.95600000
O    -13.52000000     -8.96700000     -0.43400000
H    -12.64600000     -8.88400000     -0.05400000
H    -14.03300000     -9.41500000      0.23800000
O     -3.12400000    -15.64700000     -6.00300000
H     -3.89600000    -15.35400000     -5.51900000
H     -3.40600000    -16.45200000     -6.43800000
O     -8.39600000     -1.58800000     -3.27900000
H     -8.39400000     -2.53800000     -3.15700000
H     -8.29200000     -1.46900000     -4.22300000
O      8.35900000     -1.19200000     -1.55000000
H      7.67100000     -0.97000000     -2.17700000
H      8.89800000     -1.83900000     -2.00500000
O      3.06600000     -6.81700000      4.13600000
H      2.72300000     -7.48400000      4.73100000
H      2.38500000     -6.14400000      4.11400000
O     -4.24600000     -8.87800000      9.54400000
H     -4.23300000     -8.24300000     10.26000000
H     -3.36600000     -9.25500000      9.54200000
O      2.58300000      2.33700000     -6.08300000
H      3.27000000      2.86100000     -5.67000000
H      2.95500000      1.45700000     -6.13900000
O      5.05500000     -4.12900000    -15.61200000
H      5.81900000     -4.07600000    -15.03800000
H      5.15500000     -4.96700000    -16.06500000
O      6.81100000     -1.46200000      0.71900000
H      7.29400000     -1.58300000     -0.09800000
H      5.97500000     -1.08300000      0.44900000
O     -8.40900000     -9.54200000      1.19300000
H     -9.08000000     -9.03600000      1.65100000
H     -8.07500000    -10.15000000      1.85200000
O      4.87100000      0.62400000      0.11600000
H      5.14400000      0.54000000     -0.79700000
H      4.22500000     -0.07100000      0.23800000
O      5.21100000     15.27500000      5.69800000
H      6.00000000     15.15500000      6.22600000
H      4.57400000     14.67100000      6.08000000
O     -0.66100000      8.79900000     -4.63200000
H     -0.87000000      9.61900000     -4.18500000
H     -0.46100000      8.18500000     -3.92500000
O     -4.00600000     -3.87500000     -8.22100000
H     -3.97700000     -3.01200000     -7.80700000
H     -4.36300000     -4.45200000     -7.54600000
O      6.18000000     -3.75100000     -3.83200000
H      6.41300000     -4.48500000     -3.26500000
H      5.39600000     -3.37600000     -3.43000000
O     -4.89100000      9.58900000     -1.90000000
H     -5.66800000     10.05700000     -1.59500000
H     -5.20300000      9.06000000     -2.63500000
O     -5.65800000     -3.37600000      8.41500000
H     -4.83800000     -3.69400000      8.03500000
H     -5.39400000     -2.94500000      9.22800000
O     -9.51900000     -1.76300000     15.12100000
H     -8.56700000     -1.75500000     15.22200000
H     -9.85300000     -1.51300000     15.98300000
O      4.13300000    -10.83700000      4.34900000
H      3.93200000    -11.69500000      3.97600000
H      4.25200000    -10.26800000      3.58900000
O      9.56300000     -7.62000000     -0.57400000
H      9.05900000     -7.84300000      0.20800000
H     10.27200000     -7.06300000     -0.25200000
O     -8.59500000    -13.02000000     -7.12600000
H     -8.43800000    -13.96100000     -7.19300000
H     -8.28000000    -12.66400000     -7.95700000
O     -1.69700000    -11.39700000     -7.18900000
H     -1.96200000    -10.84500000     -7.92500000
H     -1.86800000    -12.29100000     -7.48600000
O    -16.92300000     -2.42500000      5.61100000
H    -16.77000000     -2.90600000      4.79700000
H    -16.82100000     -3.08200000      6.30000000
O     -4.06100000     -1.03900000     10.07100000
H     -4.64100000     -0.43000000      9.61500000
H     -3.19000000     -0.65000000      9.98500000
O      0.86100000     -4.69500000      9.84700000
H      0.69300000     -5.63500000      9.77900000
H      1.62700000     -4.54800000      9.29300000
O     -6.99700000     11.22200000     -9.70000000
H     -7.45900000     11.45600000     -8.89500000
H     -7.56000000     10.57100000    -10.11900000
O    -12.42700000     -5.36100000     -7.31400000
H    -12.44500000     -6.28700000     -7.55800000
H    -12.89400000     -4.91800000     -8.02300000
O      7.91200000    -12.52400000     -5.21800000
H      8.61400000    -11.93800000     -5.50300000
H      7.21800000    -11.93700000     -4.91700000
O      6.48100000      8.40500000      7.54000000
H      6.03000000      8.15900000      6.73200000
H      5.87300000      8.16100000      8.23800000
O      0.61900000    -11.99900000     -3.92100000
H      1.14000000    -11.73600000     -4.68000000
H      0.02400000    -12.66700000     -4.26000000
O      9.01500000     -3.24700000      4.31200000
H      9.44300000     -2.57400000      3.78300000
H      8.10600000     -3.24400000      4.01400000
O      9.68500000      9.40500000    -12.11700000
H     10.59900000      9.67200000    -12.01400000
H      9.72700000      8.46100000    -12.26800000
O    -12.98500000     -4.23100000      1.58700000
H    -12.93200000     -4.85200000      0.86100000
H    -13.27600000     -3.41400000      1.18200000
O      2.96100000     -7.99900000     -6.99900000
H      2.50800000     -8.39900000     -6.25700000
H      3.81500000     -7.74500000     -6.65000000
O    -12.84200000      6.22300000     10.85200000
H    -13.56500000      6.73800000     11.20900000
H    -13.20700000      5.34600000     10.73500000
O      1.96800000     -3.52900000     -7.04200000
H      1.16900000     -3.11500000     -6.71600000
H      2.26200000     -2.95700000     -7.75200000
O      9.30200000      3.93100000    -12.54600000
H      9.48800000      4.31600000    -13.40300000
H     10.16300000      3.71000000    -12.19100000
O    -10.15300000     -4.52600000     -5.77900000
H    -10.64100000     -4.79500000     -6.55700000
H    -10.20400000     -3.57000000     -5.78300000
O      7.97700000     -4.87800000    -12.40700000
H      8.21300000     -4.40700000    -11.60800000
H      8.67300000     -5.52700000    -12.51600000
O      8.01400000      6.73300000      2.29100000
H      7.94900000      7.66500000      2.49800000
H      8.57300000      6.37300000      2.98000000
O     17.83200000      4.81900000     -3.06100000
H     18.09800000      5.69200000     -3.34800000
H     16.89200000      4.89700000     -2.89800000
O      3.95000000     -3.93100000      9.00700000
H      4.52000000     -4.10100000      8.25700000
H      3.55900000     -3.07800000      8.82200000
O     -2.99000000     -3.11500000    -16.15200000
H     -3.76900000     -2.70700000    -15.77500000
H     -3.33200000     -3.79400000    -16.73300000
O     -7.97600000      4.70500000     14.84300000
H     -8.19500000      5.48400000     15.35400000
H     -8.58200000      4.03400000     15.15800000
O     -4.95000000     11.03900000      1.55200000
H     -4.96200000     11.03600000      2.51000000
H     -4.87600000     10.11600000      1.31000000
O     18.07800000     -1.49000000      2.74900000
H     17.43400000     -0.87300000      3.09700000
H     18.90500000     -1.00700000      2.76500000
O      2.15800000      3.87100000     -9.78800000
H      2.46400000      3.07200000     -9.35800000
H      2.88600000      4.13300000    -10.35100000
O     10.39300000      0.54500000     -0.55000000
H     11.16800000      0.42600000     -1.09900000
H      9.72600000     -0.00800000     -0.95600000
O     -0.18400000     13.61800000     -6.48200000
H     -0.78900000     13.83300000     -7.19200000
H      0.02800000     14.46200000     -6.08400000
O      1.62600000     11.66200000     -7.59200000
H      1.60100000     11.65800000     -8.54900000
H      1.14600000     12.45200000     -7.34400000
O      7.18700000     -4.99800000     -8.59400000
H      7.05900000     -4.65100000     -9.47700000
H      6.35100000     -4.84600000     -8.15300000
O     -3.74900000     11.74600000     -0.86900000
H     -4.29100000     11.69500000     -0.08200000
H     -4.10300000     11.07100000     -1.44800000
O      2.63800000      8.59700000    -14.35000000
H      3.32700000      8.80300000    -14.98200000
H      2.64300000      7.64200000    -14.29300000
O      8.48600000     -7.16700000     -3.08900000
H      7.52900000     -7.18000000     -3.09700000
H      8.71900000     -7.28700000     -2.16800000
O    -14.69500000      8.00100000      4.25000000
H    -14.69800000      7.87400000      3.30100000
H    -13.82300000      8.34600000      4.44300000
O     15.94300000     -0.75100000     -5.98500000
H     15.97500000     -1.62600000     -5.60000000
H     16.30500000     -0.17800000     -5.30900000
O      5.10800000    -15.29900000      8.32800000
H      4.83500000    -15.69000000      9.15800000
H      4.80900000    -14.39100000      8.38000000
O    -15.39900000     -0.14600000     -5.46200000
H    -16.30600000      0.13600000     -5.57700000
H    -15.13800000     -0.47000000     -6.32400000
O     -6.93400000     -2.21100000      4.40000000
H     -7.54000000     -1.88900000      5.06700000
H     -7.23900000     -3.09700000      4.20700000
O     -6.30300000     -8.70400000    -12.81100000
H     -5.89600000     -8.49500000    -11.97000000
H     -5.76500000     -9.41200000    -13.16700000
O      4.13900000     -8.79900000     -9.28500000
H      3.70200000     -8.66900000     -8.44400000
H      4.70500000     -8.03400000     -9.38200000
O     -0.64300000     -8.26400000     14.35600000
H     -0.11700000     -9.03000000     14.12900000
H     -0.14200000     -7.52100000     14.01900000
O     -4.42500000    -15.38300000      4.97800000
H     -4.96900000    -15.76800000      5.66500000
H     -4.16700000    -16.12600000      4.43300000
O      1.70400000      4.44700000      7.68200000
H      2.54500000      4.90400000      7.67300000
H      1.08300000      5.09300000      8.01800000
O     16.28600000     -2.01800000     -1.49500000
H     16.72300000     -1.74700000     -0.68800000
H     15.52100000     -2.51200000     -1.19900000
O     13.40500000      1.15700000      5.91300000
H     12.85200000      1.49000000      6.62000000
H     12.85700000      0.51200000      5.46500000
O      3.48500000    -14.27600000     -1.95900000
H      3.95900000    -14.59300000     -2.72700000
H      2.59200000    -14.60200000     -2.07800000
O     -8.06400000      8.17900000     -2.90900000
H     -8.65000000      7.44500000     -3.09200000
H     -7.23300000      7.76800000     -2.67000000
O      3.95300000     -5.42400000     -2.82900000
H      3.23500000     -5.32000000     -3.45300000
H      3.52100000     -5.60500000     -1.99400000
O     -8.64600000     -4.64600000    -12.74900000
H     -8.32700000     -4.38800000    -11.88500000
H     -9.50500000     -5.03300000    -12.58200000
O     -5.63500000      2.87700000     11.66800000
H     -5.68400000      2.04900000     11.18900000
H     -6.54800000      3.12800000     11.80600000
O    -11.55100000      1.87100000     11.50700000
H    -11.84900000      1.02500000     11.84300000
H    -10.78100000      1.66100000     10.97900000
O      4.51000000    -12.22400000     10.44600000
H      5.43400000    -11.97200000     10.43000000
H      4.45300000    -12.88000000     11.14000000
O     -0.72800000    -11.07200000      1.38100000
H     -1.57300000    -11.51000000      1.27400000
H     -0.84300000    -10.51600000      2.15100000
O     10.78100000      5.07500000      3.79800000
H     11.36600000      4.61600000      3.19600000
H     11.32800000      5.27400000      4.55800000
O     -7.11800000     12.43700000      6.20600000
H     -7.34000000     12.38900000      5.27600000
H     -6.97200000     13.36900000      6.36900000
O      6.74100000     -0.11000000     -5.09700000
H      6.11900000     -0.21000000     -5.81800000
H      7.44600000     -0.72500000     -5.30100000
O      7.25600000     -0.85200000      9.26100000
H      7.34400000     -1.29600000      8.41800000
H      6.47100000     -0.31200000      9.16600000
O     12.20800000      0.24200000     -4.87900000
H     11.88100000     -0.61400000     -4.60200000
H     12.53400000      0.09700000     -5.76800000
O      2.30300000      9.55000000      7.98100000
H      2.46400000     10.41900000      7.61400000
H      1.73500000      9.12100000      7.34100000
O      1.58600000     10.70500000      2.29900000
H      0.80000000     10.19400000      2.49500000
H      1.55800000     10.83200000      1.35100000
O      3.72000000     17.02100000      3.66700000
H      4.28900000     16.58100000      4.29900000
H      2.96700000     16.43800000      3.57600000
O     -3.15100000    -15.78300000      0.74000000
H     -3.21500000    -16.69900000      0.47200000
H     -4.01800000    -15.41900000      0.56100000
O     -4.91800000     13.91200000      1.37200000
H     -5.18400000     14.16700000      0.48900000
H     -5.42300000     13.11900000      1.55400000
O     16.91700000     -0.12800000     -3.47300000
H     16.44100000      0.70000000     -3.41500000
H     16.53000000     -0.67500000     -2.78900000
O     14.78000000     -6.92200000     -0.32300000
H     14.92700000     -7.86700000     -0.37800000
H     15.36300000     -6.63000000      0.37700000
O     -6.47400000    -10.84200000      9.18100000
H     -5.60600000    -10.44700000      9.26700000
H     -7.05800000    -10.23900000      9.64200000
O      9.57700000    -13.97800000      2.21800000
H      8.62300000    -13.94200000      2.14400000
H      9.76300000    -14.88100000      2.47500000
O      4.74000000     -3.81300000    -10.23100000
H      4.68500000     -4.44300000     -9.51200000
H      4.37100000     -4.27600000    -10.98300000
O     15.15000000      1.02500000      3.38400000
H     14.42300000      1.11100000      4.00100000
H     15.62500000      1.85200000      3.45700000
O     13.52200000     -9.72100000      0.05700000
H     14.44300000     -9.90700000      0.24400000
H     13.44100000     -9.84200000     -0.88900000
O     -5.28200000     -4.09500000    -13.52500000
H     -5.02500000     -3.74800000    -14.38000000
H     -5.24400000     -3.33900000    -12.93900000
O      4.28900000     -9.18300000      6.36800000
H      4.26700000     -9.80800000      5.64400000
H      5.09000000     -9.39700000      6.84600000
O     10.97600000    -13.06300000      4.38700000
H     10.31500000    -13.40700000      3.78600000
H     10.60500000    -12.24000000      4.70500000
O      0.08600000     15.79800000      0.44700000
H     -0.34300000     14.94300000      0.40800000
H     -0.61400000     16.40700000      0.68500000
O     -0.83500000      9.83000000     -8.33800000
H     -0.05100000      9.33200000     -8.57000000
H     -0.81500000      9.87600000     -7.38200000
O      8.49800000     -1.96200000     -5.56300000
H      9.24000000     -2.56600000     -5.59700000
H      7.84400000     -2.41600000     -5.03200000
O    -14.59500000     -2.53600000    -10.42500000
H    -14.73800000     -2.14800000    -11.28800000
H    -13.65200000     -2.69900000    -10.38900000
O      6.22900000    -16.70700000     -2.59500000
H      7.01400000    -17.22900000     -2.76000000
H      5.58500000    -17.33800000     -2.27500000
O    -16.87300000      3.26400000      0.82100000
H    -16.35600000      3.78500000      0.20600000
H    -16.74300000      2.36000000      0.53700000
O      1.12400000      8.45900000     -9.63100000
H      0.94000000      8.64900000    -10.55100000
H      1.32700000      7.52400000     -9.61600000
O      3.35900000     11.26700000     -5.49800000
H      2.73700000     11.52900000     -4.81900000
H      2.84000000     11.24000000     -6.30200000
O     -4.52400000     -0.17200000     -2.36400000
H     -5.36500000     -0.10300000     -1.91200000
H     -3.88300000     -0.28300000     -1.66100000
O      4.09100000      4.93400000     -5.56200000
H      3.45400000      5.53500000     -5.94700000
H      4.91200000      5.42600000     -5.55600000
O     10.30600000      7.04000000    -12.88200000
H     10.05700000      6.50900000    -13.63900000
H      9.92300000      6.58300000    -12.13300000
O      2.60800000     -3.51500000    -13.93700000
H      2.83100000     -2.68100000    -13.52300000
H      3.29400000     -3.64800000    -14.59100000
O     -5.26400000     12.95800000     -4.00300000
H     -4.35400000     12.90600000     -3.71100000
H     -5.21900000     12.82500000     -4.94900000
O     -2.07000000    -10.56000000     13.30900000
H     -2.07500000     -9.63600000     13.56100000
H     -1.14300000    -10.79700000     13.29000000
O     -3.22500000    -14.54200000      8.12400000
H     -2.85200000    -14.88700000      7.31300000
H     -3.75000000    -13.79100000      7.84600000
O     12.31300000     -3.50700000     -8.08600000
H     12.13400000     -2.61100000     -7.79900000
H     13.14600000     -3.72900000     -7.67000000
O      0.24600000      5.73800000    -10.52800000
H      1.08000000      5.27800000    -10.43000000
H      0.13500000      5.83300000    -11.47400000
O    -17.77500000     -3.00900000     -2.90400000
H    -17.51800000     -3.92900000     -2.83200000
H    -17.29800000     -2.57100000     -2.20000000
O     -2.67000000      4.01300000     -2.88900000
H     -1.87000000      3.75300000     -2.43200000
H     -3.37700000      3.76900000     -2.29200000
O      0.95000000    -10.93300000      5.30300000
H      1.41700000    -11.32700000      4.56600000
H      0.91700000    -11.62600000      5.96300000
O     11.31200000      2.17500000    -13.73800000
H     11.31900000      3.04700000    -14.13200000
H     10.39900000      1.89200000    -13.79900000
O      3.95000000      5.33100000     -2.61800000
H      3.89000000      5.07900000     -3.54000000
H      3.04600000      5.51000000     -2.36000000
O      2.65600000     12.15300000    -10.40400000
H      3.34200000     11.51300000    -10.21300000
H      3.11600000     12.88000000    -10.82200000
O     12.82000000      9.55700000     -8.58400000
H     12.51800000     10.46300000     -8.51300000
H     12.02900000      9.03200000     -8.46200000
O     -2.40000000     17.33700000      0.91600000
H     -2.84100000     16.71100000      1.49000000
H     -3.02100000     17.48600000      0.20300000
O      1.79300000     16.42300000     -1.70300000
H      1.03300000     16.91800000     -2.01000000
H      1.47700000     15.95300000     -0.93200000
O      4.77200000    -15.96800000      0.97500000
H      3.85000000    -15.80600000      1.17700000
H      4.79700000    -16.04600000      0.02200000
O     -0.69300000     -2.08600000    -15.16900000
H     -0.73300000     -1.16900000    -15.44200000
H     -1.47300000     -2.48400000    -15.55500000
O      1.90600000    -11.02600000     -6.29200000
H      2.59500000    -11.01900000     -6.95600000
H      1.33100000    -11.74600000     -6.55200000
O     -4.67300000     11.76600000      9.40700000
H     -3.78700000     11.45800000      9.59700000
H     -4.73100000     12.61600000      9.84500000
O      0.43800000     12.81000000     11.66700000
H      1.31300000     12.91400000     12.04100000
H      0.59100000     12.42100000     10.80600000
O     -6.65900000     -3.97700000     -0.68800000
H     -7.26600000     -3.61500000     -0.04300000
H     -7.15900000     -3.99600000     -1.50400000
O    -14.55600000      3.34200000      4.96600000
H    -15.48700000      3.51600000      4.82600000
H    -14.51500000      2.94200000      5.83500000
O     -7.20900000     -8.60100000     10.76600000
H     -7.51400000     -9.00500000     11.57800000
H     -7.18300000     -7.66400000     10.96100000
O    -13.67900000     11.86400000      0.51100000
H    -14.08400000     12.35000000     -0.20700000
H    -12.75300000     11.81800000      0.27600000
O      4.83800000    -15.18500000     -4.62800000
H      4.84500000    -15.55100000     -5.51300000
H      5.18000000    -15.88800000     -4.07600000
O     11.63700000    -11.73600000     -6.81500000
H     10.93200000    -11.37000000     -6.28100000
H     11.93100000    -12.50600000     -6.32800000
O     -4.35500000      1.10900000    -13.08700000
H     -4.75900000      1.70500000    -12.45500000
H     -3.50300000      1.50200000    -13.27500000
O      7.62300000     16.56400000      2.54600000
H      7.00100000     15.92000000      2.88500000
H      8.42800000     16.40200000      3.03800000
O      7.58600000      0.28100000    -16.63100000
H      8.18100000     -0.41100000    -16.92200000
H      6.97400000     -0.16100000    -16.04200000
O     -3.86200000      2.79700000     -0.56000000
H     -4.07600000      2.58000000      0.34700000
H     -4.70800000      2.98200000     -0.96800000
O     -7.42400000     -0.38200000     13.20000000
H     -7.98400000      0.36500000     13.41200000
H     -6.64300000     -0.25700000     13.74000000
O     -3.05000000     -6.52200000    -16.29300000
H     -2.89200000     -7.44300000    -16.49900000
H     -3.98200000     -6.48100000    -16.07500000
O    -11.07600000     -1.36300000    -12.53900000
H    -10.86900000     -0.60700000    -11.99000000
H    -11.06200000     -2.10800000    -11.93800000
O     -1.58500000      8.44200000    -12.68600000
H     -0.77300000      8.92900000    -12.54400000
H     -1.93800000      8.30300000    -11.80800000
O     14.79000000      7.17800000      3.40600000
H     13.88600000      7.40800000      3.19300000
H     15.31900000      7.79500000      2.90000000
O     10.96800000     -0.50000000     -9.89800000
H     10.32800000     -0.59200000     -9.19100000
H     11.62800000      0.09800000     -9.54700000
O     -4.41500000     -2.14700000      2.71400000
H     -5.12200000     -2.60200000      3.17100000
H     -3.64200000     -2.69100000      2.86800000
O    -14.38300000     -7.47500000      3.49100000
H    -13.46200000     -7.73500000      3.46700000
H    -14.42800000     -6.81700000      4.18500000
O     -6.77500000     -6.34000000     13.96900000
H     -6.22700000     -6.78400000     13.32200000
H     -7.23800000     -5.66700000     13.47100000
O     14.74400000     -9.01900000      6.61400000
H     14.18200000     -9.33400000      7.32200000
H     14.54000000     -8.08600000      6.54400000
O     -5.54100000      5.29800000    -12.26500000
H     -5.96400000      5.54900000    -11.44300000
H     -5.97900000      5.82900000    -12.93100000
O      6.36100000     -9.14700000    -13.24700000
H      5.71500000     -8.68000000    -13.77800000
H      6.02300000    -10.04000000    -13.19000000
O      8.10200000      1.67800000     -3.47100000
H      8.87900000      1.71600000     -4.02900000
H      7.46400000      1.18100000     -3.98200000
O     12.63200000     -5.14000000      2.28700000
H     13.15500000     -5.10700000      3.08800000
H     12.52400000     -4.22400000      2.03300000
O     14.06300000     -6.40900000      6.85000000
H     14.43500000     -5.82200000      6.19200000
H     13.16500000     -6.10000000      6.96800000
O      4.00700000    -10.91400000    -13.30600000
H      3.47000000    -10.67400000    -12.55000000
H      3.68300000    -11.77600000    -13.56600000
O     -8.29100000      9.96200000     -5.44700000
H     -8.88000000      9.57400000     -6.09400000
H     -8.82100000     10.03200000     -4.65300000
O     -3.32300000     16.18300000     -5.43700000
H     -4.04800000     16.79600000     -5.31400000
H     -3.69000000     15.48400000     -5.97800000
O     13.30100000     -0.90700000     -7.02900000
H     14.09600000     -1.36600000     -6.75800000
H     13.46600000     -0.65700000     -7.93800000
O     -9.27300000      8.14300000    -10.10800000
H     -9.18400000      8.81600000    -10.78300000
H     -9.93200000      7.54200000    -10.45400000
O     -0.64800000     -0.19400000     13.98300000
H     -0.62600000     -0.57700000     13.10600000
H      0.27100000     -0.02300000     14.19200000
O    -12.44700000      1.25900000     -9.19400000
H    -12.19600000      1.61000000     -8.33900000
H    -13.35100000      0.96600000     -9.07600000
O      3.33300000      1.98600000     -2.15200000
H      2.84400000      1.82900000     -1.34400000
H      3.21800000      2.92000000     -2.32500000
O      7.55600000     -7.78300000      7.03300000
H      8.37600000     -7.29800000      7.12300000
H      7.33300000     -7.70800000      6.10500000
O      6.54900000     14.12400000     -1.94800000
H      5.88200000     14.74500000     -1.65500000
H      6.06500000     13.31600000     -2.11700000
O     10.50500000     -2.33900000     -3.15700000
H     10.59200000     -2.59800000     -4.07400000
H     10.71500000     -3.13100000     -2.66300000
O    -10.36000000    -12.24600000     -5.07300000
H     -9.87400000    -12.50000000     -5.85800000
H    -10.19100000    -11.30900000     -4.97900000
O     14.98400000     -4.30000000     -7.32400000
H     15.82700000     -4.27900000     -7.77600000
H     15.17000000     -4.73200000     -6.49000000
O    -13.91400000     -5.38000000     -9.90100000
H    -13.65200000     -6.25200000    -10.19600000
H    -14.04000000     -4.88200000    -10.70800000
O     -3.88200000     13.71500000      5.39900000
H     -4.48800000     14.21500000      5.94500000
H     -4.21900000     12.82000000      5.42500000
O     16.30000000     -3.19500000     -4.39600000
H     16.63100000     -2.74600000     -3.61800000
H     15.99000000     -4.04000000     -4.07000000
O    -10.97000000    -10.77000000      0.36300000
H    -11.05700000    -11.44500000     -0.30900000
H    -10.32100000    -10.16200000      0.00900000
O      9.50700000     -1.58200000    -13.84100000
H      8.79900000     -2.18500000    -14.06400000
H     10.05900000     -2.07400000    -13.23300000
O     -0.59100000     -4.73300000     -3.55000000
H     -0.98900000     -4.15800000     -4.20400000
H     -0.92000000     -5.60600000     -3.76700000
O     -1.22000000      7.37600000     13.88200000
H     -0.39100000      7.34500000     13.40400000
H     -1.72100000      6.63700000     13.53900000
O     -2.79100000      1.11400000     15.28300000
H     -2.40200000      1.77800000     15.85200000
H     -2.04300000      0.68200000     14.87300000
O      8.82500000     11.28900000     -3.73300000
H      9.21800000     12.15500000     -3.84200000
H      7.93800000     11.38300000     -4.08100000
O     -9.33000000      5.82900000     -3.77100000
H     -9.00100000      5.18800000     -4.40100000
H     -9.54700000      5.31300000     -2.99500000
O    -15.74200000      6.09000000      6.04100000
H    -15.08400000      5.40700000      6.17200000
H    -15.25600000      6.82000000      5.65700000
O      3.76000000     -1.14100000    -12.83000000
H      4.43600000     -1.28900000    -12.16900000
H      3.44600000     -0.25300000    -12.65800000
O      5.85700000     -6.91600000    -11.36900000
H      6.36800000     -7.72500000    -11.37900000
H      6.44400000     -6.25800000    -11.74200000
O      7.55800000     -3.32100000    -14.60400000
H      8.01900000     -3.78200000    -15.30600000
H      7.76000000     -3.82300000    -13.81500000
O     -4.88700000     -6.27300000    -11.69700000
H     -5.43700000     -5.81500000    -12.33300000
H     -4.03100000     -5.85200000    -11.77200000
O     -7.91500000     -0.32800000      1.53100000
H     -7.39400000     -0.07900000      2.29400000
H     -8.67300000      0.25600000      1.55600000
O     -6.16500000      7.03500000     13.90500000
H     -7.05500000      7.09800000     13.55700000
H     -5.80300000      6.24800000     13.49700000
O    -12.49800000      9.29400000      5.59500000
H    -11.77900000      9.63600000      6.12600000
H    -13.24500000      9.26600000      6.19300000
O     14.13000000      3.56000000     -8.82700000
H     14.92600000      3.49700000     -8.29800000
H     14.40900000      4.01000000     -9.62500000
O      4.31900000     11.88400000     -1.25300000
H      3.76900000     12.50300000     -1.73300000
H      4.45900000     12.29800000     -0.40100000
O      4.43600000     -6.46700000      7.39100000
H      4.20200000     -7.19700000      6.81700000
H      4.55400000     -6.86900000      8.25200000
O     -4.99800000     -5.46800000     -5.52900000
H     -5.18000000     -6.00100000     -4.75500000
H     -5.36600000     -4.60900000     -5.32100000
O      5.26800000     -7.52400000     -5.82000000
H      5.56700000     -7.29600000     -4.94000000
H      6.00200000     -8.00000000     -6.20700000
O     -5.94800000      2.42900000     16.88500000
H     -5.38700000      2.94100000     17.46800000
H     -6.17200000      3.03400000     16.17700000
O     -6.86100000      6.16100000     -9.43700000
H     -7.25000000      5.54100000    -10.05300000
H     -7.28100000      6.99700000     -9.64000000
O    -13.56500000      3.60100000     10.90000000
H    -14.05500000      3.24800000     11.64300000
H    -12.65800000      3.34500000     11.06800000
O      4.08400000      1.47700000     -9.54700000
H      3.98400000      0.67900000     -9.02700000
H      4.96700000      1.78600000     -9.34500000
O     -7.86300000      7.82500000      0.30200000
H     -8.08800000      8.00900000      1.21400000
H     -7.48500000      6.94600000      0.32200000
O     -0.20700000     -1.59400000     11.60400000
H     -0.42900000     -1.21100000     10.75500000
H     -0.40600000     -2.52500000     11.50500000
O     -9.60100000     -8.56800000      8.41600000
H     -9.89600000     -9.41500000      8.75000000
H     -8.88400000     -8.31700000      8.99800000
O      1.31100000     11.38200000     -3.51900000
H      0.41000000     11.22300000     -3.23600000
H      1.58800000     12.14700000     -3.01500000
O    -12.95100000     -2.74800000     11.13700000
H    -12.26500000     -2.33000000     11.65800000
H    -13.04000000     -2.18700000     10.36600000
O     -9.23100000    -13.58900000     -0.38600000
H     -9.65000000    -12.99000000     -1.00300000
H     -9.85000000    -13.65600000      0.34100000
O     11.69800000     -7.56500000     -3.02700000
H     10.83400000     -7.39500000     -2.65100000
H     11.89000000     -6.78600000     -3.54900000
O      4.34900000     -0.35600000     -6.90400000
H      3.98900000     -0.45600000     -6.02300000
H      3.91100000     -1.03400000     -7.41900000
O     10.72300000     -4.25200000     -1.27400000
H     11.15300000     -5.06000000     -0.99200000
H     10.05600000     -4.09000000     -0.60700000
O      4.29100000     -5.04000000      2.25900000
H      3.72500000     -5.54600000      2.84200000
H      3.80800000     -4.99900000      1.43300000
O      3.17000000     -1.80400000     -8.81400000
H      2.41000000     -1.91500000     -9.38400000
H      3.87600000     -2.26900000     -9.26300000
