# Supplementary material for: Integrated Multiscale Multilevel Approach to Open Shell Molecular Systems
Source: J Chem Theory Comput. 2023 Feb 13;19(5):1446–56. doi: 10.1021/acs.jctc.2c00805 (PMC10018740; doi:10.1021/acs.jctc.2c00805)
Supplement: Supplementary file 2 — ct2c00805_si_002.zip [file ct2c00805_si_002.zip › structures/PROXYL/frame179.xyz]

2615

C      0.60600000     -0.53500000     -1.64600000
H      1.51600000     -0.51200000     -2.24700000
H     -0.26200000     -0.64100000     -2.29700000
C      0.45200000      0.77200000     -0.83500000
C      1.82000000      1.38700000     -0.44600000
H      1.66000000      2.34800000      0.04300000
H      2.48400000      1.32400000     -1.30900000
H      2.36000000      0.75000000      0.25500000
C     -0.28800000      1.80200000     -1.66400000
H      0.32500000      2.13000000     -2.50400000
H     -1.24000000      1.35100000     -1.94600000
H     -0.35100000      2.71900000     -1.07900000
N     -0.27400000      0.32000000      0.35600000
O     -0.64900000      1.08900000      1.26600000
C     -0.14700000     -1.08800000      0.58400000
C      0.35100000     -1.49100000      1.94100000
H      0.62700000     -2.54100000      2.03700000
H      1.22800000     -0.96600000      2.32000000
H     -0.42900000     -1.26900000      2.66800000
C     -1.56500000     -1.75000000      0.39100000
H     -1.81000000     -1.65200000     -0.66700000
H     -2.26300000     -1.32500000      1.11200000
H     -1.49600000     -2.81600000      0.60900000
C      0.71500000     -1.60700000     -0.56000000
H      1.70300000     -1.78500000     -0.13700000
H      0.35500000     -2.53700000     -1.00000000
O      3.61300000     13.57100000      0.87000000
H      3.70600000     12.73400000      0.41600000
H      4.42500000     14.04000000      0.67800000
O    -12.05900000     -5.07400000     -8.28000000
H    -12.31700000     -4.97800000     -9.19600000
H    -12.58800000     -4.42700000     -7.81300000
O    -15.03200000      2.46700000     -4.71300000
H    -14.10200000      2.61500000     -4.54600000
H    -15.40300000      3.34500000     -4.80100000
O      0.71900000      9.03400000     -5.25700000
H      1.48000000      8.84700000     -5.80700000
H      0.73300000      9.98400000     -5.14500000
O    -12.51200000      5.63700000     -8.29800000
H    -13.37800000      5.76800000     -7.91100000
H    -12.58700000      6.00000000     -9.18000000
O     -0.04200000    -17.38200000     -1.04900000
H      0.25300000    -17.63700000     -1.92300000
H      0.30600000    -16.49900000     -0.92700000
O      7.73800000      2.76800000     -1.62100000
H      8.28000000      2.97200000     -2.38300000
H      7.43700000      3.62000000     -1.30600000
O     -8.59400000      8.20800000     -9.71300000
H     -8.05600000      8.91700000     -9.36000000
H     -9.43700000      8.61800000     -9.90400000
O     -4.05500000      1.55600000     17.11600000
H     -4.88500000      1.63900000     17.58600000
H     -3.45000000      2.12000000     17.59700000
O     -6.56200000    -14.67900000     -5.90900000
H     -7.40600000    -14.29500000     -5.67000000
H     -6.16000000    -14.03200000     -6.48900000
O     -7.89300000      6.85400000     -6.45000000
H     -7.58700000      7.75700000     -6.37100000
H     -8.84300000      6.93000000     -6.53400000
O      7.30100000      2.45900000    -13.68600000
H      6.62200000      3.04900000    -14.01300000
H      6.96000000      1.58200000    -13.86100000
O      5.18000000      3.32800000     14.49200000
H      5.43100000      3.58500000     13.60500000
H      4.95800000      4.15200000     14.92600000
O     12.39500000      0.37800000     -7.16000000
H     12.30700000      1.32800000     -7.07700000
H     12.01900000      0.17700000     -8.01700000
O     -6.86800000     -8.82600000      8.75800000
H     -6.94500000     -9.35100000      7.96100000
H     -7.24500000     -9.37600000      9.44400000
O      6.46000000    -10.52600000      2.27400000
H      6.42300000    -10.07400000      3.11700000
H      7.30200000    -10.26800000      1.90000000
O      0.02100000     11.61000000     -9.59200000
H      0.32900000     11.94800000    -10.43300000
H      0.61000000     12.00100000     -8.94600000
O     11.88300000     -8.52700000    -10.61200000
H     12.07800000     -7.63700000    -10.90500000
H     12.74000000     -8.91600000    -10.43800000
O     14.66400000      1.94400000      0.88100000
H     15.58100000      2.21700000      0.90200000
H     14.66300000      1.14600000      0.35100000
O     11.22200000     -5.76800000      8.79100000
H     11.98500000     -5.64500000      9.35500000
H     10.97500000     -4.88200000      8.52700000
O     -6.32300000     -4.99300000      2.93700000
H     -6.27000000     -5.04600000      3.89100000
H     -7.04900000     -4.39100000      2.77100000
O     14.33700000     -0.69400000     -0.53400000
H     13.84500000     -0.83400000      0.27500000
H     13.66800000     -0.50400000     -1.19100000
O    -11.57500000     -4.77200000    -14.28500000
H    -11.08400000     -4.41800000    -13.54400000
H    -11.05200000     -4.53900000    -15.05300000
O     -4.64100000     -2.95400000     -5.51100000
H     -5.20200000     -3.62800000     -5.89300000
H     -4.61000000     -3.16800000     -4.57900000
O     -6.74700000      8.25100000    -13.88900000
H     -6.98800000      7.33500000    -13.74800000
H     -6.76100000      8.35800000    -14.84000000
O     -1.55700000      7.84900000      5.16300000
H     -0.90600000      7.29400000      5.59400000
H     -1.39100000      7.73100000      4.22800000
O      0.72900000     -9.36200000      0.13900000
H     -0.18400000     -9.64400000      0.20200000
H      1.04400000     -9.36500000      1.04300000
O     11.79500000      9.56100000     -4.20000000
H     10.92200000      9.69800000     -4.56700000
H     12.22000000     10.41700000     -4.26700000
O      0.48200000      8.04900000      9.21300000
H      0.10900000      7.80000000     10.05900000
H     -0.03900000      8.80100000      8.93300000
O      5.41600000      7.73100000     -8.38300000
H      5.35300000      7.98600000     -9.30300000
H      6.11300000      7.07600000     -8.36300000
O      6.23000000     -2.66000000     10.81000000
H      5.56900000     -3.24600000     10.44200000
H      6.87300000     -3.24500000     11.21000000
O     -5.47500000     -4.28400000    -10.55600000
H     -6.27600000     -4.07800000    -10.07300000
H     -5.51600000     -5.23000000    -10.69500000
O      8.35200000      0.47100000     -9.99300000
H      8.03700000      0.08000000     -9.17700000
H      8.09700000      1.39100000     -9.93100000
O      8.40700000      0.04300000     -1.22000000
H      8.95700000      0.06800000     -2.00400000
H      7.98100000      0.90000000     -1.19900000
O      7.52100000      8.75600000      3.95900000
H      6.93200000      8.06600000      4.26400000
H      7.18600000      8.99100000      3.09300000
O      1.60200000      4.37700000     -2.93200000
H      2.35900000      4.61700000     -2.39700000
H      0.89400000      4.24800000     -2.30100000
O     -6.18300000     -8.92000000    -13.84000000
H     -6.25000000     -8.51000000    -14.70300000
H     -7.00600000     -8.69700000    -13.40500000
O     -3.40400000     15.19100000      9.12700000
H     -2.74100000     15.30000000      8.44600000
H     -3.82900000     16.04600000      9.18600000
O      2.27500000    -10.03100000     -4.43600000
H      2.71800000    -10.81500000     -4.76300000
H      2.51100000     -9.99200000     -3.50900000
O      1.05600000     -8.41800000     -6.58100000
H      0.94400000     -8.55400000     -5.64100000
H      2.00300000     -8.35100000     -6.70300000
O     11.71200000      2.06400000     -4.70700000
H     12.23000000      2.36700000     -5.45300000
H     12.33600000      1.58500000     -4.16100000
O      0.30200000      7.50000000     15.14000000
H     -0.30000000      6.76600000     15.26400000
H      1.04900000      7.12200000     14.67700000
O     -4.47600000     -3.76800000     -2.50700000
H     -4.66800000     -3.26200000     -1.71700000
H     -3.52000000     -3.77800000     -2.55900000
O      5.77100000     -6.33600000      5.03700000
H      5.73300000     -6.54200000      4.10300000
H      5.13700000     -6.92900000      5.44000000
O    -10.46000000      2.69100000     14.18100000
H    -11.35900000      3.01200000     14.10600000
H    -10.54500000      1.73700000     14.17500000
O     12.67300000      0.73300000     11.34400000
H     13.26000000      0.36900000     12.00700000
H     11.99200000      1.17900000     11.84700000
O    -10.31500000     -8.98700000    -10.45900000
H    -10.88800000     -9.74100000    -10.31300000
H     -9.49900000     -9.21700000    -10.01500000
O     -3.33600000      6.09000000    -13.68400000
H     -4.12000000      5.99300000    -14.22500000
H     -3.62700000      6.60400000    -12.93100000
O    -11.46300000    -11.24300000     -9.19800000
H    -11.74000000    -11.78200000     -9.94000000
H    -10.56800000    -11.52900000     -9.01600000
O     -0.73900000    -11.45900000     -8.41300000
H     -0.54800000    -11.29700000     -7.49000000
H      0.10900000    -11.37600000     -8.85100000
O     -6.37400000      9.14100000     12.57400000
H     -7.30300000      8.91000000     12.57900000
H     -6.05900000      8.85000000     11.71800000
O      3.93900000      3.64300000     -8.38800000
H      3.95700000      2.82100000     -7.89800000
H      3.13000000      4.07100000     -8.10800000
O     -2.07000000    -14.29100000      1.89200000
H     -1.86300000    -15.22500000      1.92300000
H     -2.04400000    -14.07100000      0.96100000
O      0.33500000     15.33800000     10.10900000
H      0.06400000     14.42200000     10.06600000
H      0.33200000     15.63200000      9.19700000
O      2.13900000      4.75400000      7.28500000
H      2.05200000      4.53700000      8.21400000
H      3.02900000      4.48400000      7.05900000
O     11.00700000      8.73700000      2.30700000
H     11.33900000      9.40500000      1.70700000
H     10.73800000      9.22600000      3.08500000
O    -10.71200000     -1.06800000     -1.98900000
H    -11.13300000     -0.74400000     -1.19300000
H    -10.17100000     -1.80000000     -1.69200000
O     -5.69300000     -4.10000000      8.30800000
H     -4.78100000     -3.88900000      8.51000000
H     -5.86900000     -4.89900000      8.80500000
O      1.39200000     11.66400000     -5.00700000
H      1.00000000     12.35900000     -4.47700000
H      2.33500000     11.82100000     -4.94800000
O     -5.47900000     -6.70800000      9.40700000
H     -5.95500000     -7.53300000      9.31600000
H     -4.85500000     -6.71000000      8.68100000
O      2.58400000     -6.26900000      6.86200000
H      1.90300000     -5.85200000      6.33400000
H      2.14200000     -7.00500000      7.28500000
O     -0.82500000     -2.15600000     -5.33500000
H     -0.00700000     -1.68800000     -5.50300000
H     -0.61600000     -2.75300000     -4.61700000
O     -0.43100000      1.85600000     -7.93400000
H     -0.99200000      1.90100000     -7.16000000
H     -0.60000000      2.67500000     -8.40000000
O     11.97400000      6.66200000     -4.68900000
H     12.16800000      7.51800000     -4.30700000
H     12.73200000      6.46900000     -5.24000000
O     -8.50500000     -5.49000000    -10.48400000
H     -8.29000000     -4.83200000     -9.82200000
H     -8.82500000     -6.23900000     -9.98200000
O     -4.38400000      2.36000000      4.09400000
H     -4.94300000      1.62100000      4.33200000
H     -4.89200000      3.13400000      4.33900000
O      8.90900000     10.67200000     -5.05700000
H      9.56800000     11.33800000     -5.25600000
H      8.11600000     10.98200000     -5.49400000
O     -0.24700000      8.45200000     -0.73700000
H     -1.00800000      8.85900000     -1.15000000
H     -0.61800000      7.80800000     -0.13400000
O    -11.08000000      4.90600000      7.77400000
H    -11.46900000      5.70500000      7.41800000
H    -10.71000000      4.46000000      7.01200000
O    -13.55700000      0.34900000      9.91500000
H    -13.29000000      0.80000000      9.11400000
H    -13.71400000      1.05200000     10.54500000
O      4.72500000     -9.56500000      0.24800000
H      5.04500000     -9.98500000     -0.55000000
H      5.45200000     -9.64000000      0.86600000
O     -4.72900000      3.06900000    -13.82500000
H     -4.33600000      2.34700000    -14.31500000
H     -5.16200000      2.64800000    -13.08200000
O     -6.41700000     12.09100000     -7.26400000
H     -6.39000000     13.04100000     -7.15700000
H     -6.31700000     11.74700000     -6.37700000
O      6.21100000     -0.91300000      6.21900000
H      6.31000000     -1.85800000      6.10000000
H      7.06200000     -0.55000000      5.97500000
O     -9.09900000     -3.07700000     13.07700000
H     -9.47800000     -2.93000000     12.21000000
H     -8.44800000     -3.76500000     12.94000000
O    -12.18900000      2.24500000      1.62600000
H    -12.99100000      2.12200000      2.13400000
H    -12.34500000      3.04200000      1.12000000
O    -11.94200000      1.72100000     -1.34300000
H    -11.38900000      2.40200000     -0.96000000
H    -11.86600000      0.98300000     -0.73700000
O     -7.35200000      3.13800000      8.33100000
H     -7.41500000      3.59700000      9.16900000
H     -7.24300000      3.83400000      7.68300000
O      0.07200000     -9.82900000      3.69600000
H      0.30300000    -10.41700000      4.41600000
H     -0.47500000    -10.36100000      3.11900000
O      4.36400000     -2.23600000      7.92800000
H      4.83700000     -3.05400000      7.77300000
H      5.02700000     -1.55300000      7.82800000
O      2.44000000    -17.12700000      6.57300000
H      2.69300000    -16.20500000      6.53200000
H      3.26200000    -17.59400000      6.72600000
O      1.59400000    -15.45900000      0.75600000
H      2.50400000    -15.67500000      0.55400000
H      1.41200000    -15.92500000      1.57200000
O    -14.54500000      0.18900000     -1.74700000
H    -14.46400000      0.31000000     -2.69300000
H    -13.64500000      0.21700000     -1.42400000
O    -16.25900000     -1.25700000     -7.62300000
H    -16.61800000     -0.94700000     -6.79200000
H    -16.95800000     -1.78900000     -8.00300000
O     -2.20800000     -6.47800000      1.03600000
H     -1.50600000     -5.89200000      1.32100000
H     -2.07600000     -7.27600000      1.54800000
O      2.77900000     -9.45900000      7.24700000
H      1.83300000     -9.41600000      7.38900000
H      3.03300000    -10.31700000      7.58600000
O      9.84000000      9.33400000      9.47000000
H      9.05900000      9.62300000      9.94200000
H      9.98000000      8.43400000      9.76500000
O     -3.00400000      8.00700000     10.19600000
H     -3.08700000      7.65400000     11.08200000
H     -2.71000000      8.90900000     10.32500000
O     -0.46100000      4.24300000     10.34000000
H     -1.09600000      4.76100000      9.84500000
H     -0.60500000      3.34300000     10.04800000
O      3.28000000     -4.18200000      3.82900000
H      3.34000000     -3.72700000      2.98900000
H      4.11400000     -3.99700000      4.26100000
O      4.40700000     -0.04400000     13.37900000
H      5.20600000      0.45500000     13.54800000
H      4.42200000     -0.20700000     12.43600000
O     -4.00100000      4.00700000    -17.22400000
H     -4.09200000      4.46900000    -16.39000000
H     -3.58200000      3.17700000    -16.99300000
O      8.63900000    -10.70700000      7.71000000
H      8.92600000    -11.49000000      7.23900000
H      8.46800000    -10.06300000      7.02300000
O     -4.22700000     -8.70800000     -2.63900000
H     -3.69100000     -9.45800000     -2.89700000
H     -3.59700000     -8.00000000     -2.50100000
O      1.97200000     -6.44700000      0.25700000
H      1.38300000     -7.09300000     -0.13200000
H      1.86400000     -5.66600000     -0.28700000
O     11.03500000      2.20100000      0.11400000
H     10.90500000      1.72700000     -0.70700000
H     10.30100000      2.81400000      0.15600000
O     17.34100000      2.55300000     -3.79000000
H     17.67700000      3.08300000     -3.06800000
H     18.09100000      2.03000000     -4.07300000
O      2.82800000     -1.80300000     14.87700000
H      2.24800000     -1.38300000     14.24200000
H      3.67800000     -1.38500000     14.73800000
O     15.02700000     -8.50500000      3.42500000
H     14.41000000     -9.22300000      3.56800000
H     15.88600000     -8.88900000      3.60400000
O    -14.46700000     -0.93900000     -9.60900000
H    -15.07400000     -1.15500000     -8.90200000
H    -13.74400000     -1.55800000     -9.50200000
O      0.77000000     -3.96500000    -11.38500000
H      0.20000000     -4.72800000    -11.47800000
H      0.37100000     -3.29800000    -11.94400000
O     -3.61200000     13.67700000    -11.68800000
H     -2.89600000     13.64500000    -11.05300000
H     -3.18900000     13.91200000    -12.51400000
O     -4.93500000      6.60200000     -0.36900000
H     -5.73000000      6.18700000     -0.70300000
H     -4.76100000      6.15500000      0.46000000
O     -9.06700000      9.30800000      5.04100000
H     -9.38600000      9.66700000      4.21300000
H     -8.22100000      9.73600000      5.17700000
O     -7.54400000     -2.23300000     -5.72400000
H     -6.70300000     -1.77500000     -5.73400000
H     -7.83000000     -2.18900000     -4.81100000
O      8.88100000     -9.69800000      1.26800000
H      9.02200000    -10.37600000      1.92800000
H      9.34400000    -10.01700000      0.49300000
O      2.65900000     15.18300000     -8.48400000
H      1.86200000     15.16200000     -9.01400000
H      2.67900000     14.33000000     -8.04900000
O     -5.10100000      8.94700000     -6.46100000
H     -5.00500000      8.05300000     -6.79100000
H     -6.03800000      9.13000000     -6.53100000
O     16.58200000     -0.96300000      6.22800000
H     17.52700000     -0.87500000      6.35000000
H     16.22300000     -0.12600000      6.52500000
O      9.97000000    -13.23100000     -6.66700000
H      9.81400000    -12.88800000     -5.78700000
H     10.67400000    -12.68400000     -7.01600000
O      4.06200000      0.93500000      6.61400000
H      4.46800000      1.67200000      7.07000000
H      4.79900000      0.40000000      6.32000000
O     -3.06500000    -10.09100000     12.55500000
H     -3.01400000    -10.83100000     11.95000000
H     -3.28300000     -9.34200000     11.99900000
O      8.95500000      8.11600000     -6.53200000
H      9.65900000      8.21900000     -7.17200000
H      8.87500000      8.97700000     -6.12300000
O      0.55000000    -10.32300000    -11.97800000
H      0.15800000    -10.18200000    -12.84000000
H      0.83800000     -9.45400000    -11.70000000
O     -8.94000000     14.33400000     -7.28300000
H     -7.98300000     14.32500000     -7.29200000
H     -9.17300000     15.25300000     -7.41500000
O     -2.61400000      9.29200000      1.61900000
H     -2.78900000     10.00900000      2.22900000
H     -1.90000000      8.80100000      2.02600000
O     -6.25900000     -9.99200000     -1.25600000
H     -6.15500000    -10.03100000     -0.30600000
H     -5.49900000     -9.49600000     -1.56100000
O      5.91000000     -6.57600000     13.96000000
H      5.59800000     -5.93700000     13.31900000
H      6.15600000     -7.33900000     13.43700000
O     -1.17800000     10.21700000      8.73000000
H     -0.98000000     10.70300000      7.92900000
H     -1.17400000     10.88100000      9.41900000
O     -9.70400000     -4.51000000     -0.15500000
H    -10.26200000     -5.28300000     -0.06800000
H     -9.30800000     -4.59700000     -1.02200000
O      5.15500000    -15.13600000      5.86600000
H      5.44000000    -14.34700000      6.32600000
H      4.62700000    -14.81100000      5.13700000
O      3.49700000      6.16700000    -10.53700000
H      2.79200000      6.74900000    -10.25200000
H      3.65400000      5.59700000     -9.78400000
O      7.89400000      0.86300000      3.15900000
H      7.07000000      0.88100000      2.67100000
H      8.57100000      0.80900000      2.48400000
O     14.28200000      5.48300000      7.95800000
H     13.38200000      5.36300000      7.65500000
H     14.21700000      5.47500000      8.91300000
O      0.65100000     -0.13600000     13.88300000
H      0.55700000      0.18800000     12.98800000
H      1.03600000      0.59600000     14.36400000
O    -12.85600000     -9.79300000     -7.62800000
H    -12.55300000    -10.22100000     -8.42900000
H    -12.12400000     -9.88300000     -7.01700000
O    -11.58000000     11.36000000      0.83500000
H    -10.96700000     11.96000000      0.40900000
H    -11.60200000     10.59400000      0.26200000
O      7.85500000     -6.58700000     -8.26500000
H      7.07300000     -6.04800000     -8.14900000
H      8.54900000     -5.96100000     -8.47100000
O      2.82900000     -6.73900000    -14.34600000
H      3.35600000     -5.95700000    -14.18400000
H      3.15300000     -7.38200000    -13.71500000
O     -1.32700000    -11.36100000      2.18100000
H     -1.67800000    -10.70000000      1.58500000
H     -1.81000000    -12.15900000      1.96600000
O     -9.41100000      6.61000000     -0.11600000
H     -9.10400000      6.49700000      0.78300000
H     -8.61100000      6.63000000     -0.64100000
O     -0.76600000      5.16200000     -1.34900000
H     -0.62500000      5.79200000     -2.05600000
H     -1.69200000      4.93000000     -1.41500000
O    -10.68600000    -14.34600000     -2.48300000
H    -10.58600000    -14.22500000     -1.53900000
H    -10.71600000    -13.45700000     -2.83600000
O      3.89100000     -9.18600000    -12.56300000
H      4.73100000     -8.84500000    -12.25700000
H      3.64600000     -9.84200000    -11.91100000
O      5.38200000      1.53300000     -3.83600000
H      4.48800000      1.43300000     -4.16400000
H      5.42900000      2.44300000     -3.54300000
O    -15.06400000      9.21300000      3.01100000
H    -15.49300000      9.17600000      3.86500000
H    -14.13300000      9.30600000      3.21400000
O      1.34500000     -5.37200000     -5.52500000
H      0.40900000     -5.55100000     -5.42800000
H      1.77200000     -6.03400000     -4.98100000
O      6.71500000     -7.10200000     -5.34000000
H      7.03700000     -6.82300000     -6.19600000
H      6.54800000     -6.28600000     -4.86900000
O     -5.00400000      6.58700000      3.40900000
H     -4.51700000      6.11200000      2.73600000
H     -4.56800000      7.43700000      3.46500000
O    -14.33500000     -2.94300000     -1.89600000
H    -14.62900000     -2.11500000     -1.51600000
H    -14.30000000     -2.77500000     -2.83700000
O     -2.97300000      1.53900000    -15.43400000
H     -2.67800000      0.85300000    -14.83500000
H     -2.30200000      2.21900000    -15.36800000
O      9.40300000      7.28100000     -3.86800000
H     10.26700000      6.92300000     -4.06800000
H      9.02500000      7.48900000     -4.72300000
O      1.19200000     -1.71200000     17.28500000
H      1.17900000     -2.01900000     16.37900000
H      1.58300000     -2.43300000     17.77800000
O      6.56800000     10.66700000      5.72600000
H      6.99200000      9.94400000      5.26400000
H      5.71600000     10.31800000      5.98600000
O     13.60600000      4.99700000      4.45500000
H     13.65500000      5.40200000      3.58900000
H     13.74100000      5.72200000      5.06600000
O     -0.77100000      6.60700000    -14.57900000
H     -1.72800000      6.58200000    -14.59900000
H     -0.53600000      6.16200000    -13.76500000
O     13.00600000     -5.96200000    -11.00800000
H     13.57200000     -5.48900000    -11.61700000
H     12.38200000     -5.30400000    -10.70100000
O    -10.75100000      7.30900000     -6.77300000
H    -11.31800000      6.81300000     -7.36300000
H    -10.91000000      8.22500000     -7.00100000
O      0.32300000     -3.10200000    -18.23400000
H     -0.40900000     -3.69100000    -18.41800000
H      0.25800000     -2.92600000    -17.29500000
O     -1.20500000     14.65100000     -8.70200000
H     -0.64000000     13.94500000     -8.38800000
H     -0.70100000     15.06900000     -9.40000000
O     -1.38700000     -2.22100000    -15.75900000
H     -2.33400000     -2.33000000    -15.67800000
H     -1.14500000     -1.66700000    -15.01700000
O     -4.45200000     -6.59700000    -13.07300000
H     -4.97900000     -6.50200000    -12.27900000
H     -4.85100000     -7.33200000    -13.53900000
O      4.53900000     10.32800000     -8.07200000
H      4.93400000      9.53000000     -8.42400000
H      4.38800000     10.88000000     -8.83900000
O     -4.72800000      2.78000000      1.19700000
H     -4.71800000      2.06300000      1.83100000
H     -5.61100000      2.76100000      0.82800000
O      6.58700000    -10.25400000     -7.04200000
H      7.44000000     -9.83200000     -7.14600000
H      6.28400000     -9.97300000     -6.17900000
O    -13.68500000     -9.28300000      3.56900000
H    -13.16900000     -8.93500000      4.29600000
H    -13.68300000    -10.23100000      3.70600000
O     -9.69700000     -2.71900000     -6.98300000
H    -10.08500000     -1.84500000     -7.02400000
H     -8.86200000     -2.59000000     -6.53400000
O    -11.45400000    -11.54100000     -2.29300000
H    -11.71300000    -11.23900000     -1.42200000
H    -11.85600000    -10.91300000     -2.89300000
O      3.56500000     -4.37200000     15.18000000
H      3.12600000     -5.03300000     14.64500000
H      3.07300000     -3.56700000     15.01700000
O     10.86200000     -5.91900000      0.79900000
H     10.25200000     -5.76800000      1.52100000
H     11.67700000     -6.18400000      1.22600000
O      9.65300000    -10.76800000     -1.72800000
H      9.28700000    -10.06200000     -2.26100000
H      9.26400000    -11.56500000     -2.08700000
O     -2.81400000    -13.79700000     -1.37600000
H     -1.87800000    -13.85700000     -1.57000000
H     -3.20900000    -13.49100000     -2.19300000
O      6.56600000     15.12400000     -1.24200000
H      7.17100000     15.86600000     -1.24800000
H      6.80300000     14.62900000     -0.45800000
O     -2.09200000     -4.29900000     -7.61900000
H     -1.63100000     -3.61900000     -7.12800000
H     -2.20800000     -3.92700000     -8.49300000
O     -6.00800000      8.21500000      9.87400000
H     -6.27500000      8.31400000      8.96100000
H     -5.67600000      7.31900000      9.93200000
O     14.80500000     -2.59800000      4.58100000
H     15.10800000     -2.39200000      3.69700000
H     15.16100000     -1.89700000      5.12600000
O      1.08400000      2.40700000      3.97800000
H      0.17100000      2.17000000      4.13700000
H      1.07100000      3.36000000      3.88700000
O     -4.29200000     -5.79500000     -7.14400000
H     -4.60500000     -5.93000000     -8.03800000
H     -3.58700000     -5.15300000     -7.23100000
O      1.38600000    -13.82900000      3.26800000
H      1.55900000    -13.82000000      2.32700000
H      0.71100000    -13.16300000      3.39500000
O      7.58600000      3.09600000     -9.27500000
H      7.50000000      3.61400000    -10.07500000
H      7.34900000      3.70000000     -8.57200000
O      7.66600000    -12.25700000      4.51900000
H      6.90700000    -12.82600000      4.38800000
H      7.36300000    -11.59200000      5.13700000
O      8.38600000      4.28800000     -3.80000000
H      7.95500000      5.13300000     -3.67400000
H      9.30000000      4.44800000     -3.56900000
O      2.32200000     -7.02900000     -3.68900000
H      1.75800000     -7.80100000     -3.64100000
H      3.16700000     -7.32900000     -3.35500000
O     -0.82900000      5.43400000     13.21500000
H     -0.40600000      4.87500000     12.56300000
H     -1.52900000      5.87500000     12.73500000
O     -3.35900000      4.53300000     -1.54000000
H     -3.95800000      3.80100000     -1.39600000
H     -3.76400000      5.26800000     -1.07900000
O     -3.51200000     -6.15300000     11.48600000
H     -4.30700000     -6.61200000     11.21600000
H     -3.66600000     -5.24100000     11.23900000
O      0.53100000     -5.67800000     -8.53300000
H     -0.20600000     -5.06600000     -8.52100000
H      0.45000000     -6.16700000     -7.71500000
O     -8.51400000      0.17700000     -3.33600000
H     -8.05900000     -0.66100000     -3.42000000
H     -9.35900000     -0.04700000     -2.94600000
O     -6.98000000      1.39900000     14.13900000
H     -7.45300000      1.75000000     14.89400000
H     -7.65200000      0.95700000     13.62000000
O    -13.33600000     -7.95300000      5.88700000
H    -14.27000000     -8.10000000      6.03300000
H    -13.25900000     -7.00900000      5.75400000
O     -1.83600000     11.28100000      3.38700000
H     -2.29700000     11.93900000      2.86700000
H     -1.05200000     11.08000000      2.87600000
O      5.12700000     14.16100000     -9.43000000
H      4.90400000     13.30300000     -9.78900000
H      4.34000000     14.43600000     -8.96100000
O     15.13900000      2.00700000      9.92800000
H     15.55000000      2.16600000     10.77800000
H     14.23500000      1.77400000     10.13800000
O     10.74800000     -6.77000000      6.06500000
H     11.33400000     -6.42800000      6.74000000
H     10.37800000     -5.99100000      5.65000000
O     -0.31700000      5.88200000      6.53100000
H     -0.86600000      5.78000000      7.30900000
H      0.51900000      5.48400000      6.77400000
O      3.55500000    -14.07300000     -6.04800000
H      4.25600000    -13.63600000     -6.53200000
H      3.77100000    -13.92500000     -5.12800000
O     14.34800000     -0.01500000      3.25000000
H     13.62400000     -0.28500000      2.68500000
H     15.13500000     -0.27900000      2.77400000
O      9.71700000      1.87600000    -12.96500000
H      9.95100000      2.36700000    -12.17800000
H      8.81100000      2.12600000    -13.14400000
O     15.01900000     -6.13700000      0.32400000
H     14.33700000     -6.09700000      0.99600000
H     15.84000000     -6.10400000      0.81500000
O     -7.86100000     -1.59200000      4.21700000
H     -8.14100000     -2.46500000      3.94200000
H     -7.46400000     -1.72800000      5.07800000
O     -3.71900000     -9.45600000      3.55400000
H     -2.90400000     -8.96000000      3.62100000
H     -4.33000000     -8.99100000      4.12600000
O      1.30700000     16.71500000      3.83900000
H      1.49700000     17.36800000      4.51300000
H      1.04700000     15.93400000      4.32800000
O     -5.53500000     12.12900000    -10.45300000
H     -4.92400000     11.43500000    -10.20600000
H     -5.02600000     12.70500000    -11.02400000
O     12.47500000      2.74100000      2.15100000
H     11.87700000      2.26600000      1.57400000
H     13.34200000      2.40600000      1.92500000
O     15.74900000     -3.36700000      1.40800000
H     15.47700000     -3.67600000      0.54400000
H     16.27800000     -4.08200000      1.76200000
O     11.92700000    -10.45000000      8.05600000
H     11.22200000    -10.03600000      8.55300000
H     11.76200000    -10.19600000      7.14800000
O      3.62200000     11.94300000    -10.17300000
H      4.01200000     11.64300000    -10.99400000
H      2.80100000     12.36000000    -10.43700000
O    -15.37600000      2.05400000      6.58200000
H    -14.59100000      2.42800000      6.18200000
H    -16.10300000      2.47400000      6.12100000
O      6.80100000     13.89700000      1.31800000
H      6.24200000     14.66400000      1.44100000
H      7.66000000     14.17200000      1.64100000
O     -1.48500000     -0.19400000    -10.16200000
H     -0.93400000      0.36400000     -9.61300000
H     -2.07200000      0.41500000    -10.61000000
O     -0.35500000      5.88300000     -8.97400000
H     -1.24700000      5.59500000     -9.16800000
H     -0.46000000      6.53600000     -8.28200000
O     -7.30700000      5.93800000     -2.12400000
H     -7.45200000      5.45900000     -2.94000000
H     -6.70200000      6.64100000     -2.36300000
O      7.21900000    -12.99300000     -0.71500000
H      7.18000000    -13.82400000     -1.18800000
H      7.89800000    -13.12500000     -0.05400000
O    -12.67200000      5.58300000      3.79200000
H    -12.96300000      6.40200000      4.19200000
H    -12.11700000      5.85700000      3.06200000
O     10.03600000      4.80900000     10.58000000
H      9.66200000      4.57500000     11.42900000
H     10.46100000      5.65400000     10.73000000
O      6.93900000     13.93500000      7.28800000
H      7.19100000     13.46900000      8.08500000
H      7.76900000     14.20100000      6.89400000
O      5.14000000    -12.41900000     -7.30700000
H      5.50100000    -12.92400000     -8.03500000
H      5.65800000    -11.61400000     -7.29400000
O     -0.33200000    -17.84200000      4.51200000
H     -1.00900000    -17.50600000      3.92600000
H     -0.53200000    -18.77400000      4.60100000
O      2.88000000     -4.96100000     -9.93700000
H      2.41600000     -4.87000000    -10.76900000
H      2.22600000     -4.74500000     -9.27300000
O     11.61400000      3.24400000      5.24000000
H     12.16300000      3.87000000      4.76800000
H     11.72100000      2.42200000      4.76000000
O      9.65300000     -0.37200000     -3.59500000
H     10.28400000      0.29300000     -3.86900000
H     10.01800000     -1.19600000     -3.91500000
O     -2.90800000     -3.38500000      8.30600000
H     -2.51200000     -2.93900000      7.55700000
H     -2.18800000     -3.87900000      8.69900000
O     -3.04000000     12.60600000      1.54500000
H     -2.92700000     12.89300000      0.63900000
H     -3.80300000     12.02900000      1.52000000
O     -1.50000000     -8.66400000     -7.61100000
H     -0.82200000     -9.14500000     -8.08600000
H     -1.18200000     -8.63200000     -6.70800000
O      3.38300000     13.05400000      9.49200000
H      3.40300000     13.67300000     10.22100000
H      3.85800000     12.28800000      9.81400000
O     11.50800000      7.02000000     10.84300000
H     11.85500000      7.61700000     11.50600000
H     12.28100000      6.71100000     10.37100000
O     -7.85500000      9.47300000     -6.28300000
H     -8.37700000     10.11000000     -6.77000000
H     -8.43300000      9.17700000     -5.58000000
O    -10.35300000      7.46800000     -2.54600000
H    -10.30400000      6.82100000     -3.25000000
H    -10.17400000      6.96900000     -1.74900000
O     -4.32100000    -10.57500000    -12.73000000
H     -4.76700000    -11.41100000    -12.59500000
H     -4.94200000    -10.05100000    -13.23500000
O     -1.66600000     -6.10600000     -5.17000000
H     -1.77200000     -7.03800000     -4.97800000
H     -1.98200000     -6.00900000     -6.06800000
O      2.76800000      1.84500000     14.73400000
H      3.00500000      1.22500000     14.04500000
H      3.44400000      2.52200000     14.69000000
O      1.82300000     14.63000000     -1.28200000
H      1.48900000     15.03800000     -0.48300000
H      2.58300000     15.16100000     -1.52200000
O      4.93100000     -2.22000000     -7.97300000
H      4.10600000     -2.69500000     -7.87100000
H      4.69400000     -1.43000000     -8.45900000
O     -4.98300000     14.80800000     -0.04000000
H     -4.60900000     15.54500000      0.44400000
H     -4.25300000     14.46300000     -0.55300000
O     17.53400000      1.40700000      0.56100000
H     18.24100000      1.22000000     -0.05700000
H     17.15400000      0.55100000      0.75600000
O      6.55800000      4.73200000    -11.62600000
H      7.14500000      4.99700000    -12.33400000
H      5.72700000      5.16100000    -11.83000000
O     16.07300000     -7.01500000      5.48400000
H     15.53000000     -7.45300000      4.82900000
H     15.64900000     -7.21300000      6.31900000
O     -2.44400000      9.48800000     -6.48000000
H     -3.33900000      9.25200000     -6.23500000
H     -2.27600000     10.30700000     -6.01400000
O     -2.73000000      4.70800000     -9.28200000
H     -3.26600000      4.29200000     -9.95700000
H     -2.86400000      4.16800000     -8.50300000
O      6.91400000     -2.32300000      3.44300000
H      6.49400000     -2.71800000      2.68000000
H      6.63600000     -1.40700000      3.42200000
O      0.33100000     -9.40500000      8.33700000
H     -0.48200000     -9.09200000      7.94100000
H      0.15800000    -10.32300000      8.54500000
O     -4.74900000     -2.21000000    -17.89500000
H     -5.32700000     -2.65800000    -18.51300000
H     -5.28600000     -2.08400000    -17.11300000
O      1.91600000      6.27600000     -4.90200000
H      1.54800000      5.56200000     -4.38200000
H      1.60500000      7.07200000     -4.47000000
O      8.96700000     -2.05100000      5.67600000
H      9.60000000     -2.27100000      6.36000000
H      8.65300000     -2.89800000      5.36000000
O      3.10200000      3.04600000     -4.98200000
H      2.60200000      3.18700000     -4.17800000
H      3.64400000      3.83100000     -5.06700000
O     -8.36100000      3.82100000    -11.38400000
H     -8.65400000      2.93700000    -11.16500000
H     -8.42200000      4.30500000    -10.56100000
O      1.06400000     12.12500000     -1.02200000
H      1.77800000     11.48800000     -1.06100000
H      1.47900000     12.93000000     -0.71300000
O     -1.64100000     -5.37400000      5.65300000
H     -1.24800000     -5.38000000      6.52500000
H     -1.04000000     -4.85200000      5.12200000
O     -2.46600000     -2.94500000     -9.84200000
H     -2.72700000     -3.16100000    -10.73700000
H     -2.52400000     -1.99000000     -9.79900000
O     13.27500000      3.48100000     -0.98600000
H     12.38700000      3.21400000     -0.74700000
H     13.76300000      3.45600000     -0.16300000
O     -0.21600000    -12.03500000      8.86100000
H     -0.93200000    -12.54800000      8.48700000
H      0.23100000    -12.64100000      9.45100000
O    -12.04000000     -0.49400000      0.30600000
H    -11.67600000      0.07700000      0.98200000
H    -12.72800000     -0.98700000      0.75300000
O      0.67200000    -13.28000000     -0.55300000
H      0.91100000    -14.01500000      0.01100000
H      1.05100000    -12.51400000     -0.12100000
O     -1.75900000      2.24300000     14.87800000
H     -2.08600000      1.78200000     14.10600000
H     -2.46800000      2.17200000     15.51700000
O      3.35100000     -3.71700000     -1.42700000
H      3.66800000     -2.84300000     -1.19800000
H      4.14600000     -4.23900000     -1.53200000
O      1.58900000      4.94700000     -7.18200000
H      1.94500000      5.27900000     -6.35800000
H      0.95200000      5.60800000     -7.45200000
O    -15.02700000      3.30100000      3.14800000
H    -15.75900000      3.11100000      2.56100000
H    -14.70600000      4.15600000      2.86200000
O     -2.98500000     -1.31600000     -6.72000000
H     -3.50100000     -2.08000000     -6.46100000
H     -2.16600000     -1.40300000     -6.23100000
O     -4.56600000      0.19300000      9.60000000
H     -5.23200000     -0.49300000      9.56900000
H     -4.10800000      0.12100000      8.76200000
O      0.21000000    -11.59800000     -5.79800000
H      0.37100000    -12.53400000     -5.67800000
H      0.56700000    -11.19100000     -5.00800000
O     14.13600000     -0.55900000     -9.86200000
H     14.39900000     -1.25800000     -9.26400000
H     13.26400000     -0.81600000    -10.16200000
O     -7.60200000      2.42300000      0.92400000
H     -7.72100000      2.66000000      0.00400000
H     -8.04500000      1.57900000      1.01300000
O    -11.64100000     -2.57000000     -9.91200000
H    -11.77100000     -2.63400000     -8.96600000
H    -12.42400000     -2.97100000    -10.28900000
O      3.74400000    -10.24700000     14.55300000
H      3.63300000     -9.69800000     13.77700000
H      3.08800000    -10.93700000     14.45400000
O     -6.61200000      0.83500000      6.80800000
H     -6.91600000      1.59900000      7.29800000
H     -5.68800000      0.75200000      7.04300000
O      8.66300000     10.26000000     -0.32600000
H      8.34500000     10.69200000     -1.11900000
H      8.90400000     10.97900000      0.25800000
O     15.84900000     -4.95300000     -7.41300000
H     15.04400000     -5.47000000     -7.44700000
H     15.62300000     -4.19300000     -6.87800000
O     -2.75800000      6.38800000     -4.21600000
H     -1.84600000      6.58000000     -4.00000000
H     -2.75200000      5.46900000     -4.48500000
O     -8.65700000     -8.18200000     -1.16800000
H     -8.42300000     -7.27600000     -1.36900000
H     -7.83100000     -8.66200000     -1.23100000
O     -5.14400000      3.36500000    -10.67200000
H     -5.58900000      3.29500000     -9.82800000
H     -5.84300000      3.56400000    -11.29500000
O     -4.39700000     15.46700000     -3.58900000
H     -5.24600000     15.35500000     -4.01600000
H     -4.39100000     14.81300000     -2.89000000
O      9.19100000     -9.58300000      9.97100000
H      8.81800000    -10.08400000      9.24500000
H      9.05300000    -10.13700000     10.73900000
O      0.08100000    -10.05800000     11.60800000
H     -0.01900000    -10.44600000     10.73800000
H     -0.79500000    -10.10100000     11.99100000
O     -5.26200000     -5.68600000     15.21100000
H     -5.38800000     -6.56900000     14.86600000
H     -4.46500000     -5.37200000     14.78300000
O      7.48900000      3.89600000     -6.65400000
H      7.64200000      3.91200000     -5.70900000
H      7.35700000      2.97000000     -6.85900000
O     -5.38300000    -13.55100000     -8.03800000
H     -5.32100000    -14.27200000     -8.66500000
H     -6.01300000    -12.94600000     -8.43100000
O     13.36600000     -8.96700000     -3.35000000
H     12.78900000     -9.15700000     -2.61000000
H     14.17300000     -9.44300000     -3.15300000
O      7.15500000      5.54200000      3.79700000
H      7.58500000      5.04500000      4.49300000
H      7.87100000      5.83300000      3.23300000
O      4.38300000     -4.58400000    -16.60900000
H      4.64800000     -5.49400000    -16.74500000
H      4.50100000     -4.43700000    -15.67100000
O      0.45400000     12.26500000     11.15900000
H      0.20100000     12.38700000     10.24400000
H      1.05300000     11.51900000     11.14500000
O    -14.13300000     -3.22500000      7.33700000
H    -13.26100000     -3.18600000      7.73000000
H    -14.33800000     -2.31600000      7.11800000
O    -14.76400000      7.78000000     -3.93600000
H    -14.76600000      7.34200000     -3.08500000
H    -14.04000000      8.40300000     -3.88300000
O     13.92000000      0.83600000      5.84000000
H     13.93600000      1.79300000      5.83100000
H     13.96200000      0.58800000      4.91600000
O    -11.66200000     -3.30900000      8.29000000
H    -11.05000000     -2.87700000      8.88600000
H    -11.16700000     -3.42200000      7.47800000
O     11.76800000     -1.51600000    -12.02900000
H     12.02300000     -1.38700000    -12.94300000
H     10.85000000     -1.78300000    -12.07200000
O     -9.13700000     -5.73900000     -7.26900000
H     -8.31600000     -5.38600000     -6.92700000
H     -9.76200000     -5.01800000     -7.18300000
O      4.93700000     -7.02700000      8.00500000
H      4.69900000     -7.78500000      8.54000000
H      4.13300000     -6.80400000      7.53500000
O     11.59100000    -12.74500000     -0.80800000
H     10.89700000    -13.16400000     -0.29900000
H     11.13300000    -12.11500000     -1.36400000
O      5.59600000    -15.74600000     -4.00500000
H      4.66700000    -15.87800000     -3.81500000
H      5.65700000    -15.81200000     -4.95800000
O     12.14900000     -6.32300000     -4.38800000
H     11.77800000     -6.26000000     -3.50800000
H     12.75700000     -7.06000000     -4.34000000
O     11.52500000     -0.29000000      7.07600000
H     12.44200000     -0.08500000      6.89000000
H     11.04900000      0.01700000      6.30500000
O     -5.01000000    -16.56900000     -0.64900000
H     -5.80800000    -16.55100000     -1.17700000
H     -4.44400000    -15.90800000     -1.04800000
O     10.96600000      2.33600000     13.09400000
H     11.00600000      2.37000000     14.04900000
H     11.65800000      2.93200000     12.80400000
O     -8.48700000     -6.58500000      4.41700000
H     -8.11500000     -7.34900000      3.97500000
H     -8.84400000     -6.04900000      3.70900000
O     12.65800000     -1.73300000      9.83400000
H     13.53000000     -1.51700000      9.50300000
H     12.46000000     -1.03500000     10.45800000
O     11.76200000     13.34100000      0.98300000
H     12.14100000     14.00500000      1.55900000
H     12.35500000     13.30900000      0.23300000
O      9.38700000    -11.77800000      2.76100000
H     10.08500000    -12.40600000      2.94400000
H      8.73200000    -11.94300000      3.43900000
O     -2.84700000     -7.07900000     -9.38500000
H     -2.28600000     -7.44400000     -8.70200000
H     -3.05600000     -7.82400000     -9.94800000
O     -2.54900000      2.78600000      7.32500000
H     -2.11500000      3.03600000      6.51000000
H     -3.12000000      3.52700000      7.52900000
O      8.80700000     15.32000000      2.73900000
H      9.43600000     16.02100000      2.56600000
H      8.18700000     15.70100000      3.36000000
O     -8.80300000     -2.93500000    -13.70600000
H     -9.39100000     -3.30700000    -13.04900000
H     -9.36000000     -2.78600000    -14.47000000
O     11.35600000     -6.49700000     -1.83000000
H     11.16000000     -6.32500000     -0.90900000
H     11.76400000     -7.36300000     -1.83000000
O      4.80500000      7.30900000     -4.71700000
H      4.62400000      6.51500000     -5.22000000
H      5.59200000      7.10000000     -4.21400000
O      2.97000000    -12.27700000      7.26900000
H      2.83100000    -12.18700000      6.32600000
H      2.59600000    -13.13100000      7.48600000
O     13.41000000      7.60500000      5.48000000
H     12.53900000      8.00000000      5.44300000
H     14.00500000      8.31600000      5.24000000
O     -0.15000000      7.18800000     -3.33300000
H     -0.12700000      7.98200000     -3.86600000
H      0.13500000      7.47400000     -2.46500000
O    -11.49200000     -3.74600000     -5.24700000
H    -10.72800000     -3.41500000     -5.71900000
H    -12.22500000     -3.23300000     -5.58800000
O      5.21000000      4.20600000     -3.00800000
H      5.84100000      4.92600000     -3.03300000
H      4.65500000      4.40100000     -2.25300000
O      1.58200000    -13.44500000     10.57900000
H      1.81400000    -14.35900000     10.74600000
H      2.41700000    -13.01700000     10.38800000
O    -10.35400000     -2.79800000      5.67700000
H    -10.16500000     -1.86000000      5.71500000
H    -11.01100000     -2.88200000      4.98600000
O      4.73400000      3.71700000      1.08200000
H      5.18500000      4.52400000      1.32900000
H      4.82400000      3.14800000      1.84700000
O     -7.34100000     -5.29600000     12.51500000
H     -7.68900000     -5.83100000     13.22800000
H     -7.08600000     -5.92900000     11.84300000
O     11.87600000     -9.31100000      3.00900000
H     12.15400000     -9.97600000      2.37900000
H     11.22500000     -8.79100000      2.53700000
O     15.16600000     -4.22600000     -1.35700000
H     14.40400000     -4.35800000     -1.92000000
H     15.29100000     -5.06800000     -0.92000000
O      9.77000000     -0.55600000      9.08500000
H     10.16000000     -0.29900000      9.92000000
H     10.35100000     -0.18000000      8.42400000
O     -5.29300000    -12.84300000      9.02100000
H     -6.22600000    -13.02900000      8.91700000
H     -4.90200000    -13.10300000      8.18700000
O      7.82800000     -1.02200000     12.58800000
H      8.76500000     -1.21900000     12.59200000
H      7.45700000     -1.63000000     11.94900000
O     -7.06700000    -12.85500000    -10.21100000
H     -6.87800000    -13.79300000    -10.16200000
H     -7.96700000    -12.80900000    -10.53400000
O     -7.84000000      1.46500000     -9.42900000
H     -8.20800000      0.75300000     -9.95200000
H     -8.36300000      1.46900000     -8.62700000
O      5.85500000     -4.60500000     -5.36400000
H      6.02000000     -4.70000000     -6.30200000
H      5.00700000     -4.16200000     -5.31500000
O    -13.55000000     -1.37600000     -5.85800000
H    -14.24400000     -1.87300000     -5.42500000
H    -13.12300000     -0.89400000     -5.15000000
O    -10.35500000      0.13800000     -6.84200000
H     -9.89100000      0.74400000     -6.26400000
H    -10.89600000      0.70200000     -7.39500000
O     -0.70800000      3.30000000    -15.65300000
H     -0.31200000      3.96700000    -15.09200000
H      0.03600000      2.84600000    -16.04800000
O      5.62300000     16.42200000      1.73400000
H      4.96500000     17.04200000      1.41700000
H      5.54600000     16.45800000      2.68800000
O     -3.18300000     -3.50900000    -12.32700000
H     -4.02500000     -3.64100000    -11.89100000
H     -3.40100000     -3.03000000    -13.12700000
O      4.55300000      6.20300000      4.52200000
H      5.34400000      5.90700000      4.07100000
H      4.35400000      5.50200000      5.14300000
O      6.23700000    -13.30600000      9.67500000
H      5.33000000    -13.00100000      9.65500000
H      6.35400000    -13.65400000     10.55900000
O    -11.23000000    -10.08200000      6.41900000
H    -12.18600000    -10.02800000      6.42300000
H    -10.98000000     -9.84100000      5.52700000
O      5.90000000     -3.68600000      5.74100000
H      6.19700000     -3.23200000      4.95300000
H      5.87300000     -4.60900000      5.49000000
O    -11.67400000      0.63500000      7.26100000
H    -11.18800000      0.22300000      6.54600000
H    -11.00200000      1.05700000      7.79500000
O    -10.41400000     -7.43700000      7.75200000
H    -10.47900000     -6.73100000      7.10900000
H    -10.61200000     -8.23200000      7.25600000
O     -8.89100000     -4.75300000      7.08600000
H     -8.83900000     -3.80800000      6.94700000
H     -9.02300000     -5.11700000      6.21000000
O     10.57300000      3.32000000    -10.69300000
H     10.56300000      4.27000000    -10.57900000
H     10.06400000      2.98500000     -9.95500000
O     -4.58000000     -3.07700000      2.27300000
H     -5.13800000     -3.73300000      2.69100000
H     -3.76600000     -3.10100000      2.77600000
O      6.48700000     11.71600000     -6.44900000
H      6.43800000     12.58300000     -6.85100000
H      5.97200000     11.15400000     -7.02800000
O     16.28400000      3.01400000      4.01000000
H     15.66300000      3.68200000      3.72100000
H     15.91800000      2.19000000      3.68800000
O     10.65800000      9.30400000     -8.36100000
H     10.12400000      9.89900000     -8.88800000
H     11.13200000      8.77500000     -9.00300000
O     -6.81800000      2.08700000     -4.79200000
H     -7.24800000      1.52100000     -4.15100000
H     -6.41900000      1.48100000     -5.41600000
O      4.96600000     14.66200000     -6.04300000
H      5.91600000     14.65100000     -6.15900000
H      4.76100000     15.57100000     -5.82500000
O      9.92700000      5.93800000    -10.15300000
H      9.22600000      6.09700000     -9.52100000
H      9.49900000      6.00500000    -11.00700000
O     -4.59300000     -1.13900000     15.93100000
H     -3.90900000     -1.10200000     15.26300000
H     -4.81900000     -0.22300000     16.09300000
O      0.26000000     -2.37500000    -13.73000000
H     -0.05200000     -3.07800000    -14.30000000
H      1.16900000     -2.23700000    -13.99700000
O     12.45400000     -3.49800000      0.87400000
H     11.80200000     -4.19700000      0.82600000
H     12.99700000     -3.72700000      1.62800000
O      5.24500000     -6.59600000      2.34600000
H      4.41000000     -6.57400000      1.87700000
H      5.90000000     -6.72400000      1.66000000
O    -10.61200000      5.32400000     -4.34500000
H    -10.58800000      5.99600000     -5.02600000
H     -9.73800000      4.93400000     -4.36200000
O     -9.98300000     -0.15200000      5.11500000
H     -9.22800000     -0.66000000      4.81800000
H     -9.96600000      0.63900000      4.57600000
O    -10.23400000     -4.16800000    -12.12000000
H    -10.34800000     -3.84600000    -11.22500000
H     -9.50400000     -4.78400000    -12.06100000
O     -7.10100000     17.22200000     -1.73600000
H     -7.08500000     16.34500000     -1.35200000
H     -6.90100000     17.80700000     -1.00500000
O      1.57300000      1.88900000    -16.71500000
H      1.85300000      2.51800000    -17.38000000
H      2.38000000      1.64700000    -16.26000000
O     -2.56700000    -11.38300000     -5.91700000
H     -1.70700000    -11.66700000     -6.22900000
H     -2.84200000    -10.71700000     -6.54800000
O     16.02900000      4.41200000      0.90500000
H     16.51000000      4.86500000      1.59700000
H     16.70600000      4.11700000      0.29600000
O    -15.61400000      5.81200000      5.13000000
H    -16.16500000      5.07200000      5.38500000
H    -16.02600000      6.15500000      4.33600000
O      1.08600000     -6.74400000      9.36000000
H      1.35700000     -6.64400000     10.27300000
H      0.93000000     -7.68300000      9.25800000
O     -8.70900000     -1.38600000     15.13100000
H     -8.10400000     -1.84800000     15.71200000
H     -8.80800000     -1.96800000     14.37700000
O     -2.25500000      3.84300000    -11.99500000
H     -1.36100000      3.98800000    -12.30500000
H     -2.74700000      4.59700000    -12.32000000
O      4.49300000      3.08400000      9.37900000
H      3.58900000      3.39800000      9.38900000
H      4.93000000      3.59100000     10.06400000
O      6.49800000    -13.31800000    -10.52800000
H      7.08800000    -12.82800000     -9.95500000
H      7.05900000    -13.62900000    -11.23900000
O      1.14400000     -7.14300000      4.57600000
H      0.99100000     -6.45800000      3.92400000
H      0.93100000     -7.95800000      4.12200000
O     -2.76500000    -16.77100000     -3.99100000
H     -3.56600000    -16.27000000     -3.83500000
H     -2.94300000    -17.26500000     -4.79100000
O     13.18100000     -8.22100000     -7.93100000
H     13.86700000     -8.15200000     -8.59600000
H     13.13200000     -7.34600000     -7.54700000
O      7.89100000     14.82700000     -6.05300000
H      8.01800000     14.93500000     -6.99600000
H      8.34000000     15.57900000     -5.66400000
O     -7.13200000     11.55900000      5.08100000
H     -6.77700000     12.12600000      5.76500000
H     -7.58300000     12.15600000      4.48500000
O    -10.32400000      4.02500000      0.05100000
H    -11.19200000      4.24900000      0.38700000
H     -9.77600000      4.77400000      0.28400000
O      3.50400000    -12.76800000     -1.32600000
H      2.68100000    -13.24700000     -1.22300000
H      3.40900000    -12.00500000     -0.75600000
O     -2.92700000     10.48900000    -14.31000000
H     -3.25900000      9.64900000    -13.99200000
H     -3.71300000     10.99800000    -14.50600000
O      8.10100000      6.51600000      9.59500000
H      8.67200000      5.82900000      9.93800000
H      7.77200000      6.16400000      8.76800000
O     -6.61600000      0.21400000    -12.14300000
H     -6.16400000      0.23400000    -11.30000000
H     -6.48200000     -0.67600000    -12.46700000
O      7.90100000    -12.52500000     -8.35800000
H      8.43500000    -12.95500000     -7.69100000
H      8.16700000    -11.60600000     -8.32300000
O     10.97800000     -0.70800000     -9.41100000
H     10.12400000     -0.28500000     -9.49600000
H     11.18400000     -1.01400000    -10.29400000
O     -6.11900000     -6.91200000    -11.00900000
H     -7.02400000     -6.61300000    -10.92600000
H     -6.12000000     -7.79000000    -10.62700000
O     -7.87700000     -8.61800000     12.28100000
H     -7.79900000     -9.40500000     11.74100000
H     -8.32800000     -7.98700000     11.72000000
O     -7.79800000      2.58600000     -1.95000000
H     -8.07100000      1.70300000     -2.20100000
H     -8.35900000      3.16600000     -2.46500000
O     -0.71300000     12.14300000    -12.96200000
H      0.05100000     11.56700000    -12.99000000
H     -1.45300000     11.57100000    -13.16500000
O    -11.89300000      2.74800000     -4.68000000
H    -11.64600000      2.67300000     -5.60200000
H    -11.57800000      3.61300000     -4.41700000
O     -7.25200000     12.96100000      0.31800000
H     -6.49800000     13.49800000      0.07300000
H     -7.24200000     12.95600000      1.27500000
O      3.80900000    -12.06700000     10.18100000
H      3.50700000    -11.90900000      9.28600000
H      4.23300000    -11.24800000     10.43800000
O     -3.05000000     13.52000000     -1.06000000
H     -2.51800000     14.29000000     -0.86300000
H     -2.48100000     12.96500000     -1.59400000
O     -8.88600000     -3.27300000      9.92700000
H     -8.24500000     -2.64000000      9.60200000
H     -8.80800000     -4.01900000      9.33200000
O     -1.65900000    -13.94200000      7.69000000
H     -2.49000000    -14.06500000      7.23100000
H     -1.12700000    -14.69200000      7.42800000
O     -3.77500000      4.22700000     16.41000000
H     -4.22200000      4.93700000     16.87200000
H     -4.29600000      3.44900000     16.60500000
O      1.69500000     -0.95800000     -6.53300000
H      1.73100000     -1.47900000     -7.33600000
H      1.66600000     -0.05100000     -6.83700000
O      8.93200000      4.15900000      5.23400000
H      9.38600000      4.44800000      6.02500000
H      9.43000000      3.39800000      4.93500000
O      3.30500000     10.13900000      2.79100000
H      3.96000000     10.16400000      2.09300000
H      3.14900000     11.05800000      3.00500000
O     -2.33100000     14.78800000      5.13200000
H     -2.75300000     14.13000000      5.68500000
H     -1.68200000     14.29800000      4.62800000
O     12.45300000      8.55800000     -1.91100000
H     11.99100000      8.59900000     -2.74800000
H     12.72500000      7.64400000     -1.83100000
O    -14.20200000     -3.88900000    -10.24800000
H    -14.95900000     -4.23700000    -10.72100000
H    -14.52100000     -3.74700000     -9.35700000
O      7.05000000     -7.71300000      0.44400000
H      7.70800000     -8.37600000      0.65400000
H      7.51500000     -7.08200000     -0.10600000
O     -0.46000000     -9.75900000    -14.64200000
H     -0.83800000    -10.52100000    -15.08200000
H     -1.07700000     -9.04900000    -14.82200000
O      6.00500000      4.12400000     11.48100000
H      6.17300000      3.18400000     11.41700000
H      6.79100000      4.53300000     11.12000000
O      2.97400000    -14.74300000      8.07000000
H      2.33100000    -15.43300000      8.23400000
H      3.80300000    -15.11100000      8.37600000
O     11.75900000     -3.09500000      6.68700000
H     11.26300000     -3.33700000      7.46800000
H     11.90600000     -2.15400000      6.77800000
O      8.45200000     -5.67200000     -1.21300000
H      9.34800000     -5.79800000     -0.90000000
H      8.39400000     -4.73600000     -1.40300000
O    -14.31200000     -0.58300000      6.83100000
H    -14.87700000      0.18000000      6.71000000
H    -13.49600000     -0.22400000      7.17900000
O     -7.90200000    -12.94900000      8.32700000
H     -8.41200000    -13.75800000      8.27400000
H     -8.55600000    -12.26200000      8.45300000
O     10.62700000     -4.61700000    -11.92500000
H     10.31300000     -5.13500000    -12.66600000
H     11.53900000     -4.41900000    -12.14000000
O     -4.20200000     -2.58600000    -14.84100000
H     -4.97300000     -2.90100000    -14.36700000
H     -4.46800000     -1.73600000    -15.19200000
O     11.44400000     10.01100000      6.94500000
H     11.05100000      9.93700000      6.07500000
H     10.82000000      9.58000000      7.52800000
O     -0.49500000     -2.74700000     12.39000000
H     -0.58400000     -1.83100000     12.12500000
H     -0.52700000     -3.23800000     11.56900000
O      5.79800000    -10.88600000     -2.02800000
H      6.26100000    -11.60300000     -1.59300000
H      5.04900000    -11.30600000     -2.45100000
O     15.05100000     -0.62100000     -6.37800000
H     15.25600000     -1.13700000     -7.15700000
H     14.09700000     -0.53900000     -6.38900000
O    -14.12600000      1.10700000     -7.75600000
H    -14.51900000      0.84000000     -6.92500000
H    -14.52600000      0.52900000     -8.40600000
O    -10.86900000      0.04400000     14.40500000
H    -10.14000000     -0.52400000     14.65400000
H    -11.36100000     -0.46600000     13.76200000
O      0.47100000    -11.66000000      5.69600000
H      0.59900000    -11.96400000      6.59400000
H     -0.27900000    -12.16300000      5.37700000
O      0.95500000     16.03500000      1.17700000
H      0.58900000     16.49900000      1.93000000
H      1.68000000     15.52600000      1.53800000
O      7.80300000     11.37000000     -2.55400000
H      8.23100000     10.93800000     -3.29300000
H      7.67000000     12.27100000     -2.84700000
O     14.54400000      1.45300000     -3.18900000
H     15.04400000      1.74200000     -2.42600000
H     15.15000000      1.55100000     -3.92300000
O      6.12600000    -12.79800000      6.88500000
H      5.60300000    -12.01500000      6.71000000
H      6.29200000    -12.77000000      7.82700000
O      2.17500000     12.66900000      7.00100000
H      2.69400000     12.70800000      7.80400000
H      2.55300000     11.94000000      6.50800000
O      9.25600000     -6.66200000     10.42600000
H      9.86900000     -6.32400000      9.77200000
H      9.37000000     -7.61200000     10.39300000
O      4.50400000    -13.25000000     -3.78700000
H      5.27500000    -13.81200000     -3.87500000
H      4.15500000    -13.45900000     -2.92000000
O     14.71900000      2.46100000     -9.26300000
H     14.04500000      2.73200000     -8.63900000
H     14.38600000      1.64500000     -9.63600000
O      8.85700000     -8.86500000     -7.26500000
H      8.41600000     -8.03500000     -7.44500000
H      9.51700000     -8.94100000     -7.95400000
O      4.39700000     10.50700000     10.20400000
H      4.46200000      9.66000000      9.76200000
H      3.62900000     10.42400000     10.77000000
O    -13.40500000      9.66600000     -7.34800000
H    -12.75500000      9.53600000     -6.65700000
H    -12.89100000      9.92000000     -8.11500000
O     -2.13600000     16.67200000     -4.89800000
H     -2.85300000     16.07600000     -4.68500000
H     -2.53300000     17.33000000     -5.46900000
O     -4.49100000      1.50900000     13.04600000
H     -5.28300000      1.30300000     13.54200000
H     -4.21600000      0.67100000     12.67300000
O      9.24400000     -5.21300000      2.77400000
H      9.41900000     -4.27200000      2.76800000
H      8.78900000     -5.36700000      3.60200000
O      3.40200000     10.32800000      5.91400000
H      2.88500000      9.66600000      6.37500000
H      3.53000000      9.96400000      5.03800000
O      2.12900000      7.51300000      3.45600000
H      2.89500000      7.09000000      3.84400000
H      2.27000000      8.44800000      3.60500000
O     -1.82200000     -7.44100000    -13.39700000
H     -2.66000000     -6.98400000    -13.32200000
H     -1.20500000     -6.89100000    -12.91500000
O      4.48600000    -16.56900000      2.68100000
H      3.58700000    -16.84900000      2.85900000
H      4.45000000    -15.61300000      2.71300000
O      2.01900000     -0.08400000      9.00300000
H      2.53200000     -0.06500000      8.19500000
H      2.65400000     -0.30400000      9.68500000
O      0.31000000     -8.20800000    -10.28000000
H      0.18600000     -7.30900000     -9.97500000
H     -0.57800000     -8.53300000    -10.43200000
O     -4.77400000     -0.05300000     -0.18800000
H     -5.01100000     -0.09400000      0.73800000
H     -3.82100000     -0.14900000     -0.19500000
O     -7.47600000     15.05000000     -4.23800000
H     -7.72800000     15.02500000     -5.16100000
H     -7.92300000     15.82000000     -3.88800000
O     -7.70700000      3.76400000     11.72200000
H     -7.92300000      3.66700000     12.65000000
H     -6.75100000      3.79300000     11.70100000
O     13.74700000      6.17400000     -1.48100000
H     13.84200000      6.16200000     -0.52800000
H     13.83800000      5.25800000     -1.74300000
O      0.16300000     11.24800000      1.69700000
H      0.99700000     10.83100000      1.91600000
H      0.20800000     11.39100000      0.75200000
O      3.17600000      8.95500000     -3.09800000
H      2.82900000      9.60700000     -3.70700000
H      3.89800000      8.54400000     -3.57300000
O     -3.21500000      3.35000000     -7.00100000
H     -4.09400000      2.98100000     -7.08500000
H     -3.08900000      3.45500000     -6.05800000
O      2.30200000    -10.22700000    -14.69900000
H      1.36000000    -10.06600000    -14.64100000
H      2.66900000     -9.77700000    -13.93800000
O    -11.46300000      7.49400000      2.05600000
H    -11.82700000      8.26800000      1.62600000
H    -10.80300000      7.16900000      1.44400000
O      8.56100000     -4.15300000     11.80200000
H      8.86300000     -4.95300000     11.37200000
H      9.33400000     -3.81800000     12.25500000
O    -11.03600000     -5.44100000     -3.14500000
H    -11.22800000     -5.01900000     -3.98200000
H    -11.89400000     -5.66800000     -2.78800000
O     -3.91100000     -5.21700000    -15.48600000
H     -4.15900000     -4.29600000    -15.56700000
H     -3.88100000     -5.37600000    -14.54300000
O      7.51000000      9.34000000    -12.35100000
H      8.45300000      9.50100000    -12.38200000
H      7.31100000      8.92000000    -13.18800000
O      6.50400000     -0.05400000    -14.34200000
H      6.62400000     -0.93800000    -14.68800000
H      6.16100000     -0.18600000    -13.45800000
O     -5.50300000     -8.25100000      5.21300000
H     -6.01200000     -8.96000000      5.60700000
H     -5.97600000     -7.45400000      5.45400000
O     -9.09600000      8.50800000     12.60100000
H     -9.77900000      8.77100000     11.98400000
H     -9.57400000      8.15600000     13.35200000
O     -3.70300000      8.71200000      6.47600000
H     -2.84700000      8.38900000      6.19400000
H     -3.53900000      9.10700000      7.33300000
O     -5.68400000    -12.44900000     -2.45600000
H     -5.98400000    -11.54300000     -2.37800000
H     -5.84900000    -12.83000000     -1.59400000
O    -11.31600000     12.05600000     -3.79900000
H    -11.60200000     12.77700000     -4.36000000
H    -10.38200000     12.21600000     -3.66000000
O      6.50600000      9.49800000      1.44400000
H      6.37700000     10.40400000      1.16300000
H      7.28500000      9.20800000      0.97000000
O     -9.67600000      1.81300000      8.57400000
H     -8.94500000      2.39000000      8.35500000
H     -9.91000000      2.05200000      9.47100000
O     -2.21000000     -9.60200000    -10.64800000
H     -2.60100000    -10.33800000    -10.17800000
H     -2.29000000     -9.83800000    -11.57200000
O     -1.86900000    -16.97700000      2.30600000
H     -2.75400000    -17.20700000      2.58700000
H     -1.57400000    -17.73300000      1.79800000
O     11.86200000      7.78700000    -10.56900000
H     11.35600000      8.15700000    -11.29300000
H     11.52500000      6.89700000    -10.47100000
O     -0.14300000     12.99000000      8.35000000
H      0.68400000     12.86800000      7.88400000
H     -0.63100000     13.61400000      7.81300000
O    -17.21700000     -4.95000000      1.39100000
H    -16.99500000     -5.61000000      0.73400000
H    -16.69700000     -5.19200000      2.15800000
O      7.07900000     -0.53800000      9.59200000
H      6.92400000     -1.44300000      9.86300000
H      8.02900000     -0.47600000      9.49600000
O     -0.01600000     -5.31700000      2.30700000
H      0.08100000     -4.86000000      3.14300000
H      0.79900000     -5.13400000      1.83900000
O     15.46500000     -3.39600000      7.69600000
H     14.86100000     -3.18300000      6.98500000
H     15.68900000     -2.55000000      8.08200000
O      9.74900000    -13.49000000     -3.07400000
H     10.06800000    -14.39000000     -3.14500000
H     10.41700000    -12.96400000     -3.51400000
O     -9.90600000      3.25800000      5.77000000
H    -10.06700000      2.91800000      4.89000000
H     -9.75400000      2.47900000      6.30400000
O     -6.38200000     14.88100000     -7.19200000
H     -5.90200000     14.72200000     -6.37900000
H     -5.70100000     15.04800000     -7.84400000
O     -9.01400000     -6.89700000     10.72900000
H     -9.13000000     -6.64100000      9.81400000
H     -9.64200000     -6.35800000     11.21100000
O     -5.57800000      4.56800000      5.09900000
H     -6.41000000      4.86000000      5.47000000
H     -5.34100000      5.25300000      4.47400000
O      4.15800000     -4.32300000    -13.78300000
H      4.65400000     -4.22800000    -12.97000000
H      3.72900000     -3.47500000    -13.90200000
O      1.13700000      1.62700000      6.74300000
H      1.63900000      2.44100000      6.72000000
H      0.87400000      1.48200000      5.83500000
O    -10.02800000     -8.84600000      4.30700000
H     -9.23000000     -9.05100000      3.82000000
H     -9.91800000     -7.93300000      4.57300000
O      5.37400000      7.83500000    -14.60900000
H      5.32300000      7.81300000    -15.56500000
H      5.00700000      6.99600000    -14.33100000
O     14.31100000     10.84800000      2.59500000
H     13.52100000     10.78800000      2.05800000
H     14.11500000     11.53200000      3.23400000
O     -0.40500000      6.06100000    -17.27500000
H     -1.21200000      5.76700000    -17.69700000
H     -0.55400000      5.91000000    -16.34100000
O     -2.08900000     10.99000000     11.67400000
H     -2.37300000     10.97300000     12.58800000
H     -1.22200000     11.39500000     11.69900000
O     14.39900000      8.15400000      1.69300000
H     14.28400000      9.10100000      1.76000000
H     13.53300000      7.79300000      1.88500000
O    -13.63000000     12.64300000      2.24600000
H    -13.08500000     12.04500000      1.73500000
H    -13.80300000     12.17300000      3.06100000
O     -0.50300000    -15.22900000     -3.31600000
H     -0.47600000    -14.76900000     -4.15500000
H     -1.37400000    -15.62500000     -3.28800000
O      3.93700000    -15.42600000     -0.52700000
H      3.62000000    -15.71800000     -1.38200000
H      4.06700000    -14.48300000     -0.62900000
O      2.57300000      7.72500000      7.17300000
H      1.83100000      8.12700000      7.62400000
H      2.39100000      6.78500000      7.20300000
O      3.77800000      0.74200000    -15.37000000
H      4.69200000      0.86600000    -15.11100000
H      3.80700000      0.03900000    -16.01900000
O      5.95700000     11.82800000      0.17600000
H      6.45000000     12.48300000      0.67000000
H      6.26900000     11.92400000     -0.72400000
O     -4.98900000    -15.48100000     -3.84200000
H     -5.41600000    -15.34000000     -4.68700000
H     -5.70300000    -15.44600000     -3.20400000
O    -13.13800000      9.99800000     -3.25000000
H    -12.82500000      9.76800000     -2.37600000
H    -12.41900000     10.49700000     -3.63900000
O     -6.38100000      2.11900000    -17.10100000
H     -6.90700000      2.55800000    -17.76900000
H     -5.65800000      2.72200000    -16.93000000
O      4.53700000     16.89600000     -4.74700000
H      4.86200000     17.77200000     -4.54000000
H      4.11700000     16.59900000     -3.93900000
O     -6.17500000     -9.73700000    -10.74500000
H     -6.63300000    -10.57700000    -10.74100000
H     -5.26800000     -9.95900000    -10.95500000
O      5.03500000      5.67700000     15.94300000
H      5.67500000      6.13500000     16.48700000
H      4.31300000      5.47600000     16.53900000
O      3.84300000    -12.56500000    -10.11000000
H      3.85300000    -11.69800000     -9.70400000
H      4.75800000    -12.73400000    -10.33500000
O      0.44000000     -2.48700000     -9.00900000
H     -0.48100000     -2.56600000     -9.25800000
H      0.90100000     -3.07100000     -9.61200000
O      2.42400000     -9.78400000     -1.74400000
H      3.25100000     -9.60300000     -1.29700000
H      1.75500000     -9.41600000     -1.16600000
O     -9.24600000      3.68100000    -15.37800000
H    -10.05900000      3.36900000    -15.77400000
H     -8.88800000      2.91500000    -14.93000000
O     -0.50100000      8.00000000     11.87900000
H     -0.43600000      8.34300000     12.77000000
H     -0.50500000      7.04900000     11.98800000
O      8.46100000     12.59300000      4.16500000
H      7.83400000     12.59400000      4.88900000
H      8.64100000     13.51900000      4.00400000
O     -6.99500000     -3.77100000    -15.49900000
H     -7.04500000     -4.66300000    -15.15800000
H     -7.60400000     -3.27200000    -14.95600000
O    -16.37300000     -4.78000000      4.45400000
H    -16.08000000     -5.66500000      4.23900000
H    -17.29500000     -4.88300000      4.68800000
O      4.83400000     -1.23000000     -0.87900000
H      4.96000000     -0.28700000     -0.98900000
H      5.51500000     -1.62700000     -1.42200000
O     -6.26300000      7.91800000      7.16000000
H     -5.33600000      8.01700000      6.94300000
H     -6.72500000      8.34000000      6.43500000
O      5.29000000     13.54600000      4.92200000
H      5.57000000     13.09100000      5.71700000
H      5.66400000     14.42300000      5.00400000
O      3.19400000      3.17100000    -13.98600000
H      2.92800000      2.50900000    -13.34700000
H      3.69400000      2.68500000    -14.64000000
O      7.03600000     -4.92600000      8.18400000
H      6.78200000     -4.45600000      7.38900000
H      6.56300000     -5.75600000      8.13300000
O      3.47600000      8.98600000    -13.09000000
H      2.55000000      8.88500000    -13.30900000
H      3.93700000      8.47100000    -13.75200000
O      4.23500000     -1.76100000    -16.78100000
H      4.25700000     -2.71500000    -16.69900000
H      3.91200000     -1.60500000    -17.66900000
O      2.27500000    -16.03400000     -2.97400000
H      1.35000000    -15.79200000     -2.92600000
H      2.28400000    -16.97800000     -2.81300000
O     11.71300000     -3.65000000     11.38600000
H     11.89600000     -3.19600000     10.56400000
H     12.19000000     -4.47700000     11.31500000
O      3.25500000     17.44100000      0.33500000
H      2.35800000     17.19700000      0.56000000
H      3.26200000     18.39700000      0.37700000
O     -8.23200000     16.19700000      2.74800000
H     -9.12500000     16.48600000      2.93700000
H     -8.30000000     15.24500000      2.67000000
O     -3.59200000     -6.85100000      7.31200000
H     -3.04800000     -6.41400000      6.65700000
H     -4.43900000     -6.96800000      6.88100000
O      5.73200000     -5.15300000     -1.96100000
H      5.12400000     -5.87000000     -1.78300000
H      6.59500000     -5.56500000     -1.96200000
O      2.41200000     -3.86100000      9.08300000
H      1.81700000     -3.86700000      8.33300000
H      2.96300000     -3.09000000      8.94600000
O      1.45000000    -13.97500000     -8.22200000
H      2.28700000    -13.93100000     -7.76000000
H      1.63600000    -13.61400000     -9.08900000
O    -16.69900000      0.04100000     -5.06400000
H    -16.15400000      0.78800000     -4.81500000
H    -17.42700000      0.05800000     -4.44300000
O      4.84600000     -9.91300000     -9.46400000
H      5.32700000     -9.84800000     -8.63900000
H      4.38300000     -9.07900000     -9.53800000
O     -3.73400000     -0.97300000     11.82600000
H     -4.08100000     -0.56800000     11.03100000
H     -4.20200000     -1.80500000     11.89500000
O     -6.16100000    -13.33300000      0.05000000
H     -6.81800000    -12.68600000      0.30800000
H     -5.95600000    -13.80200000      0.85900000
O      0.04800000     13.44700000      4.33100000
H      1.00200000     13.45200000      4.25000000
H     -0.24100000     12.76800000      3.72200000
O    -12.40600000      0.03700000     -3.84700000
H    -11.91800000     -0.33100000     -3.11100000
H    -12.01500000      0.90000000     -3.98700000
O    -11.51100000     -1.73600000     11.96700000
H    -11.36200000     -2.39400000     12.64700000
H    -12.36600000     -1.96100000     11.60000000
O      8.12500000     -4.93700000    -14.17100000
H      7.63000000     -5.64000000    -14.59100000
H      8.28100000     -5.25300000    -13.28100000
O     -7.93300000      4.84700000     14.40400000
H     -7.89200000      4.35600000     15.22500000
H     -7.49300000      5.67500000     14.59900000
O      7.61800000     -2.57800000     -4.13000000
H      7.42600000     -1.65500000     -4.29900000
H      6.97800000     -3.05600000     -4.65500000
O     -3.50800000      3.43500000     -4.02800000
H     -3.89000000      2.59800000     -3.76300000
H     -3.30200000      3.87600000     -3.20400000
O     -9.68700000     -9.91300000      0.76500000
H    -10.63500000     -9.95000000      0.63800000
H     -9.38700000     -9.25700000      0.13600000
O    -14.02100000      3.07700000    -10.08100000
H    -14.73500000      3.64200000     -9.78800000
H    -13.84200000      2.51000000     -9.33100000
O     -2.06800000     -6.99200000     -1.58800000
H     -1.84900000     -6.14300000     -1.97200000
H     -2.13600000     -6.82100000     -0.64900000
O    -15.26400000     -7.13300000     -5.74700000
H    -14.94700000     -6.89300000     -6.61800000
H    -15.61000000     -8.01900000     -5.85400000
O     -1.29000000     15.64200000     -0.37200000
H     -1.02500000     15.75400000     -1.28400000
H     -0.48800000     15.38000000      0.08000000
O     10.52500000     -1.45400000     12.11800000
H     10.87000000     -1.12800000     12.94900000
H     10.96000000     -2.29700000     11.99200000
O      2.39700000     -8.43800000     12.62800000
H      1.73300000     -9.07500000     12.36400000
H      1.89700000     -7.71200000     13.00000000
O     -0.82600000      7.30400000     -6.81400000
H     -0.07100000      7.70700000     -6.38400000
H     -1.57000000      7.84300000     -6.54600000
O      7.16700000    -15.63200000     -1.69500000
H      6.36900000    -16.13000000     -1.87300000
H      7.72900000    -15.80200000     -2.45100000
O      2.46500000    -12.90600000    -12.46900000
H      1.61200000    -12.88000000    -12.03500000
H      3.09100000    -12.67400000    -11.78300000
O    -12.98900000      2.28100000    -12.27500000
H    -13.65200000      2.40400000    -12.95400000
H    -13.39700000      2.61800000    -11.47800000
O    -13.05100000      3.55400000      5.94600000
H    -13.17900000      4.12200000      5.18700000
H    -12.38000000      2.93000000      5.66800000
O     12.33600000    -12.35700000     -4.37500000
H     12.72000000    -11.53900000     -4.69000000
H     13.07600000    -12.96100000     -4.31400000
O     -9.13900000      3.41600000     -6.99300000
H     -9.95300000      2.91400000     -6.97500000
H     -9.27700000      4.07100000     -7.67700000
O     -4.86700000     12.90800000     -5.09400000
H     -5.24100000     12.15300000     -4.64000000
H     -3.95400000     12.93200000     -4.80500000
O     -1.72100000     -7.86400000      4.12800000
H     -1.31300000     -7.12000000      4.57100000
H     -1.05300000     -8.55000000      4.14700000
O     -4.46400000    -13.68800000      6.65200000
H     -4.32300000    -12.89900000      6.12800000
H     -4.63800000    -14.37500000      6.00800000
O     -7.21200000     10.56400000     -1.17500000
H     -7.48200000     11.34400000     -0.69100000
H     -6.42100000     10.26500000     -0.72600000
O     -3.23800000     17.27400000      4.58200000
H     -4.04800000     17.39900000      5.07600000
H     -3.05400000     16.33700000      4.65800000
O      6.64700000      7.07400000     13.87800000
H      6.29700000      6.38300000     14.44100000
H      6.64700000      7.85500000     14.43100000
O      3.65900000     -2.05200000     -4.62300000
H      3.30400000     -1.81100000     -5.47900000
H      2.92400000     -1.94200000     -4.02000000
O      4.13900000     -7.09600000     -1.42500000
H      4.82100000     -7.63900000     -1.02900000
H      3.43900000     -7.07700000     -0.77200000
O     -1.43300000     -6.91800000    -16.24300000
H     -1.81300000     -6.80700000    -15.37100000
H     -0.53100000     -6.61100000    -16.15200000
O     -2.02300000    -11.99000000    -12.92400000
H     -1.25700000    -11.61100000    -12.49400000
H     -2.70500000    -11.32500000    -12.82900000
O      9.97700000     10.05300000      4.52600000
H      9.68400000     10.93100000      4.28200000
H      9.17200000      9.53700000      4.57500000
O     -9.96100000      6.64500000      5.23300000
H    -10.86500000      6.43300000      5.46400000
H     -9.93100000      7.60100000      5.23300000
O    -14.61300000      7.01900000     -7.00400000
H    -15.47000000      7.28600000     -7.33700000
H    -14.05400000      7.78400000     -7.14200000
O      3.33800000      3.87300000     17.16300000
H      3.40100000      2.92800000     17.30600000
H      2.40100000      4.06100000     17.21300000
O      5.28200000      6.95100000      0.83000000
H      4.46200000      7.17400000      0.38800000
H      5.35300000      7.58900000      1.53900000
O     -6.56700000     -1.36500000     10.45000000
H     -6.35400000     -2.07800000     11.05200000
H     -7.41200000     -1.03700000     10.75600000
O     -0.63200000     -2.42300000      9.50600000
H      0.16600000     -1.99200000      9.80900000
H     -1.19800000     -1.70700000      9.21700000
O      4.81900000      5.02600000     -6.22600000
H      4.41500000      4.80300000     -7.06500000
H      5.72900000      4.74500000     -6.31700000
O      6.83500000      6.38400000     -2.96500000
H      7.61800000      6.83200000     -3.28700000
H      6.96900000      6.31700000     -2.01900000
O      6.45600000      7.93600000     11.46900000
H      7.14500000      7.55800000     10.92300000
H      6.55900000      7.50300000     12.31700000
O    -13.49400000     -6.32500000      2.05700000
H    -14.20800000     -6.19600000      1.43300000
H    -13.75400000     -7.09500000      2.56300000
O      6.99800000     13.59600000     -3.56900000
H      7.11300000     13.94200000     -4.45400000
H      6.78500000     14.36300000     -3.03700000
O     11.28200000     -9.52900000      5.71600000
H     11.74900000     -9.61800000      4.88600000
H     11.05700000     -8.59900000      5.76600000
O     -9.89100000     10.45800000      2.89800000
H     -9.14400000     10.50000000      2.30200000
H    -10.55700000     11.01000000      2.48800000
O     -4.43100000      8.70600000    -12.32400000
H     -5.21900000      8.48200000    -12.81900000
H     -4.62600000      8.43600000    -11.42700000
O      2.30200000     -4.82500000     12.07100000
H      2.00300000     -3.91900000     11.99400000
H      3.17900000     -4.82100000     11.68700000
O      5.33000000      1.42700000     -0.54400000
H      5.82700000      1.83000000     -1.25600000
H      5.16600000      2.14300000      0.06900000
O    -12.56700000      6.82700000    -10.79100000
H    -12.29600000      6.19800000    -11.46000000
H    -12.02300000      7.59800000    -10.95300000
O     -9.93700000      2.01500000      3.38700000
H    -10.64800000      2.24900000      2.78900000
H     -9.38500000      1.42000000      2.88100000
O      5.32600000      8.67200000    -10.95400000
H      5.95900000      8.77500000    -11.66400000
H      4.50400000      8.45900000    -11.39500000
O      0.51800000      4.40300000    -13.09400000
H      0.72600000      4.98300000    -12.36200000
H      1.37000000      4.16300000    -13.45800000
O     -6.63700000      7.15900000     15.14800000
H     -6.91500000      8.07500000     15.12500000
H     -5.91000000      7.11400000     14.52700000
O      4.24800000      5.69600000    -13.25500000
H      3.89900000      5.80600000    -12.37000000
H      3.83900000      4.89200000    -13.57500000
O     13.46600000      3.20500000     -7.03300000
H     13.51500000      4.15900000     -7.10000000
H     14.34300000      2.93900000     -6.75700000
O    -13.18800000     -7.95600000     -1.34000000
H    -13.42800000     -7.70100000     -2.23100000
H    -12.89800000     -7.14100000     -0.92800000
O      7.62600000     -1.51800000     15.64300000
H      7.80700000     -1.70400000     14.72200000
H      6.75900000     -1.89400000     15.79800000
O     -2.70000000     -9.88400000      7.85800000
H     -2.76300000    -10.14100000      6.93900000
H     -3.03000000     -8.98600000      7.87900000
O      3.61500000     -8.37500000      4.84900000
H      3.35800000     -8.82900000      5.65100000
H      3.06700000     -7.59000000      4.83100000
O     -2.45400000    -10.75800000     -2.73300000
H     -2.99100000    -11.50700000     -2.99000000
H     -1.57500000    -11.12100000     -2.62100000
O     -5.96600000      7.39300000    -10.38500000
H     -5.64000000      6.94300000     -9.60500000
H     -6.79700000      7.77800000    -10.10900000
O     -3.58000000    -11.58100000     -9.32300000
H     -4.18300000    -12.16700000     -8.86600000
H     -2.77000000    -11.62700000     -8.81600000
O     -1.86800000     12.11900000     -5.12000000
H     -1.69000000     11.97700000     -4.19000000
H     -1.29500000     12.84500000     -5.36500000
O     -2.22300000      5.99700000      8.61200000
H     -2.41000000      6.83500000      9.03500000
H     -3.06400000      5.71800000      8.25000000
O     -7.37600000    -16.17200000     -2.02700000
H     -7.67000000    -15.49500000     -1.41700000
H     -8.02100000    -16.15200000     -2.73400000
O      2.30200000      4.81900000      9.81700000
H      1.41300000      4.72400000     10.15600000
H      2.58700000      5.67900000     10.12800000
O     -2.52500000     -7.74900000     15.37000000
H     -2.17800000     -8.34100000     16.03700000
H     -3.45500000     -7.96900000     15.31400000
O     -5.70800000     -3.03300000     12.35400000
H     -6.11400000     -3.86100000     12.61200000
H     -5.34000000     -2.68400000     13.16600000
O     -2.45500000      9.02800000     -2.01100000
H     -2.72000000      8.28400000     -2.55200000
H     -3.22200000      9.21700000     -1.47100000
O    -13.55100000     -2.41700000     10.36300000
H    -13.48400000     -1.51200000     10.05800000
H    -12.89400000     -2.89100000      9.85300000
O    -11.59000000      9.17800000     -0.72900000
H    -10.97200000      8.83700000     -1.37700000
H    -12.33400000      8.57800000     -0.76900000
O    -10.08300000    -13.25800000      4.19000000
H    -10.62000000    -13.34800000      4.97700000
H     -9.75500000    -12.36000000      4.22500000
O     -1.60400000      9.52400000     -9.25800000
H     -1.60000000      9.30400000     -8.32600000
H     -0.98700000     10.25200000     -9.33500000
O      6.83700000     -8.09100000     12.06500000
H      7.48300000     -8.77900000     11.90400000
H      7.17600000     -7.32900000     11.59700000
O      0.50600000      5.16900000      3.78400000
H      0.15800000      5.53300000      4.59800000
H      1.24400000      5.73600000      3.56400000
O     -0.85100000      0.01600000     11.23800000
H     -1.78500000      0.21500000     11.30500000
H     -0.46400000      0.80700000     10.86300000
O      7.24600000    -16.44400000      4.47500000
H      6.57600000    -16.38100000      5.15500000
H      6.78400000    -16.23400000      3.66300000
O     -6.08900000    -11.84800000      3.66500000
H     -6.92700000    -11.38900000      3.61800000
H     -5.94100000    -12.17000000      2.77600000
O    -15.28000000      5.64400000     -2.03700000
H    -14.98300000      4.73500000     -2.01400000
H    -15.83800000      5.73300000     -1.26400000
O     -4.88000000     -6.74900000      0.82100000
H     -4.94700000     -5.94200000      1.33200000
H     -3.96000000     -6.79000000      0.56000000
O      9.39400000    -13.89100000      0.70800000
H      9.59500000    -13.70400000      1.62500000
H      9.48700000    -14.84100000      0.63200000
O     11.72300000     -3.35800000     -8.45500000
H     10.94500000     -3.90800000     -8.55100000
H     11.51200000     -2.55800000     -8.93700000
O      9.98800000    -10.06800000     -9.63600000
H     10.55700000    -10.40000000     -8.94100000
H     10.55100000     -9.48900000    -10.15000000
O    -11.88800000      4.15400000     10.48400000
H    -11.76800000      4.38800000      9.56300000
H    -11.12200000      3.62200000     10.69800000
O      6.60400000     -4.51600000      0.79300000
H      7.00300000     -4.17200000     -0.00600000
H      7.29800000     -5.03000000      1.20500000
O    -12.63600000     -5.25900000     -0.60400000
H    -12.47300000     -4.33600000     -0.80000000
H    -13.11900000     -5.24700000      0.22300000
O      9.31700000      5.12900000     13.66400000
H      8.97300000      4.35400000     14.10700000
H      9.21800000      5.83500000     14.30300000
O     11.96900000     -0.96800000     -4.94900000
H     12.01800000     -0.44600000     -5.75000000
H     11.51100000     -1.76700000     -5.21300000
O     -8.18700000     -0.73200000    -16.14300000
H     -8.37600000     -0.17200000    -15.39000000
H     -7.23100000     -0.78400000    -16.16800000
O      5.08200000      2.19600000    -11.12300000
H      5.70900000      2.66700000    -11.67200000
H      4.81000000      2.83800000    -10.46700000
O    -15.75500000     -7.34100000      3.65500000
H    -16.60000000     -7.76300000      3.50000000
H    -15.11100000     -8.03400000      3.51000000
O     -1.32900000     15.72200000      7.50700000
H     -1.52400000     15.46600000      6.60500000
H     -0.90700000     16.57700000      7.42800000
O     -9.98200000    -11.27100000      8.52600000
H    -10.77000000    -11.05900000      9.02700000
H    -10.18800000    -11.00300000      7.63100000
O    -13.26500000      6.92900000     10.76600000
H    -12.45400000      6.42300000     10.82900000
H    -13.61300000      6.71500000      9.90000000
O     -6.39100000     -6.35600000     -1.43100000
H     -5.86300000     -6.83600000     -2.06900000
H     -5.88300000     -6.39800000     -0.62100000
O     -9.50100000     13.59700000      2.62100000
H    -10.00300000     13.23100000      3.34900000
H    -10.10900000     13.58800000      1.88200000
O      2.64100000      7.85700000     -0.53600000
H      1.69800000      7.82700000     -0.37200000
H      2.71600000      8.02300000     -1.47600000
O      6.70000000    -15.15100000     -6.99100000
H      6.16500000    -14.83200000     -7.71800000
H      6.86400000    -14.37500000     -6.45500000
O     -8.47900000    -10.83900000     -2.80700000
H     -7.91700000    -10.82300000     -2.03300000
H     -9.35800000    -10.66500000     -2.46900000
O      4.40100000     -0.42000000     10.64900000
H      5.24100000     -0.87800000     10.69300000
H      4.57500000      0.34600000     10.10300000
O     -5.59300000      7.30600000     -3.98300000
H     -4.90200000      6.65900000     -3.83800000
H     -5.27400000      7.83500000     -4.71400000
O     -4.35100000      8.46600000     14.33000000
H     -3.64300000      9.10200000     14.43200000
H     -5.04000000      8.94500000     13.86900000
O    -12.78600000      4.71100000      0.51600000
H    -12.85000000      5.64800000      0.33300000
H    -13.43800000      4.30900000     -0.05900000
O     10.22900000     -3.02400000     -4.77900000
H     10.48300000     -3.86000000     -4.38900000
H      9.27200000     -3.03800000     -4.77400000
O     -1.45300000      2.05100000      4.22900000
H     -1.41100000      1.93300000      3.28000000
H     -2.38700000      2.00300000      4.43400000
O     -5.35800000      0.38100000     -6.58500000
H     -5.59200000      0.51500000     -7.50400000
H     -4.55200000     -0.13500000     -6.61600000
O     -5.22300000      5.40900000     10.22000000
H     -4.58200000      5.75000000     10.84400000
H     -5.21300000      4.46200000     10.35900000
O      2.96800000     -9.55400000      2.28800000
H      3.22200000     -8.96300000      2.99600000
H      3.54200000     -9.31500000      1.56000000
O      2.41400000     -3.60000000     -7.24700000
H      2.31500000     -4.12700000     -6.45400000
H      1.52200000     -3.34000000     -7.47400000
O     -5.66400000     -9.33900000      1.27100000
H     -4.98300000     -9.53400000      1.91500000
H     -5.44800000     -8.46200000      0.95200000
O      3.95500000    -13.67800000      4.01100000
H      4.32000000    -13.22700000      3.25000000
H      3.02500000    -13.45000000      4.00100000
O     14.72400000     -2.59200000     -8.15000000
H     13.89000000     -3.01600000     -7.94700000
H     15.27500000     -3.29800000     -8.48800000
O     -8.81900000     -1.98100000      0.01700000
H     -7.96700000     -2.07500000     -0.40900000
H     -9.23100000     -2.83900000     -0.07900000
O     -5.33200000     -0.05000000    -16.22100000
H     -5.93700000      0.65300000    -16.46100000
H     -4.47400000      0.37200000    -16.19400000
O     -8.47400000     -4.91500000     -2.80700000
H     -7.84500000     -5.51200000     -3.21200000
H     -9.32400000     -5.19800000     -3.14200000
O     -2.17900000     -0.16400000    -13.40400000
H     -2.74900000      0.17600000    -12.71400000
H     -1.47200000     -0.60800000    -12.93500000
O      5.42400000      3.09200000    -15.82200000
H      4.92000000      3.06800000    -16.63600000
H      6.30700000      3.33800000    -16.09500000
O      1.90100000    -16.68400000      3.23500000
H      1.21200000    -17.08800000      3.76300000
H      1.96500000    -15.78900000      3.56800000
O      3.17600000      4.98600000     -1.05600000
H      3.21900000      5.90900000     -0.80600000
H      3.45600000      4.51200000     -0.27300000
O     -3.69400000    -12.35400000      0.63800000
H     -4.64100000    -12.37700000      0.49900000
H     -3.34100000    -12.95000000     -0.02200000
O      6.49500000      2.60500000      5.27000000
H      6.87900000      1.96700000      4.66700000
H      7.07900000      3.36100000      5.22200000
O     -6.94400000     10.63900000      2.03800000
H     -6.57800000     10.27200000      2.84200000
H     -6.49900000     10.16800000      1.33400000
O      7.40900000     -0.59200000     -7.86800000
H      6.47200000     -0.77800000     -7.80800000
H      7.68200000     -0.44500000     -6.96200000
O     -4.72000000      6.18700000     -7.52600000
H     -5.21900000      5.37400000     -7.43700000
H     -4.02600000      5.97400000     -8.15000000
O      2.17500000     -1.57700000      6.12700000
H      2.84800000     -1.70900000      6.79400000
H      2.43200000     -0.76900000      5.68300000
O      7.33200000     13.41500000      9.94100000
H      7.48000000     13.63300000     10.86100000
H      7.29900000     12.45800000      9.92400000
O      7.77800000     -2.32700000    -15.21500000
H      8.65100000     -2.12600000    -15.55100000
H      7.80900000     -3.26200000    -15.01100000
O      8.47000000     12.66700000     -9.64300000
H      7.73300000     12.84800000    -10.22700000
H      8.30100000     11.78500000     -9.31100000
O     16.16400000     -7.79700000     -1.37200000
H     17.04000000     -7.42900000     -1.48800000
H     15.71600000     -7.17500000     -0.79900000
O      0.57300000     -7.84800000     16.28400000
H      1.50700000     -7.88900000     16.49200000
H      0.53700000     -7.40900000     15.43400000
O      1.80700000      9.68700000     11.05600000
H      1.05500000      9.23500000     11.43600000
H      2.21700000      9.03400000     10.48800000
O      8.51100000    -15.59200000     -4.25200000
H      8.47800000    -14.63500000     -4.28600000
H      7.61100000    -15.86900000     -4.42000000
O     -7.69900000      4.61400000     -4.40100000
H     -7.01300000      3.94600000     -4.42100000
H     -8.12800000      4.54200000     -5.25400000
O     14.19700000     -5.53700000      8.76800000
H     15.00000000     -5.01600000      8.77600000
H     14.44300000     -6.35000000      8.32700000
O     -3.33800000     16.73700000      0.97200000
H     -2.55700000     16.51600000      0.46300000
H     -3.00200000     17.22000000      1.72700000
O     -3.04100000     12.81800000      7.16000000
H     -3.02200000     12.60700000      8.09300000
H     -2.30700000     12.32800000      6.78800000
O     -6.21800000     -2.54400000    -12.62700000
H     -5.81200000     -2.93000000    -11.85100000
H     -7.09200000     -2.93300000    -12.65800000
O      6.44100000     -9.34100000    -11.89600000
H      6.24500000     -9.44400000    -10.96500000
H      7.18000000     -9.92900000    -12.05200000
O      0.61800000      6.59700000    -11.34600000
H      0.20100000      7.43600000    -11.54000000
H      0.39100000      6.42200000    -10.43300000
O      9.12900000    -10.87700000     -4.94300000
H      8.71100000    -10.04700000     -4.71200000
H      9.86300000    -10.62700000     -5.50400000
O    -17.11900000     -0.09900000      1.73200000
H    -17.10600000     -0.75800000      2.42600000
H    -17.00100000      0.73300000      2.19100000
O     -8.33000000      9.27800000     -3.35700000
H     -7.88600000      9.45200000     -2.52600000
H     -9.08700000      8.74400000     -3.11700000
O     -6.97200000     -1.89400000      6.69600000
H     -6.34500000     -2.20900000      7.34800000
H     -6.91000000     -0.94000000      6.74600000
O      7.24200000      1.73700000     10.91200000
H      8.13100000      1.62700000     11.24900000
H      7.08200000      0.94600000     10.39700000
O     -8.60800000     11.76700000      8.72100000
H     -7.67700000     11.66000000      8.91900000
H     -8.64000000     12.50800000      8.11600000
O      1.16300000     -4.93000000     -2.26700000
H      1.52800000     -5.64400000     -2.79000000
H      1.92200000     -4.39800000     -2.02500000
O    -12.07900000     -9.11400000      9.75500000
H    -12.99000000     -8.81900000      9.76000000
H    -11.64800000     -8.54900000      9.11200000
O     -1.70200000    -14.84900000     10.40600000
H     -2.58500000    -14.64700000     10.71600000
H     -1.59300000    -14.30700000      9.62400000
O    -18.07000000     -2.97300000     -0.81200000
H    -17.89500000     -3.56700000     -0.08100000
H    -17.56300000     -2.18700000     -0.60900000
O    -16.99500000     -2.38000000      3.10100000
H    -16.60200000     -3.16400000      3.48400000
H    -17.72400000     -2.16900000      3.68400000
O     -0.22500000     14.14400000     -5.54200000
H      0.53700000     14.36300000     -5.00600000
H     -0.79400000     14.91100000     -5.47500000
O      1.07200000     13.43100000    -11.29700000
H      0.31300000     13.15300000    -11.80900000
H      1.10100000     14.38100000    -11.40900000
O      9.03700000      7.50600000     -0.59200000
H      9.54900000      7.43100000     -1.39700000
H      8.96600000      8.44800000     -0.44000000
O     -4.13800000      4.21200000     13.57500000
H     -4.46600000      3.32200000     13.45000000
H     -4.07300000      4.31300000     14.52400000
O    -10.97700000     13.12300000      4.97500000
H    -10.80200000     12.29700000      5.42600000
H    -10.36600000     13.74600000      5.37000000
O    -13.39800000     -6.88000000     -3.99700000
H    -12.64800000     -7.25900000     -4.45500000
H    -14.14100000     -7.04100000     -4.57900000
O    -11.67800000      2.57200000     -7.39700000
H    -12.45400000      2.01200000     -7.43000000
H    -11.96600000      3.40200000     -7.77600000
O    -11.29500000     -5.79800000     11.96800000
H    -12.21700000     -5.68700000     11.73700000
H    -11.21500000     -5.39800000     12.83400000
O     -0.67200000      1.92900000      9.00600000
H     -0.12000000      1.44600000      8.39200000
H     -1.39600000      2.25700000      8.47100000
O    -10.45500000      9.77900000      9.21700000
H    -10.19900000      8.86700000      9.35300000
H     -9.62700000     10.24700000      9.11000000
O     10.85000000      2.35900000      9.24400000
H     11.60300000      2.13100000      9.78800000
H     10.43900000      3.09400000      9.69800000
O      8.15000000      2.69200000     14.27900000
H      8.55000000      1.92100000     13.87700000
H      7.26000000      2.41500000     14.49600000
O     -4.20000000    -11.58200000      5.25400000
H     -4.81600000    -11.72300000      4.53500000
H     -3.72100000    -10.79100000      5.00800000
O      8.05800000      6.25900000     -8.19400000
H      7.98400000      5.45000000     -7.68800000
H      8.41100000      6.89800000     -7.57400000
O     -8.61200000    -12.47600000     -7.92000000
H     -8.55900000    -12.95700000     -7.09400000
H     -8.41000000    -13.12900000     -8.59100000
O      5.29400000      0.00200000      2.32100000
H      4.62900000      0.59200000      2.67500000
H      5.08200000     -0.06600000      1.39000000
O     16.60200000      6.89300000     -2.29300000
H     16.59200000      7.84400000     -2.19200000
H     15.69600000      6.62500000     -2.13500000
O     -5.91800000     12.80000000      7.08600000
H     -5.01000000     13.09600000      7.02700000
H     -5.86300000     11.93400000      7.48800000
O     -8.15800000     -3.07100000     -9.36100000
H     -8.54300000     -2.39000000     -9.91200000
H     -8.36900000     -2.80200000     -8.46600000
O    -14.29500000      5.39800000      7.57100000
H    -14.66000000      5.71000000      6.74300000
H    -13.82500000      4.59700000      7.33900000
O     -7.10200000     15.36700000      7.38300000
H     -6.61300000     14.56400000      7.20000000
H     -6.42900000     16.03900000      7.48600000
O     -4.84800000      2.18800000     -1.76300000
H     -4.94200000      1.52600000     -1.07800000
H     -5.71300000      2.23800000     -2.16900000
O      9.30600000     -2.40300000      2.25200000
H      8.55300000     -2.31800000      2.83700000
H      9.38000000     -1.54700000      1.83100000
O     -6.66300000    -10.79100000      6.67900000
H     -7.17500000    -11.53100000      7.00400000
H     -5.80700000    -11.16400000      6.47000000
O     10.91400000      3.94100000     -2.81700000
H     11.71200000      4.42200000     -2.59600000
H     11.14100000      3.45200000     -3.60800000
O      4.47600000     -5.05300000     10.39300000
H      3.72700000     -4.68800000      9.92100000
H      4.81500000     -5.73500000      9.81400000
O     -9.27200000     -0.59100000    -10.87800000
H    -10.03500000     -0.93200000    -10.41200000
H     -9.63300000     -0.19700000    -11.67200000
O     -7.89500000      4.99200000      6.31800000
H     -8.48700000      4.36600000      5.90000000
H     -8.37200000      5.82200000      6.30000000
O     -5.00500000     -0.40500000      2.40200000
H     -5.69400000     -0.17600000      3.02600000
H     -4.90400000     -1.35200000      2.49400000
O     -8.36500000     -9.83500000     -9.01900000
H     -7.48900000     -9.63200000     -9.34700000
H     -8.22600000    -10.53500000     -8.38100000
O     -0.93000000      5.33900000     15.74600000
H     -0.84400000      5.28300000     14.79500000
H     -1.79600000      4.97500000     15.93000000
O     16.10600000      2.41000000     -6.43700000
H     16.15900000      1.46600000     -6.58600000
H     16.55800000      2.54600000     -5.60300000
O     14.07300000     -3.20700000     -4.10200000
H     13.44100000     -3.18900000     -3.38300000
H     13.54400000     -3.07100000     -4.88800000
O      1.39200000     15.06300000      6.20000000
H      0.62200000     14.79800000      5.69600000
H      1.81400000     14.23900000      6.44400000
O      2.60500000      6.54600000     14.37400000
H      3.25700000      6.13700000     14.94300000
H      3.11000000      7.14200000     13.82100000
O     12.50700000     10.56500000      0.57100000
H     12.45300000      9.90500000     -0.11900000
H     11.94500000     11.27700000      0.26600000
O     -1.46200000      9.21100000    -11.89100000
H     -2.38500000      9.25300000    -12.13900000
H     -1.47000000      9.19900000    -10.93400000
O     -5.92900000     10.72500000      9.15600000
H     -5.99800000      9.86500000      9.57000000
H     -5.07800000     11.06100000      9.44100000
O    -14.12400000     -7.44800000     -8.15400000
H    -13.63000000     -8.26700000     -8.09800000
H    -13.95600000     -7.12800000     -9.04000000
O     -0.68300000     -3.91500000     14.85700000
H     -0.47800000     -4.75800000     14.45100000
H     -0.25300000     -3.26900000     14.29600000
O      1.99600000     12.62600000     -7.62900000
H      1.71800000     12.32100000     -6.76600000
H      2.47000000     11.88400000     -8.00500000
O     -4.46800000    -15.51500000      4.55600000
H     -4.66900000    -15.44300000      3.62300000
H     -3.83800000    -16.23400000      4.61000000
O     -7.44500000     10.55600000     -9.08900000
H     -7.08700000     10.97600000     -8.30700000
H     -6.94500000     10.93200000     -9.81300000
O     -6.46300000     -9.91300000     -6.57800000
H     -6.43400000    -10.72200000     -6.06800000
H     -5.66700000     -9.44400000     -6.32800000
O     -8.90700000     -3.74000000      2.73600000
H     -9.70600000     -4.24700000      2.88000000
H     -8.82700000     -3.68400000      1.78400000
O     -5.77000000     -7.41100000    -16.18300000
H     -6.32300000     -7.10100000    -16.90000000
H     -5.17800000     -6.68000000    -16.00400000
O     -2.36300000     -3.06300000     17.51900000
H     -2.95200000     -3.81800000     17.54600000
H     -1.77400000     -3.24600000     16.78700000
O    -17.06300000      3.31300000      1.27200000
H    -17.48500000      3.85300000      0.60400000
H    -17.76800000      2.76800000      1.62000000
O     -3.75900000     -3.42600000      5.28800000
H     -3.20000000     -4.18100000      5.46900000
H     -4.55800000     -3.59400000      5.78900000
O     -3.55300000     12.36600000      9.74500000
H     -3.17700000     12.21500000     10.61300000
H     -3.70600000     13.31000000      9.71100000
O      3.64200000      1.79800000      3.76700000
H      2.70300000      1.93700000      3.64700000
H      3.78100000      1.90300000      4.70800000
O      2.98300000     -7.72000000     -8.67300000
H      2.72000000     -6.80000000     -8.64900000
H      2.23300000     -8.17300000     -9.06000000
O      7.27500000    -13.02200000     -5.00800000
H      6.54500000    -12.43100000     -4.82500000
H      8.05500000    -12.47600000     -4.90800000
O    -10.07600000     13.42200000     -0.30500000
H    -10.08500000     13.58400000     -1.24800000
H     -9.14700000     13.39500000     -0.07500000
O      5.48400000      7.88200000      6.52500000
H      4.58800000      8.21800000      6.55300000
H      5.43300000      7.10700000      5.96600000
O    -11.71000000      0.96300000     -9.97700000
H    -12.13000000      1.44600000    -10.69000000
H    -12.42900000      0.73300000     -9.38800000
O     11.16300000      0.24000000    -14.42500000
H     11.98300000      0.72300000    -14.52900000
H     10.60600000      0.82200000    -13.90800000
O     13.44000000      5.54200000      1.68700000
H     12.79100000      4.85400000      1.54300000
H     14.19000000      5.27900000      1.15300000
O      1.90800000     14.52000000     -4.15900000
H      2.82800000     14.26400000     -4.09400000
H      1.66600000     14.77300000     -3.26800000
O    -13.94900000      2.49100000     11.44700000
H    -13.23600000      3.00800000     11.07200000
H    -14.58400000      3.14100000     11.74600000
O     -5.19500000      2.82600000     10.77600000
H     -5.17000000      2.15000000     10.09900000
H     -4.74100000      2.43400000     11.52200000
O     -6.16700000     -5.64800000      6.12400000
H     -6.12900000     -5.20500000      6.97200000
H     -7.10000000     -5.67800000      5.91200000
O      3.98800000     12.63800000     -4.81700000
H      4.78000000     12.12400000     -4.97400000
H      4.11100000     13.43200000     -5.33700000
O     14.37300000      6.12500000     -6.56900000
H     15.29000000      5.97700000     -6.33700000
H     14.40200000      6.44100000     -7.47200000
O     -9.44000000    -14.62400000      1.57900000
H     -9.79400000    -14.38900000      2.43700000
H    -10.16800000    -14.48500000      0.97300000
O      4.19500000      8.44200000     12.84900000
H      4.11600000      9.37500000     13.04700000
H      5.04800000      8.35900000     12.42300000
O     -0.35900000     16.62700000     -2.71400000
H      0.29200000     17.32900000     -2.69800000
H     -0.92400000     16.84100000     -3.45700000
O    -14.39900000     -9.94800000     -4.74300000
H    -14.41000000     -9.66100000     -5.65600000
H    -13.49100000     -9.82800000     -4.46500000
O     -5.26900000     -8.30300000     14.23700000
H     -6.04400000     -8.11500000     13.70700000
H     -5.13600000     -9.24600000     14.13900000
O     -8.59700000     12.63300000     -3.14800000
H     -8.04000000     11.87200000     -3.31000000
H     -8.03600000     13.38500000     -3.33500000
O      8.57600000     -8.48100000      5.96600000
H      8.75100000     -7.90700000      6.71100000
H      9.38300000     -8.45700000      5.45100000
O      4.41700000     -2.81700000      1.53800000
H      5.14000000     -3.41600000      1.35200000
H      4.43000000     -2.19400000      0.81200000
O      3.05500000      8.97800000     -6.47400000
H      3.73100000      9.39700000     -7.00700000
H      3.48100000      8.19900000     -6.11600000
O     12.49200000      0.25300000     -2.20200000
H     13.11400000      0.83600000     -2.63600000
H     12.28900000     -0.41300000     -2.85900000
O      3.04300000    -16.82800000     -5.53300000
H      2.82400000    -16.68800000     -4.61200000
H      2.97100000    -15.96000000     -5.93100000
O      9.66300000     12.48100000      8.22100000
H     10.24700000     11.73300000      8.09700000
H      8.79400000     12.09300000      8.32400000
O      2.22500000      1.63900000     -7.37400000
H      1.28500000      1.79700000     -7.46200000
H      2.50600000      2.24000000     -6.68400000
O     13.66700000      4.77700000    -11.11900000
H     12.79400000      4.39300000    -11.03900000
H     14.22900000      4.04600000    -11.37400000
O     -2.16400000     -9.95600000     -0.01500000
H     -2.15300000    -10.19700000     -0.94100000
H     -3.02900000    -10.22700000      0.29200000
O     -8.75300000      0.11700000      2.00200000
H     -8.71700000     -0.48200000      1.25600000
H     -8.23800000     -0.31700000      2.68200000
O     16.19000000     -4.56900000     -4.29800000
H     16.75800000     -3.95400000     -3.83500000
H     15.30400000     -4.24700000     -4.13300000
O      9.86300000      0.39700000      5.07400000
H      9.15400000      0.67100000      4.49200000
H      9.70600000     -0.53600000      5.22000000
O    -11.75600000     -7.47500000     -5.97600000
H    -12.00900000     -6.94700000     -6.73300000
H    -10.80200000     -7.53300000     -6.03400000
O     -5.74300000     10.64800000     -4.28600000
H     -6.37100000     10.07900000     -3.84000000
H     -5.43500000     10.12900000     -5.02900000
O      4.31200000     11.51400000    -12.84100000
H      3.76000000     10.73600000    -12.91900000
H      4.26200000     11.93100000    -13.70100000
O      8.75100000     -1.50700000    -12.37900000
H      8.99400000     -0.66000000    -12.00500000
H      8.29500000     -1.28700000    -13.19200000
O     -1.42700000     11.11700000      6.01600000
H     -1.28900000     10.17100000      5.97600000
H     -1.59600000     11.37300000      5.10900000
O     -0.65700000      7.57700000      2.74200000
H     -0.85100000      6.81900000      2.18900000
H      0.28100000      7.51100000      2.91800000
O     -8.73200000      5.54500000     -8.84000000
H     -9.07500000      6.37100000     -9.17800000
H     -8.24900000      5.79100000     -8.05000000
O      7.85700000     -6.51500000    -11.82600000
H      7.22900000     -5.90500000    -11.43900000
H      7.42900000     -7.36900000    -11.76700000
O     -6.91900000      1.14300000      3.70000000
H     -6.76400000      2.02400000      3.36000000
H     -6.94600000      1.25400000      4.65000000
O     -0.17500000     -4.92000000      7.99400000
H      0.10000000     -5.63100000      8.57200000
H      0.05400000     -4.12200000      8.47100000
O     -8.31400000      0.93700000    -14.05900000
H     -7.66300000      0.95100000    -13.35700000
H     -9.14300000      0.76600000    -13.61300000
O      4.59600000     -9.51700000     10.80800000
H      5.45800000     -9.16200000     11.02300000
H      4.01100000     -9.14200000     11.46700000
O     -8.63900000      6.55500000      2.56900000
H     -9.22900000      6.42100000      3.31000000
H     -7.76800000      6.36200000      2.91800000
O     -1.24400000     11.92700000     -2.40500000
H     -0.40100000     11.93700000     -1.95200000
H     -1.64500000     11.09700000     -2.14500000
O    -16.55100000     -4.44700000     -5.60900000
H    -16.16600000     -5.32000000     -5.53500000
H    -17.36900000     -4.50300000     -5.11500000
O      6.98900000     11.08500000      8.76000000
H      6.28700000     10.77600000      9.33200000
H      6.63100000     11.00300000      7.87600000
O     11.77900000    -10.61800000     -7.62600000
H     12.32800000    -11.36900000     -7.40100000
H     12.37500000     -9.87000000     -7.60100000
O      0.75100000     -3.85900000      4.58800000
H      0.74800000     -3.27000000      5.34300000
H      1.65700000     -3.84500000      4.27700000
O     -3.05000000    -13.14500000     -3.92500000
H     -3.38600000    -13.99100000     -4.21800000
H     -3.17500000    -12.56400000     -4.67600000
O      8.80900000      1.79800000      7.76900000
H      9.13100000      1.33000000      6.99900000
H      9.58000000      1.90300000      8.32500000
O      7.44500000     -2.88000000    -10.13800000
H      7.82600000     -2.55100000    -10.95200000
H      7.54100000     -2.15600000     -9.51900000
O     16.59000000     -1.75100000     -1.57700000
H     16.22200000     -2.62200000     -1.42400000
H     15.89300000     -1.14800000     -1.32000000
O     13.13700000     -5.61800000     -7.29300000
H     12.62300000     -4.91400000     -7.69000000
H     12.54300000     -6.02100000     -6.66100000
O      4.46300000    -15.43300000     -8.99100000
H      4.04200000    -14.73500000     -9.49400000
H      4.48800000    -16.17800000     -9.59200000
O      8.59200000      5.76300000    -13.28100000
H      8.31500000      6.51800000    -13.80200000
H      9.34500000      5.40900000    -13.75400000
O      5.89100000     -9.65600000     -4.54200000
H      5.95400000     -8.71800000     -4.72000000
H      6.21700000     -9.75300000     -3.64700000
O     -0.96800000      5.00500000      1.45200000
H     -0.17800000      4.69800000      1.89600000
H     -0.77900000      4.89100000      0.52000000
O      3.72000000      7.24600000     10.38200000
H      3.48300000      7.60300000     11.23800000
H      4.62500000      6.95400000     10.48600000
O      8.10500000     -2.76900000     -1.33800000
H      8.22700000     -1.82000000     -1.29800000
H      7.89100000     -2.94400000     -2.25400000
O      6.27700000     -7.00500000    -15.40800000
H      6.28000000     -6.66200000    -16.30100000
H      5.95100000     -7.90100000    -15.49600000
O     -9.77100000     10.88500000     -7.77700000
H     -9.04400000     10.75900000     -8.38600000
H    -10.37900000     11.45700000     -8.24500000
O      7.51000000      0.17400000     -5.22700000
H      6.76900000      0.67400000     -4.88400000
H      8.24600000      0.42500000     -4.66900000
O      8.79400000     -8.39400000     -3.69900000
H      8.13700000     -7.94800000     -4.23300000
H      9.35800000     -7.69100000     -3.37600000
O     -7.89500000      5.81900000    -13.63100000
H     -8.52900000      5.27600000    -14.10000000
H     -8.02800000      5.60000000    -12.70900000
O     -0.10900000    -14.56900000     -6.01100000
H      0.40000000    -14.47200000     -6.81600000
H     -0.79000000    -15.20400000     -6.23300000
O      4.06000000     16.12600000     -2.06100000
H      4.89000000     15.68600000     -2.24000000
H      4.21000000     16.59300000     -1.23900000
O      1.27700000     -5.73500000    -16.21600000
H      1.74600000     -4.90400000    -16.29900000
H      1.69700000     -6.17400000    -15.47700000
O      0.44900000      2.37300000     16.29800000
H     -0.33200000      2.54600000     15.77100000
H      1.14100000      2.21800000     15.65500000
O     -4.99000000      9.24700000      0.05600000
H     -4.95400000      8.33800000     -0.23900000
H     -4.37300000      9.28700000      0.78700000
O     -4.40300000      4.80200000      7.66700000
H     -5.14000000      5.10400000      8.19700000
H     -4.74700000      4.77000000      6.77400000
O    -11.76500000     -9.88100000     -4.65300000
H    -10.93100000    -10.28400000     -4.89200000
H    -11.65700000     -8.95600000     -4.87500000
O    -11.28400000     10.09000000     -5.70500000
H    -10.90600000     10.67100000     -6.36500000
H    -11.12200000     10.53600000     -4.87300000
O     -5.66000000    -15.38700000      1.73400000
H     -5.52900000    -15.88800000      0.92900000
H     -6.30200000    -15.89500000      2.23000000
O     -1.40800000    -13.74900000      4.64700000
H     -1.72000000    -13.87900000      3.75100000
H     -1.20700000    -14.63100000      4.96000000
O     -3.23100000      6.53400000     12.49600000
H     -3.50500000      7.08600000     13.22900000
H     -3.59400000      5.67100000     12.69700000
O     -9.22600000    -13.97800000     -5.62100000
H     -9.82800000    -14.71700000     -5.70900000
H     -9.68300000    -13.36500000     -5.04400000
O     -8.98100000     -0.07600000     11.73800000
H     -9.78000000     -0.59600000     11.81700000
H     -9.26800000      0.74500000     11.33700000
O     -8.15700000    -12.11100000      1.10400000
H     -8.64200000    -12.89800000      1.35300000
H     -8.81500000    -11.41600000      1.10000000
O      9.77200000      0.09300000      1.11200000
H     10.20400000      0.90900000      0.86000000
H      9.24000000     -0.14000000      0.35100000
O     -7.96100000    -10.79800000     10.50900000
H     -7.58300000    -11.64900000     10.28700000
H     -8.62100000    -10.64500000      9.83300000
O      9.29000000     12.18600000      1.57300000
H      8.95600000     12.30400000      2.46300000
H     10.21900000     12.41000000      1.63500000
O     14.30700000     10.49300000     -2.50900000
H     13.76500000      9.83400000     -2.07500000
H     15.20500000     10.19000000     -2.37600000
O    -15.49000000     -6.90400000      0.18200000
H    -15.52100000     -7.84500000      0.00700000
H    -15.37500000     -6.50400000     -0.68000000
O      5.07200000     -3.76000000    -11.35300000
H      4.43200000     -4.18200000    -10.78000000
H      5.78400000     -3.50200000    -10.76700000
O      2.99300000     13.07600000      3.38500000
H      3.29400000     13.18200000      2.48300000
H      3.73300000     13.36200000      3.92000000
O     14.18100000     -8.17900000      7.54800000
H     14.87200000     -8.69700000      7.96000000
H     13.38900000     -8.70600000      7.65800000
O      4.94100000     15.41200000      7.89000000
H      4.62100000     14.75100000      8.50300000
H      5.68900000     14.99900000      7.46000000
O     13.00900000     -6.39400000      2.51100000
H     13.15700000     -5.73600000      3.19100000
H     13.30700000     -7.21400000      2.90400000
O    -17.08400000     -0.40200000     -1.05500000
H    -16.25800000     -0.00500000     -1.33200000
H    -17.14300000     -0.20300000     -0.12100000
O    -13.12000000     -4.64100000      5.00900000
H    -13.88200000     -4.55600000      4.43600000
H    -13.32400000     -4.08500000      5.76200000
O     13.24400000      9.87500000     -7.31200000
H     13.80300000      9.49500000     -7.98900000
H     12.35200000      9.73500000     -7.63100000
O    -12.71700000      9.20600000      4.28100000
H    -12.05900000      8.91600000      3.64900000
H    -12.22900000      9.74500000      4.90300000
O     -3.19700000      1.53300000    -11.37100000
H     -3.01100000      2.43500000    -11.63100000
H     -4.11500000      1.54700000    -11.09800000
O     -3.24100000     -2.80400000     13.76600000
H     -2.90800000     -1.90600000     13.77800000
H     -2.45900000     -3.34800000     13.67500000
O     -0.16100000    -16.27900000      6.85200000
H     -0.34400000    -16.84000000      6.09800000
H      0.66500000    -16.61100000      7.20300000
O     -1.72700000     -4.52800000     -2.97100000
H     -1.85700000     -4.94300000     -3.82400000
H     -0.78600000     -4.35900000     -2.92700000
O    -13.09800000     -7.79500000    -10.86300000
H    -13.18600000     -7.09900000    -11.51300000
H    -12.17700000     -7.76600000    -10.60400000
O      5.22800000    -12.90000000      1.75100000
H      5.72900000    -13.28400000      1.03200000
H      5.60100000    -12.02500000      1.86300000
O    -11.01100000     -5.27700000      3.05200000
H    -11.69000000     -5.80700000      2.63400000
H    -11.42400000     -4.94500000      3.84900000
O      7.15600000      5.44900000     -0.45000000
H      7.76900000      6.18300000     -0.41700000
H      6.37500000      5.76900000      0.00000000
O     -7.99900000     -6.07700000    -14.27300000
H     -8.52200000     -6.42300000    -14.99700000
H     -8.31600000     -6.54800000    -13.50300000
O     -6.73000000    -11.92400000     -4.92700000
H     -7.52500000    -11.60400000     -4.50000000
H     -6.26300000    -12.39900000     -4.23800000
O      5.47500000     -3.21200000     16.83000000
H      4.87200000     -3.63200000     16.21600000
H      6.22200000     -3.80800000     16.87800000
O      7.67100000     10.04500000     -9.28900000
H      7.68500000      9.58200000     -8.45100000
H      7.11300000      9.50800000     -9.85000000
O     -1.35200000     -1.38100000      6.83100000
H     -1.78800000     -1.21000000      5.99600000
H     -0.49500000     -0.96500000      6.74300000
O    -15.57400000      5.04200000     -5.24800000
H    -15.65400000      5.40100000     -4.36400000
H    -14.92100000      5.59700000     -5.67400000
O    -10.82000000     10.66300000      6.41000000
H    -10.26200000     10.02500000      5.96600000
H    -10.61200000     10.55800000      7.33800000
O     -0.65700000      0.94800000    -17.88800000
H     -1.13600000      1.27400000    -17.12600000
H      0.26000000      1.14100000    -17.69400000
O      5.69100000     -4.96800000     -8.08400000
H      4.83500000     -5.39600000     -8.07300000
H      5.53100000     -4.12500000     -8.50800000
O     -3.64900000      5.25300000      1.66900000
H     -4.00400000      4.36400000      1.65600000
H     -2.70000000      5.13300000      1.63500000
O      4.72400000      4.19100000      6.55200000
H      5.34600000      3.55600000      6.19600000
H      5.23000000      4.68700000      7.19500000
O     -7.45200000     -2.27500000     -2.91400000
H     -7.67500000     -3.17600000     -2.67800000
H     -6.64800000     -2.09200000     -2.42700000
O     13.10300000    -10.41300000      0.84200000
H     12.94700000    -11.35200000      0.74500000
H     14.05700000    -10.32900000      0.86400000
O     16.45100000     -0.93900000      1.84800000
H     17.03200000     -1.11900000      2.58800000
H     16.05000000     -1.78400000      1.64800000
O      7.06900000     -5.61500000     16.18900000
H      6.54900000     -5.96100000     15.46300000
H      7.93500000     -5.46300000     15.81100000
O     -6.04700000     -2.38600000      0.12100000
H     -5.47300000     -2.68100000      0.82800000
H     -5.73800000     -1.50500000     -0.08700000
O      2.38200000    -11.89400000      1.10100000
H      3.16800000    -12.38400000      1.34200000
H      2.47300000    -11.05600000      1.55300000
O    -13.60500000      7.76700000     -0.39700000
H    -14.32400000      7.96300000      0.20300000
H    -13.94800000      7.07600000     -0.96400000
O     -9.97600000      2.48900000     11.22300000
H    -10.45600000      2.35400000     12.04000000
H     -9.18900000      2.96900000     11.48300000
O    -11.88700000      7.83000000      7.13900000
H    -12.75100000      8.03200000      6.78000000
H    -11.69600000      8.55900000      7.73000000
O      0.14000000    -11.63700000     -2.69100000
H      0.74500000    -10.97400000     -2.35800000
H      0.40200000    -12.44400000     -2.24700000
O      3.49600000     11.05200000     -0.40100000
H      4.31200000     11.09500000      0.09700000
H      3.59300000     10.27700000     -0.95500000
O      9.42800000     -3.56200000      8.47600000
H      9.70000000     -2.95400000      9.16300000
H      8.55800000     -3.85500000      8.74500000
O     12.29900000     -3.75300000     -2.06900000
H     12.29300000     -3.47400000     -1.15400000
H     12.05400000     -4.67800000     -2.03900000
O     -1.94700000     -0.67900000     14.67800000
H     -1.05400000     -0.42500000     14.44700000
H     -1.98500000     -0.58600000     15.63000000
O    -15.62800000     -5.27900000     -2.39100000
H    -15.18400000     -4.48600000     -2.09000000
H    -14.98000000     -5.72400000     -2.93700000
O      2.92700000     -1.82600000    -14.20000000
H      3.42100000     -1.26200000    -13.60300000
H      3.14400000     -1.49800000    -15.07300000
O     -1.32700000     -5.52500000    -11.18500000
H     -1.54300000     -5.75000000    -10.28000000
H     -2.16300000     -5.26900000    -11.57400000
O    -12.38600000    -10.05800000      0.34900000
H    -13.16300000    -10.51300000      0.67300000
H    -12.73100000     -9.29800000     -0.11900000
O     -6.81900000     -6.16500000     -5.38900000
H     -5.91700000     -6.13800000     -5.70900000
H     -7.24600000     -6.82900000     -5.93000000
O     -5.63100000      5.26900000    -14.88400000
H     -6.50600000      5.30200000    -14.49800000
H     -5.28600000      4.41600000    -14.62100000
O    -14.55700000     -1.26100000      1.35600000
H    -14.95100000     -1.94100000      1.90200000
H    -15.25800000     -0.62200000      1.22600000
O     -6.18000000      3.45500000     -7.63100000
H     -6.54100000      3.61800000     -6.75900000
H     -6.89900000      3.05200000     -8.11700000
O     11.66700000      5.32600000      7.14100000
H     11.77600000      5.13400000      6.21000000
H     11.60200000      4.46700000      7.55700000
O     -9.02300000    -10.27600000     -5.39500000
H     -8.82900000    -10.57900000     -4.50900000
H     -8.16700000    -10.19700000     -5.81500000
O      9.35100000      6.39600000      2.03500000
H      9.95100000      7.09000000      2.30800000
H      9.20000000      6.56200000      1.10400000
O     -0.94200000    -14.55700000     -9.39600000
H     -1.18700000    -13.71300000     -9.77600000
H     -0.18700000    -14.36000000     -8.84200000
O    -14.23800000     -3.49300000     -7.60000000
H    -14.80200000     -3.91300000     -6.95100000
H    -14.03200000     -2.63800000     -7.22000000
O     12.79800000     -4.20500000      4.07300000
H     13.55700000     -3.68200000      4.33100000
H     12.24100000     -4.22000000      4.85100000
O    -16.27800000      6.46700000      0.34200000
H    -16.70000000      6.21700000      1.16400000
H    -16.30800000      7.42400000      0.33900000
O      6.08600000    -10.08200000      5.62200000
H      6.74900000     -9.39200000      5.64100000
H      5.27900000     -9.63100000      5.37300000
O     -1.62900000     -6.27900000     13.15100000
H     -2.10700000     -6.20100000     12.32600000
H     -2.19500000     -6.81600000     13.70600000
O      4.16600000      0.43900000     -8.83900000
H      4.41600000      1.06200000     -9.52100000
H      3.40800000      0.84100000     -8.41400000
O      9.05300000      3.65700000      1.16500000
H      9.67800000      3.51100000      1.87600000
H      8.74300000      4.55300000      1.30100000
O     -8.86100000     -8.55000000    -12.60800000
H     -9.48300000     -8.39300000    -13.31900000
H     -9.40000000     -8.56200000    -11.81700000
O     -7.87000000     -8.68200000      2.83100000
H     -7.06000000     -9.07500000      2.50400000
H     -8.46800000     -8.71000000      2.08400000
O    -15.51000000     -2.18900000     -4.31300000
H    -16.08300000     -2.93400000     -4.49600000
H    -16.05000000     -1.42100000     -4.50100000
O      5.49000000      1.58700000     16.44500000
H      5.14200000      2.23300000     15.83000000
H      6.05200000      2.09300000     17.03100000
O     17.15200000     -1.86000000     -4.68100000
H     16.66000000     -1.34000000     -5.31700000
H     16.69100000     -1.72400000     -3.85300000
O     12.48200000     -0.94400000      1.72600000
H     12.53700000     -1.80000000      1.30100000
H     11.58400000     -0.65400000      1.56600000
O     -5.77300000      9.37800000      4.38100000
H     -6.15500000     10.22900000      4.59600000
H     -5.02200000      9.29800000      4.96900000
O      8.49800000     -5.17600000      5.72700000
H      7.85700000     -5.87400000      5.59600000
H      8.47600000     -5.00300000      6.66800000
O     -3.80200000      0.41800000      6.93000000
H     -3.36200000      1.26200000      7.03000000
H     -3.09100000     -0.20900000      6.79800000
O    -15.65900000     -5.57300000      8.05800000
H    -14.99800000     -4.96700000      7.72400000
H    -16.12600000     -5.07300000      8.72700000
O     -2.82700000    -11.38400000     10.18700000
H     -2.44800000    -10.91100000      9.44600000
H     -3.71100000    -11.61300000      9.89800000
O     11.38600000     12.15100000     -4.75100000
H     11.48500000     12.70500000     -3.97600000
H     12.02100000     12.50000000     -5.37700000
O      5.02800000     -0.78200000    -12.30100000
H      4.88200000     -1.63000000    -11.88200000
H      4.88200000     -0.14200000    -11.60500000
O    -10.93600000      9.35000000    -10.86500000
H    -11.60800000      9.93100000    -10.50800000
H    -10.74600000      9.70700000    -11.73200000
O    -14.16200000      3.29300000     -1.28200000
H    -13.43000000      2.70600000     -1.47500000
H    -14.93900000      2.74000000     -1.36100000
O      1.01900000      8.95100000    -14.59900000
H      0.57500000      9.65200000    -15.07500000
H      0.37300000      8.24700000    -14.55000000
O     11.84100000     -9.11400000     -1.24200000
H     11.11200000     -9.72600000     -1.34100000
H     12.28500000     -9.39800000     -0.44300000
O      1.02700000     -6.43900000     13.77300000
H      0.10400000     -6.36000000     13.53300000
H      1.49500000     -5.96700000     13.08300000
O     -9.73700000      7.03000000      9.21300000
H     -9.42400000      6.47800000      9.92900000
H    -10.18300000      6.42400000      8.62000000
O     -1.03700000     -8.59100000     -4.12800000
H     -0.94500000     -9.53600000     -4.00400000
H     -1.68200000     -8.32500000     -3.47400000
O      7.17000000      4.13300000      8.21000000
H      7.90100000      3.56200000      7.97500000
H      6.48200000      3.53400000      8.50000000
O      9.23800000     -4.57300000     -9.44000000
H      9.60600000     -4.57400000    -10.32400000
H      8.41000000     -4.10000000     -9.52600000
O    -10.75600000      0.53200000    -13.07900000
H    -11.58700000      0.96700000    -12.88500000
H    -10.93000000      0.02900000    -13.87500000
