# Supplementary material for: Integrated Multiscale Multilevel Approach to Open Shell Molecular Systems
Source: J Chem Theory Comput. 2023 Feb 13;19(5):1446–56. doi: 10.1021/acs.jctc.2c00805 (PMC10018740; doi:10.1021/acs.jctc.2c00805)
Supplement: Supplementary file 2 — ct2c00805_si_002.zip [file ct2c00805_si_002.zip › structures/PROXYL/frame47.xyz]

2594

C     -0.10400000      1.28500000      1.44700000
H     -0.64100000      2.11400000      0.98600000
H      0.32800000      1.45700000      2.43300000
C      0.88700000      0.84800000      0.32800000
C      1.37100000      2.06700000     -0.55300000
H      2.20900000      1.80000000     -1.19700000
H      1.65800000      2.91100000      0.07300000
H      0.48700000      2.32300000     -1.13800000
C      2.09400000      0.26600000      0.96700000
H      1.83800000     -0.62600000      1.53800000
H      2.86500000      0.13200000      0.20800000
H      2.46400000      1.07600000      1.59600000
N      0.15900000     -0.19000000     -0.37500000
O      0.62200000     -0.51000000     -1.52600000
C     -1.22500000     -0.55400000      0.08400000
C     -2.22000000      0.08200000     -0.89200000
H     -1.92700000      1.12500000     -1.01200000
H     -2.18300000     -0.42300000     -1.85800000
H     -3.22200000     -0.03200000     -0.47700000
C     -1.39600000     -2.11600000      0.29100000
H     -0.49900000     -2.52800000      0.75400000
H     -1.46400000     -2.53800000     -0.71200000
H     -2.22200000     -2.31700000      0.97300000
C     -1.08800000      0.13300000      1.50400000
H     -1.97900000      0.38500000      2.08000000
H     -0.54400000     -0.56000000      2.14600000
O     -0.54200000     -1.17100000     15.09800000
H     -0.68400000     -2.01600000     15.52500000
H      0.37200000     -0.95800000     15.28500000
O     -8.54900000    -15.61800000     -3.55800000
H     -7.63200000    -15.79600000     -3.34900000
H     -9.03800000    -15.97900000     -2.81900000
O     -6.03300000    -16.39200000     -2.60500000
H     -5.76400000    -15.49100000     -2.42500000
H     -6.59300000    -16.62700000     -1.86500000
O     -5.91000000    -13.61200000     -8.94100000
H     -6.48900000    -14.37400000     -8.95100000
H     -6.05600000    -13.18900000     -9.78700000
O     -5.36600000     -8.86700000     -3.76200000
H     -4.60800000     -8.44500000     -3.35800000
H     -5.04400000     -9.72500000     -4.03900000
O     -8.63000000     -5.34600000      4.91900000
H     -9.49800000     -5.45700000      4.53100000
H     -8.39600000     -4.43800000      4.72800000
O     10.69100000     14.19500000      0.60800000
H     10.95600000     13.59000000     -0.08400000
H      9.75200000     14.32200000      0.46900000
O      7.20300000     -5.01800000      8.43500000
H      7.05600000     -5.88300000      8.05200000
H      6.41000000     -4.52500000      8.22400000
O     -2.93100000     -5.25000000     -0.57000000
H     -3.50200000     -4.52500000     -0.82200000
H     -2.96700000     -5.26300000      0.38700000
O      2.66100000     -5.90200000     10.06700000
H      3.30600000     -6.38500000     10.58300000
H      2.54900000     -5.07600000     10.53800000
O      8.12900000      7.87200000     -4.91100000
H      8.87000000      8.42400000     -4.66100000
H      7.44600000      8.49000000     -5.17000000
O     -8.36700000     -0.67600000      2.49300000
H     -7.82600000      0.10600000      2.38400000
H     -9.26400000     -0.36500000      2.37100000
O      0.51200000     -7.20600000     -8.33500000
H      0.53500000     -7.58900000     -9.21200000
H     -0.36500000     -7.40700000     -8.00900000
O      5.73600000    -11.12400000     -0.88300000
H      6.38400000    -11.28000000     -0.19600000
H      5.09100000    -11.82300000     -0.76700000
O     16.71300000      0.01100000      2.32900000
H     17.60600000      0.01900000      1.98500000
H     16.20800000      0.52400000      1.69700000
O    -13.51600000     -4.87400000      0.01900000
H    -12.98700000     -4.32300000     -0.55800000
H    -14.26900000     -4.32900000      0.24600000
O     -6.46500000     -4.89000000     -3.61900000
H     -5.62900000     -4.58600000     -3.97300000
H     -6.94700000     -5.20900000     -4.38200000
O     10.10500000      7.44300000     -1.36900000
H     10.39300000      7.52700000     -0.45900000
H     10.26700000      8.30600000     -1.75100000
O      4.64000000     12.04600000     -9.38800000
H      5.26400000     11.84900000    -10.08700000
H      3.85900000     12.35600000     -9.84700000
O      4.20400000    -15.77000000      1.17100000
H      4.06100000    -16.36100000      1.91000000
H      3.51300000    -15.99500000      0.54800000
O     -1.89900000     -6.90400000     -6.80900000
H     -1.35600000     -6.28300000     -6.32300000
H     -2.05100000     -7.62200000     -6.19500000
O     -2.30100000      1.78600000      9.92300000
H     -2.24500000      2.07200000      9.01100000
H     -3.13400000      2.14100000     10.23400000
O      1.93500000     15.30800000    -10.03000000
H      2.28400000     14.42000000    -10.10000000
H      1.00600000     15.18600000     -9.83500000
O     -1.03700000      6.28700000      1.09900000
H     -0.38800000      6.57900000      0.45900000
H     -1.39200000      7.09600000      1.46700000
O    -16.45500000      1.74800000      4.23200000
H    -16.25100000      0.96300000      4.74000000
H    -16.03300000      2.46000000      4.71200000
O    -15.49800000      3.63500000      9.11500000
H    -15.85800000      4.50900000      9.26700000
H    -14.60500000      3.68100000      9.45700000
O     -4.45900000     -2.11600000     16.35100000
H     -5.07100000     -1.52300000     15.91500000
H     -4.01500000     -2.57000000     15.63500000
O    -10.95700000     -7.72900000     -1.29600000
H    -10.35400000     -8.23400000     -1.84100000
H    -10.80800000     -6.81900000     -1.55300000
O     -5.31600000     12.03200000      0.65000000
H     -5.62400000     12.92300000      0.48600000
H     -4.65900000     11.87700000     -0.02800000
O     -3.37700000     -4.72600000      8.24700000
H     -2.73800000     -4.09200000      7.92000000
H     -4.22500000     -4.37000000      7.98000000
O     13.97000000     -9.21600000     -1.26600000
H     13.48300000     -8.81000000     -1.98300000
H     14.41100000     -8.48600000     -0.83200000
O     -1.14500000      3.25500000     -3.11600000
H     -1.00600000      3.66700000     -2.26400000
H     -0.37400000      3.49700000     -3.62800000
O      8.03100000     -1.60000000      1.15500000
H      7.36100000     -2.08000000      0.66800000
H      8.77400000     -2.20100000      1.19600000
O      4.57600000     -5.21500000    -15.63200000
H      4.38800000     -5.10400000    -14.70000000
H      5.36400000     -5.75800000    -15.65400000
O      4.38700000     -8.82200000     -6.51200000
H      5.22100000     -9.13700000     -6.86300000
H      3.77000000     -8.91700000     -7.23700000
O     10.68000000      3.83500000      3.61300000
H     11.12500000      2.99400000      3.71500000
H     11.38800000      4.47800000      3.58300000
O     -0.31400000     -0.32600000      7.80900000
H     -0.36600000      0.59000000      7.53500000
H     -0.86500000     -0.37300000      8.59000000
O     -1.25400000     12.99400000      3.21400000
H     -1.86900000     12.69900000      3.88600000
H     -0.57400000     12.32100000      3.20100000
O    -12.32600000     -3.20200000     -1.87000000
H    -13.01300000     -2.59500000     -1.59500000
H    -11.55100000     -2.65200000     -1.98200000
O     -5.34200000    -10.47800000     -0.15100000
H     -5.46100000     -9.54300000      0.02100000
H     -6.05400000    -10.70300000     -0.75000000
O     -7.36000000     -0.01300000     -3.91300000
H     -7.29500000      0.91400000     -3.68500000
H     -7.81700000     -0.41000000     -3.17100000
O      4.64200000     -2.92000000     -6.56200000
H      5.29700000     -2.35200000     -6.96800000
H      3.88200000     -2.86200000     -7.14100000
O     -4.20400000     12.62900000      7.37300000
H     -4.40800000     11.73000000      7.62900000
H     -5.03800000     12.98700000      7.06800000
O     -4.90200000    -12.81600000      3.27900000
H     -5.04200000    -11.87200000      3.34600000
H     -5.61300000    -13.20000000      3.79300000
O      2.46200000      8.24800000      2.65400000
H      1.95900000      8.42300000      1.85900000
H      2.91400000      7.42400000      2.47500000
O     -6.47400000    -11.13000000     10.63400000
H     -7.10200000    -11.50700000     10.01800000
H     -6.60100000    -11.62900000     11.44100000
O    -11.99900000    -13.27900000      3.18300000
H    -12.91300000    -12.99600000      3.19200000
H    -11.52500000    -12.54400000      2.79300000
O      7.48900000      2.94200000     -9.36900000
H      7.54100000      3.50500000    -10.14100000
H      7.48200000      2.05200000     -9.72100000
O      4.48000000     10.99100000      9.86600000
H      3.56800000     11.26000000      9.75500000
H      4.75600000     10.71400000      8.99200000
O     -5.60600000      5.39700000    -14.32700000
H     -6.32800000      6.00400000    -14.49200000
H     -5.31400000      5.13100000    -15.19800000
O      1.57100000    -17.76500000      2.32100000
H      2.25200000    -18.26200000      1.86800000
H      1.99500000    -17.44900000      3.11900000
O      9.50700000     11.55200000     -5.70900000
H      9.65500000     10.99500000     -6.47300000
H      8.62400000     11.32900000     -5.41700000
O      6.41200000     -0.53000000     16.32800000
H      6.63200000     -1.41300000     16.03100000
H      6.70700000      0.04100000     15.61900000
O      1.97300000     -3.79200000     -2.92700000
H      1.93200000     -4.32800000     -2.13500000
H      2.65600000     -4.20200000     -3.45800000
O     -0.49000000    -12.68700000      0.39100000
H      0.23400000    -13.21900000      0.72200000
H     -1.22200000    -13.29900000      0.31500000
O      4.20300000      1.93100000     -6.56000000
H      3.91000000      2.43400000     -7.32000000
H      3.68200000      1.12800000     -6.59000000
O     -2.58600000     -9.82000000     -7.77200000
H     -2.60600000     -9.42100000     -6.90200000
H     -3.11900000    -10.61000000     -7.68500000
O     -0.92100000     -4.30600000      3.58000000
H     -1.73200000     -3.80700000      3.68200000
H     -0.86700000     -4.84100000      4.37200000
O      2.39100000      5.90100000    -10.35300000
H      3.06600000      5.24600000    -10.53000000
H      1.58000000      5.39700000    -10.28400000
O    -11.56700000     -0.33400000    -10.09000000
H    -11.90800000      0.00700000     -9.26300000
H    -12.23700000     -0.11100000    -10.73500000
O     -6.62200000      6.48900000     -7.11800000
H     -7.50500000      6.70300000     -7.41800000
H     -6.05000000      6.77700000     -7.83000000
O     -6.57700000     15.53000000     -3.97500000
H     -5.90400000     16.16300000     -4.22600000
H     -6.10800000     14.87300000     -3.46100000
O     10.25200000     10.24200000     -8.15000000
H      9.67400000      9.90800000     -8.83600000
H     11.01700000      9.66700000     -8.18100000
O      2.34600000     -0.74900000     -6.27700000
H      2.32800000     -0.67200000     -5.32300000
H      1.82200000     -1.52700000     -6.46500000
O      3.50100000     -0.13200000      4.60400000
H      3.08800000      0.72300000      4.72500000
H      2.76900000     -0.73200000      4.46000000
O      9.77100000     14.21700000     -5.07700000
H      8.91900000     14.36900000     -4.66800000
H      9.71000000     13.33200000     -5.43600000
O     -5.99100000      6.59300000      9.63900000
H     -6.40300000      6.57200000      8.77600000
H     -6.24300000      7.44100000     10.00500000
O      5.96200000      4.50300000      2.85100000
H      6.38500000      4.65400000      2.00600000
H      6.68600000      4.32900000      3.45300000
O      7.25100000     15.00700000     -2.95000000
H      7.07100000     15.29600000     -3.84500000
H      6.42100000     14.64200000     -2.64400000
O    -12.82800000     -9.39200000     10.05900000
H    -13.63700000     -8.88300000     10.09000000
H    -12.16400000     -8.76800000      9.76400000
O     -8.59600000     13.64900000      4.60700000
H     -7.99100000     13.89000000      5.30900000
H     -8.37200000     12.74200000      4.39800000
O      7.45800000     10.68700000     11.01100000
H      6.88400000     10.49700000     10.27000000
H      7.59700000      9.83700000     11.43000000
O     -5.38200000      4.35700000     15.67000000
H     -5.23300000      3.53000000     16.12700000
H     -6.29500000      4.31400000     15.38700000
O     -0.35900000      5.61300000      7.14300000
H     -0.20700000      5.20900000      6.28800000
H      0.16700000      5.09200000      7.75000000
O      3.35700000     14.58600000      6.51800000
H      3.86800000     14.86400000      7.27900000
H      2.91100000     15.38100000      6.22700000
O      2.46200000      6.41600000     10.09400000
H      2.33000000      5.66300000     10.66900000
H      3.34100000      6.72900000     10.30500000
O    -14.22700000      5.14300000     -9.88800000
H    -13.61800000      4.41600000     -9.75700000
H    -14.85500000      4.81600000    -10.53200000
O    -14.20900000      4.80900000      2.65100000
H    -14.51700000      5.27700000      3.42700000
H    -13.48600000      5.34300000      2.32100000
O     -4.51400000      9.93000000     -2.76800000
H     -5.20600000      9.39000000     -3.15100000
H     -3.88000000      9.29900000     -2.42700000
O     -9.23200000      6.32600000      4.77400000
H     -8.68400000      6.13400000      5.53500000
H     -8.93700000      7.18800000      4.47900000
O      0.11300000    -17.04400000     -3.38600000
H     -0.29000000    -16.37000000     -3.93300000
H     -0.40500000    -17.04100000     -2.58100000
O    -11.21500000     -7.23900000      9.57400000
H    -10.78800000     -6.77800000     10.29600000
H    -11.65500000     -6.54900000      9.07700000
O    -13.13300000     -0.92800000     -4.99000000
H    -13.34300000     -1.86200000     -4.97600000
H    -13.93100000     -0.50800000     -5.31000000
O     -3.45500000      1.24800000     -6.72700000
H     -2.59300000      1.18900000     -6.31600000
H     -4.07200000      1.05800000     -6.02000000
O     -2.59400000     14.31200000     -1.96400000
H     -2.10900000     14.16300000     -1.15200000
H     -2.97500000     13.46000000     -2.17500000
O     12.42800000     -3.00900000     -9.10600000
H     11.67000000     -3.42700000     -8.69900000
H     12.23600000     -3.02600000    -10.04400000
O     -7.83300000      1.63500000      7.60900000
H     -7.94000000      2.58600000      7.59100000
H     -7.96400000      1.36100000      6.70200000
O      4.15800000     10.31200000      6.90300000
H      3.26300000     10.01800000      7.07200000
H      4.32300000     10.06900000      5.99200000
O      1.87600000     -5.15800000    -16.73500000
H      1.39900000     -5.37400000    -15.93300000
H      2.78700000     -5.06700000    -16.45500000
O      2.67700000    -10.16000000    -11.59500000
H      3.10400000    -10.95500000    -11.27600000
H      2.96200000     -9.47500000    -10.98900000
O     -6.91100000     -2.03400000     -5.89000000
H     -7.44200000     -2.82600000     -5.80800000
H     -7.23100000     -1.45800000     -5.19700000
O      2.93800000     -9.90400000     -8.62500000
H      2.09100000    -10.11700000     -8.23300000
H      3.27800000    -10.74400000     -8.93300000
O     12.90300000      2.38100000      9.18900000
H     13.84100000      2.28700000      9.35600000
H     12.50700000      2.41300000     10.06000000
O    -12.29100000      8.78200000      1.88500000
H    -13.17700000      8.78700000      1.52300000
H    -12.40800000      9.00300000      2.80900000
O      8.42600000      9.37400000      5.98400000
H      7.88500000      9.83800000      5.34600000
H      9.23900000      9.87900000      6.02100000
O      7.61000000    -11.95400000     -6.44100000
H      7.21900000    -12.70200000     -5.98900000
H      8.52500000    -12.20500000     -6.57000000
O     -2.57200000      4.53300000     18.10100000
H     -2.78100000      4.36800000     17.18100000
H     -3.42300000      4.58700000     18.53400000
O      2.52500000     -2.82800000     10.79800000
H      3.42000000     -2.84300000     10.45900000
H      2.00600000     -2.45500000     10.08500000
O      5.47600000     -9.57800000     -3.07500000
H      5.58200000    -10.07700000     -2.26400000
H      4.75600000    -10.01400000     -3.53100000
O    -10.59200000      3.63200000     -9.24900000
H    -11.45700000      3.32600000     -9.52000000
H    -10.75300000      4.49000000     -8.85700000
O     12.79100000      0.00400000     -8.90200000
H     12.88800000     -0.93200000     -9.07600000
H     11.92200000      0.22100000     -9.23800000
O     -1.08000000     -8.73400000    -13.26300000
H     -1.79800000     -8.39000000    -13.79400000
H     -1.42500000     -9.54600000    -12.89200000
O     12.94700000     -5.18700000      8.64800000
H     12.60800000     -5.51800000      9.48000000
H     13.34800000     -4.34700000      8.87000000
O      8.32500000      2.06000000      0.02000000
H      7.78500000      2.79900000      0.30000000
H      7.69700000      1.41300000     -0.30100000
O    -11.61200000      3.39900000      2.95200000
H    -10.79100000      3.58100000      2.49500000
H    -12.03700000      4.25300000      3.02700000
O     -5.75000000     13.14000000     -2.94400000
H     -6.62800000     12.87900000     -3.22000000
H     -5.29800000     12.31400000     -2.77000000
O     -0.06600000      6.06200000    -16.28100000
H     -0.82100000      5.61800000    -15.89600000
H     -0.39000000      6.40800000    -17.11300000
O    -13.48000000     -1.85200000      4.12900000
H    -13.55300000     -1.11400000      3.52400000
H    -14.28800000     -2.34900000      3.99800000
O      5.65800000     12.53600000      7.52000000
H      5.09200000     11.87100000      7.12800000
H      5.05400000     13.20600000      7.84100000
O      5.13200000     -1.07600000     -4.22600000
H      4.96100000     -1.66300000     -4.96300000
H      4.27200000     -0.93200000     -3.83100000
O     -8.51700000     -5.11400000     -1.38500000
H     -9.37000000     -5.03900000     -1.81300000
H     -7.88300000     -4.95400000     -2.08300000
O      7.92800000    -13.91200000     -4.32800000
H      8.10400000    -14.82600000     -4.55000000
H      8.79400000    -13.52500000     -4.20100000
O      8.47900000     -3.63500000     -2.98200000
H      8.32800000     -2.70800000     -3.16700000
H      9.21700000     -3.87500000     -3.54300000
O     11.84100000      7.42300000     -4.49700000
H     11.24500000      8.11900000     -4.21900000
H     11.33100000      6.61900000     -4.40300000
O     12.22800000      7.42900000      9.61400000
H     11.79600000      8.12700000     10.10600000
H     11.51400000      6.96900000      9.17300000
O     -5.04100000     -6.57800000    -10.63400000
H     -5.03200000     -5.64100000    -10.43900000
H     -5.24300000     -6.62700000    -11.56800000
O     -9.09700000     -6.69800000     -4.93300000
H     -8.24700000     -7.08300000     -5.14800000
H     -9.30500000     -7.04600000     -4.06600000
O     -4.94000000      1.62500000     16.48100000
H     -5.62400000      1.11100000     16.05100000
H     -4.13500000      1.13300000     16.32100000
O    -11.60900000     -3.50800000      5.16500000
H    -10.80200000     -3.00900000      5.03700000
H    -12.30900000     -2.88100000      4.98300000
O      4.01600000      1.13800000    -15.14100000
H      4.02600000      1.57400000    -15.99300000
H      3.08800000      1.08700000    -14.91000000
O     -8.23800000     -4.26900000     -5.93200000
H     -8.91000000     -4.55500000     -5.31400000
H     -8.02400000     -5.05600000     -6.43300000
O    -10.49000000     -3.04600000     -4.26200000
H    -10.38000000     -2.12400000     -4.49300000
H    -10.85800000     -3.44800000     -5.04800000
O     14.12700000     -6.55500000     -0.36900000
H     13.63200000     -6.07900000     -1.03600000
H     14.81200000     -5.94400000     -0.09700000
O      1.66300000     -1.87600000      3.91500000
H      1.14700000     -2.47900000      3.38000000
H      2.06600000     -2.43200000      4.58200000
O     13.80600000      4.17900000      5.51600000
H     14.32000000      4.98600000      5.49100000
H     13.87600000      3.82300000      4.63000000
O     -3.38300000     -2.22300000     -3.13800000
H     -3.49800000     -2.54000000     -2.24200000
H     -2.43900000     -2.27500000     -3.29100000
O     -3.46100000     -7.32500000     -2.21000000
H     -3.46500000     -6.76800000     -1.43200000
H     -2.56600000     -7.66200000     -2.25900000
O    -12.86200000      0.95400000    -12.11500000
H    -13.71200000      0.63200000    -12.41400000
H    -12.45000000      1.31000000    -12.90200000
O     12.10500000      7.50600000    -10.81300000
H     11.36100000      7.50100000    -10.21100000
H     12.38300000      8.42100000    -10.84200000
O     -5.18100000    -14.05200000     -1.77800000
H     -4.49400000    -13.39100000     -1.85700000
H     -5.28500000    -14.17900000     -0.83500000
O      1.26200000     16.66600000      1.99500000
H      0.51000000     16.39100000      2.51900000
H      1.01800000     17.52900000      1.66000000
O      0.63000000      4.20700000     -7.68900000
H      0.56900000      3.34100000     -8.09200000
H      1.47800000      4.54500000     -7.97600000
O     15.49200000      4.62200000     -4.12900000
H     15.28200000      3.68900000     -4.16000000
H     16.10200000      4.75500000     -4.85400000
O    -12.91100000      8.68500000     -4.51800000
H    -13.26400000      7.79800000     -4.45600000
H    -13.68100000      9.24100000     -4.63700000
O     -5.80700000     -3.83800000      6.49900000
H     -5.47600000     -4.51700000      5.91200000
H     -6.49900000     -4.27100000      7.00000000
O    -11.80200000      5.42000000      7.10700000
H    -11.78600000      4.49200000      6.87300000
H    -11.82100000      5.87900000      6.26700000
O     -1.50900000     11.07400000      9.83400000
H     -0.66100000     10.65500000      9.69000000
H     -1.30000000     11.88300000     10.30100000
O     10.19200000     -4.18400000     -8.66400000
H      9.25500000     -4.21200000     -8.85800000
H     10.40700000     -5.07500000     -8.38900000
O      4.84200000     -9.39100000      8.25500000
H      5.03500000    -10.18000000      7.74800000
H      4.97900000     -9.65200000      9.16600000
O      6.01900000     -4.72100000     16.41200000
H      6.59600000     -5.08200000     15.74000000
H      5.33400000     -4.26600000     15.92200000
O      4.65900000     13.89200000     -2.92700000
H      3.84000000     14.37900000     -2.83900000
H      4.86400000     13.93200000     -3.86100000
O      1.48500000     -2.13500000      8.64600000
H      2.21600000     -1.63200000      8.28600000
H      0.70600000     -1.73100000      8.26200000
O      4.53100000      4.06500000    -10.93200000
H      4.38100000      3.50200000    -11.69100000
H      5.00300000      4.82000000    -11.28300000
O     -0.81900000     -5.99800000     -4.60300000
H      0.09800000     -6.25300000     -4.70600000
H     -0.83300000     -5.47400000     -3.80200000
O     13.95700000     -0.95600000      1.24300000
H     14.47700000     -0.47800000      1.88900000
H     13.75500000     -0.30600000      0.57000000
O    -11.87500000      9.60600000      4.66300000
H    -11.64400000      9.30500000      5.54200000
H    -12.82900000      9.69100000      4.68200000
O      6.77300000    -15.86500000     -0.47200000
H      6.98900000    -14.93600000     -0.38800000
H      6.35200000    -16.08800000      0.35800000
O      6.44900000    -10.47100000    -11.89900000
H      6.18100000     -9.55200000    -11.87800000
H      6.91400000    -10.60400000    -11.07300000
O     14.31600000      7.25400000     -8.54500000
H     13.69400000      7.36500000     -7.82700000
H     13.82100000      7.49000000     -9.33000000
O    -13.67800000      0.58100000      2.76300000
H    -14.60000000      0.83100000      2.71900000
H    -13.29400000      0.93800000      1.96200000
O     12.35400000      3.75100000     -6.26400000
H     11.98100000      4.09600000     -5.45300000
H     13.26800000      4.03600000     -6.24800000
O     -6.86900000     -0.37700000      8.98900000
H     -6.95000000      0.38000000      8.41000000
H     -7.58500000     -0.27600000      9.61600000
O     -2.73500000      5.09500000     -9.12600000
H     -2.95000000      5.65800000     -8.38300000
H     -3.20200000      4.27800000     -8.95100000
O      0.52100000     -4.41500000    -12.61800000
H     -0.31400000     -4.06000000    -12.92400000
H      0.43000000     -4.45500000    -11.66600000
O     -6.42400000      6.26900000     -4.33600000
H     -7.19600000      5.75300000     -4.10600000
H     -6.40500000      6.25800000     -5.29300000
O     -7.58500000     11.28200000      3.17000000
H     -6.78900000     11.78900000      3.33000000
H     -7.52900000     11.03400000      2.24700000
O     -0.05200000    -16.93200000      0.20000000
H     -0.47400000    -17.78800000      0.12800000
H      0.57900000    -17.03400000      0.91200000
O     -7.70000000     -3.78700000     14.43400000
H     -8.17400000     -3.83700000     15.26500000
H     -7.72100000     -4.68100000     14.09300000
O    -10.30100000      6.64900000    -12.53400000
H    -10.93500000      5.97700000    -12.78400000
H     -9.52400000      6.15900000    -12.26600000
O     12.31400000    -11.44300000     -3.71100000
H     11.80300000    -10.76800000     -3.26300000
H     11.81000000    -12.24700000     -3.58600000
O      0.09200000     -8.46000000      5.20800000
H      0.60800000     -7.65400000      5.18300000
H      0.66100000     -9.09500000      5.64400000
O     13.29400000    -10.66700000      3.68100000
H     13.89800000    -10.39100000      4.37000000
H     12.60100000    -10.00700000      3.69100000
O    -11.35700000     -5.07400000    -11.11200000
H    -10.70600000     -4.98000000    -10.41700000
H    -11.68100000     -5.97000000    -11.01700000
O     -6.50800000      8.58800000    -11.82600000
H     -7.35900000      8.27500000    -11.51800000
H     -6.25700000      7.96600000    -12.51000000
O      6.69500000      4.28100000     -3.02200000
H      6.97900000      5.18200000     -2.87100000
H      7.28600000      3.95400000     -3.70000000
O      6.79800000    -10.49800000     12.73100000
H      7.36500000     -9.87000000     12.28300000
H      7.35000000    -11.27000000     12.85800000
O      2.85600000     -9.81900000     -1.37800000
H      3.36700000     -9.05600000     -1.11000000
H      3.46400000    -10.55400000     -1.29700000
O      1.81300000     11.40800000     -2.88200000
H      1.26800000     10.68000000     -3.17900000
H      2.69800000     11.04500000     -2.84200000
O     -2.40400000      8.88800000      3.34800000
H     -3.07400000      9.30600000      3.88900000
H     -1.91700000      8.33200000      3.95700000
O      9.87000000      9.34500000     -3.63900000
H     10.13300000     10.09200000     -4.17700000
H      9.24500000      9.71000000     -3.01300000
O      9.02300000     -7.78900000     -0.77100000
H      8.38000000     -7.72500000     -0.06500000
H      8.59200000     -7.38600000     -1.52500000
O      7.02300000     -1.69600000    -11.90500000
H      6.27300000     -1.40300000    -12.42400000
H      6.67500000     -2.40300000    -11.36100000
O      7.90400000     10.61700000     -1.56900000
H      7.19900000     11.08800000     -2.01400000
H      7.47900000      9.84000000     -1.20400000
O     12.87300000     -5.43800000      3.43300000
H     12.71800000     -4.69900000      2.84500000
H     13.75500000     -5.73900000      3.21200000
O    -11.15000000      6.18700000     10.98000000
H    -11.89700000      6.54000000     10.49700000
H    -10.59900000      6.95000000     11.15900000
O      0.54800000     -6.41300000    -14.51600000
H      0.17200000     -7.20700000    -14.13500000
H      0.53100000     -5.77500000    -13.80300000
O      4.14500000      7.65400000     13.22900000
H      3.49600000      8.35800000     13.21500000
H      4.62700000      7.75600000     12.40800000
O     -5.48700000     -0.08900000    -10.28400000
H     -5.87900000     -0.73000000     -9.69100000
H     -5.68000000      0.75800000     -9.88300000
O     -4.64900000     -9.11300000     -9.85100000
H     -3.92700000     -8.96100000     -9.24300000
H     -4.92800000     -8.23600000    -10.11600000
O     -6.70100000      8.15500000     -1.20200000
H     -6.68600000      8.44800000     -2.11300000
H     -6.03100000      7.47300000     -1.15800000
O     12.33800000     10.64000000     -0.13300000
H     12.68300000     10.27000000     -0.94500000
H     11.74000000     11.33100000     -0.41900000
O     15.16600000      2.48500000      7.34900000
H     14.73300000      3.31600000      7.15200000
H     15.15600000      2.00800000      6.52000000
O      3.48400000     14.86100000      0.31400000
H      3.54700000     15.81500000      0.28200000
H      4.34700000     14.57400000      0.61300000
O      2.61300000     -1.24100000     -3.41400000
H      2.04700000     -0.75800000     -2.81200000
H      2.42600000     -2.16200000     -3.23200000
O      2.97200000     -3.69800000    -13.34500000
H      3.16900000     -2.83100000    -12.98900000
H      2.07600000     -3.87600000    -13.05900000
O     -5.16200000     12.83300000     -7.28600000
H     -6.08700000     12.78000000     -7.04700000
H     -5.16900000     13.02300000     -8.22500000
O      7.66900000     -4.15300000     11.43500000
H      7.47700000     -3.76300000     10.58300000
H      8.19700000     -3.49400000     11.88700000
O     -2.45100000     -6.54100000    -17.01700000
H     -1.85100000     -5.83800000    -17.26600000
H     -3.13500000     -6.10300000    -16.51000000
O      0.53700000      8.66700000    -14.74200000
H      0.04400000      8.39800000    -15.51700000
H      0.98300000      7.87200000    -14.45300000
O     10.81300000      5.06100000     -8.12800000
H     10.26300000      4.27800000     -8.12300000
H     11.34500000      4.98600000     -7.33600000
O     10.15900000     -3.02100000      0.58900000
H     10.00900000     -2.36400000     -0.09000000
H     10.35900000     -3.82300000      0.10700000
O    -14.00900000     -5.35500000      4.57500000
H    -13.34900000     -4.87400000      4.07600000
H    -14.01200000     -6.23000000      4.18700000
O      4.02300000     -6.49200000     12.41700000
H      3.18300000     -6.90200000     12.21500000
H      4.53900000     -7.18900000     12.82200000
O      0.80700000     13.30200000      7.28800000
H      1.71200000     13.47000000      7.02600000
H      0.55500000     14.07700000      7.79100000
O     -5.07300000     -7.81800000      0.70800000
H     -4.26700000     -7.52200000      1.12900000
H     -5.51700000     -7.01100000      0.44500000
O     -1.96200000     13.88100000      8.88900000
H     -2.69000000     13.52700000      8.37800000
H     -2.37500000     14.25300000      9.66800000
O     -7.28100000    -14.19100000     -5.66300000
H     -7.61000000    -14.89000000     -5.09800000
H     -7.85300000    -13.44500000     -5.48000000
O      7.36600000     -6.18200000     -6.24900000
H      8.28300000     -6.43800000     -6.34600000
H      6.93800000     -6.52300000     -7.03400000
O      1.25100000      4.90700000     14.17900000
H      1.65600000      5.76700000     14.29100000
H      1.15600000      4.80900000     13.23100000
O     -7.93700000     10.00000000     -6.21600000
H     -8.85100000      9.71600000     -6.19900000
H     -7.76100000     10.18800000     -7.13800000
O      7.58900000    -15.63100000      3.99200000
H      8.17100000    -15.35900000      3.28200000
H      8.17700000    -15.84200000      4.71700000
O    -11.11800000      5.57500000     -7.32900000
H    -11.53900000      6.40200000     -7.56500000
H    -11.63100000      5.24800000     -6.59000000
O     -3.93800000      5.36400000      6.50000000
H     -4.13500000      5.01700000      7.37000000
H     -3.21600000      5.97600000      6.64400000
O     -4.45800000     15.44100000      5.73900000
H     -4.90000000     14.65200000      6.05200000
H     -4.91300000     15.66400000      4.92700000
O      0.94000000    -10.88300000     11.87400000
H      1.12200000    -11.63000000     11.30400000
H      1.53200000    -10.19700000     11.56800000
O      2.94700000     -4.22700000      5.51100000
H      2.39000000     -4.96800000      5.75000000
H      3.56800000     -4.58900000      4.87900000
O      5.51200000     -8.35400000     13.90500000
H      6.01600000     -9.12200000     13.63500000
H      5.75100000     -8.22200000     14.82300000
O     -2.86800000    -12.22200000     -1.48500000
H     -1.98200000    -12.20400000     -1.12300000
H     -3.36800000    -11.62800000     -0.92500000
O     -0.37900000     -1.42300000     -6.15100000
H     -0.80400000     -0.56700000     -6.19900000
H     -0.22000000     -1.56000000     -5.21700000
O      4.40500000     -4.25900000      7.93500000
H      3.90900000     -4.81400000      8.53600000
H      3.74700000     -3.91000000      7.33300000
O     -6.82300000     -7.72700000      5.03100000
H     -7.62000000     -7.19900000      4.99100000
H     -6.71500000     -7.92800000      5.96100000
O     11.24400000      5.24700000     13.82700000
H     10.62800000      4.66600000     14.27500000
H     10.85500000      5.38900000     12.96400000
O     10.00600000      5.32300000     11.19900000
H      9.51800000      4.59600000     10.81100000
H     10.41100000      5.76500000     10.45300000
O     -0.95400000     -0.07500000      4.89300000
H     -0.59800000      0.76300000      5.18800000
H     -0.24700000     -0.46900000      4.38200000
O     -4.57400000     -3.94100000     -5.34900000
H     -5.03400000     -3.47400000     -6.04600000
H     -4.10500000     -3.25700000     -4.87200000
O     15.08500000     -3.19900000      5.68900000
H     15.71600000     -3.91700000      5.74500000
H     14.23200000     -3.63100000      5.65500000
O     14.76500000      5.29600000      9.22200000
H     13.97700000      5.82700000      9.10500000
H     14.64800000      4.87900000     10.07600000
O      1.80900000      9.81300000     -6.94700000
H      1.65900000      8.95400000     -6.55300000
H      0.93100000     10.15300000     -7.12000000
O     -4.92300000     10.20900000      5.33900000
H     -5.50800000     10.82200000      4.89500000
H     -5.48600000      9.74800000      5.96000000
O     -2.13300000     16.35100000     -3.61500000
H     -2.43500000     15.47600000     -3.37100000
H     -1.21400000     16.37100000     -3.34700000
O    -10.99700000     -2.62600000     11.89000000
H    -11.40500000     -3.11100000     11.17300000
H    -11.16200000     -1.70700000     11.68300000
O    -14.69600000      6.18600000     -4.91400000
H    -15.32200000      6.51000000     -4.26600000
H    -15.16800000      6.22600000     -5.74500000
O     -3.50000000     -8.30500000     11.30500000
H     -2.71000000     -8.80500000     11.09900000
H     -3.95900000     -8.22800000     10.46900000
O      9.46000000     12.68900000     -9.18700000
H     10.05300000     12.14200000     -8.67200000
H      8.61400000     12.60800000     -8.74600000
O      9.47300000     -1.60600000      5.92100000
H      9.37300000     -1.96600000      6.80200000
H      9.48100000     -2.37300000      5.34800000
O      0.44500000     11.28000000    -11.94800000
H      0.39900000     10.34800000    -11.73500000
H      0.15900000     11.33200000    -12.86000000
O     12.59000000     -4.00300000    -12.14100000
H     11.81800000     -3.43800000    -12.15200000
H     13.19500000     -3.59500000    -12.76200000
O     10.56200000     -9.37300000      4.00000000
H     10.51100000     -9.05900000      4.90300000
H     10.25900000     -8.63500000      3.47200000
O      0.99000000     -8.13500000    -10.97600000
H      1.48100000     -8.71700000    -11.55600000
H      0.40900000     -7.64800000    -11.56000000
O     -2.33900000     -8.69900000     -5.00300000
H     -2.33400000     -7.98400000     -4.36700000
H     -1.65700000     -9.29700000     -4.69600000
O      1.98900000      2.01300000      5.26700000
H      1.34800000      2.30400000      5.91600000
H      2.72400000      2.61800000      5.36900000
O     11.02500000     -4.16300000     -4.03900000
H     11.17200000     -4.88300000     -4.65200000
H     10.70800000     -3.44400000     -4.58600000
O     -3.79700000    -12.36400000     -7.46900000
H     -4.43400000    -12.64700000     -8.12400000
H     -4.05000000    -12.82800000     -6.67100000
O     -7.45400000     -5.50400000      7.98700000
H     -8.27500000     -5.95900000      7.80000000
H     -7.65800000     -4.94000000      8.73300000
O     15.03900000      2.06000000     -3.90800000
H     14.93000000      1.31000000     -4.49200000
H     14.15000000      2.27800000     -3.62800000
O     -8.77800000     -0.50100000     -1.72500000
H     -8.35700000      0.25100000     -1.31000000
H     -9.57900000     -0.63700000     -1.21900000
O     -8.43300000      5.03600000     -2.57600000
H     -9.15100000      5.38200000     -2.04600000
H     -8.85900000      4.45700000     -3.20800000
O    -10.76900000     -5.52500000     -2.84900000
H    -10.88500000     -4.65200000     -3.22400000
H    -11.60600000     -5.96400000     -2.99900000
O      2.86600000     -0.95600000    -12.14000000
H      1.98800000     -0.58400000    -12.22900000
H      2.93700000     -1.18200000    -11.21200000
O      8.51900000      8.04700000     11.33100000
H      8.53900000      8.08300000     12.28700000
H      8.38000000      7.12200000     11.12900000
O     -3.90200000     10.41200000     -8.10400000
H     -4.39800000     11.16300000     -7.77700000
H     -3.01500000     10.54700000     -7.77200000
O      2.10500000     -3.32300000     -7.86500000
H      2.59100000     -4.14100000     -7.76600000
H      1.18900000     -3.59300000     -7.91500000
O      3.65100000     10.27800000     -0.66400000
H      3.37900000     10.97100000     -0.06200000
H      3.04800000      9.55600000     -0.48600000
O      8.14000000     -4.80600000    -10.62900000
H      8.03300000     -5.74400000    -10.46900000
H      7.24800000     -4.45900000    -10.62500000
O      6.61500000     -1.55600000     -7.90300000
H      6.90200000     -0.65000000     -7.79600000
H      7.11200000     -1.87800000     -8.65500000
O      2.21800000     14.24800000     -3.97200000
H      2.00400000     13.36100000     -3.68300000
H      2.87600000     14.12500000     -4.65600000
O     -5.67200000      0.56900000    -15.14400000
H     -5.82000000     -0.21200000    -15.67600000
H     -6.25900000      0.46400000    -14.39500000
O     14.29000000     -2.77300000     -6.98600000
H     13.69000000     -2.70700000     -7.72800000
H     14.33400000     -3.71100000     -6.79600000
O     11.67500000     -6.29000000     -5.60400000
H     11.22400000     -7.08700000     -5.32400000
H     11.62500000     -6.31000000     -6.56000000
O    -12.37300000     -5.21400000      7.18500000
H    -11.83600000     -4.85500000      6.47800000
H    -13.27300000     -5.01600000      6.92500000
O     -3.48400000     -6.17600000      2.17100000
H     -3.96200000     -6.05900000      2.99200000
H     -2.56700000     -6.24600000      2.43700000
O     -9.27900000     -5.87200000     11.71500000
H     -9.78000000     -5.41200000     12.38900000
H     -8.66600000     -6.42000000     12.20400000
O      6.36900000     -5.50200000     13.53700000
H      5.50800000     -5.76600000     13.21100000
H      6.80300000     -5.11300000     12.77800000
O      1.55400000      7.14000000     -4.34600000
H      1.17400000      7.97300000     -4.06700000
H      1.86900000      6.73700000     -3.53700000
O     -1.57700000     13.24100000      0.51300000
H     -0.76400000     13.64400000      0.20700000
H     -1.49400000     13.23000000      1.46600000
O    -15.22400000     -1.37400000     -2.28600000
H    -16.02300000     -1.85100000     -2.51300000
H    -15.10600000     -0.75100000     -3.00400000
O     -6.73500000     -1.84400000     -8.44100000
H     -6.65400000     -1.92000000     -7.49100000
H     -7.67300000     -1.92700000     -8.60900000
O      1.73400000    -12.05800000     -6.18500000
H      1.05500000    -12.62400000     -5.81600000
H      1.27300000    -11.51800000     -6.82700000
O     -7.35700000     -8.79900000     -1.78000000
H     -6.65100000     -8.96600000     -2.40400000
H     -7.04700000     -8.05600000     -1.26100000
O     -6.81200000     13.56300000      7.14800000
H     -7.35800000     12.87300000      7.52500000
H     -7.29200000     14.37200000      7.32300000
O      2.24800000     -6.71900000      3.11900000
H      3.12900000     -6.43200000      2.87800000
H      1.76800000     -5.90600000      3.27800000
O      5.61800000    -13.19900000    -11.23500000
H      6.35700000    -13.78300000    -11.40500000
H      5.87900000    -12.36300000    -11.62200000
O     -2.37100000      8.91100000     14.93600000
H     -2.12900000      9.32700000     14.10800000
H     -2.23800000      7.97600000     14.78300000
O      7.61600000     -8.69600000      5.08900000
H      7.39700000     -8.68400000      4.15700000
H      7.58300000     -9.62100000      5.33100000
O     15.90000000     -3.77300000     -1.53800000
H     15.37100000     -3.05400000     -1.19300000
H     16.10600000     -4.30800000     -0.77200000
O     -6.34800000     -1.67400000    -16.61800000
H     -6.00400000     -2.36500000    -16.05200000
H     -6.24400000     -2.01800000    -17.50500000
O     -0.85800000    -10.51900000      7.40200000
H     -1.48700000    -11.11100000      7.81600000
H     -1.26200000    -10.28700000      6.56600000
O     -6.54500000     -2.18300000     -2.14000000
H     -7.32000000     -1.62700000     -2.06500000
H     -6.71400000     -2.72700000     -2.90900000
O      6.35200000     -7.26000000     -8.33600000
H      6.34500000     -8.12600000     -7.92900000
H      6.72300000     -7.40800000     -9.20600000
O      1.80800000     -7.58100000     -4.08200000
H      2.23800000     -8.28600000     -4.56600000
H      2.48400000     -7.24500000     -3.49500000
O    -10.27700000    -10.50800000     -7.33800000
H    -10.83600000     -9.73900000     -7.23100000
H     -9.54900000    -10.20200000     -7.87800000
O      0.11500000      1.82000000     11.29900000
H      0.71700000      1.19800000     10.88900000
H     -0.65200000      1.82500000     10.72600000
O     10.87500000      1.07600000    -12.33000000
H     11.61000000      0.58300000    -12.69400000
H     10.82500000      1.86500000    -12.86900000
O     -3.35600000      7.43600000    -13.55400000
H     -4.09800000      7.75400000    -14.06900000
H     -3.75600000      6.94500000    -12.83600000
O     -4.70500000      0.07900000      4.02700000
H     -4.29700000      0.22100000      4.88100000
H     -4.82000000     -0.87000000      3.97100000
O     11.56700000      3.51500000      7.11500000
H     12.33900000      3.79800000      6.62400000
H     11.91600000      3.20000000      7.94900000
O      2.22300000    -15.49400000     -0.74000000
H      2.21200000    -15.19300000     -1.64900000
H      1.38800000    -15.95000000     -0.63000000
O    -11.71300000      9.56000000     -0.63000000
H    -12.36600000      8.92500000     -0.92600000
H    -11.43300000      9.23400000      0.22500000
O      7.12200000      9.76900000     -9.19800000
H      7.44200000      9.55700000    -10.07500000
H      6.90500000      8.92100000     -8.81100000
O    -11.96600000     13.40800000     -3.91900000
H    -11.65100000     12.50600000     -3.97800000
H    -11.73100000     13.68700000     -3.03400000
O     -1.66600000     15.85200000      6.27800000
H     -1.45100000     16.26900000      7.11300000
H     -2.62100000     15.88500000      6.23200000
O     -1.97600000     -2.86800000    -12.71000000
H     -1.51100000     -2.13700000    -12.30400000
H     -2.34300000     -3.35800000    -11.97400000
O     12.70600000    -10.64200000      0.59900000
H     13.03900000    -10.17100000     -0.16400000
H     12.69400000     -9.98800000      1.29800000
O     -1.21800000     -7.40300000      3.02000000
H     -0.59800000     -7.59800000      3.72300000
H     -1.54600000     -8.25900000      2.74500000
O      5.93900000      0.36500000      8.09300000
H      6.39900000      1.04900000      8.57900000
H      5.92500000      0.68000000      7.19000000
O     -0.36800000     -1.55000000     11.83200000
H     -0.47700000     -1.84500000     12.73600000
H      0.41200000     -0.99500000     11.85500000
O     -7.59200000     13.40900000     -6.30800000
H     -7.01900000     14.07200000     -5.92300000
H     -7.86700000     12.86900000     -5.56700000
O    -10.68000000      0.71600000      2.65800000
H    -11.53300000      0.99100000      2.99300000
H    -10.18300000      1.52900000      2.56900000
O    -11.87700000     -8.43800000     -6.39600000
H    -12.73200000     -8.10800000     -6.67400000
H    -11.96200000     -8.55600000     -5.45000000
O     -2.04800000    -15.03700000      0.02600000
H     -2.35200000    -15.52200000     -0.74100000
H     -1.33700000    -15.57100000      0.38100000
O     -2.34900000      3.16200000     15.47300000
H     -2.54600000      2.49700000     16.13200000
H     -2.03900000      2.66500000     14.71600000
O     12.81200000     -0.15700000      7.65100000
H     12.97700000      0.01700000      6.72400000
H     12.43100000      0.65500000      7.98300000
O      1.34800000     -6.11900000     14.34800000
H      2.17600000     -5.64700000     14.25500000
H      0.76900000     -5.71800000     13.70000000
O     10.03200000    -10.33000000     -7.88200000
H     10.03700000    -11.05400000     -7.25600000
H     10.95000000    -10.06800000     -7.95100000
O     -6.20700000     -5.37300000      0.06900000
H     -5.42700000     -4.87200000     -0.17000000
H     -6.92300000     -4.93600000     -0.39100000
O      5.96700000    -15.68700000     -5.36200000
H      5.93100000    -14.88700000     -4.83800000
H      5.05200000    -15.95100000     -5.45800000
O     -3.67500000     -7.41100000      8.38200000
H     -3.17700000     -7.87500000      7.70900000
H     -3.22100000     -6.57400000      8.48300000
O    -10.37900000      5.52700000     -0.60900000
H    -10.20300000      6.33100000     -0.12000000
H    -10.27300000      4.82700000      0.03500000
O     -0.82800000    -14.14100000     -7.40800000
H     -0.35700000    -13.92000000     -6.60500000
H     -0.29600000    -13.76600000     -8.10900000
O      4.89900000     -5.69500000      2.74900000
H      5.68300000     -5.62600000      3.29400000
H      4.71100000     -4.79500000      2.48400000
O     -5.34500000     12.78400000      3.38800000
H     -5.08700000     12.34200000      2.57900000
H     -5.21500000     13.71400000      3.20500000
O     -2.52100000     11.68000000      5.32900000
H     -2.74900000     12.05800000      6.17800000
H     -3.36400000     11.50100000      4.91300000
O      0.16500000      1.27200000     -8.07600000
H      0.87100000      0.70500000     -7.76500000
H     -0.39300000      0.69600000     -8.59800000
O     -6.06400000      4.71400000     11.69400000
H     -5.79600000      5.34100000     11.02100000
H     -7.02000000      4.71400000     11.65300000
O     -4.16300000      2.75600000     11.64500000
H     -3.66000000      3.47200000     12.03400000
H     -5.07400000      2.96000000     11.85600000
O    -15.94100000      0.00600000     -7.30700000
H    -16.03300000      0.04200000     -6.35500000
H    -16.26600000     -0.86200000     -7.54700000
O      7.85300000      5.30700000     -5.43800000
H      7.93500000      6.21000000     -5.13100000
H      7.32900000      5.37200000     -6.23600000
O      5.45100000     -2.38600000      4.63800000
H      5.07500000     -1.50600000      4.65700000
H      5.07000000     -2.79200000      3.85900000
O      6.06300000     15.88700000      3.51800000
H      6.22400000     15.66500000      4.43500000
H      5.21300000     16.32900000      3.52500000
O      9.23500000     -6.18700000     10.14800000
H      8.43200000     -6.70800000     10.15200000
H      8.97900000     -5.34800000     10.52900000
O      2.78300000     -2.05200000    -15.45800000
H      3.06900000     -2.96300000    -15.39100000
H      2.87300000     -1.70600000    -14.57000000
O      7.31300000     -9.49300000     -7.05700000
H      8.22900000     -9.22500000     -6.97400000
H      7.30100000    -10.40100000     -6.75500000
O      6.04900000      7.96100000      2.00600000
H      5.78300000      8.81200000      2.35400000
H      6.66600000      7.62000000      2.65300000
O      5.04800000    -15.38200000      6.82100000
H      5.22700000    -15.98400000      6.09900000
H      4.80600000    -15.95000000      7.55200000
O      4.72900000     -0.85700000     12.24900000
H      4.84700000     -1.51100000     11.56000000
H      5.57000000     -0.40100000     12.29200000
O     18.43200000     -2.13600000     -0.39200000
H     17.49700000     -2.21300000     -0.58000000
H     18.75800000     -1.51800000     -1.04700000
O     -6.88500000    -12.17400000    -11.11800000
H     -7.47000000    -11.47800000    -10.81900000
H     -6.21700000    -11.72000000    -11.63200000
O     13.71400000      9.15000000      4.83500000
H     12.87400000      9.60800000      4.87000000
H     14.04900000      9.33100000      3.95700000
O     -4.04200000     -9.94000000     13.48500000
H     -4.03000000     -9.36100000     12.72200000
H     -4.06500000     -9.34700000     14.23600000
O      2.16300000     11.55500000      9.06000000
H      1.60200000     10.80900000      9.27100000
H      1.59400000     12.15200000      8.57400000
O     -5.19600000     15.49800000      2.88600000
H     -5.91600000     15.96700000      2.46500000
H     -4.44600000     15.64500000      2.31100000
O     -9.18600000     -8.86900000      8.96500000
H     -9.82700000     -8.17100000      9.09900000
H     -8.59700000     -8.80100000      9.71700000
O      9.25500000     -2.85700000      8.54200000
H     10.03500000     -3.20100000      8.97800000
H      8.93600000     -3.58700000      8.01200000
O      1.50000000    -15.31400000      5.84000000
H      2.23600000    -15.61300000      5.30600000
H      0.84400000    -15.02600000      5.20500000
O     10.53900000     10.67900000      8.03800000
H     10.61300000     10.57700000      8.98700000
H      9.86700000     11.35000000      7.92000000
O      2.20400000      4.03700000     11.64200000
H      2.91500000      3.47600000     11.95300000
H      1.42200000      3.48900000     11.70500000
O     10.20100000      3.33400000    -13.98900000
H      9.32900000      3.02500000    -14.23500000
H     10.05200000      3.88600000    -13.22100000
O     -3.05700000    -17.48400000      4.09600000
H     -2.94200000    -16.53800000      4.00400000
H     -3.35300000    -17.77400000      3.23300000
O      9.29900000     11.66400000      1.39400000
H      9.62100000     11.82600000      0.50700000
H      8.36500000     11.87200000      1.35100000
O     -4.65700000     -2.12700000    -11.81400000
H     -4.84100000     -1.27000000    -11.43000000
H     -4.10100000     -1.93600000    -12.57000000
O    -13.46600000     -4.18000000     -8.57700000
H    -12.75700000     -3.83100000     -9.11700000
H    -14.16700000     -4.37500000     -9.19900000
O     -4.12100000     16.68200000     -1.46700000
H     -3.94100000     15.77500000     -1.22100000
H     -3.48900000     16.87200000     -2.16100000
O     10.29300000     12.17100000     -1.27700000
H     10.49000000     12.40100000     -2.18500000
H      9.46700000     11.68900000     -1.32600000
O    -15.94500000      2.58300000     -1.23500000
H    -16.41500000      2.68500000     -0.40700000
H    -16.61900000      2.32000000     -1.86200000
O    -14.73800000      6.54600000      4.92800000
H    -14.67400000      7.02000000      5.75700000
H    -15.44300000      6.98600000      4.45400000
O     -8.74800000      1.84200000      4.97600000
H     -8.59300000      2.78100000      4.87500000
H     -8.21900000      1.43700000      4.28900000
O     -6.38100000     -0.38600000     15.04900000
H     -5.84600000     -0.09700000     14.31000000
H     -7.17000000     -0.74800000     14.64500000
O      3.07800000      3.78200000     16.98200000
H      2.12500000      3.75300000     16.89200000
H      3.32700000      2.87800000     17.17500000
O      6.12500000     -9.06600000      2.71600000
H      6.32000000     -9.93900000      3.05800000
H      5.35500000     -8.78300000      3.20900000
O      9.98200000      4.83600000      0.91300000
H     10.76900000      5.36300000      0.77200000
H     10.25600000      4.15600000      1.52900000
O      8.04300000      5.28500000    -11.42700000
H      8.94900000      5.15600000    -11.14400000
H      7.86100000      6.20400000    -11.23500000
O      3.02800000      1.94100000      8.49200000
H      3.74400000      2.19300000      7.90800000
H      2.61600000      1.19400000      8.05700000
O      8.45200000      6.55300000      3.45400000
H      9.25700000      6.10200000      3.70900000
H      8.75200000      7.37300000      3.06000000
O     10.97100000     10.35300000      5.19000000
H     11.17000000     10.41600000      6.12400000
H     10.72700000     11.24400000      4.93700000
O      4.38600000    -15.26700000     -8.10500000
H      5.31200000    -15.42200000     -8.28900000
H      3.92400000    -15.69200000     -8.82800000
O      6.95300000     -4.86600000      5.11700000
H      6.51200000     -5.23600000      5.88200000
H      6.58200000     -3.98800000      5.02800000
O     -5.58800000     -5.61400000    -15.85200000
H     -5.46500000     -5.50800000    -16.79500000
H     -6.19000000     -6.35400000    -15.77100000
O     -2.46100000     -8.11600000      6.18300000
H     -1.53800000     -8.12200000      5.92900000
H     -2.86800000     -8.77500000      5.62100000
O      2.05000000     -7.00200000      6.58200000
H      1.45600000     -6.96400000      7.33200000
H      2.73000000     -7.62100000      6.84700000
O      7.80800000    -10.80800000     -9.57200000
H      7.26300000    -10.26800000     -9.00000000
H      8.70500000    -10.61100000     -9.30400000
O     -4.32200000    -17.24100000     -4.60100000
H     -4.88400000    -17.90400000     -5.00400000
H     -4.90900000    -16.74400000     -4.03200000
O      0.19900000      8.67900000    -10.43700000
H     -0.16200000      8.74900000     -9.55400000
H      0.20700000      7.73900000    -10.61900000
O     -3.22100000    -10.78600000      5.13600000
H     -3.87400000    -10.86500000      5.83100000
H     -3.73200000    -10.62000000      4.34400000
O      4.18800000     -7.80000000      0.02400000
H      4.83100000     -7.58400000      0.69900000
H      4.55800000     -7.44200000     -0.78300000
O      1.74800000      9.15700000      6.74800000
H      1.72300000      8.35800000      6.22100000
H      1.08400000      9.72300000      6.35600000
O     -1.45200000      4.44800000     -0.75700000
H     -1.44500000      5.09100000     -0.04700000
H     -1.89000000      3.68400000     -0.38300000
O    -12.14400000      2.02100000     -6.00400000
H    -12.44500000      2.91200000     -5.82300000
H    -12.16400000      1.58500000     -5.15200000
O      0.13500000      9.37000000     -3.91000000
H     -0.47100000      8.63600000     -4.00700000
H     -0.24200000     10.06500000     -4.44900000
O     14.66700000      6.99900000     -0.72400000
H     14.64100000      6.90400000     -1.67600000
H     15.13700000      7.82100000     -0.57800000
O     -8.91400000      2.49600000    -11.25800000
H     -9.58400000      2.72100000    -10.61300000
H     -9.24400000      1.70300000    -11.68100000
O     -1.76200000     -2.68800000      7.52700000
H     -1.84500000     -2.16500000      8.32500000
H     -1.29400000     -2.11800000      6.91600000
O     -6.89200000      1.70900000      2.76400000
H     -6.15200000      1.17600000      3.05500000
H     -6.49200000      2.51200000      2.43100000
O     -0.68900000     -5.11500000     -2.04600000
H     -1.61700000     -4.91800000     -1.92300000
H     -0.46300000     -5.67900000     -1.30700000
O      5.08500000     -5.49400000     -4.80400000
H      5.74400000     -5.88400000     -5.37900000
H      4.93000000     -4.62400000     -5.17300000
O      6.26100000     -7.19900000      7.01400000
H      5.70100000     -7.92900000      7.27900000
H      6.95800000     -7.60600000      6.50000000
O    -12.19100000      3.62700000     -1.96400000
H    -12.37600000      3.04100000     -1.23000000
H    -11.56100000      4.25800000     -1.61500000
O     -9.11400000    -10.75100000     -3.14500000
H     -8.36300000    -10.23800000     -2.84600000
H     -8.95800000    -11.62900000     -2.79700000
O     -4.66600000      6.16200000    -11.20000000
H     -4.12500000      6.12400000    -10.41200000
H     -4.61800000      5.28000000    -11.56700000
O     13.29600000     -9.55600000     -6.06500000
H     12.78000000     -8.76900000     -5.89200000
H     13.08100000    -10.14700000     -5.34300000
O    -11.55800000      0.85400000     -3.69200000
H    -11.97900000      0.04400000     -3.98000000
H    -12.10600000      1.16600000     -2.97200000
O      1.54700000      4.58600000      3.34800000
H      1.91800000      4.76300000      2.48400000
H      2.12200000      3.91800000      3.72300000
O      7.50400000      6.54600000     -1.90000000
H      6.91800000      7.16300000     -1.46200000
H      8.35100000      6.99100000     -1.91900000
O      7.31500000      4.87000000    -13.93300000
H      6.47900000      5.27000000    -14.17400000
H      7.47300000      5.16700000    -13.03700000
O     -3.66200000      3.04800000      0.36300000
H     -3.43600000      2.70100000      1.22600000
H     -4.52300000      3.44900000      0.48400000
O    -13.02200000     -6.29100000     -4.44800000
H    -13.72600000     -6.91700000     -4.28300000
H    -12.65400000     -6.56000000     -5.29000000
O     -4.82000000      2.45200000    -17.12200000
H     -4.12100000      1.92200000    -17.50500000
H     -5.20400000      1.89000000    -16.44800000
O      7.68700000     -8.93900000     10.62400000
H      7.49000000     -8.97500000      9.68800000
H      8.43300000     -9.52900000     10.73400000
O      0.07200000      7.07700000     -1.42500000
H     -0.78900000      7.10000000     -1.84200000
H      0.49400000      6.29900000     -1.79100000
O    -14.43200000     -7.99200000     -6.88200000
H    -15.01400000     -7.55600000     -7.50500000
H    -14.51400000     -8.92300000     -7.09000000
O     10.15900000     -8.51600000     -5.55300000
H      9.33500000     -8.70300000     -5.10200000
H     10.22000000     -9.19000000     -6.23000000
O      1.03400000      4.10000000      8.82500000
H      1.75400000      3.47600000      8.91900000
H      1.10200000      4.66100000      9.59800000
O      1.95300000     -0.05600000     10.68800000
H      2.81200000      0.35100000     10.57500000
H      2.14300000     -0.98700000     10.80400000
O     11.66200000     12.54000000     -3.55500000
H     12.30000000     12.03500000     -4.05900000
H     11.15000000     13.00700000     -4.21500000
O     15.52000000     -1.00200000      7.38000000
H     14.90700000     -0.28100000      7.52200000
H     15.24500000     -1.39000000      6.54900000
O     16.25200000     -4.84800000      1.05300000
H     17.08200000     -5.21100000      1.36200000
H     15.98500000     -4.24000000      1.74300000
O      8.84100000      0.91100000     -5.20900000
H      8.35000000      1.22400000     -5.96900000
H      9.71400000      0.71700000     -5.55200000
O      2.61000000    -13.66000000      7.48100000
H      2.07300000    -14.23700000      6.93900000
H      3.51200000    -13.90400000      7.26900000
O     12.74900000      0.80900000     -1.31400000
H     13.00500000     -0.10500000     -1.43400000
H     11.94600000      0.76700000     -0.79400000
O     -2.91000000      1.36800000    -14.10300000
H     -3.78800000      1.06300000    -14.33300000
H     -3.00500000      1.72900000    -13.22200000
O     -4.95800000     -5.56300000     17.02200000
H     -5.79200000     -5.12000000     17.17600000
H     -4.59300000     -5.12500000     16.25300000
O     -0.49700000    -10.29800000      1.86700000
H      0.41100000    -10.00200000      1.81100000
H     -0.54400000    -11.04200000      1.26600000
O    -14.73300000     -1.41000000     10.87700000
H    -14.59300000     -0.91600000     11.68500000
H    -13.94200000     -1.93900000     10.78000000
O      3.61700000    -10.67500000     -4.73000000
H      3.01400000    -11.21500000     -5.24000000
H      3.85200000     -9.95800000     -5.31800000
O      2.47700000     12.84100000    -10.90500000
H      2.86100000     13.02300000    -11.76200000
H      1.64000000     12.41900000    -11.10200000
O      0.63900000    -14.22400000     11.88600000
H      0.07900000    -14.16300000     12.66000000
H      0.04200000    -14.09800000     11.14800000
O     10.68100000      4.36100000    -10.98800000
H     10.67900000      4.95900000    -10.24000000
H     11.59700000      4.10000000    -11.08300000
O     -2.85400000      3.92000000    -15.45400000
H     -3.04200000      3.26300000    -14.78400000
H     -3.36800000      3.64200000    -16.21300000
O    -15.74500000     -2.90200000      0.72700000
H    -15.80400000     -3.00800000      1.67600000
H    -16.65300000     -2.92900000      0.42600000
O     -8.58200000     14.95900000     -2.19600000
H     -9.36400000     15.37700000     -2.55600000
H     -7.95200000     14.96700000     -2.91700000
O     -1.03600000      4.20700000      4.50300000
H     -1.58800000      3.58400000      4.03000000
H     -0.37500000      4.47400000      3.86500000
O     -9.03900000      7.38200000     -7.98600000
H     -9.26500000      7.95500000     -7.25300000
H     -9.71300000      6.70300000     -7.97500000
O     -6.88800000      2.00600000     -9.30500000
H     -7.45000000      2.58000000     -9.82500000
H     -7.49600000      1.49100000     -8.77500000
O     -6.08700000      5.28600000     -1.25200000
H     -6.94700000      5.40100000     -1.65500000
H     -5.83100000      4.39300000     -1.48200000
O     -7.02100000     16.69200000     -0.67700000
H     -6.29000000     16.93700000     -1.24400000
H     -7.60300000     16.18400000     -1.24200000
O     11.07200000     -8.48000000      6.77600000
H     10.92800000     -7.61200000      7.15300000
H     10.57200000     -9.07100000      7.33900000
O    -10.94600000     10.70400000     -3.11500000
H    -11.77000000     10.26200000     -3.32200000
H    -10.74700000     10.43300000     -2.21800000
O     -3.30500000      2.68700000      3.06700000
H     -3.11700000      2.20800000      3.87400000
H     -3.94200000      3.35300000      3.32600000
O      0.44700000    -17.22800000      7.77100000
H      0.71000000    -16.56000000      7.13800000
H     -0.17800000    -17.77600000      7.29600000
O     -0.70500000     15.77500000      3.76000000
H     -1.18500000     15.89100000      4.58000000
H     -0.83100000     14.85300000      3.53700000
O     12.79400000      5.87900000      0.88400000
H     12.27700000      6.67100000      1.03200000
H     13.57500000      6.18400000      0.42200000
O      1.28900000      5.91200000    -13.10400000
H      0.37500000      5.67200000    -12.95100000
H      1.56900000      6.32200000    -12.28500000
O     -3.35300000     -4.26400000     14.98800000
H     -3.49800000     -4.74500000     14.17300000
H     -2.43500000     -3.99800000     14.94900000
O     10.20900000     -0.90500000     -1.34200000
H     10.79500000     -0.83200000     -2.09600000
H      9.33100000     -0.81400000     -1.71100000
O      0.90600000      3.67300000     -4.71100000
H      0.94200000      3.97100000     -5.62000000
H      1.81300000      3.71800000     -4.40800000
O     -9.06300000      8.41700000    -10.94000000
H     -9.67800000      7.83500000    -11.38600000
H     -8.84600000      7.95900000    -10.12800000
O     -5.96200000     -9.92300000    -13.04800000
H     -5.54700000     -9.06300000    -12.98900000
H     -6.90100000     -9.73900000    -13.00400000
O      0.26700000      4.07200000     16.94700000
H      0.66900000      4.35500000     16.12600000
H     -0.66400000      3.98500000     16.74100000
O      3.53100000     16.82100000      3.47500000
H      2.93300000     16.87400000      4.22000000
H      2.95700000     16.75600000      2.71200000
O     -0.46200000    -11.31100000      4.60100000
H     -1.41400000    -11.41300000      4.63300000
H     -0.31600000    -10.62600000      3.94900000
O      0.89500000     14.39800000      0.07400000
H      1.74600000     14.33900000     -0.36100000
H      0.95800000     15.18300000      0.61700000
O      4.59600000     -5.82700000    -12.50700000
H      4.44200000     -4.88500000    -12.58100000
H      4.51500000     -6.01000000    -11.57100000
O      6.80100000     -7.49500000    -11.11400000
H      6.48800000     -7.18800000    -11.96500000
H      7.74300000     -7.61500000    -11.23400000
O     -3.45400000      4.87400000     13.38800000
H     -4.10100000      4.49600000     13.98400000
H     -2.61100000      4.69500000     13.80500000
O     -5.91600000      8.12900000     13.99200000
H     -6.73300000      7.68600000     13.76400000
H     -5.63900000      7.71500000     14.80900000
O     -5.81200000     -2.61100000      2.90100000
H     -6.55500000     -2.15800000      2.50300000
H     -6.10500000     -3.51700000      2.99300000
O     14.25000000     -5.34800000     -5.12600000
H     13.39300000     -5.69100000     -5.38000000
H     14.82300000     -5.56800000     -5.86000000
O     -9.32400000     -9.64100000     -0.06500000
H     -9.50800000     -8.79900000      0.35200000
H     -8.73300000     -9.42700000     -0.78700000
O    -13.19400000      0.81000000     -8.07900000
H    -14.08400000      0.60500000     -7.79400000
H    -12.81100000      1.28700000     -7.34300000
O      3.61300000      6.02500000      7.15100000
H      4.31800000      6.57700000      7.48700000
H      3.13300000      5.74700000      7.93100000
O     13.42100000      3.44500000    -11.12100000
H     13.18700000      2.58000000    -10.78300000
H     14.35500000      3.53200000    -10.92800000
O     -1.89900000     10.77800000     12.94200000
H     -2.75500000     10.67600000     12.52600000
H     -1.95400000     11.61600000     13.40000000
O      7.75400000      2.15300000    -13.92100000
H      7.71800000      1.81600000    -14.81600000
H      7.20300000      2.93600000    -13.93800000
O    -13.39700000      0.68600000      9.30500000
H    -13.22100000      0.28900000      8.45200000
H    -13.90200000      0.02400000      9.77700000
O     -8.26800000     12.47500000     -3.77800000
H     -8.17100000     11.52300000     -3.81700000
H     -9.17800000     12.61200000     -3.51300000
O      7.73200000      9.07900000      8.79200000
H      8.64300000      8.78700000      8.77100000
H      7.65800000      9.68500000      8.05500000
O      5.67800000     -3.32500000    -10.31200000
H      5.08400000     -2.58600000    -10.17900000
H      5.23500000     -4.06700000     -9.90100000
O      9.27200000      3.32500000     14.19800000
H      8.68200000      3.85600000     13.66200000
H      9.59100000      2.64600000     13.60300000
O      0.41400000    -11.50600000    -12.32700000
H      1.13300000    -11.02800000    -11.91500000
H      0.62600000    -11.49900000    -13.26100000
O      0.48300000     -4.55300000     12.41100000
H     -0.27700000     -5.02600000     12.07300000
H      0.70000000     -3.92400000     11.72200000
O     10.37100000      0.13500000     10.21700000
H     10.17500000      0.93600000      9.73100000
H     11.32600000      0.07900000     10.21100000
O      3.99600000      6.17400000      1.96400000
H      4.66200000      6.85100000      2.08100000
H      4.42700000      5.36500000      2.23800000
O    -16.40500000     -2.89000000      6.63400000
H    -16.46800000     -2.09800000      6.10000000
H    -16.98800000     -2.72700000      7.37500000
O      5.97700000      6.87400000      8.12800000
H      6.37200000      7.74500000      8.14500000
H      6.08700000      6.57900000      7.22400000
O     -3.17800000      2.77500000    -11.40400000
H     -3.87400000      3.17300000    -11.92600000
H     -3.51300000      2.79000000    -10.50700000
O     -0.67900000      3.00400000    -12.71200000
H     -1.36600000      3.03800000    -12.04700000
H     -0.72800000      3.85300000    -13.15100000
O    -12.36000000      7.57800000     -9.19400000
H    -13.07000000      6.95300000     -9.34000000
H    -12.28300000      8.05100000    -10.02200000
O      7.86100000     -1.13300000     10.32000000
H      8.24100000     -1.76200000      9.70700000
H      8.37600000     -0.33600000     10.19500000
O     -1.18100000    -13.82000000      9.87300000
H     -1.80100000    -14.52900000      9.70800000
H     -1.73100000    -13.05600000     10.04600000
O     10.23800000    -12.18800000     -1.06000000
H     10.73900000    -11.48200000     -1.46700000
H     10.87900000    -12.66100000     -0.52800000
O     -2.80000000    -14.64900000      4.32700000
H     -2.64200000    -14.28100000      5.19600000
H     -3.51300000    -14.12100000      3.96900000
O     -7.03800000     -8.23600000     10.51400000
H     -6.55200000     -9.02500000     10.75200000
H     -6.87200000     -7.62600000     11.23300000
O     -4.21700000      2.67700000     -8.77600000
H     -3.90800000      2.15000000     -8.04000000
H     -5.12200000      2.89500000     -8.55300000
O     -6.07200000    -14.32700000      9.92600000
H     -6.55100000    -15.13000000     10.12900000
H     -6.49100000    -13.99000000      9.13400000
O    -15.60800000     -5.54100000      7.04200000
H    -15.87300000     -4.63000000      6.92100000
H    -15.52100000     -5.88600000      6.15300000
O      7.94200000    -11.85800000      1.30900000
H      7.98100000    -12.38900000      2.10400000
H      8.81100000    -11.46200000      1.24300000
O      9.46200000     -3.02000000    -13.91700000
H      9.68700000     -2.89000000    -12.99600000
H     10.29000000     -2.90700000    -14.38400000
O     -5.08500000     -3.14600000    -14.84800000
H     -4.19300000     -2.87200000    -15.06100000
H     -5.09600000     -4.08600000    -15.02700000
O     -8.63100000      4.79800000     10.61800000
H     -9.24100000      5.53400000     10.57600000
H     -9.15100000      4.07500000     10.96800000
O     -4.56700000     -3.12700000     -0.43200000
H     -5.16000000     -2.72900000     -1.07000000
H     -4.83100000     -2.75200000      0.40800000
O    -11.49600000     14.25900000     -1.29700000
H    -11.60800000     15.07600000     -0.81000000
H    -11.59500000     13.57300000     -0.63700000
O      9.85000000      7.27400000     -9.30200000
H      9.12200000      7.41900000     -8.69700000
H     10.28200000      6.48600000     -8.97200000
O      3.84100000      7.37400000     -8.45100000
H      3.72300000      8.17200000     -8.96700000
H      3.32600000      6.71200000     -8.91300000
O     -0.83200000      7.29700000      4.61700000
H      0.09800000      7.42300000      4.80700000
H     -1.02100000      6.41100000      4.92500000
O     -9.42900000     12.92900000     -8.35800000
H     -8.92900000     12.76200000     -7.56000000
H     -8.90800000     13.57400000     -8.83600000
O      8.15200000      2.74000000      4.09400000
H      8.62500000      1.95800000      3.81000000
H      8.77500000      3.45600000      3.96900000
O     -7.99600000    -16.09300000     -0.33300000
H     -8.77900000    -15.54300000     -0.29700000
H     -7.96700000    -16.52400000      0.52100000
O     12.52600000     -8.07300000      1.71600000
H     13.32600000     -7.92800000      2.22200000
H     12.60800000     -7.48500000      0.96500000
O      7.27500000      2.31200000     10.26100000
H      7.88300000      1.99900000     10.93100000
H      7.74700000      3.02000000      9.82200000
O    -16.97800000     -3.33100000     -3.07900000
H    -17.06600000     -3.93500000     -2.34200000
H    -17.15300000     -3.86900000     -3.85100000
O     -8.49600000     -9.24700000    -10.97200000
H     -8.51700000     -8.35900000    -11.32900000
H     -8.56800000     -9.12700000    -10.02500000
O      9.33300000     -7.29000000     -9.59100000
H      9.72600000     -7.68300000    -10.37000000
H     10.07500000     -6.92600000     -9.10700000
O      1.85500000      6.85200000      5.09400000
H      2.60400000      6.62100000      5.64400000
H      1.88100000      6.22000000      4.37600000
O     -0.11800000     -6.59400000      8.37700000
H     -0.89700000     -7.14100000      8.47900000
H      0.27600000     -6.57300000      9.24900000
O     -9.27900000      2.71300000     -3.95100000
H     -9.88200000      1.97200000     -3.90300000
H     -9.04500000      2.77300000     -4.87700000
O     10.33400000      0.10300000     -9.81800000
H      9.69900000      0.68900000     -9.40700000
H     10.28900000      0.31600000    -10.75000000
O     -5.42300000      2.48200000     -1.64100000
H     -4.78000000      2.19700000     -0.99200000
H     -4.89900000      2.83000000     -2.36200000
O     10.40800000      5.11200000     -4.45100000
H     10.26300000      4.65700000     -3.62200000
H      9.57300000      5.03800000     -4.91400000
O    -11.39200000     11.89500000      3.23500000
H    -11.90600000     12.39600000      3.86800000
H    -11.08500000     11.13300000      3.72500000
O    -11.59800000     -9.59900000     -3.88900000
H    -10.75200000    -10.02800000     -3.75900000
H    -12.12800000    -10.25000000     -4.34900000
O     -3.03600000      9.44600000      0.52600000
H     -2.78300000      9.23600000      1.42500000
H     -2.21000000      9.65000000      0.08700000
O    -12.72900000      2.17700000      5.54900000
H    -13.44000000      2.75300000      5.83100000
H    -12.40700000      2.57300000      4.73900000
O     -3.58200000     14.17500000     -5.59300000
H     -3.40900000     13.39200000     -5.07200000
H     -4.20600000     13.88700000     -6.25900000
O     -9.15500000    -12.37600000     -5.87800000
H     -9.33600000    -11.61800000     -5.32200000
H     -9.45600000    -12.11200000     -6.74700000
O      7.36100000      0.04900000    -16.39400000
H      6.51200000     -0.00800000    -16.83300000
H      7.44400000     -0.78100000    -15.92500000
O      7.75900000    -13.48000000     -0.68200000
H      7.54300000    -12.99600000      0.11600000
H      8.53500000    -13.03900000     -1.02600000
O     -2.17800000    -15.04100000     -3.70400000
H     -3.05300000    -14.98800000     -4.08900000
H     -2.22800000    -15.77600000     -3.09300000
O     -3.65400000    -11.64600000      8.73600000
H     -4.45000000    -11.25800000      8.37200000
H     -3.85900000    -11.79100000      9.66000000
O      0.19400000    -10.65800000     -7.83100000
H     -0.67400000    -10.25500000     -7.88200000
H      0.24300000    -11.21900000     -8.60500000
O    -10.48800000    -11.76000000      1.23200000
H     -9.79500000    -12.33500000      1.55800000
H    -10.02300000    -11.01500000      0.85300000
O      3.48300000     12.80500000      4.12800000
H      3.75800000     13.37600000      3.41100000
H      3.63500000     13.32300000      4.91900000
O     -4.76900000     10.59200000     14.66800000
H     -5.20000000      9.95400000     14.09900000
H     -3.93400000     10.18400000     14.89600000
O     11.86500000     -6.59000000     -8.31700000
H     12.05200000     -7.44200000     -8.71200000
H     12.42400000     -5.97700000     -8.79500000
O     15.70000000     -3.63200000      8.70000000
H     15.36500000     -2.84600000      8.26800000
H     16.38800000     -3.95200000      8.11700000
O      1.49200000     16.79800000      5.38700000
H      0.74400000     17.29500000      5.71800000
H      1.11200000     16.18500000      4.75800000
O     12.77400000     -1.03700000     10.29300000
H     12.90100000     -0.91700000      9.35200000
H     13.65800000     -1.00500000     10.66000000
O     13.88400000     11.76800000      1.69400000
H     14.31200000     10.95100000      1.95000000
H     13.39400000     11.54400000      0.90300000
O     -6.72500000      0.59200000    -12.69000000
H     -6.12600000      0.29400000    -12.00500000
H     -7.54800000      0.76000000    -12.23200000
O      3.49600000      9.11700000    -10.52600000
H      3.62100000      9.54400000    -11.37300000
H      2.54800000      9.01000000    -10.44900000
O      4.59300000      2.73900000     11.15400000
H      5.45500000      2.33600000     11.04600000
H      4.13700000      2.55200000     10.33300000
O      7.72300000     -1.02200000     -3.52600000
H      8.06900000     -0.33000000     -4.09000000
H      6.78000000     -1.01300000     -3.68700000
O     -0.17300000    -13.46000000     -4.55500000
H     -0.32800000    -12.52700000     -4.41200000
H     -0.90400000    -13.89500000     -4.11700000
O      2.39400000     16.68000000     -5.27300000
H      2.15600000     15.85800000     -4.84500000
H      3.09800000     17.03700000     -4.73100000
O     -7.13500000    -11.19300000     -7.55600000
H     -6.51800000    -11.80800000     -7.95200000
H     -7.69100000    -11.73700000     -6.99800000
O      3.42800000    -12.77200000     -0.89900000
H      2.94400000    -13.02400000     -1.68500000
H      3.31800000    -13.51300000     -0.30300000
O     -5.18800000     -9.89500000      3.44000000
H     -5.08200000     -9.79700000      2.49400000
H     -5.43200000     -9.02100000      3.74500000
O     -5.84700000      3.93000000      1.39300000
H     -5.32600000      4.17300000      2.15800000
H     -6.29400000      4.73800000      1.14100000
O     -4.76700000    -14.49000000      1.10700000
H     -3.86800000    -14.71300000      0.86400000
H     -4.67400000    -13.90200000      1.85700000
O     -6.49600000    -15.19900000      5.20200000
H     -6.86200000    -14.71500000      5.94200000
H     -7.25800000    -15.56800000      4.75600000
O    -14.54900000     -9.07200000      4.04600000
H    -14.15700000     -9.53600000      4.78500000
H    -13.95300000     -9.23900000      3.31500000
O     -4.47500000    -14.16700000     -5.59700000
H     -5.42700000    -14.26200000     -5.58200000
H     -4.16800000    -14.90300000     -6.12600000
O     -0.54100000     11.77900000     -8.16000000
H     -0.36000000     11.52500000     -9.06500000
H     -0.20700000     12.67300000     -8.09100000
O     -3.05300000    -16.31700000     -6.80500000
H     -3.07300000    -16.53800000     -5.87300000
H     -2.23200000    -15.83800000     -6.91900000
O      7.92700000     15.01800000     -7.34000000
H      7.43400000     15.53700000     -7.97500000
H      7.69300000     14.11100000     -7.53800000
O    -12.22400000     -7.10600000      1.11700000
H    -12.51800000     -6.25600000      0.78900000
H    -11.66500000     -7.45100000      0.42100000
O      8.79900000     12.61900000      7.33800000
H      7.88500000     12.64200000      7.05400000
H      9.06900000     13.53700000      7.35100000
O     12.00000000      6.40500000      3.60100000
H     12.32200000      5.91600000      2.84400000
H     12.50100000      7.22000000      3.59100000
O      7.83700000      4.70600000      8.85200000
H      8.68300000      5.04700000      8.56200000
H      7.22600000      5.43000000      8.71400000
O    -16.17400000     -0.20100000      6.13600000
H    -16.51800000      0.39400000      6.80200000
H    -15.26000000     -0.33700000      6.38600000
O      8.23000000    -12.95000000      9.48800000
H      7.63400000    -13.04400000     10.23100000
H      7.88100000    -13.54500000      8.82400000
O     -8.21700000      9.09600000      4.56900000
H     -8.72700000      9.53500000      5.25000000
H     -8.03800000      9.78100000      3.92500000
O    -10.73300000    -12.55000000      5.43700000
H    -10.03800000    -12.54500000      4.77900000
H    -11.45200000    -13.02600000      5.02300000
O     16.76200000      2.11900000     -1.87400000
H     16.38500000      2.25500000     -2.74400000
H     17.69400000      2.30800000     -1.98500000
O    -10.33600000     -6.86700000      3.30500000
H    -11.22400000     -6.90100000      2.95100000
H     -9.81600000     -6.46100000      2.61100000
O     -3.96000000    -13.04900000    -12.08100000
H     -3.94100000    -13.28900000    -11.15400000
H     -3.58500000    -12.16900000    -12.10800000
O     10.46700000    -11.89600000      2.15400000
H     11.18700000    -11.27900000      2.02300000
H     10.75500000    -12.44900000      2.88100000
O     -1.01800000      6.56300000     15.23700000
H     -0.74700000      5.71500000     14.88500000
H     -0.26900000      7.13800000     15.07700000
O      0.72100000      9.47700000      9.63900000
H      1.42800000      9.21300000      9.05100000
H      0.26000000      8.66200000      9.84100000
O      4.43800000    -13.38500000      2.86600000
H      4.45300000    -13.95500000      2.09700000
H      3.63600000    -12.87200000      2.76800000
O     -1.17700000      1.14300000     13.66200000
H     -0.87100000      0.30900000     14.01700000
H     -0.60000000      1.31300000     12.91700000
O      4.08600000     10.04300000      3.89700000
H      3.48300000      9.40200000      3.52000000
H      3.61800000     10.87600000      3.83800000
O      3.20400000     13.55100000     12.00100000
H      2.43800000     13.06300000     12.30100000
H      3.79000000     12.88200000     11.64500000
O     11.32800000      0.78200000     -6.31000000
H     11.23900000      1.73100000     -6.22000000
H     11.91300000      0.66600000     -7.05800000
O     -0.03700000     11.08500000      5.93300000
H      0.03800000     11.95700000      6.32100000
H     -0.96600000     10.99400000      5.72400000
O     -3.21200000      0.67200000      6.39500000
H     -2.47600000      0.44100000      5.82900000
H     -3.25700000     -0.04000000      7.03300000
O    -11.44500000      6.31900000      3.32700000
H    -10.65100000      6.40700000      3.85500000
H    -11.54000000      7.16800000      2.89400000
O      7.12100000     -2.40300000    -15.23600000
H      6.41400000     -2.23000000    -14.61500000
H      7.87500000     -2.61800000    -14.68700000
O      9.03400000    -11.38700000      5.32800000
H      8.30900000    -12.01200000      5.30400000
H      9.36400000    -11.36800000      4.43000000
O     -6.98800000    -13.40600000      7.48900000
H     -6.21700000    -12.85000000      7.38000000
H     -7.68600000    -12.80100000      7.74100000
O      6.02000000     14.63800000      1.23800000
H      6.76600000     14.89000000      0.69300000
H      6.01500000     15.28000000      1.94800000
O     -0.74300000     -9.69600000     13.44900000
H     -1.45800000    -10.27500000     13.18400000
H      0.03200000    -10.06000000     13.02000000
O     -3.96700000    -13.25400000     10.97600000
H     -4.34300000    -13.44400000     11.83600000
H     -4.71300000    -13.28800000     10.37700000
O      6.29200000     15.76900000     -5.23400000
H      6.34600000     16.71600000     -5.10900000
H      6.90000000     15.58700000     -5.95100000
O     11.43000000     -1.19100000     12.86600000
H     11.42800000     -0.97800000     11.93300000
H     11.66100000     -0.36900000     13.29900000
O      2.06700000    -10.68400000      5.94600000
H      2.51800000    -10.97300000      6.73900000
H      1.22000000    -11.12900000      5.97600000
O     -1.03200000      8.27600000     11.86700000
H     -1.97900000      8.13900000     11.82900000
H     -0.92700000      9.22700000     11.86400000
O     -9.28000000      8.34800000     11.69600000
H     -8.46200000      8.55300000     11.24300000
H     -9.39500000      9.06700000     12.31800000
O    -14.06800000      2.43000000     -3.62200000
H    -14.82800000      2.55900000     -3.05500000
H    -13.37500000      2.95000000     -3.21600000
O      1.57200000    -12.32200000      9.45400000
H      2.13800000    -12.87400000      8.91400000
H      0.71600000    -12.74800000      9.41500000
O     11.35100000     12.52300000      3.07400000
H     10.56700000     12.30400000      2.57100000
H     12.07800000     12.21200000      2.53400000
O     -8.90200000     -0.52900000     10.89300000
H     -9.39800000     -1.27000000     10.54700000
H     -8.52600000     -0.85300000     11.71200000
O    -15.43900000      0.55300000     -4.61700000
H    -16.16700000      0.41700000     -4.01100000
H    -15.03800000      1.37300000     -4.33000000
O     -1.24700000     11.07300000     -5.52100000
H     -1.51400000     10.25100000     -5.93300000
H     -1.01200000     11.64300000     -6.25300000
O      5.72700000     -5.11800000     -0.08300000
H      5.46600000     -5.27800000      0.82400000
H      6.54400000     -5.60400000     -0.18700000
O     12.70900000      2.97400000     -2.91600000
H     12.60000000      2.07600000     -2.60400000
H     11.89900000      3.41600000     -2.66100000
O     17.00700000     -3.30200000     -3.83700000
H     16.69000000     -3.58700000     -2.98000000
H     17.80300000     -2.80700000     -3.64600000
O     -3.18400000    -10.53300000    -11.86200000
H     -3.84200000    -10.12200000    -11.30200000
H     -2.36000000    -10.41500000    -11.39000000
O      7.29600000      4.25100000     12.50000000
H      6.54500000      4.50400000     13.03700000
H      6.98200000      4.32500000     11.59900000
O     -0.15700000      2.42900000      7.03400000
H     -1.06400000      2.67900000      7.21000000
H      0.36500000      3.13800000      7.41000000
O     -0.49300000    -12.64300000     -9.82100000
H     -1.26200000    -13.12500000    -10.12600000
H     -0.23700000    -12.10300000    -10.56900000
O      6.08700000      8.55800000     -0.68000000
H      6.06800000      8.11100000      0.16700000
H      5.25600000      9.03300000     -0.71800000
O      1.28200000      1.25600000    -14.56600000
H      0.54400000      0.93600000    -15.08600000
H      0.87800000      1.63300000    -13.78400000
O      6.15500000      1.68000000      5.70900000
H      6.73900000      2.02700000      5.03500000
H      5.53000000      1.13800000      5.22800000
O      3.80800000     -9.47800000      4.20100000
H      3.09700000     -8.88300000      3.96300000
H      3.44500000    -10.01700000      4.90400000
O     -1.20300000      8.55900000     -7.67300000
H     -1.02200000      7.76400000     -7.17200000
H     -2.08900000      8.43200000     -8.01200000
O     13.69700000      3.47300000     -0.18000000
H     13.33800000      3.07600000     -0.97400000
H     13.31900000      4.35200000     -0.16000000
O     -0.79600000     -8.07200000     -2.00800000
H     -0.55400000     -8.95000000     -1.71400000
H     -0.13800000     -7.85100000     -2.66800000
O     13.43200000     -1.99200000     -1.91200000
H     13.29200000     -1.78800000     -2.83700000
H     13.18800000     -2.91400000     -1.83100000
O     14.23500000     -6.04500000      6.16700000
H     13.45400000     -6.27300000      5.66200000
H     13.89500000     -5.64300000      6.96600000
O     -3.76800000      5.62000000     -4.80600000
H     -4.50400000      5.95600000     -4.29400000
H     -3.64600000      4.72500000     -4.49000000
O     -6.73100000      9.32000000      7.37300000
H     -7.65100000      9.56800000      7.27300000
H     -6.49000000      9.64000000      8.24200000
O    -13.32800000     -8.93000000     -1.93400000
H    -12.60600000     -8.53100000     -1.44800000
H    -12.92700000     -9.24400000     -2.74400000
O    -15.67800000     -7.86400000     -3.69700000
H    -15.77300000     -8.10100000     -2.77400000
H    -16.54600000     -8.01500000     -4.07300000
O     -9.69800000      1.69800000     14.07100000
H    -10.12000000      0.88600000     14.35200000
H     -9.67700000      1.63900000     13.11600000
O     12.05600000     -3.05300000      5.11500000
H     12.48200000     -2.85300000      4.28200000
H     11.53700000     -3.83700000      4.93800000
O     -4.81900000      0.40200000     13.03500000
H     -4.62600000      1.28200000     12.71100000
H     -4.87200000     -0.13700000     12.24500000
O     -9.35300000     -4.80200000     -9.38400000
H     -9.55100000     -5.36000000     -8.63200000
H     -8.49000000     -5.09200000     -9.67800000
O     -3.73400000      2.97300000     -3.78600000
H     -3.81800000      2.02300000     -3.87200000
H     -2.81300000      3.11300000     -3.56600000
O    -11.75500000     -4.12500000     -6.39300000
H    -11.27700000     -4.74100000     -6.94900000
H    -12.57200000     -3.96200000     -6.86400000
O      0.36000000    -10.77900000     -1.27200000
H      0.31500000    -11.57900000     -0.74900000
H      1.28200000    -10.52300000     -1.23900000
O     12.45000000     -3.11900000      2.15500000
H     13.10100000     -2.59100000      1.69200000
H     11.64200000     -2.99400000      1.65700000
O    -12.87600000     -0.29000000      6.75800000
H    -12.80900000      0.50000000      6.22100000
H    -12.83000000     -1.01100000      6.13000000
O     -0.49100000     -7.99400000     15.56900000
H      0.03700000     -7.40100000     15.03400000
H     -0.77400000     -8.67700000     14.96000000
O     15.36800000      4.84800000     -7.71000000
H     15.23000000      5.77200000     -7.91900000
H     15.20200000      4.38800000     -8.53300000
O      3.42400000    -16.16200000      4.23200000
H      4.00900000    -15.42100000      4.07300000
H      3.94500000    -16.77100000      4.75500000
O     -8.75300000     -6.81500000      1.00600000
H     -8.73700000     -6.23500000      0.24500000
H     -7.83200000     -6.93100000      1.23900000
O    -10.22000000     12.79600000      7.34500000
H    -10.39200000     13.44500000      8.02600000
H    -11.05000000     12.71500000      6.87600000
O     -2.93400000     -1.46200000     13.46100000
H     -2.44200000     -0.99400000     14.13600000
H     -3.59400000     -0.83300000     13.16600000
O      7.87200000     -9.17500000     -4.31800000
H      7.35300000     -9.38300000     -5.09500000
H      7.25000000     -9.23000000     -3.59300000
O     11.94500000      2.86900000     11.83100000
H     11.82300000      2.28500000     12.57900000
H     11.38500000      3.62200000     12.02000000
O      3.01800000     12.24200000      1.29000000
H      3.01700000     13.11800000      0.90400000
H      2.46000000     12.32200000      2.06400000
O     13.82200000     -5.73300000    -10.17800000
H     14.05500000     -6.27500000    -10.93200000
H     13.48200000     -4.92400000    -10.56100000
O     -6.94800000     -1.34700000      6.20800000
H     -7.09900000     -1.16700000      7.13600000
H     -6.42200000     -2.14700000      6.20300000
O    -12.64200000     -3.36800000      9.64100000
H    -13.13500000     -3.91700000      9.03100000
H    -12.08100000     -2.83200000      9.08100000
O      4.20100000     13.40800000     -5.88600000
H      4.76000000     14.02500000     -6.35900000
H      4.23500000     12.60600000     -6.40600000
O     -3.56700000     10.27800000    -12.70000000
H     -3.23600000      9.38300000    -12.78000000
H     -4.28200000     10.32600000    -13.33500000
O     -2.26100000     -6.24200000     -9.53600000
H     -2.33300000     -6.98500000     -8.93700000
H     -3.14800000     -6.12000000     -9.87300000
O     10.31400000     -6.50300000      2.82800000
H     10.39200000     -5.93500000      3.59500000
H     11.18700000     -6.88000000      2.71900000
O      2.11900000      9.57100000     12.71000000
H      2.04000000     10.52100000     12.80200000
H      1.70000000      9.37600000     11.87200000
O     14.36800000      9.01600000      2.29800000
H     14.39100000      8.94900000      1.34300000
H     15.28700000      9.08400000      2.55500000
O     -7.40000000    -11.93900000      4.57200000
H     -8.03200000    -12.53700000      4.17300000
H     -7.78900000    -11.07100000      4.46200000
O     -5.35100000      8.60600000    -15.02900000
H     -6.14000000      8.21300000    -14.65600000
H     -5.61600000      9.49300000    -15.27000000
O      4.23700000     -2.95900000      2.25000000
H      3.32600000     -3.24100000      2.16600000
H      4.22100000     -2.02900000      2.02300000
O      8.79900000      1.23300000     12.23200000
H      8.35100000      0.56500000     12.75000000
H      9.33200000      0.73700000     11.61100000
O      9.65100000     -2.09900000     -5.76200000
H      9.89400000     -2.48800000     -6.60200000
H      8.81000000     -1.67200000     -5.93000000
O     -8.73500000    -11.87800000      9.25200000
H     -9.41500000    -12.49100000      9.53300000
H     -9.11000000    -11.01300000      9.41800000
O      5.17100000     -2.25100000      9.91500000
H      5.96300000     -1.74000000      9.74800000
H      5.05700000     -2.78200000      9.12700000
O      6.36600000     -2.48500000     -1.22700000
H      5.94800000     -3.27800000     -0.89000000
H      6.83100000     -2.77500000     -2.01200000
O     -9.78300000     -0.45600000      6.51500000
H     -9.49800000     -0.98200000      5.76900000
H    -10.16400000      0.33000000      6.12200000
O      3.66500000      3.48600000     -4.08700000
H      4.13300000      3.35600000     -4.91200000
H      4.35000000      3.70100000     -3.45400000
O     13.88300000      3.27700000      2.62900000
H     13.97700000      3.48200000      1.69900000
H     13.23200000      2.57600000      2.65600000
O     -2.58400000    -17.14300000     -1.94300000
H     -3.40700000    -17.46500000     -1.57700000
H     -2.06700000    -17.93300000     -2.10300000
O    -13.44500000    -10.32000000      6.12700000
H    -12.61900000    -10.54100000      6.55600000
H    -13.97500000     -9.92200000      6.81800000
O    -11.10900000    -10.82200000      7.50600000
H    -10.34600000    -10.28500000      7.71900000
H    -10.77600000    -11.48300000      6.90000000
O     12.70900000      8.68300000     -6.82700000
H     12.37600000      8.32300000     -6.00500000
H     12.88400000      9.60300000     -6.63200000
O      3.56800000     -0.99900000      7.52800000
H      4.32500000     -0.48100000      7.80300000
H      3.69900000     -1.13500000      6.58900000
O    -13.83500000     -3.65300000     -4.18100000
H    -13.28600000     -3.50900000     -3.41000000
H    -13.48100000     -4.44600000     -4.58200000
O     -5.44800000      8.24700000     -9.07600000
H     -4.76400000      8.90500000     -8.95100000
H     -5.49600000      8.12800000    -10.02500000
O     -0.18100000    -10.71600000     -3.80200000
H     -0.13900000    -10.79200000     -2.84900000
H      0.71200000    -10.48800000     -4.06300000
O     -6.73500000      9.50000000     10.40900000
H     -5.93300000      9.93700000     10.12100000
H     -7.05000000     10.03500000     11.13700000
O     -9.17300000      0.53800000     -7.43900000
H    -10.12500000      0.63100000     -7.48500000
H     -9.03400000     -0.21200000     -6.86100000
O     -5.56200000    -10.95600000      6.67400000
H     -6.09800000    -11.02600000      5.88300000
H     -5.51800000    -10.01700000      6.85200000
O     16.42300000      4.35200000      3.78000000
H     17.09600000      4.06400000      3.16200000
H     15.60100000      4.04000000      3.40100000
O     -4.59500000     -6.18600000     -6.92200000
H     -4.61100000     -5.46300000     -6.29600000
H     -3.66900000     -6.42000000     -6.99300000
O      4.26300000     -7.02600000     -2.52200000
H      4.57700000     -6.27900000     -3.03300000
H      4.72300000     -7.77900000     -2.89200000
O      9.02200000      0.04400000      3.83400000
H      8.98000000     -0.68900000      3.22100000
H      9.17800000     -0.36300000      4.68600000
O     -3.63000000      7.81800000     11.93700000
H     -3.52100000      6.89200000     12.15700000
H     -4.46700000      8.06100000     12.33200000
O     -9.32600000     14.44700000      2.13700000
H     -8.70400000     15.17500000      2.16100000
H     -9.32400000     14.10100000      3.03000000
O      9.97200000     -8.40500000    -12.11500000
H      9.89300000     -7.71700000    -12.77600000
H     10.35600000     -9.14600000    -12.58500000
O      6.90400000      1.27800000     -7.16800000
H      6.95500000      1.86600000     -7.92100000
H      6.01700000      1.40000000     -6.82900000
O      6.52600000      1.69500000     14.41500000
H      7.21200000      2.04000000     13.84400000
H      6.32200000      2.41800000     15.00900000
O     -8.65900000     -1.26900000     13.77600000
H     -9.38400000     -1.35700000     14.39500000
H     -8.29200000     -2.15100000     13.71000000
O     -9.01100000     -2.35900000      4.77400000
H     -8.27900000     -2.25900000      5.38200000
H     -8.81100000     -1.75600000      4.05800000
O     -9.29400000     10.24700000      6.73300000
H    -10.04800000      9.72100000      7.00000000
H     -9.57200000     11.15200000      6.87300000
O     -6.62900000      8.82600000     -3.83900000
H     -6.94300000      9.32600000     -4.59100000
H     -6.81300000      7.91400000     -4.06300000
O     -2.93200000     12.06500000     -3.70600000
H     -3.64100000     11.42200000     -3.69900000
H     -2.26600000     11.68100000     -4.27700000
O     -2.44600000    -11.87600000     12.76300000
H     -3.05900000    -12.29400000     12.15800000
H     -2.88800000    -11.07100000     13.03400000
O      6.49200000      0.36400000     -1.10300000
H      5.91500000      0.73100000     -1.77300000
H      6.34000000     -0.58000000     -1.14600000
O      4.63500000     -8.22700000    -14.12500000
H      3.69500000     -8.38700000    -14.04300000
H      4.78700000     -7.43000000    -13.61700000
O     11.31100000      1.22900000      3.08900000
H     11.15500000      1.09500000      2.15400000
H     10.59200000      0.76700000      3.52100000
O     -5.46900000     -3.95600000     -9.90200000
H     -5.13000000     -3.41800000    -10.61700000
H     -5.69100000     -3.32800000     -9.21400000
O    -12.70300000    -12.93300000      0.01300000
H    -12.36900000    -12.90100000     -0.88400000
H    -12.07300000    -12.42100000      0.52100000
O     -2.87900000    -14.13500000     -9.73300000
H     -2.62800000    -13.97600000     -8.82300000
H     -3.17900000    -15.04400000     -9.74400000
O      3.32600000    -12.42300000     -9.45200000
H      3.15900000    -12.91000000     -8.64500000
H      4.04200000    -12.89700000     -9.87400000
O      8.26300000     15.26300000     -0.38100000
H      8.02600000     14.92800000     -1.24600000
H      8.22300000     16.21500000     -0.47500000
O      7.29300000    -14.00900000      7.23900000
H      6.50300000    -14.52600000      7.07900000
H      8.01300000    -14.62500000      7.10700000
O     -4.77600000     -1.08600000     10.53200000
H     -4.05800000     -1.48700000     10.04300000
H     -5.45600000     -0.93100000      9.87600000
O     -2.21400000      7.66300000      7.17600000
H     -1.46400000      7.11300000      7.40400000
H     -1.88800000      8.23700000      6.48300000
O      7.06800000      4.67200000      0.27900000
H      7.87200000      4.81900000      0.77700000
H      7.22100000      5.11300000     -0.55800000
O     -0.60600000     -4.48000000    -17.55600000
H     -1.00500000     -3.75200000    -17.07900000
H      0.32200000     -4.44000000    -17.32400000
O      4.38100000     10.75300000     -6.63000000
H      3.52200000     10.37300000     -6.44400000
H      4.52600000     10.57400000     -7.55900000
O      3.35300000      9.77100000    -13.34800000
H      3.84400000      9.93400000    -14.15400000
H      2.52800000      9.38500000    -13.64300000
O      4.84200000     -2.47300000    -17.26900000
H      3.91700000     -2.61700000    -17.07100000
H      5.29200000     -3.21400000    -16.86300000
O      4.20600000      7.06700000     -5.90300000
H      3.31300000      6.89600000     -5.60400000
H      4.09900000      7.41700000     -6.78800000
O     -0.79500000     16.92100000     -0.03800000
H     -0.49500000     17.83000000     -0.05000000
H     -0.49300000     16.55800000     -0.87100000
O      6.85000000     14.75600000      5.90700000
H      7.04700000     15.56100000      6.38500000
H      6.55300000     14.14400000      6.58000000
O      6.58000000    -12.68600000      4.57600000
H      6.84400000    -13.53400000      4.93200000
H      5.97300000    -12.90100000      3.86800000
O     -8.86300000     12.89300000     -0.32000000
H     -8.93800000     13.63200000     -0.92300000
H     -9.18600000     13.23200000      0.51500000
O      7.91600000     -6.25400000     -2.74900000
H      8.07300000     -5.39900000     -2.35000000
H      7.83000000     -6.07000000     -3.68500000
O     -1.08700000     -7.19300000     12.31800000
H     -0.72000000     -7.98300000     12.71500000
H     -2.03400000     -7.32600000     12.35100000
O     11.55000000     -1.19800000     -3.97800000
H     10.90400000     -1.74000000     -4.43200000
H     11.82600000     -0.55700000     -4.63200000
O     -4.26100000      0.35400000     -4.19200000
H     -3.94100000     -0.53100000     -4.01800000
H     -5.19000000      0.32100000     -3.96700000
O     -6.16000000    -16.74500000      1.92900000
H     -5.41500000    -17.08200000      2.42700000
H     -5.86000000    -15.90100000      1.59000000
O      2.14200000     -5.23900000     -0.65100000
H      2.93400000     -5.74400000     -0.46800000
H      1.42300000     -5.82000000     -0.40200000
O     12.82400000     -0.20000000      4.83400000
H     12.28700000      0.10600000      4.10300000
H     12.45100000     -1.05100000      5.06500000
O     -0.62600000      5.69200000    -10.92100000
H     -1.11600000      5.71600000    -11.74300000
H     -1.29700000      5.59400000    -10.24500000
O     16.01800000     -6.23100000     -3.13100000
H     15.81100000     -5.53900000     -2.50300000
H     15.29600000     -6.21000000     -3.75900000
O      2.90400000     -2.28800000     13.66800000
H      2.63400000     -2.82700000     12.92400000
H      3.58500000     -1.71700000     13.31400000
O      1.21500000      7.94100000     14.54000000
H      1.62600000      8.16000000     15.37600000
H      1.48900000      8.64100000     13.94800000
O    -10.13200000     -4.18600000    -13.21100000
H     -9.57700000     -3.47200000    -12.89800000
H    -10.61500000     -4.47100000    -12.43600000
O     -9.03700000     -9.32000000      3.83600000
H     -9.98600000     -9.20200000      3.83400000
H     -8.68400000     -8.43200000      3.77400000
O      7.10200000      6.80900000      5.61800000
H      7.34800000      6.36000000      4.80900000
H      7.76700000      7.48900000      5.72500000
O     11.33800000      8.14400000      1.10000000
H     11.74000000      8.88700000      0.64900000
H     10.81700000      8.54100000      1.79800000
O      0.91000000     11.99100000     13.02700000
H      0.73500000     12.88900000     13.31100000
H      0.19800000     11.47700000     13.40800000
O    -15.47600000      3.62900000      5.92700000
H    -15.28700000      4.56200000      5.82500000
H    -15.68900000      3.52800000      6.85500000
O     -7.04300000     -6.32700000     -8.35400000
H     -6.63100000     -6.20300000     -9.20900000
H     -6.31200000     -6.34800000     -7.73700000
O      9.71800000     -3.47900000     13.04600000
H     10.39800000     -2.83800000     12.83900000
H     10.19600000     -4.29100000     13.21400000
O     -1.02700000     -4.88600000      6.18900000
H     -0.93800000     -5.46600000      6.94500000
H     -1.35200000     -4.06300000      6.55600000
O     10.52600000     -5.55800000     -0.00600000
H     10.27200000     -6.47900000     -0.05600000
H     10.32700000     -5.30400000      0.89500000
O      6.61000000      6.83600000     -7.79000000
H      6.27100000      6.93900000     -6.90100000
H      5.86600000      6.50500000     -8.29400000
O     -2.71000000     -2.19600000    -15.58500000
H     -1.98500000     -2.04100000    -16.19000000
H     -2.29500000     -2.25000000    -14.72400000
O     -0.51500000     -3.66600000     -7.71500000
H     -0.82100000     -4.24400000     -7.01600000
H     -0.51600000     -2.79400000     -7.32200000
O     -6.03700000     -8.53700000      7.68600000
H     -5.24600000     -8.05300000      7.92400000
H     -6.67000000     -8.31000000      8.36700000
O     10.83900000      7.04500000      6.02900000
H     11.42800000      6.65300000      5.38500000
H     10.73100000      7.94900000      5.73600000
O      5.14600000     -0.94600000    -13.57500000
H      4.87100000     -0.35700000    -14.27800000
H      4.44700000     -0.88400000    -12.92400000
O      1.89300000      2.17400000    -11.94200000
H      2.67100000      2.18600000    -12.50000000
H      1.43200000      2.98500000    -12.15700000
O      3.56900000      1.62300000     15.06100000
H      4.49000000      1.55600000     14.81200000
H      3.44000000      2.55300000     15.25200000
O     -3.37700000     -3.24100000      3.98000000
H     -3.65100000     -3.48400000      4.86400000
H     -4.19100000     -3.21300000      3.47700000
O     -1.25200000     -9.62700000     10.31800000
H     -1.07800000     -9.60400000      9.37700000
H     -0.47700000    -10.04500000     10.69400000
O     12.35400000     -4.61800000     -1.70500000
H     11.70900000     -4.93100000     -1.07100000
H     11.84900000     -4.46400000     -2.50400000
O    -12.91200000      2.70300000     -9.92400000
H    -13.15500000      2.19000000     -9.15300000
H    -13.22500000      2.18400000    -10.66500000
O      7.80600000     -7.05100000      1.66300000
H      8.53900000     -6.83400000      2.23800000
H      7.34000000     -7.75100000      2.12100000
O    -10.66700000      9.02700000     -6.38800000
H    -11.17800000      9.45300000     -7.07700000
H    -11.24000000      9.04000000     -5.62200000
O      2.14100000     -0.63800000     15.67200000
H      2.50100000      0.22900000     15.48600000
H      2.63400000     -1.23000000     15.10400000
O     -0.51200000     -2.32900000     -3.32700000
H     -0.00600000     -3.13900000     -3.27000000
H      0.00000000     -1.69100000     -2.83000000
O      3.62800000    -13.01200000     12.37600000
H      4.15900000    -13.74900000     12.07400000
H      2.75000000    -13.19700000     12.04200000
O      2.12600000     -1.04100000     18.65800000
H      3.05000000     -1.21400000     18.84000000
H      2.07700000     -0.97700000     17.70500000
O      3.47400000     -1.85000000     -9.69300000
H      3.37800000     -0.96600000     -9.33900000
H      2.94300000     -2.39900000     -9.11600000
O     -5.80400000      7.48400000      3.48100000
H     -5.54700000      7.85300000      2.63600000
H     -6.24200000      8.20400000      3.93400000
O     -4.25300000     -5.92800000      5.08700000
H     -4.88100000     -6.47500000      5.55900000
H     -3.39600000     -6.24400000      5.37600000
O     -8.08000000     12.30600000      9.46500000
H     -7.95000000     11.65900000     10.15900000
H     -8.75500000     12.89200000      9.80700000
O      2.14400000    -14.24500000     -3.16200000
H      1.32700000    -14.05400000     -3.62400000
H      2.77800000    -14.41700000     -3.85900000
O     -9.23700000    -13.18000000     -1.34100000
H     -9.89400000    -13.66600000     -0.84200000
H     -8.53700000    -13.00700000     -0.71100000
O     12.78200000    -13.35800000      0.85700000
H     12.98700000    -12.43400000      0.71100000
H     12.38000000    -13.37900000      1.72600000
O      4.26800000      3.92000000     -0.75600000
H      5.05700000      4.26500000     -1.17400000
H      4.58600000      3.49400000      0.04000000
O     -3.99800000    -11.06300000     -3.77300000
H     -3.50600000    -11.02600000     -2.95200000
H     -3.68700000    -11.85900000     -4.20300000
O     -0.19800000     -0.59700000    -12.16500000
H     -0.44000000     -0.29700000    -11.28900000
H     -0.33300000      0.16800000    -12.72600000
O     -0.46200000    -14.21700000      2.91500000
H     -0.06500000    -13.42600000      3.28000000
H     -1.28500000    -14.31500000      3.39400000
O    -11.91800000     12.23700000      0.60600000
H    -11.45900000     12.00200000      1.41200000
H    -11.92300000     11.43100000      0.08900000
O     -7.80400000      5.90100000      2.06400000
H     -7.25500000      6.59200000      2.43600000
H     -8.45800000      6.36900000      1.54500000
O     15.30900000      1.32700000      4.80000000
H     15.66000000      1.29100000      3.91000000
H     14.42600000      0.96600000      4.72400000
O      5.28500000    -11.64300000      6.64800000
H      5.52100000    -11.92000000      5.76300000
H      5.74500000    -12.25500000      7.22200000
O      9.86700000      9.30000000      2.84700000
H     10.42200000      9.53100000      3.59200000
H      9.62700000     10.14100000      2.45700000
O    -10.65700000     -4.32900000     13.82200000
H    -10.86200000     -3.69300000     13.13700000
H    -10.64300000     -3.81600000     14.63000000
O     -7.29200000     -6.37700000     14.16900000
H     -7.98300000     -7.02800000     14.29300000
H     -6.50500000     -6.79400000     14.52100000
O     12.72500000     -7.80000000     -3.26400000
H     11.86100000     -8.20900000     -3.24000000
H     12.54900000     -6.87900000     -3.45800000
O     -0.35700000     14.61000000     -8.24800000
H     -1.00200000     14.97300000     -8.85500000
H     -0.51200000     15.07700000     -7.42700000
O      8.29900000     -7.31600000     12.92300000
H      8.14200000     -7.78400000     12.10300000
H      7.42700000     -7.18500000     13.29500000
O     -3.34200000    -14.23600000      7.41500000
H     -3.58500000    -13.40100000      7.81500000
H     -3.10500000    -14.79600000      8.15400000
O      5.44500000     11.40700000     -2.41200000
H      5.15400000     12.30900000     -2.54700000
H      5.00500000     11.13100000     -1.60800000
O    -13.03000000      3.32500000      9.79000000
H    -12.07600000      3.25300000      9.82300000
H    -13.33400000      2.42300000      9.69000000
O      1.67500000     -8.92200000    -13.89300000
H      0.75500000     -8.90600000    -13.63100000
H      1.79800000     -9.78600000    -14.28600000
O      4.78300000      6.04900000    -13.79800000
H      4.87300000      6.64100000    -13.05100000
H      3.98100000      6.33700000    -14.23600000
O      2.85500000     -8.83000000     11.02800000
H      2.35700000     -8.78700000     10.21200000
H      3.49600000     -9.52600000     10.88100000
O     10.72100000      0.87500000      0.60000000
H     10.41600000      0.21200000     -0.02000000
H      9.99400000      1.49400000      0.66500000
O     16.41900000     -2.72900000      2.90900000
H     16.37900000     -1.79900000      2.68500000
H     16.22900000     -2.75800000      3.84700000
O     -8.00500000     -2.40400000    -12.73800000
H     -8.40900000     -1.71400000    -12.21300000
H     -7.40700000     -1.94100000    -13.32500000
O      6.89200000     10.17600000      4.07400000
H      7.01300000     10.74600000      3.31400000
H      5.94300000     10.14500000      4.20100000
O     -1.08800000      1.57100000     -5.40800000
H     -1.01900000      1.87900000     -4.50500000
H     -0.29700000      1.90100000     -5.83500000
O     -8.36200000      3.08400000    -14.36500000
H     -8.88400000      2.65800000    -13.68600000
H     -9.00700000      3.45200000    -14.96900000
O    -16.20100000     -5.12200000     -5.11900000
H    -15.82000000     -5.93600000     -5.44900000
H    -15.47000000     -4.66900000     -4.69900000
O     12.35500000     -8.98000000     -9.46700000
H     13.20900000     -9.28900000     -9.16500000
H     12.03200000     -9.68300000    -10.03200000
O     -2.45500000      0.45600000     16.93300000
H     -1.79600000     -0.10300000     16.52100000
H     -2.90900000     -0.12200000     17.54700000
O      7.58000000     -2.55800000     14.63000000
H      8.30500000     -2.90000000     14.10700000
H      6.81600000     -2.63400000     14.05900000
O      2.83300000     -5.89700000     -7.38900000
H      3.16900000     -6.73800000     -7.07800000
H      1.96100000     -6.09800000     -7.72800000
O      6.66700000     10.51800000     -4.87300000
H      6.00200000     10.78400000     -5.50900000
H      6.18300000     10.40400000     -4.05500000
O     10.23800000     -2.59700000    -11.25000000
H      9.56200000     -3.12100000    -10.82100000
H     10.12100000     -1.71600000    -10.89400000
O     -4.03100000     -5.30700000     12.45900000
H     -3.97000000     -6.20000000     12.12100000
H     -4.58900000     -4.85000000     11.82900000
O    -13.42500000      6.01000000      9.10800000
H    -13.26500000      5.19600000      9.58500000
H    -12.77200000      6.01000000      8.40800000
O      1.61300000     -4.05500000      2.02600000
H      0.69700000     -4.16700000      2.28000000
H      1.63300000     -4.28100000      1.09600000
O      1.24700000     -9.79100000      8.83200000
H      1.54400000    -10.67600000      9.04600000
H      0.61800000     -9.91400000      8.12200000
O     -8.10800000     -3.98700000     10.18500000
H     -8.31500000     -4.62000000     10.87300000
H     -7.34000000     -3.52000000     10.51300000
O     -2.90200000     15.96900000      1.59100000
H     -2.56600000     16.44700000      0.83300000
H     -2.21300000     15.33900000      1.80200000
O      7.87500000      0.89700000    -11.26000000
H      7.71800000      0.03000000    -11.63400000
H      8.26300000      1.40000000    -11.97600000
O     -9.73800000      0.11600000    -12.29100000
H    -10.29200000     -0.13700000    -11.55300000
H    -10.34700000      0.22700000    -13.02100000
O     -8.13200000      4.31700000      8.09600000
H     -8.25600000      4.55700000      9.01400000
H     -7.68400000      5.06900000      7.71000000
O      1.00100000      9.10600000      0.17500000
H      0.56800000      8.36800000     -0.25400000
H      0.46800000      9.86600000     -0.06000000
O    -13.50300000      4.39700000     -6.44200000
H    -13.99600000      4.83700000     -5.74900000
H    -14.16100000      4.18000000     -7.10200000
O     -8.69800000      0.48400000    -15.89600000
H     -8.39600000     -0.27700000    -15.39800000
H     -8.39400000      1.23700000    -15.38900000
O     -6.30700000     -5.28200000      2.93800000
H     -6.38200000     -5.41600000      1.99300000
H     -6.61000000     -6.10600000      3.32000000
O     15.07000000      0.54300000     -7.20400000
H     15.07400000     -0.10700000     -6.50200000
H     14.43100000      0.21000000     -7.83500000
O     13.16300000     -8.98000000      8.69000000
H     12.58700000     -8.41800000      9.20900000
H     13.82500000     -8.38400000      8.34000000
O     -1.61000000     -0.36400000     -9.37200000
H     -1.49200000     -1.14200000     -8.82700000
H     -2.54800000     -0.17600000     -9.32200000
O     -9.81100000      7.94100000      1.03400000
H    -10.53400000      8.35900000      1.50100000
H     -9.25200000      8.66800000      0.75800000
O     17.21400000      4.98800000     -1.11800000
H     16.35200000      5.39800000     -1.05100000
H     17.14200000      4.40100000     -1.87100000
O     13.62400000      9.48000000     -2.50200000
H     13.73700000      8.53300000     -2.58100000
H     14.25400000      9.85000000     -3.12000000
O     -7.84900000    -13.09600000      0.91600000
H     -6.93500000    -13.25100000      0.67600000
H     -7.87200000    -13.22000000      1.86500000
O      9.02600000    -14.54700000      1.86700000
H      8.63000000    -14.66100000      1.00300000
H      9.85600000    -14.10300000      1.69400000
O     -5.65400000     -7.03900000    -13.21700000
H     -6.55200000     -7.33500000    -13.07000000
H     -5.73700000     -6.32700000    -13.85100000
O      4.52700000    -10.83100000     10.96800000
H      4.30100000    -11.63200000     11.44100000
H      5.46800000    -10.72800000     11.10900000
O     -9.34900000    -13.63800000      3.35600000
H    -10.22800000    -13.78700000      3.00800000
H     -9.01100000    -14.51600000      3.53500000
O      9.92700000     -4.77100000      4.92000000
H     10.21000000     -4.99400000      5.80700000
H      9.02100000     -5.07700000      4.87400000
O     14.28500000      6.94700000     -3.35600000
H     13.56300000      6.90100000     -3.98300000
H     14.71900000      6.09700000     -3.42900000
O      0.84800000     10.97000000      3.24800000
H      0.90600000     10.89200000      4.20000000
H      0.87200000     10.06700000      2.93100000
O    -11.94600000      0.22400000     11.86700000
H    -12.48400000      0.29400000     11.07900000
H    -11.36200000      0.98200000     11.82700000
O     14.80900000      6.87800000      6.11200000
H     14.32200000      7.61100000      5.73600000
H     14.68800000      6.96900000      7.05700000
O    -16.11300000     -9.02200000      1.81700000
H    -16.35400000     -9.81500000      2.29600000
H    -15.29600000     -8.73500000      2.22400000
O     -8.37300000     -8.84700000     -8.32400000
H     -7.74400000     -9.41800000     -7.88200000
H     -7.94000000     -7.99400000     -8.35800000
O     -0.53400000     -4.48900000    -10.25000000
H     -1.22000000     -5.14100000    -10.10600000
H     -0.34500000     -4.14400000     -9.37700000
O     -6.99300000      6.35100000      6.71200000
H     -6.17700000      6.15400000      6.25000000
H     -6.90400000      7.26700000      6.97400000
O     11.34600000     -3.36800000     10.23900000
H     11.54400000     -3.84600000     11.04500000
H     11.63200000     -2.47200000     10.41600000
O     10.57300000      5.76700000      8.28700000
H     10.37500000      6.47700000      7.67600000
H     10.72500000      5.00600000      7.72800000
O     -8.19000000     10.35900000      0.49600000
H     -8.35400000     11.29600000      0.38900000
H     -8.22000000     10.00800000     -0.39500000
O      0.33200000     16.27100000     -2.76600000
H      0.93000000     16.98500000     -2.99000000
H      0.78200000     15.48100000     -3.06300000
O      4.01200000      3.96500000      5.19200000
H      4.80300000      3.90000000      4.65600000
H      4.01200000      4.86700000      5.51000000
O     -0.05300000     -2.18700000    -15.76100000
H      0.25900000     -2.36000000    -14.87300000
H      0.50800000     -1.48000000    -16.07900000
O     -7.56000000      3.59300000     14.12600000
H     -7.22200000      3.46100000     13.24000000
H     -7.89800000      2.73600000     14.38400000
O    -15.85500000     -3.38400000      3.50700000
H    -15.25000000     -3.93900000      4.00000000
H    -16.72100000     -3.74200000      3.70300000
O     14.72300000     -1.18100000     -4.79300000
H     14.19600000     -1.63200000     -5.45300000
H     15.42100000     -1.80100000     -4.57900000
O    -10.26300000      2.28500000      8.72200000
H    -10.29700000      1.55300000      8.10600000
H     -9.51200000      2.80400000      8.43600000
O    -13.72600000      6.21400000     -1.34800000
H    -14.38800000      5.62600000     -0.98400000
H    -13.49100000      5.82100000     -2.18800000
O     10.76100000     -9.56900000     -2.54300000
H     10.24300000     -9.26000000     -1.79900000
H     10.12200000     -9.69200000     -3.24500000
O     -3.03100000      7.20500000     -1.27800000
H     -3.55600000      6.40500000     -1.23100000
H     -3.19000000      7.64400000     -0.44300000
O     -5.00000000      6.98700000     16.25100000
H     -4.08600000      7.03700000     16.53100000
H     -5.12600000      6.07000000     16.00600000
O    -16.01100000      2.57700000      1.61400000
H    -16.45000000      2.29100000      2.41500000
H    -15.68400000      3.45300000      1.81800000
O     -1.01000000      1.21900000    -16.10200000
H     -1.48500000      1.06800000    -16.91800000
H     -1.68600000      1.47200000    -15.47400000
O     -0.51700000     -3.84400000     16.09200000
H     -0.92100000     -4.58700000     16.54200000
H      0.42000000     -3.94300000     16.26100000
O    -14.44100000      8.45300000      0.45700000
H    -14.24600000      7.62100000      0.02700000
H    -15.12100000      8.85100000     -0.08800000
O     -6.24900000     -2.92100000     11.83300000
H     -5.66200000     -2.25500000     11.47500000
H     -5.98900000     -3.00200000     12.75100000
O     12.03800000     -7.16900000     10.59100000
H     12.26800000     -7.55000000     11.43900000
H     11.20000000     -6.73200000     10.74500000
O    -11.49500000      8.59500000      7.03100000
H    -11.78700000      8.84100000      7.90900000
H    -11.39300000      7.64400000      7.07100000
O     -7.89200000      7.55900000    -14.27100000
H     -8.40200000      6.79500000    -14.00400000
H     -8.49000000      8.29800000    -14.16100000
O      9.83400000      3.70200000     -1.94800000
H      9.73600000      4.05300000     -1.06200000
H      9.36600000      2.86700000     -1.92700000
O     -8.08100000      2.26800000     -1.10500000
H     -7.14500000      2.47100000     -1.10700000
H     -8.38300000      2.52200000     -1.97700000
O     -5.66900000      3.41700000    -12.36700000
H     -6.07700000      2.64000000    -12.74900000
H     -5.77200000      4.09500000    -13.03500000
O      6.48700000      4.44400000     15.37200000
H      5.66000000      4.57800000     14.90900000
H      6.89200000      5.31200000     15.39500000
O     12.41400000    -11.36200000      7.64000000
H     12.49200000    -10.42600000      7.82300000
H     12.12000000    -11.74400000      8.46800000
O     -7.41700000     -5.00300000    -11.54800000
H     -6.61700000     -4.48400000    -11.46500000
H     -8.00600000     -4.45500000    -12.06600000
O     -4.29400000     10.08000000      8.81300000
H     -3.41400000     10.27000000      9.13700000
H     -4.16900000      9.37500000      8.17700000
O     -1.49800000      5.43900000    -13.48200000
H     -1.98700000      6.26000000    -13.54700000
H     -1.80900000      4.91700000    -14.22200000
O    -10.87700000     -1.04700000     -0.25800000
H    -11.78500000     -0.91400000      0.01400000
H    -10.36100000     -0.55200000      0.37800000
O      3.44200000      1.85500000     -9.48300000
H      4.01400000      2.48300000     -9.92500000
H      2.96100000      1.42900000    -10.19300000
O     -7.37400000     10.94700000     -8.66100000
H     -7.93900000     11.53800000     -9.15900000
H     -6.72900000     10.63900000     -9.29800000
O      0.26800000     -7.12200000      0.30100000
H     -0.40700000     -7.46900000     -0.28300000
H      0.33000000     -7.76800000      1.00500000
O     -8.93300000      3.03400000     -6.69700000
H     -8.82600000      2.15000000     -7.04900000
H     -9.52800000      3.46500000     -7.31100000
O    -10.28300000     -2.09800000      8.50300000
H    -10.08400000     -1.36800000      7.91700000
H     -9.59700000     -2.74100000      8.32700000
O    -15.58200000     -8.09500000     -0.96500000
H    -14.69600000     -8.35200000     -1.22100000
H    -15.59500000     -8.19800000     -0.01300000
O    -12.93200000      2.41200000      0.32400000
H    -12.93600000      2.78500000      1.20500000
H    -13.82900000      2.10400000      0.19000000
O     10.60200000    -13.55400000     -3.59800000
H     10.57200000    -13.53100000     -2.64200000
H     10.69400000    -14.48200000     -3.81300000
O     10.45600000     -6.27000000     13.86700000
H     10.15200000     -6.37900000     14.76800000
H      9.83200000     -6.77000000     13.34100000
O      5.15400000    -13.28200000     -3.86200000
H      5.04200000    -12.33200000     -3.85400000
H      6.05700000    -13.41900000     -3.57600000
O    -13.63800000     -1.12000000     -0.11200000
H    -14.15500000     -1.70600000      0.44000000
H    -14.22600000     -0.88300000     -0.82900000
O      9.47200000      1.97000000      8.14500000
H      8.58400000      1.78200000      7.84100000
H      9.93600000      2.26600000      7.36200000
O     -9.49700000     -1.97800000     -9.46400000
H    -10.37900000     -1.79400000     -9.78700000
H     -9.46600000     -2.93100000     -9.38100000
O    -10.52600000     -6.28300000     -7.60200000
H    -11.21300000     -6.85100000     -7.25300000
H     -9.78100000     -6.42100000     -7.01800000
O      5.78800000     -0.38800000      1.52500000
H      5.59900000     -0.20600000      0.60400000
H      6.71300000     -0.63600000      1.53500000
O      3.28200000    -15.81400000     -5.48400000
H      2.51400000    -16.38500000     -5.50400000
H      3.41600000    -15.56000000     -6.39700000
O     -1.78500000      7.52600000     -4.21800000
H     -1.96900000      6.99700000     -4.99400000
H     -2.37400000      7.18100000     -3.54700000
O     -0.85000000      6.18200000     -6.30500000
H     -0.66100000      5.43800000     -6.87800000
H     -0.54500000      5.90300000     -5.44200000
O     -5.80000000      8.90800000      1.23400000
H     -5.01000000      9.15700000      0.75300000
H     -6.52100000      9.19300000      0.67300000
O     10.26300000    -12.77600000     -6.45400000
H     10.93700000    -13.35500000     -6.80900000
H     10.42500000    -12.77100000     -5.51000000
O      7.12400000     12.33700000     -8.15200000
H      6.28500000     12.70900000     -8.42100000
H      7.07100000     11.41600000     -8.40800000
O     -2.57600000      2.96000000      7.40100000
H     -2.93200000      2.10900000      7.14700000
H     -2.86400000      3.55600000      6.71000000
O     16.86300000      2.52700000     -7.47700000
H     16.06000000      2.00700000     -7.44700000
H     16.56000000      3.43200000     -7.54000000
O      1.82500000      3.47600000    -17.41400000
H      1.47000000      3.68900000    -16.55100000
H      2.75400000      3.31000000    -17.25700000
O      4.64200000      1.90800000    -12.69900000
H      4.58400000      1.65500000    -13.62000000
H      5.56800000      1.80000000    -12.47900000
O      2.15400000      5.20300000     -2.05400000
H      2.69300000      5.18000000     -1.26400000
H      2.49400000      4.49000000     -2.59600000
O      8.08700000      8.02600000    -12.41100000
H      8.09700000      8.02300000    -13.36800000
H      8.76700000      8.65400000    -12.16700000
O    -13.09000000     -9.67400000      2.02600000
H    -12.33100000    -10.13300000      1.66800000
H    -12.95800000     -8.76000000      1.77600000
O     -1.60800000     16.05100000     -6.22800000
H     -1.66800000     16.33000000     -5.31400000
H     -2.18800000     15.29200000     -6.28500000
O     15.48500000      1.57300000      0.50500000
H     16.12800000      1.78500000     -0.17100000
H     14.75600000      2.17100000      0.33800000
O     -9.87200000      1.88300000     11.34500000
H    -10.11700000      2.05200000     10.43500000
H     -9.36700000      1.07100000     11.31100000
O      2.11500000    -11.68300000      2.52500000
H      1.64100000    -11.55000000      3.34600000
H      2.40800000    -10.80800000      2.27300000
O     -4.55700000     11.60900000    -10.39500000
H     -4.19100000     10.98400000     -9.76800000
H     -4.18000000     11.35200000    -11.23600000
O     -2.06000000     -0.98800000      9.69600000
H     -2.43800000     -0.14400000      9.94100000
H     -1.51300000     -1.23200000     10.44300000
O     -6.57500000     -7.34400000     -5.56900000
H     -5.74900000     -6.98900000     -5.89900000
H     -6.31400000     -7.96600000     -4.89000000
O      4.45700000     -5.55500000     -9.34900000
H      5.28400000     -5.91300000     -9.02600000
H      3.81400000     -5.79800000     -8.68300000
O     14.88900000     -7.61000000      2.86200000
H     15.49000000     -6.89400000      3.06800000
H     15.21900000     -8.35200000      3.36800000
O     -5.19000000      4.84200000      3.92900000
H     -4.62400000      4.99800000      4.68500000
H     -5.47600000      5.71500000      3.65900000
O     -9.26400000      3.30300000      1.10900000
H     -8.91200000      2.80600000      0.37100000
H     -8.49800000      3.71800000      1.50600000
O     -7.87300000      5.52900000    -11.69200000
H     -7.78900000      4.57500000    -11.71100000
H     -7.17300000      5.81900000    -11.10800000
O      1.87800000     -8.87200000      1.90600000
H      2.54600000     -8.85100000      1.22100000
H      2.02300000     -8.07000000      2.40800000
O      2.45200000    -11.55600000     14.32600000
H      1.84400000    -11.20500000     13.67600000
H      3.02700000    -12.13700000     13.82800000
O      4.74100000      5.11000000     13.36900000
H      4.32100000      4.79600000     12.56800000
H      4.37000000      5.98100000     13.50900000
O      5.59200000      7.40800000    -11.38000000
H      6.30700000      7.75700000    -11.91100000
H      5.14600000      8.18300000    -11.03900000
O      4.68800000    -16.53000000     -2.53000000
H      4.53600000    -15.61400000     -2.76400000
H      5.33600000    -16.49300000     -1.82600000
O     -8.20800000     -7.69900000    -13.45100000
H     -8.57600000     -8.50200000    -13.81900000
H     -8.82900000     -7.01400000    -13.69900000
O     -3.73400000      6.88400000     -7.22900000
H     -3.81400000      6.35400000     -6.43600000
H     -4.42900000      7.53800000     -7.15100000
O     -0.46200000     16.11200000      9.04900000
H     -1.05200000     15.35900000      9.06900000
H      0.22800000     15.89300000      9.67600000
O      4.73900000      8.15800000     10.63400000
H      4.54500000      9.09000000     10.54000000
H      5.53800000      8.02600000     10.12200000
O     -7.96100000      6.37400000     14.01900000
H     -8.88300000      6.60600000     13.90400000
H     -7.95300000      5.41700000     14.02600000
O      6.08000000     11.57600000      1.51400000
H      5.84200000     12.42500000      1.88900000
H      5.26400000     11.24200000      1.14300000
O     -0.55500000     11.07600000     -0.86800000
H     -1.02100000     11.73000000     -0.34700000
H      0.00300000     11.59000000     -1.45300000
O    -11.79000000    -12.88700000     -2.47000000
H    -11.63500000    -13.09100000     -3.39200000
H    -10.92800000    -12.64800000     -2.13000000
O      9.18100000    -10.11100000      8.17700000
H      9.10400000    -10.37700000      7.26100000
H      8.88500000    -10.87400000      8.67400000
O     16.07100000     -0.73900000     -1.68200000
H     16.20300000      0.19300000     -1.85300000
H     15.20400000     -0.92800000     -2.04200000
O     10.38200000     -5.70700000      7.43400000
H     11.25700000     -5.48600000      7.75200000
H      9.91500000     -6.01300000      8.21100000
