# Supplementary material for: Integrated Multiscale Multilevel Approach to Open Shell Molecular Systems
Source: J Chem Theory Comput. 2023 Feb 13;19(5):1446–56. doi: 10.1021/acs.jctc.2c00805 (PMC10018740; doi:10.1021/acs.jctc.2c00805)
Supplement: Supplementary file 2 — ct2c00805_si_002.zip [file ct2c00805_si_002.zip › structures/PROXYL/frame145.xyz]

2570

C     -0.85700000      1.64000000      0.32500000
H     -1.18400000      2.59900000     -0.07700000
H     -0.88900000      1.64600000      1.41500000
C      0.56800000      1.17900000     -0.16100000
C      0.72300000      1.74400000     -1.58900000
H     -0.02600000      1.36900000     -2.28700000
H      1.66700000      1.36700000     -1.98100000
H      0.66400000      2.83300000     -1.60700000
C      1.66800000      1.46900000      0.84600000
H      1.45800000      0.90000000      1.75200000
H      2.57600000      1.09800000      0.37100000
H      1.70900000      2.50900000      1.16800000
N      0.28600000     -0.26400000     -0.31700000
O      1.20500000     -1.10800000     -0.29100000
C     -1.10600000     -0.71500000      0.03100000
C     -1.57000000     -1.87900000     -0.93300000
H     -1.31500000     -1.63500000     -1.96500000
H     -0.96900000     -2.76800000     -0.74100000
H     -2.64400000     -2.03700000     -0.84400000
C     -1.18500000     -1.32000000      1.41700000
H     -2.24800000     -1.46600000      1.60800000
H     -0.67000000     -0.64800000      2.10300000
H     -0.64300000     -2.26600000      1.42200000
C     -1.90500000      0.60900000     -0.11700000
H     -2.22100000      0.83300000     -1.13600000
H     -2.68200000      0.55700000      0.64600000
O      6.67800000     14.21500000     -8.35400000
H      5.77600000     13.97100000     -8.14500000
H      6.71700000     15.15600000     -8.18200000
O      6.90000000     -1.03100000     -4.44800000
H      6.90400000     -1.14400000     -3.49700000
H      6.56900000     -0.14300000     -4.58200000
O     11.18400000    -11.79100000     -1.50700000
H     12.10100000    -11.98000000     -1.30900000
H     10.70500000    -12.09200000     -0.73500000
O     10.24000000      7.68400000      0.28400000
H      9.60300000      7.17200000     -0.21300000
H     10.33300000      8.49800000     -0.21200000
O     -7.08100000     -5.46500000    -10.41600000
H     -7.20800000     -4.57600000    -10.74900000
H     -7.05800000     -5.36300000     -9.46500000
O     -1.56000000      7.37100000    -15.05400000
H     -1.35700000      8.10400000    -15.63600000
H     -1.45400000      6.59400000    -15.60200000
O     -3.53200000      2.32600000     11.79700000
H     -4.20500000      2.91100000     12.14400000
H     -3.86700000      1.44600000     11.96900000
O     -3.45700000     -2.42100000    -11.12800000
H     -3.59700000     -3.21700000    -10.61500000
H     -4.21800000     -1.87400000    -10.93400000
O    -13.70800000     -9.67400000     -6.49900000
H    -14.48400000     -9.28900000     -6.90600000
H    -13.17800000     -8.92100000     -6.23400000
O      3.29200000     -0.17300000    -13.49000000
H      2.72800000     -0.58400000    -12.83400000
H      3.16300000     -0.69900000    -14.27900000
O    -14.95900000     -4.45300000     -5.05900000
H    -14.87200000     -4.97500000     -4.26100000
H    -15.57600000     -3.75900000     -4.82500000
O     -7.05400000      9.28200000    -10.77200000
H     -6.47700000      9.12200000    -11.51900000
H     -6.57200000      8.93800000    -10.02000000
O      6.19800000     -5.78700000    -16.34400000
H      6.78200000     -5.14600000    -16.75000000
H      5.52700000     -5.26000000    -15.91100000
O    -12.49400000    -11.84300000      1.80400000
H    -11.80700000    -11.56700000      2.41200000
H    -12.67100000    -12.75400000      2.04000000
O      4.64600000      0.47500000     -1.45500000
H      4.16900000      0.54700000     -2.28200000
H      4.60100000     -0.45600000     -1.23400000
O      7.93900000     -0.18900000     11.99600000
H      8.70500000     -0.05100000     12.55300000
H      7.21200000     -0.29100000     12.61000000
O      0.49800000    -10.99000000      0.33100000
H     -0.03200000    -11.40100000      1.01300000
H      0.78600000    -10.16300000      0.71700000
O     16.18800000      4.69000000      3.58600000
H     16.35000000      5.52800000      3.15300000
H     15.23500000      4.60700000      3.59800000
O     -2.86600000      5.05800000     -5.57700000
H     -2.18100000      4.66200000     -6.11500000
H     -2.80800000      4.59800000     -4.74000000
O      0.21600000      8.45700000      9.53500000
H     -0.47700000      8.39200000      8.87800000
H     -0.12900000      9.06800000     10.18700000
O      9.50800000     -8.18400000      4.08600000
H     10.43900000     -7.96200000      4.06500000
H      9.18600000     -7.79000000      4.89600000
O     -4.51600000      4.73000000      3.30400000
H     -4.33900000      5.52400000      3.80900000
H     -5.46700000      4.62900000      3.34100000
O      2.42200000     -0.14800000     13.40600000
H      1.72200000     -0.45300000     13.98300000
H      3.00900000      0.34400000     13.98000000
O      5.55700000     -5.18700000      4.95100000
H      6.10900000     -4.77800000      5.61800000
H      4.66600000     -4.92700000      5.18500000
O     12.38700000      7.50200000      7.87500000
H     12.45500000      7.60400000      6.92600000
H     13.01700000      6.81300000      8.08800000
O     -3.98400000      9.32100000     -3.15600000
H     -3.39700000      9.96200000     -2.75400000
H     -4.12400000      9.64900000     -4.04400000
O     -0.48500000    -12.23400000    -12.62200000
H      0.00600000    -11.44500000    -12.39300000
H     -0.71000000    -12.62800000    -11.77900000
O    -10.37300000      7.91800000      1.12500000
H    -10.89700000      8.60700000      1.53300000
H    -10.17400000      8.25400000      0.25100000
O     -0.71800000     -2.30500000     -5.78100000
H     -0.59400000     -3.01600000     -5.15200000
H     -1.13100000     -2.72200000     -6.53700000
O    -16.51600000     -0.14200000      7.62300000
H    -15.84400000      0.52000000      7.78300000
H    -16.40900000     -0.76900000      8.33900000
O     -9.02500000    -13.86600000      4.30200000
H     -8.16700000    -14.24400000      4.49800000
H     -9.60700000    -14.23600000      4.96600000
O     11.93700000     -9.45100000     -3.05100000
H     11.83000000    -10.23000000     -2.50500000
H     11.63800000     -8.72900000     -2.49900000
O      5.56500000      5.93500000      0.10700000
H      5.67900000      6.83800000      0.40000000
H      5.87200000      5.93700000     -0.80000000
O     -9.33000000      8.76000000     12.47300000
H     -9.22800000      8.61900000     11.53200000
H     -9.34200000      9.71200000     12.57200000
O     -1.65600000    -10.40100000     11.90000000
H     -1.95200000    -11.26900000     12.17400000
H     -1.85300000    -10.36600000     10.96400000
O     -8.60700000      1.80200000     13.53900000
H     -8.49400000      2.73200000     13.73800000
H     -8.42100000      1.73400000     12.60200000
O     -6.18400000    -11.18500000      4.45500000
H     -6.38000000    -10.56500000      5.15800000
H     -7.02500000    -11.59900000      4.26000000
O     14.88100000     -7.34000000      3.90000000
H     14.11600000     -7.13700000      3.36200000
H     15.03500000     -8.27300000      3.75500000
O     -0.32200000     -6.75300000    -10.67000000
H     -0.01200000     -7.55700000    -10.25300000
H      0.39200000     -6.49700000    -11.25400000
O      6.69500000     -0.36000000     -9.73700000
H      6.82700000      0.56000000     -9.50900000
H      7.55500000     -0.76300000     -9.61200000
O      4.37200000      1.33700000     14.95300000
H      4.92300000      2.09800000     14.77200000
H      4.13000000      1.42900000     15.87400000
O     -2.81400000     11.10100000    -10.78400000
H     -2.23800000     10.37600000    -11.02900000
H     -3.66500000     10.86600000    -11.15500000
O     -1.48100000     17.05700000     -0.85500000
H     -1.98500000     16.53700000     -1.48100000
H     -1.87300000     17.92900000     -0.89800000
O     -5.63000000     -3.71900000     -1.00100000
H     -5.96400000     -2.89500000     -0.64500000
H     -5.10900000     -3.45700000     -1.76000000
O     -9.34100000      6.34800000     -3.39900000
H     -9.07700000      7.15800000     -2.96100000
H     -9.09400000      5.65400000     -2.78800000
O      4.28100000      9.51300000    -14.48800000
H      4.96400000      8.94000000    -14.83800000
H      3.70600000      8.92700000    -13.99600000
O     -4.61800000     -5.56300000    -12.03000000
H     -5.22200000     -5.57000000    -11.28600000
H     -4.88600000     -6.31200000    -12.56200000
O      3.18800000     -9.66000000     11.46400000
H      2.47500000     -9.97200000     10.90600000
H      3.39100000    -10.40300000     12.03100000
O     -7.43100000     10.91700000      3.25900000
H     -7.47200000     11.74700000      3.73300000
H     -7.94100000     11.06800000      2.46400000
O    -10.27600000     -2.43900000      9.80300000
H     -9.50100000     -2.67900000      9.29400000
H    -10.18200000     -1.49800000      9.95100000
O      4.65900000      6.79000000     -5.31400000
H      4.20600000      7.06200000     -4.51500000
H      5.43000000      7.35500000     -5.35600000
O     -7.36500000     -4.43600000    -15.65500000
H     -7.34500000     -5.37700000    -15.82700000
H     -6.52700000     -4.25100000    -15.23100000
O      6.12100000    -15.28900000     -6.80900000
H      7.05200000    -15.43000000     -6.63300000
H      6.10000000    -14.52600000     -7.38700000
O     -8.01100000     -9.92300000     -3.15400000
H     -7.16900000    -10.14200000     -2.75400000
H     -7.99700000    -10.37100000     -4.00000000
O     14.73700000      0.66400000      4.69200000
H     14.12200000      0.12300000      4.19800000
H     14.18100000      1.24500000      5.21100000
O     -1.90700000    -14.09300000     -7.56400000
H     -1.17400000    -13.65500000     -7.99600000
H     -2.56400000    -13.40500000     -7.45200000
O      1.30700000      2.57000000    -10.13300000
H      2.11900000      2.14400000     -9.85900000
H      0.61300000      2.02900000     -9.75700000
O      0.79400000     -3.90000000      7.08300000
H     -0.07900000     -4.19200000      7.34500000
H      1.19200000     -3.57600000      7.89100000
O     -5.54300000    -13.54500000      1.62300000
H     -5.00100000    -12.81000000      1.90800000
H     -5.14200000    -13.83400000      0.80200000
O     -4.14900000    -11.22700000      2.38500000
H     -4.40300000    -10.35300000      2.08900000
H     -4.67700000    -11.37700000      3.16900000
O     -9.03600000      8.35500000      9.89900000
H     -8.43700000      8.60300000      9.19500000
H     -9.78100000      7.95400000      9.45100000
O      1.70100000     -3.93400000     -6.50300000
H      1.07100000     -3.70700000     -7.18700000
H      1.46700000     -4.82600000     -6.24800000
O     -0.22200000      6.56300000     13.89300000
H     -0.97200000      7.15600000     13.84600000
H     -0.47100000      5.91500000     14.55200000
O      8.13100000      8.89400000     -2.26100000
H      8.99700000      9.26600000     -2.09300000
H      8.04000000      8.92100000     -3.21400000
O    -14.98300000      4.54400000     -3.75200000
H    -15.62000000      4.13700000     -4.34000000
H    -15.50800000      5.10600000     -3.18300000
O    -14.25500000     -7.30200000      3.08800000
H    -14.59100000     -8.19100000      3.20600000
H    -13.55500000     -7.39500000      2.44200000
O     -4.84700000    -10.79500000     13.27000000
H     -5.46200000    -11.09700000     12.60100000
H     -4.01900000    -11.21700000     13.04200000
O     14.11600000     -2.98200000     11.79900000
H     13.28600000     -2.85300000     11.34100000
H     14.71500000     -2.35700000     11.39000000
O     -7.85600000     -9.62000000     -8.11200000
H     -8.30600000    -10.46400000     -8.11500000
H     -8.54800000     -8.97900000     -8.27700000
O     12.88200000     -9.35500000      6.34900000
H     13.34300000     -9.84700000      5.66900000
H     12.67400000     -8.51600000      5.93800000
O      2.84100000     -0.73500000     -3.77400000
H      3.48400000     -0.93500000     -4.45400000
H      2.89900000     -1.47100000     -3.16500000
O    -10.54800000     -0.23100000     13.33600000
H    -10.50300000     -0.20700000     12.38000000
H    -10.05900000      0.54200000     13.61800000
O      4.71500000     11.63900000      1.13500000
H      3.90500000     12.02400000      1.46900000
H      4.80000000     11.99300000      0.24900000
O     -9.00700000     -5.27900000     -7.15900000
H     -9.16700000     -5.85200000     -6.40900000
H     -9.84000000     -4.82900000     -7.29900000
O     10.67100000     -1.71400000     -1.74800000
H     11.54200000     -1.34500000     -1.89200000
H     10.27400000     -1.73800000     -2.61900000
O    -14.89300000      0.11200000     -2.37200000
H    -15.45800000      0.67400000     -1.84100000
H    -14.32400000      0.72100000     -2.84200000
O      4.03000000     10.00400000     12.43700000
H      3.60600000     10.35400000     13.22100000
H      4.20500000      9.08700000     12.64900000
O      0.70700000      8.32600000      5.45700000
H      1.31300000      8.99300000      5.13200000
H      0.90700000      7.54800000      4.93800000
O    -13.13300000      9.82600000      6.60000000
H    -14.03400000      9.56900000      6.79700000
H    -12.97600000     10.59200000      7.15300000
O      1.21000000     13.70400000     -7.08800000
H      1.17800000     13.08500000     -6.35800000
H      1.41000000     13.16300000     -7.85200000
O     -5.92300000     -0.40000000      7.51600000
H     -5.81200000     -0.41100000      8.46600000
H     -6.64100000     -1.01200000      7.35200000
O      1.36000000      2.29500000     15.03700000
H      1.67900000      2.94700000     15.66100000
H      1.72800000      2.56700000     14.19600000
O      7.16600000      8.46100000      1.87800000
H      8.10600000      8.28500000      1.86000000
H      6.86800000      8.09000000      2.70800000
O     -6.44800000      6.17800000     11.96500000
H     -6.92400000      6.47500000     12.74000000
H     -6.08700000      6.97900000     11.58400000
O    -11.35700000      4.42600000      8.58400000
H    -11.97100000      5.16000000      8.53700000
H    -10.88200000      4.56400000      9.40400000
O     -9.02800000     12.36300000      1.36900000
H     -9.08100000     13.24400000      1.74200000
H     -9.81700000     12.28200000      0.83400000
O      0.58000000     -0.45900000      4.35800000
H     -0.01600000      0.28600000      4.42900000
H      1.33000000     -0.21900000      4.90200000
O      9.69000000     -0.45900000     -6.64100000
H      9.54000000      0.21700000     -7.30200000
H     10.19000000     -1.13500000     -7.09900000
O      1.60600000     14.36000000      5.45200000
H      1.16000000     14.41500000      4.60700000
H      0.93600000     14.03900000      6.05600000
O      4.65900000     10.42500000    -11.73800000
H      4.45100000      9.64200000    -11.22900000
H      4.51600000     10.16500000    -12.64800000
O     -5.49100000     -8.89600000      0.87200000
H     -5.57000000     -8.05300000      0.42400000
H     -4.65600000     -9.25200000      0.56600000
O     -5.82800000     -0.74600000    -13.48400000
H     -5.61000000     -0.79100000    -12.55300000
H     -5.11200000     -1.20800000    -13.92000000
O      9.25500000      6.06300000      2.89300000
H      9.55200000      5.99000000      1.98600000
H      9.56500000      6.92300000      3.17700000
O      1.70300000    -11.31400000      8.34300000
H      1.05400000    -10.61000000      8.33900000
H      1.53000000    -11.79500000      9.15300000
O      6.55100000     12.00300000      3.24600000
H      6.44000000     12.94000000      3.08200000
H      5.81100000     11.59200000      2.79900000
O      3.52000000    -12.85500000     -2.51900000
H      4.09500000    -12.70500000     -1.76800000
H      3.79000000    -13.70800000     -2.86100000
O     -2.26700000      5.58800000    -12.08400000
H     -2.73800000      5.61500000    -12.91600000
H     -2.95300000      5.63900000    -11.41800000
O    -10.30100000     12.48500000      9.73000000
H     -9.95800000     13.36100000      9.55200000
H     -9.90200000     11.93000000      9.05900000
O      2.04000000      4.66800000      8.74800000
H      2.44300000      5.25000000      8.10400000
H      1.10100000      4.72400000      8.56800000
O     11.29400000      4.28800000     -5.14800000
H     11.21700000      5.14700000     -5.56500000
H     12.17800000      4.27700000     -4.78300000
O     10.99100000     -7.35100000     12.15400000
H     11.43200000     -6.50200000     12.20100000
H     11.09400000     -7.72300000     13.03000000
O      3.49500000     -8.45000000    -14.43500000
H      4.36300000     -8.14600000    -14.16900000
H      3.45500000     -9.35700000    -14.13100000
O     -2.70800000      8.86000000    -13.20100000
H     -2.21000000      8.38600000    -13.86700000
H     -2.49300000      9.78100000    -13.35100000
O      8.66000000      3.48600000     -5.69400000
H      8.13300000      3.69600000     -4.92300000
H      9.55100000      3.74000000     -5.45200000
O     -8.67200000     -1.96700000     -1.89500000
H     -8.41900000     -1.95200000     -2.81800000
H     -7.88400000     -1.69100000     -1.42700000
O     17.08600000     -3.95300000      2.37400000
H     16.92000000     -3.84700000      1.43800000
H     16.39100000     -4.53900000      2.67600000
O      2.23600000      0.73100000      6.07500000
H      3.09800000      0.69600000      6.48900000
H      2.23000000      1.56500000      5.60500000
O    -13.74000000      1.37000000    -12.56000000
H    -14.04700000      2.01300000    -13.19900000
H    -12.81000000      1.56800000    -12.44800000
O     -4.20900000      4.98100000    -14.52700000
H     -4.10900000      4.98100000    -15.47900000
H     -4.28900000      4.05500000    -14.29500000
O      8.53100000    -12.02000000     -2.62300000
H      8.02400000    -11.28200000     -2.96200000
H      9.39900000    -11.65500000     -2.45300000
O      3.81400000     15.16500000      8.64700000
H      3.61500000     14.22900000      8.68200000
H      3.21600000     15.51200000      7.98500000
O     -6.58200000    -15.05300000      7.20700000
H     -6.57500000    -14.95000000      6.25500000
H     -6.27700000    -15.94800000      7.35300000
O     -4.35200000      7.50300000     -1.16800000
H     -4.37100000      8.17300000     -1.85200000
H     -3.47000000      7.56100000     -0.80000000
O      0.00800000     11.58500000     -0.61600000
H     -0.46100000     11.93100000      0.14400000
H      0.59500000     12.29500000     -0.87700000
O    -10.13700000      7.93200000    -12.08800000
H     -9.46700000      8.55300000    -11.80300000
H    -10.18800000      8.05200000    -13.03600000
O    -10.88000000     -4.33200000    -13.44600000
H    -10.88500000     -4.74500000    -14.30900000
H    -10.20900000     -4.80700000    -12.95600000
O    -12.39900000     -4.49600000      6.32500000
H    -11.52900000     -4.82300000      6.09700000
H    -12.95700000     -4.77300000      5.59700000
O      0.40700000     -0.83500000      7.28300000
H     -0.00200000     -1.39100000      6.61900000
H      0.90200000     -0.18800000      6.78000000
O      8.64000000     11.22800000      4.79300000
H      7.89200000     11.56900000      4.30300000
H      9.22700000     11.97900000      4.88600000
O     -6.59000000     -5.34400000      8.00000000
H     -6.36300000     -5.41800000      7.07300000
H     -5.76400000     -5.12800000      8.43200000
O     -5.64300000     -5.46700000      5.58500000
H     -5.14300000     -4.70300000      5.29700000
H     -5.88700000     -5.91300000      4.77500000
O      7.67700000    -13.73800000      0.19600000
H      8.30100000    -13.96000000      0.88700000
H      8.13700000    -13.94300000     -0.61800000
O    -11.71000000     -1.35000000      5.36400000
H    -12.65500000     -1.25900000      5.24400000
H    -11.61500000     -2.08600000      5.96800000
O    -14.64500000      9.32900000      2.64100000
H    -14.72100000      8.38400000      2.77300000
H    -13.78100000      9.44700000      2.24500000
O      9.58900000     -8.72400000    -13.06900000
H     10.00600000     -8.62300000    -13.92400000
H      9.79600000     -7.91300000    -12.60500000
O    -11.00100000      5.78800000      3.75300000
H    -11.17600000      5.54300000      2.84500000
H    -11.83300000      5.64700000      4.20500000
O    -16.60500000      2.89600000     -5.43500000
H    -16.48300000      3.43900000     -6.21400000
H    -17.42800000      2.43300000     -5.59200000
O      3.01100000    -11.75100000     -7.88200000
H      3.43200000    -11.17500000     -7.24300000
H      2.98900000    -12.60700000     -7.45500000
O     10.45700000     -6.58900000    -11.64800000
H     10.40600000     -6.59600000    -10.69300000
H     11.04000000     -5.85800000    -11.85200000
O     -2.33200000     13.79200000     -7.17100000
H     -2.46600000     13.58400000     -6.24600000
H     -2.01100000     12.97600000     -7.55500000
O      6.34700000     -8.17500000     -6.24000000
H      5.85900000     -7.70500000     -5.56400000
H      6.11800000     -7.72700000     -7.05500000
O      2.08400000     10.22400000      4.02500000
H      2.73400000     10.68100000      4.55900000
H      2.59500000      9.80100000      3.33500000
O    -14.54900000     -9.97300000      2.50600000
H    -13.71800000    -10.37400000      2.25000000
H    -15.19300000    -10.67500000      2.41400000
O     -3.65000000     16.04100000     -7.98900000
H     -3.23500000     15.30400000     -7.54100000
H     -4.50000000     15.70300000     -8.27000000
O     -8.59400000     11.58800000    -11.63200000
H     -8.22300000     11.93200000    -12.44400000
H     -7.98200000     10.90400000    -11.36000000
O      6.14500000     -7.97300000      5.20300000
H      5.30200000     -8.41400000      5.09300000
H      5.98600000     -7.07600000      4.91100000
O     15.34400000     -1.50700000      0.30600000
H     14.75800000     -2.24200000      0.48500000
H     16.07700000     -1.89600000     -0.17100000
O    -10.20500000      0.43500000     10.61400000
H    -10.82900000      1.12700000     10.39600000
H     -9.34900000      0.86200000     10.57500000
O     -7.96700000      0.29300000    -15.37700000
H     -8.66900000     -0.35800000    -15.36700000
H     -7.38600000      0.02900000    -14.66400000
O     -3.19400000      0.46200000     -8.25400000
H     -2.30200000      0.11900000     -8.31600000
H     -3.63400000     -0.12400000     -7.63900000
O     10.60200000     -7.28000000      0.82300000
H     10.01200000     -6.59400000      1.13400000
H     10.12400000     -8.09500000      0.97900000
O     -3.37900000     -6.34900000      2.33800000
H     -4.05800000     -6.38300000      3.01100000
H     -2.64800000     -6.84300000      2.71000000
O    -14.96100000      7.64400000      5.74200000
H    -15.88400000      7.80800000      5.93700000
H    -14.71300000      8.35200000      5.14700000
O     -4.46300000     -3.45900000      4.41600000
H     -4.52600000     -3.63700000      3.47700000
H     -4.22000000     -2.53500000      4.46800000
O     11.67900000      0.35500000      8.38100000
H     11.66200000      1.30700000      8.28800000
H     10.82200000      0.06800000      8.06600000
O     -4.09400000      3.69100000     15.64500000
H     -4.66200000      3.66700000     14.87500000
H     -4.18700000      2.82300000     16.03700000
O     13.17800000      9.31600000     -8.19500000
H     13.80200000     10.04100000     -8.16600000
H     12.32700000      9.72600000     -8.04100000
O     14.56500000     -1.50500000     -4.79900000
H     14.09700000     -0.86800000     -5.33800000
H     15.06200000     -0.97400000     -4.17700000
O     -2.77200000     -5.26200000     14.39100000
H     -3.72200000     -5.34500000     14.47200000
H     -2.52800000     -4.63600000     15.07200000
O     15.25000000     -1.14600000     -8.43800000
H     14.96300000     -1.78200000     -7.78200000
H     14.73900000     -0.35900000     -8.24600000
O     -7.81900000      1.69500000     10.81900000
H     -7.32000000      2.49500000     10.65200000
H     -7.21800000      0.98600000     10.59100000
O      1.02400000    -11.31800000     -5.87300000
H      0.23800000    -10.84800000     -6.14900000
H      1.71900000    -10.66000000     -5.89900000
O      2.65600000     -5.62600000      9.60400000
H      3.43100000     -5.06600000      9.64500000
H      2.00400000     -5.17300000     10.14000000
O    -12.49700000      5.95600000     -1.82200000
H    -11.75400000      5.46400000     -2.17100000
H    -12.63700000      5.59300000     -0.94800000
O     -8.31800000     -6.72500000    -14.23100000
H     -7.41200000     -7.01500000    -14.33900000
H     -8.45300000     -6.71200000    -13.28400000
O     -8.54100000      5.26800000      6.45400000
H     -9.07200000      6.02800000      6.21500000
H     -8.97700000      4.90300000      7.22300000
O      9.12600000    -11.73400000     -8.69100000
H      8.28700000    -12.15500000     -8.50700000
H      9.15300000    -10.98300000     -8.09800000
O     10.79500000    -10.33400000      7.67700000
H     11.47400000    -10.05000000      7.06500000
H     10.81400000     -9.68100000      8.37600000
O      0.16300000    -12.40900000     -8.54700000
H      0.50300000    -11.89100000     -7.81700000
H      0.92500000    -12.56200000     -9.10600000
O      5.13100000    -10.06400000      9.25700000
H      4.85300000    -10.70000000      9.91700000
H      4.38100000     -9.47800000      9.15800000
O     -0.41500000    -18.03400000     -4.40100000
H     -0.86900000    -17.24100000     -4.68700000
H     -0.87100000    -18.74600000     -4.85100000
O     -4.72000000      1.78300000      4.12500000
H     -5.24900000      2.00900000      4.88900000
H     -4.49100000      2.62600000      3.73300000
O      3.59600000      9.41300000      2.08000000
H      3.97500000      9.95900000      1.39200000
H      4.31200000      9.27700000      2.70000000
O     15.81700000      0.99200000      7.81300000
H     15.46800000      1.74200000      8.29500000
H     15.39200000      0.23300000      8.21200000
O      2.56000000     -3.07000000     -1.09400000
H      2.19600000     -3.79900000     -0.59200000
H      2.10500000     -2.29800000     -0.75900000
O      1.18600000      1.26300000    -16.17400000
H      0.53700000      1.12500000    -15.48400000
H      1.28700000      0.40300000    -16.58400000
O     -4.73800000     -3.86100000      1.62800000
H     -4.24200000     -4.66200000      1.79800000
H     -4.92600000     -3.89000000      0.69000000
O    -11.92200000      1.46600000     -0.52800000
H    -12.57900000      1.86100000     -1.10100000
H    -11.85400000      0.56000000     -0.83000000
O      0.19500000      9.66700000    -11.33500000
H     -0.06600000      8.75500000    -11.46400000
H      0.37200000      9.73500000    -10.39700000
O     10.94200000     -3.13800000     -6.93000000
H     11.69900000     -3.68200000     -6.71300000
H     10.25300000     -3.76300000     -7.15500000
O      4.35800000      5.99100000    -14.23400000
H      4.65700000      5.20200000    -13.78200000
H      3.73800000      6.39500000    -13.62700000
O      7.93400000     -3.46100000     -3.29600000
H      8.49800000     -2.82800000     -3.74000000
H      8.38400000     -4.29900000     -3.40100000
O      4.41800000      6.47900000      9.20200000
H      4.76300000      7.12800000      9.81600000
H      3.62900000      6.88400000      8.84300000
O      2.49600000    -11.29400000      4.67200000
H      2.59200000    -10.44500000      5.10300000
H      1.57500000    -11.32900000      4.41400000
O     12.14900000     -3.04000000     10.12900000
H     12.60400000     -3.39300000      9.36400000
H     11.26700000     -3.40800000     10.07300000
O      7.96300000      9.61500000      9.06400000
H      8.90800000      9.69500000      9.19200000
H      7.76400000     10.22900000      8.35700000
O      7.05400000     -7.50800000     -9.46700000
H      6.57000000     -8.25900000     -9.80900000
H      7.75600000     -7.89400000     -8.94200000
O     12.05600000      7.82900000    -10.24000000
H     12.75600000      7.49900000    -10.80400000
H     12.50800000      8.35600000     -9.58100000
O      2.16300000      7.49300000     14.64300000
H      1.77300000      8.28300000     15.01700000
H      1.44900000      7.08000000     14.15700000
O      9.64600000     -5.48700000     -3.69200000
H     10.35900000     -5.63400000     -3.06900000
H      8.87000000     -5.83300000     -3.25200000
O     -9.23600000     11.01400000      7.51400000
H     -8.64600000     10.37900000      7.10700000
H     -9.49100000     11.59700000      6.79900000
O     -5.65500000     -2.97200000     13.24100000
H     -6.41000000     -3.09000000     13.81800000
H     -6.03400000     -2.73100000     12.39600000
O      6.50600000      2.30100000     -1.16100000
H      5.78000000      1.67800000     -1.18600000
H      7.28800000      1.75500000     -1.08300000
O      4.41400000     -1.78100000     -9.87000000
H      5.14300000     -1.16100000     -9.87400000
H      4.79500000     -2.59700000     -9.54600000
O      1.42400000     -6.68900000     16.69400000
H      1.39200000     -6.49400000     15.75700000
H      2.35200000     -6.83500000     16.87700000
O      8.92600000     -1.90300000      2.74700000
H      8.09700000     -2.32900000      2.96500000
H      8.81800000     -1.00100000      3.04900000
O    -11.31200000     -3.01300000      1.80600000
H    -10.76700000     -2.24500000      1.97800000
H    -12.02000000     -2.68500000      1.25200000
O     -3.87500000     13.45300000      6.53200000
H     -4.01600000     12.90600000      5.75900000
H     -3.85800000     12.83600000      7.26300000
O      1.23200000     12.34400000     -4.90000000
H      1.64500000     12.60500000     -4.07600000
H      0.91900000     11.45400000     -4.73800000
O      0.53200000     -4.32400000     10.94200000
H      1.02100000     -3.62100000     11.37000000
H     -0.25800000     -3.89800000     10.61000000
O    -10.09100000    -11.34100000      3.13100000
H     -9.24700000    -11.35900000      2.68000000
H     -9.98100000    -11.94200000      3.86800000
O      4.58900000     -8.50700000      2.47100000
H      5.19300000     -8.37800000      1.74000000
H      3.84000000     -7.94800000      2.26500000
O     -7.90500000      4.30400000     14.79200000
H     -8.11000000      5.21500000     14.58200000
H     -8.26400000      4.17500000     15.67000000
O      2.56000000    -13.13300000    -11.69900000
H      1.96000000    -13.59700000    -12.28400000
H      3.41300000    -13.53200000    -11.86600000
O    -10.41300000    -10.91500000      5.92300000
H    -10.26300000    -10.00600000      5.66400000
H    -10.13400000    -10.95200000      6.83800000
O      7.51600000     11.34300000      7.12500000
H      6.74600000     11.82900000      6.83300000
H      7.97800000     11.11800000      6.31800000
O    -17.08900000     -1.84600000      4.47700000
H    -16.74000000     -1.90700000      3.58800000
H    -17.31400000     -0.92200000      4.58300000
O      2.44500000     -1.15900000      9.28800000
H      3.02900000     -0.41300000      9.14900000
H      1.71400000     -1.00600000      8.68900000
O      4.83800000      9.78600000      4.67500000
H      4.60600000     10.69400000      4.86600000
H      5.76000000      9.82300000      4.41900000
O      9.92400000      6.12500000    -10.31200000
H      9.80800000      5.98000000    -11.25100000
H     10.57000000      6.82900000    -10.25600000
O    -12.31300000      2.07200000     10.14200000
H    -12.46500000      3.01700000     10.12300000
H    -13.14500000      1.70100000     10.43600000
O      3.60600000    -13.63500000     -6.05600000
H      4.36100000    -14.22200000     -6.02400000
H      2.98100000    -14.01400000     -5.43800000
O      0.51000000     -9.14200000     10.15000000
H     -0.28200000     -9.68000000     10.15700000
H      0.43800000     -8.59900000     10.93400000
O     11.06500000      5.03000000      4.89000000
H     10.36900000      4.70400000      4.32000000
H     11.53400000      4.24300000      5.16900000
O      7.38800000    -13.74400000      8.10700000
H      7.42800000    -12.88100000      7.69400000
H      6.53700000    -13.76200000      8.54300000
O     -6.29100000      3.32600000      0.25400000
H     -5.89500000      3.76400000     -0.49900000
H     -7.21600000      3.24400000      0.02400000
O     -9.70300000      0.44100000     -5.98200000
H    -10.38200000      0.26500000     -5.33100000
H    -10.15900000      0.39100000     -6.82200000
O     -8.07600000     -2.61500000      7.46600000
H     -8.03700000     -3.44300000      7.94500000
H     -8.67100000     -2.78800000      6.73700000
O    -13.48200000     -3.32800000      3.59900000
H    -12.81900000     -2.70500000      3.30200000
H    -13.18500000     -4.17300000      3.26200000
O      7.08000000      2.33400000     -7.38200000
H      6.49400000      1.82600000     -6.82200000
H      7.68800000      2.75500000     -6.77300000
O     -0.78300000     -2.78100000    -11.82200000
H     -0.89800000     -3.73000000    -11.85200000
H     -1.64100000     -2.44400000    -11.56100000
O     12.49300000     -1.54000000     -9.05200000
H     11.95900000     -1.48700000     -8.25900000
H     12.89700000     -2.40700000     -9.01100000
O     -5.04400000     -7.31200000    -14.22100000
H     -5.40200000     -7.53000000    -15.08100000
H     -4.45700000     -8.03900000    -14.01400000
O    -17.25000000      0.66800000      5.15300000
H    -16.90400000      0.26300000      5.94800000
H    -17.78800000      1.39400000      5.46900000
O     -5.76200000     10.55700000      5.46800000
H     -4.93100000     10.95700000      5.21400000
H     -6.23000000     10.43100000      4.64300000
O     -9.77000000      4.08700000     11.02400000
H     -9.02800000      4.69100000     11.00400000
H     -9.37200000      3.22000000     11.09900000
O     -0.84600000      1.76500000      4.53900000
H     -0.84700000      2.39800000      3.82000000
H     -1.59400000      2.01700000      5.08100000
O      7.11600000     -2.11000000     -7.12100000
H      7.62200000     -1.55600000     -6.52600000
H      6.20400000     -1.94700000     -6.88100000
O     -1.40100000    -14.20700000     -0.99700000
H     -0.75300000    -13.61600000     -1.37900000
H     -2.10300000    -13.63100000     -0.69500000
O      1.91900000     17.08600000     -4.42900000
H      2.71600000     17.10000000     -4.95900000
H      1.26700000     16.66600000     -4.99000000
O     -9.77900000     -6.06500000      4.94100000
H     -9.91200000     -6.61600000      4.17000000
H     -9.11000000     -5.43500000      4.67400000
O      5.36100000      8.71100000     10.03200000
H      5.84300000      9.22900000      9.38700000
H      5.01400000      9.35700000     10.64700000
O     -2.16400000     13.48800000    -11.50200000
H     -1.86200000     13.46400000    -12.41000000
H     -2.20700000     12.56900000    -11.23900000
O     -4.79300000      3.24800000     -6.78900000
H     -4.10900000      3.33400000     -7.45300000
H     -4.40900000      3.62700000     -5.99900000
O      3.70000000     -4.57300000    -12.47000000
H      3.68700000     -3.74600000    -12.95100000
H      4.57000000     -4.93500000    -12.64000000
O     -8.13300000     -9.46000000    -12.54600000
H     -8.93000000     -9.24600000    -12.06200000
H     -7.44000000     -8.98000000    -12.09100000
O      2.42600000     -6.96200000      3.82100000
H      2.42600000     -6.21500000      4.42000000
H      2.87200000     -7.65800000      4.30500000
O      2.76200000     13.24700000      1.78000000
H      2.02300000     13.59100000      2.28200000
H      3.10600000     14.00600000      1.31000000
O      0.90300000      9.52300000     -4.53400000
H      0.60200000      9.18700000     -3.69000000
H      0.10300000      9.63200000     -5.04800000
O    -15.51000000     -8.61100000      5.61200000
H    -14.63300000     -8.23000000      5.57200000
H    -15.36600000     -9.51400000      5.89700000
O    -10.74000000      5.18800000      0.52600000
H    -10.51800000      6.08900000      0.76000000
H    -11.60600000      5.04800000      0.90700000
O     11.90200000     -4.29300000    -11.28600000
H     11.06900000     -3.94300000    -10.97000000
H     12.52400000     -4.10300000    -10.58300000
O      3.64800000     15.23900000      0.29800000
H      4.39300000     15.32300000     -0.29700000
H      2.88300000     15.41400000     -0.25000000
O      1.48800000    -16.96300000     -2.22400000
H      1.03900000    -17.63300000     -2.73900000
H      2.36300000    -16.91200000     -2.60900000
O      6.55800000      3.07100000    -15.90500000
H      5.73800000      2.60300000    -15.74800000
H      6.66200000      3.63500000    -15.13800000
O      4.84700000    -11.34600000      2.13200000
H      5.66300000    -11.29200000      2.62900000
H      4.38900000    -10.53000000      2.33400000
O     -8.52800000     -1.14900000    -12.91200000
H     -7.57900000     -1.23900000    -12.98900000
H     -8.74200000     -1.56800000    -12.07800000
O    -12.44100000     11.21400000      4.48000000
H    -13.21100000     11.61600000      4.07800000
H    -12.78900000     10.71100000      5.21500000
O     -6.55000000      0.67100000     -2.62600000
H     -7.30700000      1.23800000     -2.77200000
H     -5.92200000      0.93200000     -3.29900000
O      6.52100000     -7.79600000    -13.42800000
H      6.89300000     -7.82000000    -12.54600000
H      6.92500000     -7.03100000    -13.83700000
O     -2.10800000     10.99000000      6.05700000
H     -2.57200000     11.37900000      5.31600000
H     -2.73300000     11.03300000      6.78100000
O     -6.47400000      5.30000000     -7.66700000
H     -5.92300000      4.54600000     -7.45800000
H     -7.06400000      5.38100000     -6.91700000
O     10.14500000     10.37700000      1.89400000
H     10.60600000     10.48100000      2.72600000
H     10.00300000      9.43400000      1.81400000
O      3.60400000      9.54900000     -4.17400000
H      2.68800000      9.72800000     -4.38500000
H      4.08900000     10.26400000     -4.58500000
O    -10.35800000     12.96500000      5.27200000
H    -10.82400000     12.15200000      5.07800000
H    -11.03100000     13.64400000      5.22700000
O      9.03000000     -3.30600000      7.00800000
H      9.56700000     -3.57800000      6.26300000
H      8.33100000     -3.95900000      7.05000000
O      5.59900000      1.27200000     -4.96600000
H      5.98000000      2.03000000     -4.52300000
H      4.67800000      1.50600000     -5.08900000
O    -14.07900000      1.43400000     -4.89200000
H    -14.88700000      1.92700000     -5.03400000
H    -13.47700000      1.76300000     -5.55900000
O      0.98000000      1.43900000     11.46800000
H      1.31400000      0.68400000     11.95300000
H      0.37900000      1.06400000     10.82500000
O     10.06600000     -2.22900000     -4.34400000
H     10.84700000     -2.29500000     -4.89400000
H      9.49500000     -1.61900000     -4.81000000
O     -3.78500000     12.12300000      4.26600000
H     -3.43600000     11.39400000      3.75200000
H     -3.72500000     12.87800000      3.68200000
O      8.29800000      8.42800000     11.75700000
H      8.40100000      8.97900000     10.98000000
H      9.15400000      8.01500000     11.87100000
O     -1.65600000    -10.76700000      9.38700000
H     -2.22900000    -10.61900000      8.63400000
H     -1.47700000    -11.70700000      9.36900000
O     14.69400000     -3.04700000      4.31400000
H     14.20700000     -2.73000000      3.55400000
H     15.24900000     -2.30900000      4.56800000
O     10.30700000     12.68200000     -1.59900000
H      9.89300000     12.62700000     -0.73800000
H     10.87300000     13.45300000     -1.54400000
O     -4.00600000     -4.33700000     -9.37100000
H     -4.37000000     -4.27200000     -8.48800000
H     -3.61200000     -5.20900000     -9.40400000
O     -1.22600000      3.46700000     -7.46500000
H     -0.26900000      3.46900000     -7.46100000
H     -1.46200000      2.81200000     -8.12100000
O     13.63000000     -4.04900000     -8.88800000
H     13.23100000     -4.83000000     -8.50500000
H     14.57200000     -4.21300000     -8.84300000
O      5.72200000     -7.40100000     13.67500000
H      5.12100000     -7.07000000     14.34200000
H      5.18900000     -7.46600000     12.88300000
O      5.98000000      8.73300000     -0.59500000
H      6.63700000      8.84600000     -1.28200000
H      6.46800000      8.83500000      0.22200000
O     -9.81400000     -7.43100000      2.33200000
H     -9.24200000     -7.94500000      1.76200000
H     -9.53500000     -6.52500000      2.19800000
O      4.12700000      9.89800000      7.52900000
H      4.57000000      9.17000000      7.09200000
H      3.38000000      9.49400000      7.97000000
O     -1.59400000     -7.83100000     15.88200000
H     -1.00200000     -7.21300000     16.31200000
H     -1.46900000     -7.67100000     14.94700000
O     -4.01300000      3.34800000    -17.03500000
H     -3.17200000      3.56000000    -17.44200000
H     -3.90700000      2.45000000    -16.72200000
O      8.01900000    -11.27200000      6.98400000
H      8.91100000    -10.99700000      7.19800000
H      8.03200000    -11.40900000      6.03700000
O      7.45800000    -10.82400000      4.20700000
H      7.17300000    -10.07900000      4.73600000
H      7.96700000    -10.43300000      3.49700000
O     -0.81600000    -13.78000000      8.55200000
H     -0.15100000    -14.33400000      8.96100000
H     -0.43500000    -13.53100000      7.71000000
O     -0.31400000     -6.90400000      6.38400000
H     -0.84600000     -7.69900000      6.42500000
H      0.49600000     -7.13300000      6.84000000
O      6.82900000    -16.88700000     -0.03000000
H      7.51600000    -17.54500000      0.07600000
H      6.63500000    -16.59600000      0.86100000
O    -11.58200000     -6.75300000     -2.23700000
H    -10.71400000     -6.95500000     -1.89000000
H    -11.64100000     -7.26100000     -3.04600000
O      6.99300000     -5.46700000     10.15800000
H      6.10800000     -5.74000000     10.39900000
H      7.53300000     -5.71600000     10.90800000
O     11.41700000     13.21400000      2.01500000
H     11.46700000     12.66900000      2.80000000
H     10.48700000     13.22100000      1.78700000
O     -2.97800000     -8.47800000      0.12800000
H     -2.12200000     -8.80700000     -0.14700000
H     -2.78300000     -7.66700000      0.59700000
O    -16.59400000     -3.91300000      5.82800000
H    -16.96900000     -3.11600000      5.45200000
H    -16.03400000     -3.60200000      6.53900000
O      5.51100000     -3.41700000     -4.44800000
H      5.71900000     -2.49200000     -4.58200000
H      6.21400000     -3.74200000     -3.88600000
O     13.69900000      0.55600000     -6.24500000
H     13.33000000      1.02400000     -6.99400000
H     14.23900000      1.20700000     -5.79800000
O     -2.88700000    -17.39300000      0.55900000
H     -3.73800000    -17.81900000      0.45500000
H     -2.59600000    -17.21900000     -0.33600000
O     -6.12800000      6.40900000      6.65800000
H     -5.77100000      6.66200000      5.80700000
H     -6.94300000      5.95200000      6.45000000
O    -11.22200000     11.86600000     -0.12700000
H    -11.68300000     11.36800000     -0.80200000
H    -11.61100000     12.74000000     -0.16500000
O      0.13600000    -16.21500000      5.85200000
H     -0.69800000    -15.74500000      5.82800000
H      0.12400000    -16.76400000      5.06800000
O     -5.04200000      6.56500000     -5.02000000
H     -4.15500000      6.20500000     -5.01900000
H     -5.44200000      6.21300000     -5.81500000
O      0.72900000     12.11700000    -13.03700000
H      0.87400000     11.42900000    -12.38800000
H     -0.14400000     11.93900000    -13.38500000
O      3.90400000    -13.28700000      7.84000000
H      3.97300000    -13.89000000      8.58000000
H      3.55000000    -12.48200000      8.21900000
O     13.54500000     12.45700000     -0.33700000
H     12.63500000     12.56300000     -0.06000000
H     14.05100000     12.94800000      0.31000000
O     -1.60300000     11.35700000     -8.24500000
H     -0.75000000     11.26200000     -8.66800000
H     -2.23700000     11.24000000     -8.95300000
O      6.52800000     -4.37500000     -0.43400000
H      7.20200000     -3.69900000     -0.49700000
H      6.62600000     -4.72900000      0.45000000
O     15.74200000      7.27900000     -2.61400000
H     15.09500000      6.70600000     -2.20300000
H     16.55500000      6.77400000     -2.59600000
O     11.08700000      3.99700000      1.52100000
H     11.07600000      3.49200000      0.70800000
H     10.43900000      3.56700000      2.07800000
O    -12.36900000      4.38300000     11.85600000
H    -11.67600000      3.78100000     11.58600000
H    -11.90700000      5.17800000     12.12100000
O     -1.95900000    -16.74100000     -2.01200000
H     -1.92300000    -15.79600000     -1.86300000
H     -1.08700000    -16.96600000     -2.33500000
O      7.08600000     -1.95600000    -12.57700000
H      6.75600000     -1.40300000    -11.86900000
H      7.99300000     -2.14100000    -12.33400000
O     -5.63600000     16.40200000      1.71100000
H     -5.43600000     16.58200000      0.79300000
H     -6.56600000     16.17200000      1.71300000
O     14.71700000     -8.43300000     -2.96700000
H     14.52400000     -7.80400000     -2.27300000
H     13.89200000     -8.52500000     -3.44400000
O      4.66200000     10.07700000     -7.54000000
H      4.75100000     10.85600000     -6.99200000
H      5.53100000      9.95400000     -7.92400000
O      4.63600000      0.58200000      8.76100000
H      5.11000000      1.29500000      8.33300000
H      5.25600000     -0.14700000      8.76800000
O      5.56200000     -0.34200000     13.17400000
H      5.21500000      0.13500000     13.92800000
H      5.35000000      0.21200000     12.42200000
O    -10.66500000    -14.68500000      2.10900000
H    -11.32900000    -15.31700000      2.38300000
H    -10.37800000    -14.27100000      2.92300000
O     -2.81600000     -6.92700000     -9.44500000
H     -3.14800000     -7.80000000     -9.65500000
H     -1.96300000     -6.88500000     -9.87700000
O      6.00500000    -12.13200000     -4.58600000
H      6.37900000    -12.97900000     -4.34300000
H      5.13300000    -12.34200000     -4.92200000
O     -4.78700000      9.26100000    -14.76900000
H     -5.18800000      8.74500000    -15.46800000
H     -4.05300000      8.72600000    -14.46600000
O     -8.42900000      2.04200000      5.03500000
H     -8.20200000      1.72900000      4.15900000
H     -9.30400000      1.68800000      5.19600000
O     12.52600000      4.98300000     11.30800000
H     12.24700000      4.12700000     10.98400000
H     13.46100000      4.88000000     11.48300000
O      6.93500000     -3.93700000     13.43100000
H      7.34800000     -4.33900000     12.66800000
H      7.58900000     -3.32100000     13.76100000
O     -4.15900000    -13.15700000     -0.83300000
H     -3.91400000    -13.53600000     -1.67700000
H     -4.54900000    -12.31200000     -1.05400000
O     14.63900000      8.37800000      0.44000000
H     14.06500000      7.91200000      1.04900000
H     14.23600000      8.24600000     -0.41800000
O     10.45800000     -9.01000000     -5.07700000
H      9.77000000     -8.78400000     -4.45200000
H     11.19500000     -9.28600000     -4.53300000
O    -15.11200000      0.17200000      0.87800000
H    -15.59700000      0.80000000      0.34300000
H    -15.07400000      0.57500000      1.74500000
O      6.65000000      8.48700000     -5.53700000
H      6.62000000      9.35000000     -5.12300000
H      7.55500000      8.19800000     -5.42300000
O     -3.82200000     14.54500000      2.73200000
H     -3.21800000     15.28600000      2.68800000
H     -4.64300000     14.88300000      2.37400000
O     -5.88100000      2.26300000      6.62800000
H     -6.76500000      2.58500000      6.45500000
H     -6.00500000      1.35100000      6.89000000
O      5.09000000     12.21800000     -9.80400000
H      5.97600000     12.09900000     -9.46200000
H      5.05000000     11.64600000    -10.57100000
O     10.52100000     -8.67500000      9.78000000
H     10.48600000     -8.03000000     10.48600000
H      9.68400000     -9.13600000      9.83400000
O     14.98400000      7.62800000     -6.01100000
H     14.48600000      7.97600000     -6.75100000
H     15.79500000      7.30000000     -6.40100000
O      6.56400000      7.41800000     -9.46300000
H      6.75300000      6.77900000     -8.77500000
H      6.81200000      8.26000000     -9.08100000
O     11.61800000     11.48900000     -6.77400000
H     11.01200000     11.57100000     -6.03800000
H     11.18500000     11.94800000     -7.49400000
O     11.87900000      6.53600000     -6.56000000
H     12.25300000      7.08100000     -7.25200000
H     11.91300000      7.08500000     -5.77700000
O    -12.33100000     -6.30900000      1.27400000
H    -11.50700000     -6.19100000      1.74600000
H    -12.12000000     -6.09600000      0.36600000
O     -3.47400000      8.15300000     10.40900000
H     -3.06400000      8.12700000      9.54500000
H     -3.07400000      7.42600000     10.88700000
O     13.99300000     -5.55100000      5.86900000
H     14.51800000     -6.20200000      5.40300000
H     14.40000000     -4.71300000      5.64800000
O     -3.67400000     -5.87900000     -3.59100000
H     -4.44200000     -6.39100000     -3.84400000
H     -3.28300000     -6.37400000     -2.87100000
O      1.70800000      6.41300000     -8.72400000
H      1.71200000      7.13800000     -8.09900000
H      1.42400000      5.65600000     -8.21100000
O      2.18800000     15.59300000     -1.99200000
H      2.08600000     16.00800000     -2.84900000
H      1.81600000     16.22400000     -1.37500000
O      8.28900000     14.37600000      7.93700000
H      9.07100000     14.88700000      8.14500000
H      8.47200000     13.99600000      7.07800000
O      7.54100000      1.14900000     16.32600000
H      7.52600000      1.40100000     15.40300000
H      8.44000000      0.86200000     16.48200000
O    -13.78600000      5.77200000      8.42300000
H    -14.18900000      5.27200000      9.13200000
H    -14.52500000      6.13500000      7.93500000
O     -9.37700000     -8.24400000      6.70100000
H     -9.43800000     -7.43400000      6.19400000
H     -9.76700000     -8.02600000      7.54800000
O    -14.32900000      8.83800000     -4.28200000
H    -14.50200000      8.33200000     -5.07600000
H    -13.42200000      9.12900000     -4.37700000
O    -11.80800000    -13.23700000      4.72800000
H    -12.34000000    -13.66500000      5.40000000
H    -11.51300000    -12.42500000      5.13900000
O      9.85400000     -6.59100000     -8.92500000
H      9.94800000     -6.77600000     -7.99100000
H      9.47500000     -5.71200000     -8.95800000
O     -8.76700000     -7.25900000     -5.04200000
H     -8.46500000     -7.09600000     -4.14800000
H     -9.48900000     -7.87900000     -4.94000000
O      2.82500000     -7.94400000    -10.45100000
H      3.39700000     -7.53800000     -9.80000000
H      3.09100000     -8.86400000    -10.46300000
O      2.78500000      4.98500000    -11.10400000
H      2.40600000      5.67800000    -10.56300000
H      2.25100000      4.21400000    -10.91500000
O     -3.01900000     -5.82400000     -6.72000000
H     -3.42700000     -6.42300000     -6.09600000
H     -3.07900000     -6.27700000     -7.56100000
O     -2.44700000      3.28600000      6.26600000
H     -3.36800000      3.51000000      6.13100000
H     -2.19000000      3.78900000      7.03800000
O      4.85800000    -13.11200000     -0.04700000
H      5.71800000    -13.50800000      0.09500000
H      4.76500000    -12.48100000      0.66600000
O     12.62400000     -0.85800000      3.47900000
H     11.89000000     -1.47000000      3.52500000
H     12.23800000     -0.00400000      3.67500000
O     -6.97400000      9.04000000      7.65300000
H     -6.54000000      9.55900000      6.97700000
H     -6.61900000      8.15800000      7.54300000
O     11.88900000     11.03800000      4.08900000
H     11.77800000     11.47800000      4.93200000
H     12.68600000     10.51800000      4.19300000
O      2.93800000     16.21600000     -6.75100000
H      3.43000000     16.49900000     -7.52200000
H      2.30300000     15.58600000     -7.09000000
O      4.39100000     -9.77400000     -4.09200000
H      5.14400000    -10.32700000     -4.29800000
H      3.66800000    -10.38900000     -3.97000000
O     -9.83200000    -13.68800000     -0.31700000
H    -10.28600000    -13.04700000     -0.86500000
H    -10.34800000    -13.72300000      0.48800000
O    -12.40500000      1.68900000      2.34300000
H    -12.36800000      1.70100000      1.38600000
H    -13.33300000      1.57000000      2.54600000
O     -0.72900000      3.71200000      2.44900000
H     -1.61100000      4.05600000      2.30800000
H     -0.26600000      3.90000000      1.63200000
O     10.02400000      3.00400000     -0.79600000
H     10.88600000      2.82700000     -1.17200000
H      9.42900000      2.43200000     -1.28100000
O     -1.62800000     15.94500000      1.81500000
H     -1.73500000     16.19500000      0.89700000
H     -1.74600000     16.76100000      2.30100000
O      2.67300000      6.28600000      3.64300000
H      2.14200000      6.63400000      2.92600000
H      3.29600000      5.69900000      3.21500000
O      2.67500000     -1.55200000      2.55800000
H      1.85400000     -1.31900000      2.99300000
H      2.40400000     -2.03900000      1.78000000
O     -6.65700000     11.31600000     -4.79700000
H     -6.97300000     11.85600000     -5.52200000
H     -6.38800000     11.94600000     -4.12800000
O      3.60900000      4.31900000     -0.76200000
H      4.27800000      4.98300000     -0.59200000
H      4.09800000      3.49900000     -0.82900000
O      0.12400000     -9.24500000     13.70600000
H      0.04900000     -8.29200000     13.67100000
H     -0.47700000     -9.55800000     13.02900000
O     10.70500000      8.80700000      9.63000000
H     10.81600000      8.30500000     10.43800000
H     11.31000000      8.40000000      9.01000000
O      9.97000000     -4.23600000      9.47900000
H      9.21000000     -4.73800000      9.77400000
H      9.72700000     -3.92200000      8.60900000
O    -12.59300000     -7.24500000     -6.33800000
H    -13.04300000     -6.53200000     -5.88500000
H    -12.72700000     -7.05900000     -7.26800000
O      7.02700000     17.17300000      3.83700000
H      6.84900000     17.07500000      4.77200000
H      6.89900000     16.29700000      3.47500000
O      6.60800000     -4.22500000      2.68200000
H      5.97700000     -4.81200000      3.09900000
H      6.20500000     -3.35800000      2.74400000
O    -10.46700000     -0.58400000      2.50800000
H    -11.15200000      0.06600000      2.34900000
H     -9.65300000     -0.08100000      2.49800000
O     -0.26500000     -6.53600000     13.05000000
H      0.14400000     -5.87800000     12.48800000
H     -1.13000000     -6.17700000     13.25000000
O    -12.08600000     -4.28400000     -2.96100000
H    -12.23500000     -5.20200000     -2.73600000
H    -12.95600000     -3.88500000     -2.92800000
O    -12.23300000      7.96300000    -10.43800000
H    -11.47200000      7.96400000    -11.01800000
H    -11.86300000      7.89500000     -9.55800000
O    -15.21200000      0.76300000     -8.23100000
H    -16.05400000      0.88600000     -8.66900000
H    -14.96900000      1.63800000     -7.92800000
O    -13.11700000     -7.81400000      5.77800000
H    -12.60300000     -8.20800000      5.07400000
H    -12.46700000     -7.53800000      6.42400000
O     -4.79600000      0.92900000     16.32500000
H     -5.31000000      0.25400000     15.88200000
H     -4.27700000      0.45000000     16.97100000
O     -8.06200000      1.34400000      2.29000000
H     -8.53700000      1.65000000      1.51700000
H     -7.17600000      1.17200000      1.97300000
O      1.92200000     -5.50700000    -15.36600000
H      1.02800000     -5.72600000    -15.62600000
H      1.96300000     -5.73200000    -14.43600000
O      8.31600000     -4.24400000     -8.40700000
H      8.06800000     -3.70800000     -7.65400000
H      7.48400000     -4.53300000     -8.78100000
O     -8.07000000      6.96100000     13.99100000
H     -8.37000000      7.59400000     13.33800000
H     -8.29700000      7.35900000     14.83100000
O      9.01000000      2.75300000      3.40700000
H      8.80400000      3.56700000      3.86600000
H      8.16500000      2.43700000      3.08700000
O      6.71600000    -13.84900000      3.50000000
H      5.92800000    -13.76700000      4.03700000
H      7.21900000    -13.05800000      3.69100000
O    -11.64700000      8.65500000     -7.80400000
H    -10.76200000      8.77200000     -8.14900000
H    -11.57300000      8.87400000     -6.87500000
O      2.53300000     18.07000000      2.62300000
H      3.35900000     18.49000000      2.86300000
H      2.75400000     17.51700000      1.87400000
O      2.68100000     -9.08100000     -6.01100000
H      3.21400000     -8.98100000     -5.22200000
H      2.12100000     -8.30500000     -6.02200000
O     16.42700000      5.32100000      6.63400000
H     16.57900000      4.42900000      6.94600000
H     16.25100000      5.22100000      5.69900000
O     10.99400000      3.53900000    -10.03900000
H     10.96300000      4.45300000     -9.75800000
H     11.82800000      3.45900000    -10.50200000
O     -8.56800000      5.00000000     -0.88900000
H     -7.90600000      5.59000000     -0.52700000
H     -9.30900000      5.07400000     -0.28700000
O     -4.33300000      5.75100000    -10.29400000
H     -4.31700000      6.02200000     -9.37600000
H     -4.95300000      6.35000000    -10.71000000
O    -14.00100000      0.85100000      7.79900000
H    -13.16200000      1.17900000      7.47600000
H    -14.21400000      1.42400000      8.53600000
O     -1.49300000      2.69600000    -10.91600000
H     -1.40100000      3.64100000    -11.03600000
H     -0.80600000      2.31700000    -11.46400000
O     -1.95300000     -5.21700000    -12.46900000
H     -1.60300000     -5.87300000    -11.86500000
H     -2.86800000     -5.11500000    -12.20700000
O      5.51400000     -3.01600000    -14.34700000
H      4.93000000     -2.42400000    -14.82100000
H      6.03200000     -2.44200000    -13.78400000
O     -6.19500000     14.77000000      7.65000000
H     -5.26400000     14.57000000      7.55600000
H     -6.32400000     15.56000000      7.12400000
O     -2.91500000      4.46500000      1.01800000
H     -3.52700000      4.53900000      1.74900000
H     -3.46900000      4.49200000      0.23700000
O    -12.55100000    -11.05900000     -4.01300000
H    -11.83700000    -11.66600000     -3.81900000
H    -13.04100000    -10.99600000     -3.19400000
O     12.91900000      2.14000000     -8.22200000
H     12.75100000      3.07600000     -8.11200000
H     12.48500000      1.91400000     -9.04400000
O      9.39500000      8.88900000     -4.82100000
H     10.24300000      8.45800000     -4.72100000
H      9.60600000      9.75000000     -5.18200000
O     -9.60000000     10.03200000     -5.40700000
H     -9.28000000     10.87500000     -5.72800000
H     -8.83600000      9.45600000     -5.44500000
O     -7.27000000     -2.78500000      1.67400000
H     -6.38200000     -3.14300000      1.67800000
H     -7.51600000     -2.76900000      0.74900000
O     -1.28400000      3.38400000     10.55600000
H     -0.42200000      2.97100000     10.59800000
H     -1.88100000      2.72900000     10.91700000
O      1.72800000     -6.38100000    -12.21300000
H      2.14900000     -7.00300000    -11.62000000
H      2.34000000     -5.64800000    -12.26600000
O     -5.51400000     -0.65500000    -10.92000000
H     -6.28400000     -0.55900000    -10.35900000
H     -5.18000000      0.23600000    -11.02300000
O      0.98300000     17.29800000     -0.04500000
H      0.81300000     17.91200000      0.66900000
H      0.13900000     17.20600000     -0.48800000
O     11.68100000     -4.11100000     -0.84500000
H     12.56100000     -4.04900000     -1.21800000
H     11.36200000     -3.20900000     -0.83200000
O     -5.97200000     -0.61000000     10.67900000
H     -5.63900000     -0.36700000     11.54300000
H     -6.26500000     -1.51600000     10.78100000
O     -3.55100000     -9.43500000     -2.45400000
H     -2.78500000     -8.97700000     -2.79900000
H     -3.64000000     -9.11200000     -1.55800000
O      5.03800000     11.93700000     11.05400000
H      5.50200000     12.20100000     11.84800000
H      4.37700000     11.31600000     11.35800000
O     12.25000000     -0.83800000    -12.44900000
H     12.41000000      0.05400000    -12.75800000
H     12.49700000     -0.81800000    -11.52400000
O     -7.10900000     12.55400000     -9.14900000
H     -6.51400000     13.29000000     -9.28900000
H     -7.77200000     12.64700000     -9.83300000
O     -2.95000000     -9.46600000    -13.59600000
H     -2.95300000     -9.52300000    -12.64000000
H     -3.60500000    -10.10400000    -13.87600000
O      8.57800000     15.69900000      0.93000000
H      8.63000000     14.74700000      0.84400000
H      8.87700000     15.87600000      1.82100000
O      8.80100000      1.43200000     -2.53300000
H      9.50400000      1.25100000     -3.15700000
H      8.38800000      0.58100000     -2.38500000
O     -7.15400000     -5.89600000      1.52900000
H     -7.97600000     -5.40800000      1.48000000
H     -7.00400000     -6.20400000      0.63600000
O      7.23300000     12.84800000     -2.17000000
H      6.93600000     13.75100000     -2.05400000
H      8.10200000     12.82800000     -1.76900000
O     -5.62500000      3.40200000     13.20200000
H     -5.82500000      3.67900000     12.30800000
H     -6.40500000      3.63700000     13.70500000
O     -8.61300000      5.02100000     -5.66300000
H     -8.95100000      5.48200000     -4.89500000
H     -9.26800000      4.34800000     -5.84600000
O      5.41300000      4.67800000      4.86700000
H      6.11700000      4.02900000      4.89300000
H      5.14500000      4.70400000      3.94900000
O      4.27000000      2.01300000     -9.65300000
H      4.51000000      2.93800000     -9.58700000
H      4.02700000      1.76500000     -8.76100000
O     -6.77200000     -8.05000000      9.03700000
H     -7.51800000     -7.97700000      8.44100000
H     -6.92700000     -8.86500000      9.51500000
O     17.30000000     -0.25400000     -3.61000000
H     17.33100000     -1.07500000     -4.10200000
H     18.18400000     -0.15200000     -3.25800000
O     -2.09200000     -8.06300000      3.86400000
H     -1.97300000     -8.89900000      3.41200000
H     -1.75900000     -8.21900000      4.74700000
O      0.65500000     -9.87600000    -11.27700000
H      1.60100000     -9.89800000    -11.13000000
H      0.55500000     -9.44800000    -12.12700000
O     -7.81000000     13.33800000      4.58100000
H     -7.34400000     13.93200000      5.16900000
H     -8.73400000     13.46000000      4.79900000
O      2.42600000     -3.83400000    -10.22900000
H      2.83800000     -4.18400000    -11.01900000
H      3.09500000     -3.27200000     -9.83800000
O    -11.01700000     -3.31200000     -7.14300000
H    -11.89300000     -2.93400000     -7.06700000
H    -10.52400000     -2.67300000     -7.65900000
O     -9.39500000     -2.44600000    -15.27900000
H     -8.85700000     -3.23700000    -15.24000000
H     -9.25700000     -2.02000000    -14.43300000
O     -1.32600000      5.64600000     -1.10100000
H     -1.83600000      5.18700000     -0.43400000
H     -0.42900000      5.63100000     -0.76900000
O     -8.08900000    -13.35400000     -7.62400000
H     -8.20100000    -14.25900000     -7.33200000
H     -7.80400000    -13.42900000     -8.53400000
O      4.70500000     -7.39500000     10.85900000
H      4.07300000     -6.68900000     10.72200000
H      4.16800000     -8.15600000     11.07900000
O    -13.43700000      5.31600000      5.01000000
H    -13.37400000      4.60400000      5.64700000
H    -13.78300000      6.05500000      5.51100000
O     10.36400000     12.45000000     -4.38500000
H     10.69600000     13.32300000     -4.59500000
H     10.10800000     12.50600000     -3.46500000
O     -1.60800000     -2.80200000      9.93700000
H     -2.31200000     -3.26200000     10.39400000
H     -2.01300000     -2.48700000      9.12900000
O      4.15500000      1.41500000    -15.73800000
H      3.21700000      1.59300000    -15.79400000
H      4.22500000      0.69100000    -15.11500000
O    -10.87500000      3.56700000     -2.69500000
H    -11.55500000      2.99400000     -2.34000000
H    -10.92200000      3.43700000     -3.64200000
O    -12.24000000     10.57400000     -5.15300000
H    -12.68700000     11.29700000     -5.59300000
H    -11.32200000     10.84500000     -5.11900000
O     -1.11200000     -0.46500000     12.74100000
H     -1.14400000     -0.33000000     11.79400000
H     -2.02800000     -0.57100000     12.99900000
O     11.02500000     -3.43900000      3.24800000
H     10.72400000     -3.98200000      3.97700000
H     10.28300000     -2.86500000      3.05600000
O      2.90500000      5.79400000      6.33600000
H      3.79000000      5.80700000      6.70100000
H      3.03200000      5.92400000      5.39700000
O     -1.05900000      7.58300000     -3.03300000
H     -1.38100000      6.89700000     -2.44900000
H     -1.18900000      7.22900000     -3.91300000
O     12.59300000      6.05600000     -1.84200000
H     13.18800000      5.60900000     -1.24000000
H     11.84700000      6.30800000     -1.29800000
O      7.89600000     -9.28700000     11.03800000
H      7.09800000     -8.78800000     10.86800000
H      7.84900000     -9.50400000     11.96900000
O      6.85200000      3.65300000     -9.86800000
H      7.24300000      4.39400000     -9.40500000
H      6.81900000      2.95300000     -9.21600000
O     10.59200000      1.19700000     -4.60400000
H     10.09300000      0.63300000     -5.19500000
H     10.61500000      2.04500000     -5.04600000
O     -6.74500000     10.93000000      0.30400000
H     -7.52500000     11.45700000      0.47900000
H     -7.05200000     10.23400000     -0.27700000
O     17.07800000     -0.13300000      1.86700000
H     16.40800000     -0.59500000      1.36300000
H     16.95900000      0.78800000      1.63600000
O     13.10000000      1.30500000     10.72500000
H     13.60000000      1.67900000      9.99900000
H     12.56800000      0.62000000     10.32100000
O     -4.30700000     -0.60000000    -17.14500000
H     -4.89500000     -0.22200000    -16.49200000
H     -4.64200000     -1.48600000    -17.28500000
O     -4.51300000     -7.65000000      7.14600000
H     -4.96100000     -7.77900000      7.98200000
H     -4.58300000     -6.71000000      6.98000000
O     -7.10500000     -5.57400000     -2.92200000
H     -7.75500000     -5.03400000     -2.47200000
H     -6.53300000     -4.94500000     -3.36000000
O     -7.25900000    -13.90800000     -1.12200000
H     -8.19900000    -13.89500000     -0.94300000
H     -6.90800000    -14.56000000     -0.51500000
O     -0.44400000     16.18300000     -6.96500000
H     -0.97700000     16.21600000     -7.75900000
H     -0.27100000     15.25100000     -6.83100000
O      5.56100000    -10.71600000     -7.26300000
H      5.91400000    -10.07500000     -6.64700000
H      5.61500000    -10.28500000     -8.11600000
O      5.84200000     -9.94800000     -9.98700000
H      6.58500000    -10.39600000    -10.39100000
H      5.07200000    -10.36100000    -10.37700000
O      4.00300000      7.60700000     -2.01000000
H      4.37400000      8.10800000     -1.28300000
H      3.55500000      8.26100000     -2.54700000
O    -13.80700000      2.76200000     -1.75800000
H    -14.45400000      3.00800000     -1.09800000
H    -14.17600000      3.07400000     -2.58400000
O      4.06200000     -1.59200000     -6.26000000
H      3.74200000     -0.81800000     -6.72400000
H      3.33000000     -2.20800000     -6.28800000
O      5.97600000     -1.74900000      3.37300000
H      5.19200000     -1.29000000      3.67500000
H      6.59300000     -1.67300000      4.10000000
O     -1.37800000     -1.67700000     -9.19000000
H     -2.11300000     -1.89800000     -9.76300000
H     -0.74000000     -2.37500000     -9.33900000
O      7.65700000     -1.01400000     -1.70200000
H      8.14200000     -1.57600000     -1.09700000
H      6.77100000     -0.98100000     -1.34000000
O     -2.46500000      3.74700000     -3.40600000
H     -2.96900000      2.98300000     -3.12400000
H     -2.30200000      4.23600000     -2.60000000
O     15.61800000     -6.52800000     -5.94100000
H     14.94200000     -6.99600000     -6.43200000
H     15.78400000     -5.73800000     -6.45600000
O     -4.47300000     -8.18700000     -5.30300000
H     -5.30700000     -8.13000000     -5.76900000
H     -4.21500000     -9.10500000     -5.38500000
O      5.29500000     -7.23100000     -3.37800000
H      4.46300000     -6.75900000     -3.35000000
H      5.04700000     -8.14700000     -3.50300000
O      6.39900000      8.04900000    -15.07300000
H      5.99400000      7.23500000    -14.77300000
H      7.07700000      8.23300000    -14.42200000
O      7.37400000     10.27000000     -8.78900000
H      8.03500000     10.39200000     -8.10800000
H      7.82300000     10.49800000     -9.60300000
O     -4.09600000     -0.90300000      5.21700000
H     -4.57200000     -0.13100000      4.91100000
H     -4.49600000     -1.11300000      6.06100000
O     -1.47700000     12.75300000      1.59300000
H     -1.70700000     13.64500000      1.85300000
H     -1.05200000     12.38100000      2.36600000
O     -4.99600000      1.05100000     -4.70700000
H     -4.57800000      0.47500000     -5.34800000
H     -4.79100000      1.93500000     -5.01000000
O     12.00600000      1.82600000     -2.32100000
H     11.53500000      1.45100000     -3.06600000
H     12.74600000      2.28800000     -2.71400000
O      2.20500000     13.09100000     -2.48300000
H      3.02900000     12.63200000     -2.31700000
H      2.40300000     14.01000000     -2.30500000
O      1.79400000     16.80500000      6.80900000
H      1.88300000     16.07900000      6.19100000
H      2.45800000     17.43700000      6.53300000
O     -9.42800000      2.48800000      0.32900000
H     -9.85300000      3.34300000      0.40100000
H    -10.07100000      1.93700000     -0.11700000
O      9.83500000      5.65800000      8.18500000
H      9.56000000      6.35800000      7.59300000
H      9.84200000      6.06600000      9.05100000
O    -13.26800000     -0.18100000     12.25100000
H    -12.33800000     -0.22900000     12.47100000
H    -13.35700000     -0.71900000     11.46400000
O      0.62100000    -13.25300000      6.02200000
H      1.05500000    -13.62300000      5.25300000
H      1.30600000    -12.75300000      6.46600000
O      4.87400000    -10.39200000    -12.77000000
H      5.75200000    -10.32500000    -12.39500000
H      4.35900000    -10.84000000    -12.09900000
O      1.85300000      2.77900000      4.45900000
H      2.01200000      3.70700000      4.28400000
H      0.90000000      2.70500000      4.50900000
O      0.84500000    -12.72900000     -1.85500000
H      1.78100000    -12.84700000     -2.01600000
H      0.80200000    -12.29600000     -1.00200000
O     -4.22400000    -13.03200000      8.12900000
H     -4.22500000    -13.34900000      9.03200000
H     -5.13300000    -13.12100000      7.84300000
O     -0.99600000     -5.32000000     -4.98100000
H     -1.36000000     -5.73800000     -4.20100000
H     -1.68900000     -5.39400000     -5.63700000
O     11.93000000     -7.39700000      4.87400000
H     12.26900000     -7.24400000      3.99200000
H     12.12700000     -6.59000000      5.35000000
O     -7.01500000      6.98200000     -0.35600000
H     -7.15800000      6.84400000      0.58100000
H     -6.07600000      7.15100000     -0.43200000
O     13.31100000     -3.76300000     -5.64100000
H     12.89900000     -3.95200000     -4.79800000
H     14.04600000     -3.18800000     -5.42500000
O      1.63400000     -4.21900000      2.18500000
H      2.07800000     -4.36100000      3.02100000
H      0.70800000     -4.36900000      2.37700000
O     -3.11100000     11.42900000     10.88800000
H     -3.64800000     11.11000000     10.16200000
H     -3.74300000     11.77100000     11.52000000
O     11.46600000      1.50200000      4.23600000
H     10.61300000      1.88000000      4.02200000
H     11.73200000      1.95000000      5.03900000
O     10.47400000     -6.32100000     -6.13600000
H     10.92100000     -6.93800000     -5.55700000
H      9.89400000     -5.82700000     -5.55700000
O     -4.38200000      1.83500000    -10.59400000
H     -3.50900000      2.13900000    -10.84100000
H     -4.26400000      1.45000000     -9.72500000
O      0.83100000      2.80800000    -18.39000000
H      1.58100000      3.37600000    -18.57000000
H      1.12400000      2.24600000    -17.67300000
O     -4.09000000    -11.90700000     -9.64400000
H     -4.40700000    -12.19300000     -8.78700000
H     -4.61000000    -12.41000000    -10.27100000
O    -10.25100000    -11.66200000     -2.36200000
H     -9.98600000    -10.75600000     -2.51700000
H     -9.74300000    -12.17200000     -2.99300000
O     -8.37400000    -11.55900000      7.81000000
H     -7.70400000    -11.02900000      7.37800000
H     -7.88100000    -12.23400000      8.27700000
O     -9.01900000     15.11900000     -5.05600000
H     -8.36400000     15.18300000     -4.36100000
H     -9.54500000     15.91300000     -4.96400000
O      7.36200000    -14.39100000     -3.44400000
H      7.99500000    -15.03800000     -3.13400000
H      7.65900000    -13.56300000     -3.06500000
O      0.89000000     10.23300000     -8.70300000
H      1.53400000     10.84000000     -9.06700000
H      1.36700000      9.75700000     -8.02300000
O     -7.23300000      1.22900000     -7.12900000
H     -7.96700000      1.21700000     -6.51500000
H     -6.57100000      1.77000000     -6.69900000
O    -10.04800000      1.91300000    -13.96000000
H    -10.47800000      1.82000000    -14.81000000
H     -9.33400000      1.27600000    -13.98100000
O     12.71100000      7.01800000      1.88700000
H     12.10200000      7.31200000      1.20900000
H     12.19300000      7.02100000      2.69200000
O      1.11800000    -13.67600000     -4.48900000
H      1.18400000    -12.89500000     -5.03800000
H      1.28700000    -13.36000000     -3.60100000
O      9.64800000     -1.84300000    -13.78000000
H     10.06200000     -1.08500000    -13.36700000
H     10.18900000     -2.58600000    -13.51300000
O     -8.43800000     -2.50000000    -10.49900000
H     -9.32900000     -2.69200000    -10.20600000
H     -8.18300000     -1.72500000     -9.99900000
O      5.94000000     11.82000000     -4.49100000
H      5.42600000     12.14100000     -5.23100000
H      6.10900000     12.59900000     -3.96100000
O      3.06200000      3.25100000     -5.04900000
H      2.76400000      3.89100000     -4.40200000
H      3.75500000      3.70200000     -5.53100000
O      5.05400000      5.44300000     17.06900000
H      4.66500000      4.67500000     16.65200000
H      5.98900000      5.24400000     17.11300000
O    -15.15200000     -5.31700000     -2.26600000
H    -15.76800000     -4.64100000     -2.54900000
H    -15.34800000     -5.44800000     -1.33900000
O      5.50000000     14.23400000      6.28700000
H      5.30000000     14.30000000      7.22000000
H      6.16500000     14.90500000      6.13600000
O    -15.39500000      3.17300000      5.57100000
H    -14.65200000      3.29500000      6.16200000
H    -15.09300000      2.52100000      4.93800000
O     15.55000000     -1.11700000     10.68800000
H     14.93400000     -1.08800000      9.95600000
H     15.43600000     -0.27600000     11.13100000
O      3.92700000     12.72500000     -6.28600000
H      3.11800000     12.92900000     -5.81700000
H      3.89300000     13.27100000     -7.07100000
O    -12.69300000      3.01100000      6.59100000
H    -12.12300000      2.35100000      6.19600000
H    -12.12400000      3.49000000      7.19300000
O      1.84300000     -3.90400000     15.33000000
H      1.07000000     -3.58200000     14.86700000
H      2.57400000     -3.42700000     14.93700000
O     -2.00800000     -5.10100000      7.42100000
H     -2.27500000     -4.64400000      6.62400000
H     -1.35500000     -5.73600000      7.12600000
O    -12.65400000      4.70600000     -8.34200000
H    -11.85100000      5.14800000     -8.06500000
H    -13.35800000      5.27400000     -8.02900000
O     16.20400000     -1.40300000      6.30200000
H     16.65800000     -1.37700000      5.45900000
H     16.01400000     -0.48600000      6.50000000
O     -0.96100000     13.87600000      9.28800000
H     -0.84500000     13.18500000      8.63600000
H     -0.76300000     13.45200000     10.12300000
O     13.22300000     -0.76100000     -1.67600000
H     12.92700000      0.14700000     -1.72500000
H     13.91600000     -0.75200000     -1.01600000
O     -8.78300000     12.80000000     -2.31300000
H     -9.47800000     12.89900000     -2.96400000
H     -8.84000000     11.88500000     -2.04000000
O    -12.45700000      5.22900000     -4.45700000
H    -12.45500000      6.17300000     -4.29500000
H    -13.22700000      4.90700000     -3.98800000
O     -9.39100000     -6.18500000    -11.52500000
H     -9.94000000     -6.83400000    -11.08400000
H     -8.56600000     -6.20000000    -11.04100000
O     -1.44200000    -13.57500000    -10.50000000
H     -0.97300000    -13.05500000     -9.84800000
H     -2.36500000    -13.47600000    -10.26700000
O      8.86700000     -9.26700000     -7.22100000
H      9.52900000     -9.33300000     -6.53300000
H      8.08300000     -8.95400000     -6.77000000
O      8.87500000     -2.75900000      0.05600000
H      9.60300000     -2.53200000     -0.52200000
H      9.15000000     -2.45400000      0.92000000
O     -1.20800000      1.62900000    -14.28200000
H     -1.88000000      2.22900000    -13.96000000
H     -0.53200000      1.64100000    -13.60500000
O      9.56000000     -2.41800000     14.72100000
H     10.31600000     -2.99800000     14.81500000
H      9.91200000     -1.63000000     14.30700000
O      4.95100000     -2.88100000     17.44100000
H      4.18600000     -2.41100000     17.10800000
H      5.47200000     -2.20900000     17.88100000
O      7.78800000     11.02400000     12.77800000
H      8.62300000     11.12000000     12.32000000
H      7.46900000     10.16100000     12.51500000
O      6.88500000      8.08800000    -12.02100000
H      6.73400000      7.67900000    -11.16900000
H      6.29200000      8.83900000    -12.03500000
O     -8.86600000     -4.81300000      9.27100000
H     -9.37400000     -5.62300000      9.32300000
H     -8.05100000     -5.06900000      8.84100000
O      6.50900000    -13.06700000     -8.38200000
H      6.52800000    -13.12700000     -9.33700000
H      5.81400000    -12.43600000     -8.19500000
O      3.13800000    -10.89200000    -10.39700000
H      3.09800000    -11.74200000    -10.83600000
H      3.22500000    -11.10600000     -9.46800000
O      8.34000000     -6.34600000     12.33800000
H      7.73500000     -6.63200000     13.02300000
H      8.91800000     -7.09600000     12.20100000
O      8.35100000     11.55200000     -5.81400000
H      7.49900000     11.45200000     -5.38900000
H      8.89500000     11.98900000     -5.15900000
O     -4.77200000      4.43600000      7.95800000
H     -5.20100000      5.22700000      7.63200000
H     -5.28000000      3.71600000      7.58300000
O    -16.03100000     -5.34200000      3.21600000
H    -15.85800000     -4.72700000      3.92900000
H    -15.27400000     -5.92900000      3.21700000
O     -3.96800000    -16.13400000      4.69100000
H     -4.34200000    -16.87900000      4.22100000
H     -3.73100000    -16.48500000      5.54900000
O      9.55500000     -0.65200000    -10.72600000
H      9.85000000     -0.20800000     -9.93100000
H      9.07300000      0.01800000    -11.21000000
O     -4.51700000     -2.70600000     -3.24900000
H     -4.87300000     -1.82000000     -3.18700000
H     -4.44400000     -2.86900000     -4.19000000
O     -1.09900000      3.82100000     15.65100000
H     -2.04000000      3.69900000     15.52700000
H     -0.69700000      3.10100000     15.16500000
O     -0.57500000     -2.87600000     14.04000000
H     -0.62100000     -1.93600000     13.86300000
H     -1.28700000     -3.25200000     13.52300000
O    -10.90600000      3.33300000     -5.61500000
H    -11.52300000      2.72400000     -6.02200000
H    -11.44700000      4.07200000     -5.33800000
O    -15.84100000     -0.89600000     -4.95500000
H    -16.74300000     -0.93300000     -4.63600000
H    -15.49500000     -0.07900000     -4.59700000
O     -3.20700000     -1.48800000    -13.95600000
H     -2.72600000     -1.69800000    -13.15600000
H     -3.65100000     -2.30300000    -14.18900000
O     -6.97800000    -16.05800000     -3.54100000
H     -7.30200000    -16.17000000     -2.64700000
H     -7.21400000    -16.87300000     -3.98500000
O     13.54900000      9.64100000     -1.89700000
H     13.78400000     10.38300000     -1.33900000
H     14.06100000      9.77100000     -2.69600000
O      3.43400000     -9.01300000      5.69700000
H      4.06400000     -9.69800000      5.92000000
H      3.00700000     -8.80200000      6.52700000
O    -10.80200000     13.43000000     -4.02000000
H    -11.59500000     13.95700000     -3.92200000
H    -10.30700000     13.86900000     -4.71200000
O      4.62600000      7.43200000     13.51700000
H      4.77800000      6.54300000     13.19700000
H      3.78900000      7.38100000     13.97900000
O     -3.89500000     17.10900000     -5.28600000
H     -3.90400000     16.36800000     -4.68000000
H     -3.83800000     16.70900000     -6.15300000
O      8.70600000    -11.92300000     -5.99600000
H      8.82000000    -11.33700000     -5.24800000
H      7.80200000    -11.77900000     -6.27700000
O      1.81700000      3.76900000     12.59800000
H      1.35800000      4.45900000     12.12000000
H      1.65900000      2.97700000     12.08400000
O     -5.88500000      8.00800000     -7.92300000
H     -6.15800000      7.12000000     -8.15000000
H     -6.49700000      8.28000000     -7.23900000
O     -6.56800000      4.06100000     10.30500000
H     -5.71800000      4.14500000      9.87400000
H     -6.66100000      4.86800000     10.81200000
O     -6.27000000     -3.46800000     10.36000000
H     -6.61000000     -4.33200000     10.59100000
H     -5.78400000     -3.61200000      9.54800000
O    -16.66800000     -2.33000000      1.00900000
H    -15.95200000     -1.70400000      0.90000000
H    -16.37700000     -3.11100000      0.53900000
O     -1.45900000     10.67200000     14.54700000
H     -2.05600000     11.41600000     14.62900000
H     -0.96300000     10.85000000     13.74800000
O    -10.09200000     11.59700000     -9.14100000
H     -9.52600000     10.97900000     -8.67700000
H     -9.76200000     11.59600000    -10.03900000
O      2.02400000     -8.20100000      8.16300000
H      1.56300000     -8.39800000      8.97800000
H      2.25400000     -7.27500000      8.23500000
O      7.90400000    -10.42800000     -0.17600000
H      7.91900000    -11.34100000     -0.46600000
H      8.60800000    -10.37100000      0.47100000
O    -12.60900000    -11.00200000     -0.72000000
H    -12.61600000    -11.14500000      0.22600000
H    -11.88500000    -11.54100000     -1.03900000
O    -14.71400000     -3.31800000      7.72000000
H    -13.87200000     -3.76200000      7.62100000
H    -14.62800000     -2.82100000      8.53400000
O      5.77200000     14.76500000      2.27300000
H      5.05700000     14.24100000      1.91100000
H      6.01100000     15.36400000      1.56500000
O     -0.56900000     12.61200000     11.70700000
H     -0.01800000     11.97900000     11.24800000
H     -1.44700000     12.23300000     11.67500000
O      8.37600000      4.17000000      5.75700000
H      9.24500000      4.51100000      5.97000000
H      7.80900000      4.51100000      6.44800000
O     -5.23400000      8.11900000     14.82600000
H     -5.53500000      9.01400000     14.67000000
H     -6.03100000      7.59000000     14.79700000
O     -9.77300000     -3.70600000     -4.76200000
H    -10.36800000     -3.64300000     -4.01500000
H    -10.29400000     -3.41000000     -5.50800000
O     -3.66700000    -11.01500000     -4.73000000
H     -3.46000000    -10.46800000     -3.97200000
H     -3.95800000    -11.84600000     -4.35400000
O      0.53700000     -0.16100000     15.20900000
H     -0.27400000     -0.07800000     14.70700000
H      0.90600000      0.72200000     15.21600000
O     -6.76900000     -7.86000000     -6.59700000
H     -7.47400000     -7.48000000     -6.07200000
H     -7.19600000     -8.54600000     -7.11000000
O      8.49000000     12.63200000      1.22400000
H      9.15000000     11.98000000      1.46000000
H      7.68100000     12.30600000      1.61700000
O     10.59600000      9.86700000     -1.46400000
H     11.54300000      9.73800000     -1.51100000
H     10.48700000     10.81100000     -1.35000000
O      6.95600000     -8.02800000      7.76200000
H      6.74100000     -8.39100000      6.90300000
H      6.45100000     -8.55700000      8.38000000
O     -9.67800000     -4.99100000      1.43300000
H     -9.50300000     -4.90500000      0.49600000
H    -10.27800000     -4.27200000      1.63200000
O     -1.49300000     -9.80400000     -9.58500000
H     -2.23100000    -10.33200000     -9.89100000
H     -0.75000000    -10.10800000    -10.10500000
O     11.62400000     -8.76100000     -9.16300000
H     10.83600000     -8.22800000     -9.05100000
H     11.46000000     -9.26600000     -9.95900000
O     13.91600000     -1.08700000      8.60500000
H     13.02800000     -0.73000000      8.58100000
H     13.80100000     -2.02400000      8.44500000
O    -12.86300000     -1.07300000      9.58000000
H    -13.23300000     -0.69400000      8.78300000
H    -11.95600000     -1.27500000      9.34900000
O      5.09100000      4.00500000    -12.64200000
H      5.24700000      3.11600000    -12.32100000
H      4.65800000      4.45000000    -11.91300000
O      3.24500000     12.32700000      9.00000000
H      3.93300000     12.34600000      9.66500000
H      3.59600000     11.76700000      8.30800000
O     -3.33300000     -4.09900000     11.61400000
H     -3.28000000     -5.04400000     11.75800000
H     -3.98600000     -3.79700000     12.24500000
O    -12.55500000     -6.47000000     -9.10900000
H    -12.93600000     -7.13200000     -9.68600000
H    -13.14700000     -5.72200000     -9.17800000
O     11.36800000    -11.99100000      2.38700000
H     11.84500000    -12.46500000      3.06800000
H     11.22200000    -12.64100000      1.70000000
O      4.44600000      6.56500000    -16.86300000
H      4.41800000      6.34700000    -15.93200000
H      3.97300000      7.39400000    -16.92900000
O      2.21000000    -14.03000000      3.13100000
H      2.64200000    -13.98300000      2.27900000
H      2.45400000    -13.21600000      3.57000000
O      6.90700000     -4.88800000      7.47500000
H      6.99000000     -4.58100000      8.37800000
H      6.65500000     -5.80800000      7.55800000
O     -6.11100000     -5.35200000     -7.61500000
H     -5.93500000     -6.14900000     -7.11400000
H     -6.84400000     -4.93900000     -7.15700000
O      9.05400000      6.44800000    -13.02700000
H      8.87300000      6.32400000    -13.95900000
H      8.24200000      6.81100000    -12.67200000
O     -6.48500000     -0.96300000     -0.51300000
H     -6.07900000     -0.43200000      0.17200000
H     -6.26600000     -0.51100000     -1.32800000
O      3.40900000     -1.59600000    -15.93500000
H      3.33400000     -2.52700000    -16.14600000
H      3.09900000     -1.14700000    -16.72100000
O     13.51100000      3.98200000    -10.92700000
H     13.30100000      4.57000000    -11.65200000
H     14.33100000      3.56200000    -11.18700000
O    -14.32400000     -1.52200000     -9.16600000
H    -14.44500000     -2.20300000     -8.50400000
H    -14.51700000     -0.70500000     -8.70600000
O     -3.57400000     -0.90500000     -6.00200000
H     -2.62100000     -0.84000000     -6.06000000
H     -3.74800000     -1.84500000     -5.95600000
O     17.25000000     -3.31500000     -0.68000000
H     17.34800000     -3.39500000     -1.62800000
H     18.13100000     -3.46500000     -0.33500000
O      4.78300000    -15.58100000      1.52200000
H      4.77100000    -15.28400000      0.61200000
H      5.14400000    -14.84100000      2.01100000
O     -6.13400000      3.99000000    -11.16200000
H     -5.66500000      3.19000000    -10.92500000
H     -5.56800000      4.69900000    -10.85500000
O     -4.03900000     -3.45600000     -5.78500000
H     -4.93000000     -3.55700000     -5.44900000
H     -3.75000000     -4.35000000     -5.97000000
O     -5.30600000     -5.63100000     14.99800000
H     -5.44500000     -5.20100000     15.84200000
H     -6.18800000     -5.76800000     14.65100000
O     -7.97900000    -11.27600000     -5.47400000
H     -8.26400000    -12.18200000     -5.35200000
H     -7.39700000    -11.30900000     -6.23200000
O      9.45600000     -9.78600000      2.05200000
H      9.36500000     -9.20800000      2.80900000
H     10.18100000    -10.36800000      2.28100000
O      7.02600000      7.45400000      4.80300000
H      7.02400000      7.50500000      5.75800000
H      6.51600000      6.66800000      4.60400000
O      2.79100000     -1.03500000     18.03600000
H      2.76000000     -0.14700000     17.68100000
H      1.91600000     -1.38900000     17.87200000
O      1.11600000     11.00200000     10.27700000
H      1.75500000     11.57600000      9.85400000
H      1.62500000     10.24000000     10.55300000
O     -0.89200000     -5.15200000    -15.19800000
H     -1.25000000     -5.00700000    -14.32200000
H     -1.36300000     -5.91800000    -15.52600000
O      9.38600000     12.55700000     -8.37100000
H      9.26900000     13.50300000     -8.46400000
H      8.82000000     12.31700000     -7.63700000
O     15.78400000     -4.41000000     -4.03600000
H     16.68000000     -4.23000000     -4.32000000
H     15.56600000     -5.24600000     -4.44900000
O     -5.10900000      7.77900000    -12.18000000
H     -4.21300000      7.99500000    -12.43900000
H     -5.53800000      7.51900000    -12.99500000
O      7.51600000     -6.18100000     -2.22700000
H      7.07700000     -5.65900000     -1.55500000
H      6.83100000     -6.36800000     -2.87000000
O      6.96100000      6.24000000     11.23600000
H      7.78000000      6.72600000     11.32700000
H      6.28200000      6.91500000     11.23100000
O    -12.10300000     -4.41900000     10.66900000
H    -11.39600000     -3.93800000     10.24000000
H    -12.46800000     -3.79700000     11.29900000
O     11.83200000     -7.17500000     -1.53100000
H     11.43100000     -7.37200000     -0.68400000
H     12.58900000     -6.63000000     -1.31600000
O      2.78900000      1.17000000     -6.78300000
H      2.83300000      2.07600000     -6.47900000
H      2.06100000      0.78800000     -6.29300000
O      7.24600000      7.35400000      7.55500000
H      6.53200000      6.97700000      8.07100000
H      7.56200000      8.08600000      8.08400000
O      8.99800000      3.97100000     14.03400000
H      9.63000000      4.66300000     14.23200000
H      9.53400000      3.22800000     13.75900000
O     -2.38400000      8.05800000      7.80900000
H     -2.37000000      7.10800000      7.93000000
H     -2.47300000      8.17800000      6.86400000
O      4.74900000     -3.08700000     12.44400000
H      4.88600000     -2.14700000     12.56100000
H      5.52200000     -3.49300000     12.83700000
O     14.82100000     -6.49900000     -0.99700000
H     15.64400000     -6.96600000     -0.85300000
H     15.08100000     -5.58200000     -1.09300000
O     -6.34500000    -14.64000000      4.14800000
H     -6.20200000    -14.15900000      3.33300000
H     -5.67500000    -15.32300000      4.14400000
O     15.40500000     -7.62200000      7.34600000
H     14.55500000     -7.28500000      7.06400000
H     15.63600000     -7.08500000      8.10500000
O    -14.19600000      7.88300000     -6.91700000
H    -14.67000000      7.97000000     -7.74300000
H    -13.27400000      7.97100000     -7.15900000
O      8.87900000     -5.09300000      4.47800000
H      9.04600000     -5.74100000      5.16200000
H      7.93200000     -5.12400000      4.34500000
O    -16.27600000      3.88300000      0.17800000
H    -16.95800000      3.45900000      0.69900000
H    -16.64300000      4.73800000     -0.04800000
O      5.29400000    -10.65400000      6.70400000
H      6.01500000    -11.27700000      6.61400000
H      5.32000000    -10.38700000      7.62200000
O      4.67700000    -12.85100000      5.20000000
H      4.48400000    -12.94200000      6.13300000
H      4.32500000    -11.99300000      4.96500000
O     -2.03600000     -9.00300000      6.64500000
H     -2.01600000     -9.90600000      6.32700000
H     -2.91000000     -8.90000000      7.02100000
O     -4.10400000     -9.64200000    -10.85300000
H     -5.03000000     -9.42300000    -10.95900000
H     -4.10500000    -10.43000000    -10.31000000
O     -0.21400000     16.31400000      8.99900000
H      0.37900000     16.42800000      8.25600000
H     -0.39500000     15.37500000      9.01900000
O     17.78300000      1.14500000      5.09900000
H     16.94300000      0.73000000      4.90400000
H     18.32400000      0.43900000      5.45100000
O      1.83100000     -1.62000000    -11.91400000
H      0.98600000     -2.00900000    -11.69100000
H      2.46100000     -2.08400000    -11.36300000
O      2.80300000     -5.34000000     12.69700000
H      3.41400000     -4.62500000     12.87400000
H      1.95300000     -5.00400000     12.98100000
O     -3.33900000     -1.61800000     14.19600000
H     -4.08000000     -2.22200000     14.15000000
H     -2.90000000     -1.84100000     15.01800000
O     -6.08500000     13.53300000     -2.53200000
H     -5.65000000     13.41800000     -1.68800000
H     -7.01800000     13.43800000     -2.33600000
O      5.66300000     -5.04900000     -9.13600000
H      5.17400000     -5.30500000     -8.35500000
H      6.14300000     -5.83800000     -9.38700000
O    -11.37700000     -8.49100000     -4.21700000
H    -11.78500000     -8.08800000     -4.98300000
H    -11.79600000     -9.34800000     -4.14500000
O     -4.48400000     -7.64700000     12.25900000
H     -3.60500000     -7.38700000     12.53500000
H     -4.66300000     -8.44800000     12.75100000
O      8.43300000      5.29100000     -8.16500000
H      8.96200000      5.74900000     -8.81800000
H      9.06700000      4.97600000     -7.52100000
O      6.39100000      3.11700000     13.81000000
H      7.24100000      3.48400000     14.05300000
H      5.89100000      3.86600000     13.48400000
O     -0.17700000     -7.92400000     -0.47500000
H      0.13400000     -7.02600000     -0.59000000
H      0.44700000     -8.31700000      0.13600000
O     -1.53200000     -1.96200000      5.14800000
H     -2.45200000     -1.80200000      4.94000000
H     -1.04800000     -1.49900000      4.46400000
O     -0.04300000      0.76900000     -8.43600000
H     -0.34100000     -0.07500000     -8.77600000
H      0.40500000      0.55300000     -7.61800000
O      3.13500000      4.70900000     15.00100000
H      2.63200000      4.95000000     14.22200000
H      2.80700000      5.29000000     15.68700000
O      4.27100000      1.22200000     11.28600000
H      3.44500000      0.81300000     11.54600000
H      4.35700000      1.01600000     10.35500000
O     -1.69800000     14.82100000      5.75900000
H     -1.33000000     14.63900000      6.62300000
H     -2.61800000     14.56800000      5.83300000
O     -9.77200000      2.36800000    -11.28800000
H     -9.14800000      3.08300000    -11.40900000
H    -10.14300000      2.22500000    -12.15900000
O     -7.78700000      6.54700000      2.36500000
H     -7.81600000      5.67400000      2.75700000
H     -8.64000000      6.93000000      2.56800000
O      5.99100000    -15.99800000      5.46200000
H      6.50700000    -16.16000000      6.25100000
H      5.99600000    -15.04500000      5.36400000
O    -13.95800000     -2.36600000     -2.08800000
H    -14.58100000     -3.08400000     -1.97000000
H    -14.49700000     -1.62300000     -2.35900000
O      1.18000000     -9.08100000      2.20900000
H      1.54600000     -8.30200000      2.62700000
H      0.92200000     -9.64500000      2.93800000
O      9.00000000      5.55400000     -0.95000000
H      8.16500000      5.09800000     -0.84500000
H      9.65300000      4.85400000     -0.97500000
O    -11.67100000      6.90300000     12.36000000
H    -12.46600000      7.41400000     12.21000000
H    -10.95900000      7.48000000     12.08200000
O     -5.67000000    -12.94600000     -3.42600000
H     -5.99200000    -12.52900000     -2.62600000
H     -6.09500000    -13.80400000     -3.43600000
O    -11.57900000     -9.07300000      3.72100000
H    -10.97700000     -9.81700000      3.74500000
H    -11.10000000     -8.39300000      3.24600000
O      0.22500000     12.19700000      7.34700000
H     -0.53400000     11.69400000      7.04900000
H      0.85600000     11.53500000      7.62700000
O     16.17200000      2.07500000     -1.30800000
H     15.47800000      1.97300000     -1.95800000
H     16.35700000      3.01400000     -1.29900000
O     -0.73800000     -4.57900000      3.43500000
H     -1.27500000     -4.27600000      4.16600000
H     -0.61900000     -5.51500000      3.59600000
O     -7.59500000     -0.09900000     -9.41200000
H     -7.27400000      0.21600000     -8.56700000
H     -8.00000000      0.66800000     -9.81600000
O    -15.27100000     -5.14600000      0.46300000
H    -15.58000000     -5.17400000      1.36900000
H    -14.37900000     -5.49100000      0.50300000
O      8.91400000     -5.36500000      1.33100000
H      9.01600000     -4.69100000      0.65900000
H      8.26000000     -5.00700000      1.93100000
O     -6.65800000     -8.32800000    -10.37200000
H     -6.81200000     -8.69200000     -9.50100000
H     -6.58500000     -7.38400000    -10.22800000
O     -1.26700000    -11.78700000      2.36900000
H     -2.21100000    -11.81000000      2.52800000
H     -0.97400000    -12.68300000      2.53900000
O      0.46900000      9.17900000     15.88300000
H     -0.29400000      8.77300000     15.47100000
H      0.21300000     10.09300000     16.01300000
O      4.83900000      4.45600000     -6.82900000
H      4.97100000      5.39900000     -6.73000000
H      5.60800000      4.15600000     -7.31500000
O     13.02100000    -10.49500000     -7.30800000
H     12.34100000    -10.04900000     -7.81400000
H     13.77800000     -9.91100000     -7.35700000
O      0.92300000     15.34100000      2.81500000
H      0.28300000     15.47800000      2.11800000
H      1.07400000     16.21400000      3.17800000
O     -4.73900000    -12.66600000     -6.98500000
H     -5.22700000    -13.17600000     -6.33900000
H     -4.58000000    -11.82600000     -6.55600000
O    -14.57100000      6.61500000      2.69600000
H    -14.38200000      6.09400000      3.47600000
H    -15.46800000      6.37700000      2.46000000
O     -1.28000000    -10.41500000     -6.78200000
H     -1.52100000    -10.28900000     -7.70000000
H     -2.09300000    -10.68900000     -6.35700000
O     -9.23900000      7.72600000     -8.99300000
H     -9.12900000      6.77500000     -8.96500000
H     -8.49900000      8.03800000     -9.51300000
O    -13.11000000     -1.59600000      0.45800000
H    -12.86600000     -1.51500000     -0.46400000
H    -13.84900000     -0.99700000      0.56400000
O     -7.70200000      4.81600000    -13.51100000
H     -7.09400000      4.64300000    -12.79200000
H     -7.43000000      4.21400000    -14.20400000
O     -0.56500000    -14.58200000      2.52100000
H      0.34600000    -14.60500000      2.81300000
H     -0.64600000    -15.33000000      1.93000000
O     10.58000000      2.94900000      8.76500000
H     10.31900000      3.83900000      8.52800000
H      9.80600000      2.57700000      9.18800000
O      0.45000000    -15.84800000      0.12000000
H      0.95500000    -16.23100000     -0.59700000
H     -0.29800000    -15.43200000     -0.30900000
O      2.37400000      8.53800000     -7.03000000
H      3.16200000      9.05500000     -7.19600000
H      2.34900000      8.43800000     -6.07800000
O      8.24100000      1.62200000    -12.14300000
H      7.37600000      1.78800000    -12.52000000
H      8.60600000      2.49400000    -11.99000000
O     14.32700000      3.18400000      9.11300000
H     14.01800000      4.08500000      9.01900000
H     14.91800000      3.21200000      9.86600000
O     16.20900000      2.01400000     -4.60800000
H     16.71500000      1.23500000     -4.37800000
H     16.81600000      2.55100000     -5.11700000
O    -14.39000000     -1.13000000      5.26200000
H    -14.38300000     -2.00400000      4.87000000
H    -15.00000000     -1.20300000      5.99600000
O     11.99500000      7.92500000     -4.04800000
H     12.15500000      7.13100000     -3.53800000
H     12.30700000      8.63600000     -3.48900000
O     16.61500000      7.23100000      1.98500000
H     16.13300000      7.64100000      1.26700000
H     17.37000000      7.80400000      2.12400000
O      3.85800000     12.41600000      5.19500000
H      4.40100000     13.05500000      5.65600000
H      3.01700000     12.85700000      5.07500000
O      6.10200000      2.49000000      1.89700000
H      5.51500000      1.88400000      2.34900000
H      6.02600000      2.25400000      0.97300000
O      0.25800000     -1.87100000     17.42000000
H      0.13600000     -1.07200000     16.90800000
H      0.22000000     -2.57800000     16.77500000
O      4.70300000      4.64800000      2.34400000
H      5.16700000      3.81900000      2.22400000
H      4.84800000      5.12400000      1.52600000
O     -9.41000000     -7.36600000     -9.07700000
H    -10.34800000     -7.24100000     -9.22200000
H     -9.13700000     -6.58900000     -8.59000000
O    -10.49500000    -11.93500000     -7.30700000
H    -10.17200000    -12.80600000     -7.53700000
H     -9.90300000    -11.63500000     -6.61700000
O    -13.74800000      5.03700000      0.63000000
H    -14.59900000      4.62400000      0.48800000
H    -13.93000000      5.76500000      1.22400000
O      4.49300000     -4.95600000     -6.40400000
H      3.68500000     -4.62200000     -6.79500000
H      4.64600000     -4.38800000     -5.65000000
O     14.64500000      5.29400000     -0.01700000
H     14.45300000      4.59800000      0.61100000
H     15.55900000      5.14900000     -0.26200000
O     -9.03400000     15.68700000     -1.29100000
H     -9.30900000     14.79300000     -1.49100000
H     -9.09800000     16.15000000     -2.12700000
O      1.67200000      7.42000000      1.01700000
H      1.66000000      7.36400000      0.06100000
H      2.30000000      8.11700000      1.20800000
O      1.59100000    -16.22200000     -5.51000000
H      0.85800000    -16.69300000     -5.11200000
H      1.50600000    -15.32700000     -5.18000000
O      6.58100000      6.10100000     -2.48700000
H      7.45100000      6.45700000     -2.30600000
H      6.02400000      6.87200000     -2.59400000
O      3.16100000     -5.43300000     -3.13100000
H      3.96500000     -4.94500000     -3.30900000
H      2.83100000     -5.06000000     -2.31400000
O      7.32200000     -5.19900000    -13.48000000
H      7.45200000     -4.74800000    -12.64600000
H      6.64000000     -4.69200000    -13.92200000
O      9.20200000     -6.71100000      6.66500000
H      8.56700000     -7.35200000      6.98400000
H      9.85400000     -6.65200000      7.36300000
O      6.53000000     -8.13800000      0.38300000
H      6.96600000     -8.98800000      0.31400000
H      7.22500000     -7.53400000      0.64600000
O     -1.62800000     -8.27600000    -15.62600000
H     -0.77800000     -8.65200000    -15.39800000
H     -2.25300000     -8.74200000    -15.07100000
O     -7.55900000      7.99300000     -5.81100000
H     -7.22600000      8.15100000     -4.92800000
H     -8.26900000      7.36100000     -5.69000000
O     -1.46300000     -7.65200000     -2.95600000
H     -1.08200000     -7.53800000     -2.08500000
H     -0.71000000     -7.78300000     -3.53200000
O    -16.20400000     -9.27400000      0.07700000
H    -15.97500000     -9.14200000      0.99700000
H    -15.44000000     -8.96300000     -0.40800000
O      3.84800000     -7.48000000     -8.12500000
H      3.68400000     -6.66600000     -7.64900000
H      3.49500000     -8.16500000     -7.55700000
O     13.51500000      4.51300000      2.89500000
H     13.14700000      5.20800000      2.35100000
H     13.19300000      3.70300000      2.50000000
O     11.87600000      7.50900000      5.05300000
H     11.47200000      6.64100000      5.03700000
H     11.26000000      8.06800000      4.57900000
O     -8.21000000      3.01100000     -2.66300000
H     -8.07300000      3.48500000     -1.84300000
H     -9.14100000      3.12700000     -2.85400000
O    -11.58900000      7.39500000      8.53100000
H    -12.50000000      7.16900000      8.34600000
H    -11.14200000      7.29400000      7.69100000
O     -6.89200000      9.12800000     -3.41000000
H     -6.74100000      9.96000000     -3.85800000
H     -6.03800000      8.89100000     -3.04800000
O     -3.08500000    -15.57600000      7.75400000
H     -3.74000000    -14.87900000      7.78100000
H     -2.25300000    -15.12900000      7.91100000
O      6.48200000     15.86200000     -0.71600000
H      7.28900000     16.09400000     -0.25600000
H      6.43100000     16.48600000     -1.44000000
O      5.26000000      2.25100000      6.44100000
H      4.74000000      2.50200000      5.67800000
H      5.47600000      3.08100000      6.86700000
O     -1.45100000    -15.57700000     -5.33200000
H     -1.50100000    -15.05100000     -6.13000000
H     -1.78400000    -15.00000000     -4.64400000
O     -8.34600000     -9.12500000      0.73500000
H     -7.40400000     -9.03700000      0.87500000
H     -8.51300000    -10.06500000      0.80700000
O      0.86200000     -0.05600000     -5.82900000
H      0.30300000     -0.83200000     -5.87800000
H      1.23700000     -0.08700000     -4.94800000
O     12.76300000     -6.56100000      2.45500000
H     12.03500000     -6.84700000      1.90400000
H     12.97800000     -5.68600000      2.13200000
O      3.63700000     -7.67700000     -0.62800000
H      4.56300000     -7.43500000     -0.60900000
H      3.62100000     -8.58600000     -0.33100000
O      9.47800000     13.83200000      5.15600000
H      9.32900000     14.54000000      4.52900000
H     10.42700000     13.81900000      5.28100000
O     -2.49600000     11.19200000     -2.13300000
H     -3.13600000     11.46200000     -1.47500000
H     -1.64700000     11.39800000     -1.74100000
O     -0.09700000      7.09000000    -12.52400000
H     -0.72700000      6.54700000    -12.05000000
H     -0.31500000      6.95800000    -13.44700000
O    -11.09300000     -2.39600000    -10.12000000
H    -11.57600000     -1.65400000    -10.48500000
H    -11.75500000     -3.07700000    -10.00000000
O      9.05500000      1.31100000      5.95200000
H      9.01800000      1.70900000      6.82200000
H      9.03500000      2.05400000      5.34800000
O      1.11000000    -12.65600000     10.86300000
H      1.09500000    -13.54900000     10.51800000
H      0.54200000    -12.68700000     11.63300000
O     -9.54100000      4.69400000     -8.60500000
H     -8.76700000      4.77300000     -8.04800000
H     -9.28900000      4.06100000     -9.27600000
O      3.05900000     -5.28300000      5.94200000
H      2.32700000     -4.75700000      6.26400000
H      3.23800000     -5.90300000      6.64900000
O      2.35500000    -15.64600000      7.30000000
H      2.84300000    -14.91500000      6.92100000
H      1.51500000    -15.63700000      6.84200000
O     -9.67800000     -4.44200000     -1.29700000
H     -9.24200000     -3.64700000     -1.60500000
H    -10.47100000     -4.50200000     -1.83000000
O      6.76800000      3.49000000     10.47100000
H      6.91600000      4.40300000     10.71800000
H      6.14300000      3.16500000     11.11900000
O     -1.14300000      7.80600000      1.79200000
H     -0.31200000      7.33100000      1.77700000
H     -1.25700000      8.11800000      0.89400000
O    -11.10600000      1.30000000      5.20600000
H    -11.36000000      1.59200000      4.33000000
H    -11.14500000      0.34500000      5.16000000
O      6.00900000      4.35900000      8.00600000
H      5.46300000      5.01000000      8.44700000
H      6.48400000      3.92500000      8.71400000
O     -4.27700000     -4.38900000      8.78600000
H     -3.44000000     -4.49700000      8.33500000
H     -4.03900000     -4.25000000      9.70300000
O      0.82300000     -8.73100000    -13.85100000
H      1.19000000     -7.89900000    -13.55300000
H      1.55800000     -9.18300000    -14.26600000
O      0.00700000     -4.09500000     -8.95200000
H     -0.39700000     -4.92900000     -9.19200000
H      0.88900000     -4.14200000     -9.32000000
O     17.49000000     -1.60700000      4.04800000
H     17.41200000     -2.40100000      3.51800000
H     17.40900000     -0.89000000      3.42000000
O     14.26500000      9.08500000      4.06700000
H     14.53200000      8.59000000      3.29300000
H     13.91400000      8.42400000      4.66500000
O    -14.78700000     -5.39100000     -7.58800000
H    -14.66200000     -4.96700000     -6.73900000
H    -15.48000000     -4.88300000     -8.00900000
O     -4.53900000      4.70100000     -1.57000000
H     -4.87000000      5.57600000     -1.36400000
H     -4.69700000      4.60000000     -2.50800000
O     -0.16500000     11.88100000      3.65000000
H      0.75500000     11.61500000      3.65700000
H     -0.50700000     11.57900000      4.49100000
O     -1.96500000    -14.11500000      5.07000000
H     -1.53900000    -14.09100000      4.21300000
H     -2.78600000    -14.58200000      4.91600000
O     -6.94900000     11.54900000      9.43800000
H     -7.59700000     11.64700000     10.13600000
H     -7.39000000     11.01600000      8.77600000
O     -2.25600000     10.06800000      3.19400000
H     -2.28300000      9.14900000      2.92800000
H     -1.50300000     10.43100000      2.72800000
O      2.41800000     12.48200000     -9.18700000
H      3.28500000     12.09000000     -9.28200000
H      2.36500000     13.12100000     -9.89800000
O     13.82700000     -3.40100000     -2.55900000
H     13.66500000     -2.46300000     -2.66600000
H     14.52000000     -3.59700000     -3.19000000
O      5.31800000      1.14900000    -12.05500000
H      4.69400000      0.61200000    -12.54300000
H      4.91800000      1.25900000    -11.19300000
O    -16.78900000     -3.29500000     -2.92500000
H    -17.68600000     -3.55900000     -3.12700000
H    -16.82100000     -2.33800000     -2.89700000
O     -1.99900000      6.11500000     11.52800000
H     -2.00000000      5.17400000     11.35400000
H     -1.55300000      6.20300000     12.37000000
O     -8.76600000     -4.57000000     12.24300000
H     -8.10400000     -5.21400000     11.99100000
H     -9.09300000     -4.22500000     11.41300000
O     -2.28200000     12.28300000     -4.71500000
H     -1.74400000     11.71300000     -5.26400000
H     -2.41100000     11.78600000     -3.90700000
O    -12.60900000      4.16400000    -11.01500000
H    -12.96500000      4.40100000    -10.15900000
H    -11.67500000      4.36400000    -10.95000000
O     14.68200000      5.99600000      8.51500000
H     14.61600000      6.94600000      8.61000000
H     15.27300000      5.86900000      7.77300000
O      1.50600000     -6.61900000     -5.18100000
H      2.09800000     -6.31400000     -4.49300000
H      0.64700000     -6.28600000     -4.92300000
O     -0.54900000      1.31500000     17.92600000
H     -1.23700000      1.98100000     17.90100000
H      0.20300000      1.73100000     17.50500000
O      9.41300000      8.54900000      4.21200000
H      8.60400000      8.12300000      4.49600000
H      9.27200000      9.47800000      4.39400000
O     10.78400000    -13.72900000     -4.52000000
H     11.49000000    -13.39700000     -5.07500000
H     10.06300000    -13.11400000     -4.65700000
O     -6.87100000     -0.73200000     15.08100000
H     -7.29900000     -1.15200000     15.82700000
H     -7.56700000     -0.23200000     14.65500000
O    -12.64500000      0.08400000    -10.26000000
H    -13.11700000      0.60400000    -10.91000000
H    -13.32200000     -0.45000000     -9.84400000
O     -5.73200000     -6.72500000     -0.76100000
H     -5.19900000     -5.93400000     -0.68100000
H     -6.23700000     -6.59300000     -1.56200000
O      4.67000000     11.98400000     -1.88500000
H      5.58500000     12.25200000     -1.97300000
H      4.52300000     11.38800000     -2.61900000
O    -13.38700000     -2.27000000     -6.36400000
H    -14.10400000     -1.66300000     -6.18100000
H    -13.42300000     -2.90700000     -5.65100000
O     -6.11300000     10.40500000     13.51000000
H     -6.55000000     11.19400000     13.19000000
H     -6.21100000      9.77200000     12.79900000
O     -5.71300000    -14.82800000     -5.72700000
H     -6.51500000    -15.23900000     -5.40400000
H     -5.66500000    -15.08600000     -6.64700000
O     -8.07100000    -12.21100000      1.58600000
H     -8.70300000    -12.83800000      1.23400000
H     -7.21700000    -12.59700000      1.39200000
O    -10.73800000      1.05000000     -8.73800000
H    -10.37000000      1.76600000     -9.25400000
H    -11.40500000      0.66400000     -9.30500000
O     -2.61700000     -1.54800000      7.69900000
H     -2.79300000     -0.60700000      7.66700000
H     -2.21600000     -1.74500000      6.85300000
O     -9.18300000     -8.03400000     -1.57600000
H     -9.11100000     -8.54400000     -0.76900000
H     -8.88400000     -8.63000000     -2.26300000
O      5.14600000     -2.36500000     -1.77500000
H      4.30200000     -2.61400000     -1.39900000
H      5.75700000     -3.02700000     -1.45100000
O      8.36600000     -0.72500000    -15.92000000
H      8.59700000     -1.04100000    -15.04700000
H      7.72100000     -1.35600000    -16.24000000
O      4.40200000      4.98400000     12.36100000
H      4.13200000      4.09300000     12.58100000
H      3.94300000      5.17900000     11.54400000
O    -10.00900000      5.01200000    -12.22500000
H     -9.31000000      4.81300000    -12.84800000
H     -9.83000000      5.90900000    -11.94300000
O     -4.49100000     -4.06100000    -14.52700000
H     -4.64000000     -4.75700000    -13.88800000
H     -3.84500000     -4.42500000    -15.13200000
O    -15.03900000      0.88500000      3.49800000
H    -14.58200000      0.28600000      4.08800000
H    -15.93700000      0.90900000      3.82900000
O      7.66700000     -1.10800000      5.47100000
H      7.86600000     -0.19900000      5.69600000
H      8.16600000     -1.62600000      6.10200000
O     -2.42900000      7.95900000     14.22100000
H     -2.52800000      8.83600000     14.59200000
H     -3.32100000      7.61200000     14.18700000
O     -5.29300000      0.99700000      1.51400000
H     -4.97600000      1.13600000      2.40700000
H     -5.31900000      1.87300000      1.13000000
O      2.78100000      7.67200000    -12.85000000
H      1.83300000      7.53700000    -12.84300000
H      3.03000000      7.66400000    -11.92500000
O     -6.06700000      8.82100000     11.22700000
H     -6.58200000      9.14300000     10.48700000
H     -5.16700000      8.79700000     10.90100000
O      1.43300000      3.89800000     17.56100000
H      1.49900000      4.28800000     18.43300000
H      0.60100000      4.22400000     17.21600000
O     -0.50700000      8.81700000     -0.63200000
H     -0.32400000      9.75500000     -0.56700000
H     -0.61100000      8.65800000     -1.57000000
O      9.98400000      6.25700000     11.15600000
H     10.93500000      6.16600000     11.21900000
H      9.64100000      5.44700000     11.53300000
O     13.14200000     -6.92100000     -7.52200000
H     12.80200000     -7.53500000     -8.17300000
H     12.36600000     -6.47300000     -7.18700000
O     -2.13300000    -11.73400000      6.25900000
H     -1.65700000    -12.55900000      6.16000000
H     -2.91700000    -11.96700000      6.75600000
O     -7.46400000      4.30900000      3.59100000
H     -7.79200000      4.21200000      4.48500000
H     -7.57500000      3.44300000      3.19900000
O    -12.01700000      9.90400000      2.00000000
H    -11.92600000     10.47600000      2.76200000
H    -11.91700000     10.48800000      1.24800000
O      4.05100000      8.33000000    -10.19600000
H      3.63700000      8.20000000     -9.34200000
H      4.78900000      7.71900000    -10.19900000
O     13.94300000     -3.99800000      8.47500000
H     14.74800000     -4.40900000      8.79000000
H     13.82400000     -4.34800000      7.59300000
O    -11.38400000     -0.87600000     -1.69100000
H    -11.73200000     -1.68300000     -2.07100000
H    -10.58100000     -1.14800000     -1.24600000
O    -13.47600000     -8.44000000     -1.20800000
H    -12.85600000     -7.80000000     -1.55800000
H    -12.96500000     -9.24400000     -1.11600000
O     -4.04900000      8.94400000     -5.89300000
H     -4.41100000      8.18000000     -5.44500000
H     -4.53000000      8.98800000     -6.72000000
O     -0.98000000     -2.66900000    -16.23000000
H     -1.75600000     -2.23000000    -15.88100000
H     -0.98500000     -3.53100000    -15.81500000
O      0.95000000    -18.28200000      1.57200000
H      0.13300000    -18.57000000      1.97900000
H      0.72900000    -17.44800000      1.15700000
O     11.46900000     -6.41400000      8.18100000
H     11.32600000     -7.09500000      8.83900000
H     11.44600000     -5.59500000      8.67600000
O      5.72700000     14.54500000     -3.96100000
H      6.46200000     14.83900000     -4.49900000
H      5.35900000     15.35100000     -3.59700000
O      3.66600000     -4.16600000    -17.16800000
H      3.01700000     -4.69100000    -16.69900000
H      3.98000000     -4.74100000    -17.86500000
O     17.09700000      4.58600000     -1.82000000
H     17.99400000      4.48700000     -1.50100000
H     17.19200000      4.73600000     -2.76100000
O     -5.77500000     -7.15600000      3.46700000
H     -6.07100000     -6.70800000      2.67400000
H     -5.70000000     -8.07500000      3.21000000
O     -0.96900000     -0.19400000      9.93000000
H     -0.97500000     -0.10800000      8.97600000
H     -1.00300000     -1.13800000     10.08500000
O      7.46900000    -16.56000000      2.61200000
H      6.99200000    -15.78900000      2.91900000
H      7.82600000    -16.95400000      3.40800000
O     -3.75400000     14.69700000     -3.77600000
H     -3.18700000     13.92900000     -3.83700000
H     -4.60800000     14.34500000     -3.52500000
O      9.42300000     -3.35600000    -10.70600000
H      9.42500000     -2.40200000    -10.78400000
H      8.94100000     -3.52900000     -9.89700000
O      3.93500000      1.09500000      2.72400000
H      3.40100000      0.32600000      2.52500000
H      3.39500000      1.61300000      3.32200000
O     -2.11300000      5.30300000      8.19300000
H     -1.76600000      4.85900000      8.96700000
H     -3.03700000      5.05400000      8.16800000
O      6.32700000     -1.47000000      9.14300000
H      5.60500000     -2.09600000      9.19900000
H      6.92600000     -1.73200000      9.84300000
O     -4.01900000      1.46400000    -14.58800000
H     -3.29400000      0.84100000    -14.54800000
H     -4.80400000      0.92600000    -14.48100000
O     -1.32600000      9.46700000     11.79500000
H     -1.97100000      9.90000000     11.23600000
H     -1.83200000      8.81800000     12.28500000
O     -7.97500000     -3.95900000      4.74200000
H     -8.00600000     -3.38900000      3.97400000
H     -7.06600000     -4.25600000      4.78400000
O      1.06200000      4.53800000      0.31500000
H      1.74400000      3.92900000      0.03200000
H      1.54100000      5.29500000      0.65300000
O     -4.80300000      0.25900000     13.23100000
H     -4.20700000     -0.32900000     13.69600000
H     -5.46600000      0.49100000     13.88200000
O     -9.12900000      9.77200000      5.02300000
H    -10.01900000     10.02300000      4.77400000
H     -8.57800000     10.11500000      4.31900000
O    -10.26700000     -7.61000000      9.17200000
H    -10.22500000     -8.44600000      9.63700000
H    -11.14200000     -7.27300000      9.36500000
O      4.60300000    -14.98200000     -3.56400000
H      5.55900000    -15.02700000     -3.54000000
H      4.31500000    -15.84000000     -3.25400000
O      1.77100000     -2.10400000     11.67600000
H      2.20900000     -1.37700000     12.11800000
H      2.06600000     -2.04400000     10.76700000
O      8.80900000    -14.79100000     -6.73500000
H      8.44600000    -13.98900000     -6.35900000
H      9.43300000    -14.48600000     -7.39300000
O      4.10600000     -3.19300000      9.66400000
H      3.39800000     -2.56600000      9.51500000
H      4.19800000     -3.23000000     10.61600000
O     -3.72900000      6.06100000     17.07000000
H     -3.82900000      5.31800000     16.47500000
H     -4.53000000      6.57200000     16.95200000
O     -9.15700000     -9.84000000     10.67300000
H     -9.48100000    -10.03700000     11.55200000
H     -9.24100000    -10.66600000     10.19700000
O     -0.17200000    -10.57800000      4.40600000
H     -0.69200000    -10.91400000      3.67600000
H     -0.51400000    -11.03600000      5.17400000
O      1.70400000     -5.70800000     -0.32900000
H      2.31400000     -6.42300000     -0.50800000
H      1.86100000     -5.48300000      0.58800000
O      9.28000000      1.35900000     -8.89000000
H      9.69700000      2.02000000     -9.44300000
H      8.78300000      1.86500000     -8.24600000
O     -6.74100000     -6.02800000     11.16900000
H     -6.90000000     -6.72100000     10.52900000
H     -6.05500000     -6.37800000     11.73700000
O     10.23400000      0.31800000     13.90900000
H     10.99100000      0.34900000     13.32300000
H     10.57900000      0.58700000     14.76000000
O     -4.58600000      7.07000000      4.57500000
H     -3.67900000      7.31100000      4.76300000
H     -4.90200000      7.76300000      3.99600000
O      1.71400000      6.01400000     11.11600000
H      1.11800000      6.68600000     10.78500000
H      2.09100000      5.62000000     10.33000000
O      5.77000000     -4.95300000     15.81100000
H      5.50100000     -4.23700000     16.38600000
H      6.12400000     -4.51700000     15.03600000
O     -3.66100000    -17.44100000     -5.37200000
H     -3.26700000    -17.88200000     -6.12500000
H     -3.07300000    -16.70900000     -5.18800000
O      3.44300000    -17.76700000      2.53400000
H      4.01200000    -17.20600000      2.00600000
H      2.59200000    -17.72200000      2.09900000
O     -3.81000000    -15.00600000     -3.44400000
H     -4.39300000    -15.71200000     -3.16500000
H     -4.22200000    -14.65300000     -4.23300000
O      8.38000000     -8.92600000     -3.10300000
H      7.73100000     -9.26900000     -2.48900000
H      8.74200000     -8.15600000     -2.66400000
O     -6.97900000     -3.65700000     -5.19300000
H     -7.88600000     -3.93300000     -5.06300000
H     -6.99900000     -2.70700000     -5.07900000
O     13.19800000     -3.90700000      1.58200000
H     12.57500000     -3.49400000      2.17900000
H     12.75200000     -3.91300000      0.73500000
O     -4.05100000     11.81000000     -0.01100000
H     -3.54400000     11.50200000      0.74000000
H     -4.94800000     11.53300000      0.17600000
O      1.18800000      4.78400000     -6.57900000
H      0.49100000      5.12000000     -6.01500000
H      1.69800000      4.20600000     -6.01200000
O     -7.37800000     -0.96200000     -4.54500000
H     -7.07800000     -0.35400000     -3.86900000
H     -8.05400000     -0.47800000     -5.01900000
O      9.16400000      9.97500000    -11.05900000
H      9.62400000     10.21300000    -11.86400000
H      8.42700000      9.44000000    -11.35400000
O    -13.73100000      8.52100000     -1.51500000
H    -13.34600000      7.64900000     -1.42900000
H    -14.14400000      8.51600000     -2.37800000
O     14.09500000      3.17100000     -3.58800000
H     14.74100000      2.63400000     -4.04800000
H     14.56900000      3.97100000     -3.35800000
O      2.43200000      7.90900000      8.14500000
H      1.67800000      8.13000000      8.69100000
H      2.05400000      7.48900000      7.37200000
O     -3.22000000    -16.47800000     -8.17000000
H     -4.11900000    -16.27700000     -7.91000000
H     -2.68900000    -15.81500000     -7.72900000
O     -1.87300000      8.14100000      5.26100000
H     -2.00700000      8.77700000      4.55900000
H     -0.92300000      8.10100000      5.37100000
O    -10.70000000     -3.15400000     13.17500000
H    -10.21500000     -3.87900000     12.78100000
H    -10.05200000     -2.45600000     13.27300000
O     -6.70500000     -9.76000000      6.61000000
H     -7.44500000     -9.33300000      6.17900000
H     -6.13600000     -9.03900000      6.88000000
O     -7.39100000      3.11900000    -15.81700000
H     -8.21700000      3.21600000    -16.29200000
H     -7.30000000      2.17500000    -15.68600000
O      2.25600000      5.35900000     -3.14400000
H      2.80800000      5.01200000     -2.44400000
H      2.13800000      6.28200000     -2.92100000
O     -5.95500000      4.07500000     -3.69800000
H     -6.14900000      5.00200000     -3.83700000
H     -6.73200000      3.73100000     -3.25900000
O     -8.55500000     12.87600000     -6.57800000
H     -8.15500000     12.83000000     -7.44700000
H     -8.42100000     13.78300000     -6.30100000
O     -0.83900000     -0.31200000    -18.28100000
H     -0.71100000     -1.10300000    -17.75800000
H     -0.58400000      0.40500000    -17.70000000
O     -5.94700000    -10.75700000     -1.37500000
H     -6.08400000    -10.39400000     -0.50000000
H     -5.42000000    -10.09900000     -1.82800000
O     -5.79100000      8.68900000      2.68300000
H     -6.21500000      9.53700000      2.55500000
H     -6.50600000      8.05400000      2.63900000
O      7.06200000      8.02400000     14.24900000
H      7.45200000      7.96600000     13.37600000
H      6.12400000      7.90700000     14.10000000
O     12.30500000      2.96600000      6.52200000
H     11.67900000      3.20200000      7.20600000
H     13.15800000      3.20500000      6.88600000
O    -15.07100000     10.76500000     -0.57000000
H    -15.73600000     10.71600000     -1.25600000
H    -14.56500000      9.95900000     -0.66900000
O    -16.84400000      1.31700000     -0.69200000
H    -17.13600000      2.22800000     -0.69700000
H    -17.64600000      0.80700000     -0.80900000
O      0.95000000      1.55600000    -12.80400000
H      1.82300000      1.18900000    -12.94400000
H      1.04200000      2.10200000    -12.02300000
O     -2.37800000     -3.41000000     16.70100000
H     -3.16400000     -3.39800000     17.24800000
H     -1.88000000     -2.64100000     16.98000000
O    -12.48300000     10.73600000     -2.36500000
H    -12.48600000      9.95800000     -1.80700000
H    -12.51900000     10.39100000     -3.25700000
O    -10.28900000      7.27600000      5.93800000
H     -9.84100000      8.08200000      5.68100000
H    -10.58200000      6.89200000      5.11100000
O      6.87700000      3.46100000     -3.65600000
H      6.77400000      4.37700000     -3.39800000
H      7.14700000      3.01500000     -2.85300000
O     -8.65000000    -13.48100000     -3.61800000
H     -8.24200000    -13.41800000     -2.75400000
H     -8.36100000    -14.32700000     -3.95900000
O     -8.58900000      8.70700000     -1.34200000
H     -7.91600000      8.13200000     -0.97800000
H     -8.26300000      8.93700000     -2.21200000
O     -1.24700000      9.32700000     -6.11400000
H     -1.18000000      9.91000000     -6.87000000
H     -2.18700000      9.18800000     -6.00200000
O      8.54300000      1.47400000      9.66200000
H      7.76400000      2.01700000      9.78600000
H      8.38900000      0.70500000     10.21000000
O     17.42200000      2.50500000      2.63600000
H     16.97200000      3.17800000      3.14700000
H     17.50300000      1.76400000      3.23600000
O    -11.45500000      7.86200000     -4.73300000
H    -11.06100000      8.70700000     -4.95000000
H    -10.77900000      7.40400000     -4.23300000
O     -4.54000000     11.28800000      8.26400000
H     -5.40200000     11.63800000      8.48500000
H     -4.72500000     10.46800000      7.80500000
O    -12.87000000      2.22500000     -7.34600000
H    -12.31200000      1.72300000     -7.94000000
H    -13.01000000      3.05800000     -7.79500000
