# Supplementary material for: Integrated Multiscale Multilevel Approach to Open Shell Molecular Systems
Source: J Chem Theory Comput. 2023 Feb 13;19(5):1446–56. doi: 10.1021/acs.jctc.2c00805 (PMC10018740; doi:10.1021/acs.jctc.2c00805)
Supplement: Supplementary file 2 — ct2c00805_si_002.zip [file ct2c00805_si_002.zip › structures/PROXYL/frame151.xyz]

2636

C     -1.90200000     -0.37600000      0.21300000
H     -2.37100000      0.28400000     -0.51700000
H     -2.64000000     -0.77600000      0.90900000
C     -0.75500000      0.43100000      0.85200000
C     -1.10900000      1.91200000      0.55100000
H     -1.90600000      2.32400000      1.17100000
H     -1.39900000      2.07400000     -0.48700000
H     -0.19900000      2.46500000      0.78400000
C     -0.53900000      0.10300000      2.29900000
H     -1.34200000      0.64300000      2.80000000
H     -0.56200000     -0.98600000      2.35600000
H      0.41400000      0.50800000      2.64000000
N      0.41500000      0.06000000     -0.00200000
O      1.48600000      0.86800000      0.05800000
C      0.17800000     -0.96000000     -1.13000000
C      0.15200000     -0.24200000     -2.43000000
H      0.70300000      0.69800000     -2.39600000
H      0.57800000     -0.83200000     -3.24000000
H     -0.91400000     -0.05000000     -2.55100000
C      1.31500000     -2.00400000     -1.20100000
H      1.03000000     -2.90000000     -1.75100000
H      1.60900000     -2.35600000     -0.21200000
H      2.25500000     -1.68500000     -1.65300000
C     -1.18900000     -1.51700000     -0.61800000
H     -1.80400000     -1.96500000     -1.39900000
H     -0.91800000     -2.31400000      0.07500000
O     -0.66900000     -9.14400000      4.20300000
H     -1.03800000     -9.90300000      3.75100000
H     -1.34700000     -8.88500000      4.82800000
O     -9.45500000    -13.27200000     -4.97200000
H     -9.82700000    -14.14200000     -5.11800000
H     -9.83600000    -12.72900000     -5.66200000
O     15.37000000     -1.09800000      0.58200000
H     14.62100000     -1.64600000      0.81500000
H     14.99700000     -0.39600000      0.05000000
O     -5.38200000     -2.99600000      5.18800000
H     -5.71800000     -3.88800000      5.27400000
H     -4.79500000     -3.03300000      4.43300000
O     10.15900000      1.60600000    -15.01400000
H      9.92100000      0.67900000    -15.00700000
H      9.53400000      2.01900000    -14.41800000
O     -9.95000000     -0.42300000     11.60400000
H    -10.37300000      0.06800000     10.89900000
H     -9.03600000     -0.13800000     11.57900000
O      9.74800000      3.37500000     11.33200000
H      9.53900000      3.78600000     10.49300000
H      8.90400000      3.29300000     11.77500000
O     -4.70200000     -9.44900000     -2.24100000
H     -3.97300000     -9.21600000     -1.66600000
H     -5.45600000     -9.51700000     -1.65500000
O     -8.26000000      0.92800000    -14.66300000
H     -8.65800000      1.68800000    -15.08700000
H     -7.52200000      1.28800000    -14.17100000
O     -4.60800000      5.48000000     -5.99100000
H     -4.47100000      6.28300000     -6.49400000
H     -3.97800000      5.53700000     -5.27200000
O    -14.26000000     -6.61500000     -6.78400000
H    -14.86300000     -6.26000000     -7.43600000
H    -14.23400000     -5.95100000     -6.09500000
O     -6.59000000     -5.31200000      4.97400000
H     -6.61800000     -5.44500000      4.02600000
H     -7.51000000     -5.29700000      5.24000000
O     -2.83200000    -13.42500000      6.60100000
H     -3.42100000    -13.46400000      5.84800000
H     -1.96900000    -13.63300000      6.24200000
O     14.19400000     -4.72700000      6.86200000
H     14.64500000     -3.88600000      6.79000000
H     14.33800000     -4.99900000      7.76900000
O    -18.19700000      0.72700000     -1.88000000
H    -17.48300000      0.41100000     -1.32600000
H    -18.06300000      0.28600000     -2.71900000
O      7.50400000     -0.77600000     -2.68900000
H      8.20000000     -0.40100000     -3.22800000
H      6.79900000     -0.96800000     -3.30900000
O     14.99500000      5.27100000     -6.82100000
H     15.21300000      4.37400000     -7.07200000
H     14.32400000      5.54000000     -7.44900000
O      3.98300000     -3.33000000     -8.07800000
H      3.31900000     -3.57500000     -8.72200000
H      4.65400000     -2.87500000     -8.58700000
O      3.84300000    -13.26500000     -6.26900000
H      3.82000000    -14.02200000     -6.85400000
H      4.76500000    -13.00900000     -6.24400000
O      5.94100000    -13.52600000      3.49800000
H      5.70100000    -14.34700000      3.06800000
H      5.28000000    -13.41100000      4.18000000
O      2.01500000     11.24800000     -3.25000000
H      1.99200000     12.18500000     -3.05500000
H      2.94700000     11.03800000     -3.30700000
O      1.35800000     -4.14100000     -9.54300000
H      0.53000000     -4.49800000     -9.22000000
H      1.41900000     -4.45800000    -10.44400000
O     -7.48000000     -2.61800000     11.10900000
H     -8.33100000     -2.21600000     10.93400000
H     -7.10400000     -2.77000000     10.24200000
O     -1.70500000    -12.62400000     10.27400000
H     -2.09500000    -12.60300000     11.14800000
H     -2.44600000    -12.51500000      9.67800000
O     -1.37000000     -9.69600000    -12.58800000
H     -1.02800000     -9.02900000    -11.99400000
H     -0.88100000    -10.48800000    -12.36500000
O     -2.78600000      6.36600000      6.34600000
H     -2.12400000      6.09900000      6.98400000
H     -2.75600000      7.32200000      6.35600000
O      4.24700000     12.48600000     -5.89500000
H      4.17400000     11.88800000     -5.15100000
H      4.41300000     13.34100000     -5.49900000
O     -9.19500000      3.84100000     -9.31900000
H     -9.72600000      3.56000000     -8.57400000
H     -8.70200000      3.06000000     -9.56900000
O     -5.72300000      2.64800000      5.50100000
H     -5.89000000      2.13000000      6.28800000
H     -4.80700000      2.91300000      5.57800000
O     -0.55600000     14.40700000      7.16700000
H      0.39900000     14.42200000      7.09100000
H     -0.73900000     14.87300000      7.98200000
O      4.00800000    -13.35600000      8.49600000
H      3.76300000    -14.24300000      8.23400000
H      3.21800000    -12.99700000      8.90000000
O     -0.59900000      5.60600000      7.96600000
H      0.14300000      5.07400000      7.67700000
H     -0.61900000      5.49100000      8.91600000
O      0.46200000     13.47100000     -3.68800000
H      0.35700000     12.54700000     -3.46200000
H      0.87400000     13.46200000     -4.55200000
O    -10.40400000      4.53200000     -4.56500000
H     -9.46300000      4.49600000     -4.39400000
H    -10.58500000      5.46100000     -4.71200000
O     -7.92800000     -6.42200000      7.68500000
H     -7.88900000     -7.15400000      7.07000000
H     -8.52300000     -5.79500000      7.27400000
O     -1.84500000     10.49900000      3.41700000
H     -1.73700000     11.31300000      2.92400000
H     -1.51700000     10.70400000      4.29200000
O    -16.42300000     -1.09800000     -7.52700000
H    -15.57000000     -0.79000000     -7.83500000
H    -16.49900000     -0.74500000     -6.64000000
O     11.97100000     -6.83000000     -5.98500000
H     11.41200000     -6.59400000     -5.24400000
H     11.81000000     -6.14500000     -6.63300000
O      0.53100000      9.64300000      2.44400000
H     -0.29400000      9.76100000      2.91300000
H      0.35100000      8.94300000      1.81500000
O      3.91200000      1.16400000     -4.49500000
H      4.31800000      2.00600000     -4.28600000
H      4.64700000      0.59100000     -4.71400000
O      4.05700000    -11.45500000     -3.51300000
H      3.73800000    -10.60300000     -3.80800000
H      3.26400000    -11.96800000     -3.35800000
O      1.72000000    -10.01600000     10.28500000
H      0.92600000    -10.09700000     10.81300000
H      1.67000000     -9.13800000      9.90800000
O     16.26600000     -4.10800000      3.29700000
H     17.18000000     -3.92700000      3.51700000
H     16.30200000     -4.88700000      2.74300000
O     -2.83700000     -8.76800000      5.77900000
H     -3.67600000     -8.89900000      5.33800000
H     -2.78000000     -9.49100000      6.40400000
O      2.52300000     -4.68900000     -4.26200000
H      2.28600000     -4.88800000     -3.35600000
H      2.17400000     -5.42300000     -4.76800000
O     14.92400000      8.46300000      0.56200000
H     15.36500000      9.11800000      1.10200000
H     14.36000000      7.98900000      1.17200000
O     -4.63400000     -6.23700000      7.49900000
H     -5.38500000     -6.14100000      6.91300000
H     -3.89300000     -6.39300000      6.91400000
O    -10.63300000      3.07800000     -7.13400000
H    -11.57800000      2.98700000     -7.25700000
H    -10.53900000      3.41900000     -6.24500000
O     -6.65700000      7.08300000     -5.08700000
H     -6.03800000      6.43900000     -5.42800000
H     -6.12900000      7.64800000     -4.52300000
O     -6.41600000      4.84500000    -12.15000000
H     -5.98100000      5.60100000    -11.75500000
H     -7.34100000      5.09000000    -12.17900000
O     -5.50800000     -9.85000000      8.33100000
H     -5.33500000     -9.00800000      8.75300000
H     -6.40600000    -10.06500000      8.58600000
O      8.78300000     10.22400000     -4.92900000
H      8.17100000     10.61600000     -4.30600000
H      8.39300000     10.39300000     -5.78700000
O     -2.90300000      6.89900000    -10.98900000
H     -2.43200000      7.24200000    -10.22900000
H     -3.56200000      6.31200000    -10.61700000
O      4.37100000     -5.26300000      0.67500000
H      4.14500000     -5.83100000     -0.06100000
H      5.14000000     -5.67400000      1.06900000
O     -6.39700000    -10.91800000    -10.54000000
H     -6.47300000     -9.98700000    -10.74800000
H     -6.24000000    -10.94100000     -9.59600000
O     11.59400000      9.96200000      2.43000000
H     11.94100000      9.16900000      2.02100000
H     11.80900000      9.86600000      3.35700000
O     -5.03200000      1.32200000    -16.22600000
H     -5.40700000      1.79100000    -15.48100000
H     -5.61700000      1.52700000    -16.95600000
O     -5.21300000     -0.57100000     14.00900000
H     -5.82100000     -1.22000000     14.36200000
H     -5.66800000     -0.20200000     13.25200000
O    -11.14400000      7.49500000     -3.89100000
H    -10.43100000      7.41400000     -4.52500000
H    -10.78400000      8.04600000     -3.19700000
O      3.88600000     14.00200000     -3.13600000
H      4.08300000     14.65200000     -3.81000000
H      3.20600000     14.41000000     -2.60000000
O     11.97600000      2.34000000      7.28000000
H     11.37200000      3.07600000      7.17700000
H     12.63500000      2.65600000      7.89800000
O     -9.47500000     13.75800000      1.79100000
H    -10.35800000     14.09000000      1.63100000
H     -8.99800000     14.50900000      2.14500000
O      3.83700000    -13.53000000      5.52600000
H      4.20800000    -13.79500000      6.36800000
H      3.35400000    -14.30000000      5.22600000
O     -2.21900000    -16.20900000      3.91000000
H     -1.33700000    -15.95600000      3.63800000
H     -2.68700000    -15.38000000      4.00700000
O      3.83700000     -1.60400000    -16.54500000
H      3.91500000     -1.75000000    -17.48800000
H      3.48000000     -0.71900000    -16.46900000
O    -14.84900000     -3.07600000     11.42000000
H    -14.34000000     -2.71500000     10.69400000
H    -15.04300000     -2.32100000     11.97600000
O      9.37100000      8.51400000      4.44200000
H      9.00200000      9.36900000      4.22100000
H      8.66000000      8.05400000      4.88800000
O      7.69700000     -0.11200000     -8.72500000
H      8.34000000      0.55500000     -8.48200000
H      8.12300000     -0.94300000     -8.51500000
O     -4.51300000     -6.05500000    -10.66000000
H     -3.91400000     -5.99000000    -11.40300000
H     -4.05400000     -6.61300000    -10.03100000
O      7.08100000     -4.51600000     -8.39100000
H      7.90600000     -4.69800000     -8.84200000
H      6.59900000     -3.95000000     -8.99300000
O    -17.48900000     -4.35900000     -3.44600000
H    -16.76300000     -4.84600000     -3.05500000
H    -18.00200000     -5.02200000     -3.90800000
O      8.98000000      3.29200000    -13.19400000
H      9.66100000      3.94700000    -13.04300000
H      8.19400000      3.66700000    -12.79800000
O     11.77800000     -1.22800000     -5.08000000
H     10.91300000     -0.90100000     -4.83000000
H     12.39100000     -0.70000000     -4.56900000
O     -8.18600000    -15.75700000     -0.28700000
H     -7.77900000    -15.16800000     -0.92200000
H     -7.51800000    -15.88300000      0.38600000
O    -12.90500000      9.58700000     -3.18300000
H    -12.83000000      9.51200000     -2.23100000
H    -12.14200000      9.11900000     -3.52100000
O     -2.90300000     -6.42300000    -13.16500000
H     -2.16900000     -6.93000000    -12.81700000
H     -3.25400000     -6.96500000    -13.87200000
O      1.29700000     -1.68300000    -15.29200000
H      2.14500000     -2.09800000    -15.44900000
H      1.51100000     -0.78000000    -15.05700000
O      5.43600000     10.79900000      9.04000000
H      4.67800000     10.26400000      9.27600000
H      5.51700000     10.69500000      8.09200000
O     -8.07200000      6.00800000      7.53000000
H     -8.93300000      5.91600000      7.93700000
H     -7.79700000      6.89800000      7.75000000
O     -8.24800000     -2.09500000      8.25700000
H     -8.89400000     -2.57800000      8.77300000
H     -8.73900000     -1.36400000      7.88200000
O     -3.51200000      3.57600000      9.45600000
H     -3.20400000      4.47400000      9.58000000
H     -4.38100000      3.67300000      9.06600000
O     -9.87400000     -6.04900000     -4.46300000
H    -10.61900000     -6.01700000     -3.86300000
H     -9.13300000     -6.29800000     -3.91100000
O      8.62300000    -14.71500000      4.17200000
H      7.77300000    -14.48800000      3.79400000
H      8.58400000    -14.37700000      5.06700000
O      3.01000000     -9.18800000     -4.10600000
H      2.77500000     -8.47900000     -4.70400000
H      2.51500000     -9.00100000     -3.30800000
O      2.38000000    -16.45300000     -0.10400000
H      2.85400000    -16.66400000      0.70000000
H      3.06600000    -16.25000000     -0.74000000
O     -4.21700000    -12.17500000      9.45700000
H     -4.97200000    -12.60800000      9.05800000
H     -4.35900000    -11.24300000      9.28700000
O    -10.63000000     10.42100000      2.72200000
H    -11.48600000     10.84800000      2.76100000
H    -10.54700000     10.13500000      1.81200000
O      2.28600000      5.24000000    -13.56000000
H      1.61900000      5.90400000    -13.73500000
H      2.61700000      5.45600000    -12.68800000
O      0.48200000    -10.79800000     -3.68200000
H      0.62200000     -9.89500000     -3.39600000
H      0.89400000    -10.84300000     -4.54500000
O    -10.44300000      4.73400000     -0.88400000
H    -11.26900000      4.52900000     -1.32200000
H    -10.51000000      4.30100000     -0.03300000
O      8.83800000      9.24100000      7.97800000
H      9.68700000      8.88200000      7.71900000
H      8.85700000     10.14700000      7.67200000
O     11.23100000     -3.87300000     -5.92400000
H     11.23900000     -4.33600000     -5.08600000
H     11.72300000     -3.06900000     -5.75800000
O     -5.19600000     -7.71600000      1.85400000
H     -5.09900000     -8.41400000      2.50100000
H     -5.02400000     -8.14200000      1.01400000
O     -6.54700000     -6.35900000     -6.54500000
H     -6.70800000     -6.72600000     -7.41400000
H     -7.25900000     -5.73300000     -6.41300000
O      9.05000000     -0.61100000      6.82400000
H      8.38900000     -1.28500000      6.98400000
H      8.59300000      0.05500000      6.31000000
O     14.27400000     -0.24100000     -3.08400000
H     15.06200000     -0.22800000     -3.62700000
H     14.11900000     -1.17000000     -2.91000000
O      7.24700000     -9.59900000      5.12400000
H      6.73400000     -8.94400000      4.65000000
H      6.88200000     -9.59400000      6.00900000
O     -8.75500000      5.73000000    -13.02400000
H     -9.03700000      6.61600000    -12.79600000
H     -9.41600000      5.41900000    -13.64200000
O      0.75600000      4.51400000     -0.50200000
H      0.71000000      4.50200000      0.45400000
H      1.42700000      3.86500000     -0.71700000
O      6.19100000     10.23600000    -10.07400000
H      6.93800000      9.67900000     -9.85500000
H      6.15600000     10.87800000     -9.36600000
O      7.04600000      7.49500000     14.77500000
H      7.18600000      6.61900000     15.13600000
H      7.45400000      7.46500000     13.91000000
O      4.03300000     -1.49500000     13.76900000
H      3.17100000     -1.59800000     14.17300000
H      4.07200000     -2.18600000     13.10700000
O     -2.40900000     -6.82500000      2.24900000
H     -1.72400000     -6.84000000      2.91700000
H     -3.19100000     -7.14100000      2.70000000
O    -16.37200000      7.71700000     -1.95200000
H    -15.71000000      7.28100000     -2.48900000
H    -17.19100000      7.58900000     -2.43200000
O    -10.49600000      3.55600000      1.46900000
H    -10.55000000      3.48400000      2.42200000
H     -9.86000000      2.88700000      1.21500000
O     -8.32300000     -2.77900000      4.80300000
H     -7.72100000     -2.25800000      5.33500000
H     -8.85200000     -3.25800000      5.44100000
O     -1.35900000     13.21700000     -0.18900000
H     -1.11400000     13.09600000      0.72800000
H     -2.20500000     13.66500000     -0.15400000
O     10.12500000      1.86700000      2.08500000
H     10.61100000      2.69100000      2.11700000
H     10.63500000      1.26600000      2.62900000
O     -2.89400000     -0.44100000    -15.70500000
H     -2.66400000     -0.52200000    -16.63100000
H     -3.66500000      0.12700000    -15.69800000
O     -1.65000000     -1.41300000    -17.91700000
H     -1.84400000     -1.80800000    -18.76700000
H     -1.21400000     -2.10800000    -17.42400000
O     -5.65000000      3.04000000     -6.92900000
H     -5.46000000      3.90200000     -6.55900000
H     -6.06600000      3.22700000     -7.77000000
O     -3.15900000      0.26600000      9.09200000
H     -3.78700000      0.81300000      9.56400000
H     -3.68400000     -0.18700000      8.43200000
O      5.47400000     -9.28200000      7.69200000
H      4.88000000     -8.82000000      7.10100000
H      5.14400000     -9.08300000      8.56800000
O     -8.06500000     10.50100000    -11.94200000
H     -7.66300000     10.37900000    -11.08200000
H     -7.59000000     11.23800000    -12.32700000
O      7.51300000      4.72400000     15.62100000
H      7.47500000      4.38800000     14.72600000
H      8.21600000      4.22500000     16.03600000
O     -5.52500000      0.70400000     -5.30100000
H     -5.50000000      1.53900000     -5.76900000
H     -5.74900000      0.94100000     -4.40100000
O     -4.15300000     -8.12500000     11.25100000
H     -3.94300000     -8.92500000     11.73300000
H     -3.52700000     -8.11100000     10.52600000
O      5.10800000     -9.76200000    -11.57400000
H      5.42600000     -9.76300000    -10.67100000
H      5.06900000    -10.68700000    -11.81500000
O     -3.40700000     -0.57700000     -6.67400000
H     -4.17800000     -0.71900000     -6.12400000
H     -3.46900000      0.34100000     -6.94000000
O    -14.84900000     -0.89900000    -10.61600000
H    -14.51300000     -0.61600000     -9.76600000
H    -14.26700000     -0.48400000    -11.25300000
O      9.57800000      8.08700000     10.52700000
H      9.86100000      8.19700000      9.61900000
H      9.04800000      8.86400000     10.70800000
O     -2.01200000     14.35600000     -4.62400000
H     -1.12300000     14.32600000     -4.26900000
H     -2.45400000     15.02800000     -4.10500000
O    -10.15300000      8.22900000      0.91600000
H     -9.97700000      7.51500000      1.52800000
H     -9.33000000      8.71600000      0.87200000
O     12.99200000     -7.01400000     -2.78000000
H     13.50600000     -6.99700000     -1.97300000
H     12.63400000     -6.12900000     -2.85500000
O    -14.37200000     -4.14700000     -5.05900000
H    -15.17600000     -3.72900000     -5.36600000
H    -14.31000000     -3.89900000     -4.13600000
O      4.71400000      0.58800000     -1.60400000
H      4.66500000      1.33000000     -1.00200000
H      3.92400000      0.66100000     -2.14000000
O    -14.60200000     -6.80900000      7.61500000
H    -14.59100000     -7.50500000      6.95700000
H    -14.19400000     -7.20200000      8.38600000
O     -5.03900000    -12.16600000     -2.86400000
H     -4.53300000    -11.35500000     -2.82200000
H     -4.48700000    -12.76700000     -3.36500000
O     -5.38000000     -2.29500000     -5.06900000
H     -5.91200000     -2.75800000     -5.71600000
H     -5.74000000     -1.40800000     -5.05300000
O     -6.06700000      4.07600000      8.46400000
H     -6.48400000      4.31700000      9.29100000
H     -6.46700000      4.65600000      7.81600000
O     11.36900000      7.80900000     -5.17900000
H     10.86900000      7.82400000     -4.36300000
H     12.01200000      8.51100000     -5.07900000
O     -0.82600000      6.08500000     12.67400000
H      0.06800000      6.05600000     13.01400000
H     -1.16500000      6.93300000     12.96300000
O      3.36200000    -16.87100000     -4.50400000
H      2.59000000    -16.38100000     -4.22000000
H      3.58600000    -17.42100000     -3.75300000
O      6.38800000      3.89000000    -12.52900000
H      6.43600000      4.80200000    -12.24200000
H      5.47900000      3.77300000    -12.80500000
O      0.25900000     14.37500000      3.96600000
H     -0.18600000     15.21800000      3.88200000
H      0.38600000     14.26400000      4.90800000
O    -10.40200000     -7.26200000     -8.35000000
H     -9.46300000     -7.40000000     -8.22700000
H    -10.49800000     -6.31100000     -8.40900000
O      2.20900000      3.78000000    -17.35400000
H      1.73100000      4.38600000    -16.78800000
H      3.02600000      3.60900000    -16.88400000
O      5.62900000    -17.05200000      3.68000000
H      4.97900000    -16.37300000      3.86200000
H      5.21400000    -17.61000000      3.02200000
O      0.75700000     13.22300000     -9.65800000
H      1.15000000     14.08700000     -9.78200000
H     -0.12000000     13.30300000    -10.03300000
O     11.69200000    -13.23700000     -1.47800000
H     12.42200000    -12.65200000     -1.27400000
H     11.36700000    -12.92800000     -2.32400000
O      0.08700000      8.09800000     -6.25000000
H      0.47100000      8.89000000     -6.62700000
H      0.11500000      8.24600000     -5.30400000
O      5.37100000     -5.90400000    -13.66800000
H      4.91700000     -5.22300000    -14.16200000
H      6.10200000     -6.16100000    -14.22900000
O     -1.58000000      0.26900000    -13.39600000
H     -2.35200000      0.26900000    -12.83100000
H     -1.92200000      0.07700000    -14.26900000
O      7.13900000     -9.96700000     -3.90400000
H      6.78300000     -9.12300000     -3.62500000
H      7.97300000     -9.74900000     -4.32100000
O      3.09200000     12.61800000    -13.32600000
H      3.25000000     11.76300000    -12.92700000
H      2.15700000     12.61700000    -13.53200000
O     -0.60800000     16.90900000     -1.94200000
H     -1.36100000     16.32200000     -1.87100000
H     -0.20000000     16.67500000     -2.77600000
O     -1.52400000     16.39200000      3.68300000
H     -1.38200000     17.09600000      4.31600000
H     -1.79700000     16.84100000      2.88300000
O     -8.44700000     -8.57600000      2.70800000
H     -7.97900000     -8.05900000      2.05300000
H     -9.29900000     -8.14600000      2.78900000
O      3.76200000     16.69400000     -0.25600000
H      3.23100000     17.36700000      0.17100000
H      3.13600000     16.19100000     -0.77700000
O      2.35500000      8.38900000    -11.10200000
H      1.97700000      8.81900000    -10.33500000
H      1.65400000      8.40400000    -11.75500000
O    -12.83600000      1.00800000     11.39900000
H    -13.47900000      0.47700000     11.87000000
H    -12.59400000      1.69600000     12.01900000
O     11.78900000     -4.41300000     -3.02500000
H     12.52500000     -3.82100000     -2.87200000
H     11.01200000     -3.86300000     -2.91600000
O    -10.51500000    -10.51500000      8.36900000
H    -10.55300000    -11.46800000      8.45900000
H     -9.66300000    -10.27400000      8.73200000
O      7.67900000     -8.30300000      1.59200000
H      8.44100000     -8.68800000      1.16000000
H      7.26400000     -9.03700000      2.04500000
O      9.19500000     -8.86300000     -5.30100000
H      9.97300000     -9.30200000     -5.64500000
H      9.51700000     -8.02000000     -4.98200000
O     -0.54000000     -3.71600000      8.01700000
H     -1.01000000     -4.37900000      8.52200000
H      0.06000000     -3.31500000      8.64700000
O    -16.71900000      4.32900000      1.02900000
H    -15.82800000      3.98400000      0.98500000
H    -16.60800000      5.28000000      1.02200000
O     11.85400000     -0.08700000    -10.90500000
H     11.74400000      0.84500000    -10.71900000
H     11.02400000     -0.35200000    -11.30100000
O     11.43200000      8.48100000      7.65400000
H     11.90700000      8.70100000      8.45500000
H     11.47000000      7.52500000      7.60700000
O    -12.86800000      1.09700000      2.02600000
H    -12.09700000      0.66400000      1.65900000
H    -13.37200000      0.38900000      2.42700000
O      8.43300000    -11.47400000    -10.42700000
H      8.50600000    -12.06400000     -9.67700000
H      8.86500000    -10.66900000    -10.14100000
O      6.30400000      8.52000000     -4.33300000
H      7.14800000      8.59400000     -4.77800000
H      6.52000000      8.18200000     -3.46400000
O      8.86000000    -13.33600000     -0.60400000
H      9.74700000    -13.44400000     -0.94700000
H      8.51900000    -14.22800000     -0.53700000
O     -9.90200000    -14.06100000      1.32700000
H     -9.23900000    -14.55500000      0.84400000
H     -9.55300000    -13.17100000      1.37200000
O     -9.33000000      6.69400000     -8.43200000
H     -9.25400000      5.81300000     -8.80000000
H    -10.27000000      6.87200000     -8.42900000
O      7.80600000      1.15400000      5.12700000
H      8.00100000      0.51700000      4.44000000
H      6.88400000      1.37500000      4.99400000
O    -10.34200000    -11.85300000     -6.98700000
H    -11.23000000    -11.54400000     -7.16700000
H     -9.87600000    -11.73900000     -7.81500000
O      9.96400000      1.40600000     -7.81600000
H     10.03400000      1.95600000     -7.03600000
H     10.54100000      1.82400000     -8.45600000
O     -0.85700000    -10.03600000     11.05500000
H     -1.09100000    -10.95600000     10.93100000
H     -1.32100000     -9.57400000     10.35700000
O     -1.21300000     -8.40600000    -14.95500000
H     -0.30900000     -8.09300000    -14.92800000
H     -1.30200000     -8.94700000    -14.17100000
O      1.15400000     -5.41400000     14.54200000
H      2.01600000     -5.12300000     14.84000000
H      0.54600000     -4.76700000     14.90000000
O     -5.22400000     -9.30000000     -5.79900000
H     -4.61100000     -9.53100000     -5.10200000
H     -5.37300000     -8.36100000     -5.68500000
O    -10.32400000     -8.61600000     11.32700000
H     -9.98300000     -8.20400000     12.12100000
H    -11.00300000     -9.21300000     11.64000000
O      6.06700000     -8.71100000     13.61300000
H      6.45900000     -8.28200000     14.37300000
H      5.18000000     -8.93600000     13.89500000
O     10.85800000     -6.35500000      7.92200000
H     10.11100000     -5.89200000      7.54300000
H     11.23300000     -5.73300000      8.54600000
O      2.56400000    -11.71200000     12.21200000
H      2.57500000    -11.34300000     11.32900000
H      3.48300000    -11.89600000     12.40600000
O      7.18100000     -1.15800000     11.01200000
H      6.27700000     -1.13000000     10.69800000
H      7.24200000     -1.98400000     11.49200000
O     -7.20800000     10.91300000     -9.36600000
H     -6.25700000     11.02300000     -9.36600000
H     -7.45700000     10.97800000     -8.44400000
O      6.85700000      3.17500000     13.21000000
H      6.67200000      3.56700000     12.35700000
H      6.41700000      2.32500000     13.18300000
O     -6.12500000    -13.50100000     -0.76800000
H     -5.74000000    -14.35900000     -0.94300000
H     -5.63200000    -12.89800000     -1.32400000
O      1.33400000     -4.68800000     11.88400000
H      1.02600000     -4.60500000     12.78700000
H      0.80100000     -5.39100000     11.51300000
O     -0.28000000      5.57800000    -11.85600000
H     -0.07400000      6.32600000    -12.41700000
H     -0.19000000      5.91500000    -10.96500000
O     -6.92200000     -7.69700000     13.21300000
H     -6.45100000     -7.36300000     12.45000000
H     -6.33200000     -7.53400000     13.94900000
O     13.10500000      2.51100000     10.97400000
H     12.68700000      2.11700000     11.73900000
H     13.72600000      1.84800000     10.67200000
O      4.87700000      1.89500000     -7.36800000
H      4.57700000      1.37600000     -6.62200000
H      5.67900000      2.31800000     -7.06000000
O     11.07600000     12.29200000      0.93700000
H     11.16100000     11.41900000      1.32200000
H     11.22300000     12.15500000      0.00100000
O    -16.79700000     -6.87700000      2.45300000
H    -17.12600000     -6.23300000      1.82500000
H    -16.38100000     -6.35300000      3.13700000
O      1.20700000    -13.24000000      9.65700000
H      1.38900000    -13.51600000     10.55500000
H      0.25300000    -13.17400000      9.61500000
O      8.26300000     -7.17900000     -1.89300000
H      7.35000000     -6.95400000     -2.07200000
H      8.60700000     -7.47400000     -2.73600000
O      6.96900000      2.74200000     -5.82600000
H      6.44200000      3.48800000     -5.53800000
H      7.43100000      2.45700000     -5.03700000
O     -2.28900000     -6.19000000      5.72600000
H     -1.54900000     -6.24000000      6.33200000
H     -2.40600000     -7.08800000      5.41600000
O     -4.06900000    -14.90100000     -9.77800000
H     -4.04900000    -15.02500000     -8.82900000
H     -4.75700000    -15.49400000    -10.08200000
O     16.74200000     -2.14300000     -3.02800000
H     16.73500000     -2.17200000     -3.98400000
H     17.39300000     -2.79700000     -2.77300000
O      0.89300000      6.37300000      3.99100000
H      1.05700000      6.34700000      4.93400000
H      0.13800000      6.95200000      3.89500000
O     -7.86300000      5.65800000     -0.07000000
H     -7.80400000      5.04100000      0.65900000
H     -8.75500000      5.55300000     -0.40100000
O     -7.34500000      5.04900000     10.65600000
H     -6.91600000      5.71000000     11.20100000
H     -8.22700000      5.39300000     10.51400000
O     -4.37400000     -2.75500000      2.48100000
H     -4.98500000     -2.31900000      1.88700000
H     -3.85700000     -3.32900000      1.91600000
O      9.65900000      5.84200000     13.73100000
H      9.76800000      6.46600000     14.44800000
H     10.52000000      5.43300000     13.63600000
O     11.80300000     -4.78500000     -8.45200000
H     11.45500000     -4.43800000     -7.63100000
H     11.88000000     -4.02000000     -9.02200000
O     -3.53700000      4.49500000     -9.17200000
H     -3.77900000      5.11100000     -8.48100000
H     -4.35800000      4.06100000     -9.40300000
O     -1.59100000     -8.75700000     -2.04800000
H     -2.13000000     -7.97100000     -1.95900000
H     -1.91800000     -9.34900000     -1.37100000
O      2.10200000     18.31400000     -2.80600000
H      1.69800000     18.41400000     -1.94400000
H      1.66600000     17.55300000     -3.18900000
O    -12.05600000    -12.32900000     -3.08700000
H    -12.48400000    -12.35900000     -2.23200000
H    -11.76200000    -11.42200000     -3.17600000
O     10.90000000      8.54600000     -8.10400000
H     11.00000000      8.37100000     -7.16800000
H     11.33100000      9.39000000     -8.23700000
O     -7.96900000      9.90600000      3.82900000
H     -7.81700000      9.26000000      3.13900000
H     -8.87000000     10.19700000      3.69000000
O     -8.70200000     -4.98000000     -6.57000000
H     -9.35600000     -4.77400000     -7.23700000
H     -9.19600000     -5.42200000     -5.87900000
O     12.39100000    -13.97700000      1.72400000
H     12.72000000    -13.42400000      1.01500000
H     11.66100000    -13.48200000      2.09400000
O      3.37700000      5.99800000    -11.28200000
H      2.95100000      5.69500000    -10.48000000
H      3.08800000      6.90600000    -11.37800000
O      3.49300000    -13.01300000     -0.76200000
H      2.85900000    -13.27100000     -1.43100000
H      4.15900000    -12.51900000     -1.24100000
O    -17.30900000      3.09200000     -5.21000000
H    -16.93300000      2.67200000     -4.43600000
H    -17.42900000      4.00600000     -4.95300000
O     -6.45700000     -4.53400000     -9.65400000
H     -7.03700000     -5.27100000     -9.45800000
H     -5.72500000     -4.92600000    -10.12900000
O    -17.98400000     -3.18300000     -0.51400000
H    -18.27000000     -3.48800000     -1.37500000
H    -17.08100000     -3.49200000     -0.43800000
O      8.77200000      5.26300000     -0.57700000
H      9.43500000      5.95000000     -0.51300000
H      8.65200000      4.96200000      0.32400000
O      8.87600000    -13.03900000     -8.26900000
H      9.57400000    -13.07800000     -7.61600000
H      8.81100000    -13.93300000     -8.60400000
O     -7.20500000      5.81000000      4.47800000
H     -6.66000000      6.59700000      4.47600000
H     -7.41200000      5.66400000      5.40100000
O    -13.13700000     -1.79400000      5.28400000
H    -13.56300000     -2.09600000      4.48200000
H    -13.84800000     -1.72100000      5.92000000
O     11.23200000     -9.31400000     -2.52000000
H     11.85300000     -8.63600000     -2.78600000
H     11.36500000     -9.40500000     -1.57700000
O      6.26200000      8.67900000      4.53900000
H      6.30600000      7.75000000      4.31600000
H      5.32800000      8.88500000      4.52500000
O     -4.59100000     -1.54200000      7.51400000
H     -4.78800000     -1.87600000      6.63800000
H     -5.09200000     -2.10700000      8.10300000
O    -15.49700000      0.27200000     -0.40400000
H    -15.96600000      0.46100000      0.40800000
H    -14.98400000      1.06200000     -0.57400000
O      4.51300000     -3.72100000      2.94400000
H      4.26700000     -4.34800000      2.26400000
H      3.69000000     -3.51300000      3.38600000
O     -4.09700000    -10.54500000      1.35000000
H     -3.66700000    -10.62600000      0.49900000
H     -5.02800000    -10.65800000      1.16000000
O     -1.25800000     11.75700000      5.88900000
H     -0.73300000     12.42200000      6.33400000
H     -2.10400000     11.78100000      6.33700000
O      7.08200000     -5.30500000     -5.75200000
H      6.88800000     -5.35400000     -6.68800000
H      6.43000000     -5.87400000     -5.34200000
O     -8.41100000     -9.19900000     -4.59100000
H     -8.15600000     -8.54600000     -3.94000000
H     -8.17500000    -10.03800000     -4.19500000
O     -7.20300000     -4.59700000    -13.16100000
H     -6.27800000     -4.75800000    -12.97100000
H     -7.19400000     -4.04100000    -13.94100000
O      6.97600000     -3.70100000     11.98700000
H      7.87500000     -3.97400000     11.80200000
H      6.77200000     -4.10400000     12.83100000
O     -0.08500000     -1.74900000     -9.48800000
H      0.42600000     -2.50600000     -9.20300000
H     -0.10900000     -1.82100000    -10.44200000
O      6.10200000    -11.85700000      7.61100000
H      5.39800000    -12.31300000      8.07300000
H      5.82200000    -10.94200000      7.59100000
O      1.33900000     13.35100000     -6.52600000
H      0.61800000     13.86900000     -6.88300000
H      2.05300000     13.47200000     -7.15200000
O     14.63400000     -1.91900000      6.82900000
H     13.69200000     -1.79700000      6.94700000
H     14.75900000     -1.92200000      5.88000000
O      8.98800000      2.25200000     -0.78300000
H      8.39100000      2.54300000     -0.09400000
H      9.63200000      1.70900000     -0.32800000
O      9.93800000      5.10600000      5.83100000
H      9.05700000      5.08600000      6.20700000
H     10.44800000      5.63600000      6.44300000
O      3.00200000      2.65200000      2.29400000
H      2.93900000      2.01700000      3.00700000
H      2.13900000      3.06500000      2.26400000
O     12.76600000      6.23900000     -8.13300000
H     11.99000000      5.80900000     -7.77500000
H     12.44500000      7.08000000     -8.45900000
O    -14.18300000      1.89200000      9.27400000
H    -13.53700000      1.65500000      9.93900000
H    -14.14000000      1.18200000      8.63400000
O     12.74400000      1.33600000      2.51700000
H     12.42000000      1.75500000      1.71900000
H     12.84800000      0.41500000      2.27900000
O     12.02700000     -4.56800000      9.76100000
H     11.49300000     -3.86200000      9.39900000
H     12.79600000     -4.12700000     10.12200000
O      1.39700000    -12.41800000    -13.82400000
H      0.99800000    -12.01400000    -13.05400000
H      0.79000000    -13.11700000    -14.07000000
O     -5.82900000    -12.96800000     -6.15400000
H     -5.95600000    -12.11100000     -6.56100000
H     -5.12100000    -12.83300000     -5.52500000
O    -10.69100000     -6.20000000      9.62500000
H    -11.36200000     -6.81600000      9.33100000
H    -10.42600000     -6.52600000     10.48500000
O     -0.12700000     -3.42000000    -16.79900000
H     -0.67700000     -4.08100000    -16.37800000
H      0.28600000     -2.95400000    -16.07200000
O      3.81800000      2.97300000    -12.75400000
H      3.29100000      3.59100000    -13.26100000
H      3.31500000      2.83100000    -11.95200000
O     -3.97800000     -2.56700000    -14.49300000
H     -4.83800000     -2.25200000    -14.21500000
H     -3.58900000     -1.82400000    -14.95500000
O      9.56100000     14.47100000      1.05300000
H     10.05700000     13.65400000      1.00000000
H     10.22900000     15.15000000      1.14600000
O    -13.33800000     11.48400000      2.88900000
H    -14.20800000     11.48500000      2.48900000
H    -13.34600000     12.23500000      3.48200000
O     -5.38700000     10.83200000      8.05500000
H     -5.88400000     11.45700000      7.52700000
H     -4.64100000     10.59300000      7.50300000
O     -8.37300000     -0.17000000     15.92300000
H     -9.17400000     -0.21800000     16.44500000
H     -7.66500000     -0.23900000     16.56300000
O      7.63000000     -9.81100000     11.71700000
H      8.39100000    -10.19500000     12.15200000
H      7.21400000     -9.27300000     12.39100000
O      3.33200000      5.15400000      5.65200000
H      4.24400000      5.14800000      5.36400000
H      2.83700000      5.41700000      4.87600000
O     -7.69000000      9.71400000      0.51500000
H     -6.80400000      9.62100000      0.86600000
H     -7.61400000      9.44400000     -0.40100000
O      0.70000000      8.00600000      7.44700000
H     -0.15900000      8.25500000      7.10800000
H      0.61300000      7.07800000      7.66300000
O     -6.07800000    -10.78100000      5.80400000
H     -5.68700000    -10.44600000      6.61000000
H     -6.31200000    -11.68600000      6.00900000
O     -3.94900000    -16.27000000      1.55800000
H     -3.65200000    -16.50400000      2.43700000
H     -3.75800000    -17.04400000      1.02700000
O      1.62900000     -5.19500000      0.78000000
H      2.52300000     -4.91800000      0.57600000
H      1.43400000     -4.77500000      1.61700000
O      8.44400000     11.59000000     -7.48000000
H      8.99400000     12.36800000     -7.57700000
H      7.55000000     11.93100000     -7.45300000
O     10.65100000    -10.53900000      7.32100000
H      9.94000000    -10.01100000      7.68300000
H     11.09600000     -9.95200000      6.70900000
O     -2.79300000      7.50000000    -13.68400000
H     -2.60700000      7.12700000    -12.82200000
H     -2.26400000      6.98000000    -14.29000000
O      5.63500000     -7.95100000     10.52800000
H      6.12200000     -8.68300000     10.90700000
H      6.29700000     -7.43600000     10.06700000
O      6.48500000    -12.77500000     -6.65600000
H      7.29200000    -12.78100000     -7.17200000
H      6.77400000    -12.58800000     -5.76200000
O      0.58300000      4.15300000      2.49500000
H     -0.35200000      3.94500000      2.50700000
H      0.66400000      4.92500000      3.05500000
O     -3.74600000     13.95400000      0.61000000
H     -4.30500000     14.64700000      0.96200000
H     -4.35900000     13.30000000      0.27400000
O     -6.45700000     -8.37800000    -11.41200000
H     -7.17500000     -7.83400000    -11.73300000
H     -5.73900000     -8.21300000    -12.02400000
O      8.95000000     -1.08400000     -0.54600000
H      8.24200000     -0.77900000     -1.11300000
H      8.61700000     -0.95900000      0.34300000
O    -12.61700000     -4.12600000    -11.23000000
H    -12.31100000     -3.52800000    -10.54800000
H    -13.56900000     -4.03200000    -11.22100000
O      5.81000000     16.49100000     -2.15800000
H      6.18800000     17.36500000     -2.06400000
H      5.14600000     16.44200000     -1.46900000
O     -4.75800000      0.06200000     -1.83000000
H     -5.51800000      0.35500000     -2.33100000
H     -4.46200000      0.84400000     -1.36400000
O     -9.23100000      7.04700000      3.36600000
H     -8.43500000      6.62800000      3.69300000
H     -9.94000000      6.62100000      3.84800000
O    -15.17800000     -0.89400000      7.43100000
H    -15.50700000     -0.34900000      6.71500000
H    -15.89900000     -1.49300000      7.62600000
O      2.01400000     -3.39200000      3.99000000
H      1.36200000     -2.70500000      4.12500000
H      1.77900000     -4.07400000      4.61900000
O     -5.94800000     11.19700000     -2.52400000
H     -6.20300000     12.10300000     -2.69900000
H     -6.58700000     10.67100000     -3.00600000
O     15.20600000      5.06400000      0.96500000
H     14.81100000      5.29900000      1.80400000
H     15.55500000      4.18400000      1.10300000
O     11.48500000      1.29300000     -3.36200000
H     12.14500000      0.84200000     -2.83600000
H     10.95500000      1.77200000     -2.72500000
O    -17.54800000      2.25900000      3.78400000
H    -18.32200000      2.80700000      3.91300000
H    -16.82900000      2.76900000      4.15800000
O      0.00700000      4.83400000     10.47800000
H      0.81100000      5.29300000     10.23100000
H     -0.32100000      5.31800000     11.23600000
O      4.65200000      2.88400000      0.05300000
H      4.22600000      3.57600000     -0.45300000
H      4.12700000      2.81200000      0.85000000
O     -2.32100000    -11.03000000      7.27500000
H     -1.40300000    -11.28800000      7.35900000
H     -2.80300000    -11.85800000      7.27200000
O     15.05700000      1.53800000      7.52200000
H     14.90400000      1.31400000      6.60400000
H     15.89300000      2.00400000      7.51900000
O     -5.50100000     16.60300000     -1.82700000
H     -5.83800000     16.93600000     -0.99600000
H     -5.30900000     17.38800000     -2.34000000
O      3.84200000     -6.06600000     -7.61500000
H      4.39800000     -6.41200000     -8.31300000
H      3.97900000     -5.11900000     -7.64600000
O    -11.12100000     -9.87600000     -3.80800000
H    -11.39400000     -9.39300000     -4.58800000
H    -10.16500000     -9.89600000     -3.86200000
O      2.32800000     -1.13200000      7.74900000
H      1.99900000     -1.58500000      8.52500000
H      1.84900000     -1.52600000      7.02000000
O      8.34800000     -9.58900000      8.76400000
H      8.60400000     -9.83000000      9.65400000
H      7.41900000     -9.36600000      8.83400000
O      0.39100000    -10.75500000      0.08700000
H      0.40700000    -10.79300000     -0.86900000
H      0.08200000     -9.87100000      0.28600000
O      7.90600000    -16.81300000     -0.39100000
H      8.78100000    -16.46800000     -0.21000000
H      7.48100000    -16.12800000     -0.90800000
O    -11.61500000      8.07800000    -10.61600000
H    -10.87500000      8.24700000    -11.19900000
H    -11.49300000      7.17300000    -10.32900000
O     10.40500000    -12.00700000      2.37200000
H      9.47300000    -11.88100000      2.19500000
H     10.48400000    -11.91400000      3.32100000
O     -4.56500000      7.98800000     -3.63400000
H     -3.87000000      7.33000000     -3.60800000
H     -4.21000000      8.69100000     -4.17900000
O     -2.30600000      4.04200000    -11.50900000
H     -2.72700000      4.26400000    -10.67800000
H     -1.62300000      4.70400000    -11.61600000
O      6.06500000     -3.74600000      5.08300000
H      6.15800000     -4.69800000      5.03700000
H      5.49500000     -3.52600000      4.34600000
O    -10.01200000     11.23300000     -3.91300000
H     -9.85400000     12.11800000     -3.58400000
H    -10.66800000     11.34600000     -4.60000000
O      3.82500000      6.22400000      2.66400000
H      3.83200000      6.14700000      1.71000000
H      2.93000000      6.48900000      2.87700000
O     -0.57500000      3.44400000     -8.32500000
H     -0.67400000      2.51000000     -8.14200000
H      0.03100000      3.48100000     -9.06400000
O     -7.02700000     13.75800000     -9.31700000
H     -7.35300000     12.94400000     -9.70100000
H     -7.20200000     13.66900000     -8.38100000
O      8.14200000      6.09300000     11.51900000
H      8.65800000      6.80000000     11.13100000
H      8.64800000      5.81900000     12.28300000
O     -1.03500000     11.08500000     11.73800000
H     -0.84100000     11.79100000     11.12200000
H     -1.99000000     11.07900000     11.80400000
O     -9.45900000    -14.55100000      5.40000000
H     -9.59100000    -14.58300000      6.34700000
H     -9.34500000    -13.62000000      5.20600000
O      9.15800000     12.40500000     10.19600000
H      9.09800000     12.17500000      9.26900000
H      9.30700000     13.35000000     10.20000000
O     -1.77900000      2.39300000    -15.55100000
H     -2.67300000      2.71600000    -15.43700000
H     -1.50600000      2.12900000    -14.67200000
O      0.15800000     -7.68000000      0.19500000
H     -0.68400000     -7.38800000      0.54400000
H      0.75300000     -6.94900000      0.36300000
O     -0.70200000     -3.38200000     14.76800000
H     -1.46500000     -3.86800000     14.45600000
H     -0.98300000     -3.00400000     15.60100000
O      3.65000000     -4.00600000    -15.00500000
H      4.00400000     -3.11700000    -15.01200000
H      3.29000000     -4.12700000    -15.88400000
O     -6.17000000     -5.30300000      2.35900000
H     -5.99200000     -6.22300000      2.16300000
H     -5.30400000     -4.90800000      2.45800000
O      9.44600000     -0.74200000     12.82000000
H      9.63700000     -1.66300000     12.64400000
H      8.64600000     -0.56500000     12.32500000
O     14.58600000     -7.80700000     -5.47700000
H     13.74600000     -7.43800000     -5.74900000
H     14.54800000     -7.80900000     -4.52000000
O      9.91300000      0.88500000      9.03300000
H     10.55100000      0.60300000      9.68800000
H     10.06300000      0.30400000      8.28700000
O     10.55300000      5.02300000    -11.60200000
H     11.29900000      5.56200000    -11.86700000
H     10.02800000      5.59800000    -11.04400000
O     14.46000000      6.30000000      4.73900000
H     14.02100000      5.48000000      4.51300000
H     14.55300000      6.26700000      5.69100000
O     -0.03200000     -7.29300000      9.81100000
H     -0.87000000     -6.83000000      9.80300000
H      0.13400000     -7.47400000     10.73600000
O    -12.87800000      8.09200000      7.58000000
H    -12.09100000      8.41900000      7.14600000
H    -12.71400000      8.23200000      8.51200000
O      0.13100000      8.11400000    -12.86800000
H     -0.41900000      8.74600000    -12.40500000
H     -0.15900000      8.16700000    -13.77800000
O     -8.14600000     15.89700000      2.90800000
H     -8.96900000     16.18700000      3.30200000
H     -7.70500000     15.41100000      3.60600000
O     -1.51200000      7.76500000      3.36100000
H     -1.69000000      8.70500000      3.34300000
H     -2.37100000      7.36000000      3.47800000
O    -14.09300000      6.33900000      5.94500000
H    -13.70000000      7.05700000      6.44200000
H    -15.03200000      6.52500000      5.95800000
O     -9.03500000     -3.71600000    -10.90900000
H     -8.66400000     -4.53700000    -11.23300000
H     -8.88800000     -3.09000000    -11.61800000
O     13.66900000      4.16200000    -10.15800000
H     14.47500000      4.60100000    -10.43000000
H     13.23400000      4.79400000     -9.58500000
O    -11.39600000     -6.70700000    -12.14500000
H    -11.96800000     -6.12900000    -11.64000000
H    -11.48800000     -6.40500000    -13.04800000
O     14.13300000      2.88800000     -3.54800000
H     13.97600000      2.66400000     -4.46600000
H     13.38300000      2.52000000     -3.08000000
O      8.52600000      9.32400000     -8.99300000
H      9.42900000      9.04100000     -8.85100000
H      8.40200000     10.04800000     -8.37900000
O      6.48100000     -5.16800000    -16.20300000
H      7.27200000     -5.32200000    -16.72000000
H      6.54000000     -4.24800000    -15.94300000
O     -5.51400000     16.30800000      1.26200000
H     -6.29500000     15.99400000      0.80400000
H     -5.85300000     16.72400000      2.05500000
O      6.16500000      0.55700000    -10.98700000
H      5.90600000      1.46500000    -11.13900000
H      6.57200000      0.56600000    -10.12100000
O     -2.40800000    -13.92800000      0.58200000
H     -3.13000000    -14.52100000      0.79000000
H     -1.66600000    -14.50600000      0.40500000
O      4.15500000     -1.05900000      3.66200000
H      4.18700000     -2.00800000      3.54400000
H      4.66800000     -0.70900000      2.93400000
O     -9.33600000     -4.66500000     -1.45000000
H     -9.45400000     -3.97600000     -2.10400000
H    -10.22100000     -4.98500000     -1.27600000
O    -12.31400000     -8.17000000      8.70600000
H    -12.26900000     -8.38700000      7.77500000
H    -11.68600000     -8.76200000      9.12000000
O     -4.00200000     12.03000000     11.36000000
H     -4.59300000     12.48900000     10.76300000
H     -4.23600000     12.36000000     12.22800000
O     -3.64900000      9.50600000     -5.85200000
H     -2.94400000     10.13300000     -5.69400000
H     -3.84000000      9.59000000     -6.78700000
O    -16.05100000      1.97800000     -7.55700000
H    -16.63200000      2.37500000     -6.90900000
H    -16.37100000      2.30400000     -8.39800000
O     -6.43400000     -9.28800000     -0.14500000
H     -6.69500000     -8.41200000     -0.42900000
H     -7.26000000     -9.75600000     -0.01900000
O     -2.07200000      5.62700000    -15.45500000
H     -2.61700000      5.31300000    -16.17800000
H     -1.22700000      5.82200000    -15.86000000
O      1.40400000    -11.72300000     -6.19100000
H      2.14000000    -12.30600000     -6.00600000
H      0.63100000    -12.28400000     -6.12300000
O    -11.41700000     -2.84100000    -13.69400000
H    -10.71000000     -2.25900000    -13.41600000
H    -11.54000000     -3.43800000    -12.95600000
O    -16.08500000      0.18400000      4.96300000
H    -16.51100000      1.04000000      5.00500000
H    -16.47200000     -0.24000000      4.19700000
O    -11.25300000      8.46600000     10.14800000
H    -10.74300000      9.15200000     10.57700000
H    -11.66700000      7.99000000     10.86800000
O     17.37600000     -1.18000000      2.67100000
H     16.62000000     -0.92300000      2.14200000
H     17.03200000     -1.24800000      3.56200000
O     -9.57300000     -0.88100000    -12.96800000
H     -9.30600000     -0.32100000    -13.69700000
H     -9.58500000     -0.29800000    -12.20900000
O      1.60300000      0.57600000    -10.28600000
H      0.93600000      1.08200000    -10.74900000
H      1.20200000     -0.28300000    -10.15200000
O      9.20800000      0.06200000    -12.05900000
H      8.46600000      0.03900000    -11.45500000
H      9.22700000      0.96400000    -12.38000000
O    -10.99400000     -8.96900000      6.13300000
H    -10.12700000     -8.68300000      6.42000000
H    -11.17300000     -9.75000000      6.65700000
O      9.38100000      4.79700000      9.18600000
H      9.13700000      4.07900000      8.60200000
H      8.55000000      5.09800000      9.55600000
O     -0.00400000     -7.07900000      7.08800000
H      0.17300000     -7.12800000      8.02800000
H      0.47800000     -7.81800000      6.71500000
O      5.65200000     -0.78600000     16.00200000
H      4.86900000     -0.96600000     15.48300000
H      6.08900000     -1.63400000     16.08000000
O      6.45000000     -2.36500000    -16.16500000
H      5.55700000     -2.04300000    -16.28100000
H      6.92400000     -2.04000000    -16.93100000
O     -8.37500000      3.12600000     12.50700000
H     -8.16300000      3.06500000     13.43800000
H     -7.90800000      3.90500000     12.20500000
O     -6.89200000     -0.08200000      6.25000000
H     -6.36100000     -0.65600000      6.80200000
H     -7.27500000      0.54900000      6.86000000
O     -6.10100000      8.42600000      5.56400000
H     -6.44500000      8.39700000      6.45600000
H     -6.65300000      9.06700000      5.11500000
O     -3.96600000     -9.51200000    -13.00600000
H     -4.12500000     -9.84600000    -12.12300000
H     -3.01800000     -9.38800000    -13.04800000
O     -9.24900000      7.10500000     -5.56600000
H     -8.31600000      7.03500000     -5.36600000
H     -9.28300000      7.20500000     -6.51800000
O    -10.49800000     12.86100000     -6.33700000
H    -11.27100000     13.35400000     -6.61100000
H    -10.12400000     13.37700000     -5.62300000
O      5.55700000     -1.37100000    -12.97700000
H      5.94400000     -0.88500000    -12.24800000
H      6.13100000     -2.12800000    -13.09100000
O     11.50300000      4.17400000      1.92900000
H     10.95700000      4.95300000      2.03000000
H     11.89200000      4.04100000      2.79400000
O     -1.65300000      5.64300000     -6.47600000
H     -0.96000000      6.30000000     -6.54600000
H     -1.36000000      4.92500000     -7.03600000
O      0.87300000     16.73200000     -4.74500000
H      1.40600000     16.31000000     -5.41800000
H      0.69900000     17.60700000     -5.09000000
O      6.10000000     -0.21000000     -5.99400000
H      6.89600000     -0.65700000     -5.70600000
H      6.35600000      0.24200000     -6.79800000
O      7.22000000      5.58700000      6.46300000
H      6.91000000      5.66700000      5.56100000
H      6.48800000      5.19100000      6.93400000
O     -2.90300000      1.81800000     -8.97300000
H     -2.18000000      1.58600000     -8.39000000
H     -2.90300000      2.77500000     -8.98600000
O      3.90700000      4.21900000     -5.12100000
H      3.14000000      4.13000000     -5.68700000
H      4.06400000      5.16200000     -5.07800000
O    -10.81700000      4.53100000    -11.41900000
H    -10.27500000      4.21100000    -10.69700000
H    -10.25200000      5.14400000    -11.88900000
O     -3.54800000     -0.44600000      4.22900000
H     -3.47000000     -1.00000000      3.45300000
H     -2.89700000     -0.79400000      4.83900000
O     -7.02200000     14.59000000      5.04700000
H     -6.60300000     13.90000000      4.53200000
H     -6.59200000     14.54600000      5.90100000
O     -9.76500000     10.21100000     -6.87200000
H    -10.20100000     11.06300000     -6.86000000
H     -9.73400000      9.94500000     -5.95300000
O      9.01400000      2.70600000      7.53900000
H      8.59200000      2.06600000      6.96600000
H      9.50800000      2.17800000      8.16600000
O     11.52900000      5.87600000      7.91100000
H     10.76600000      5.63100000      8.43300000
H     12.25300000      5.38600000      8.30100000
O     -3.74400000     -3.11300000     13.60900000
H     -4.15200000     -2.45100000     13.05200000
H     -4.15700000     -2.99500000     14.46400000
O     -1.54900000     -1.45900000     10.57200000
H     -1.49000000     -0.82500000     11.28700000
H     -2.14600000     -1.05500000      9.94300000
O     -5.29100000     -5.73100000     11.88600000
H     -4.73100000     -6.49400000     11.74100000
H     -5.95900000     -5.79100000     11.20300000
O      6.41900000     13.10600000      9.94800000
H      7.12900000     12.71500000     10.45700000
H      5.90900000     12.35900000      9.63500000
O      6.63000000      5.60300000    -15.16400000
H      7.50800000      5.68500000    -14.79200000
H      6.05500000      6.00500000    -14.51300000
O      0.61300000     -8.75800000     -6.73500000
H      0.66800000     -9.70800000     -6.83600000
H     -0.15000000     -8.62100000     -6.17400000
O      2.15800000     -6.91800000     -5.67800000
H      2.72600000     -6.72100000     -6.42300000
H      1.36800000     -7.29000000     -6.07100000
O     -5.98000000     -6.69600000    -15.61900000
H     -6.10300000     -5.74800000    -15.57600000
H     -5.05500000     -6.80700000    -15.83700000
O     -4.30300000      2.43200000     -0.68200000
H     -3.60100000      2.64000000     -1.29900000
H     -4.80300000      3.24500000     -0.60600000
O      9.57600000     -3.92600000     11.59000000
H     10.02300000     -4.70700000     11.91600000
H     10.10700000     -3.64000000     10.84600000
O      7.86200000      1.95200000     -3.22100000
H      8.25400000      2.36000000     -2.44900000
H      7.73200000      1.03800000     -2.96900000
O     -2.76300000    -12.45300000     -5.96300000
H     -3.16000000    -12.18600000     -6.79200000
H     -1.95200000    -12.89400000     -6.21600000
O      2.14500000     -6.60000000    -15.85700000
H      2.94500000     -7.06400000    -16.10400000
H      2.26200000     -6.39800000    -14.92900000
O     -7.14300000    -12.89700000      6.84600000
H     -6.46600000    -13.57300000      6.84400000
H     -7.52700000    -12.94500000      7.72200000
O     -7.21900000     -6.67900000     10.32700000
H     -8.09600000     -6.84200000     10.67400000
H     -7.36400000     -6.45000000      9.40900000
O      0.65400000      5.29400000     16.43000000
H      0.99200000      5.78800000     15.68300000
H      1.37200000      5.29800000     17.06400000
O      0.94600000     -5.53800000     -2.27500000
H      0.03600000     -5.33600000     -2.49500000
H      1.09200000     -5.10100000     -1.43600000
O      5.34800000     10.79800000      0.83700000
H      5.98100000     11.45800000      1.11800000
H      4.52800000     11.28100000      0.73500000
O      1.07200000     -1.00100000      4.96000000
H      1.69600000     -0.39800000      4.55500000
H      0.30700000     -0.46000000      5.15400000
O      0.26100000    -11.69900000      7.31900000
H      0.55000000    -11.55900000      8.22100000
H      0.42600000    -10.86400000      6.88200000
O     11.06600000     11.88700000     -4.58600000
H     10.50400000     12.66200000     -4.57800000
H     10.47200000     11.16300000     -4.77900000
O     -2.29400000    -11.34300000      3.24900000
H     -1.87100000    -12.14200000      2.93400000
H     -2.88300000    -11.08700000      2.53900000
O     -1.51100000      2.32300000      7.68200000
H     -2.03900000      1.69100000      8.17000000
H     -1.44700000      3.08100000      8.26400000
O      9.62300000     -6.07400000     -4.32900000
H      8.81500000     -5.85100000     -4.79200000
H      9.69800000     -5.40700000     -3.64600000
O     -2.59200000     -6.14000000      9.44700000
H     -3.48000000     -6.19000000      9.09500000
H     -2.61400000     -5.39600000     10.04800000
O    -13.99000000     -3.56800000     -2.31200000
H    -14.73800000     -2.98500000     -2.44200000
H    -13.28100000     -2.98900000     -2.03200000
O     -0.49400000      3.67900000    -17.49400000
H      0.36800000      3.27100000    -17.41300000
H     -1.02500000      3.25200000    -16.82200000
O      5.21600000     15.77500000     -4.84200000
H      5.73800000     16.15000000     -4.13300000
H      4.61400000     16.47600000     -5.09300000
O      2.92600000     -8.09900000      3.48900000
H      3.03900000     -8.99200000      3.81500000
H      2.35000000     -8.19200000      2.73000000
O     -0.08700000      2.43000000     16.65700000
H      0.17700000      3.35000000     16.64200000
H     -0.79300000      2.37300000     16.01400000
O    -10.11500000      8.60200000     -1.69200000
H     -9.90100000      8.27800000     -0.81700000
H    -10.80800000      9.24600000     -1.54600000
O     -3.32300000      3.85900000      6.02000000
H     -3.37800000      4.81200000      6.07900000
H     -2.61100000      3.62200000      6.61500000
O     -3.27500000    -12.48800000     -8.58600000
H     -3.16500000    -13.10300000     -9.31100000
H     -4.14200000    -12.10700000     -8.72300000
O      8.36500000     10.19500000     11.94700000
H      8.55300000     10.32400000     12.87700000
H      8.64100000     11.01200000     11.53200000
O      2.23900000      2.86100000     12.52300000
H      1.53300000      2.71600000     11.89300000
H      2.29200000      2.04200000     13.01700000
O    -14.25300000      2.69500000     -0.16100000
H    -13.64800000      2.36100000      0.50100000
H    -14.23800000      3.64400000     -0.04300000
O     -6.37700000     10.40300000     -5.73900000
H     -6.92000000      9.86900000     -5.15900000
H     -5.51200000      9.99400000     -5.70100000
O     -0.12100000      5.06300000     -2.99100000
H      0.17100000      4.56100000     -2.23000000
H      0.60400000      5.66000000     -3.17600000
O    -11.18000000      1.23900000     -1.02000000
H    -11.45300000      0.61400000     -0.34800000
H    -10.27500000      0.99800000     -1.21700000
O     -2.48700000    -17.18200000      6.58200000
H     -2.09600000    -17.99800000      6.27100000
H     -2.74400000    -16.72000000      5.78400000
O      7.33500000     -0.75200000      3.23800000
H      7.18300000     -0.55300000      2.31400000
H      7.77100000     -1.60500000      3.23000000
O     -1.08300000     -4.16100000     -8.22300000
H     -1.25900000     -3.80300000     -7.35300000
H     -1.71900000     -3.72800000     -8.79300000
O     -3.42300000     -7.17000000    -15.89800000
H     -2.74400000     -7.79100000    -15.63700000
H     -3.23400000     -6.98000000    -16.81700000
O      4.83800000     -5.82200000    -10.56800000
H      4.45000000     -4.99000000    -10.83900000
H      5.54700000     -5.97000000    -11.19400000
O     -1.70000000     -4.07800000    -14.68300000
H     -1.87100000     -4.91000000    -14.24100000
H     -2.47000000     -3.54300000    -14.49300000
O      1.78700000    -15.48900000     -6.79600000
H      2.26400000    -16.01200000     -6.15200000
H      2.30800000    -15.56000000     -7.59600000
O     -1.87200000    -11.91500000     -3.33300000
H     -2.10400000    -11.97200000     -4.26000000
H     -1.04400000    -11.43600000     -3.32200000
O     10.88900000    -11.92300000     -3.73200000
H     10.79000000    -10.98300000     -3.58000000
H     10.12500000    -12.16300000     -4.25800000
O     -3.21100000     10.27700000    -12.63200000
H     -3.09000000      9.51100000    -13.19200000
H     -3.33300000     11.00400000    -13.24300000
O     11.31200000      1.56900000     12.69100000
H     10.66800000      0.86300000     12.75400000
H     10.84400000      2.28100000     12.25400000
O     -4.20000000     11.15400000    -10.42800000
H     -3.97400000     12.08300000    -10.48500000
H     -4.05000000     10.81700000    -11.31200000
O     12.93800000     10.08500000     -5.21600000
H     12.44700000     10.85000000     -4.91700000
H     13.09300000     10.24900000     -6.14600000
O     -3.99100000      7.10100000      0.53900000
H     -4.77400000      7.31600000      1.04600000
H     -3.77000000      6.20900000      0.80700000
O     -3.44500000      9.46500000     -8.63100000
H     -3.84300000      9.98700000     -9.32700000
H     -2.50600000      9.50000000     -8.81300000
O     -7.27200000     -7.40900000     -8.90500000
H     -7.66400000     -8.12100000     -8.40000000
H     -6.75100000     -7.84900000     -9.57600000
O     -7.38200000     -6.31400000     -0.33300000
H     -8.09500000     -5.69500000     -0.49100000
H     -6.72700000     -5.80800000      0.14600000
O      4.29500000     -0.82200000     10.43900000
H      4.07300000     -1.74900000     10.52500000
H      4.34400000     -0.67500000      9.49500000
O    -13.26600000     -7.37200000      2.74800000
H    -13.98100000     -7.97100000      2.53000000
H    -13.68600000     -6.66700000      3.24100000
O     14.59500000      1.31300000     -0.81000000
H     13.79200000      1.83300000     -0.84800000
H     14.62900000      0.86200000     -1.65300000
O    -10.57500000     12.10500000      7.42200000
H     -9.91700000     12.57500000      7.93400000
H    -10.29500000     12.21500000      6.51300000
O      3.59200000     -7.33100000     -1.18900000
H      3.87900000     -8.23600000     -1.07200000
H      2.70100000     -7.40400000     -1.53100000
O    -11.41800000     -3.83500000     -5.48200000
H    -10.89900000     -4.63300000     -5.58200000
H    -12.30500000     -4.14700000     -5.29900000
O    -12.95000000      5.07300000     -5.55500000
H    -12.26400000      4.76900000     -4.96100000
H    -13.40600000      5.75600000     -5.06400000
O    -13.54900000      8.28600000      1.85000000
H    -14.19400000      8.76900000      2.36600000
H    -12.81500000      8.15200000      2.44900000
O      8.22500000     -6.24100000    -13.66600000
H      8.69600000     -5.85400000    -14.40500000
H      8.90500000     -6.41900000    -13.01600000
O    -15.89400000     -1.73200000     -2.20700000
H    -15.65300000     -0.91200000     -1.77600000
H    -16.85200000     -1.72800000     -2.21000000
O      0.53100000     -6.64700000      3.05500000
H      1.13400000     -6.09300000      3.55000000
H      0.48200000     -7.45900000      3.56000000
O      4.51100000    -14.02400000     10.94900000
H      4.55500000    -13.65300000     10.06800000
H      4.84700000    -13.33000000     11.51700000
O     11.77900000      0.28200000     -0.72700000
H     11.02600000     -0.28600000     -0.56900000
H     12.50600000     -0.15400000     -0.28300000
O      5.47300000     -6.56100000     -2.95200000
H      4.95200000     -7.00200000     -2.28200000
H      5.15300000     -6.92000000     -3.78000000
O     -6.67900000     -1.70200000    -10.70900000
H     -5.85400000     -1.60100000    -10.23400000
H     -6.98300000     -2.58000000    -10.47600000
O      4.90100000     -9.75400000     -1.37700000
H      5.71400000    -10.05000000     -0.96700000
H      4.85000000    -10.25000000     -2.19400000
O    -12.06300000      6.61600000     -8.07000000
H    -12.78900000      7.04300000     -8.52300000
H    -12.48400000      6.00700000     -7.46300000
O      8.15100000      8.97500000      0.68900000
H      7.53100000      8.29200000      0.43300000
H      7.79900000      9.77600000      0.30000000
O     -0.62800000     12.57500000      2.26000000
H     -0.41800000     13.30300000      2.84400000
H      0.19600000     12.09600000      2.16700000
O      1.73200000      8.55000000     -1.16700000
H      1.50600000      9.39100000     -1.56300000
H      0.96900000      8.32300000     -0.63500000
O     13.34600000      7.44300000      2.50500000
H     13.84800000      7.28100000      3.30400000
H     12.52000000      6.97800000      2.64300000
O     13.39100000     -0.11900000      8.77000000
H     12.79000000     -0.11900000      8.02500000
H     14.11700000      0.43900000      8.49200000
O     14.48300000     -3.70100000      0.97600000
H     15.19300000     -3.69400000      1.61900000
H     14.59300000     -4.52700000      0.50600000
O     11.93500000     -8.28500000      6.23600000
H     12.70100000     -8.01000000      5.73200000
H     11.66900000     -7.50100000      6.71500000
O     -1.63900000     11.11700000     -2.03900000
H     -1.71200000     11.81600000     -1.38900000
H     -2.31100000     10.48300000     -1.78600000
O      3.66800000      7.72700000     -7.71000000
H      4.00700000      8.17300000     -8.48600000
H      3.15800000      8.39600000     -7.25200000
O     12.23100000    -10.38600000      0.53400000
H     11.74900000    -10.89700000      1.18400000
H     11.63200000     -9.67900000      0.29400000
O      7.26800000     11.90600000     -2.68300000
H      7.63200000     11.80400000     -1.80300000
H      7.36100000     12.83900000     -2.87500000
O    -10.61800000     -7.23300000      3.56800000
H    -10.73500000     -7.80400000      4.32700000
H    -11.47600000     -7.21800000      3.14500000
O      3.45600000      6.83800000     -0.10800000
H      3.61500000      6.19300000     -0.79700000
H      3.02100000      7.56400000     -0.55600000
O     14.50400000      1.57500000      4.41500000
H     14.89500000      0.71000000      4.28500000
H     13.86500000      1.65800000      3.70700000
O     14.06700000    -12.16500000     -0.49400000
H     13.46600000    -11.45200000     -0.27800000
H     14.92400000    -11.85000000     -0.20800000
O     -8.10200000     -8.44700000      5.69800000
H     -8.24100000     -8.23700000      4.77400000
H     -7.43100000     -9.12900000      5.69100000
O      1.98400000     15.04600000     -1.44200000
H      1.49900000     15.11500000     -0.62000000
H      1.38600000     14.59100000     -2.03500000
O    -11.25200000     -0.78800000      0.94600000
H    -10.61800000     -1.33900000      0.48800000
H    -11.09700000     -0.96400000      1.87400000
O     -8.41000000     -9.40200000     -7.36700000
H     -9.28400000     -9.24400000     -7.72500000
H     -8.51900000     -9.30800000     -6.42000000
O     -8.61200000      0.99500000      1.29000000
H     -7.69200000      0.73000000      1.27300000
H     -8.91600000      0.74800000      2.16400000
O     15.79700000     -3.35600000     -5.61000000
H     15.14100000     -3.81800000     -6.13400000
H     16.07900000     -3.99900000     -4.96000000
O     -1.24900000     -2.35700000     17.20200000
H     -1.84600000     -2.35800000     17.95000000
H     -0.40300000     -2.10400000     17.57200000
O     -7.20600000      4.47300000     15.63700000
H     -7.25700000      5.42000000     15.76500000
H     -7.34100000      4.10500000     16.51000000
O     -9.62500000      8.27000000    -12.41800000
H     -9.06600000      9.03800000    -12.29600000
H    -10.32800000      8.57400000    -12.99100000
O     -4.24000000    -10.46100000     12.91200000
H     -3.75300000    -11.28200000     12.83300000
H     -5.13600000    -10.73200000     13.11300000
O     -7.24100000     -2.86600000     -7.59200000
H     -6.97600000     -3.38100000     -8.35400000
H     -7.74200000     -3.47700000     -7.05200000
O     10.30000000     -2.52500000      8.99000000
H      9.43900000     -2.14700000      9.17200000
H     10.55000000     -2.15400000      8.14400000
O    -10.00600000     -3.43300000     10.16700000
H     -9.95100000     -4.37700000     10.02000000
H    -10.81100000     -3.31600000     10.67200000
O      1.63400000     16.97100000      5.73600000
H      0.82800000     17.23600000      6.18000000
H      1.69700000     16.03000000      5.89700000
O    -10.59700000     -0.68600000      7.36200000
H    -10.83500000      0.13400000      6.92900000
H    -11.28300000     -1.30200000      7.10200000
O     -1.33800000    -15.95000000     -4.90900000
H     -2.13600000    -15.42600000     -4.98100000
H     -1.52500000    -16.74200000     -5.41300000
O      2.94200000     10.26600000     -7.03600000
H      2.62100000     10.70800000     -7.82200000
H      3.44100000     10.93700000     -6.57000000
O      1.27300000     -9.72000000     13.65700000
H      1.89400000     -9.01000000     13.49400000
H      1.57700000    -10.43700000     13.10100000
O      0.10300000      7.52800000      0.94600000
H      0.48200000      6.65700000      0.82300000
H     -0.76500000      7.36100000      1.31300000
O      3.79300000      8.32500000      9.09800000
H      4.70000000      8.06500000      8.93400000
H      3.44400000      8.53400000      8.23200000
O      1.87500000    -13.15300000     -2.92800000
H      1.58800000    -13.95700000     -3.36000000
H      1.28200000    -12.47800000     -3.25800000
O     -5.92300000      1.30800000    -13.35300000
H     -5.32700000      0.61500000    -13.07100000
H     -5.49200000      2.11900000    -13.08400000
O     -6.26100000     12.32600000      3.57600000
H     -6.80400000     11.66300000      3.14900000
H     -5.41000000     12.25300000      3.14200000
O     -7.34800000    -13.03500000      9.78000000
H     -7.85100000    -12.76500000     10.54800000
H     -6.71000000    -13.66300000     10.12100000
O     -4.79000000     -9.53800000      3.97200000
H     -4.34900000    -10.26400000      3.53200000
H     -5.33300000     -9.95600000      4.64000000
O     -4.89200000     -3.93600000    -16.69700000
H     -4.10100000     -3.77300000    -16.18200000
H     -4.58100000     -3.99400000    -17.60100000
O      2.22000000     16.03200000     -6.98000000
H      2.67700000     16.86400000     -7.10000000
H      2.07800000     15.70600000     -7.86900000
O      2.71700000     -7.62200000    -12.77900000
H      3.66900000     -7.58900000    -12.87000000
H      2.52900000     -8.53200000    -12.54900000
O     -7.58700000      8.85800000      8.06800000
H     -7.02000000      9.61800000      7.93400000
H     -8.47200000      9.19300000      7.93000000
O     13.13600000     -9.57200000      3.82000000
H     13.41300000    -10.15000000      4.53100000
H     12.24600000     -9.31100000      4.05600000
O    -13.50100000      2.73300000     -6.76300000
H    -13.57500000      3.60600000     -6.37600000
H    -14.39800000      2.40000000     -6.77500000
O      1.56700000      4.14000000      7.56100000
H      2.21000000      4.54900000      6.98200000
H      1.90500000      3.25600000      7.70700000
O      0.29200000    -11.99700000    -11.48700000
H      0.12300000    -11.20900000    -10.97100000
H      0.67200000    -12.61500000    -10.86300000
O      0.83900000    -15.79100000     -3.45300000
H      0.44900000    -16.16000000     -2.66100000
H      0.18300000    -15.93800000     -4.13400000
O    -13.05200000      5.69400000     -2.80400000
H    -12.42100000      6.37600000     -3.03500000
H    -13.30000000      5.89200000     -1.90100000
O     -5.96800000     -2.91500000     15.86500000
H     -6.43300000     -3.18100000     15.07100000
H     -6.14900000     -3.61300000     16.49400000
O     -2.38200000     -3.41700000    -10.67400000
H     -1.66900000     -3.18300000    -11.26800000
H     -2.90600000     -4.04900000    -11.16600000
O     -2.04600000     14.84000000     11.70300000
H     -1.70600000     14.18800000     11.09100000
H     -2.99600000     14.80500000     11.58700000
O     -3.87200000     -5.13700000     16.59500000
H     -3.75600000     -4.23200000     16.88600000
H     -3.42200000     -5.17600000     15.75000000
O      3.85500000      7.37000000    -14.85100000
H      3.61800000      7.65600000    -15.73300000
H      3.30700000      6.60100000    -14.69400000
O    -12.97800000     -0.79300000     -5.77800000
H    -12.49600000     -1.61000000     -5.64700000
H    -13.05600000     -0.41900000     -4.90000000
O     -4.27200000     15.77300000      4.36400000
H     -4.23200000     14.83200000      4.19600000
H     -3.46700000     16.12000000      3.98000000
O     -1.39800000      3.13800000     -5.21400000
H     -1.95400000      3.39000000     -5.95100000
H     -1.04500000      3.96500000     -4.88500000
O     -7.48000000     -3.16600000    -16.42700000
H     -6.54400000     -3.30800000    -16.28500000
H     -7.58900000     -2.21700000    -16.37300000
O     -0.29400000     -7.21500000    -11.81600000
H      0.22300000     -6.51300000    -12.21000000
H      0.32800000     -7.69200000    -11.26700000
O      8.46700000     -8.81500000    -12.21200000
H      8.02400000     -9.61800000    -11.93500000
H      8.00800000     -8.55100000    -13.00900000
O     12.52400000      5.60100000     -3.10100000
H     13.13100000      5.81500000     -2.39300000
H     12.92400000      5.98100000     -3.88300000
O    -11.38700000      6.37000000      5.59500000
H    -11.20000000      7.30100000      5.47400000
H    -12.33500000      6.33000000      5.72100000
O     -2.07900000     -3.23700000     -5.61100000
H     -2.76200000     -2.61600000     -5.86600000
H     -1.56200000     -2.76900000     -4.95600000
O      9.12500000     -3.67000000     -2.49800000
H      8.51800000     -4.11200000     -1.90400000
H      8.73100000     -2.81100000     -2.64800000
O      2.81500000     -2.41700000     -5.54100000
H      3.23300000     -2.66300000     -6.36700000
H      2.84600000     -3.21400000     -5.01100000
O    -13.72200000     -5.65600000     10.65300000
H    -14.03700000     -4.75400000     10.60300000
H    -12.98500000     -5.61900000     11.26300000
O     10.82000000     -2.34500000      3.31000000
H     11.09200000     -2.64400000      4.17700000
H      9.99400000     -2.80200000      3.14800000
O      6.71500000     -5.91700000      1.80900000
H      7.15200000     -5.45700000      1.09200000
H      7.11100000     -6.78900000      1.81100000
O     -6.72900000    -15.93100000      1.86700000
H     -5.80900000    -15.97300000      1.60500000
H     -6.70700000    -15.97400000      2.82300000
O     -2.80500000      7.31300000     15.38600000
H     -3.65800000      6.90400000     15.24100000
H     -2.67200000      7.26100000     16.33300000
O     10.45600000      6.71300000      2.67300000
H     10.20200000      5.88100000      3.07300000
H     10.02100000      7.37800000      3.20700000
O    -15.52700000      0.74900000     -4.24800000
H    -15.07200000      0.04600000     -3.78500000
H    -14.92700000      1.49400000     -4.20200000
O      5.01600000      1.07500000    -14.24700000
H      4.87800000      0.18300000    -13.92900000
H      4.59600000      1.63100000    -13.59100000
O     -5.63300000      9.38700000     10.40900000
H     -5.18500000      9.76300000      9.65100000
H     -6.41300000      8.97000000     10.04400000
O      7.66200000      6.17600000     -7.96500000
H      6.72400000      6.29700000     -7.81400000
H      8.06600000      6.35800000     -7.11700000
O     -5.27900000     11.39400000      0.27100000
H     -4.65700000     10.73900000      0.58900000
H     -5.45500000     11.13800000     -0.63400000
O     -2.36800000     -6.25900000     14.45900000
H     -2.84700000     -6.88300000     15.00300000
H     -2.52000000     -6.55600000     13.56200000
O     -7.79400000     -3.02500000      2.28800000
H     -7.07400000     -3.64900000      2.37700000
H     -8.02600000     -2.79500000      3.18800000
O      6.26500000      8.36600000     10.99300000
H      6.77000000      9.17500000     11.07800000
H      6.53000000      8.00500000     10.14700000
O    -15.09100000     -5.59100000      4.29300000
H    -15.19300000     -5.39400000      5.22400000
H    -14.63800000     -4.82700000      3.93500000
O      2.17900000     11.88500000     11.37000000
H      2.56600000     12.32800000     12.12500000
H      2.62600000     11.03900000     11.33300000
O     -3.02500000     17.49600000      1.76200000
H     -2.78700000     17.90400000      0.92900000
H     -3.85500000     17.05400000      1.58300000
O     -2.57100000      3.12400000     -2.56700000
H     -1.69800000      3.38900000     -2.85800000
H     -3.09200000      3.09300000     -3.37000000
O     -1.99000000    -16.62300000     -1.35800000
H     -2.46500000    -15.79100000     -1.37700000
H     -2.31000000    -17.09800000     -2.12500000
O    -12.13900000     -6.13400000     -2.94400000
H    -12.98200000     -5.73900000     -2.71900000
H    -12.11100000     -6.94500000     -2.43600000
O     16.12700000      4.68300000     -2.75000000
H     15.59600000      5.43300000     -2.48200000
H     15.48800000      4.00600000     -2.97600000
O      1.76600000     -9.06800000      6.32400000
H      1.65000000     -9.51000000      5.48300000
H      2.64100000     -8.68300000      6.27400000
O    -15.53400000      3.94600000      4.64900000
H    -15.15200000      3.87000000      3.77500000
H    -15.00600000      4.61600000      5.08400000
O    -15.40100000     -4.14900000      6.78800000
H    -15.63700000     -3.48700000      7.43700000
H    -15.22400000     -4.93600000      7.30200000
O      9.28100000     11.88000000      7.43200000
H     10.22700000     12.02100000      7.39700000
H      8.95900000     12.20400000      6.59100000
O     -4.90500000     15.54200000      7.12600000
H     -5.20300000     16.37300000      7.49600000
H     -4.57300000     15.77200000      6.25800000
O      9.89500000      8.05600000     -2.66600000
H      8.98900000      8.34000000     -2.54500000
H     10.24100000      7.97300000     -1.77800000
O     -8.01100000      9.62400000     -3.58800000
H     -8.78200000     10.17600000     -3.72100000
H     -8.15300000      9.21700000     -2.73300000
O     -9.52600000     -1.39600000     -8.20800000
H     -9.50400000     -1.98600000     -8.96100000
H     -8.63500000     -1.41900000     -7.85900000
O    -10.95400000      2.59900000     13.07000000
H    -10.69400000      1.72000000     13.34700000
H    -10.12900000      3.03700000     12.86000000
O      0.32100000    -16.23200000      7.95500000
H      0.62800000    -15.51900000      7.39600000
H     -0.31900000    -16.69900000      7.41800000
O     -1.94200000      2.06500000     14.66300000
H     -2.73500000      1.70100000     15.05400000
H     -2.24800000      2.51700000     13.87700000
O      4.71800000     14.70500000      1.13000000
H      4.29900000     14.90700000      1.96600000
H      4.68100000     15.52600000      0.63900000
O    -12.41900000     -2.35200000     -9.00700000
H    -11.73700000     -1.87200000     -8.53800000
H    -13.23300000     -1.91400000     -8.76100000
O     -7.58000000     -6.95500000     -3.01200000
H     -6.80800000     -6.71600000     -3.52500000
H     -7.44500000     -6.53100000     -2.16400000
O      3.49300000     12.74700000     -0.30200000
H      3.78800000     13.04200000     -1.16300000
H      3.62700000     13.50300000      0.26900000
O      1.62200000     -1.59700000     14.79200000
H      0.89500000     -2.04100000     14.35400000
H      1.53900000     -1.85200000     15.71100000
O      1.23400000     15.18500000      1.31600000
H      1.44900000     16.02800000      1.71600000
H      1.20600000     14.57200000      2.05100000
O     15.01300000     -0.83800000     -6.41700000
H     15.23500000     -1.76500000     -6.32500000
H     15.30700000     -0.60900000     -7.29900000
O     16.93700000     -1.27500000      8.11200000
H     16.02500000     -1.11500000      7.87000000
H     17.00200000     -2.22700000      8.18700000
O      9.66600000     14.28200000     -5.17300000
H      8.75500000     14.30100000     -4.88100000
H     10.10400000     14.94300000     -4.63600000
O      2.07600000      0.96700000     15.58300000
H      1.21900000      1.36600000     15.73400000
H      1.87700000      0.09200000     15.24800000
O     -4.33300000      0.89300000     16.32500000
H     -4.57400000      0.21400000     15.69400000
H     -4.03100000      0.41000000     17.09400000
O      8.55500000      6.76000000    -10.38500000
H      8.71100000      7.69900000    -10.28500000
H      8.14600000      6.49600000     -9.56100000
O      5.64000000    -10.75200000     -8.69500000
H      6.10100000    -10.15300000     -8.10800000
H      5.99900000    -11.61400000     -8.48800000
O     -7.99200000     -9.42500000      9.86700000
H     -7.37100000     -8.95600000     10.42400000
H     -8.82400000     -8.97300000     10.00300000
O     -5.51400000      5.11700000     -1.52400000
H     -5.72800000      5.33600000     -0.61700000
H     -4.84700000      5.75700000     -1.77300000
O     -8.62200000      0.18000000     -1.35700000
H     -8.32300000      0.45100000     -0.48900000
H     -8.85800000     -0.74200000     -1.25200000
O      7.05700000      3.14700000      0.88600000
H      7.05200000      2.69300000      1.72900000
H      6.14600000      3.12100000      0.59400000
O     11.29300000    -10.19800000     -6.43000000
H     12.20500000     -9.96300000     -6.60000000
H     11.28800000    -11.15600000     -6.43600000
O     -7.10600000      7.90000000     -1.70200000
H     -7.10100000      7.15500000     -1.10100000
H     -6.90300000      7.52000000     -2.55600000
O     14.25000000     -7.01500000      5.41000000
H     14.19200000     -6.22200000      5.94300000
H     15.16300000     -7.28900000      5.48700000
O     -6.04000000     -2.05300000      0.33300000
H     -5.98000000     -1.11200000      0.17200000
H     -6.96300000     -2.20200000      0.53700000
O     -7.88100000      0.86700000     -9.57800000
H     -8.52700000      0.20700000     -9.33000000
H     -7.25200000      0.39400000    -10.12300000
O      5.48400000     -7.64600000     -5.51200000
H      6.00200000     -8.05300000     -6.20600000
H      4.61600000     -7.52800000     -5.89700000
O      7.77800000      8.05000000    -12.80800000
H      6.94700000      7.74400000    -12.44300000
H      8.44600000      7.65300000    -12.24800000
O     -3.85000000      0.52200000    -11.46500000
H     -3.42000000      1.13100000    -10.86500000
H     -3.74500000     -0.33500000    -11.05200000
O    -13.65500000     -1.82800000      9.33100000
H    -12.75800000     -1.50800000      9.24300000
H    -14.15600000     -1.31300000      8.69900000
O     11.57400000     -8.20100000      9.55900000
H     11.22500000     -8.82700000      8.92400000
H     11.19500000     -7.36100000      9.30000000
O      0.25900000      8.80100000     15.73500000
H     -0.59400000      9.19900000     15.90900000
H      0.32800000      8.78900000     14.78000000
O     -3.25500000      4.94600000     16.83100000
H     -3.78000000      4.31100000     17.31800000
H     -3.30000000      4.64900000     15.92300000
O     -6.61400000      5.26000000    -15.30500000
H     -6.58900000      5.13100000    -14.35600000
H     -5.91800000      5.89400000    -15.47900000
O     -0.56600000      0.90100000     -8.03200000
H     -0.29500000      0.20100000     -8.62600000
H     -0.16700000      0.67200000     -7.19300000
O     -6.68700000     15.43100000     -5.93500000
H     -7.17500000     16.21200000     -6.19700000
H     -7.26000000     14.70100000     -6.17000000
O     -4.68100000      6.86300000     -8.42600000
H     -5.59900000      7.11300000     -8.53200000
H     -4.19900000      7.68800000     -8.48900000
O      5.91100000     12.52800000     -7.97200000
H      5.22700000     12.28600000     -7.34700000
H      5.57800000     13.31800000     -8.39800000
O      5.35300000      6.75100000    -12.85000000
H      4.71600000      6.34900000    -12.26000000
H      4.82800000      7.09200000    -13.57400000
O     17.01800000      1.57800000     -2.91600000
H     16.33700000      1.98400000     -2.38000000
H     17.74800000      1.44000000     -2.31200000
O     14.56500000      6.45300000     -1.42800000
H     14.90000000      5.88300000     -0.73600000
H     14.58000000      7.33000000     -1.04300000
O    -11.95900000      3.84800000      9.33300000
H    -12.69300000      3.70900000      8.73500000
H    -11.91700000      3.04400000      9.85200000
O      9.69000000    -11.38900000      4.81800000
H      9.52600000    -12.21900000      5.26400000
H      9.44900000    -10.72000000      5.45900000
O     -8.35500000    -11.44100000      1.99700000
H     -8.42800000    -11.79600000      2.88300000
H     -8.27900000    -10.49500000      2.12300000
O     -2.62500000      1.06700000    -18.10100000
H     -2.16500000      0.22800000    -18.09700000
H     -2.16600000      1.59600000    -17.44800000
O      2.04200000      5.79600000     13.39300000
H      2.83800000      5.99200000     12.89900000
H      1.91600000      4.85400000     13.28200000
O     10.42000000     -6.19500000     12.86000000
H     10.65000000     -7.05700000     12.51500000
H     11.22400000     -5.88000000     13.27400000
O      7.68400000     14.66100000     -3.26100000
H      8.20800000     15.35800000     -2.86700000
H      6.77700000     14.94200000     -3.13500000
O     -4.14700000      7.12100000      3.97700000
H     -4.56800000      7.78400000      4.52500000
H     -3.67600000      6.56400000      4.59600000
O      3.47600000      4.87800000     -2.23100000
H      3.11700000      5.69600000     -2.57300000
H      3.77500000      4.40400000     -3.00700000
O      6.48000000      7.73800000      8.28000000
H      7.23900000      8.31700000      8.22100000
H      6.74400000      6.94800000      7.80700000
O      6.66100000    -12.52600000     -3.93500000
H      7.04700000    -11.65400000     -3.84900000
H      5.71900000    -12.38200000     -3.83900000
O    -11.72300000      1.22200000     -9.17000000
H    -11.01100000      1.32400000     -8.53800000
H    -12.40200000      0.74700000     -8.69100000
O     -0.33400000     13.24500000     10.11200000
H     -0.10700000     14.14900000      9.89400000
H      0.50900000     12.80400000     10.21300000
O    -13.94300000      0.11000000     -8.17500000
H    -13.58900000     -0.11800000     -7.31600000
H    -14.35200000      0.96600000     -8.04600000
O     -8.32000000      0.02100000      3.99600000
H     -8.90200000     -0.73700000      3.95900000
H     -7.72100000     -0.17100000      4.71800000
O      7.58000000      1.77700000     10.04900000
H      7.73100000      0.88500000     10.36200000
H      8.32600000      1.96000000      9.47800000
O      0.03800000    -13.97100000      5.81400000
H     -0.00000000    -14.08600000      4.86500000
H      0.45800000    -13.12000000      5.93600000
O     10.08100000     -8.60900000      0.04200000
H     10.22600000     -7.69200000      0.27500000
H      9.45400000     -8.57500000     -0.68100000
O      2.68300000     12.57000000      8.61600000
H      2.69100000     12.90800000      9.51100000
H      3.33600000     11.87000000      8.61800000
O      2.66900000     -7.44200000     12.95400000
H      2.20000000     -6.84500000     13.53600000
H      3.35000000     -6.90100000     12.55400000
O      5.19900000     -0.55700000      7.54100000
H      4.27800000     -0.44100000      7.30800000
H      5.53000000     -1.18800000      6.90200000
O      2.27500000     -2.60600000     17.43200000
H      2.09000000     -3.52700000     17.61800000
H      3.16700000     -2.60600000     17.08500000
O     -1.70900000     -3.63100000      4.17800000
H     -1.67600000     -2.99400000      4.89200000
H     -2.05600000     -4.42600000      4.58100000
O     -8.65000000      8.49800000     14.47500000
H     -7.88500000      8.54600000     15.04800000
H     -8.55100000      7.66500000     14.01300000
O    -13.33800000      3.91100000    -11.91500000
H    -12.39100000      3.88900000    -11.77500000
H    -13.57900000      4.82600000    -11.77500000
O     -2.42400000      3.17600000     12.11300000
H     -2.42200000      3.25900000     11.15900000
H     -1.74100000      3.77800000     12.40700000
O     -1.63000000     -4.71900000     -2.20600000
H     -1.78300000     -4.57200000     -1.27200000
H     -2.02000000     -3.95800000     -2.63500000
O    -10.93500000     -1.23700000      3.63900000
H    -11.61200000     -0.95500000      4.25400000
H    -10.95300000     -2.19300000      3.68400000
O     11.79000000     -4.04300000      5.17200000
H     12.43300000     -4.30500000      5.83100000
H     11.36600000     -4.86100000      4.91200000
O     -7.61400000     12.73000000     -6.65200000
H     -7.28600000     11.93600000     -6.23100000
H     -8.55600000     12.72000000     -6.48200000
O      6.71900000     13.11200000      1.68700000
H      7.42700000     13.74800000      1.78200000
H      5.98800000     13.61700000      1.33200000
O      6.11300000     16.58700000      3.55300000
H      5.36600000     15.98900000      3.56900000
H      5.72900000     17.44400000      3.36800000
O     -9.48500000     11.71600000      0.28000000
H     -8.69700000     11.23100000      0.52600000
H     -9.47500000     12.49000000      0.84300000
O    -12.15300000     -1.64400000     -2.20100000
H    -11.30100000     -1.83500000     -2.59600000
H    -12.23600000     -0.69300000     -2.26100000
O      6.76700000      1.98700000    -16.03000000
H      6.14200000      1.49400000    -15.49900000
H      7.39700000      2.33300000    -15.39800000
O    -10.30700000      1.41300000      9.22900000
H     -9.59100000      2.04800000      9.23700000
H    -10.23500000      0.98200000      8.37700000
O    -12.08700000     -5.53600000      6.51900000
H    -11.77400000     -5.90700000      7.34400000
H    -13.01800000     -5.36900000      6.66900000
O     -3.72700000      3.15900000    -13.47900000
H     -3.87200000      4.02100000    -13.87100000
H     -3.06000000      3.31000000    -12.80900000
O     10.11700000      5.06000000     -7.94400000
H      9.17100000      5.16900000     -7.85200000
H     10.29100000      4.18000000     -7.61100000
O    -10.37000000     -4.45100000     -8.82300000
H    -11.07600000     -3.82200000     -8.67600000
H    -10.00200000     -4.20400000     -9.67200000
O     -7.13200000     11.33500000      5.98200000
H     -6.89200000     11.52600000      5.07500000
H     -8.01800000     10.97700000      5.92500000
O     10.46900000      7.64100000      0.15100000
H     10.46300000      7.40200000      1.07800000
H      9.82200000      8.34300000      0.08100000
O     -9.81800000      5.92000000     10.03900000
H    -10.58500000      5.37800000      9.85400000
H    -10.14400000      6.81900000      9.99600000
O     -2.82400000      5.88400000     -3.80900000
H     -2.03500000      6.05900000     -4.32200000
H     -2.50000000      5.48900000     -3.00000000
O    -15.54100000      6.69000000     -5.41300000
H    -16.46700000      6.45000000     -5.43700000
H    -15.10100000      5.99700000     -5.90600000
O      0.76800000      2.81800000    -14.15800000
H      0.76800000      2.75900000    -13.20300000
H      0.74700000      3.75700000    -14.34000000
O     -9.86200000     -2.78000000     -3.55100000
H     -9.56000000     -2.01900000     -4.04600000
H    -10.36600000     -3.29300000     -4.18200000
O     14.31300000     -6.44500000     -0.21600000
H     15.24100000     -6.40400000     -0.44500000
H     14.27800000     -7.02700000      0.54300000
O      1.53600000     -5.16900000    -12.14800000
H      1.98800000     -6.00400000    -12.26800000
H      1.57000000     -4.75200000    -13.00900000
O    -11.71700000     -8.74900000    -10.58200000
H    -11.43900000     -8.28500000     -9.79200000
H    -11.31700000     -8.26000000    -11.30100000
O      5.75500000    -15.54900000     -4.54200000
H      6.06600000    -14.83600000     -5.09900000
H      4.91200000    -15.79800000     -4.92000000
O     -6.83600000    -15.62300000      4.69400000
H     -7.72500000    -15.37900000      4.95000000
H     -6.58400000    -16.30200000      5.32000000
O    -13.78000000      5.34200000      0.17100000
H    -12.93800000      5.39100000      0.62400000
H    -14.33700000      5.96700000      0.63500000
O    -11.80200000    -10.76800000      2.35400000
H    -11.59500000    -10.90300000      3.27900000
H    -12.70800000    -11.06300000      2.26500000
O      2.35400000      6.03000000      9.95400000
H      2.68300000      6.90600000      9.75100000
H      3.14000000      5.51500000     10.13600000
O     -6.15000000      7.45700000      2.12800000
H     -6.72400000      6.69800000      2.02600000
H     -5.46100000      7.15800000      2.72100000
O      3.92600000     10.37900000    -12.20100000
H      3.43800000      9.59000000    -11.96500000
H      4.81000000     10.22100000    -11.86900000
O     -4.63400000    -14.12800000      4.29300000
H     -5.37600000    -14.72100000      4.40900000
H     -4.90300000    -13.54200000      3.58600000
O      8.59200000     11.69400000     -0.33600000
H      9.47400000     12.03300000     -0.48800000
H      8.23800000     12.25000000      0.35900000
O      5.62700000     -2.33100000     -9.92800000
H      6.07300000     -1.63900000     -9.44000000
H      5.25300000     -1.88500000    -10.68800000
O     -0.99200000      8.39600000     10.60800000
H     -1.28200000      8.84300000     11.40400000
H     -0.03700000      8.41700000     10.65700000
O      9.66400000     14.51900000      5.38100000
H      9.33500000     15.19700000      4.79100000
H      9.04600000     13.79500000      5.28200000
O      1.48800000     -7.03600000     -8.77700000
H      2.12400000     -6.34400000     -8.59400000
H      1.65400000     -7.69700000     -8.10500000
O     -2.43200000     -5.81500000     -4.69100000
H     -2.35800000     -5.03400000     -5.24100000
H     -2.05300000     -5.55300000     -3.85200000
O    -11.87600000     12.09700000     -1.28400000
H    -11.06000000     12.13200000     -0.78600000
H    -12.09300000     11.16600000     -1.32400000
O      3.45300000      9.61600000     11.29300000
H      4.35400000      9.38600000     11.52100000
H      3.21900000      9.00400000     10.59500000
O      6.52500000     -6.48100000      7.76200000
H      5.95100000     -5.76400000      8.03300000
H      5.93400000     -7.22000000      7.61900000
O    -11.06900000      3.91800000      4.28800000
H    -11.05500000      4.75300000      4.75500000
H    -10.20400000      3.54000000      4.44600000
O     -5.63800000     -3.92000000      8.70900000
H     -5.29700000     -4.75900000      8.39700000
H     -6.51200000     -4.12600000      9.04200000
O     -5.44200000    -16.20100000     -1.68100000
H     -5.77700000    -16.90500000     -1.12400000
H     -5.34300000    -16.60400000     -2.54300000
O      9.91600000     -5.98000000      4.88900000
H      9.54600000     -5.46500000      5.60600000
H      9.46400000     -6.82200000      4.94300000
O    -11.65400000     -5.27800000     12.61100000
H    -10.78700000     -5.48100000     12.96200000
H    -11.67000000     -4.32300000     12.54700000
O      5.62700000      1.62300000      2.88700000
H      5.51400000      1.01800000      2.15400000
H      4.78200000      2.06600000      2.96500000
O     -1.85400000     -4.51000000      0.77400000
H     -1.55700000     -5.29100000      1.24200000
H     -1.55800000     -3.77900000      1.31600000
O    -13.78900000     -2.54900000      0.49500000
H    -13.07100000     -1.92300000      0.39800000
H    -14.49000000     -2.19600000     -0.05200000
O     17.85300000     -0.84600000     -0.73000000
H     17.15800000     -0.75500000     -0.07700000
H     17.40300000     -1.14700000     -1.51900000
O    -10.78800000    -10.38600000     -0.25300000
H     -9.89500000    -10.66500000     -0.45400000
H    -10.82300000    -10.36700000      0.70400000
O      9.35500000     -0.32400000     15.71100000
H      9.53700000     -0.32500000     14.77100000
H      8.41000000     -0.18400000     15.77200000
O     -9.14900000     -5.65500000     13.39900000
H     -8.35900000     -6.12200000     13.12800000
H     -8.94800000     -5.33400000     14.27800000
O      4.67200000    -14.94100000      0.67200000
H      4.28100000    -14.22500000      0.17000000
H      5.55600000    -15.02800000      0.31400000
O     -7.56400000      1.09200000     10.79300000
H     -7.83700000      1.84700000     11.31400000
H     -6.60800000      1.10900000     10.82800000
O     -0.93100000      9.59300000     -9.32400000
H     -0.70700000     10.43600000     -8.92900000
H     -0.58100000      8.94300000     -8.71500000
O    -16.02700000      7.07500000      0.61800000
H    -16.09000000      7.41900000     -0.27300000
H    -16.14900000      7.84100000      1.17900000
O     15.43200000      9.49200000      4.75600000
H     14.48800000      9.38000000      4.63900000
H     15.73100000      9.87800000      3.93200000
O      1.94600000     11.97900000      1.85900000
H      1.92300000     11.02500000      1.93300000
H      2.34900000     12.14300000      1.00700000
O      8.87500000      4.40000000      3.23400000
H      8.96500000      4.55800000      4.17400000
H      9.14000000      3.48800000      3.11700000
O     -0.15300000     -2.03200000    -12.22300000
H      0.46900000     -2.10600000    -12.94700000
H     -0.87000000     -1.50600000    -12.57600000
O      0.10900000      9.55900000     -3.86100000
H      0.84500000     10.17000000     -3.82300000
H     -0.63100000     10.05300000     -3.50700000
O    -13.19900000      1.04600000    -12.37000000
H    -12.24200000      1.06400000    -12.36900000
H    -13.45600000      1.94000000    -12.14500000
O      2.29600000     10.82800000     -9.69400000
H      1.65800000     11.53400000     -9.59300000
H      2.81400000     11.08000000    -10.45800000
O     -6.24000000     -1.69600000    -13.32900000
H     -7.04700000     -1.27300000    -13.62300000
H     -6.24900000     -1.59400000    -12.37700000
O      1.01000000      9.57500000     12.95000000
H      0.08200000      9.73500000     12.78000000
H      1.44400000     10.39000000     12.69900000
O     -4.03800000      5.36600000     13.57600000
H     -3.80900000      4.44500000     13.70400000
H     -3.37500000      5.69400000     12.96800000
O     -8.39700000    -11.40800000     -0.99100000
H     -7.65300000    -11.92400000     -0.68100000
H     -8.40000000    -11.53800000     -1.94000000
O      4.84500000     10.68300000     -3.32000000
H      5.60000000     11.22300000     -3.08600000
H      5.22600000      9.87800000     -3.67100000
O     -2.20400000      3.40100000      3.44500000
H     -2.62800000      3.75900000      4.22500000
H     -2.74100000      2.64700000      3.20400000
O      8.95700000     -0.84300000     -5.12400000
H      8.97200000     -1.62000000     -5.68400000
H      9.53700000     -0.22100000     -5.56200000
O     14.75900000     -5.07700000     -8.16700000
H     13.81600000     -5.24200000     -8.17900000
H     15.08700000     -5.50500000     -8.95800000
O    -12.51300000     -8.96200000     -7.25100000
H    -11.84500000     -8.45100000     -7.70900000
H    -13.19700000     -8.32800000     -7.03900000
O      6.07500000      0.11800000      0.74800000
H      5.88700000      0.43300000     -0.13700000
H      6.09600000     -0.83500000      0.66200000
O     -4.00600000     -1.58100000     -9.48900000
H     -3.71000000     -1.41900000     -8.59400000
H     -3.46300000     -2.30900000     -9.79300000
O     -1.08200000      0.24000000     12.85500000
H     -1.06100000      0.49400000     13.77800000
H     -0.63800000      0.95400000     12.40000000
O     -5.49700000      8.28600000    -11.92300000
H     -6.03000000      8.15900000    -11.13900000
H     -4.62500000      8.49400000    -11.58900000
O     -9.04600000     -2.13300000      0.02000000
H     -9.11800000     -3.01100000     -0.35500000
H     -8.80300000     -2.28300000      0.93400000
O    -13.44600000     -6.88000000     -0.04900000
H    -13.28100000     -6.95400000      0.89100000
H    -13.26800000     -7.75600000     -0.39200000
O     11.80500000     -7.36300000     -9.54700000
H     12.73700000     -7.25700000     -9.73900000
H     11.56700000     -6.56800000     -9.07000000
O      7.24900000     -8.61400000     -7.24700000
H      7.72600000     -8.78000000     -6.43400000
H      7.90800000     -8.70800000     -7.93500000
O     -6.28800000    -10.89500000     -7.82700000
H     -7.13600000    -10.48100000     -7.66600000
H     -5.65600000    -10.33000000     -7.38200000
O    -12.58000000      8.79900000      4.54500000
H    -12.20600000      9.64900000      4.31000000
H    -13.49700000      8.86000000      4.27800000
O      3.79800000     -4.65200000     15.12600000
H      4.33400000     -4.36400000     15.86600000
H      4.38500000     -5.20100000     14.60600000
O     11.31900000     -2.68600000      0.06700000
H     11.41400000     -3.63200000      0.17400000
H     10.37800000     -2.52900000      0.15100000
O     -0.69600000     10.86400000    -11.71800000
H     -0.65000000     10.61100000    -10.79600000
H     -1.57000000     10.59300000    -11.99800000
O     -1.62800000    -10.11200000     14.54900000
H     -0.82800000    -10.21000000     14.03200000
H     -2.33100000    -10.08500000     13.90100000
O      6.09500000      3.76200000      8.82800000
H      5.41500000      4.10200000      9.41000000
H      6.38400000      2.95100000      9.24700000
O      7.35200000     -2.58000000      7.17700000
H      6.68300000     -2.80100000      7.82500000
H      6.93200000     -2.74600000      6.33300000
O      5.61000000     10.84900000      6.35400000
H      6.36700000     10.49900000      5.88400000
H      4.85300000     10.48900000      5.89200000
O     -3.22800000     13.22400000      7.17000000
H     -3.78800000     13.97900000      7.34700000
H     -2.34100000     13.58400000      7.14400000
O      7.86000000     12.51400000      5.27200000
H      8.08800000     12.15300000      4.41500000
H      6.91300000     12.38800000      5.34000000
O     12.24900000      3.12200000     -1.06900000
H     11.63000000      3.17300000     -0.34200000
H     12.06700000      3.90100000     -1.59500000
O      5.66700000     -3.65300000      9.17100000
H      4.79500000     -3.92400000      9.46000000
H      6.18600000     -3.62200000      9.97400000
O      6.84300000    -11.65900000     -0.12900000
H      7.70100000    -11.96400000     -0.42300000
H      6.91300000    -11.63000000      0.82500000
O      6.25900000     -2.50200000      0.24800000
H      6.48800000     -3.14900000     -0.42000000
H      5.54100000     -2.90600000      0.73600000
O    -10.67900000     -4.21300000      3.03100000
H    -10.68700000     -5.15100000      3.22300000
H    -10.32600000     -4.15300000      2.14400000
O      5.86100000     -4.04300000     -2.03700000
H      5.72400000     -4.90300000     -2.43400000
H      5.79000000     -3.42800000     -2.76700000
O     -9.38200000     -5.13300000      5.79700000
H     -9.48100000     -4.99400000      4.85600000
H    -10.26900000     -5.31900000      6.10600000
O     -3.72700000     -9.83600000    -10.20800000
H     -2.94900000     -9.90000000     -9.65300000
H     -4.24900000     -9.14100000     -9.80800000
O      3.21900000    -16.06200000      4.71100000
H      3.61600000    -16.75300000      5.24100000
H      2.37300000    -16.42200000      4.44400000
O     -0.61200000     12.24000000     14.13300000
H     -1.02900000     11.85900000     13.36000000
H     -0.95500000     11.72800000     14.86600000
O     -0.11100000    -15.66100000      0.38900000
H     -0.14500000    -16.51900000     -0.03300000
H      0.81500000    -15.53400000      0.59700000
O      5.15600000     14.02300000      7.58000000
H      5.71700000     13.88100000      8.34300000
H      5.08000000     13.15900000      7.17400000
O    -11.01500000      1.54900000      5.98700000
H    -10.16300000      1.32500000      5.61100000
H    -11.41300000      2.13700000      5.34500000
O      3.39600000      8.44900000     15.37300000
H      3.73800000      8.01800000     14.59000000
H      2.44500000      8.36100000     15.29800000
O    -12.43400000      9.77400000     -0.35600000
H    -13.29000000      9.56200000      0.01700000
H    -11.81000000      9.30300000      0.19600000
O      3.91000000     -3.79800000     11.31700000
H      4.45500000     -4.44000000     11.77300000
H      3.02600000     -3.95600000     11.64900000
O     12.52900000      9.50600000      5.17300000
H     11.96300000      8.74700000      5.31300000
H     12.65100000      9.87800000      6.04600000
O     -2.13100000     11.69400000     -4.97100000
H     -2.03600000     12.64500000     -4.91600000
H     -2.23100000     11.41000000     -4.06200000
O     -1.95300000    -15.45500000      9.67800000
H     -1.34900000    -15.80400000      9.02200000
H     -1.76100000    -14.51800000      9.70600000
O      5.40700000     -6.55400000      4.03300000
H      4.61700000     -6.86800000      3.59400000
H      5.96300000     -6.23100000      3.32400000
O    -12.34500000      0.71900000     -3.50300000
H    -12.01400000      1.08700000     -2.68400000
H    -12.04600000      1.33000000     -4.17700000
O     -2.32200000     -3.92400000     11.08100000
H     -1.99400000     -3.04300000     10.90200000
H     -2.70300000     -3.86500000     11.95700000
O     -2.38700000     -8.92000000     -7.73800000
H     -2.32300000     -8.00000000     -7.99400000
H     -2.20000000     -8.92100000     -6.79900000
O     -1.82000000     10.76900000      8.78600000
H     -1.51000000     11.64500000      9.01700000
H     -1.91900000     10.32100000      9.62600000
O     -5.91600000     13.12300000      9.75900000
H     -6.57500000     13.48200000      9.16600000
H     -5.68900000     12.27400000      9.38000000
O      2.85700000    -11.25200000     -8.86400000
H      2.92900000    -11.02100000     -7.93700000
H      3.73800000    -11.53400000     -9.10900000
O     -6.90900000     -3.86700000     13.58200000
H     -6.21200000     -4.29600000     13.08600000
H     -7.39100000     -3.36100000     12.92700000
O      8.76600000     -4.91400000      7.04400000
H      8.04600000     -5.48900000      7.30400000
H      8.41300000     -4.03000000      7.14100000
O     13.76400000     -2.57200000     10.26800000
H     14.49900000     -2.16800000     10.73000000
H     13.49400000     -1.91500000      9.62700000
O     -5.97400000      3.31300000     -9.69800000
H     -6.52700000      2.53700000     -9.60100000
H     -6.05700000      3.55300000    -10.62000000
O    -13.69100000      3.64100000      2.71300000
H    -13.40600000      2.72700000      2.70600000
H    -13.04900000      4.08800000      3.26500000
O     -4.73100000      9.68200000     13.40500000
H     -4.96800000     10.34500000     14.05300000
H     -5.20900000      9.93700000     12.61600000
O      2.66700000     12.77000000      4.62000000
H      2.12800000     12.79400000      3.82900000
H      3.32700000     12.10000000      4.44000000
O      3.40300000     11.37600000     14.03800000
H      4.27300000     11.29700000     13.64700000
H      3.20700000     10.49800000     14.36400000
O     -6.82400000      1.54200000     -2.80200000
H     -7.37600000      1.15200000     -2.12400000
H     -7.00700000      2.48000000     -2.74900000
O      3.96700000      3.64700000     10.65900000
H      3.22000000      3.59100000     11.25400000
H      4.29800000      2.75100000     10.60500000
O     15.29800000     -1.07200000     -9.85700000
H     14.69000000     -0.33400000     -9.87200000
H     14.73500000     -1.84600000     -9.82300000
O      1.97100000      6.97800000     -3.17000000
H      2.44300000      7.19100000     -3.97600000
H      1.80500000      7.82700000     -2.75900000
O     -4.89900000    -14.47600000      7.81500000
H     -4.81200000    -15.17900000      8.45900000
H     -4.02800000    -14.39800000      7.42600000
O      1.34200000     -8.26100000     -2.27300000
H      0.89900000     -8.26100000     -1.42500000
H      0.95000000     -7.52800000     -2.74800000
O      7.27800000    -15.70600000      7.45700000
H      6.86700000    -16.41700000      6.96500000
H      7.25900000    -14.95900000      6.85900000
O     12.79600000     -1.20600000      1.88400000
H     12.01200000     -1.28400000      2.42700000
H     12.72600000     -1.92600000      1.25700000
O     14.69800000     -7.98300000      1.96300000
H     15.48200000     -8.37300000      2.34900000
H     13.97500000     -8.33800000      2.48000000
O     -3.32000000     13.82700000    -10.01000000
H     -3.67500000     14.25100000     -9.22900000
H     -2.60400000     14.39800000    -10.28900000
O     -1.67500000      8.99200000      6.71700000
H     -1.52600000      9.71000000      6.10100000
H     -1.79700000      9.42300000      7.56300000
O      5.08000000     11.65300000      3.61800000
H      5.05500000     10.78300000      3.21900000
H      5.67500000     12.15500000      3.06200000
O     11.28900000     -5.52700000      0.68100000
H     12.23400000     -5.63600000      0.57400000
H     11.11900000     -5.78700000      1.58600000
O     -9.98300000      9.84800000      6.15500000
H    -10.22400000     10.53300000      6.77800000
H    -10.11400000     10.24900000      5.29600000
O     13.31400000      4.33400000      8.96400000
H     13.17000000      3.72900000      9.69300000
H     14.26000000      4.47500000      8.95200000
O      4.02700000      7.02100000     -4.98000000
H      4.78100000      7.50700000     -4.64700000
H      4.03400000      7.18500000     -5.92300000
O    -12.95100000     -9.21100000     -1.31400000
H    -12.91500000     -9.51300000     -2.22100000
H    -12.24200000     -9.68100000     -0.87600000
O     -1.92700000     -6.60200000     -9.31200000
H     -1.12400000     -6.93100000     -9.71500000
H     -1.67300000     -5.76600000     -8.91900000
O      3.62100000     15.25300000      3.60500000
H      3.42200000     14.52500000      4.19400000
H      2.85900000     15.82800000      3.67000000
O    -11.57000000     -2.63100000     12.45300000
H    -10.91500000     -1.94400000     12.33000000
H    -12.32300000     -2.17900000     12.83500000
O      8.70800000      6.91200000     -5.60700000
H      9.48700000      7.46200000     -5.52900000
H      8.98900000      6.05300000     -5.29200000
O     12.50500000      3.85700000      4.34000000
H     12.05000000      4.06500000      5.15600000
H     12.73700000      2.93200000      4.42500000
O      3.02000000    -10.89000000      4.48100000
H      2.61700000    -11.50100000      3.86400000
H      3.31200000    -11.44100000      5.20700000
O     -8.72100000      2.65300000      4.82000000
H     -7.90400000      2.99700000      5.17900000
H     -8.48700000      1.79300000      4.47200000
O     -0.20000000     11.22900000     -7.26400000
H     -0.65800000     11.11700000     -6.43200000
H      0.43300000     11.92800000     -7.09800000
O     -5.29000000      7.43700000    -14.55800000
H     -5.53300000      7.65000000    -13.65700000
H     -4.35400000      7.24100000    -14.51400000
O      0.21300000     13.01900000    -13.06600000
H     -0.02200000     12.13400000    -12.79000000
H     -0.21000000     13.59100000    -12.42500000
O      4.13400000     -4.66200000      6.80900000
H      4.68100000     -3.94400000      6.48900000
H      3.24600000     -4.42500000      6.54100000
O      9.75800000     -9.14100000     -8.63900000
H     10.26600000     -9.63600000     -7.99600000
H     10.30000000     -8.37800000     -8.83700000
O      7.92600000     10.54700000      3.40100000
H      8.45100000     10.07500000      2.75600000
H      7.15700000      9.99300000      3.53700000
O     -0.71400000      6.38900000     -9.35600000
H     -1.20800000      5.62500000     -9.05600000
H      0.11500000      6.34000000     -8.88100000
O     -2.50500000     -9.05300000      9.34700000
H     -2.24000000     -8.24500000      8.90700000
H     -2.30600000     -9.74500000      8.71600000
O     -2.93700000      6.42100000     10.12800000
H     -2.25000000      6.96200000     10.51600000
H     -3.35300000      6.99000000      9.48000000
O      1.41200000      3.67700000     -5.98100000
H      0.68700000      3.50600000     -5.37900000
H      1.43000000      2.91300000     -6.55700000
O     -6.09200000     14.32600000     -3.50800000
H     -5.49900000     15.03600000     -3.26000000
H     -6.15400000     14.38800000     -4.46100000
O      1.91600000      5.75800000     -8.76700000
H      2.05800000      4.97700000     -8.23300000
H      2.36000000      6.45900000     -8.29000000
O     -7.74000000      4.47500000     -3.15000000
H     -6.88500000      4.67200000     -2.76600000
H     -8.34000000      5.08700000     -2.72400000
O     -8.74900000     -7.01000000    -12.35200000
H     -8.45900000     -6.35300000    -12.98400000
H     -9.70500000     -6.95700000    -12.37200000
O     11.13700000     12.33300000     -1.77600000
H     11.30700000     13.26000000     -1.94300000
H     11.23200000     11.91400000     -2.63100000
O    -17.65100000      0.60900000      1.64300000
H    -17.55000000      1.33000000      2.26400000
H    -18.53200000      0.27300000      1.80700000
O    -14.27300000     -9.18100000      6.05800000
H    -14.35000000     -9.88300000      6.70400000
H    -13.41800000     -9.32100000      5.65200000
O     -2.68600000    -11.32000000     -0.87400000
H     -2.39800000    -11.54900000     -1.75800000
H     -2.61700000    -12.13800000     -0.38100000
O     11.12700000      2.65800000    -10.28800000
H     11.90200000      3.18900000    -10.10600000
H     10.58400000      3.21100000    -10.85100000
O      0.39000000      6.60700000    -15.47200000
H     -0.07500000      7.43800000    -15.56900000
H      1.13200000      6.67600000    -16.07300000
O     10.66600000      2.69300000     -5.69100000
H     10.51100000      3.42600000     -5.09600000
H     11.04400000      2.01100000     -5.13600000
O      4.81200000      2.16300000      6.61000000
H      5.16500000      1.35500000      6.98200000
H      4.86900000      2.80000000      7.32300000
O    -13.55400000     -3.58300000      3.02100000
H    -13.71800000     -3.40200000      2.09600000
H    -12.61000000     -3.73300000      3.07200000
O     -5.05300000     -6.81400000     -4.48800000
H     -5.59400000     -6.69400000     -5.26900000
H     -4.27100000     -6.28800000     -4.65500000
O     -3.36900000     15.25000000     -7.76600000
H     -2.65100000     15.84400000     -7.54700000
H     -3.48500000     14.71400000     -6.98100000
O      0.94000000    -13.17800000     -9.02500000
H      0.21000000    -13.12600000     -8.40800000
H      1.44800000    -12.38300000     -8.86200000
O      1.52100000      1.40100000      7.83500000
H      1.93600000      0.53800000      7.83800000
H      0.94600000      1.38700000      7.07000000
O    -11.79400000     10.04600000     -8.80700000
H    -11.68300000      9.23200000     -9.29800000
H    -11.20000000      9.96000000     -8.06200000
O     -3.34500000    -12.52700000    -12.30200000
H     -2.78100000    -12.27400000    -11.57200000
H     -3.03500000    -13.39700000    -12.55400000
O      2.14100000      0.95400000    -15.61700000
H      1.41500000      1.56400000    -15.48400000
H      2.85800000      1.31800000    -15.09800000
O     -6.41300000      6.79100000     13.42200000
H     -5.90300000      7.60100000     13.43900000
H     -5.75600000      6.09400000     13.42700000
O    -15.88900000     -5.35600000     -1.16800000
H    -15.07700000     -4.89100000     -1.36900000
H    -15.61200000     -6.25300000     -0.98300000
O     11.89400000     -6.73900000      3.19800000
H     11.78300000     -7.45600000      2.57400000
H     11.06000000     -6.69700000      3.66600000
O     -7.39100000      3.74300000      1.99200000
H     -7.72500000      2.85000000      2.07500000
H     -7.43800000      4.10000000      2.87900000
O      9.49400000     -2.59900000    -13.54600000
H      9.63900000     -2.07700000    -14.33600000
H      9.09500000     -1.98900000    -12.92600000
O     -5.76400000    -12.97500000      1.81000000
H     -6.05200000    -13.07000000      0.90300000
H     -6.54800000    -12.69600000      2.28300000
O      5.36900000     -5.91600000     12.74700000
H      5.35600000     -6.75100000     12.27900000
H      6.20500000     -5.91600000     13.21300000
O     -3.54800000     13.32100000      3.33800000
H     -3.38400000     13.50800000      2.41400000
H     -2.68900000     13.39500000      3.75400000
O      2.49100000     10.04000000      7.06600000
H      1.95800000     10.83500000      7.08100000
H      1.93700000      9.37200000      7.46900000
O     11.77700000     -0.43700000      6.23700000
H     12.26500000      0.29800000      5.86700000
H     10.86600000     -0.26300000      6.00000000
O      7.28400000    -11.28100000      2.82700000
H      6.73800000    -12.03600000      3.04400000
H      7.49000000    -10.88200000      3.67200000
O      7.14000000     -3.81900000    -12.75000000
H      8.04300000     -3.81500000    -13.06600000
H      6.77900000     -4.64800000    -13.06600000
O     -6.98900000      8.08700000     -9.57000000
H     -7.11500000      9.03600000     -9.55500000
H     -7.76400000      7.73600000     -9.13100000
O      1.51500000     17.32100000      3.08000000
H      1.30500000     17.16700000      4.00200000
H      1.00300000     18.09500000      2.84400000
O      7.14100000      7.34800000     -2.00000000
H      6.77600000      7.43800000     -1.12000000
H      7.60400000      6.51000000     -1.98300000
O      2.48500000    -13.53900000      2.94400000
H      3.35000000    -13.93600000      3.04300000
H      2.62500000    -12.80600000      2.34400000
O      3.85900000      2.29400000     17.47200000
H      3.82100000      3.14500000     17.03600000
H      3.38300000      1.70400000     16.88700000
O     13.28800000      7.59600000      9.94800000
H     12.89700000      6.76600000     10.22100000
H     13.99800000      7.74300000     10.57200000
O      0.10600000      1.99900000     10.58200000
H      0.34000000      1.73100000      9.69400000
H     -0.02800000      2.94500000     10.51900000
O     -5.60500000      2.61100000     14.28100000
H     -6.22700000      3.19900000     14.70700000
H     -5.42800000      1.93400000     14.93400000
O      8.47200000    -13.18300000      6.65300000
H      8.92900000    -13.70000000      7.31600000
H      7.72800000    -12.80000000      7.11800000
O    -11.69100000     -4.80200000      0.57500000
H    -12.13900000     -5.64600000      0.50800000
H    -12.37400000     -4.15500000      0.39900000
O     12.37200000     -0.38100000     -7.75600000
H     12.60600000     -0.45700000     -6.83100000
H     11.50700000      0.02800000     -7.75200000
O      5.88200000      7.90300000      0.50800000
H      5.05600000      7.44200000      0.36400000
H      5.62100000      8.79500000      0.73700000
O    -10.49900000      1.51100000    -11.76100000
H    -10.08700000      2.37000000    -11.84800000
H    -10.84800000      1.50200000    -10.86900000
O      1.08600000     17.81600000      0.28500000
H      0.58000000     18.36300000      0.88600000
H      0.43500000     17.25500000     -0.13600000
O     -9.16200000     -8.59200000     14.26700000
H     -8.81300000     -8.59500000     15.15800000
H     -8.47600000     -8.17800000     13.74300000
O     -4.88300000      1.84500000     11.67300000
H     -3.99700000      2.20500000     11.70800000
H     -5.30200000      2.16300000     12.47300000
O     -0.48700000    -14.24700000      2.94300000
H     -0.64800000    -14.33500000      2.00400000
H      0.46100000    -14.13300000      3.01400000
O     12.95300000     -2.45600000     -9.65700000
H     13.05200000     -1.88000000     -8.90000000
H     12.70200000     -1.87100000    -10.37200000
O     -0.28800000    -13.93900000     -6.38000000
H      0.45400000    -14.34500000     -6.82900000
H     -0.49500000    -14.54100000     -5.66600000
O      2.10300000     14.40200000      6.73000000
H      2.58700000     13.93400000      6.05000000
H      2.33600000     13.95200000      7.54200000
O     -3.78300000     -2.66400000     -2.66500000
H     -4.17300000     -1.90700000     -2.22900000
H     -4.23700000     -2.71700000     -3.50600000
O     11.99800000      5.47900000     11.37800000
H     12.22400000      5.40600000     12.30600000
H     11.51900000      4.67400000     11.18400000
O      5.46100000    -11.85000000     12.39200000
H      6.11100000    -12.47600000     12.70900000
H      5.97300000    -11.08200000     12.13700000
O     13.75400000      1.92200000     -6.22200000
H     14.24300000      2.26700000     -6.96900000
H     13.90400000      0.97700000     -6.25400000
O     14.44900000      1.72800000     -9.71500000
H     14.19600000      2.64600000     -9.81100000
H     15.11300000      1.73300000     -9.02600000
O      9.84300000      9.83700000    -11.64200000
H     10.38300000     10.52700000    -11.25900000
H      8.97200000      9.98000000    -11.27100000
O      1.04600000     -2.32400000      9.85000000
H      1.35800000     -2.71200000     10.66700000
H      0.15800000     -2.02700000     10.05000000
O     -9.87800000     13.16000000      4.86100000
H     -8.97800000     13.48100000      4.91100000
H    -10.16400000     13.38300000      3.97500000
O    -15.49200000     -8.97500000      1.23200000
H    -15.58800000     -8.89400000      0.28300000
H    -16.06500000     -8.29700000      1.59000000
O      4.46200000      3.78200000    -15.90400000
H      5.26300000      4.30400000    -15.85000000
H      4.75200000      2.88300000    -15.74800000
O     -8.18400000    -11.53400000     -3.53400000
H     -8.55900000    -12.28700000     -3.99100000
H     -7.23800000    -11.66500000     -3.59000000
O     -9.65700000    -11.72800000      5.13500000
H    -10.53800000    -11.50300000      5.43500000
H     -9.07400000    -11.29500000      5.75800000
O     -6.96800000    -15.52600000     -5.47400000
H     -6.56400000    -14.66300000     -5.56300000
H     -7.78000000    -15.36100000     -4.99300000
O      1.50500000     -4.88600000      6.20100000
H      0.87200000     -4.29800000      6.61400000
H      1.14100000     -5.76100000      6.33300000
O    -13.03200000    -12.43500000      0.05000000
H    -12.47200000    -11.65900000      0.02600000
H    -13.57100000    -12.31700000      0.83200000
O     14.19700000     -2.81200000     -1.73500000
H     14.07300000     -3.24400000     -0.89000000
H     15.08300000     -2.45100000     -1.69200000
O      4.53300000      6.43800000     12.23400000
H      5.08900000      5.69400000     12.46400000
H      5.10200000      7.01400000     11.72400000
O    -16.62100000      4.05600000      6.99300000
H    -16.26300000      4.92900000      7.15500000
H    -16.19700000      3.77000000      6.18400000
O      3.60300000      9.03700000      3.42400000
H      2.67200000      9.17700000      3.24900000
H      3.79300000      8.18200000      3.03700000
O      2.92000000      1.01400000      4.80100000
H      3.32100000      1.75200000      5.26200000
H      3.66000000      0.47600000      4.52100000
O      1.34200000      0.22700000     -5.77900000
H      1.77000000      0.62300000     -5.02000000
H      1.79200000     -0.60900000     -5.89900000
O     -0.08500000     -7.08700000     12.47200000
H     -0.16000000     -6.56500000     13.27000000
H      0.19300000     -7.95100000     12.77600000
O      0.32000000     -9.62900000     -9.87400000
H      1.25600000     -9.81200000     -9.79600000
H      0.07400000     -9.26800000     -9.02300000
O     -0.43300000      1.48500000      5.32100000
H     -0.84800000      1.36300000      6.17500000
H     -0.99000000      2.12200000      4.87300000
O     -3.72600000      9.34700000     -1.37500000
H     -3.73500000      8.56800000     -0.81800000
H     -4.45300000      9.21500000     -1.98300000
O     -5.07600000     -7.25300000     15.18000000
H     -4.91500000     -6.44700000     15.67100000
H     -4.87800000     -7.95500000     15.80000000
O      8.80200000     -4.15500000    -10.31300000
H      8.43700000     -3.70600000    -11.07500000
H      9.32900000     -4.86400000    -10.68200000
O      9.59700000     -6.67800000    -10.98100000
H     10.46800000     -6.95400000    -10.69500000
H      9.13400000     -7.49600000    -11.16300000
O    -15.16300000      3.48700000     -3.04600000
H    -14.48900000      4.16200000     -3.11700000
H    -15.01800000      3.09200000     -2.18600000
O     14.64000000     -1.94600000      4.17000000
H     13.86800000     -1.88000000      3.60900000
H     14.97300000     -2.83100000      4.01700000
O      5.92000000     -2.70000000     -4.36900000
H      5.27900000     -2.17700000     -4.85200000
H      6.20000000     -3.37000000     -4.99200000
O     -5.12800000      1.34800000      3.34600000
H     -4.52900000      0.74600000      3.78900000
H     -5.37900000      1.97700000      4.02300000
O      6.35800000      5.90800000      3.69900000
H      5.63100000      6.06700000      3.09700000
H      7.00600000      5.43900000      3.17400000
O     -2.85700000     15.51500000     -1.86000000
H     -2.76600000     14.58200000     -1.66800000
H     -3.78700000     15.63000000     -2.05500000
O     -9.45600000     14.42100000     -4.27000000
H     -9.81400000     15.30900000     -4.24300000
H     -8.57200000     14.50900000     -3.91400000
O      8.62300000     -2.60200000     -7.16100000
H      9.30400000     -3.09800000     -6.70600000
H      8.24000000     -3.22900000     -7.77400000
O      8.38800000     -3.08400000      2.57400000
H      7.68000000     -3.53800000      3.03100000
H      8.32400000     -3.39100000      1.66900000
O      2.32300000      2.73600000     -8.77400000
H      3.17800000      2.66100000     -8.35100000
H      2.15300000      1.86300000     -9.12800000
O     -1.70700000     -8.46300000     -5.12000000
H     -1.96500000     -7.55200000     -4.97600000
H     -1.50100000     -8.79400000     -4.24600000
O     -6.61900000     14.33700000     -0.34300000
H     -7.08900000     13.50300000     -0.34600000
H     -6.56800000     14.58700000     -1.26500000
O     -7.79200000      1.72800000      8.08300000
H     -7.91600000      1.41500000      8.98000000
H     -7.07000000      2.35300000      8.14600000
O      8.37800000     -5.22600000     -0.09500000
H      9.33000000     -5.12200000     -0.08200000
H      8.23300000     -6.03100000     -0.59300000
O     -3.33100000     -7.18900000     -0.57600000
H     -3.69900000     -6.32600000     -0.76600000
H     -3.17800000     -7.18200000      0.36900000
O     -4.77700000      4.58800000      1.51800000
H     -5.63400000      4.21400000      1.72300000
H     -4.17600000      3.84300000      1.55500000
O     16.00400000      2.48000000      1.21300000
H     15.47200000      2.11100000      0.50800000
H     16.90700000      2.34800000      0.92500000
O    -15.37800000      4.98900000     -7.85200000
H    -16.33400000      4.98800000     -7.90500000
H    -15.10700000      4.24800000     -8.39400000
O      5.08600000      0.88500000     12.73300000
H      4.94600000      0.38200000     11.93000000
H      4.79600000      0.30200000     13.43400000
O     -4.89900000     -4.55000000     -0.67000000
H     -4.66300000     -4.13200000     -1.49900000
H     -5.20900000     -3.83100000     -0.12000000
O      2.75900000    -11.30800000      1.29400000
H      3.19700000    -11.61600000      0.50000000
H      1.88000000    -11.06400000      1.00200000
O     -2.04600000     -1.56300000      6.38300000
H     -2.85800000     -1.77600000      6.84500000
H     -1.36100000     -1.99200000      6.89500000
O      6.92900000    -14.88400000     -2.00000000
H      6.41400000    -15.14600000     -2.76200000
H      7.19200000    -13.98300000     -2.18600000
O     -9.16600000     -0.42100000     -4.75200000
H     -9.47400000      0.26700000     -5.34100000
H     -8.36500000     -0.06700000     -4.36700000
O     -6.35700000     -9.28800000    -14.71400000
H     -6.34400000     -8.36500000    -14.96600000
H     -5.69600000     -9.35800000    -14.02500000
O     -2.24800000      8.64500000     13.09900000
H     -3.13900000      8.93600000     12.90400000
H     -2.32700000      8.17100000     13.92600000
O     10.01700000      4.87600000     -3.97500000
H      9.41400000      5.23100000     -3.32200000
H     10.87700000      5.19800000     -3.70700000
O      4.56400000     -9.43800000    -14.49200000
H      4.36500000    -10.37200000    -14.54300000
H      4.60400000     -9.25300000    -13.55400000
O     -5.94100000      0.93600000      0.85900000
H     -5.45500000      0.98300000      1.68200000
H     -5.40400000      1.42500000      0.23500000
O      7.81000000     -5.62700000     14.10800000
H      8.51100000     -5.98200000     13.56200000
H      8.04300000     -5.89100000     14.99800000
O     -0.37200000      1.97900000    -11.49800000
H     -1.00800000      2.64400000    -11.23600000
H     -0.81400000      1.48300000    -12.18700000
O      4.05100000     -7.40000000      6.31300000
H      3.57400000     -6.68100000      6.72800000
H      4.26800000     -7.07200000      5.44100000
