# Supplementary material for: Integrated Multiscale Multilevel Approach to Open Shell Molecular Systems
Source: J Chem Theory Comput. 2023 Feb 13;19(5):1446–56. doi: 10.1021/acs.jctc.2c00805 (PMC10018740; doi:10.1021/acs.jctc.2c00805)
Supplement: Supplementary file 2 — ct2c00805_si_002.zip [file ct2c00805_si_002.zip › structures/PROXYL/frame150.xyz]

2612

C      0.47300000     -1.96500000      0.11200000
H      0.25000000     -2.87900000      0.66300000
H      1.26900000     -2.07200000     -0.62400000
C      0.77100000     -0.76400000      0.99300000
C      0.00100000     -0.72800000      2.29300000
H      0.44600000     -1.20700000      3.16600000
H     -0.99000000     -1.16700000      2.17500000
H     -0.16500000      0.28800000      2.65100000
C      2.27800000     -0.53000000      1.24400000
H      2.66200000     -1.44400000      1.69700000
H      2.74300000     -0.25300000      0.29800000
H      2.46300000      0.24200000      1.99000000
N      0.14700000      0.32700000      0.12700000
O      0.30000000      1.51600000      0.26800000
C     -0.71300000     -0.14100000     -0.92300000
C     -2.10900000      0.45000000     -0.72200000
H     -2.35500000      0.47200000      0.34000000
H     -2.06700000      1.47200000     -1.09900000
H     -2.92500000     -0.08000000     -1.21300000
C     -0.06100000      0.08100000     -2.29700000
H     -0.77400000     -0.27200000     -3.04100000
H      0.79400000     -0.59400000     -2.27100000
H      0.33100000      1.09200000     -2.41500000
C     -0.80700000     -1.63400000     -0.65400000
H     -1.68800000     -1.82800000     -0.04300000
H     -0.86200000     -2.14800000     -1.61400000
O    -12.88000000     -5.86200000     -3.63600000
H    -12.59200000     -6.69800000     -4.00200000
H    -12.62400000     -5.90300000     -2.71400000
O      5.90000000     13.60300000     -8.05300000
H      6.34200000     13.42800000     -8.88400000
H      6.44400000     13.16900000     -7.39600000
O      3.89900000      2.79600000     -1.23400000
H      4.39500000      3.60600000     -1.35300000
H      3.71400000      2.76400000     -0.29600000
O     -9.50400000     -8.02900000     -5.26300000
H     -9.52600000     -8.97900000     -5.37600000
H     -9.12900000     -7.69900000     -6.08000000
O     10.51100000     -2.50800000     -3.03900000
H      9.55600000     -2.57600000     -3.05900000
H     10.68400000     -1.71100000     -2.53900000
O      5.80100000      2.68700000    -11.25900000
H      6.15700000      2.48900000    -10.39200000
H      5.69500000      3.63800000    -11.26300000
O     -0.53400000      0.26400000     14.11500000
H     -1.22400000      0.82400000     14.47000000
H     -1.00300000     -0.46600000     13.71000000
O     -7.06500000     -0.64100000     10.40500000
H     -6.18500000     -0.86000000     10.71100000
H     -7.54500000     -0.41000000     11.20100000
O     11.88500000      6.42800000      3.28400000
H     11.29000000      5.70800000      3.07900000
H     12.25800000      6.19600000      4.13400000
O      5.09400000      2.17500000      7.67300000
H      4.75100000      2.74600000      6.98600000
H      4.47100000      2.26700000      8.39400000
O    -17.01500000     -3.02200000     -5.55100000
H    -16.14600000     -2.97200000     -5.95100000
H    -17.57900000     -2.52200000     -6.14100000
O    -12.85000000     -1.56800000     -7.52200000
H    -11.92800000     -1.31800000     -7.46700000
H    -13.20000000     -1.38800000     -6.65000000
O     -5.19100000     -6.25700000      0.21500000
H     -5.86100000     -6.33000000      0.89600000
H     -5.65700000     -5.90200000     -0.54200000
O     -7.22600000    -14.66200000      1.13300000
H     -6.59400000    -14.04500000      1.50000000
H     -6.71800000    -15.45600000      0.96700000
O      3.73800000     -2.28700000     -9.31100000
H      3.65200000     -1.88000000    -10.17300000
H      2.83700000     -2.44500000     -9.02900000
O      1.52600000    -15.28700000      6.75400000
H      1.26800000    -15.51300000      7.64800000
H      2.47400000    -15.15900000      6.80300000
O      5.54000000     10.99300000      5.41700000
H      4.79200000     11.11000000      4.83000000
H      6.26300000     10.75000000      4.83800000
O    -14.67900000      9.29700000     -1.80700000
H    -14.33500000      9.99900000     -2.36000000
H    -14.76200000      9.69400000     -0.94000000
O      7.73400000     12.98700000      7.97500000
H      7.35600000     13.06000000      8.85200000
H      7.00000000     13.15300000      7.38400000
O      1.68700000     -0.61400000      9.75200000
H      1.29200000     -1.48200000      9.67000000
H      2.06900000     -0.60700000     10.63000000
O      4.91000000     -1.87700000      7.24300000
H      5.57700000     -2.55800000      7.33100000
H      4.96100000     -1.38400000      8.06200000
O      0.91400000      3.59000000     -1.93400000
H      1.67100000      3.19900000     -1.49900000
H      1.28800000      4.12600000     -2.63300000
O     -1.42900000     -0.74000000    -17.06500000
H     -1.88700000     -0.18600000    -16.43300000
H     -0.50900000     -0.49300000    -16.97700000
O      8.31400000      6.89000000      3.26200000
H      8.10500000      7.19300000      4.14600000
H      8.67200000      6.01100000      3.38800000
O      2.02800000     -6.57200000    -10.55800000
H      1.59000000     -6.62700000    -11.40800000
H      2.94900000     -6.74300000    -10.75100000
O     -6.60800000    -14.84700000     -5.48100000
H     -6.60700000    -13.91900000     -5.24700000
H     -7.43000000    -14.97300000     -5.95600000
O     -5.33300000     14.22200000      8.81200000
H     -5.31200000     14.14700000      9.76600000
H     -4.44000000     14.01500000      8.53500000
O      0.02800000      2.03100000     -4.79000000
H      0.14600000      1.19000000     -5.23000000
H      0.68100000      2.60500000     -5.19100000
O     -3.00100000      1.96000000      8.94700000
H     -2.25500000      1.58700000      9.41500000
H     -3.39000000      1.21700000      8.48500000
O     16.89600000      5.67100000      1.86500000
H     17.30400000      6.50100000      2.11300000
H     16.86800000      5.69400000      0.90900000
O    -11.30300000      3.04500000     11.21000000
H    -11.74000000      2.19800000     11.12400000
H    -11.96200000      3.68300000     10.93900000
O     -3.38600000      9.45400000     12.62000000
H     -3.48500000      9.86600000     11.76200000
H     -2.96400000      8.61400000     12.43500000
O     11.88400000     10.14700000      0.60900000
H     11.59800000     10.11400000     -0.30400000
H     12.31700000      9.30500000      0.75500000
O    -11.43100000     11.86300000     -4.05900000
H    -11.72400000     11.19100000     -4.67400000
H    -12.20000000     12.04700000     -3.52000000
O     -0.28100000     -1.33500000      5.92100000
H     -1.08200000     -1.81100000      6.14000000
H      0.28400000     -1.99200000      5.51400000
O      3.25600000      3.26700000    -15.58200000
H      2.94300000      2.76700000    -16.33600000
H      4.20100000      3.11700000    -15.57100000
O      4.47100000      6.01400000      3.73400000
H      3.68600000      5.57600000      3.40400000
H      4.94200000      6.28600000      2.94600000
O     -9.15900000      8.99300000     -2.40300000
H     -9.89600000      8.59300000     -2.86400000
H     -9.41200000      8.96800000     -1.48000000
O    -15.21200000     -2.71400000      9.16000000
H    -15.25000000     -1.94800000      8.58600000
H    -15.22100000     -2.35100000     10.04500000
O     -8.22900000      5.39000000     -1.03600000
H     -8.62600000      5.40900000     -0.16600000
H     -8.89900000      5.75800000     -1.61300000
O      3.82900000    -11.07900000     -5.18900000
H      3.42700000    -11.19200000     -6.05000000
H      4.47000000    -10.37800000     -5.31400000
O      8.73600000    -13.45800000      3.16200000
H      9.42400000    -13.11600000      3.73300000
H      7.92000000    -13.22300000      3.60300000
O      6.45800000     -6.31400000    -16.20800000
H      6.65800000     -6.26900000    -17.14300000
H      6.32800000     -5.40300000    -15.94700000
O      0.90300000     15.90600000      8.19900000
H      1.04600000     16.81900000      8.44700000
H      0.05800000     15.68100000      8.59000000
O      6.70100000     13.94800000      4.17000000
H      6.50900000     14.65100000      3.54900000
H      7.14300000     13.28000000      3.64600000
O     -9.75900000      2.04500000    -13.62700000
H     -9.21400000      1.98500000    -12.84300000
H     -9.20100000      1.71600000    -14.33200000
O      7.41900000     -3.41700000     -4.68300000
H      8.12100000     -3.85300000     -5.16500000
H      7.28700000     -3.96200000     -3.90700000
O     -0.49000000     15.13500000     -9.95800000
H     -0.21000000     14.34800000     -9.49000000
H     -1.05000000     14.80900000    -10.66200000
O     -5.87900000      5.41800000     -7.44800000
H     -5.26300000      5.79200000     -6.81800000
H     -5.63700000      4.49300000     -7.50000000
O      3.27400000      6.15100000     11.04200000
H      3.56800000      7.04000000     10.84400000
H      2.32200000      6.22300000     11.11000000
O      6.20300000     15.16200000     -5.54200000
H      6.32200000     16.10500000     -5.65900000
H      6.09500000     14.82300000     -6.43000000
O     10.10300000      4.39800000      2.84500000
H      9.84500000      4.30900000      1.92800000
H     10.77600000      3.72900000      2.97100000
O      7.72100000     -2.17900000    -11.48900000
H      8.39100000     -2.84500000    -11.33200000
H      8.02400000     -1.41400000    -10.99800000
O     -0.49900000     -1.20900000    -10.11100000
H      0.21100000     -0.58600000     -9.95600000
H     -0.05600000     -2.03800000    -10.29000000
O      4.29900000    -10.82900000      2.25300000
H      4.15600000    -10.33200000      3.05900000
H      5.23900000    -11.01000000      2.24800000
O     -3.38600000    -12.45900000     -5.12600000
H     -3.21400000    -11.52600000     -5.25000000
H     -4.31000000    -12.50300000     -4.88100000
O      1.09700000    -12.13600000     -4.72400000
H      1.77200000    -11.47900000     -4.55500000
H      0.27500000    -11.64600000     -4.70500000
O    -17.06200000      3.71300000     -1.30700000
H    -17.14200000      4.51300000     -0.78700000
H    -17.57800000      3.88600000     -2.09400000
O      8.22800000      6.68500000    -13.19300000
H      8.16200000      6.74500000    -12.24000000
H      8.94300000      6.06800000    -13.34600000
O     15.13500000      3.15700000     -6.30700000
H     14.42100000      2.74600000     -5.81900000
H     14.70100000      3.60200000     -7.03600000
O      8.51300000     -0.96100000      3.18300000
H      9.38400000     -1.13100000      2.82600000
H      8.06800000     -0.46000000      2.49900000
O      2.86300000      6.21100000    -12.28200000
H      2.77000000      6.81400000    -13.02000000
H      3.74900000      5.86000000    -12.37000000
O     -3.99600000     -3.03300000     -0.34600000
H     -3.64700000     -2.66700000      0.46700000
H     -4.85500000     -2.62200000     -0.44400000
O     11.03300000      0.90700000     -6.64900000
H     11.07100000      1.21500000     -7.55400000
H     10.15000000      1.13200000     -6.35600000
O    -12.55600000     11.08200000     -7.97400000
H    -11.88300000     10.99500000     -8.65000000
H    -12.28600000     10.47200000     -7.28700000
O     11.96800000      9.57000000      4.36200000
H     12.78700000      9.24400000      3.98800000
H     11.58800000      8.81000000      4.80300000
O      1.15600000     -3.58500000     11.64900000
H      1.91600000     -3.92000000     11.17300000
H      0.68500000     -4.37000000     11.93000000
O      2.14100000      8.08400000    -14.38900000
H      1.33100000      8.51300000    -14.11300000
H      2.24200000      8.33200000    -15.30800000
O     12.13700000     -6.45900000    -10.95400000
H     11.31700000     -6.09400000    -11.28600000
H     11.88000000     -7.27400000    -10.52200000
O      7.97900000     -4.07000000     14.14300000
H      8.33800000     -3.21200000     13.91600000
H      7.44600000     -3.90800000     14.92100000
O     15.75700000     -4.42300000      7.04900000
H     16.53500000     -4.97600000      7.12500000
H     15.24200000     -4.83000000      6.35300000
O     17.03300000      3.41000000      3.66200000
H     16.51000000      3.63400000      4.43100000
H     16.81400000      4.08300000      3.01800000
O    -11.61200000     12.20500000      4.01000000
H    -11.75700000     13.12000000      3.77100000
H    -12.01300000     12.11700000      4.87400000
O     16.92800000     -4.86800000     -2.96500000
H     17.01800000     -5.14100000     -2.05200000
H     16.75900000     -3.92700000     -2.91900000
O      5.94700000    -10.22600000    -13.74100000
H      6.06800000     -9.28600000    -13.60300000
H      6.69500000    -10.63100000    -13.30100000
O     11.60500000      6.07800000     -1.39800000
H     10.72000000      6.27700000     -1.09200000
H     12.02600000      6.93300000     -1.48500000
O      4.91900000     -3.13200000     -1.32700000
H      4.17600000     -3.56100000     -0.90200000
H      4.63700000     -3.00800000     -2.23300000
O      3.63100000    -15.62400000     -5.84600000
H      3.94500000    -14.77000000     -5.55000000
H      2.92900000    -15.41900000     -6.46300000
O      8.93300000    -14.71300000     -4.20800000
H      9.79200000    -15.12700000     -4.28500000
H      8.94600000    -14.29100000     -3.34900000
O     -5.38500000     -4.10100000    -15.37400000
H     -5.81800000     -4.94300000    -15.23200000
H     -4.84100000     -3.97700000    -14.59600000
O     -5.74200000     -7.00100000    -15.00600000
H     -5.81000000     -7.95600000    -14.98800000
H     -5.20800000     -6.78600000    -14.24100000
O     -6.64500000     -6.66000000      2.59500000
H     -6.34500000     -5.86300000      3.03200000
H     -7.21000000     -7.08800000      3.23800000
O      0.83700000    -10.40400000     -9.80300000
H      1.12700000    -10.37100000     -8.89100000
H      0.13300000     -9.75800000     -9.85400000
O    -10.35600000      5.67100000     -2.78900000
H    -10.52400000      4.90200000     -3.33400000
H    -10.89500000      5.53500000     -2.01000000
O     -4.86000000     -0.69000000     15.34300000
H     -4.15700000     -0.12400000     15.02500000
H     -4.47200000     -1.16300000     16.07900000
O      7.97400000     10.31900000     10.42400000
H      7.55100000     10.37700000      9.56700000
H      8.90000000     10.48000000     10.24500000
O     -3.98000000      5.32400000    -16.32400000
H     -3.39300000      5.80700000    -15.74200000
H     -4.42600000      4.70100000    -15.75100000
O      6.84600000     -7.71700000      1.07900000
H      7.03100000     -8.06300000      1.95200000
H      6.77700000     -6.77100000      1.20600000
O     -1.81000000      1.36600000    -15.50300000
H     -1.13800000      1.93400000    -15.12600000
H     -2.11800000      1.84000000    -16.27600000
O    -13.40000000     -8.34400000      8.23000000
H    -12.70300000     -7.84300000      8.65500000
H    -13.08700000     -9.24800000      8.24100000
O      3.25100000     14.45400000     -5.66800000
H      3.50400000     14.78400000     -4.80600000
H      3.81500000     13.69300000     -5.80800000
O      1.25500000     18.32200000     -1.38800000
H      2.04800000     18.85800000     -1.37400000
H      1.54600000     17.47400000     -1.72500000
O     -3.39400000     -3.98400000      4.04900000
H     -3.40700000     -4.93900000      3.99100000
H     -2.68200000     -3.71800000      3.46700000
O     -3.20300000      4.92700000     17.25000000
H     -2.35800000      5.05900000     16.82000000
H     -3.76300000      5.61700000     16.89500000
O    -12.09000000    -12.51600000      1.48200000
H    -11.83000000    -11.61100000      1.31300000
H    -12.28400000    -12.87600000      0.61700000
O    -14.83000000      2.73000000      1.15100000
H    -14.33100000      1.94100000      0.93900000
H    -15.73900000      2.49700000      0.96000000
O      3.52300000     13.05300000     -2.66700000
H      2.79200000     13.21500000     -2.07100000
H      3.76700000     12.14100000     -2.50700000
O     11.90900000      2.85600000     -3.56300000
H     11.74500000      3.57500000     -4.17400000
H     12.38900000      2.20800000     -4.07900000
O      5.25300000    -14.30200000      0.50900000
H      6.17900000    -14.47100000      0.68100000
H      4.86000000    -14.21200000      1.37700000
O    -16.49200000     -3.20300000      3.25100000
H    -16.05300000     -2.89700000      4.04400000
H    -15.89000000     -2.97900000      2.54200000
O     -1.17100000     12.91800000     -0.06300000
H     -0.97700000     13.26600000      0.80700000
H     -1.73000000     12.15900000      0.10300000
O      7.34100000     11.88400000     -0.45700000
H      8.02500000     12.29800000     -0.98400000
H      6.77800000     12.60800000     -0.18500000
O      8.51700000     -6.11600000     12.62100000
H      8.50400000     -5.39700000     13.25300000
H      8.82900000     -6.87000000     13.12100000
O     11.81100000     -5.38300000     -6.43100000
H     11.84200000     -6.32600000     -6.59300000
H     11.78800000     -4.99100000     -7.30400000
O      3.84900000     -8.31800000      6.47900000
H      4.66900000     -7.83400000      6.57300000
H      3.93700000     -9.05700000      7.08100000
O      3.84800000      5.15300000     -7.03000000
H      3.81600000      5.98700000     -7.49800000
H      3.65700000      4.49600000     -7.69900000
O      0.49000000     11.03100000      5.97400000
H      0.69700000     11.83700000      6.44700000
H      0.62400000     11.25300000      5.05300000
O     -2.66900000      2.83200000    -17.70200000
H     -3.31800000      2.73700000    -18.39900000
H     -3.00700000      3.54100000    -17.15600000
O      4.54200000     -7.98900000    -10.84300000
H      4.99600000     -7.96600000    -11.68600000
H      4.95000000     -8.71500000    -10.37100000
O     -4.67000000      9.58200000     -8.34400000
H     -4.70300000     10.18400000     -7.60000000
H     -5.43900000      9.02300000     -8.23300000
O      1.41400000     -0.25800000    -13.36300000
H      1.80100000     -0.09400000    -12.50300000
H      1.26400000      0.61300000    -13.72900000
O     -9.12800000      6.34700000     -6.05000000
H     -8.98200000      5.62400000     -5.44100000
H     -8.42400000      6.26400000     -6.69300000
O     -4.79800000      5.70200000    -11.39100000
H     -5.24200000      6.19000000    -12.08500000
H     -4.17600000      6.32800000    -11.01900000
O     -1.96200000      2.84300000      3.42500000
H     -2.23300000      3.72800000      3.18000000
H     -1.35600000      2.97200000      4.15500000
O      4.00700000     -1.25500000    -11.81800000
H      4.20800000     -0.55200000    -12.43600000
H      4.05300000     -2.05500000    -12.34200000
O     -7.73300000    -14.22700000      6.54900000
H     -7.95800000    -14.98400000      6.00800000
H     -7.17300000    -13.69000000      5.98900000
O    -10.65400000      3.29300000     14.04600000
H    -10.99200000      3.31500000     13.15100000
H    -10.36900000      2.38800000     14.17200000
O     -4.88700000    -16.25700000      0.68200000
H     -4.54700000    -15.74500000      1.41600000
H     -4.56300000    -17.14400000      0.83800000
O     14.87200000     -8.47800000     -2.15500000
H     13.92900000     -8.33100000     -2.23200000
H     14.95000000     -9.39800000     -1.90200000
O      2.41000000      4.23900000     -4.96100000
H      2.98400000      3.54000000     -4.64900000
H      2.91200000      4.67100000     -5.65200000
O     -1.31400000      2.61100000    -10.40300000
H     -1.04900000      3.31400000     -9.80900000
H     -1.69700000      3.06500000    -11.15400000
O      7.10800000      0.91400000     13.61300000
H      7.68100000      1.64400000     13.84900000
H      6.61800000      1.23100000     12.85400000
O      0.27300000    -13.34100000     -9.58500000
H     -0.51500000    -13.41300000    -10.12200000
H      0.29500000    -12.42300000     -9.31400000
O    -15.96700000     -0.00300000     -1.94900000
H    -16.75600000      0.26400000     -1.47800000
H    -16.20800000     -0.82800000     -2.37200000
O     -4.56900000     -8.95500000     10.86200000
H     -5.36800000     -8.74200000     11.34400000
H     -4.32900000     -8.13800000     10.42300000
O    -15.01500000     -4.74500000     -2.42700000
H    -15.29600000     -5.36500000     -1.75400000
H    -14.35600000     -5.22100000     -2.93200000
O     11.64000000     -4.42200000     -9.04100000
H     12.33400000     -3.76300000     -9.05900000
H     12.02000000     -5.18300000     -9.48200000
O     -1.83500000    -12.38300000     -1.63400000
H     -2.05800000    -12.42400000     -2.56400000
H     -1.00000000    -11.91700000     -1.60800000
O     10.58400000     -1.76000000      1.40800000
H     10.68500000     -2.66500000      1.70200000
H     11.43500000     -1.53400000      1.03300000
O     15.24800000      6.01500000     -7.45900000
H     14.43500000      6.36900000     -7.81900000
H     15.05000000      5.85000000     -6.53700000
O     12.37600000      2.60600000      3.08100000
H     12.64000000      1.72500000      2.81600000
H     12.33000000      2.56500000      4.03600000
O     -9.04200000     -2.07000000      0.22800000
H     -9.81900000     -1.92400000      0.76800000
H     -9.24200000     -1.63200000     -0.60000000
O      7.94600000      6.08900000     13.88800000
H      7.77000000      6.47900000     14.74500000
H      7.20500000      6.36000000     13.34500000
O      2.91500000      1.58200000     13.66100000
H      2.72100000      1.07400000     12.87400000
H      3.45000000      0.99700000     14.19800000
O     -2.88600000     -3.45000000    -10.31500000
H     -2.15600000     -2.94500000    -10.67300000
H     -3.63900000     -3.19100000    -10.84700000
O     -6.08900000      7.79200000      9.90000000
H     -6.42000000      6.97300000      9.53100000
H     -5.13700000      7.71300000      9.84400000
O     -2.90800000     -2.53400000      6.41300000
H     -2.72600000     -3.04600000      5.62500000
H     -3.62700000     -1.95400000      6.16100000
O     -4.26300000     16.95600000      2.25900000
H     -3.56300000     17.60500000      2.32900000
H     -4.10800000     16.52500000      1.41900000
O     -9.95100000      1.37700000     -9.33500000
H    -10.00200000      0.85600000     -8.53300000
H    -10.33100000      2.22200000     -9.09700000
O      6.27300000    -12.88700000      4.62800000
H      5.57000000    -13.44500000      4.29500000
H      5.89900000    -12.00600000      4.63000000
O     -7.42800000    -13.49400000     -8.34600000
H     -6.54700000    -13.35000000     -8.00200000
H     -7.68300000    -12.64600000     -8.71200000
O      7.19400000     -8.12700000     -2.68400000
H      6.26400000     -7.90500000     -2.66100000
H      7.21200000     -9.08200000     -2.75200000
O      8.11600000      6.94600000      9.52700000
H      7.74200000      7.42600000     10.26500000
H      7.37600000      6.79500000      8.93900000
O     -0.59000000     14.42100000      5.37200000
H     -0.06700000     15.00700000      4.82500000
H     -1.48800000     14.73700000      5.27200000
O      0.45600000      4.98500000     -6.48500000
H      0.36700000      5.89200000     -6.19100000
H      0.95900000      4.55700000     -5.79200000
O      9.57100000    -10.52100000      4.48700000
H      9.22300000    -10.41800000      5.37300000
H     10.15900000    -11.27400000      4.54700000
O     -8.91100000      7.52800000    -11.04600000
H     -9.38800000      7.83000000    -11.81900000
H     -9.31200000      6.68700000    -10.83000000
O     -7.48800000     -5.16100000      9.76200000
H     -6.54200000     -5.01900000      9.72400000
H     -7.86600000     -4.35100000      9.42000000
O    -12.07700000      2.69200000    -12.29000000
H    -11.20100000      2.66700000    -12.67500000
H    -12.49700000      3.44800000    -12.70000000
O      7.11600000      2.28100000     -2.07000000
H      6.75100000      2.38400000     -1.19100000
H      7.33900000      1.35200000     -2.13000000
O     -0.37100000     12.63100000    -12.29900000
H     -1.01600000     13.31100000    -12.10300000
H      0.46800000     13.09200000    -12.30700000
O      1.00200000     13.16300000      7.17400000
H      1.23300000     13.87700000      7.76900000
H      0.34000000     13.54000000      6.59400000
O     -2.11000000      8.71200000     -8.04800000
H     -1.63400000      9.27500000     -8.65900000
H     -2.92900000      9.17900000     -7.88100000
O      0.66900000     -3.62400000    -10.76000000
H      1.35300000     -4.28000000    -10.62800000
H      0.37800000     -3.75800000    -11.66200000
O    -14.67300000     -0.28400000     -5.32700000
H    -15.11700000      0.52500000     -5.58300000
H    -15.24000000     -0.66700000     -4.65800000
O     -5.02700000      8.47600000     -4.28000000
H     -4.48100000      7.80700000     -4.69400000
H     -5.74600000      7.98500000     -3.88100000
O    -10.76300000     -6.63200000      9.47600000
H    -10.76700000     -5.91300000      8.84400000
H    -11.29700000     -6.31500000     10.20400000
O     -9.73400000     -8.15500000      6.75100000
H     -9.34800000     -8.72200000      7.41900000
H    -10.60600000     -7.94900000      7.08700000
O      2.82000000     16.11300000     -1.61600000
H      3.42400000     15.83900000     -2.30600000
H      2.19100000     15.39400000     -1.54900000
O      8.68200000    -10.13200000     -9.93700000
H      9.16900000     -9.59500000     -9.31200000
H      9.17400000    -10.05500000    -10.75400000
O     -0.70500000      5.06900000     -9.01800000
H     -0.08500000      5.44000000     -9.64600000
H     -0.28900000      5.20000000     -8.16500000
O      8.94900000      8.29400000     -5.77200000
H      9.06400000      7.98200000     -6.67000000
H      9.59400000      8.99600000     -5.67900000
O      8.04700000      3.77700000      5.39500000
H      8.75600000      3.22300000      5.06900000
H      7.29900000      3.55900000      4.83900000
O     -8.11100000      1.52900000    -11.61100000
H     -7.21800000      1.42000000    -11.28400000
H     -8.65600000      1.53500000    -10.82300000
O     -6.75100000      7.02900000      6.21200000
H     -7.04800000      6.37300000      6.84200000
H     -7.42900000      7.70500000      6.23200000
O      0.15200000      6.48700000      4.00800000
H      0.41500000      5.73600000      4.54000000
H      0.04600000      6.13000000      3.12700000
O      4.66200000    -14.99400000      3.31200000
H      3.91000000    -14.90000000      3.89700000
H      4.62100000    -15.90300000      3.01400000
O      1.20300000      2.48000000    -13.91600000
H      0.44800000      3.02800000    -14.13200000
H      1.95100000      2.94400000    -14.29200000
O     -2.82800000      8.86700000     -2.23700000
H     -3.77700000      8.74200000     -2.23400000
H     -2.47200000      7.99900000     -2.04700000
O     -8.89100000     -2.10400000      6.25500000
H     -9.77300000     -1.74900000      6.14700000
H     -8.82800000     -2.30900000      7.18800000
O     12.09900000     -0.55000000     -1.29800000
H     11.27900000     -0.10100000     -1.50600000
H     12.46400000     -0.78900000     -2.15000000
O      4.65200000     -0.16500000     14.70600000
H      5.53100000      0.06300000     14.40100000
H      4.75800000     -1.01800000     15.12600000
O     -7.80300000     -8.69500000     -8.38800000
H     -7.78000000     -8.05700000     -9.10000000
H     -7.20700000     -8.34000000     -7.72800000
O      1.51400000     -6.64000000     16.58000000
H      1.90400000     -7.18900000     15.90000000
H      1.44000000     -5.77500000     16.17800000
O     -5.12900000      7.77200000     -0.54300000
H     -5.45300000      7.59600000     -1.42600000
H     -5.43800000      8.65600000     -0.34600000
O     15.01300000     -4.88400000      2.13600000
H     15.24600000     -4.49300000      2.97900000
H     14.41400000     -5.59600000      2.36000000
O      0.74300000     -3.81000000     -2.64400000
H      0.14500000     -4.55400000     -2.71500000
H      1.10300000     -3.87500000     -1.76000000
O      0.55400000      1.35800000     16.99500000
H     -0.02800000      0.69900000     17.37300000
H      1.33400000      1.33600000     17.54900000
O      5.84400000     -7.98100000      3.91500000
H      5.93300000     -7.76700000      4.84300000
H      5.27500000     -7.29500000      3.56400000
O     -1.70100000    -16.06400000      7.96800000
H     -1.76900000    -15.81800000      7.04500000
H     -0.97100000    -16.68200000      7.99800000
O      4.46800000     12.66100000      2.30700000
H      5.18300000     13.18700000      1.94900000
H      4.24000000     13.09500000      3.12900000
O      6.96700000     -1.20100000     -6.21000000
H      7.05400000     -1.90700000     -5.56900000
H      6.77000000     -1.64700000     -7.03300000
O     -8.04000000      1.46500000     12.04600000
H     -8.91100000      1.31700000     12.41600000
H     -7.87900000      2.39900000     12.17900000
O     -6.45900000      8.60000000      2.57100000
H     -7.38300000      8.46400000      2.36000000
H     -6.05700000      8.84900000      1.73900000
O      6.64100000     -1.81300000    -13.93100000
H      7.38300000     -1.39500000    -14.36900000
H      6.94900000     -1.97700000    -13.04000000
O      3.89800000      3.66300000      1.42900000
H      3.85100000      3.12100000      2.21700000
H      4.83500000      3.76900000      1.26700000
O      4.09500000      7.83500000     -0.98300000
H      4.69200000      8.11300000     -1.67700000
H      3.67000000      8.64200000     -0.69400000
O     12.94000000     -0.17500000      3.38300000
H     12.38700000     -0.81500000      3.83100000
H     13.18100000     -0.60100000      2.56100000
O    -12.67100000      8.25700000     -7.98500000
H    -12.18300000      8.18800000     -8.80500000
H    -13.45400000      7.72500000     -8.12600000
O     -5.71200000      5.42100000      0.89900000
H     -6.60400000      5.47300000      0.55700000
H     -5.32700000      6.27400000      0.69600000
O     10.44000000     14.31700000      3.88400000
H      9.88300000     13.80500000      3.29700000
H     10.83700000     13.66800000      4.46500000
O      6.85700000      8.30700000     11.85100000
H      7.52200000      8.98800000     11.74600000
H      6.10500000      8.62700000     11.35200000
O      3.66100000      3.50300000      9.89900000
H      3.94000000      4.29000000     10.36600000
H      2.72800000      3.64100000      9.73300000
O    -10.26100000      0.06300000     -6.70500000
H    -10.87700000      0.41800000     -6.06400000
H     -9.39800000      0.24900000     -6.33500000
O     12.90000000      7.64600000      1.01000000
H     13.82400000      7.78400000      0.80100000
H     12.91200000      7.13700000      1.82100000
O     13.61400000      5.72400000      5.40000000
H     14.44000000      5.74100000      4.91800000
H     13.72200000      6.38400000      6.08400000
O      8.16500000      5.80100000    -10.03000000
H      7.25000000      6.02300000     -9.85900000
H      8.29900000      4.96900000     -9.57700000
O    -10.23700000     -0.94300000    -10.97300000
H    -11.03100000     -0.67900000    -11.43800000
H    -10.01500000     -0.18700000    -10.43000000
O     -4.15100000    -11.91200000    -11.88600000
H     -3.46500000    -12.51200000    -11.59300000
H     -4.42500000    -12.25700000    -12.73600000
O      4.05900000    -15.77300000      7.29300000
H      4.53400000    -14.98700000      7.56200000
H      4.73100000    -16.34000000      6.91200000
O     -7.40400000      4.14100000     12.47700000
H     -6.71200000      4.79700000     12.55700000
H     -7.88800000      4.39700000     11.69200000
O    -14.51400000      5.50300000      0.79700000
H    -15.38400000      5.87300000      0.64700000
H    -14.67300000      4.57300000      0.95600000
O      1.30500000     -2.88700000     18.29200000
H      2.13000000     -2.53600000     18.62700000
H      1.55100000     -3.36400000     17.50000000
O      8.02800000     -5.61500000      5.29100000
H      7.55400000     -5.79900000      4.48000000
H      8.70000000     -4.98200000      5.03800000
O     -5.98100000     -2.67600000     -3.22700000
H     -6.52200000     -2.25400000     -3.89500000
H     -6.36600000     -2.39800000     -2.39700000
O      5.14900000      0.17200000    -18.26000000
H      4.67500000      0.11300000    -17.43100000
H      5.71400000      0.93700000    -18.16000000
O      9.28300000     -1.71000000     13.54000000
H      9.53000000     -0.86200000     13.90800000
H      9.44100000     -1.61900000     12.60000000
O     -0.84300000     -6.54400000     -3.38800000
H      0.02100000     -6.75900000     -3.73800000
H     -0.70300000     -6.44400000     -2.44600000
O      1.66700000     -9.92500000     10.05400000
H      1.13000000     -9.62800000      9.32000000
H      2.40600000    -10.37400000      9.64500000
O     -1.81900000      3.84700000     -3.37600000
H     -1.74100000      4.48000000     -2.66200000
H     -1.17600000      3.16900000     -3.16600000
O     -3.18600000      9.45600000      3.10000000
H     -2.24000000      9.45600000      3.24400000
H     -3.51000000      8.73000000      3.63300000
O     -7.97500000     -4.94400000      6.45800000
H     -7.46900000     -5.65900000      6.84400000
H     -7.43800000     -4.16500000      6.60500000
O    -10.44900000     -0.78700000     -2.02000000
H    -10.78100000     -1.61900000     -2.35800000
H    -11.18200000     -0.41800000     -1.52700000
O     -5.72500000      6.16000000     12.79800000
H     -4.88300000      5.83700000     13.11900000
H     -6.01100000      6.78500000     13.46400000
O    -16.98500000     -2.50100000     -0.59100000
H    -16.69300000     -2.52700000     -1.50200000
H    -17.91900000     -2.29900000     -0.64400000
O      4.12700000     -0.29200000     -4.23500000
H      4.24700000     -0.70100000     -5.09200000
H      3.80200000     -0.99800000     -3.67700000
O      2.26400000      6.80200000     -2.87300000
H      3.00500000      7.03700000     -2.31300000
H      1.58100000      6.52500000     -2.26200000
O      6.32800000      9.71600000      7.73100000
H      7.26700000      9.71100000      7.54500000
H      5.92100000      9.96600000      6.90100000
O     -4.20400000      9.26100000      6.44100000
H     -3.94100000      8.35200000      6.58500000
H     -4.54600000      9.54800000      7.28800000
O      8.08700000     10.03300000      4.26400000
H      8.88400000     10.15700000      4.77800000
H      8.39600000      9.92700000      3.36400000
O      8.34400000      6.49100000      6.01500000
H      7.53100000      6.43200000      6.51600000
H      8.54300000      5.58600000      5.77300000
O     -3.22800000     -8.37800000     -0.85200000
H     -3.71700000     -7.64000000     -0.48600000
H     -2.52800000     -8.53800000     -0.21900000
O     -8.61100000     -2.78600000      9.34500000
H     -9.39400000     -2.71200000      9.89200000
H     -8.04700000     -2.07000000      9.63600000
O      4.31300000    -12.12500000     10.35100000
H      4.69300000    -11.76700000     11.15400000
H      3.40100000    -12.30500000     10.57800000
O     16.57400000      6.01000000     -0.98100000
H     15.71300000      5.76900000     -1.32000000
H     16.63600000      6.95300000     -1.13500000
O     -3.23100000     -6.56100000      3.68900000
H     -3.44900000     -7.46600000      3.46700000
H     -2.27500000     -6.53300000      3.67000000
O      0.99400000    -10.32600000    -15.08700000
H      0.43900000    -10.34500000    -14.30700000
H      1.88000000    -10.46600000    -14.75400000
O      6.12300000     -5.21900000    -11.74000000
H      6.85400000     -4.64000000    -11.52300000
H      5.85000000     -5.58500000    -10.89800000
O      8.64600000      9.65600000     -2.43900000
H      7.96200000      9.00300000     -2.58400000
H      8.20600000     10.36400000     -1.96900000
O    -14.54600000      8.35300000      6.98500000
H    -14.73900000      7.58500000      6.44800000
H    -14.03900000      8.01000000      7.72100000
O     12.13900000     12.26800000      4.98600000
H     13.04100000     12.44100000      4.71500000
H     11.99700000     11.34600000      4.77000000
O     11.80300000      9.42600000     -2.60600000
H     12.18800000     10.28300000     -2.78900000
H     10.95300000      9.44700000     -3.04600000
O     -3.33900000     -1.70600000     17.29200000
H     -2.49700000     -1.86900000     16.86600000
H     -3.14000000     -1.07900000     17.98600000
O     -6.02100000     10.20400000      0.07500000
H     -6.43900000     10.45400000     -0.74900000
H     -6.31300000     10.86600000      0.70200000
O      7.31000000     15.50100000     -1.51100000
H      6.62300000     15.57100000     -2.17400000
H      7.71400000     16.36800000     -1.49200000
O      9.68500000      1.91500000     10.98000000
H      9.65100000      2.74500000     10.50400000
H     10.30500000      2.07100000     11.69200000
O      7.50700000      1.69700000    -15.86200000
H      8.12800000      1.08100000    -15.47400000
H      6.64900000      1.39100000    -15.56600000
O      5.73700000     -0.19900000      9.56300000
H      6.65500000     -0.36600000      9.77400000
H      5.67100000      0.75500000      9.51500000
O     14.13300000     -8.44000000      3.35700000
H     14.24200000     -7.87200000      4.11900000
H     13.40500000     -9.01600000      3.58900000
O      2.78100000     -9.83500000    -11.61100000
H      3.42600000     -9.25800000    -11.20200000
H      2.16300000    -10.03800000    -10.90900000
O     -2.26500000     -0.67400000     -7.97500000
H     -2.28800000      0.17000000     -8.42400000
H     -1.56100000     -1.15700000     -8.40800000
O      7.72700000      3.53900000     14.63900000
H      7.98100000      4.34800000     14.19500000
H      7.10900000      3.82100000     15.31400000
O      1.41800000      8.30200000     13.30600000
H      2.17800000      7.94300000     13.76400000
H      1.42900000      7.87400000     12.45000000
O     -0.97100000      9.17500000      0.27300000
H     -1.62000000      9.78800000      0.61600000
H     -0.98000000      9.32000000     -0.67300000
O      1.24900000      9.69300000      1.67800000
H      0.67700000      9.32000000      1.00700000
H      2.04400000      9.16100000      1.63700000
O      9.42000000      6.89700000     -0.23000000
H      8.63000000      7.01000000      0.29800000
H     10.05900000      7.48900000      0.16700000
O    -15.03800000     -6.91900000     -0.48200000
H    -15.44000000     -7.40500000     -1.20200000
H    -14.63000000     -7.59100000      0.06300000
O      6.21200000      4.23100000    -15.22300000
H      6.85000000      3.56700000    -15.48400000
H      6.55200000      5.04700000    -15.58900000
O     -4.25000000     13.99000000     -9.46500000
H     -5.19300000     13.92100000     -9.31100000
H     -3.86600000     14.01200000     -8.58900000
O      8.21500000     -0.30700000      0.35500000
H      8.95800000     -0.84400000      0.62900000
H      8.58900000      0.32400000     -0.25900000
O      5.61000000      5.76300000     -9.46200000
H      5.00700000      5.06600000     -9.20400000
H      5.14200000      6.57300000     -9.25700000
O      3.96700000      3.23600000     -9.03300000
H      3.80100000      2.31300000     -8.84600000
H      3.50300000      3.40200000     -9.85400000
O     12.90600000      0.98000000     12.92300000
H     12.82800000      0.42100000     12.15000000
H     12.50300000      1.80800000     12.66000000
O    -12.16900000      2.33000000      7.90500000
H    -11.22200000      2.19400000      7.88000000
H    -12.34200000      2.65100000      8.79100000
O     13.03400000     -9.47500000      5.95900000
H     13.84600000     -9.15600000      6.35200000
H     13.14300000    -10.42600000      5.92300000
O     10.80800000    -12.50200000     -0.22900000
H     10.90800000    -11.94200000     -0.99900000
H     10.21100000    -13.19400000     -0.51100000
O     13.69100000     -5.81800000      8.78900000
H     13.96600000     -6.69800000      9.04600000
H     14.50900000     -5.33100000      8.69100000
O      8.66900000      3.15100000      0.50900000
H      8.38800000      4.04900000      0.33300000
H      9.39100000      3.00200000     -0.10200000
O     -9.01500000    -10.63600000     -6.02300000
H     -8.60300000    -10.83900000     -5.18300000
H     -9.39900000    -11.46500000     -6.30800000
O      7.05600000     -3.27700000      3.41200000
H      7.51100000     -2.43900000      3.49000000
H      7.75400000     -3.91500000      3.26500000
O      6.99600000     -4.30300000      0.28200000
H      7.65100000     -3.80000000     -0.20100000
H      6.24500000     -4.34800000     -0.31000000
O     -6.17800000     10.40000000      9.18000000
H     -6.59000000     10.44100000      8.31600000
H     -6.15000000      9.46600000      9.38600000
O      3.27500000    -11.01800000     -2.49700000
H      3.30900000    -10.88400000     -3.44400000
H      4.11500000    -10.68800000     -2.17900000
O     -9.41400000      8.89100000      3.36300000
H     -9.23200000      9.78100000      3.66400000
H     -9.50700000      8.38100000      4.16700000
O      7.72500000     11.44200000     -7.12000000
H      8.17700000     11.55600000     -6.28400000
H      8.35000000     10.96600000     -7.66700000
O      3.90000000     15.82700000     -8.45900000
H      3.18300000     15.71300000     -7.83600000
H      4.51000000     15.11800000     -8.25500000
O     -2.15800000      9.00700000      8.92000000
H     -1.37400000      8.85400000      9.44700000
H     -2.43400000      8.13400000      8.64100000
O    -11.12200000      1.94100000      2.24700000
H    -11.80000000      1.30400000      2.47300000
H    -11.19800000      2.04500000      1.29800000
O     13.64600000     -2.65300000     -9.38300000
H     13.37300000     -1.84300000     -9.81400000
H     13.91800000     -2.37900000     -8.50800000
O    -11.27000000     -3.18900000     -2.58200000
H    -10.76800000     -3.52700000     -3.32400000
H    -11.41300000     -3.95200000     -2.02200000
O     10.01400000     -8.06200000     -8.24500000
H      9.97700000     -8.16000000     -7.29400000
H     10.91800000     -8.28100000     -8.47300000
O     -9.46500000     -3.52200000     15.42200000
H     -8.55000000     -3.40500000     15.16700000
H     -9.46000000     -3.44200000     16.37600000
O      3.75000000      0.68700000     -8.61800000
H      2.95500000      0.24400000     -8.91400000
H      4.45200000      0.06100000     -8.79300000
O      1.98100000     -3.96200000     15.60800000
H      2.79000000     -4.01600000     15.10000000
H      1.66400000     -3.07100000     15.46000000
O      5.68000000      9.41700000     -6.30600000
H      6.63300000      9.47000000     -6.23600000
H      5.45600000      8.57900000     -5.90200000
O     11.16000000     -2.77700000    -11.45400000
H     11.64700000     -2.57200000    -10.65600000
H     11.80200000     -2.68300000    -12.15800000
O    -10.73400000      0.47000000     13.23500000
H    -10.96900000     -0.16400000     13.91300000
H    -11.48500000      0.47400000     12.64100000
O      7.85600000     -0.54200000     15.82100000
H      7.63300000      0.03700000     15.09200000
H      7.88300000     -1.41700000     15.43300000
O     -2.88900000     10.93600000      0.99400000
H     -3.04000000     10.54900000      1.85600000
H     -3.72000000     10.82400000      0.53200000
O    -10.62700000      6.84100000      8.60200000
H    -11.27800000      6.79800000      9.30200000
H    -11.00100000      6.31400000      7.89500000
O     -6.31300000     -1.65800000     -0.73100000
H     -6.15000000     -0.71600000     -0.68100000
H     -7.06800000     -1.80100000     -0.16000000
O     -8.42500000     -9.85900000      3.40100000
H     -8.85200000    -10.61900000      3.00500000
H     -9.11600000     -9.19900000      3.45800000
O     -3.94800000      5.71100000      6.97700000
H     -4.43700000      6.25400000      6.36000000
H     -4.37800000      4.85700000      6.93700000
O     -7.36200000     10.60700000      6.58300000
H     -7.76800000      9.75600000      6.41800000
H     -7.95600000     11.23900000      6.18000000
O      5.58600000      5.66700000    -13.05400000
H      6.27900000      6.28300000    -12.81300000
H      5.98400000      5.11000000    -13.72300000
O     -9.25100000      8.33700000      6.34600000
H     -9.47300000      7.61800000      6.93700000
H    -10.09600000      8.71900000      6.10600000
O     -8.79100000      1.32400000      3.09900000
H     -9.60900000      1.63500000      2.71200000
H     -8.21000000      1.18200000      2.35200000
O    -11.33500000     -1.95700000     10.46000000
H    -11.78400000     -2.06100000      9.62200000
H    -11.71100000     -1.16200000     10.83800000
O     -6.67100000      1.85600000      8.57300000
H     -6.70900000      0.97100000      8.93500000
H     -5.86200000      1.87200000      8.06200000
O     -0.08900000     11.49200000     -3.87500000
H     -0.43600000     12.31800000     -4.21200000
H     -0.64500000     10.82000000     -4.26800000
O     -5.63500000      3.04400000    -10.75000000
H     -5.15100000      3.34200000     -9.98000000
H     -5.79800000      3.84100000    -11.25400000
O      3.32900000    -12.83700000      5.21200000
H      3.40300000    -12.58700000      6.13300000
H      3.26600000    -12.00500000      4.74300000
O    -13.03100000      4.79700000    -10.03300000
H    -12.70900000      3.95700000    -10.36000000
H    -13.84200000      4.58100000     -9.57300000
O     -5.79900000     10.68700000     -5.36800000
H     -6.74500000     10.55000000     -5.32300000
H     -5.42700000      9.95800000     -4.87100000
O     -2.41600000      4.35300000     -5.89500000
H     -1.58600000      4.35100000     -6.37300000
H     -2.22100000      3.89700000     -5.07700000
O     -4.91300000      2.61400000     -6.91100000
H     -5.51200000      2.65800000     -6.16600000
H     -4.04100000      2.68000000     -6.52200000
O    -14.79400000     -4.08900000      5.34300000
H    -15.49500000     -3.90000000      5.96500000
H    -14.85000000     -5.03400000      5.19800000
O     -7.82400000     -4.22400000     12.49500000
H     -8.29100000     -4.83700000     13.06100000
H     -7.62900000     -4.72800000     11.70500000
O      0.37700000     18.05200000      1.24700000
H      0.81100000     17.95300000      0.39900000
H      1.05900000     18.39100000      1.82700000
O     10.38200000      6.72400000     12.48200000
H      9.65100000      6.19600000     12.80500000
H     11.16300000      6.28100000     12.81400000
O    -17.37300000      0.37700000      2.68100000
H    -16.47800000      0.03800000      2.65400000
H    -17.40200000      1.03400000      1.98600000
O    -11.94300000      5.64400000     -0.54900000
H    -11.35100000      5.92900000      0.14800000
H    -12.81200000      5.66900000     -0.15000000
O    -13.71900000     -9.41900000      1.78100000
H    -13.46900000     -8.80000000      2.46700000
H    -12.89400000     -9.65400000      1.35700000
O      1.61200000     -0.47000000    -16.67600000
H      1.71200000     -0.59800000    -15.73300000
H      2.36600000      0.06400000    -16.92700000
O      4.82000000      0.25200000    -15.47900000
H      5.37900000     -0.45800000    -15.16400000
H      4.55500000      0.71800000    -14.68600000
O     14.76900000     -3.34000000      4.34900000
H     15.30900000     -2.90700000      5.01100000
H     14.88700000     -2.81100000      3.56100000
O    -11.42600000      5.23900000      6.66600000
H    -11.72300000      4.33800000      6.79700000
H    -11.40800000      5.34900000      5.71500000
O      1.06800000      8.13100000      6.12800000
H      0.82500000      7.60900000      5.36300000
H      0.58400000      8.95000000      6.02400000
O     10.74600000     -4.55300000      1.89700000
H     11.26500000     -4.91400000      1.17700000
H     11.13600000     -4.93000000      2.68500000
O     12.78200000     -6.29500000      0.96300000
H     13.17800000     -6.66900000      0.17600000
H     12.32800000     -7.03000000      1.37500000
O     -6.96300000     11.04700000     -2.49000000
H     -7.23100000     11.73600000     -3.09800000
H     -7.59600000     10.34300000     -2.63100000
O     -0.17900000    -12.60400000      3.81100000
H     -0.47600000    -13.49600000      3.99300000
H      0.55500000    -12.71600000      3.20600000
O      1.31600000      0.98800000    -10.43300000
H      0.45200000      1.36600000    -10.59300000
H      1.92000000      1.72500000    -10.52300000
O     14.26900000     -3.40000000     -6.74900000
H     15.13500000     -3.66400000     -6.43900000
H     13.69400000     -3.53300000     -5.99500000
O     13.83900000      0.27800000      7.59400000
H     14.60100000      0.42600000      7.03400000
H     13.58000000      1.15300000      7.88300000
O    -12.68400000      5.53300000      2.81700000
H    -13.35200000      5.63800000      2.14000000
H    -11.92800000      6.01900000      2.48600000
O    -14.64900000     -9.32600000     -4.59200000
H    -13.77300000     -9.05200000     -4.86200000
H    -14.88400000    -10.01800000     -5.21100000
O     -1.81000000      6.50300000    -14.81600000
H     -1.57800000      6.95800000    -14.00600000
H     -1.32700000      6.96800000    -15.49900000
O      3.48900000     12.46000000     -8.91400000
H      2.82000000     12.39300000     -8.23300000
H      4.21600000     12.91900000     -8.49300000
O     -8.80800000      0.29700000    -15.77300000
H     -9.25400000     -0.36500000    -15.24400000
H     -8.88800000     -0.02200000    -16.67200000
O     -2.66000000    -11.73700000      2.91400000
H     -1.72300000    -11.91200000      3.00100000
H     -2.76300000    -11.42300000      2.01500000
O    -11.99400000      7.18800000    -10.60000000
H    -12.36600000      6.32700000    -10.40800000
H    -12.10100000      7.29000000    -11.54500000
O    -11.35400000     -4.02100000      1.96700000
H    -12.03300000     -4.68300000      1.83900000
H    -10.65700000     -4.27300000      1.36200000
O     16.05400000      4.13300000      6.04800000
H     16.42200000      3.61800000      6.76600000
H     15.71400000      4.92200000      6.47000000
O    -14.71900000     -0.66000000      7.56500000
H    -14.74900000      0.03400000      8.22400000
H    -15.15500000     -0.28200000      6.80100000
O      0.84500000    -15.42200000      4.09200000
H      0.36700000    -15.62200000      4.89600000
H      1.50700000    -14.78500000      4.35900000
O     -9.26500000      1.70300000      8.36100000
H     -9.41200000      0.94800000      8.93100000
H     -8.43900000      2.07700000      8.66700000
O     12.52400000      5.08700000     -5.87000000
H     13.37200000      5.43300000     -5.59100000
H     12.64900000      4.86300000     -6.79200000
O     -6.89700000     -9.55100000     -1.02000000
H     -6.37300000     -9.16300000     -0.31900000
H     -6.91900000     -8.88000000     -1.70200000
O    -15.50600000     -2.69500000     -7.96800000
H    -14.59200000     -2.50800000     -8.18300000
H    -15.63700000     -3.60200000     -8.24500000
O    -13.33800000      4.46900000      9.92600000
H    -14.26500000      4.23300000      9.88800000
H    -13.31700000      5.27400000     10.44400000
O     -6.19700000      8.95300000    -11.94700000
H     -6.27600000      8.03400000    -11.69200000
H     -6.76800000      9.04100000    -12.71000000
O     11.46400000     -0.94800000      5.78800000
H     12.30900000     -0.69900000      6.16100000
H     10.82100000     -0.65200000      6.43300000
O     -4.14000000     11.74700000     -2.61400000
H     -3.56600000     11.01900000     -2.37400000
H     -4.95300000     11.32800000     -2.89600000
O     14.04400000      5.09300000     -1.74400000
H     14.01500000      4.14600000     -1.60500000
H     13.20900000      5.41000000     -1.40000000
O     -4.04800000    -16.94200000     -4.61600000
H     -4.69100000    -17.39800000     -5.15800000
H     -4.52800000    -16.70700000     -3.82200000
O    -11.98200000     -4.83900000     11.13100000
H    -11.66000000     -4.81600000     12.03200000
H    -11.63800000     -4.03900000     10.73300000
O     -7.34200000      7.69900000     -8.66500000
H     -6.84300000      6.88300000     -8.62700000
H     -7.94000000      7.57800000     -9.40300000
O    -13.27800000     -8.88500000     -8.84500000
H    -12.42300000     -9.03600000     -8.44200000
H    -13.22100000     -7.99800000     -9.20100000
O     -2.58200000     -3.84000000      8.93200000
H     -2.56200000     -3.42500000      8.07000000
H     -1.86700000     -4.47600000      8.90900000
O     -9.98900000    -15.56100000      2.17400000
H     -9.28400000    -15.96500000      1.66700000
H    -10.14300000    -14.72000000      1.74200000
O    -11.55200000     -1.25000000      1.35200000
H    -11.96800000     -1.95500000      1.84800000
H    -12.11500000     -0.49000000      1.49800000
O    -13.78900000     -5.51900000      2.44100000
H    -14.65500000     -5.72200000      2.08800000
H    -13.54900000     -6.29400000      2.94900000
O     -5.85500000    -12.06600000      1.11900000
H     -4.91900000    -11.98500000      0.94000000
H     -6.10600000    -11.21100000      1.46900000
O      5.95600000     -7.50600000    -13.45800000
H      6.14600000     -6.74600000    -12.90900000
H      6.22700000     -7.24000000    -14.33700000
O     -8.72200000      9.85000000     10.58500000
H     -7.98100000     10.44300000     10.45900000
H     -8.55200000      9.12400000      9.98400000
O     10.71900000      1.75200000     -9.59300000
H      9.95400000      2.25200000     -9.31100000
H     11.19400000      2.34600000    -10.17400000
O      5.15200000     11.95800000      9.26200000
H      4.94400000     12.58600000      8.57000000
H      5.49000000     11.19300000      8.79700000
O    -11.23800000      3.09900000      4.53400000
H    -10.42900000      3.00000000      5.03600000
H    -11.03000000      2.74200000      3.67100000
O     -0.22200000     -9.55700000      8.10900000
H     -0.28500000     -9.75800000      7.17500000
H     -0.94900000     -8.95800000      8.27500000
O    -14.51400000      2.75700000     -2.21800000
H    -14.82800000      1.85600000     -2.29800000
H    -15.29900000      3.26800000     -2.02400000
O    -11.90300000     -5.63200000     -1.04100000
H    -12.56400000     -6.10100000     -0.53200000
H    -11.24900000     -6.29700000     -1.25500000
O     -5.59000000    -15.44900000     -1.73000000
H     -4.76500000    -15.10500000     -2.07200000
H     -5.36000000    -15.81800000     -0.87700000
O     -4.69900000      2.76200000     16.80800000
H     -5.36200000      3.06800000     16.19000000
H     -4.23500000      3.55500000     17.07500000
O     -4.20700000     -0.10600000    -14.56000000
H     -3.30600000      0.21700000    -14.52700000
H     -4.66900000      0.40400000    -13.89600000
O      7.64500000     10.77700000    -11.70600000
H      7.40300000     10.28500000    -10.92100000
H      8.48200000     10.39900000    -11.97700000
O     -8.85300000     -6.26600000     13.78400000
H     -9.13300000     -6.91800000     14.42600000
H     -8.93500000     -6.71000000     12.94000000
O    -17.89300000      1.90800000     -4.25100000
H    -16.97000000      1.92500000     -4.50600000
H    -18.28300000      1.23600000     -4.80900000
O     -3.70700000     -7.68500000     -8.61700000
H     -3.09300000     -6.95600000     -8.70500000
H     -4.08100000     -7.79000000     -9.49200000
O      9.33200000     11.48300000     -4.37000000
H      9.01500000     10.64500000     -4.03200000
H      9.24800000     12.08600000     -3.63200000
O     -7.75600000      0.71600000     15.06200000
H     -8.53600000      0.70800000     14.50800000
H     -7.28800000     -0.08600000     14.82700000
O     -4.96200000     15.76900000      4.62800000
H     -4.40800000     15.02700000      4.38500000
H     -4.59700000     16.50900000      4.14300000
O     -3.95800000    -13.86000000      2.58400000
H     -3.37900000    -13.14500000      2.85000000
H     -3.90200000    -14.49200000      3.30100000
O     -4.66800000      3.98000000      9.77700000
H     -4.94600000      3.36700000     10.45700000
H     -4.06700000      3.47300000      9.23000000
O     10.19900000      0.58400000     14.02400000
H     10.28600000      1.38100000     14.54800000
H     11.09600000      0.36600000     13.77000000
O    -13.49300000     -2.71700000     -0.83400000
H    -14.09100000     -3.42000000     -1.08800000
H    -12.82400000     -2.71200000     -1.51800000
O      5.66700000     -8.27000000     14.01400000
H      5.69600000     -9.22100000     13.90400000
H      4.87000000     -8.11200000     14.52000000
O     -1.31300000    -16.78700000      2.99400000
H     -0.54600000    -16.37900000      3.39600000
H     -1.15900000    -16.70800000      2.05200000
O     12.21000000     -5.81000000     -3.69500000
H     13.08100000     -6.16900000     -3.52600000
H     12.27200000     -5.43700000     -4.57500000
O     -8.19800000     -8.69700000      8.93600000
H     -7.63400000     -7.93100000      8.83100000
H     -8.48400000     -8.66000000      9.84900000
O      6.45200000     -2.58200000     -8.56500000
H      6.02600000     -2.59300000     -9.42200000
H      7.38600000     -2.65700000     -8.76100000
O     -5.54800000     -0.00100000    -16.96300000
H     -4.93800000     -0.18600000    -16.24900000
H     -5.94000000     -0.84900000    -17.16900000
O      8.37400000    -15.37400000      1.23600000
H      8.53500000    -14.64900000      1.83900000
H      9.18800000    -15.87800000      1.24400000
O      1.55000000     -5.93400000      4.66900000
H      1.81900000     -5.09200000      4.30000000
H      2.19000000     -6.10800000      5.35900000
O      0.91900000      6.31300000     -0.30900000
H      1.18700000      6.86700000      0.42500000
H      1.37200000      5.48300000     -0.16000000
O     -4.99700000     16.40500000     -1.05300000
H     -5.23700000     16.41200000     -1.97900000
H     -4.26800000     15.78700000     -0.99900000
O      7.51000000      6.50100000    -15.78000000
H      7.15700000      7.25700000    -16.24900000
H      7.59700000      6.80000000    -14.87500000
O      3.44700000      7.74500000     -8.52000000
H      3.85700000      8.40600000     -9.07700000
H      2.84600000      8.24000000     -7.96300000
O      1.36500000     -8.25800000     -6.12200000
H      1.64000000     -7.94400000     -5.26100000
H      1.70500000     -7.60600000     -6.73500000
O     -4.79000000     -3.88400000     10.42900000
H     -4.68400000     -3.40900000     11.25300000
H     -4.12300000     -3.51200000      9.85100000
O      3.44900000     -1.13200000      4.93700000
H      4.05100000     -1.19200000      5.67800000
H      4.00100000     -0.87200000      4.20000000
O     -5.55400000     -7.86500000    -10.74200000
H     -6.24100000     -7.34600000    -10.32300000
H     -5.96500000     -8.71200000    -10.91300000
O     17.31400000      0.69800000      6.08200000
H     16.47300000      0.88400000      5.66500000
H     17.17100000     -0.12200000      6.55500000
O     -5.37700000      1.88700000     11.31300000
H     -5.13500000      1.15600000     10.74400000
H     -6.20100000      1.61300000     11.71700000
O     -6.81900000      5.38200000      8.52500000
H     -7.61600000      5.18000000      9.01500000
H     -6.12800000      4.90700000      8.98500000
O      1.66700000    -15.31900000     -7.61900000
H      1.17500000    -14.86800000     -8.30500000
H      1.35500000    -16.22300000     -7.65500000
O     -9.79200000      9.57300000      0.52700000
H    -10.26700000     10.39500000      0.40400000
H     -9.41000000      9.64500000      1.40100000
O    -11.67000000     -4.85000000     -6.56300000
H    -11.87300000     -4.82000000     -5.62800000
H    -12.23500000     -5.54200000     -6.90800000
O      5.20400000     -4.89600000     -8.02000000
H      5.81700000     -4.16200000     -7.97600000
H      4.75200000     -4.78100000     -8.85500000
O    -12.19900000      1.07900000     -5.10900000
H    -12.11600000      1.66000000     -4.35300000
H    -13.10900000      0.78400000     -5.08500000
O     -2.95900000     -9.57200000     13.24700000
H     -3.36600000     -9.71500000     12.39300000
H     -3.21900000     -8.68400000     13.49100000
O      4.02300000     -4.12700000    -13.22600000
H      4.77100000     -4.54900000    -12.80100000
H      4.35100000     -3.86800000    -14.08700000
O     -7.59000000     -6.28700000     -9.85500000
H     -8.38000000     -6.00200000     -9.39500000
H     -6.96900000     -5.57000000     -9.73000000
O      0.16500000    -12.71300000      6.99700000
H      0.58800000    -13.38000000      7.53700000
H      0.49800000    -12.87300000      6.11400000
O    -12.43800000     10.89300000      8.11500000
H    -12.28300000     11.07700000      9.04200000
H    -12.25600000      9.95800000      8.02300000
O      9.81200000      0.36900000     -2.25600000
H      9.96300000      1.27200000     -2.53700000
H      9.17000000      0.02900000     -2.87900000
O     -6.22000000     -9.22500000      1.79800000
H     -6.78400000     -9.53000000      2.50900000
H     -6.40500000     -8.28800000      1.73100000
O      4.62500000     12.23900000     -5.80700000
H      4.97500000     12.06200000     -4.93300000
H      4.73700000     11.41500000     -6.28100000
O      1.08900000    -13.92700000     -0.59900000
H      0.23300000    -14.02100000     -0.18200000
H      0.89200000    -13.83200000     -1.53100000
O     -5.07000000    -10.62200000     -3.04900000
H     -4.58100000     -9.86400000     -3.37000000
H     -5.57600000    -10.28400000     -2.30900000
O     10.70400000    -12.87100000      4.81900000
H     11.58500000    -12.77900000      4.45700000
H     10.79800000    -13.52200000      5.51400000
O      6.33400000      3.60500000     -6.04700000
H      5.71100000      4.20600000     -6.45400000
H      5.85900000      3.23700000     -5.30200000
O      9.00100000     10.78300000      7.25000000
H      9.95300000     10.80900000      7.34600000
H      8.71500000     11.67100000      7.46400000
O      1.04300000      1.88200000      8.42800000
H      1.43800000      1.03200000      8.62000000
H      1.70600000      2.34500000      7.91500000
O     15.18800000    -10.24400000      1.62600000
H     14.75000000     -9.46500000      1.97100000
H     15.65100000    -10.61100000      2.37900000
O      7.71400000    -11.06900000     -2.83800000
H      7.20000000    -11.70500000     -2.34100000
H      8.58200000    -11.09600000     -2.43700000
O     11.33300000     -1.79700000    -14.19500000
H     10.57300000     -1.26900000    -13.94800000
H     11.15300000     -2.07200000    -15.09400000
O      7.03200000    -11.65200000      8.26900000
H      7.56100000    -11.39500000      7.51400000
H      7.53300000    -11.35000000      9.02600000
O     -0.63500000     -8.18500000     13.98700000
H     -1.27000000     -8.90000000     13.96500000
H      0.05200000     -8.45300000     13.37700000
O     -8.69900000      4.52000000    -10.67800000
H     -9.41200000      4.06100000    -10.23400000
H     -7.91900000      4.30200000    -10.16800000
O     -8.41600000     12.74500000     -4.24600000
H     -8.50400000     12.85900000     -5.19200000
H     -9.28700000     12.47500000     -3.95500000
O     14.79800000      1.23400000      4.99500000
H     14.06000000      0.89800000      4.48800000
H     14.41400000      1.90100000      5.56500000
O     -2.81300000     13.16000000      7.50100000
H     -2.16800000     12.86400000      8.14300000
H     -2.80800000     12.48200000      6.82500000
O      4.75900000      2.21900000     -3.95900000
H      4.37400000      2.35500000     -3.09400000
H      4.85000000      1.26900000     -4.03500000
O      7.63000000      2.17400000      7.68700000
H      6.67600000      2.20700000      7.75400000
H      7.83700000      2.73000000      6.93700000
O     10.33300000      3.60500000      7.38100000
H      9.65800000      2.96900000      7.61800000
H     10.16200000      4.35800000      7.94700000
O     11.89400000    -10.72200000      9.69100000
H     11.42300000    -10.62300000     10.51800000
H     11.27700000    -10.41900000      9.02500000
O     -1.79600000     16.52700000      4.00200000
H     -1.05600000     16.90200000      4.47900000
H     -2.07100000     17.22100000      3.40200000
O      2.55400000    -12.89000000     -7.19800000
H      1.81200000    -12.92500000     -6.59400000
H      2.61700000    -13.77700000     -7.55200000
O      5.76000000     -9.12800000     10.24200000
H      6.28400000     -8.34100000     10.08900000
H      4.86900000     -8.80200000     10.36500000
O      4.12600000    -11.09000000      7.71900000
H      5.06100000    -10.92500000      7.59500000
H      4.06700000    -11.49500000      8.58400000
O     -7.21400000    -13.01400000     -1.36700000
H     -6.74700000    -12.73100000     -0.58000000
H     -7.03800000    -13.95300000     -1.42500000
O     -0.60100000      4.31900000    -14.50000000
H     -0.97900000      5.10600000    -14.89200000
H     -1.07500000      4.21000000    -13.67600000
O     -3.16600000      6.45200000      9.40000000
H     -3.25700000      5.66300000      9.93500000
H     -3.52100000      6.20400000      8.54600000
O     -8.79000000     14.95300000      5.45400000
H     -8.38100000     14.68100000      4.63300000
H     -8.11800000     15.47200000      5.89600000
O     12.09600000     -6.17100000     11.29700000
H     12.60000000     -6.01000000     10.50000000
H     12.59600000     -6.83900000     11.76600000
O      7.83400000    -10.76500000     -5.59400000
H      8.75500000    -10.91600000     -5.80600000
H      7.76300000    -10.97900000     -4.66300000
O     -9.42400000    -12.31900000      2.35500000
H     -9.06800000    -12.34200000      1.46700000
H    -10.37300000    -12.29200000      2.23300000
O     -4.59500000     -6.10800000    -12.77200000
H     -5.08900000     -6.50000000    -12.05200000
H     -4.28800000     -5.27100000    -12.42500000
O     -9.61400000      6.46000000     13.11800000
H     -9.43900000      5.53000000     12.97800000
H    -10.55700000      6.50500000     13.27700000
O     -0.06500000     -4.47900000      6.62700000
H     -0.33800000     -5.25800000      7.11100000
H      0.19300000     -4.81000000      5.76700000
O     -6.82400000      3.04600000     -4.78800000
H     -7.73900000      3.18400000     -5.03200000
H     -6.81800000      3.11500000     -3.83300000
O     -1.32900000     15.92100000     -2.40100000
H     -1.58700000     16.39900000     -3.19000000
H     -2.07000000     15.34400000     -2.21700000
O    -12.09400000     11.61700000      1.21000000
H    -12.97900000     11.43100000      0.89400000
H    -12.20600000     11.79500000      2.14400000
O     -9.72500000    -13.46700000     -0.52900000
H    -10.17500000    -13.60800000     -1.36200000
H     -8.80700000    -13.66000000     -0.71700000
O      2.03000000     -6.92700000     -3.67900000
H      1.90700000     -6.37700000     -2.90500000
H      2.97700000     -7.04800000     -3.73900000
O     -2.67900000     -9.60300000    -14.62600000
H     -1.95500000     -9.55700000    -14.00200000
H     -2.25500000     -9.60800000    -15.48500000
O     -7.61400000     14.35800000      3.06900000
H     -7.32200000     13.54800000      2.65100000
H     -7.83700000     14.93700000      2.34000000
O     10.27700000     -3.99800000      5.15500000
H     10.73100000     -3.20700000      5.44700000
H     10.97700000     -4.57800000      4.85400000
O     -5.83600000     -3.73000000     -6.91900000
H     -5.35000000     -2.91300000     -6.80800000
H     -5.83300000     -3.88400000     -7.86300000
O      0.56000000     -0.22800000     -6.23300000
H     -0.23600000     -0.74300000     -6.10400000
H      1.25900000     -0.77200000     -5.87000000
O      5.11000000     -3.54900000    -15.60800000
H      5.35800000     -3.45500000    -16.52800000
H      5.58200000     -2.84700000    -15.16000000
O     -8.04400000     -0.65000000     -3.30100000
H     -8.32400000     -0.94000000     -4.16900000
H     -8.80500000     -0.80000000     -2.74100000
O     -1.45600000     11.12500000     13.97100000
H     -2.10100000     10.64200000     13.45500000
H     -1.97800000     11.72300000     14.50700000
O    -10.08100000     -7.48500000     -2.06200000
H     -9.84600000     -7.47500000     -2.99000000
H     -9.99100000     -8.40200000     -1.80200000
O     -7.46400000    -12.10900000      4.77200000
H     -7.06800000    -12.57600000      4.03600000
H     -7.71500000    -11.25900000      4.41000000
O      5.17100000     15.20300000     -3.14700000
H      5.38100000     15.19600000     -4.08000000
H      4.97500000     14.28900000     -2.93900000
O     -8.39000000      5.00000000      2.10800000
H     -7.94400000      4.65900000      2.88400000
H     -8.55900000      4.22600000      1.57100000
O      4.28700000     -3.23100000      2.39800000
H      4.94300000     -2.67000000      1.98300000
H      4.74200000     -3.61600000      3.14700000
O     -6.91100000     -8.55600000     -3.45200000
H     -5.97700000     -8.36700000     -3.54600000
H     -7.34700000     -7.86200000     -3.94600000
O     12.21200000      3.59300000    -10.78100000
H     12.73200000      3.31500000    -11.53500000
H     11.88500000      4.46000000    -11.02200000
O     -1.74700000      6.27100000     -1.43900000
H     -0.89100000      6.25800000     -1.01000000
H     -2.37100000      6.39900000     -0.72400000
O     11.72400000     -4.40900000     13.19000000
H     11.26300000     -3.85300000     12.56100000
H     11.76200000     -5.26700000     12.76700000
O     -0.12100000    -10.06000000      5.00800000
H     -0.18300000    -10.81800000      4.42700000
H     -1.01100000     -9.93900000      5.33900000
O      8.39700000     -6.15400000     -9.56800000
H      8.83300000     -6.77300000     -8.98300000
H      9.07100000     -5.90600000    -10.20000000
O     -3.78100000     -9.29600000      3.47500000
H     -3.41300000    -10.17100000      3.35200000
H     -4.67500000     -9.36300000      3.13900000
O     -1.06100000     -4.27200000     -6.77800000
H     -0.95900000     -3.47000000     -6.26500000
H     -1.68000000     -4.80000000     -6.27500000
O      1.96100000     -6.52600000      8.70200000
H      2.58800000     -6.86100000      8.06100000
H      2.47400000     -5.93500000      9.25300000
O     -1.05700000     -8.37300000    -10.44200000
H     -0.94900000     -7.49300000    -10.08100000
H     -2.00500000     -8.50700000    -10.46700000
O     -6.00000000     -7.56400000      7.57800000
H     -5.73500000     -6.72300000      7.20500000
H     -6.10900000     -8.13800000      6.82000000
O     11.46300000     11.11600000     -8.49300000
H     12.37800000     11.37500000     -8.60100000
H     11.35700000     10.36200000     -9.07400000
O      3.92800000     -2.36200000     -6.36400000
H      3.53700000     -3.22600000     -6.49500000
H      4.50400000     -2.24300000     -7.11900000
O    -14.75800000     10.38500000      0.98700000
H    -14.52900000      9.88300000      1.76900000
H    -15.03300000     11.23900000      1.32200000
O     14.94000000      5.50200000      8.45200000
H     14.41500000      6.20700000      8.07300000
H     15.17200000      5.82000000      9.32500000
O     -3.03000000     -5.83500000     -4.64100000
H     -3.15000000     -4.95800000     -4.27800000
H     -2.15000000     -6.09100000     -4.36300000
O      6.35700000     16.27600000      2.47600000
H      5.54400000     16.59100000      2.87100000
H      7.02700000     16.88100000      2.79100000
O      1.96800000     -3.44200000      3.58700000
H      2.57500000     -3.46700000      2.84700000
H      2.25600000     -2.69300000      4.10900000
O      2.75900000     -3.87100000      6.74900000
H      3.49600000     -3.29900000      6.96400000
H      2.22400000     -3.88000000      7.54200000
O     -0.27700000     -7.80100000      3.58500000
H      0.43100000     -7.21200000      3.84600000
H     -0.12300000     -8.59900000      4.09100000
O      1.68300000     -8.95200000     12.46200000
H      1.80600000     -9.16400000     11.53700000
H      1.56600000     -9.80100000     12.88900000
O     13.24500000     -1.27000000      0.91600000
H     13.02200000     -0.74100000      0.15000000
H     13.84600000     -1.93500000      0.58100000
O      4.70100000     -7.74200000     -3.90400000
H      5.05200000     -8.28700000     -4.60800000
H      4.91800000     -6.84600000     -4.16300000
O    -14.91200000      1.20400000      9.64600000
H    -15.49200000      0.83900000     10.31500000
H    -15.28800000      2.06100000      9.44500000
O     -0.81700000    -16.82300000     -2.61700000
H     -1.23300000    -17.57700000     -3.03500000
H      0.10100000    -16.87700000     -2.88400000
O     -8.83600000     12.02400000     -7.00500000
H     -9.60000000     12.06800000     -7.58100000
H     -8.69300000     11.08800000     -6.86800000
O    -11.00800000    -10.08400000     -2.82800000
H    -11.46000000    -10.87500000     -2.53500000
H    -10.15300000    -10.39400000     -3.12600000
O     -6.39800000     15.94500000      6.82300000
H     -5.90600000     15.94600000      6.00200000
H     -5.87300000     15.40700000      7.41600000
O      0.02700000      9.22000000     -9.68400000
H      0.90800000      9.46500000     -9.96800000
H     -0.27100000      8.59100000    -10.34100000
O     -0.66600000     12.83200000     12.00900000
H      0.24200000     13.04100000     12.22800000
H     -0.96700000     12.28400000     12.73400000
O      2.24100000      4.45600000      7.44400000
H      3.14600000      4.60700000      7.71600000
H      1.76000000      5.21200000      7.78000000
O     12.90000000     -0.23200000    -10.55700000
H     12.96700000      0.14200000    -11.43500000
H     12.93700000      0.52400000     -9.97100000
O      0.81700000    -11.36200000     13.69200000
H      1.12200000    -12.07200000     13.12600000
H      0.70500000    -11.77100000     14.55000000
O     -6.25200000    -10.40400000    -11.39500000
H     -6.96300000    -10.86300000    -10.94800000
H     -5.49000000    -10.97100000    -11.27600000
O      2.10900000    -12.65200000      2.24200000
H      2.95900000    -12.23500000      2.38300000
H      2.18100000    -13.05500000      1.37700000
O     -7.77400000     -1.42400000      3.80000000
H     -8.20900000     -1.59400000      4.63500000
H     -8.01400000     -0.52300000      3.58400000
O     -4.44100000      6.99500000     15.93100000
H     -3.94900000      6.98300000     15.10900000
H     -5.25000000      7.45900000     15.71800000
O      2.75100000     -4.10800000      0.20500000
H      2.40400000     -4.77000000      0.80500000
H      3.41800000     -3.65000000      0.71500000
O     16.76800000     -0.25100000      2.96100000
H     17.21900000      0.24000000      2.27400000
H     16.36400000      0.42100000      3.51000000
O     -9.58300000      1.89000000     -2.79100000
H    -10.20000000      1.19000000     -2.57800000
H     -8.72300000      1.47300000     -2.74100000
O     -4.24700000     10.60900000    -10.82400000
H     -4.20900000     10.18200000     -9.96800000
H     -4.92200000     10.12700000    -11.30200000
O     11.14800000     10.08300000     -5.68700000
H     11.44800000     10.45500000     -6.51600000
H     10.75400000     10.82000000     -5.22200000
O     -7.12400000     -5.87900000     -5.51100000
H     -6.25600000     -5.49200000     -5.39100000
H     -7.46600000     -5.45800000     -6.30000000
O    -10.29200000    -13.46900000      5.04000000
H     -9.66900000    -13.43200000      5.76600000
H     -9.75300000    -13.36400000      4.25600000
O      3.71400000      7.76800000      6.70700000
H      2.76900000      7.85500000      6.59000000
H      4.06800000      7.76800000      5.81800000
O     -5.52500000     -1.58400000     -9.37600000
H     -5.40500000     -1.52600000     -8.42800000
H     -5.00900000     -0.85800000     -9.72800000
O     -8.79800000      9.17700000     -6.25200000
H     -8.29500000      8.38700000     -6.45100000
H     -9.23900000      8.97900000     -5.42600000
O     -1.80700000    -14.73000000     -5.20600000
H     -2.32300000    -15.43500000     -4.81500000
H     -2.39400000    -13.97500000     -5.20700000
O      6.77100000      9.11100000     -9.43600000
H      6.82900000      9.48100000     -8.55600000
H      5.85700000      9.23900000     -9.69100000
O      3.30300000    -10.84700000    -14.09100000
H      4.24600000    -10.79300000    -14.24800000
H      3.18300000    -10.46500000    -13.22200000
O      5.23200000     -4.30500000      4.98900000
H      5.72000000     -4.22600000      5.80900000
H      5.78600000     -3.87400000      4.33800000
O      8.15300000     -0.56000000     11.12300000
H      7.77400000     -0.52400000     12.00100000
H      8.74800000      0.18800000     11.08700000
O     -6.60300000     12.25800000    -12.06700000
H     -6.21100000     12.72500000    -12.80500000
H     -5.87800000     11.76300000    -11.68500000
O    -12.00500000      3.61800000     -6.40900000
H    -12.74200000      4.09100000     -6.02100000
H    -12.20700000      2.69400000     -6.25900000
O     -3.95000000      1.26400000      2.72300000
H     -3.15000000      1.76900000      2.86900000
H     -4.64200000      1.92400000      2.66500000
O     -8.24700000    -11.06400000     -9.71800000
H     -9.15700000    -11.13600000    -10.00600000
H     -8.21200000    -10.23500000     -9.24100000
O     10.46200000      8.09000000      6.29400000
H      9.95400000      8.67800000      6.85200000
H      9.89900000      7.32500000      6.17700000
O     -2.83000000      5.50000000      3.09100000
H     -2.62800000      5.95300000      2.27200000
H     -3.20300000      6.17800000      3.65400000
O     13.60100000      0.85600000     -5.68700000
H     13.79600000      0.42400000     -4.85600000
H     12.65600000      0.74800000     -5.79700000
O      1.04200000     10.68800000    -13.81800000
H      0.34900000     10.51800000    -14.45600000
H      0.70100000     11.40400000    -13.28000000
O     -8.55000000    -11.08900000     -3.22800000
H     -8.19500000    -11.89200000     -2.84800000
H     -7.85700000    -10.44000000     -3.10900000
O     -3.52400000     -2.78500000     12.98000000
H     -3.85100000     -1.95700000     13.33000000
H     -2.81400000     -2.53200000     12.39000000
O      6.63100000     -4.02700000      7.35800000
H      6.84400000     -4.16000000      8.28200000
H      7.26400000     -4.56800000      6.88600000
O     -1.54500000     -9.66300000     -3.83500000
H     -1.04500000     -9.65800000     -3.01900000
H     -2.06500000     -8.86000000     -3.80300000
O    -14.51300000      3.40200000      6.31100000
H    -14.35300000      2.95800000      5.47800000
H    -13.88300000      3.01000000      6.91600000
O     -8.70200000     -3.03400000    -12.01900000
H     -7.94000000     -2.45700000    -12.06000000
H     -9.31700000     -2.57800000    -11.44500000
O      3.12600000    -13.88800000     -2.47700000
H      2.85200000    -13.63300000     -1.59600000
H      2.73100000    -14.74900000     -2.61100000
O     14.39500000     -2.86600000      9.79300000
H     14.46800000     -2.42900000     10.64100000
H     13.81400000     -2.30200000      9.28200000
O      6.55300000    -15.87700000     -3.43300000
H      7.40800000    -15.56600000     -3.72900000
H      5.95600000    -15.15300000     -3.62400000
O      4.60800000     -5.18500000     -4.98800000
H      5.33800000     -5.04900000     -5.59300000
H      3.84300000     -5.28500000     -5.55400000
O      8.94100000    -14.25200000     -1.50400000
H      8.97200000    -15.01900000     -0.93200000
H      8.09900000    -13.84100000     -1.30700000
O    -14.64200000      1.77100000    -11.13200000
H    -14.46500000      0.92300000    -10.72300000
H    -13.87100000      1.94100000    -11.67300000
O    -13.90100000    -10.05900000      5.16100000
H    -13.36300000    -10.56000000      5.77400000
H    -14.54500000    -10.68900000      4.83800000
O     -1.59500000     16.78700000      0.14900000
H     -0.92000000     17.31500000      0.57500000
H     -1.12300000     16.28500000     -0.51500000
O     17.20900000     -4.49700000     -0.28800000
H     17.70900000     -3.68200000     -0.23900000
H     16.31100000     -4.24000000     -0.07900000
O     13.54200000     -0.95500000     -3.69400000
H     13.47800000     -1.59200000     -4.40600000
H     14.21500000     -1.31000000     -3.11500000
O     -1.13100000     -2.15000000     -4.93600000
H     -2.06600000     -2.04100000     -4.76300000
H     -0.77800000     -2.51300000     -4.12400000
O     11.90900000     -0.16400000     10.43600000
H     11.06600000      0.13500000     10.09700000
H     12.52800000      0.51900000     10.17800000
O     -8.99300000     11.76500000      4.60700000
H     -9.91300000     11.96700000      4.43800000
H     -8.50800000     12.43700000      4.12700000
O     -1.57000000     -2.87200000     15.58900000
H     -1.72400000     -3.38900000     14.79900000
H     -0.79200000     -3.26600000     15.98500000
O     -4.71700000    -13.83000000     -7.33800000
H     -4.99000000    -14.34000000     -6.57500000
H     -4.40200000    -13.00300000     -6.97200000
O     12.86700000     -8.04100000     -7.79000000
H     13.58100000     -7.46800000     -7.51000000
H     13.17300000     -8.42100000     -8.61400000
O     14.84000000      6.09700000     -4.85900000
H     14.59200000      6.83300000     -4.30000000
H     15.21400000      5.45400000     -4.25600000
O     -0.97400000     -1.74200000     12.02000000
H     -0.85500000     -1.24100000     11.21300000
H     -0.12400000     -2.15500000     12.17400000
O      6.99300000    -13.79900000     -8.93900000
H      6.69200000    -12.98700000     -8.53200000
H      6.91500000    -14.45700000     -8.24800000
O      5.60100000      5.83800000     12.52800000
H      4.82200000      5.97500000     11.98800000
H      6.18600000      5.31800000     11.97600000
O     10.88600000      3.33900000     -1.17900000
H     11.30400000      3.11300000     -2.01000000
H     11.36400000      4.11000000     -0.87200000
O     -0.63000000     12.05900000      9.01400000
H     -0.42600000     12.04400000      9.94900000
H      0.21300000     12.21200000      8.58800000
O     -0.91900000     -3.66300000      2.83000000
H     -0.89900000     -4.21700000      2.04900000
H     -0.00300000     -3.59200000      3.09700000
O     11.56100000     -8.81800000     -5.42000000
H     11.18700000     -9.57400000     -5.87300000
H     12.33900000     -8.59300000     -5.93200000
O      1.01000000      8.54900000     10.49800000
H      1.41100000      9.41700000     10.45600000
H      0.16000000      8.69800000     10.91300000
O     10.47200000     -2.59700000      8.60700000
H     11.29300000     -2.93500000      8.25000000
H     10.40900000     -1.70700000      8.26200000
O     -2.46000000     -7.96000000      8.19100000
H     -1.96400000     -7.16900000      8.40400000
H     -3.26800000     -7.87900000      8.69700000
O    -14.35800000      6.05900000      5.30200000
H    -14.29800000      5.11300000      5.43600000
H    -13.81600000      6.22700000      4.53100000
O     -1.95000000     17.30200000     -4.62400000
H     -2.57400000     17.98200000     -4.87600000
H     -1.23100000     17.39300000     -5.24900000
O      4.48200000      7.41700000     -4.82500000
H      4.48600000      6.67200000     -4.22300000
H      3.61000000      7.40100000     -5.21900000
O     12.17000000      3.59800000     12.20600000
H     12.20600000      4.32000000     11.57900000
H     13.03800000      3.58800000     12.60900000
O     -5.28000000      0.59500000    -11.60300000
H     -5.25600000      1.50800000    -11.31700000
H     -4.37900000      0.28800000    -11.50200000
O    -12.74100000      9.56800000     -5.55800000
H    -12.24700000      9.02300000     -4.94600000
H    -12.86200000      9.01300000     -6.32900000
O      7.50800000      1.96100000      2.90800000
H      7.70300000      2.57600000      2.20200000
H      8.34100000      1.84900000      3.36500000
O     -4.16600000     -6.48700000      9.77100000
H     -4.35700000     -5.67900000     10.24800000
H     -4.85700000     -6.54500000      9.11200000
O     -4.66000000      3.15100000      5.89400000
H     -3.71900000      3.08400000      6.05700000
H     -4.72500000      3.56000000      5.03100000
O      1.56600000    -17.64900000      2.49100000
H      2.52000000    -17.61300000      2.43300000
H      1.33900000    -16.96800000      3.12500000
O      1.93900000     -4.51900000    -15.24000000
H      2.66500000     -4.51300000    -14.61600000
H      2.33300000     -4.23800000    -16.06600000
O     -0.14700000     -5.86200000     12.49200000
H     -0.87800000     -5.59100000     13.04800000
H      0.25200000     -6.59400000     12.96200000
O    -11.14300000     -9.81100000      1.31400000
H    -11.00300000     -8.89300000      1.54700000
H    -10.45800000    -10.00200000      0.67300000
O     -2.09300000    -14.93100000      5.39600000
H     -2.32600000    -14.17300000      5.93200000
H     -2.92500000    -15.22800000      5.02600000
O     -6.73200000     -5.58000000     -1.99600000
H     -7.60000000     -5.20800000     -2.15200000
H     -6.12400000     -4.90900000     -2.30600000
O     -2.47100000    -12.44800000      6.48600000
H     -2.60600000    -11.50100000      6.45800000
H     -1.52700000    -12.55200000      6.60700000
O    -14.71800000     -0.53000000      4.66800000
H    -14.31800000     -1.27000000      4.21100000
H    -13.97600000      0.00300000      4.95600000
O      1.71000000     -7.24000000      0.95100000
H      2.42000000     -7.79900000      0.63600000
H      1.75400000     -7.31200000      1.90500000
O     -6.93400000     -1.28200000    -12.80800000
H     -7.67600000     -0.92000000    -13.29400000
H     -6.32600000     -0.54800000    -12.71800000
O     -5.02100000     -5.21900000      6.97400000
H     -4.44100000     -4.56400000      7.36200000
H     -4.59700000     -5.45800000      6.15000000
O     12.83600000     11.79600000     -3.04200000
H     12.81800000     12.29300000     -3.85900000
H     12.99200000     12.45400000     -2.36400000
O      6.84200000      4.17400000     10.74300000
H      6.41000000      3.34300000     10.94100000
H      7.54700000      3.94100000     10.13900000
O     15.63500000      8.21300000      0.62400000
H     16.23600000      8.19700000      1.36900000
H     16.09800000      8.71300000     -0.04800000
O     -7.57000000     15.54300000     -2.11100000
H     -7.61400000     14.67500000     -2.51400000
H     -6.97900000     15.43100000     -1.36700000
O    -13.09300000     -2.60900000      3.64500000
H    -12.51000000     -3.16200000      3.12500000
H    -13.69200000     -3.22300000      4.06800000
O     -2.52700000    -13.13600000     -9.94900000
H     -2.85500000    -12.39800000     -9.43600000
H     -2.68600000    -13.90100000     -9.39600000
O      6.66900000      4.96400000     -2.78700000
H      6.77900000      4.02400000     -2.64400000
H      7.37800000      5.20000000     -3.38500000
O    -15.27600000      2.60000000     -5.35300000
H    -14.72700000      3.16000000     -4.80400000
H    -15.94300000      3.19000000     -5.70600000
O    -11.74700000      2.45600000     -0.42700000
H    -12.14200000      1.61100000     -0.64100000
H    -12.03800000      3.04100000     -1.12700000
O     -6.35600000    -12.36900000     -4.73800000
H     -6.00100000    -11.86500000     -4.00600000
H     -6.40000000    -11.74400000     -5.46100000
O      0.75800000     16.91500000      5.40000000
H      0.68000000     16.75100000      6.34000000
H      1.70000000     16.97900000      5.24500000
O     -0.38300000     -6.19800000     -0.65800000
H      0.21700000     -6.82500000     -0.25400000
H     -1.18700000     -6.27000000     -0.14300000
O     12.85000000      4.23600000      1.01500000
H     12.78200000      3.57600000      1.70500000
H     13.14900000      5.02500000      1.46800000
O     -4.15400000     -0.20500000      7.80900000
H     -4.40400000     -0.25600000      6.88700000
H     -4.85000000     -0.67200000      8.27200000
O     -2.54800000     -5.49900000      0.68700000
H     -3.21600000     -5.99700000      1.15900000
H     -3.03400000     -4.79900000      0.25200000
O      0.56200000      9.79600000     15.39200000
H     -0.17100000     10.26500000     14.99300000
H      0.86900000      9.20400000     14.70600000
O     -1.65500000     15.53100000      8.92800000
H     -2.35300000     15.25300000      9.52100000
H     -1.72500000     14.93800000      8.18000000
O     13.96500000      1.89500000      9.89000000
H     14.50300000      1.25300000     10.35300000
H     14.59400000      2.43000000      9.40600000
O     12.96400000     12.65700000      1.03600000
H     12.50400000     11.82600000      0.91700000
H     13.89200000     12.42000000      1.03400000
O    -17.41700000      1.78400000      0.33100000
H    -17.13000000      2.40900000     -0.33500000
H    -18.23500000      1.42500000     -0.01500000
O     -7.68300000      0.28900000     -5.94600000
H     -7.12200000      0.91100000     -5.48200000
H     -7.15400000     -0.50600000     -6.01200000
O     -0.79600000     -6.08200000      9.25800000
H      0.12900000     -6.32600000      9.29300000
H     -1.14100000     -6.32700000     10.11700000
O    -11.99700000     -8.10300000     -4.29600000
H    -11.77300000     -8.63600000     -3.53300000
H    -11.15200000     -7.82900000     -4.65300000
O     -1.43000000      9.27200000     -4.79200000
H     -1.96500000      9.56800000     -5.52900000
H     -2.02700000      9.28100000     -4.04400000
O     14.48000000      8.41200000      3.92300000
H     14.94600000      8.50300000      4.75400000
H     15.12300000      8.65900000      3.25900000
O     -5.10100000     -0.03500000     -4.67400000
H     -4.22500000      0.34600000     -4.74400000
H     -5.38200000      0.17100000     -3.78300000
O     -4.67100000      7.28600000      4.35200000
H     -4.94500000      7.95600000      3.72600000
H     -5.44400000      7.13400000      4.89500000
O     -6.67200000     -2.89000000     15.79900000
H     -6.21600000     -3.13500000     16.60400000
H     -6.34200000     -3.50200000     15.14100000
O    -14.15500000      2.87200000      3.76300000
H    -13.27300000      3.12500000      3.49000000
H    -14.71800000      3.14800000      3.04000000
O      8.76800000     13.24200000     -2.31200000
H      8.22000000     13.88700000     -1.86400000
H      9.31700000     13.76100000     -2.90000000
O     -0.31800000      5.18900000    -17.32300000
H     -0.22000000      4.43700000    -17.90600000
H      0.44000000      5.14100000    -16.74000000
O     -2.67600000    -15.30200000     -8.50900000
H     -3.47000000    -14.86200000     -8.20500000
H     -2.05600000    -15.20600000     -7.78600000
O    -14.01600000      9.79400000      3.49700000
H    -14.28100000     10.70900000      3.41300000
H    -14.83600000      9.31700000      3.62200000
O     -8.78800000     -4.74500000      0.85200000
H     -8.13000000     -4.70900000      1.54600000
H     -8.89200000     -3.83600000      0.57200000
O    -17.90300000      0.15100000      5.32300000
H    -17.13300000     -0.38600000      5.51100000
H    -17.92900000      0.20700000      4.36800000
O    -15.25500000      4.19000000     -8.36900000
H    -15.72100000      3.38900000     -8.61000000
H    -15.80200000      4.59100000     -7.69400000
O    -11.34400000     -4.72300000    -12.11800000
H    -10.61800000     -4.17000000    -12.40800000
H    -12.11400000     -4.15800000    -12.17900000
O     11.43200000      8.69600000     -9.85400000
H     10.87500000      8.22200000     -9.23600000
H     12.30800000      8.33500000     -9.71300000
O     11.94300000     -5.78400000      3.82000000
H     11.59900000     -6.66000000      3.99400000
H     12.87600000     -5.84900000      4.02300000
O    -10.95700000     -9.56400000     -7.65000000
H    -10.93800000    -10.20600000     -8.36000000
H    -10.17500000     -9.75500000     -7.13200000
O      8.29900000     15.82700000      5.44500000
H      7.45700000     15.39200000      5.31500000
H      8.93200000     15.26000000      5.00500000
O     -1.48000000     -0.73300000      9.29400000
H     -0.76200000     -1.35400000      9.17200000
H     -1.98500000     -0.78900000      8.48300000
O     15.52600000     -2.04900000     -2.35100000
H     15.05800000     -2.31000000     -1.55800000
H     15.95800000     -1.22800000     -2.11400000
O      9.66500000      4.60700000     10.14000000
H     10.53700000      4.92400000     10.37800000
H      9.06400000      5.20000000     10.59000000
O     -4.74400000     -3.16300000    -12.43300000
H     -5.42400000     -2.48900000    -12.43400000
H     -3.98900000     -2.74200000    -12.84300000
O      6.33800000      7.99800000     -2.75500000
H      5.74800000      8.17700000     -3.48700000
H      6.63200000      7.09800000     -2.89900000
O      5.89200000      4.90100000      0.02600000
H      5.72700000      5.18700000     -0.87200000
H      6.14900000      5.69900000      0.48800000
O     -1.18300000     -8.72100000      0.90800000
H     -1.07400000     -8.45500000      1.82100000
H     -0.45900000     -9.32600000      0.74700000
O      0.74400000     11.99400000      3.19600000
H      0.14200000     12.62200000      2.79700000
H      0.79100000     11.27400000      2.56700000
O     11.74700000     -8.08700000     -1.82700000
H     10.89900000     -7.87000000     -1.44000000
H     11.83600000     -7.48200000     -2.56300000
O     -2.63700000      0.21200000    -11.10700000
H     -2.14700000     -0.32300000    -10.48300000
H     -2.18500000      1.05600000    -11.10500000
O      1.96400000     13.87800000    -12.09700000
H      2.50000000     13.85400000    -11.30500000
H      2.56300000     13.62300000    -12.79900000
O      1.38500000    -10.24200000      0.68000000
H      1.56700000    -11.01200000      1.21800000
H      2.24700000     -9.86900000      0.49600000
O      8.59100000     -5.29200000    -14.25300000
H      8.76000000     -6.17000000    -14.59600000
H      9.07500000     -4.70900000    -14.83900000
O     -1.00300000    -16.61400000      0.14100000
H     -1.53500000    -15.85700000      0.38600000
H     -0.82400000    -16.49000000     -0.79100000
O     16.85400000     -3.37300000     -5.60200000
H     17.74900000     -3.09600000     -5.79700000
H     16.59400000     -2.83400000     -4.85400000
O      3.71800000    -12.06700000     -9.48300000
H      3.27100000    -12.35600000     -8.68700000
H      3.01200000    -11.77600000    -10.06100000
O     16.26800000      0.53900000     -1.02400000
H     15.67400000      1.28900000     -1.00900000
H     16.97400000      0.78200000     -0.42600000
O     13.95800000      8.00400000     -3.08600000
H     14.38300000      8.69500000     -2.57800000
H     13.02400000      8.11800000     -2.91000000
O      5.15600000      2.13200000     11.89700000
H      4.54900000      2.15100000     12.63700000
H      4.62500000      2.39100000     11.14400000
O      7.05700000    -15.40900000     -6.57800000
H      7.20000000    -16.29000000     -6.23100000
H      7.40800000    -14.82700000     -5.90500000
O      7.45000000     -7.13700000      9.35600000
H      7.16600000     -6.37000000      9.85300000
H      8.23600000     -6.84600000      8.89500000
O      1.43900000      6.37800000    -10.04200000
H      2.01100000      6.34100000    -10.80900000
H      1.96200000      6.82100000     -9.37500000
O    -10.98900000      7.72200000     -4.41000000
H    -10.47000000      7.37300000     -5.13600000
H    -10.98300000      7.02400000     -3.75500000
O     13.86400000      9.06500000     -5.63800000
H     14.16400000      8.64000000     -4.83400000
H     12.91200000      9.10200000     -5.54900000
O     -1.83200000      3.69500000      6.24100000
H     -0.99700000      3.61500000      6.70100000
H     -2.22700000      4.49100000      6.59700000
O     -0.55900000     -9.82300000    -12.80200000
H     -0.41400000     -8.88100000    -12.71200000
H     -0.63700000    -10.14000000    -11.90200000
O      8.88300000     -3.50000000     -8.43000000
H      8.58300000     -4.11300000     -7.75900000
H      9.75100000     -3.82000000     -8.67500000
O     -5.35100000     -8.28500000     -6.59700000
H     -4.97500000     -8.10800000     -5.73400000
H     -4.72500000     -7.90500000     -7.21300000
O     -3.28900000    -11.08700000      0.43900000
H     -3.56700000    -10.23600000      0.10200000
H     -2.90200000    -11.53000000     -0.31700000
O     -2.15500000    -14.24100000      0.63100000
H     -2.78400000    -14.01300000      1.31600000
H     -2.12100000    -13.46700000      0.06900000
O      9.57700000     -0.00800000    -11.16100000
H     10.21500000     -0.69800000    -11.34100000
H      9.93400000      0.45700000    -10.40500000
O      3.53600000     15.33200000      9.09100000
H      3.67300000     14.89500000      9.93100000
H      3.69200000     14.65000000      8.43800000
O      5.35400000     13.31300000      6.84200000
H      5.03800000     14.02800000      6.28900000
H      5.26900000     12.53200000      6.29500000
O     -1.25700000     -8.10700000     16.49900000
H     -1.49100000     -8.98400000     16.80300000
H     -0.88200000     -8.24700000     15.63000000
O    -15.91800000     -2.43400000     -3.19800000
H    -15.66200000     -3.34300000     -3.03700000
H    -16.29300000     -2.44300000     -4.07800000
O     -5.95200000     12.31100000      2.16300000
H     -6.00900000     11.70300000      2.89900000
H     -5.23300000     12.89900000      2.39300000
O      0.40400000     -2.93700000    -13.61200000
H      0.71200000     -2.03200000    -13.66000000
H      1.04000000     -3.43300000    -14.12600000
O     12.38700000     -2.99700000     -4.93900000
H     11.84900000     -2.73500000     -5.68600000
H     11.77300000     -3.03900000     -4.20600000
O     14.50100000     -3.35200000     -0.08100000
H     14.67000000     -3.89100000      0.69200000
H     13.62400000     -3.60900000     -0.36600000
O     -5.95000000    -10.77500000     -6.81500000
H     -6.77200000    -10.66100000     -7.29100000
H     -5.56000000     -9.90100000     -6.79800000
O     -8.02800000     -5.79100000    -12.70100000
H     -8.46100000     -6.15900000    -11.93100000
H     -7.82400000     -4.88900000    -12.45300000
O      6.25800000     14.35300000      0.78500000
H      6.30500000     15.01900000      1.47100000
H      6.72700000     14.73900000      0.04500000
O     -6.68200000    -11.11800000      8.52000000
H     -7.57900000    -11.43500000      8.41300000
H     -6.75400000    -10.16700000      8.44500000
O     -1.09700000     10.52700000    -15.32100000
H     -1.80900000     10.66600000    -15.94500000
H     -1.53100000     10.48800000    -14.46800000
O      6.74400000     -7.75000000      6.61200000
H      7.46800000     -7.26700000      6.21400000
H      6.95000000     -7.76300000      7.54700000
O     -5.89300000    -11.37800000     11.07200000
H     -5.39300000    -10.56700000     11.16600000
H     -6.19500000    -11.36900000     10.16300000
O     -0.84700000      4.90700000     15.88600000
H     -0.29200000      5.60300000     16.24000000
H     -0.25300000      4.37100000     15.36000000
O     -5.21300000     13.77000000     -4.27900000
H     -4.84700000     13.16500000     -3.63400000
H     -6.10100000     13.44700000     -4.43300000
O      1.64300000     -1.21400000     15.11500000
H      2.43500000     -0.83200000     14.73600000
H      0.97600000     -0.53600000     15.01100000
O    -12.51300000     -2.09100000      7.98400000
H    -12.02800000     -1.95000000      7.17100000
H    -13.40800000     -1.82200000      7.78000000
O      5.78000000    -10.09400000     -9.65000000
H      6.69600000    -10.37000000     -9.60700000
H      5.28100000    -10.90600000     -9.55900000
O     -5.52400000      3.44900000      2.82600000
H     -5.53700000      4.07800000      2.10400000
H     -6.33000000      3.62400000      3.31100000
O    -15.17100000     -1.40200000      1.23900000
H    -15.88100000     -1.46600000      0.59900000
H    -14.44400000     -1.87700000      0.83800000
O     -4.24900000      3.43100000     -0.18500000
H     -4.51900000      4.24100000      0.24800000
H     -3.29800000      3.40800000     -0.07800000
O     -3.36500000     14.17200000     -1.63600000
H     -2.60000000     13.98500000     -1.09100000
H     -3.68000000     13.31000000     -1.90900000
O     -3.02000000      1.45400000     14.95200000
H     -2.93700000      2.33700000     14.59300000
H     -3.33100000      1.58800000     15.84700000
O      8.24300000     -5.63300000      2.26600000
H      9.17900000     -5.44600000      2.19300000
H      7.84400000     -5.14300000      1.54800000
O     -1.72900000      3.65000000      0.04900000
H     -0.93900000      3.52100000     -0.47700000
H     -1.51900000      3.25600000      0.89600000
O     -7.67800000      4.06000000      4.70600000
H     -7.15500000      4.00500000      5.50600000
H     -8.20700000      3.26200000      4.71100000
O      9.24200000     -5.26800000     -6.04000000
H      9.20200000     -6.16300000     -5.70200000
H     10.17600000     -5.06100000     -6.06100000
O      5.56800000    -14.07800000      8.93200000
H      5.21700000    -13.55500000      9.65200000
H      6.34900000    -13.60200000      8.64800000
O     -3.56100000     10.87400000     10.41100000
H     -3.11800000     10.41900000      9.69500000
H     -4.47500000     10.92700000     10.13200000
O     -7.22100000     12.02400000     12.11500000
H     -6.72100000     11.95500000     11.30300000
H     -7.57700000     12.91300000     12.10200000
O      2.14500000    -16.91200000     -2.69300000
H      2.92900000    -17.21500000     -3.15000000
H      2.15800000    -17.38200000     -1.85900000
O     -6.74500000     -1.67900000     13.16800000
H     -7.13100000     -2.55500000     13.14900000
H     -6.21000000     -1.67100000     13.96200000
O      2.28900000      9.73100000    -11.37300000
H      2.56700000      8.96700000    -11.87800000
H      1.93500000     10.33400000    -12.02700000
O      2.86600000     -6.80600000     -8.02400000
H      2.56300000     -7.24500000     -8.81900000
H      3.78100000     -6.59100000     -8.20300000
O      9.24000000      0.12000000    -13.81100000
H      9.36700000     -0.04900000    -12.87700000
H      9.71400000      0.93500000    -13.97300000
O      5.73700000     -1.39800000      0.69300000
H      5.51500000     -1.89900000     -0.09200000
H      6.55900000     -0.96100000      0.47400000
O     14.22600000      2.31700000     -0.63200000
H     13.51400000      1.69300000     -0.77500000
H     13.88400000      2.92400000      0.02400000
O     -1.48600000      7.74800000    -12.33400000
H     -1.72200000      7.45100000    -11.45500000
H     -2.12800000      8.42800000    -12.53800000
O      4.49400000      9.69400000    -14.18600000
H      5.10500000      9.28300000    -14.79700000
H      3.62800000      9.43100000    -14.49800000
O     10.54700000     -1.98700000     -6.97400000
H      9.99000000     -2.10000000     -7.74400000
H     10.59600000     -1.03900000     -6.85000000
O    -13.02200000     -0.04100000     -1.05100000
H    -13.93000000     -0.05100000     -1.35400000
H    -12.83800000     -0.95000000     -0.81600000
O      2.98900000     -8.05900000     14.81700000
H      2.65400000     -8.20300000     13.93200000
H      2.87200000     -8.90100000     15.25800000
O      2.34200000     -1.22900000     12.40800000
H      3.13500000     -1.55000000     11.97900000
H      1.85600000     -2.02100000     12.63600000
O      9.17900000     -7.67300000     -0.75900000
H      8.71600000     -7.28300000     -0.01800000
H      8.50600000     -7.77900000     -1.43200000
O     -8.92700000    -10.83800000     -0.07100000
H     -9.02500000    -11.65100000     -0.56600000
H     -8.09400000    -10.47400000     -0.37000000
O     -6.86100000     -8.64700000     12.34000000
H     -7.00200000     -9.12400000     13.15800000
H     -7.65200000     -8.11800000     12.23300000
O      0.70200000     14.52300000     -1.63400000
H      0.10700000     14.95500000     -2.24700000
H      0.16100000     13.86400000     -1.19900000
O     -4.73800000    -14.94100000      5.49200000
H     -5.49100000    -15.49300000      5.28100000
H     -5.01900000    -14.43400000      6.25400000
O      5.24500000      0.20300000      3.29000000
H      5.88200000      0.90300000      3.14700000
H      5.06800000     -0.14100000      2.41500000
O     -7.29400000     10.18200000     -9.31200000
H     -7.26200000      9.38300000     -8.78600000
H     -7.36300000      9.87100000    -10.21500000
O    -10.63600000      4.22100000     -8.74200000
H    -10.89200000      4.00900000     -7.84400000
H    -11.34400000      4.77600000     -9.06800000
O      4.98400000    -13.61300000     -4.38200000
H      4.94300000    -12.80400000     -4.89200000
H      4.23100000    -13.56200000     -3.79300000
O      6.10400000      6.99900000      1.71200000
H      5.90400000      7.90400000      1.47500000
H      6.89100000      7.06200000      2.25400000
O     12.72600000     -3.53600000      7.41700000
H     13.24800000     -3.50400000      6.61500000
H     13.10400000     -4.25700000      7.92100000
O     15.06300000     -6.89500000     -6.74400000
H     14.93900000     -6.69100000     -5.81700000
H     15.94300000     -6.57500000     -6.94400000
O      9.29500000      1.09500000      4.72400000
H     10.22200000      0.85400000      4.71800000
H      8.83500000      0.28000000      4.52500000
O      3.25900000      2.05700000      3.64300000
H      3.86100000      1.31200000      3.67000000
H      2.50600000      1.77500000      4.16100000
O      8.68200000     -7.84700000     -5.03500000
H      7.92500000     -7.74200000     -4.45800000
H      9.24700000     -8.47000000     -4.57800000
O      5.92100000      6.52400000      7.71400000
H      5.17500000      7.06100000      7.44800000
H      5.56000000      5.91100000      8.35500000
O      9.79700000      9.38900000      2.04500000
H     10.61600000      9.83700000      1.83300000
H     10.07100000      8.57400000      2.46500000
O      9.19100000     -0.30500000      7.59700000
H      8.73900000      0.53700000      7.64800000
H      8.49000000     -0.94900000      7.49900000
O      1.90000000     11.70200000     -6.83100000
H      1.88500000     11.78000000     -5.87700000
H      1.77300000     10.76800000     -6.99600000
O     -2.97500000      3.22200000     12.33700000
H     -3.76400000      2.91200000     11.89300000
H     -2.25500000      2.79900000     11.86900000
O     -5.67400000     10.93200000      4.59100000
H     -6.27300000     10.93500000      5.33800000
H     -5.06500000     10.21700000      4.77500000
O     -4.83700000    -13.21900000      7.89600000
H     -4.02700000    -12.80500000      7.59900000
H     -5.48300000    -12.51300000      7.88900000
O     -4.56400000     -7.30500000     13.57900000
H     -5.20900000     -7.27000000     12.87300000
H     -5.08500000     -7.26900000     14.38200000
O     -6.85600000      3.40700000     15.16800000
H     -7.24700000      2.53700000     15.09900000
H     -6.87100000      3.74800000     14.27400000
O      6.82400000    -10.35800000      3.25900000
H      6.58200000     -9.72900000      3.93900000
H      7.78000000    -10.32400000      3.23200000
O      6.16600000     -2.80200000     15.68600000
H      6.00900000     -3.06800000     16.59100000
H      5.61700000     -3.38800000     15.16500000
O     -3.14500000     13.59500000     11.18700000
H     -2.23000000     13.47500000     11.44100000
H     -3.48100000     12.70600000     11.07400000
O     14.73500000     -6.41900000      5.44900000
H     15.63000000     -6.32300000      5.12200000
H     14.81100000     -7.03600000      6.17700000
O     13.26000000      7.60100000      7.87300000
H     13.55800000      8.50300000      7.99700000
H     12.30500000      7.66100000      7.88600000
O     -2.34300000    -10.79900000     -8.14400000
H     -1.45800000    -10.59900000     -7.83900000
H     -2.77300000     -9.94700000     -8.20700000
O     -3.07300000    -14.87400000     -2.38000000
H     -2.43400000    -15.58700000     -2.35300000
H     -2.70300000    -14.19900000     -1.81100000
O    -10.74500000     -5.05200000      7.14200000
H     -9.79100000     -4.99000000      7.19600000
H    -10.96100000     -4.68200000      6.28700000
O     -0.60600000      9.19800000      3.69200000
H     -0.28100000      8.29900000      3.75500000
H      0.18200000      9.72900000      3.57700000
O     -9.56600000     -5.10300000     -8.53600000
H     -9.17200000     -4.23500000     -8.61400000
H    -10.16200000     -5.03000000     -7.79100000
O      4.73000000     -2.04600000     11.14900000
H      5.43100000     -2.69600000     11.10300000
H      5.08800000     -1.27700000     10.70400000
O     -2.35000000     -2.77800000    -13.91200000
H     -2.28000000     -3.06500000    -14.82300000
H     -1.47400000     -2.46200000    -13.69200000
O      2.95100000     10.79400000     12.72200000
H      2.41900000     10.20900000     13.26100000
H      3.84000000     10.69000000     13.06200000
O      1.82400000     -4.27000000     -6.98700000
H      0.89300000     -4.16200000     -7.18400000
H      1.96400000     -5.21600000     -7.00400000
O     -0.38600000      1.21400000     11.25900000
H     -0.22500000      0.91100000     12.15200000
H      0.14600000      0.63800000     10.71100000
O     -5.68700000     10.41000000     13.77600000
H     -5.96600000     11.14000000     13.22200000
H     -4.85100000     10.13200000     13.40300000
O     -2.76100000      6.65300000     -9.81100000
H     -2.49800000      7.37600000     -9.24100000
H     -2.26000000      5.90200000     -9.49200000
O     -2.67200000     -5.90700000     16.50100000
H     -2.09700000     -6.66400000     16.38300000
H     -2.68400000     -5.48000000     15.64400000
O      1.30100000      9.09700000     -7.19500000
H      0.79800000      8.59600000     -6.55300000
H      0.73400000      9.13900000     -7.96400000
O     -9.15100000     -4.34400000     -4.24800000
H     -8.57200000     -5.04600000     -4.54400000
H     -8.95400000     -3.60900000     -4.82900000
O     -1.20000000    -12.41600000    -13.47200000
H     -2.01400000    -12.19900000    -13.92600000
H     -0.73700000    -11.58200000    -13.39800000
O    -10.45400000      6.62700000      1.75300000
H     -9.72800000      6.02400000      1.91000000
H    -10.05700000      7.49700000      1.80000000
O    -12.10800000     -0.14600000    -12.80200000
H    -11.41600000     -0.44700000    -13.39100000
H    -12.20500000      0.78400000    -13.00200000
O     -1.93000000    -12.79900000      9.99900000
H     -2.01700000    -11.84700000     10.03900000
H     -1.73200000    -12.98300000      9.08000000
O     -1.80400000     -6.43100000    -14.23900000
H     -2.63400000     -6.47600000    -13.76400000
H     -2.01000000     -5.93800000    -15.03400000
O      4.13900000     -8.49900000      0.91600000
H      4.95500000     -8.01100000      1.02900000
H      4.34800000     -9.38600000      1.20700000
O     -2.85600000      3.95500000    -12.73300000
H     -3.14000000      4.38800000    -11.92800000
H     -3.63500000      3.94600000    -13.28900000
O     -3.29400000     12.53400000      3.89100000
H     -2.85000000     12.38000000      4.72500000
H     -3.96600000     11.85400000      3.84800000
O      4.66100000      8.90900000      9.96500000
H      5.21200000      9.05300000      9.19600000
H      4.11500000      9.69400000     10.01900000
O     12.31800000      5.39500000     10.15000000
H     12.16900000      6.33500000     10.04500000
H     12.81100000      5.14200000      9.36900000
O     -6.28400000      1.00300000     -0.64600000
H     -5.72100000      1.36600000      0.03700000
H     -6.44400000      1.73800000     -1.23900000
O     -2.74100000     -5.11400000     13.88400000
H     -3.32700000     -5.86600000     13.79600000
H     -3.26100000     -4.36800000     13.58700000
O     12.28100000     -4.07500000     -1.48200000
H     12.36100000     -4.66800000     -2.23000000
H     11.69200000     -3.38400000     -1.78600000
O     -9.27500000      1.82900000      5.72800000
H     -8.87800000      1.59900000      6.56800000
H     -9.10900000      1.07100000      5.16800000
O      3.26400000      7.51000000      1.52300000
H      4.01800000      7.94600000      1.92000000
H      3.53100000      7.34800000      0.61800000
O      1.30200000     15.32600000     -7.34600000
H      0.83900000     14.67800000     -7.87600000
H      1.82400000     14.80600000     -6.73400000
O    -12.70700000     -7.81700000      4.05400000
H    -12.86900000     -8.49900000      4.70600000
H    -11.87600000     -7.42300000      4.32100000
O     -9.08500000      3.10300000      0.40200000
H    -10.03900000      3.16300000      0.36000000
H     -8.83300000      2.70300000     -0.43000000
O      4.27700000      9.90800000     -9.58300000
H      4.35500000     10.79400000     -9.22900000
H      3.73200000     10.01000000    -10.36400000
O     -5.16100000     -0.80200000      5.41900000
H     -4.88700000     -0.03500000      4.91700000
H     -6.03900000     -1.00200000      5.09100000
O     -5.18200000      4.06100000    -14.23900000
H     -5.66100000      4.86200000    -14.02700000
H     -5.83900000      3.48400000    -14.62800000
O    -13.90600000      5.14700000     -5.29600000
H    -14.17400000      5.68700000     -4.55200000
H    -14.06400000      5.69900000     -6.06200000
O      4.48500000      3.82200000      5.61400000
H      4.29600000      3.20300000      4.90900000
H      4.64400000      4.65300000      5.16800000
O      1.32300000      0.61000000      5.03900000
H      0.61500000      0.18900000      5.52600000
H      1.99600000     -0.06700000      4.96200000
O    -12.50500000    -12.40900000     -1.16800000
H    -12.25900000    -12.88300000     -1.96300000
H    -13.19500000    -11.80900000     -1.45100000
O    -12.20200000      3.63400000     -3.49900000
H    -12.51800000      4.28200000     -4.12900000
H    -12.96600000      3.43100000     -2.95900000
O     17.43200000      3.44100000     -5.02200000
H     17.93900000      3.52000000     -5.82900000
H     16.52200000      3.54900000     -5.29900000
O      0.85300000     -6.61400000    -12.97100000
H      1.38400000     -6.35900000    -13.72600000
H     -0.04600000     -6.61800000    -13.30100000
O      0.20100000     12.91500000     -8.84200000
H      0.34700000     12.17200000     -9.42700000
H     -0.06100000     12.51800000     -8.01100000
O      2.33000000     11.26700000     10.13900000
H      3.05400000     11.83500000      9.87300000
H      2.38800000     11.23600000     11.09300000
O     -6.87100000      7.27500000     -2.55500000
H     -7.02400000      6.40900000     -2.17600000
H     -7.59200000      7.81100000     -2.22400000
O     10.94000000      7.62400000      9.57000000
H     11.23900000      7.81900000     10.45800000
H     10.04600000      7.30200000      9.68400000
O     -3.88300000      6.76900000     -6.36300000
H     -3.48400000      5.96700000     -6.02600000
H     -3.27300000      7.07500000     -7.03500000
O    -11.34200000     -1.40700000      5.56500000
H    -11.91800000     -0.64600000      5.65100000
H    -11.71400000     -1.90800000      4.83900000
O    -10.22100000     -7.33500000      1.51900000
H     -9.79800000     -7.16300000      2.36000000
H     -9.83700000     -6.69200000      0.92200000
O      3.18400000      3.83000000     16.61400000
H      2.41400000      3.67600000     16.06600000
H      3.10800000      3.18700000     17.31900000
O      0.35100000    -11.05800000     -1.56800000
H      1.13900000    -11.18100000     -2.09700000
H      0.67900000    -10.78700000     -0.71000000
O    -13.41400000      0.43700000      2.18900000
H    -13.83500000      1.03000000      2.81300000
H    -14.02700000     -0.29300000      2.10100000
O      8.52100000     -4.71200000     -2.48100000
H      9.45000000     -4.90600000     -2.35700000
H      8.14100000     -5.53900000     -2.77700000
O     11.14300000     -8.27700000      4.55700000
H     11.74200000     -8.67600000      5.18800000
H     10.43400000     -8.91200000      4.46400000
O      3.37200000     17.35700000      0.55700000
H      3.12500000     16.73500000      1.24100000
H      3.11300000     16.93000000     -0.26000000
O     -6.93200000      6.01900000    -13.19200000
H     -7.62400000      5.75500000    -12.58500000
H     -7.28100000      6.79600000    -13.62800000
O     -1.80200000     -5.85200000     -9.18100000
H     -2.00700000     -4.99600000     -9.55600000
H     -1.19600000     -5.66100000     -8.46500000
O     -9.53000000      3.53900000     -5.20900000
H    -10.25900000      3.72500000     -5.80000000
H     -9.83300000      2.80300000     -4.67800000
O     -9.04300000     -6.92900000      4.52600000
H     -9.20500000     -7.38600000      5.35200000
H     -8.54900000     -6.14900000      4.77800000
O     10.68800000    -11.23200000     -2.95000000
H     11.07300000    -10.35500000     -2.92200000
H     11.33800000    -11.76400000     -3.40900000
O      2.47600000    -10.10100000      4.43500000
H      1.52500000    -10.20300000      4.44900000
H      2.65300000     -9.41500000      5.07900000
O     10.01100000      7.04500000     -8.20400000
H     10.21200000      6.18500000     -7.83600000
H      9.26800000      6.88800000     -8.78600000
O     -1.46300000     14.07800000      2.38200000
H     -1.54700000     15.00500000      2.60700000
H     -2.08400000     13.63400000      2.96000000
O      3.33700000     -2.76800000     -3.56500000
H      3.26600000     -2.67900000     -4.51600000
H      2.48500000     -3.10600000     -3.29200000
O     13.03900000    -11.96600000      3.66900000
H     12.61300000    -11.47700000      2.96500000
H     13.29600000    -12.79400000      3.26400000
O     -6.96000000     -9.36100000      5.68100000
H     -6.66800000    -10.25200000      5.87500000
H     -7.79200000     -9.47600000      5.22200000
O      0.87200000      4.04300000      9.87100000
H      0.62600000      3.20900000      9.47100000
H      0.30600000      4.68800000      9.44500000
O    -10.48600000     11.15500000     -9.89600000
H    -10.23400000     11.75800000    -10.59500000
H    -10.03700000     10.33800000    -10.11100000
O     -8.48800000     -6.81200000    -14.96700000
H     -8.41500000     -6.63000000    -14.03000000
H     -7.60700000     -6.66300000    -15.31000000
O    -11.34300000    -13.31400000     -3.51300000
H    -11.36200000    -12.67400000     -4.22400000
H    -10.71000000    -13.97200000     -3.79900000
O      9.31200000     -5.63900000      8.23300000
H      9.52900000     -4.92000000      8.82700000
H      9.66300000     -5.36300000      7.38600000
O     11.62100000    -10.31900000      1.99400000
H     11.61000000     -9.99600000      1.09300000
H     10.71600000    -10.23000000      2.29100000
O     -9.05300000      4.57700000     10.07900000
H     -9.54100000      5.35700000      9.81500000
H     -9.72700000      3.92500000     10.26900000
O      5.88100000     -8.74300000     -6.12700000
H      6.00700000     -8.36900000     -6.99900000
H      6.73600000     -9.10600000     -5.89700000
O      8.99600000     12.28600000      2.48000000
H      8.82500000     12.26300000      1.53800000
H      9.70000000     11.65200000      2.61100000
O     -4.20200000     -7.86300000     -3.49600000
H     -3.64900000     -7.99300000     -2.72500000
H     -3.78700000     -7.14100000     -3.96900000
O      9.05900000      4.70000000     -6.54800000
H      9.37200000      5.34800000     -5.91800000
H      8.20400000      4.43100000     -6.21100000
O      2.72400000     13.01200000      4.78400000
H      2.33600000     12.47400000      4.09400000
H      1.97300000     13.38700000      5.24600000
O     -6.23700000     15.60200000     -6.77600000
H     -6.21100000     14.83000000     -7.34100000
H     -5.48300000     16.12500000     -7.05000000
O     10.81000000     -8.31800000      8.21400000
H     11.65500000     -8.24100000      7.77100000
H     10.61200000     -7.42900000      8.50900000
O     -0.42600000    -10.12500000     -6.27100000
H      0.16300000     -9.37800000     -6.37500000
H     -0.92700000     -9.92600000     -5.48000000
O     -6.78200000     13.11700000     -8.70500000
H     -6.91400000     12.43600000     -9.36400000
H     -7.38400000     12.88600000     -7.99800000
O     -3.68100000     -0.54000000     10.81500000
H     -3.20200000     -1.04400000     10.15800000
H     -2.99900000     -0.10800000     11.33000000
O    -16.32900000     -0.21900000     -8.85500000
H    -15.46900000     -0.25600000     -9.27200000
H    -16.34500000     -0.97700000     -8.27100000
O     -1.48500000      7.54500000     11.47100000
H     -1.89400000      6.94800000     10.84500000
H     -0.78700000      7.02800000     11.87400000
O    -12.55500000      0.93400000      5.46300000
H    -12.16200000      1.70400000      5.05200000
H    -12.47800000      1.09700000      6.40300000
O      0.22100000      5.44700000     12.21000000
H      0.60100000      4.85800000     11.55800000
H      0.12600000      4.90600000     12.99400000
O      7.58300000     -3.48500000     10.83000000
H      8.12300000     -3.63000000     11.60600000
H      7.84100000     -2.61800000     10.51700000
O      2.10300000    -14.95400000    -10.99200000
H      1.42800000    -14.37700000    -10.63600000
H      1.63700000    -15.76200000    -11.21000000
O      6.02400000    -12.68300000     -1.48100000
H      5.59500000    -13.17400000     -0.78100000
H      5.46500000    -12.82000000     -2.24600000
O      7.97400000      1.25300000     -6.41100000
H      7.66600000      0.36900000     -6.21400000
H      7.18900000      1.79800000     -6.35500000
O      4.30800000      1.25900000    -13.13800000
H      3.64600000      1.94600000    -13.06900000
H      4.99400000      1.52500000    -12.52600000
O    -13.16700000      0.68300000     11.66500000
H    -13.75000000      0.57000000     12.41600000
H    -13.75300000      0.88100000     10.93500000
O      7.71900000     -0.94900000     -3.34100000
H      7.87600000     -1.86000000     -3.58700000
H      6.92100000     -0.70800000     -3.81100000
O     15.01700000     -6.50400000     -4.10200000
H     15.66800000     -5.88900000     -3.76500000
H     15.10100000     -7.27400000     -3.54000000
O     -2.07900000     11.11700000      5.79800000
H     -1.13100000     11.08400000      5.92500000
H     -2.37700000     10.22700000      5.98500000
O    -11.96700000      8.56600000      5.41100000
H    -12.20900000      8.85800000      4.53200000
H    -12.71300000      8.81200000      5.95800000
O     12.13800000      3.35600000      5.51000000
H     12.57600000      4.20700000      5.53600000
H     11.44300000      3.42400000      6.16500000
O     -1.07400000     13.56300000     -5.94300000
H     -0.37900000     14.21900000     -5.99100000
H     -1.88100000     14.05800000     -6.08100000
O     -9.30400000     -7.81100000     11.59800000
H     -9.64300000     -8.68000000     11.81300000
H     -9.92200000     -7.46500000     10.95500000
O     -2.59700000     -9.73100000      6.00700000
H     -3.10900000     -9.23600000      5.36800000
H     -2.64300000     -9.20800000      6.80700000
O     -8.29900000     -2.15400000     -8.51300000
H     -9.08100000     -1.86300000     -8.98200000
H     -7.57600000     -1.70500000     -8.95000000
O      0.94300000     11.25000000     -1.23900000
H      0.87000000     11.34600000     -2.18900000
H      0.12800000     11.61800000     -0.89800000
O      8.32300000      3.27200000     -8.61400000
H      8.87900000      3.89200000     -8.14300000
H      7.79600000      2.85600000     -7.93200000
O      8.70100000     -9.89200000      7.06900000
H      7.95700000     -9.29100000      7.02800000
H      9.37200000     -9.41100000      7.55200000
O     13.18400000      4.17100000     -8.36600000
H     13.61400000      4.75500000     -8.99000000
H     12.69400000      3.55600000     -8.91100000
O     -9.69000000     -1.73100000    -14.34000000
H    -10.10100000     -2.50400000    -14.72600000
H     -9.17300000     -2.07200000    -13.61100000
O     -9.68400000    -11.78100000      8.78800000
H     -9.38400000    -12.69000000      8.76000000
H     -9.69900000    -11.56300000      9.72000000
O    -12.80700000     -5.85400000     -9.29900000
H    -12.60800000     -5.85000000    -10.23500000
H    -11.96300000     -5.69600000     -8.87500000
O     -8.28000000     13.09700000      7.46000000
H     -7.33700000     13.00900000      7.59700000
H     -8.36900000     13.85000000      6.87700000
O     10.46700000    -11.18200000     -6.08900000
H     10.91000000    -11.67700000     -5.39900000
H     10.35700000    -11.81100000     -6.80200000
O      3.34700000     -4.62800000     10.44600000
H      3.88000000     -5.24900000     10.94300000
H      3.90600000     -3.85600000     10.35100000
O      4.12100000      7.80000000     13.90800000
H      4.75500000      8.30900000     14.41300000
H      4.65500000      7.18300000     13.40700000
O     -6.79000000     -4.04900000      3.26500000
H     -7.51700000     -3.54000000      3.62400000
H     -6.25000000     -3.40500000      2.80700000
O      7.77700000    -15.83500000      5.99200000
H      8.38400000    -15.38200000      6.57700000
H      7.25400000    -15.13500000      5.60100000
O     -2.76500000      1.24100000     -4.34100000
H     -1.87500000      1.37000000     -4.66700000
H     -2.82900000      1.82100000     -3.58200000
O      0.44500000     -2.82000000      8.87200000
H      0.20300000     -3.22500000      8.03900000
H      0.51800000     -3.55300000      9.48300000
O     -3.53000000     -3.69300000     -3.11500000
H     -3.32300000     -3.45200000     -2.21200000
H     -4.37400000     -3.27600000     -3.28600000
O    -16.93700000      4.59000000      4.66700000
H    -17.02900000      4.54100000      3.71500000
H    -16.03500000      4.31700000      4.83400000
O      2.65300000      3.36500000    -11.56900000
H      2.11700000      3.05800000    -12.30000000
H      2.63000000      4.31900000    -11.63800000
O      8.63300000      6.36600000     -4.16900000
H      9.30700000      6.22400000     -3.50400000
H      8.87600000      7.19400000     -4.58300000
O      7.86200000    -10.42400000     11.28600000
H      7.57100000    -10.98400000     12.00600000
H      7.05600000    -10.03900000     10.94200000
O     -3.12300000      5.68200000     13.81500000
H     -3.11400000      4.83100000     13.37600000
H     -2.37400000      5.65300000     14.41000000
O     -3.65000000     -1.34100000      2.01700000
H     -2.93300000     -1.37300000      2.65000000
H     -3.82000000     -0.40700000      1.89500000
O     10.70000000     13.91200000     -0.13900000
H     11.51400000     13.52300000      0.18200000
H     10.86600000     14.08400000     -1.06600000
O     -5.51400000     -4.28700000     -9.72500000
H     -4.58300000     -4.47700000     -9.60300000
H     -5.55300000     -3.33600000     -9.82300000
O     15.01000000     -1.00700000     -7.45200000
H     14.87900000     -0.25900000     -6.86900000
H     14.85500000     -1.77200000     -6.89800000
O     -6.79000000      2.26000000    -15.69000000
H     -6.23100000      1.65000000    -16.17000000
H     -7.57800000      1.75600000    -15.48700000
O     -7.99700000     -2.49600000     -5.95400000
H     -8.25100000     -2.28800000     -6.85300000
H     -7.22200000     -3.05000000     -6.04700000
O     -6.57700000      3.62400000     -2.16100000
H     -5.76900000      3.69400000     -1.65300000
H     -7.20400000      4.17200000     -1.69000000
O      0.81900000      3.24200000     14.36600000
H      0.36500000      2.51700000     14.79500000
H      1.59700000      2.84100000     13.97700000
O      4.50600000     -4.63900000     14.15700000
H      4.60300000     -5.46900000     14.62500000
H      4.67100000     -4.86000000     13.24100000
O     -3.38300000     14.94800000     -6.44800000
H     -3.36800000     15.88900000     -6.62000000
H     -3.80600000     14.86700000     -5.59300000
O     10.83800000     -2.47100000     11.25400000
H     10.51100000     -2.85000000     10.43800000
H     11.22200000     -1.63400000     10.99300000
O      3.17000000     10.11100000     -0.15800000
H      3.59800000     10.67100000      0.48900000
H      2.37900000     10.59100000     -0.40400000
O     -2.06600000     -4.42400000    -16.25900000
H     -2.58100000     -3.77500000    -16.73900000
H     -1.21100000     -4.41500000    -16.68800000
O      9.88000000     -5.31100000    -11.77900000
H      9.54700000     -5.25000000    -12.67400000
H     10.24900000     -4.44600000    -11.60000000
O     -4.53000000     -1.49000000     -6.80800000
H     -3.71500000     -1.18700000     -7.20700000
H     -4.62400000     -0.95600000     -6.01900000
O    -11.33000000     13.39300000     -1.19100000
H    -11.17200000     12.50100000     -0.88100000
H    -11.26000000     13.93500000     -0.40600000
O     -0.08200000    -14.09700000     -3.08200000
H     -0.81600000    -14.24400000     -3.67900000
H      0.60800000    -13.73000000     -3.63600000
O     -2.87700000      7.33500000      0.97700000
H     -2.14400000      7.92200000      0.79200000
H     -3.64500000      7.90600000      0.98100000
O      5.71700000     -6.28800000     12.11700000
H      5.66100000     -7.11700000     12.59300000
H      6.61000000     -5.98200000     12.27200000
O    -13.87100000     -0.79100000    -10.15000000
H    -13.78200000     -1.67700000    -10.50300000
H    -13.19000000     -0.73000000     -9.48000000
O    -14.32300000      6.05400000     -2.82000000
H    -13.58100000      6.29500000     -2.26700000
H    -14.99600000      6.70300000     -2.61600000
O      0.20400000      7.36100000     -5.34500000
H     -0.40300000      7.99600000     -4.96500000
H      0.82200000      7.16900000     -4.63900000
O      0.99000000      3.56500000      5.04200000
H      1.16400000      2.64100000      4.86100000
H      1.52900000      3.76400000      5.80700000
O      0.59500000      4.14400000      2.12600000
H      0.76500000      3.28200000      1.74500000
H      1.00300000      4.10700000      2.99100000
O     -2.13700000     10.41800000    -12.63600000
H     -1.50700000     11.07900000    -12.35000000
H     -2.89400000     10.54400000    -12.06500000
O     -4.36700000    -13.48300000     11.82200000
H     -3.54300000    -13.29600000     11.37200000
H     -4.82500000    -12.64200000     11.84100000
O     -3.05700000     11.27700000     -6.15500000
H     -3.98300000     11.52100000     -6.14500000
H     -2.60500000     12.06200000     -6.46200000
O     -5.80400000     -9.63700000    -14.09300000
H     -6.03100000     -9.98800000    -13.23200000
H     -4.86200000     -9.47700000    -14.04600000
O      5.43800000      9.78400000      2.04100000
H      5.29400000     10.64700000      1.65400000
H      6.19000000      9.90300000      2.62200000
O      0.80100000      6.58000000      8.31700000
H      0.77100000      7.13100000      7.53500000
H      0.79000000      7.19900000      9.04700000
