# Supplementary material for: Integrated Multiscale Multilevel Approach to Open Shell Molecular Systems
Source: J Chem Theory Comput. 2023 Feb 13;19(5):1446–56. doi: 10.1021/acs.jctc.2c00805 (PMC10018740; doi:10.1021/acs.jctc.2c00805)
Supplement: Supplementary file 2 — ct2c00805_si_002.zip [file ct2c00805_si_002.zip › structures/PROXYL/frame144.xyz]

2519

C     -0.61300000      0.91000000      1.58100000
H     -0.75300000      1.96700000      1.35400000
H     -0.62500000      0.76900000      2.66200000
C      0.79300000      0.50500000      1.00600000
C      1.83100000      1.65900000      0.72700000
H      1.92700000      2.37200000      1.54500000
H      1.37800000      2.22000000     -0.09000000
H      2.83000000      1.35300000      0.41400000
C      1.47600000     -0.48400000      1.98000000
H      1.03600000     -1.47900000      1.90400000
H      2.54300000     -0.50500000      1.76000000
H      1.44600000     -0.13600000      3.01300000
N      0.38600000     -0.15100000     -0.23900000
O      1.17000000     -0.53300000     -1.11100000
C     -1.08100000     -0.14200000     -0.55200000
C     -1.42100000      0.99900000     -1.53100000
H     -0.99500000      0.72800000     -2.49700000
H     -2.47200000      1.20700000     -1.73000000
H     -0.81400000      1.79100000     -1.09100000
C     -1.61100000     -1.51100000     -1.05500000
H     -2.67400000     -1.48800000     -0.81600000
H     -1.06200000     -2.36100000     -0.65200000
H     -1.42500000     -1.48400000     -2.12900000
C     -1.58200000     -0.05300000      0.89200000
H     -2.63700000      0.21100000      0.95700000
H     -1.47700000     -1.00900000      1.40400000
O     -7.29000000     -7.31500000      4.29000000
H     -7.65100000     -7.17800000      3.41400000
H     -7.83500000     -6.77400000      4.86100000
O      7.79300000      4.26300000      3.51000000
H      8.19100000      4.47900000      2.66700000
H      8.46900000      4.47000000      4.15500000
O     14.89800000      2.89200000     -0.81600000
H     14.29000000      3.29500000     -0.19600000
H     15.53800000      2.44000000     -0.26500000
O      9.64700000      7.39400000      9.60100000
H     10.34000000      7.90000000      9.17800000
H      8.84000000      7.69600000      9.18300000
O    -10.23300000      3.02800000     -9.56000000
H     -9.44400000      3.00800000     -9.01800000
H    -10.30100000      3.93700000     -9.85100000
O      3.64600000    -13.77600000     -5.83900000
H      3.95900000    -14.54300000     -5.36000000
H      2.76100000    -13.62900000     -5.50500000
O      1.70100000    -17.00600000      1.55900000
H      2.05900000    -17.82600000      1.89800000
H      1.17900000    -16.65600000      2.28100000
O      8.59000000    -12.37600000      6.86200000
H      7.64700000    -12.22200000      6.80000000
H      8.96000000    -11.90100000      6.11800000
O    -13.60100000     -1.11400000     -8.98200000
H    -12.91500000     -0.44600000     -8.98300000
H    -14.37900000     -0.65800000     -9.30600000
O      4.56300000     -4.36000000     -0.18100000
H      3.96500000     -3.96200000     -0.81300000
H      5.41700000     -3.97600000     -0.38400000
O      0.37800000    -10.16400000     -0.81600000
H     -0.38900000     -9.59300000     -0.75900000
H      0.85400000    -10.00700000     -0.00000000
O     10.90500000     11.88100000      6.15000000
H     10.59400000     11.05900000      5.77000000
H     10.91600000     11.71900000      7.09400000
O     -1.28800000      8.78500000      9.09600000
H     -1.23100000      8.30600000      9.92300000
H     -0.38000000      8.99700000      8.87900000
O     -9.00400000      9.28600000      7.22000000
H     -8.28000000      9.34600000      6.59700000
H     -8.59700000      8.97800000      8.03000000
O     -4.34100000     14.27700000     -5.47200000
H     -4.66900000     13.49500000     -5.91500000
H     -3.86900000     14.75800000     -6.15200000
O      4.76000000      1.24300000     -1.99900000
H      4.68900000      1.00500000     -2.92300000
H      4.78600000      0.40400000     -1.53800000
O      4.35100000     -9.50500000     11.36400000
H      3.83100000    -10.14400000     10.87700000
H      4.37200000     -8.73300000     10.79800000
O     10.65900000     -6.03100000     11.17200000
H     11.08900000     -5.19200000     11.33500000
H     10.07200000     -6.14900000     11.91900000
O     13.69200000      7.58000000      9.85400000
H     13.59600000      8.07800000      9.04200000
H     13.33600000      6.71500000      9.64700000
O     -9.11400000     -7.19500000    -11.79100000
H    -10.05900000     -7.09900000    -11.90800000
H     -8.81700000     -6.32900000    -11.51300000
O     14.07300000      0.21900000      5.81800000
H     13.15400000      0.00400000      5.97900000
H     14.09700000      0.49800000      4.90300000
O    -10.15900000      5.72000000    -10.43100000
H    -10.01900000      6.23000000    -11.22900000
H    -11.00400000      6.02300000    -10.09900000
O      5.72000000    -11.22500000      1.60500000
H      5.32400000    -11.99200000      1.19200000
H      6.10000000    -10.73100000      0.87900000
O      4.98400000     -0.98200000    -14.48600000
H      4.18900000     -0.45200000    -14.43600000
H      5.06800000     -1.20100000    -15.41400000
O     -0.15900000     -7.98600000    -12.25700000
H      0.47300000     -7.60600000    -11.64700000
H     -0.13200000     -8.92500000    -12.07600000
O     -1.67300000     -1.15900000      9.33300000
H     -1.35700000     -0.67400000      8.57000000
H     -1.95300000     -2.00400000      8.98200000
O     14.69500000     -2.76200000     -1.30900000
H     15.53100000     -2.54700000     -1.72500000
H     14.13200000     -3.03900000     -2.03200000
O      6.89200000      5.92700000     -8.60500000
H      7.44800000      5.30100000     -8.14100000
H      6.55300000      5.43700000     -9.35400000
O      4.55900000    -15.86100000     -4.06500000
H      5.41700000    -15.87700000     -3.64100000
H      4.01300000    -16.42800000     -3.52100000
O    -15.58400000      4.48600000     -2.51700000
H    -15.22100000      4.35000000     -3.39200000
H    -14.81900000      4.50500000     -1.94100000
O      1.40100000     -0.89200000     -3.97200000
H      1.47200000      0.00900000     -4.28800000
H      1.12400000     -0.80500000     -3.06000000
O     -3.81700000    -11.09700000     12.02300000
H     -4.33100000    -11.65800000     11.44200000
H     -2.96900000    -11.53600000     12.09000000
O     13.08700000     -3.82200000     -5.70200000
H     13.84300000     -3.23900000     -5.63700000
H     13.18300000     -4.24200000     -6.55700000
O      5.69200000     11.17900000      7.71500000
H      5.09000000     11.92000000      7.64700000
H      5.31200000     10.62400000      8.39500000
O     -0.45300000      6.07600000      6.29100000
H     -0.05100000      6.68600000      6.91000000
H     -0.93500000      5.45900000      6.84100000
O     -0.35900000     14.12900000     -5.90600000
H     -0.74800000     14.94300000     -5.58700000
H      0.35700000     14.41200000     -6.47500000
O     -8.31100000     -1.96300000     -6.34200000
H     -8.45800000     -1.15200000     -5.85500000
H     -7.37200000     -1.96500000     -6.52600000
O      4.72200000     -8.22000000    -14.59500000
H      5.31300000     -7.78000000    -13.98400000
H      4.60400000     -9.09500000    -14.22500000
O      8.38100000      1.29400000    -13.88700000
H      7.70900000      1.76800000    -14.37600000
H      9.20100000      1.52000000    -14.32600000
O      0.65900000     11.43800000     13.44700000
H      0.83200000     11.96200000     14.22800000
H      0.18400000     10.67300000     13.77200000
O     11.11000000      9.22800000      0.91500000
H     10.55300000      9.74300000      1.49900000
H     10.50200000      8.66200000      0.44000000
O      9.76200000      9.54800000      5.93000000
H      9.01400000      9.28300000      5.39500000
H      9.37100000      9.90500000      6.72800000
O      9.01000000      1.41800000     -9.59800000
H      9.56500000      0.64100000     -9.66200000
H      9.25200000      1.81700000     -8.76300000
O     -4.48800000     -7.34200000     -2.98700000
H     -5.29700000     -7.48200000     -3.47900000
H     -4.71700000     -7.55900000     -2.08300000
O    -10.61000000     -4.33200000     -5.31200000
H    -10.60400000     -3.48700000     -5.76100000
H    -11.49600000     -4.41100000     -4.96000000
O     -7.28300000     15.09000000      5.29700000
H     -7.95200000     14.58600000      5.76100000
H     -6.50200000     14.53800000      5.32800000
O     -7.50300000     11.17700000     -5.50200000
H     -7.97800000     10.87600000     -6.27700000
H     -8.14800000     11.68300000     -5.00800000
O      4.25700000     -6.57600000     10.02700000
H      4.96700000     -7.06800000      9.61400000
H      4.69900000     -5.88100000     10.51500000
O     11.78800000      0.47000000     13.91800000
H     10.93300000      0.79800000     13.64000000
H     12.03800000      1.03900000     14.64600000
O     -6.10100000      8.68800000      1.60700000
H     -5.50700000      8.74800000      2.35500000
H     -6.85300000      9.22500000      1.85500000
O      1.07800000      1.97800000     15.88200000
H      0.21200000      1.75800000     16.22600000
H      1.06000000      1.67200000     14.97500000
O    -12.42200000     -9.58100000     -5.77400000
H    -12.22300000     -8.67700000     -6.01700000
H    -13.37800000     -9.62200000     -5.76600000
O      2.26100000    -16.07000000     -7.28000000
H      1.32400000    -15.87900000     -7.32900000
H      2.67300000    -15.21400000     -7.16000000
O      5.51200000      8.59800000      6.08500000
H      5.94200000      8.90800000      5.28800000
H      5.27800000      7.69000000      5.89300000
O      0.00700000      4.68200000      1.82800000
H      0.83700000      5.13300000      1.67300000
H     -0.52300000      4.88400000      1.05700000
O      7.71700000     -7.33500000      6.41300000
H      8.10300000     -6.46000000      6.38900000
H      7.85600000     -7.63400000      7.31200000
O     -2.81900000     -1.51600000     -7.15600000
H     -2.25600000     -1.90500000     -6.48700000
H     -3.11300000     -2.25900000     -7.68300000
O      4.85000000      1.19100000     -4.75500000
H      5.19500000      0.32900000     -4.51900000
H      4.31400000      1.02900000     -5.53200000
O    -11.57000000      7.87200000      7.16500000
H    -11.20300000      6.98800000      7.16100000
H    -10.80600000      8.44900000      7.18200000
O     -2.47700000     -5.45400000     -7.68100000
H     -2.78200000     -5.96700000     -8.42900000
H     -2.90200000     -5.85700000     -6.92400000
O      2.64300000     -7.64700000    -16.42900000
H      3.34300000     -7.81300000    -15.79700000
H      3.05300000     -7.10600000    -17.10400000
O      1.10900000      2.04200000    -16.08500000
H      0.17100000      2.10600000    -15.90100000
H      1.50000000      2.75700000    -15.58300000
O    -12.70100000     -7.72300000      3.74200000
H    -12.18000000     -6.98200000      3.43200000
H    -12.57300000     -8.40100000      3.07800000
O     -3.55100000      1.08400000     14.39100000
H     -3.87200000      1.74300000     15.00700000
H     -3.26300000      0.35800000     14.94500000
O      6.93000000      4.29200000    -10.95400000
H      7.82800000      3.96200000    -10.93600000
H      6.73200000      4.39800000    -11.88400000
O    -13.76100000      2.85800000     -8.20100000
H    -14.25500000      2.34700000     -8.84200000
H    -14.06500000      3.75700000     -8.32600000
O     10.40400000    -12.70600000     -1.23100000
H      9.65100000    -12.16300000     -0.99900000
H     10.24300000    -13.54000000     -0.78800000
O     -3.30400000     -6.37400000     15.27200000
H     -2.79400000     -6.90800000     14.66400000
H     -4.06900000     -6.09900000     14.76600000
O      0.25300000     13.57800000     11.82900000
H      0.46600000     13.13200000     11.00900000
H      0.45700000     12.93800000     12.51000000
O    -16.42000000     -1.51600000      2.22600000
H    -15.48200000     -1.33100000      2.26700000
H    -16.68800000     -1.20700000      1.36100000
O    -15.45300000     -2.16300000     -6.87200000
H    -14.98900000     -1.87400000     -6.08600000
H    -14.90400000     -1.86700000     -7.59700000
O      2.56400000     11.52900000     -4.62000000
H      1.66100000     11.23100000     -4.50900000
H      2.56600000     12.42100000     -4.27200000
O      5.08300000    -11.27700000    -12.97900000
H      4.58900000    -10.60300000    -12.51100000
H      5.07800000    -12.03000000    -12.38800000
O      9.09800000    -15.90900000      1.57200000
H      8.43200000    -15.41100000      2.04500000
H      9.37400000    -16.58600000      2.19000000
O     -5.58000000      4.98800000     -1.15000000
H     -5.03100000      5.69500000     -0.81100000
H     -5.72400000      5.21500000     -2.06800000
O      2.01800000     14.76800000     -7.04200000
H      2.74600000     14.14800000     -7.01800000
H      1.62000000     14.63800000     -7.90300000
O    -14.67500000      5.68600000     -7.71400000
H    -14.70800000      6.30700000     -6.98700000
H    -15.59100000      5.46300000     -7.88000000
O      3.36000000     -2.74400000     -4.45000000
H      2.56400000     -2.21100000     -4.46700000
H      3.63400000     -2.79500000     -5.36600000
O     -1.61500000     -5.83000000     12.66900000
H     -1.27600000     -6.41200000     11.98900000
H     -2.40800000     -5.45300000     12.28900000
O     13.17300000      0.07000000     -1.71000000
H     13.79300000      0.22700000     -2.42200000
H     13.72000000     -0.20200000     -0.97300000
O      6.26700000      7.09000000     14.32800000
H      7.13900000      6.75000000     14.13100000
H      5.66900000      6.49400000     13.87600000
O     -4.70200000      1.87300000    -11.69800000
H     -3.75700000      1.88500000    -11.85400000
H     -4.84400000      2.55200000    -11.03800000
O     -2.43300000      8.84700000     -9.17500000
H     -1.53700000      9.16400000     -9.06100000
H     -2.33300000      7.98000000     -9.56800000
O     -8.96900000      7.01500000     11.65400000
H     -9.22600000      6.51000000     12.42600000
H     -9.77200000      7.45600000     11.37800000
O     -7.72400000      8.70800000      9.74300000
H     -7.31500000      8.20900000      9.03500000
H     -7.86100000      8.06600000     10.44000000
O    -10.58000000     11.60100000      6.86900000
H    -11.06700000     11.77600000      6.06400000
H    -10.23400000     10.71600000      6.75200000
O    -11.64800000     11.91800000     -2.27300000
H    -11.83800000     11.16700000     -2.83500000
H    -11.61400000     11.55300000     -1.38900000
O      3.28300000     10.97400000     -1.52900000
H      4.01100000     11.49000000     -1.18500000
H      3.18500000     11.27100000     -2.43300000
O      4.25900000      1.35300000      9.30700000
H      3.32800000      1.15300000      9.21000000
H      4.67900000      0.90100000      8.57500000
O     -0.11200000     12.30100000     -2.05500000
H      0.66000000     12.84400000     -2.21300000
H     -0.84200000     12.82000000     -2.39300000
O     -5.28400000    -17.11300000     -4.50900000
H     -4.84100000    -17.08100000     -3.66100000
H     -5.65200000    -16.23600000     -4.62100000
O     15.75700000     -1.89500000      5.97400000
H     16.27300000     -1.94700000      6.77800000
H     15.32500000     -1.04200000      6.02200000
O    -14.91300000     -6.06400000     -4.57800000
H    -15.83800000     -6.08100000     -4.33400000
H    -14.91100000     -5.76600000     -5.48800000
O     17.71500000     -2.27300000      4.27100000
H     17.02500000     -2.30600000      4.93300000
H     17.85400000     -1.33900000      4.11500000
O    -12.64300000     -8.52300000     -9.05200000
H    -12.85100000     -7.66600000     -9.42400000
H    -13.38200000     -8.72000000     -8.47600000
O     -1.99300000     16.32200000     -8.55700000
H     -1.55300000     17.03500000     -8.09400000
H     -1.40100000     15.57500000     -8.46600000
O     -6.75100000      7.85100000     -7.58700000
H     -6.05700000      7.87400000     -6.92900000
H     -7.27900000      8.62900000     -7.40600000
O     -4.81100000     -7.77100000     -0.40400000
H     -5.36100000     -8.54200000     -0.54800000
H     -5.41300000     -7.10900000     -0.06500000
O     12.56900000    -12.06900000      0.53600000
H     12.17000000    -12.47700000     -0.23200000
H     11.97200000    -12.27400000      1.25400000
O      6.68700000     -6.16300000      2.79300000
H      7.55300000     -6.00100000      2.42100000
H      6.43900000     -7.02500000      2.45800000
O     -3.55600000     -4.70100000     -2.77800000
H     -3.73000000     -5.64200000     -2.76700000
H     -2.60900000     -4.63100000     -2.65700000
O     -0.08200000     -8.39600000     12.35900000
H      0.45800000     -8.47300000     11.57300000
H      0.54300000     -8.22900000     13.06400000
O      5.57600000      8.43200000     -0.89800000
H      5.12500000      9.18100000     -1.28700000
H      4.99200000      7.69000000     -1.06200000
O     -2.82400000      3.10500000     -7.99800000
H     -3.45400000      2.48400000     -8.36400000
H     -3.27100000      3.95000000     -8.03600000
O      8.23300000     -2.32100000      2.43900000
H      8.55200000     -3.15800000      2.10200000
H      8.98000000     -1.95100000      2.90900000
O      2.49800000     -7.65600000      6.54500000
H      2.85800000     -8.37900000      7.05800000
H      3.18800000     -7.44100000      5.91700000
O     -8.75800000      5.99500000     -4.34300000
H     -7.87900000      6.11900000     -3.98400000
H     -9.16000000      5.34100000     -3.77200000
O      0.69700000    -15.77800000     -3.00100000
H      1.09500000    -14.95300000     -3.27900000
H      1.32800000    -16.15500000     -2.38800000
O      0.91000000     12.88200000      0.96600000
H      0.50700000     12.47600000      0.19900000
H      1.78800000     13.12800000      0.67400000
O     -5.60500000     -1.21900000     -4.72200000
H     -5.09800000     -1.39700000     -3.92900000
H     -5.58600000     -2.04400000     -5.20800000
O     -5.03800000      7.55200000    -11.15900000
H     -5.97600000      7.72400000    -11.23800000
H     -4.62500000      8.40500000    -11.29100000
O    -11.90200000      3.33200000     -5.96200000
H    -11.45700000      4.10400000     -6.31400000
H    -11.95600000      2.72900000     -6.70300000
O      2.86500000     -3.95800000     15.79900000
H      3.78700000     -4.02700000     16.04800000
H      2.85200000     -4.17900000     14.86700000
O     -1.93200000      9.94500000     12.09200000
H     -1.40000000      9.20200000     12.37600000
H     -2.53400000      9.57400000     11.44600000
O      2.57500000      9.08100000      6.15300000
H      2.22600000      8.26900000      5.78500000
H      3.49100000      9.09500000      5.87600000
O     14.59300000     -7.08700000     -3.03300000
H     15.28100000     -7.30200000     -3.66300000
H     14.61000000     -7.80700000     -2.40300000
O      8.90200000     10.66200000     -5.02300000
H      8.61400000      9.93500000     -4.47100000
H      9.48300000     10.25700000     -5.66700000
O      2.14100000      3.63500000      9.38000000
H      1.67600000      2.80000000      9.44000000
H      2.53400000      3.75300000     10.24500000
O      1.47500000     10.83100000      2.78200000
H      1.08200000     11.41500000      2.13400000
H      1.62500000     11.38700000      3.54600000
O      1.32100000    -14.29200000      9.01200000
H      1.42700000    -14.51300000      9.93800000
H      1.72900000    -15.02000000      8.54400000
O     11.98400000     -6.61600000     -6.66900000
H     11.28400000     -7.25100000     -6.51400000
H     12.07400000     -6.15100000     -5.83700000
O    -13.80500000      0.63500000     -6.32200000
H    -13.76000000      1.44100000     -6.83700000
H    -14.63700000      0.69700000     -5.85300000
O      3.86800000      5.54000000     -6.01200000
H      3.42000000      5.24800000     -6.80600000
H      4.45600000      4.81800000     -5.78900000
O    -11.49900000     -5.91200000    -12.18900000
H    -11.58700000     -5.01300000    -12.50500000
H    -12.07900000     -5.95700000    -11.42900000
O     -9.43000000     -4.50500000      8.78000000
H     -9.39200000     -4.11700000      7.90600000
H     -8.54700000     -4.84200000      8.93100000
O     -1.54000000      6.69000000     10.92500000
H     -1.34300000      6.19800000     10.12900000
H     -0.79100000      6.52900000     11.49900000
O     10.97000000      7.69900000    -10.62300000
H     11.46000000      8.11900000    -11.32900000
H     10.07500000      8.02200000    -10.72800000
O      2.18600000      6.39000000    -10.95000000
H      2.79900000      7.09200000    -10.73300000
H      2.00100000      6.51400000    -11.88100000
O      9.30000000      4.19400000      1.16500000
H      9.01700000      3.56100000      0.50500000
H      9.31300000      5.03200000      0.70300000
O     -1.48200000     14.47300000      9.06000000
H     -0.53300000     14.52100000      8.94300000
H     -1.73300000     13.64900000      8.64300000
O    -13.69400000      7.32800000     -1.55700000
H    -14.43200000      7.10300000     -0.99000000
H    -13.36000000      6.48500000     -1.86200000
O      5.07200000     12.38800000    -11.54500000
H      4.49500000     12.57300000    -12.28500000
H      5.48300000     11.55200000    -11.76500000
O     -1.34300000    -11.70200000      3.36500000
H     -0.45900000    -11.51700000      3.04700000
H     -1.90400000    -11.09900000      2.87800000
O     -5.78900000     -3.98500000     -6.13500000
H     -5.13500000     -4.47200000     -5.63400000
H     -5.54200000     -4.12300000     -7.04900000
O      8.78400000     -8.16600000    -13.47800000
H      8.57700000     -8.49500000    -14.35300000
H      8.80200000     -7.21400000    -13.57800000
O     11.16900000     -4.75900000    -12.59400000
H     11.68900000     -5.39700000    -13.08200000
H     10.41300000     -4.58600000    -13.15600000
O      5.91500000     -6.63800000    -12.77000000
H      6.65900000     -6.96300000    -12.26400000
H      5.30400000     -6.30800000    -12.11100000
O    -13.76700000     -3.81500000      0.25600000
H    -13.53100000     -3.65300000     -0.65800000
H    -13.43800000     -3.05100000      0.72800000
O     -7.60300000     -2.38600000      3.80600000
H     -8.01100000     -2.72500000      3.00900000
H     -8.06000000     -1.56400000      3.97900000
O      6.79800000    -14.97800000      3.15800000
H      5.84500000    -15.01300000      3.07700000
H      6.97200000    -15.24900000      4.06000000
O      3.41300000    -13.98000000     -2.00100000
H      3.41800000    -13.04700000     -2.21500000
H      4.18800000    -14.33000000     -2.44000000
O     13.02200000      3.16300000     -6.21200000
H     13.85800000      2.96600000     -6.63400000
H     13.22900000      3.20400000     -5.27800000
O      6.95000000     12.07400000      5.05700000
H      7.51700000     12.80900000      5.29200000
H      6.54000000     11.81600000      5.88200000
O     -1.71800000      0.76400000     -5.13000000
H     -2.66000000      0.93400000     -5.14100000
H     -1.64500000     -0.18500000     -5.22700000
O     -6.81500000     -6.59800000     -9.42500000
H     -7.01900000     -7.50500000     -9.65400000
H     -7.56000000     -6.09400000     -9.75300000
O    -16.09100000      6.54300000     -5.70100000
H    -16.91600000      6.48200000     -5.21900000
H    -15.58900000      5.78000000     -5.41500000
O      0.80100000    -15.81500000      3.74900000
H     -0.02600000    -15.36000000      3.91100000
H      1.07500000    -16.12600000      4.61100000
O      2.82600000    -11.90100000     10.75000000
H      2.11000000    -11.75400000     10.13300000
H      2.39100000    -12.09200000     11.58100000
O      7.39800000     15.53200000      3.59200000
H      7.57100000     15.50200000      2.65100000
H      8.05800000     16.13300000      3.93800000
O     -1.47700000     -2.99700000     13.54500000
H     -0.94400000     -2.79300000     12.77600000
H     -1.54900000     -3.95100000     13.54000000
O     10.35500000      3.22900000     10.28900000
H     10.12500000      3.84600000      9.59400000
H     11.00400000      2.65000000      9.89000000
O     -2.71300000     13.69600000      1.26700000
H     -3.09200000     12.81700000      1.28100000
H     -3.38700000     14.25400000      1.65300000
O      9.57300000     -9.32400000      1.83400000
H     10.25900000     -8.67500000      1.99000000
H      8.90400000     -9.12800000      2.49000000
O     -8.03900000     -2.52300000     12.51300000
H     -7.85300000     -2.16000000     11.64800000
H     -8.90500000     -2.92200000     12.42400000
O    -13.25300000     -2.05500000      9.10600000
H    -13.21000000     -1.19200000      9.51800000
H    -12.82800000     -2.64100000      9.73100000
O     -6.42800000     14.08900000     -0.54800000
H     -6.74800000     14.24900000      0.34000000
H     -5.87700000     14.84700000     -0.74400000
O     -3.09800000     10.11500000     -0.21900000
H     -2.42600000     10.56600000     -0.73000000
H     -3.71300000     10.80500000      0.03000000
O    -12.37600000    -12.28600000      6.07900000
H    -11.50100000    -12.40000000      6.44900000
H    -12.51600000    -11.33900000      6.08300000
O     -0.27100000     -6.47500000     -8.64500000
H     -0.89700000     -5.76600000     -8.49900000
H      0.56000000     -6.13200000     -8.31800000
O      4.63000000    -10.79700000     -1.97000000
H      4.80500000     -9.93700000     -1.58900000
H      5.31300000    -11.36300000     -1.60900000
O     -0.78300000      7.73900000     -4.01000000
H     -0.71000000      8.16500000     -3.15500000
H      0.11500000      7.49700000     -4.23400000
O     11.27500000     -3.34600000     11.44200000
H     10.39000000     -3.25000000     11.08900000
H     11.29500000     -2.76300000     12.20000000
O     -8.19700000     13.86100000     -3.02900000
H     -7.71900000     14.04200000     -2.22000000
H     -9.11100000     13.78400000     -2.75600000
O     -7.31000000     -3.80500000     14.90600000
H     -7.15000000     -3.30100000     14.10800000
H     -8.26100000     -3.78300000     15.01600000
O      6.14700000     -1.18700000     -4.15800000
H      6.90100000     -1.77600000     -4.13300000
H      5.41500000     -1.72200000     -3.85100000
O    -10.74200000    -12.41800000      1.34600000
H    -11.68600000    -12.56900000      1.28700000
H    -10.37500000    -13.27600000      1.55700000
O     -1.87100000      6.41000000     -0.36300000
H     -1.91000000      5.80900000     -1.10700000
H     -2.78600000      6.54000000     -0.11300000
O     -7.13200000    -10.61600000      1.82500000
H     -6.53600000    -10.06900000      2.33700000
H     -7.17500000    -11.44100000      2.30900000
O     -4.78600000      1.11700000     -5.71000000
H     -5.03800000      0.21600000     -5.50600000
H     -4.66700000      1.12300000     -6.66000000
O     -0.97100000     16.47300000     -4.82800000
H     -1.75000000     17.03000000     -4.83700000
H     -0.27500000     17.02900000     -5.17800000
O     12.74600000     -8.30800000      3.36500000
H     12.25000000     -7.76900000      2.74900000
H     13.36200000     -8.79400000      2.81700000
O     -4.08700000    -10.21500000     -3.82000000
H     -3.18600000    -10.52800000     -3.75000000
H     -4.07500000     -9.35500000     -3.40100000
O      4.84700000     -2.70300000      8.93600000
H      4.10900000     -2.14300000      9.17700000
H      5.33100000     -2.19500000      8.28600000
O     -8.49000000     -0.72300000     -9.69900000
H     -8.45500000      0.00300000     -9.07600000
H     -7.63600000     -0.71000000    -10.13100000
O     -3.92900000     15.55300000     -1.14400000
H     -3.25200000     15.03700000     -1.58300000
H     -3.57800000     15.71400000     -0.26900000
O     -1.36600000     -3.15600000      3.61100000
H     -2.11200000     -3.39200000      3.06000000
H     -0.61100000     -3.55000000      3.17400000
O    -16.06200000     -2.55000000     -0.62400000
H    -16.48400000     -3.03800000     -1.33100000
H    -15.86900000     -3.21100000      0.04100000
O     12.90500000      3.63000000      0.98900000
H     12.20300000      3.18000000      1.45900000
H     12.50200000      4.43900000      0.67300000
O      6.46800000      4.26400000     13.40000000
H      7.29200000      4.01800000     12.97900000
H      5.82100000      3.66400000     13.02900000
O      4.39300000     -3.15300000    -12.21700000
H      5.16500000     -2.60600000    -12.36200000
H      3.77000000     -2.87100000    -12.88600000
O     -0.98500000     -2.06900000     -5.03400000
H     -0.30600000     -1.50600000     -4.66300000
H     -1.16700000     -2.71000000     -4.34700000
O     11.29000000     -2.24700000    -11.68200000
H     11.19700000     -3.14300000    -12.00400000
H     10.84600000     -1.70900000    -12.33800000
O    -10.67400000      5.45300000      7.41400000
H     -9.80900000      5.37400000      7.81700000
H    -10.84700000      4.58700000      7.04500000
O      9.96500000      6.66200000     -6.33000000
H      9.25700000      6.06400000     -6.56900000
H     10.36900000      6.26100000     -5.56000000
O      0.47800000    -11.63300000     12.34000000
H      1.28000000    -11.58700000     12.86100000
H     -0.19900000    -11.89100000     12.96500000
O    -15.85500000      3.92700000      4.28400000
H    -15.56200000      4.80500000      4.04000000
H    -16.32400000      4.05200000      5.10900000
O     12.30100000      6.69900000      0.49900000
H     12.31200000      7.62200000      0.24400000
H     12.52400000      6.70500000      1.43000000
O     -2.29100000      9.71000000      6.93000000
H     -2.13400000      9.22800000      7.74100000
H     -1.68900000      9.31800000      6.29800000
O      8.14400000      8.91200000      3.96000000
H      8.57300000      9.71600000      3.66700000
H      7.49200000      8.72800000      3.28400000
O      8.56300000      8.17000000     -3.76800000
H      9.13200000      7.66300000     -4.34600000
H      7.67600000      7.90700000     -4.01300000
O      1.84300000     -5.20900000     -7.64600000
H      2.41700000     -5.92200000     -7.92400000
H      2.32200000     -4.41300000     -7.87600000
O      8.65700000    -10.73100000     -2.74200000
H      8.64500000     -9.88200000     -3.18400000
H      9.16100000    -11.29800000     -3.32600000
O      8.73400000     -2.77900000     10.05700000
H      8.27600000     -1.97700000      9.80400000
H      9.02400000     -3.16100000      9.22900000
O     13.98800000     -4.05200000     -8.56200000
H     14.48000000     -4.48000000     -9.26300000
H     13.68900000     -3.22800000     -8.94700000
O     -7.91400000     10.05500000    -13.00100000
H     -7.06700000     10.21300000    -12.58500000
H     -7.94400000     10.67700000    -13.72800000
O      6.95100000    -15.41900000      7.74300000
H      6.79400000    -14.60600000      7.26200000
H      6.99000000    -16.09400000      7.06500000
O      5.54600000      5.54100000      8.28300000
H      6.07900000      4.74700000      8.33200000
H      6.17400000      6.25700000      8.37700000
O     -3.96900000     -6.57600000     -9.87700000
H     -3.65500000     -7.47300000     -9.76800000
H     -4.92100000     -6.64600000     -9.81000000
O    -13.74100000     -1.70600000      2.99600000
H    -12.87200000     -1.87200000      2.63100000
H    -13.57500000     -1.17800000      3.77700000
O    -17.60600000      0.87400000      0.85000000
H    -17.96000000      0.29000000      1.52000000
H    -17.64300000      1.74400000      1.24700000
O     -4.59900000      8.86500000      3.75400000
H     -4.19900000      9.68000000      4.05800000
H     -4.01800000      8.17700000      4.07900000
O      1.48100000     -4.99600000    -15.51400000
H      1.97200000     -5.80600000    -15.64600000
H      0.68200000     -5.27000000    -15.06300000
O     -3.26300000     -3.46100000    -15.77100000
H     -3.29600000     -4.37100000    -16.06600000
H     -2.48800000     -3.42000000    -15.21000000
O     -3.49500000    -10.75700000      1.81500000
H     -4.30400000    -11.05400000      1.39800000
H     -3.72700000     -9.92000000      2.21800000
O      4.61800000      1.25600000      6.21900000
H      5.03200000      1.50300000      5.39300000
H      4.41800000      2.09000000      6.64500000
O     -6.73600000      5.61500000     10.58800000
H     -6.10200000      5.24400000     11.20100000
H     -7.33800000      6.11500000     11.14000000
O      5.92800000      2.18500000      4.01400000
H      6.55000000      2.90800000      4.09900000
H      5.83600000      2.05800000      3.07000000
O      9.73200000      5.42900000      7.71200000
H      9.47400000      5.91000000      8.49800000
H      9.05700000      5.64500000      7.06800000
O     -3.53500000     12.71100000     11.40800000
H     -3.19400000     11.83900000     11.20800000
H     -2.80200000     13.30100000     11.23300000
O     -6.39700000     12.79300000     10.79100000
H     -5.54300000     12.81900000     11.22400000
H     -6.19800000     12.91100000      9.86200000
O     -5.02400000     -8.59500000     11.83200000
H     -5.07000000     -9.54900000     11.89800000
H     -4.85100000     -8.30200000     12.72700000
O     16.17100000     -0.03300000     -6.63400000
H     16.14800000      0.84000000     -7.02500000
H     15.42200000     -0.04800000     -6.03800000
O     -7.85100000      2.88600000     13.20300000
H     -6.93800000      3.08100000     13.41400000
H     -7.87800000      1.93400000     13.11400000
O      4.44200000      2.58400000     12.48300000
H      4.87300000      1.86400000     12.02400000
H      3.50700000      2.43600000     12.33900000
O     11.00800000      2.30800000    -11.36400000
H     10.10600000      2.12000000    -11.10400000
H     11.42800000      2.61700000    -10.56100000
O      4.06200000    -15.77000000      5.01900000
H      3.87400000    -14.91200000      5.40000000
H      3.61100000    -16.39000000      5.59200000
O     10.62800000     13.96500000      4.60700000
H     11.16100000     13.66500000      3.87100000
H     10.59800000     13.21700000      5.20300000
O      8.14700000     11.67300000     -8.12500000
H      8.73300000     11.00400000     -7.77100000
H      7.33300000     11.20400000     -8.31100000
O     -7.59300000    -12.04800000     -2.01000000
H     -8.42600000    -12.52000000     -2.01600000
H     -7.50700000    -11.70000000     -2.89700000
O      6.70700000    -12.79700000     -5.38400000
H      6.00800000    -12.18200000     -5.16100000
H      6.27300000    -13.65000000     -5.41600000
O     -7.17200000     -5.36500000    -12.71300000
H     -7.56400000     -5.18500000    -13.56700000
H     -6.98400000     -6.30400000    -12.72900000
O     -7.61200000      1.83100000     -8.23900000
H     -7.59200000      2.32700000     -7.42000000
H     -7.03100000      2.31500000     -8.82600000
O      3.10900000     12.16800000     -9.51400000
H      3.83200000     12.00300000    -10.11900000
H      3.50200000     12.09200000     -8.64500000
O      3.99700000     -4.45500000      7.12000000
H      4.35100000     -3.89100000      7.80800000
H      3.96900000     -5.32700000      7.51500000
O     -8.96400000      2.96200000      2.06100000
H     -8.54100000      2.63100000      2.85300000
H     -8.38400000      2.68900000      1.34900000
O     -0.28400000     11.89900000      7.71900000
H     -0.49400000     12.45400000      6.96800000
H     -1.00900000     11.27600000      7.76800000
O    -12.59700000     -8.43000000      0.77000000
H    -13.41500000     -8.91500000      0.88100000
H    -12.72100000     -7.93400000     -0.03900000
O      7.28300000      7.21600000    -12.48200000
H      8.04400000      6.71600000    -12.77800000
H      7.54400000      7.56500000    -11.62900000
O     -5.14300000     -9.18400000    -11.74000000
H     -5.69100000     -8.91700000    -12.47800000
H     -4.26900000     -9.28700000    -12.11600000
O     -0.87300000      5.69300000     -6.33500000
H     -0.12900000      5.09600000     -6.26000000
H     -0.55100000      6.52200000     -5.98000000
O     -4.25300000      4.67100000    -13.85200000
H     -4.99600000      4.86700000    -13.28200000
H     -4.09200000      5.48700000    -14.32600000
O      5.56100000      3.88200000     -4.86200000
H      6.24500000      3.73100000     -5.51500000
H      5.31300000      3.00500000     -4.56700000
O     -7.44600000      5.69100000    -15.23600000
H     -7.82200000      6.55000000    -15.04600000
H     -6.69300000      5.87900000    -15.79700000
O     10.11700000     -0.95300000      3.93200000
H     11.02800000     -0.66500000      3.88100000
H     10.13700000     -1.70700000      4.52100000
O     -6.27000000      7.54300000      7.57100000
H     -5.60100000      6.87600000      7.72500000
H     -5.84000000      8.18800000      7.01000000
O     11.27000000     -0.89800000     -6.61300000
H     11.75300000     -1.71800000     -6.51200000
H     10.87100000     -0.96100000     -7.48100000
O      4.50000000    -12.30600000     -8.10500000
H      4.15900000    -12.44300000     -7.22100000
H      3.85200000    -12.71600000     -8.67800000
O    -13.82500000      0.58400000     -2.65200000
H    -14.49100000      0.68600000     -3.33200000
H    -14.32000000      0.56500000     -1.83300000
O     -0.69600000     13.09900000      5.32700000
H     -0.70100000     13.48900000      4.45200000
H      0.11100000     12.58600000      5.35600000
O      4.11800000      2.63800000     15.12800000
H      3.79100000      1.74800000     15.25500000
H      3.98500000      2.81200000     14.19600000
O      5.09200000     15.48000000     -3.92200000
H      4.17200000     15.55400000     -4.17500000
H      5.57800000     15.77400000     -4.69300000
O     10.33100000     -9.08800000     -7.22400000
H     11.02500000     -9.50900000     -6.71600000
H      9.54200000     -9.58600000     -7.01000000
O    -10.03000000      7.34200000    -12.83600000
H    -10.95300000      7.55600000    -12.97500000
H     -9.59100000      7.64700000    -13.63000000
O     -0.84200000    -10.81800000    -11.95000000
H     -0.14800000    -11.19500000    -11.40900000
H     -1.32200000    -11.57500000    -12.28600000
O      3.99000000      0.18100000    -10.91900000
H      4.68900000      0.75700000    -11.23000000
H      4.35200000     -0.70100000    -11.00200000
O     10.31100000    -11.21500000      4.83900000
H     10.86300000    -11.82500000      4.35000000
H     10.88800000    -10.47800000      5.04000000
O      3.80300000      8.60000000     10.96000000
H      3.77700000      8.07000000     11.75600000
H      3.55600000      7.99600000     10.26100000
O      5.92400000      9.72400000    -12.34700000
H      6.35000000      8.86800000    -12.31700000
H      5.00600000      9.54200000    -12.14900000
O     14.57500000      8.63900000     -4.82200000
H     14.95200000      7.83200000     -5.17200000
H     14.20800000      8.38600000     -3.97500000
O     -4.61400000      8.17900000     -5.90600000
H     -4.08000000      8.94200000     -6.12900000
H     -4.24200000      7.85900000     -5.08400000
O     -6.75500000    -14.95200000     -4.21900000
H     -7.15600000    -14.94300000     -3.35100000
H     -7.49300000    -15.03200000     -4.82400000
O    -11.30000000     14.17600000      2.16000000
H    -10.96300000     15.00300000      1.81600000
H    -10.83300000     13.50200000      1.66700000
O     -7.97800000     -9.38000000     -7.58800000
H     -7.93000000     -9.38600000     -8.54400000
H     -8.77800000     -9.86700000     -7.38600000
O    -12.35400000      5.21400000      9.37600000
H    -12.06700000      4.81600000     10.19800000
H    -11.54400000      5.36800000      8.88900000
O     -2.60600000     -8.79500000     13.88800000
H     -3.12600000     -9.50700000     13.51500000
H     -1.74900000     -8.87900000     13.47000000
O      7.85100000     -5.32300000     10.91000000
H      6.91100000     -5.14300000     10.90200000
H      8.25900000     -4.46800000     11.04400000
O     15.67300000     -7.00200000      0.52800000
H     15.50300000     -7.60800000     -0.19300000
H     14.81900000     -6.87500000      0.94100000
O    -13.14800000     -6.09900000    -10.06800000
H    -14.01500000     -5.95600000    -10.44600000
H    -13.01800000     -5.35800000     -9.47700000
O      0.56100000      5.02500000     15.96600000
H      0.77100000      4.12700000     15.71100000
H     -0.30900000      4.96300000     16.36100000
O      5.87300000     10.10700000     -9.22400000
H      5.28300000      9.39800000     -8.96600000
H      5.39900000     10.57500000     -9.91200000
O      3.40600000      5.16200000     16.21200000
H      3.69300000      4.37200000     15.75300000
H      2.45400000      5.16200000     16.11700000
O     -6.63800000     16.09000000     -4.25100000
H     -5.91300000     15.49700000     -4.44600000
H     -7.37700000     15.51100000     -4.06300000
O     -0.96900000      1.34600000      5.22800000
H     -1.60600000      1.07000000      4.56900000
H     -0.47900000      2.05200000      4.80600000
O      1.83800000     -7.91100000     10.31000000
H      2.52000000     -7.31900000      9.99300000
H      1.92700000     -8.69300000      9.76600000
O      5.93200000     -8.62300000      8.91100000
H      6.18700000     -9.25200000      9.58600000
H      6.73000000     -8.48000000      8.40300000
O    -11.86700000      0.84500000     -9.30800000
H    -11.17700000      1.48600000     -9.48000000
H    -12.55200000      1.34500000     -8.86400000
O    -13.19200000    -13.07300000     -3.63500000
H    -13.42800000    -13.37100000     -4.51400000
H    -12.44000000    -12.49700000     -3.77100000
O      5.28400000      0.27800000     -8.50000000
H      4.76900000      0.51700000     -9.27000000
H      5.93100000     -0.34700000     -8.82800000
O     13.16000000      6.68900000      3.15400000
H     13.41000000      7.61100000      3.10100000
H     12.60700000      6.63500000      3.93400000
O     -8.91600000      0.72900000     -5.75600000
H     -9.07200000      1.51700000     -5.23700000
H     -8.41700000      1.03600000     -6.51300000
O    -11.23600000      5.16700000      4.15200000
H    -12.05000000      5.13100000      3.65100000
H    -10.99400000      4.25000000      4.28200000
O      1.96700000     -9.85700000      4.24300000
H      1.74500000    -10.23500000      5.09300000
H      2.86700000    -10.14100000      4.08300000
O    -12.05500000     -1.13600000     -5.45800000
H    -12.79700000     -0.61200000     -5.76100000
H    -11.34800000     -0.92300000     -6.06700000
O     -1.28700000      4.56400000      9.01500000
H     -1.84300000      3.78800000      8.94900000
H     -0.40500000      4.21700000      9.14600000
O      0.80500000     -4.09000000     -0.75500000
H      0.44600000     -4.97400000     -0.83500000
H      0.93900000     -3.97000000      0.18500000
O     -6.82100000      7.80100000     14.49400000
H     -6.56500000      7.91100000     13.57800000
H     -7.18200000      8.65100000     14.74500000
O      6.92000000    -12.45900000     -1.20700000
H      7.52200000    -11.91200000     -1.71200000
H      6.93900000    -13.30800000     -1.64900000
O     -8.03600000      0.47900000     16.88900000
H     -8.79900000      1.04600000     16.77700000
H     -7.78900000      0.23300000     15.99700000
O     -8.15400000    -10.71700000     -4.26100000
H     -7.93000000     -9.83800000     -4.56800000
H     -7.76100000    -11.30400000     -4.90700000
O      2.59800000     -4.04600000      4.92000000
H      3.11100000     -3.91600000      4.12300000
H      3.24900000     -4.07200000      5.62200000
O     -4.07400000      7.07200000      9.93800000
H     -3.18200000      6.97200000     10.27200000
H     -4.13500000      6.43400000      9.22700000
O     -6.03000000      3.78900000     -9.50000000
H     -6.04900000      4.61400000     -9.01500000
H     -6.44000000      3.99500000    -10.34000000
O      8.93200000     -3.43100000      7.45900000
H      8.45900000     -3.72700000      6.68100000
H      9.75800000     -3.08600000      7.12000000
O      5.36400000     -2.65800000     13.27500000
H      4.93700000     -1.81900000     13.10100000
H      6.28400000     -2.50800000     13.05800000
O    -10.03000000      7.97500000      4.46200000
H    -10.25800000      7.16500000      4.91800000
H     -9.14600000      8.18200000      4.76800000
O     -0.18900000     10.83900000     -4.57100000
H     -0.67800000     10.04000000     -4.37400000
H     -0.78400000     11.55000000     -4.33400000
O     -3.72400000    -13.04800000     -3.19600000
H     -3.01100000    -12.41600000     -3.10200000
H     -3.41200000    -13.66500000     -3.85700000
O      7.96900000     -2.09000000     12.99600000
H      8.10200000     -1.87500000     13.91900000
H      8.70200000     -1.67300000     12.54400000
O     -2.17300000     -8.78900000     -0.73500000
H     -2.85700000     -9.15900000     -1.29300000
H     -2.54300000     -7.96700000     -0.41500000
O      2.89100000     -4.53700000    -10.39800000
H      2.05200000     -4.08100000    -10.46600000
H      3.43700000     -4.13600000    -11.07400000
O     -9.02800000     -1.10300000     -0.46800000
H     -8.68500000     -1.76200000      0.13600000
H     -8.76200000     -1.41100000     -1.33500000
O     -1.73900000     -4.19200000     16.60400000
H     -2.05500000     -3.80600000     17.42200000
H     -2.36000000     -4.89500000     16.41500000
O     -9.89000000    -11.58800000      7.31300000
H     -8.94800000    -11.48700000      7.17900000
H    -10.25900000    -10.74000000      7.06600000
O      6.07300000     -2.13200000      4.10900000
H      5.20700000     -2.06600000      3.70500000
H      6.66000000     -2.34500000      3.38300000
O    -12.30300000      5.04100000     -1.87700000
H    -11.46400000      5.46400000     -1.69300000
H    -12.06900000      4.15000000     -2.13900000
O     -4.68300000      9.94800000     14.56800000
H     -5.31200000     10.62900000     14.80700000
H     -5.18600000      9.33600000     14.03000000
O     -7.53900000     -8.32400000    -13.77500000
H     -8.17100000     -8.01300000    -13.12700000
H     -7.99800000     -9.02000000    -14.24300000
O      9.86400000      9.44300000     -7.30000000
H      9.84600000      8.48600000     -7.32900000
H     10.58700000      9.68600000     -7.87800000
O     12.24500000     -9.61100000     -4.93300000
H     12.28400000    -10.36800000     -4.34900000
H     13.01300000     -9.70400000     -5.49700000
O     -5.43300000     -2.81500000     17.21300000
H     -5.76300000     -3.45400000     17.84500000
H     -5.99700000     -2.92300000     16.44700000
O      3.08100000    -13.75400000      6.84000000
H      2.52700000    -13.26400000      7.44700000
H      2.63300000    -13.68400000      5.99700000
O      3.99300000    -13.16100000      0.73900000
H      3.70800000    -13.41200000     -0.14000000
H      4.07500000    -13.98900000      1.21100000
O    -11.51000000     11.78500000     -6.23300000
H    -11.80500000     11.29700000     -5.46400000
H    -10.70900000     11.33700000     -6.50800000
O    -15.25500000      0.12600000     -0.58100000
H    -15.28200000     -0.82900000     -0.51500000
H    -16.05600000      0.41800000     -0.14700000
O      6.89200000     -4.31000000      5.44400000
H      6.11000000     -4.44800000      5.97800000
H      6.68200000     -3.54800000      4.90400000
O      6.58500000     -1.51500000    -12.54000000
H      6.67100000     -0.63400000    -12.17700000
H      6.10000000     -1.39200000    -13.35600000
O    -11.13400000     -2.95900000     12.76000000
H    -11.57700000     -2.11700000     12.87000000
H    -10.82800000     -3.18400000     13.63900000
O      8.10200000      8.36900000    -10.16600000
H      7.65900000      7.72700000     -9.61100000
H      7.89800000      9.21300000     -9.76400000
O      2.84600000      9.25800000     14.76200000
H      2.18300000      9.72800000     15.26800000
H      3.67200000      9.46400000     15.19900000
O      5.03700000     -1.23400000     -0.90600000
H      5.67000000     -1.89700000     -0.63100000
H      4.22200000     -1.71900000     -1.03600000
O     -1.01700000     -2.03500000    -14.54000000
H     -0.48000000     -2.53500000    -13.92600000
H     -1.24700000     -1.23700000    -14.06400000
O     16.12200000      2.77500000     -6.75700000
H     16.26300000      3.48500000     -7.38400000
H     16.22200000      3.19000000     -5.90000000
O      6.68500000    -15.29700000     -2.20000000
H      6.53300000    -15.56300000     -1.29300000
H      7.50400000    -15.72900000     -2.44100000
O     -0.01800000     -7.65800000    -15.34800000
H      0.71200000     -7.94600000    -15.89700000
H      0.16000000     -8.04400000    -14.49100000
O      5.93900000     -1.33800000      7.05300000
H      6.23500000     -1.33100000      6.14300000
H      5.31900000     -0.61200000      7.10900000
O      7.94600000     15.29700000     -7.31100000
H      7.44000000     14.59900000     -6.89500000
H      7.72100000     16.08400000     -6.81500000
O     -5.13900000    -12.36700000     -0.82400000
H     -4.63000000    -12.48900000     -1.62500000
H     -6.00300000    -12.08900000     -1.12900000
O      6.32500000     -4.27800000    -15.14500000
H      5.47500000     -4.68900000    -14.98700000
H      6.16100000     -3.65100000    -15.84800000
O     -7.70900000      7.64400000    -11.03400000
H     -8.09700000      8.10600000    -10.29100000
H     -8.34800000      7.74400000    -11.74000000
O     -1.31500000     15.03600000     -2.41100000
H     -1.10300000     15.45500000     -3.24600000
H     -0.80300000     15.52000000     -1.76300000
O     -2.41100000     12.62000000     -4.48600000
H     -1.79100000     13.13000000     -5.00700000
H     -3.25700000     13.04100000     -4.64100000
O     -5.31600000     -3.64900000    -11.68200000
H     -5.92700000     -4.38100000    -11.76800000
H     -5.50200000     -3.09100000    -12.43600000
O     13.03900000     -4.34500000     -2.91800000
H     13.08600000     -4.11300000     -3.84600000
H     13.51600000     -5.17300000     -2.85400000
O      1.21600000    -12.38300000      2.02300000
H      2.14700000    -12.20500000      1.88600000
H      1.03500000    -13.14600000      1.47400000
O      9.67800000      5.37900000     13.89200000
H     10.20400000      5.86800000     13.25900000
H      9.28900000      4.66800000     13.38300000
O      6.94200000     15.82000000     -1.56600000
H      6.49400000     15.57200000     -2.37500000
H      6.63500000     16.70800000     -1.38600000
O      0.98400000      2.23000000     -8.92100000
H      0.53400000      1.40500000     -9.10200000
H      0.76400000      2.42900000     -8.01100000
O    -13.70700000     -0.04200000      5.59400000
H    -13.82200000      0.89500000      5.75100000
H    -14.37200000     -0.46000000      6.14100000
O     -7.57600000     -9.03400000    -10.23700000
H     -6.74800000     -9.02200000    -10.71700000
H     -8.24300000     -8.88100000    -10.90700000
O     10.96400000     -4.59000000     -8.76600000
H     10.95900000     -5.53100000     -8.59100000
H     11.89200000     -4.35700000     -8.79900000
O      5.14900000     -4.28800000     11.19300000
H      5.06300000     -3.72500000     11.96200000
H      5.17100000     -3.68100000     10.45300000
O      1.52300000     -5.48800000     -5.07200000
H      1.59500000     -5.39000000     -6.02100000
H      2.24200000     -4.96200000     -4.72200000
O     -3.62700000      7.42500000     -3.36000000
H     -2.74700000      7.70900000     -3.60700000
H     -3.63000000      7.45900000     -2.40300000
O     13.89100000      5.37100000     -9.69900000
H     13.90700000      6.21600000    -10.15000000
H     13.13700000      5.42700000     -9.11200000
O     -8.73700000    -10.23500000     10.01300000
H     -8.43000000     -9.60800000      9.35800000
H     -9.56500000     -9.86900000     10.32500000
O      3.00700000     -9.49200000    -12.19400000
H      3.14300000     -9.45200000    -11.24700000
H      2.79100000     -8.59300000    -12.44200000
O     -4.56000000     12.71700000     -9.97400000
H     -5.16300000     13.45700000    -10.05200000
H     -5.11900000     11.97600000     -9.74200000
O     -3.58400000      2.10200000     11.71200000
H     -4.05600000      2.91100000     11.91000000
H     -3.66600000      1.57600000     12.50800000
O    -10.45000000     -9.81000000      2.06300000
H    -10.53800000    -10.70500000      1.73500000
H    -11.09900000     -9.30900000      1.56900000
O      2.28500000     -0.23300000    -14.83100000
H      1.98500000     -0.92100000    -15.42400000
H      2.00200000      0.58200000    -15.24600000
O      1.46000000      8.68800000      8.74900000
H      1.83200000      8.94100000      7.90400000
H      1.90900000      7.87400000      8.97600000
O     -1.56800000     16.37200000      4.49600000
H     -1.17900000     15.62900000      4.03400000
H     -2.49400000     16.34400000      4.25600000
O     -9.30000000    -14.70300000      1.89400000
H     -8.40900000    -14.83800000      1.57200000
H     -9.27500000    -15.00900000      2.80100000
O      1.32800000      3.45800000    -11.34500000
H      2.15300000      3.24800000    -11.78300000
H      1.32400000      2.90500000    -10.56400000
O      9.37400000     -6.33000000      4.15500000
H      8.71300000     -7.02000000      4.21000000
H      9.56600000     -6.25800000      3.22000000
O      2.64200000     -9.72400000     -6.32300000
H      2.08600000     -9.12000000     -5.83000000
H      2.18400000    -10.56400000     -6.27500000
O     -4.28500000    -13.31000000     10.53800000
H     -3.48100000    -13.77300000     10.77200000
H     -4.98000000    -13.95400000     10.67100000
O    -15.59800000      4.79400000      1.45400000
H    -15.53400000      3.83900000      1.42600000
H    -16.30900000      4.96800000      2.07200000
O     -9.41700000      9.89600000    -10.55400000
H    -10.35400000      9.96000000    -10.73700000
H     -9.01300000      9.77200000    -11.41400000
O     -3.09700000     -9.86100000    -13.43900000
H     -2.94300000     -9.67800000    -14.36600000
H     -2.30100000     -9.56000000    -13.00100000
O    -11.68300000     -6.56200000     12.52300000
H    -11.55900000     -5.63200000     12.70900000
H    -12.52500000     -6.77800000     12.92400000
O    -15.75200000     -4.76200000      5.99100000
H    -16.63200000     -4.43800000      6.18100000
H    -15.74100000     -5.65100000      6.34700000
O     -7.97400000      4.71800000      8.10200000
H     -7.54800000      5.29400000      8.73700000
H     -7.74600000      5.09100000      7.25100000
O     -9.86400000      5.48900000     13.69900000
H    -10.60800000      5.18200000     14.21600000
H     -9.20100000      4.80700000     13.80500000
O      6.91000000      0.98200000     11.56000000
H      6.82900000      0.63800000     10.67100000
H      6.45600000      0.34100000     12.10700000
O     -2.30700000     -0.73000000    -17.18500000
H     -2.20900000     -1.28500000    -16.41200000
H     -3.22600000     -0.46200000    -17.17400000
O     -3.64900000     12.04500000      4.69500000
H     -2.99200000     11.58000000      4.17600000
H     -3.16300000     12.38000000      5.44900000
O      0.72700000    -11.71100000     -7.34100000
H      0.68000000    -10.78100000     -7.56100000
H     -0.08200000    -12.08200000     -7.69500000
O     -0.35800000     -8.85100000      7.05200000
H     -0.71300000     -8.61600000      6.19400000
H      0.51000000     -8.44800000      7.07100000
O      1.77400000      4.13900000    -14.06500000
H      2.33100000      4.91600000    -14.11000000
H      1.26000000      4.25800000    -13.26600000
O     -2.43100000     -8.76300000     10.24700000
H     -3.06700000     -8.23100000     10.72600000
H     -1.90200000     -9.17500000     10.93000000
O     16.09300000     -2.93000000     -4.86700000
H     16.80000000     -3.37100000     -4.39600000
H     16.43500000     -2.80800000     -5.75300000
O     -6.95600000     -7.38500000     -4.43400000
H     -6.53000000     -6.96300000     -5.18100000
H     -7.89100000     -7.23700000     -4.57700000
O     -7.24000000      2.74300000    -16.10200000
H     -7.18200000      2.32300000    -15.24400000
H     -7.42400000      3.66200000    -15.90700000
O      4.45500000      7.62300000     -8.95000000
H      3.74100000      7.39600000     -8.35400000
H      5.08900000      6.91400000     -8.84600000
O     10.61300000     -1.29800000     -1.86800000
H     11.48700000     -0.92200000     -1.76300000
H     10.05300000     -0.54900000     -2.07200000
O      6.80100000     12.89100000     -6.11900000
H      7.40800000     12.44800000     -6.71100000
H      7.26500000     12.92600000     -5.28200000
O     -5.60200000      3.78700000      1.34400000
H     -5.78600000      4.68700000      1.61200000
H     -5.71100000      3.79300000      0.39300000
O     -0.63400000     14.24000000      2.83700000
H      0.07100000     13.77600000      2.38600000
H     -1.40300000     14.10100000      2.28400000
O     -4.02500000     -6.41800000    -15.48900000
H     -4.85800000     -6.14400000    -15.87200000
H     -3.82400000     -5.74100000    -14.84300000
O      6.88300000      8.02600000      8.36400000
H      6.36800000      8.13600000      7.56400000
H      6.50600000      8.65500000      8.98000000
O      4.42300000     15.08500000      3.65400000
H      5.35500000     14.96200000      3.47600000
H      4.10900000     14.21600000      3.90300000
O      8.31700000      4.94200000     -2.65800000
H      8.02300000      4.03400000     -2.58500000
H      7.67200000      5.35800000     -3.22900000
O      3.89100000      4.16200000     -1.60200000
H      3.38100000      3.37900000     -1.80900000
H      4.55500000      3.85800000     -0.98300000
O     -7.03600000      0.60700000     -2.88400000
H     -6.38600000      0.57500000     -3.58700000
H     -7.63800000     -0.11000000     -3.08200000
O     16.03400000      2.84900000      5.17000000
H     15.62600000      2.67400000      6.01800000
H     15.34900000      3.28300000      4.66000000
O      2.18000000      8.86600000     -5.86100000
H      1.77900000      9.05100000     -6.71000000
H      2.73000000      9.62900000     -5.68400000
O      2.02000000     13.99100000     -2.68200000
H      2.38600000     14.49800000     -3.40600000
H      1.37200000     14.57200000     -2.28500000
O      8.98600000     -4.48500000    -14.31100000
H      8.06000000     -4.50700000    -14.55300000
H      9.45000000     -4.70800000    -15.11800000
O     13.49600000      9.29300000      2.58000000
H     13.49000000     10.20900000      2.85700000
H     12.76600000      9.22300000      1.96500000
O     17.08900000      1.63000000      0.23300000
H     17.16600000      1.11000000     -0.56600000
H     17.84500000      1.37300000      0.76100000
O    -15.73100000     -7.91200000      4.54500000
H    -15.58000000     -7.63400000      5.44900000
H    -14.86100000     -7.91600000      4.14700000
O      0.97800000     -1.66200000     15.46400000
H      0.80800000     -1.98800000     16.34800000
H      0.14900000     -1.78200000     15.00100000
O      2.26700000      7.08600000    -13.80900000
H      2.57400000      6.77300000    -14.65900000
H      2.40500000      8.03300000    -13.83800000
O    -12.80100000      6.22200000     -9.64100000
H    -13.38000000      5.90700000     -8.94700000
H    -12.65500000      7.14500000     -9.43100000
O     -7.77600000      3.80600000     -5.95200000
H     -8.12000000      4.50500000     -6.50800000
H     -8.27400000      3.88200000     -5.13700000
O     -8.68200000      2.29700000      9.29000000
H     -8.61100000      3.13100000      8.82600000
H     -7.83700000      2.19500000      9.72800000
O    -14.80700000      1.19600000     11.17400000
H    -14.32400000      1.70400000     11.82600000
H    -14.70300000      1.68900000     10.36000000
O    -10.58800000     -3.80300000     -1.73700000
H    -10.82200000     -2.89300000     -1.92200000
H    -11.13900000     -4.31700000     -2.32700000
O      5.60000000    -12.81500000     10.02500000
H      5.76800000    -13.75700000     10.05300000
H      4.64600000    -12.74000000     10.05800000
O     -1.71600000    -11.24300000     -3.14600000
H     -1.24000000    -10.65500000     -3.73200000
H     -1.04200000    -11.60100000     -2.56700000
O     -0.58400000     -3.83900000     -2.91500000
H     -0.01600000     -4.45800000     -3.37400000
H     -0.07300000     -3.56500000     -2.15300000
O     11.33800000      5.89100000     -8.73400000
H     10.96400000      6.44300000     -9.42000000
H     10.85100000      6.12800000     -7.94400000
O      1.78400000      1.65400000     -4.85100000
H      2.48100000      1.88100000     -5.46700000
H      1.51700000      2.49100000     -4.47200000
O     -5.79700000    -11.65800000     -5.21500000
H     -5.77400000    -12.60400000     -5.07200000
H     -5.12300000    -11.31000000     -4.63200000
O     10.41800000    -11.89500000      2.11500000
H     10.17600000    -10.96900000      2.14400000
H      9.71600000    -12.34100000      2.58900000
O      1.89600000     -7.23200000    -10.61700000
H      2.25400000     -6.35100000    -10.72700000
H      2.12600000     -7.47400000     -9.72000000
O     -8.21700000      1.49700000     -0.38200000
H     -8.63400000      0.69800000     -0.05800000
H     -7.54000000      1.18700000     -0.98400000
O     -1.46400000     -5.39700000    -14.58700000
H     -1.21400000     -6.12100000    -15.16100000
H     -1.80200000     -5.82300000    -13.79900000
O     15.38800000      6.58800000      1.23800000
H     15.05000000      6.89700000      2.07800000
H     14.76400000      6.92100000      0.59200000
O     -9.33200000     -0.02100000      8.28700000
H     -9.72100000      0.77600000      8.64700000
H    -10.06500000     -0.48200000      7.87900000
O      6.62600000    -16.40700000      0.39900000
H      5.79400000    -16.54500000      0.85100000
H      7.21600000    -16.08100000      1.07900000
O     15.76400000     -7.27500000     -5.77500000
H     16.08900000     -6.77600000     -6.52400000
H     14.92800000     -7.63500000     -6.07100000
O      3.22800000     -9.73500000      8.31800000
H      2.47600000    -10.31000000      8.46000000
H      3.96800000    -10.33100000      8.20400000
O      5.74100000      6.17600000    -14.66700000
H      4.80600000      6.20300000    -14.87000000
H      5.83100000      6.71500000    -13.88100000
O     -3.35500000    -14.55000000      0.01400000
H     -4.15600000    -14.02700000     -0.00500000
H     -2.64800000    -13.90900000     -0.06400000
O     -2.37900000    -10.23500000      7.89500000
H     -2.41800000     -9.79800000      8.74600000
H     -1.54600000     -9.95300000      7.51900000
O      2.20500000      6.92400000      4.66600000
H      1.84700000      7.02600000      3.78500000
H      2.65100000      6.07700000      4.64700000
O    -13.96800000      4.87100000      6.64800000
H    -13.19600000      5.41200000      6.81400000
H    -14.19200000      5.04900000      5.73400000
O     11.74300000      4.07700000      6.65800000
H     11.28800000      3.25400000      6.48200000
H     11.07100000      4.64800000      7.02900000
O    -11.59500000      1.47800000      9.31600000
H    -11.91100000      1.83400000      8.48500000
H    -11.22500000      2.23300000      9.77400000
O    -17.13500000     -3.83000000     -2.51700000
H    -17.21300000     -4.77200000     -2.67100000
H    -17.27100000     -3.43500000     -3.37800000
O    -10.90600000     -7.14400000     -7.50700000
H    -10.60600000     -6.36500000     -7.97600000
H    -11.33200000     -7.67800000     -8.17800000
O      0.87700000     -5.56000000      6.26400000
H      1.49800000     -5.01200000      5.78300000
H      1.33600000     -6.39200000      6.38400000
O    -16.83900000     -0.51100000      4.76200000
H    -16.78000000     -0.68900000      3.82300000
H    -17.00700000     -1.36700000      5.15800000
O     -3.08800000     12.24300000      8.00400000
H     -3.00400000     11.44900000      7.47500000
H     -3.67200000     11.99300000      8.72000000
O     -3.03500000    -15.71300000      2.43800000
H     -3.33500000    -15.28800000      1.63500000
H     -3.37400000    -16.60600000      2.37800000
O     -8.85800000      3.32100000     -2.99600000
H     -9.70400000      3.27900000     -2.55100000
H     -8.34500000      2.61600000     -2.60200000
O    -16.60500000      4.68600000      6.63200000
H    -15.67300000      4.89100000      6.70200000
H    -16.87400000      4.48300000      7.52700000
O    -10.77700000     14.29600000     -2.50400000
H    -11.19100000     13.43400000     -2.55400000
H    -11.50800000     14.90900000     -2.43100000
O     10.14800000     -1.13700000     -9.37100000
H     10.70000000     -1.72000000     -9.89100000
H      9.38200000     -1.66700000     -9.15000000
O     -5.27300000     -4.01700000      4.02000000
H     -6.04200000     -3.47800000      4.20500000
H     -5.28700000     -4.69400000      4.69700000
O      3.11400000      1.11900000     -7.14500000
H      2.35800000      1.48900000     -7.60100000
H      3.71000000      0.85300000     -7.84500000
O     -9.45300000     -9.91900000      4.86200000
H     -9.81400000     -9.13700000      5.28000000
H     -9.78300000     -9.88400000      3.96400000
O     -5.83700000    -11.08100000     -8.20600000
H     -6.09900000    -11.43600000     -7.35600000
H     -6.03300000    -10.14600000     -8.14500000
O      0.69300000     -7.47900000      3.42800000
H     -0.15000000     -7.61300000      3.85900000
H      1.26200000     -8.15400000      3.79800000
O     -2.42400000     -3.45400000    -10.52800000
H     -2.13000000     -4.35300000    -10.38000000
H     -3.29000000     -3.54700000    -10.92500000
O     -9.59800000     -3.56700000      6.08500000
H     -8.91700000     -3.13500000      5.56900000
H    -10.25700000     -2.88700000      6.22600000
O     12.58600000      8.64100000      7.51100000
H     12.18800000      9.42600000      7.13600000
H     13.14600000      8.30000000      6.81400000
O     13.52800000      0.99100000     -8.92900000
H     12.92800000      1.73100000     -9.02400000
H     13.71300000      0.95100000     -7.99100000
O     14.42800000     -2.58600000      1.41100000
H     15.22000000     -2.97100000      1.78400000
H     14.52700000     -2.69900000      0.46600000
O      0.81100000     -2.53400000    -16.44900000
H      0.85900000     -3.41900000    -16.08900000
H      0.06800000     -2.13200000    -15.99800000
O     -3.19100000      0.47800000      6.95600000
H     -2.71100000     -0.02700000      6.29900000
H     -2.73100000      0.30200000      7.77700000
O      9.37900000     -1.67600000    -13.86000000
H      8.74200000     -0.96600000    -13.93200000
H      8.88900000     -2.46200000    -14.10500000
O     -9.60900000      3.34600000      5.91300000
H     -9.09700000      4.14600000      6.03100000
H     -8.95600000      2.66400000      5.75800000
O     -6.18000000      1.51100000     10.97200000
H     -6.47600000      0.60700000     11.08500000
H     -5.31200000      1.53100000     11.37400000
O      7.72600000     15.43500000      0.92000000
H      7.21600000     15.43400000      0.11000000
H      8.50100000     15.95800000      0.71500000
O      2.85900000      4.93700000     -8.47100000
H      2.89100000      5.03600000     -9.42300000
H      1.99000000      4.57700000     -8.29700000
O     -4.55200000    -11.70500000      7.99900000
H     -3.73400000    -11.21100000      8.06600000
H     -4.53700000    -12.29400000      8.75300000
O     -1.00600000    -14.18700000     -9.45800000
H     -1.55000000    -14.31300000    -10.23500000
H     -1.44500000    -13.49100000     -8.96800000
O      7.92700000     12.94900000     -3.77400000
H      8.40500000     12.14100000     -3.96100000
H      8.60600000     13.57400000     -3.51900000
O     -2.81100000     -9.14200000     -9.30700000
H     -2.92500000    -10.07800000     -9.47400000
H     -1.98500000     -9.08300000     -8.82600000
O      5.81900000    -10.55200000    -10.00200000
H      6.49800000    -11.08100000    -10.42000000
H      5.44800000    -11.12600000     -9.33100000
O      7.68200000     -6.01400000    -10.15600000
H      7.91000000     -5.10300000    -10.34100000
H      8.51000000     -6.48800000    -10.23300000
O     -4.83100000     10.23400000      9.89600000
H     -4.77800000      9.36800000      9.49300000
H     -5.56300000     10.66100000      9.45100000
O     11.22300000      5.68600000     11.28300000
H     10.77600000      6.41000000     10.84500000
H     10.74800000      4.90400000     11.00200000
O     -9.76100000     -6.66500000      5.55800000
H     -9.92200000     -5.79600000      5.92500000
H    -10.37000000     -6.73100000      4.82200000
O      0.99200000     -7.28300000      0.22100000
H      1.07100000     -8.13100000      0.65800000
H      0.16300000     -6.92600000      0.54000000
O     -9.67100000    -13.47400000     -6.08400000
H     -9.71500000    -14.38700000     -5.79800000
H    -10.50900000    -13.31900000     -6.51900000
O      1.36900000     -1.71400000     -7.99000000
H      1.85100000     -1.42200000     -7.21700000
H      2.02000000     -2.17700000     -8.51800000
O      0.91200000     -2.78700000    -10.90300000
H      0.15500000     -2.44500000    -10.42700000
H      1.20800000     -2.05300000    -11.44200000
O     -8.31900000    -13.11000000      9.79600000
H     -8.09200000    -13.24000000      8.87500000
H     -8.28300000    -12.16200000      9.92100000
O      9.34000000    -12.30200000     -4.76400000
H      8.49700000    -12.65100000     -5.05500000
H      9.90200000    -12.36000000     -5.53700000
O    -17.73500000      2.83700000      2.73400000
H    -18.42300000      3.38800000      3.10600000
H    -16.96700000      3.01500000      3.27700000
O      7.92700000     -9.88200000     -0.15800000
H      8.64100000     -9.87400000      0.48000000
H      8.35200000    -10.09000000     -0.99000000
O     -8.54100000     13.22400000      7.10200000
H     -9.38000000     12.77500000      6.99700000
H     -8.69500000     13.85900000      7.80200000
O     12.53300000     -7.09700000    -11.35000000
H     11.93800000     -6.39200000    -11.09300000
H     11.95600000     -7.80500000    -11.63500000
O    -10.29600000     -4.65200000      0.98300000
H     -9.47500000     -4.16400000      0.93000000
H    -10.46300000     -4.93800000      0.08400000
O     15.56100000      0.09700000     -3.82500000
H     16.29000000      0.08700000     -3.20600000
H     15.77000000     -0.59300000     -4.45400000
O     -1.87700000      2.94000000    -17.90600000
H     -1.46700000      3.78900000    -17.74000000
H     -2.14500000      2.63000000    -17.04100000
O    -13.71600000     -5.96200000      9.10900000
H    -13.08100000     -6.53300000      8.67600000
H    -13.27000000     -5.11900000      9.18100000
O     -5.75800000    -15.94900000     -7.88600000
H     -6.02100000    -16.02400000     -8.80300000
H     -5.15800000    -15.20300000     -7.86900000
O     -6.94100000     -6.20500000      0.53400000
H     -7.44400000     -6.09000000     -0.27200000
H     -7.55700000     -6.61000000      1.14500000
O    -13.14600000     -3.60900000     -8.78200000
H    -13.56300000     -2.90200000     -9.27300000
H    -12.27000000     -3.27900000     -8.58300000
O      7.82700000     13.96000000      7.74800000
H      8.00600000     14.10100000      8.67800000
H      8.35700000     13.19900000      7.51500000
O     -8.31800000      5.66900000     -8.20400000
H     -7.53200000      6.19500000     -8.06100000
H     -8.60900000      5.90600000     -9.08400000
O    -11.61300000     -1.23900000      7.09700000
H    -12.23100000     -1.56200000      7.75200000
H    -12.11200000     -0.59600000      6.59300000
O      4.10600000     12.23300000     -6.85000000
H      4.97300000     12.45900000     -6.51200000
H      3.67400000     11.78800000     -6.12200000
O     -2.93500000      5.45600000    -10.48600000
H     -3.22300000      5.38400000     -9.57600000
H     -3.61900000      5.97100000    -10.91400000
O     -0.30000000     -9.24000000     -8.01700000
H     -0.68600000     -9.19800000     -7.14200000
H     -0.21700000     -8.32500000     -8.28600000
O     -4.40700000    -12.25200000    -12.52500000
H     -5.05000000    -12.34100000    -13.22900000
H     -3.94600000    -11.43700000    -12.72400000
O     -1.61300000     -3.26200000      7.49100000
H     -1.27200000     -3.18900000      6.59900000
H     -0.90100000     -3.66600000      7.98700000
O      8.38900000     10.62100000      8.22700000
H      7.47600000     10.77000000      7.98200000
H      8.42500000     10.83200000      9.16000000
O     11.93100000    -11.51700000      8.22300000
H     12.67000000    -12.03700000      7.90800000
H     11.62700000    -11.03900000      7.45200000
O     -1.56100000    -12.55500000     -0.16500000
H     -2.01600000    -11.88500000      0.34600000
H     -0.63200000    -12.39000000     -0.00500000
O      4.58600000     14.84800000     -9.38400000
H      4.23700000     13.97600000     -9.56600000
H      5.31200000     14.94900000    -10.00000000
O     -0.50400000      5.06900000    -12.39100000
H     -1.23400000      5.29400000    -11.81400000
H     -0.00600000      4.41400000    -11.90300000
O     -1.99000000      4.91900000     -2.79500000
H     -1.85700000      4.12700000     -3.31600000
H     -2.91600000      5.13000000     -2.91300000
O     -5.50000000     -6.04600000     13.85400000
H     -5.76000000     -6.95000000     14.02700000
H     -6.19300000     -5.51700000     14.24900000
O      8.59800000     -3.42900000     -8.13200000
H      9.41700000     -3.89200000     -8.30800000
H      7.95600000     -4.12300000     -7.98500000
O     -1.83300000    -16.50800000     -3.45400000
H     -2.12300000    -16.65300000     -2.55400000
H     -0.96200000    -16.12100000     -3.36600000
O     -3.74400000    -11.93800000     -9.66700000
H     -4.52400000    -11.56200000     -9.26000000
H     -3.93000000    -11.91700000    -10.60600000
O      1.86600000      8.82800000     -0.32900000
H      2.41500000      9.31200000     -0.94700000
H      1.74400000      9.43100000      0.40400000
O     -9.66500000     -7.21500000      9.57900000
H     -9.56700000     -6.30000000      9.84400000
H    -10.09400000     -7.63500000     10.32400000
O      9.71700000     11.15400000      2.90700000
H     10.15400000     11.66800000      3.58600000
H      9.40800000     11.80500000      2.27700000
O    -13.02400000      5.24300000      2.24200000
H    -12.73700000      4.54200000      1.65800000
H    -13.95300000      5.35600000      2.04200000
O     -6.73000000     -5.29500000      8.89600000
H     -6.58800000     -6.05000000      8.32400000
H     -5.85100000     -4.96600000      9.08200000
O     -3.82600000     -3.18800000      2.02700000
H     -4.11000000     -2.85000000      1.17800000
H     -4.63900000     -3.40600000      2.48300000
O     13.33400000     -5.26500000      2.10200000
H     14.13300000     -5.22000000      2.62700000
H     13.35000000     -4.46700000      1.57200000
O      7.04400000     -3.10000000     -0.32800000
H      7.65800000     -2.86700000     -1.02400000
H      7.48200000     -2.83000000      0.47900000
O      8.84100000     -6.09000000     -1.99900000
H      9.38700000     -6.62800000     -2.57200000
H      8.99000000     -5.19300000     -2.29900000
O     -4.25700000      5.77700000      7.47300000
H     -4.22500000      5.90000000      6.52400000
H     -3.77000000      4.96700000      7.62600000
O    -12.03500000     10.30200000      1.21200000
H    -11.86100000      9.43500000      1.57700000
H    -12.83300000     10.59300000      1.65400000
O    -12.82300000     -7.19500000     -1.57100000
H    -12.38400000     -7.95000000     -1.96200000
H    -12.34000000     -6.43900000     -1.90300000
O     -5.14900000    -15.27100000      4.65600000
H     -4.29000000    -15.45000000      4.27500000
H     -5.55600000    -16.13200000      4.74400000
O      2.23100000    -13.47600000      4.36000000
H      2.38800000    -14.40500000      4.18800000
H      1.99900000    -13.11000000      3.50700000
O     -4.97100000     11.92300000      0.02200000
H     -5.75000000     11.37700000      0.12400000
H     -5.30500000     12.75700000     -0.30800000
O     10.96100000    -12.15800000     -7.24800000
H     11.60300000    -12.35600000     -6.56600000
H     10.95600000    -12.93600000     -7.80500000
O     -7.57800000      5.50900000     16.04800000
H     -8.39900000      5.97600000     16.20500000
H     -7.13500000      6.02400000     15.37400000
O      8.45900000      4.47000000     -6.72300000
H      7.72900000      3.86300000     -6.84000000
H      9.11900000      3.96300000     -6.25100000
O     -7.24200000     -1.41600000     10.20900000
H     -6.39600000     -1.77100000      9.93600000
H     -7.68700000     -1.19900000      9.39000000
O      3.79200000      6.71100000     -2.73000000
H      3.78000000      5.76200000     -2.60900000
H      2.97000000      6.90500000     -3.18100000
O     -1.98100000     -6.85400000      8.12400000
H     -2.25500000     -7.44900000      8.82200000
H     -1.47400000     -7.40400000      7.52600000
O      2.16500000    -16.91600000     -0.91000000
H      1.62800000    -16.82200000     -0.12300000
H      2.93600000    -17.40000000     -0.61800000
O      3.29500000     -0.09700000     15.15900000
H      3.66800000     -0.61500000     15.87200000
H      2.40200000     -0.42900000     15.06400000
O     14.08500000     -5.67800000      5.73500000
H     13.13300000     -5.77000000      5.73700000
H     14.24200000     -4.81000000      5.36300000
O     -8.97200000     13.50500000     -5.56700000
H     -9.78300000     13.91000000     -5.87300000
H     -8.98100000     13.63900000     -4.61900000
O    -15.22400000     -7.12700000      7.06400000
H    -15.77200000     -7.68900000      7.61200000
H    -14.72400000     -6.60000000      7.68700000
O     10.40900000     -3.59400000      4.28000000
H     10.11100000     -4.48100000      4.48000000
H     11.17900000     -3.71800000      3.72600000
O      4.56000000     -0.28800000     12.68100000
H      4.13700000      0.07800000     13.45800000
H      3.90900000     -0.18800000     11.98600000
O     -4.95700000      0.00800000    -16.82800000
H     -5.70900000      0.06700000    -17.41700000
H     -4.79400000      0.91100000    -16.55600000
O      1.21100000    -11.64600000      8.51100000
H      0.86300000    -11.47000000      7.63700000
H      0.88400000    -12.51900000      8.72800000
O      3.74200000      3.68900000      6.82500000
H      3.26600000      3.66400000      7.65400000
H      4.50100000      4.24600000      7.00100000
O    -16.14100000      6.81000000     -0.50000000
H    -16.31900000      6.24600000     -1.25200000
H    -16.27400000      6.24400000      0.26100000
O     10.76200000      1.92900000      2.34700000
H      9.99400000      1.46900000      2.00800000
H     10.46400000      2.82900000      2.47800000
O     11.97800000     -9.01400000      5.79800000
H     12.49500000     -8.97100000      4.99300000
H     11.84200000     -8.09900000      6.04400000
O     -8.19300000     10.61900000     12.92200000
H     -8.28500000      9.75000000     12.53200000
H     -8.42900000     11.22400000     12.21900000
O      4.29000000      3.59400000    -11.90200000
H      4.90800000      3.89400000    -11.23500000
H      4.83000000      3.44100000    -12.67700000
O     -2.31000000     -8.14100000    -16.70900000
H     -1.39600000     -8.07800000    -16.43300000
H     -2.79000000     -7.61800000    -16.06600000
O     -1.43300000     -6.09200000      1.01400000
H     -0.81600000     -5.64900000      1.59700000
H     -2.17000000     -6.32600000      1.57800000
O     -5.81600000     -7.32600000     -7.05000000
H     -6.29800000     -8.15300000     -7.06900000
H     -6.12100000     -6.85300000     -7.82500000
O     -4.34100000      2.79200000    -16.08000000
H     -5.28700000      2.83600000    -16.22400000
H     -4.18400000      3.38000000    -15.34100000
O    -11.69600000      9.28600000     -1.27500000
H    -12.41600000      8.66200000     -1.36700000
H    -11.67200000      9.48700000     -0.34000000
O      1.88300000     -2.23100000     12.61000000
H      1.77000000     -3.13700000     12.32300000
H      2.49700000     -2.28700000     13.34200000
O     -4.38200000     -2.76500000    -18.14700000
H     -4.09400000     -2.93400000    -17.25000000
H     -3.65200000     -2.29300000    -18.54700000
O     -1.11600000      8.81800000      1.07800000
H     -1.85000000      9.22600000      0.61900000
H     -1.17400000      7.89100000      0.84600000
O     -1.86600000     11.79600000     -9.33800000
H     -2.71300000     12.23700000     -9.41100000
H     -1.95600000     11.01300000     -9.88000000
O    -13.29100000     -4.21200000      4.73500000
H    -13.47300000     -3.34500000      4.37300000
H    -14.15200000     -4.55600000      4.97700000
O     -1.33200000    -13.70100000     11.16500000
H     -0.60800000    -13.07500000     11.18200000
H     -0.99100000    -14.44800000     10.67300000
O    -12.33300000     -9.66600000     -2.87300000
H    -11.73800000    -10.40100000     -3.02600000
H    -12.64800000     -9.42800000     -3.74500000
O      2.53000000     -0.68300000      6.43900000
H      3.26000000     -0.10800000      6.20800000
H      2.69500000     -1.48800000      5.94800000
O     -6.75400000      2.11500000    -13.59900000
H     -7.34700000      1.49000000    -13.18100000
H     -6.02600000      2.20200000    -12.98400000
O      0.99400000      0.17600000     13.04200000
H      1.36000000     -0.70600000     12.97500000
H      0.13700000      0.11300000     12.61900000
O      2.90900000      3.89900000      3.94000000
H      2.03600000      3.52700000      4.06700000
H      3.39000000      3.65700000      4.73200000
O    -10.37100000      2.10400000    -12.72000000
H    -10.09200000      2.51700000    -11.90300000
H    -10.21500000      1.16900000    -12.58200000
O    -11.87100000      2.30800000     -2.72200000
H    -12.54100000      1.64000000     -2.57900000
H    -11.71000000      2.28800000     -3.66600000
O    -15.21700000     -2.35900000      7.17100000
H    -14.64000000     -2.51200000      7.91900000
H    -15.30600000     -3.21700000      6.75700000
O      8.22900000      6.43600000      5.81300000
H      8.46900000      7.36300000      5.79900000
H      7.35200000      6.41000000      5.42900000
O    -11.65400000     -3.85400000     10.28400000
H    -10.97400000     -4.28800000      9.76700000
H    -11.27600000     -3.77800000     11.16000000
O     -2.64900000    -15.50800000      6.18000000
H     -2.17300000    -15.09200000      5.46200000
H     -3.51300000    -15.09700000      6.16400000
O      6.58800000      1.14500000    -11.43500000
H      7.30700000      1.07600000    -10.80700000
H      6.96700000      1.60400000    -12.18500000
O     -3.76700000      9.59100000    -13.88200000
H     -4.02500000      8.75000000    -14.25700000
H     -3.46000000     10.10400000    -14.63000000
O    -11.78000000      8.35200000     -6.22800000
H    -11.45200000      7.45300000     -6.20900000
H    -12.43300000      8.35500000     -6.92700000
O     -0.46200000      6.87800000    -14.49100000
H     -0.80200000      6.12200000    -14.01200000
H      0.48900000      6.78400000    -14.44500000
O      1.50300000    -11.18000000    -15.00700000
H      1.42800000    -12.09400000    -14.73500000
H      1.70400000    -10.70500000    -14.20000000
O     -4.33400000      7.66200000     -0.37500000
H     -4.93500000      7.71300000      0.36700000
H     -3.90100000      8.51600000     -0.39200000
O     -5.05700000      9.98200000      6.47600000
H     -5.49600000     10.79400000      6.73000000
H     -4.12900000     10.15000000      6.63800000
O     -2.59900000    -17.16600000     -0.91000000
H     -2.66800000    -16.80900000     -0.02500000
H     -3.26800000    -16.69800000     -1.41000000
O     12.12700000      1.41700000    -13.52100000
H     12.04000000      1.47300000    -12.56900000
H     11.57200000      2.12200000    -13.85400000
O     13.86500000     -3.15600000      4.55500000
H     13.63600000     -2.52000000      3.87800000
H     14.65600000     -2.80000000      4.96000000
O     11.59400000     -2.24200000      7.03900000
H     11.92000000     -2.67400000      6.25000000
H     12.27500000     -2.39400000      7.69400000
O     -1.23400000      0.72500000     17.18000000
H     -0.58800000      0.02600000     17.28300000
H     -2.07800000      0.27400000     17.18000000
O     -7.60100000      2.08200000      4.09100000
H     -6.75600000      1.82500000      3.72300000
H     -7.62100000      1.67100000      4.95500000
O    -13.60200000      1.88700000      0.88400000
H    -13.76500000      1.34600000      0.11100000
H    -12.86600000      2.44600000      0.63500000
O      1.44600000     -4.46900000     10.95500000
H      2.20600000     -5.04900000     11.00100000
H      0.88000000     -4.86800000     10.29400000
O    -14.76500000     -8.94300000     -4.59200000
H    -14.63100000     -8.00300000     -4.47500000
H    -15.16800000     -9.23100000     -3.77200000
O      8.77100000     12.80500000      1.06600000
H      8.65100000     13.75400000      1.07400000
H      8.35100000     12.51700000      0.25500000
O      5.62700000     -9.78100000     -4.89900000
H      4.73100000     -9.66200000     -5.21300000
H      5.53100000     -9.96100000     -3.96400000
O      8.17100000      6.13800000     -0.30600000
H      8.70700000      6.90800000     -0.49600000
H      8.13000000      5.66400000     -1.13700000
O     -7.15800000    -12.06900000      7.03500000
H     -6.27000000    -12.06200000      7.39300000
H     -7.04800000    -11.82200000      6.11700000
O     -5.57100000     -1.79300000      0.18300000
H     -6.03400000     -0.97000000      0.02800000
H     -5.39100000     -2.13500000     -0.69200000
O     -5.59200000     -3.00800000     -2.20200000
H     -6.23200000     -3.57500000     -2.63200000
H     -4.78300000     -3.51800000     -2.20000000
O     -4.96200000      1.60800000      3.09000000
H     -5.05200000      2.32500000      2.46300000
H     -4.08500000      1.71900000      3.45700000
O    -11.57600000     -3.19400000    -12.68700000
H    -11.10200000     -2.86300000    -13.45100000
H    -11.97500000     -2.41600000    -12.29800000
O    -10.02800000     -2.70800000     -8.62000000
H     -9.59000000     -2.10300000     -9.21900000
H     -9.53500000     -2.63300000     -7.80300000
O     11.68000000      9.66100000     -2.33300000
H     11.00900000      9.11700000     -2.74500000
H     11.20300000     10.42600000     -2.01000000
O      0.69300000    -11.77400000      6.00600000
H      1.14200000    -12.29400000      5.34000000
H     -0.19700000    -11.67100000      5.67100000
O      1.10900000     11.51400000     -7.08200000
H      0.77400000     11.23500000     -6.23000000
H      0.61800000     12.31100000     -7.28300000
O     13.89400000     -7.51900000     -8.53400000
H     13.26500000     -7.17900000     -7.89800000
H     13.56100000     -7.22400000     -9.38200000
O    -10.69400000     -0.50100000    -11.36400000
H    -11.07100000     -0.23500000    -10.52500000
H     -9.79400000     -0.74900000    -11.15400000
O    -12.60700000     -9.69600000      5.89800000
H    -12.47500000     -9.20800000      5.08600000
H    -12.84500000     -9.02900000      6.54300000
O      6.13100000      9.91700000     10.25000000
H      6.15500000     10.71700000     10.77500000
H      5.34700000      9.45700000     10.55100000
O     -8.39300000      0.12500000     13.11700000
H     -8.91900000      0.36300000     12.35300000
H     -8.24100000     -0.81500000     13.02000000
O     -4.56000000    -15.72600000     -2.31600000
H     -5.50400000    -15.62900000     -2.19400000
H     -4.22600000    -14.82900000     -2.32500000
O     -9.70900000      9.36800000     -3.45800000
H     -8.81900000      9.01700000     -3.46600000
H     -9.95000000      9.39200000     -2.53200000
O      1.51800000      2.91900000     12.23900000
H      0.59500000      3.13700000     12.36700000
H      1.58800000      2.00400000     12.50900000
O      7.66000000     11.54900000     -1.25600000
H      6.83800000     12.03600000     -1.31500000
H      8.08400000     11.69000000     -2.10200000
O     -8.49800000     -5.48700000     -1.97600000
H     -8.24400000     -5.37800000     -2.89300000
H     -9.29800000     -4.96900000     -1.88600000
O     -1.34200000    -14.35300000      3.95400000
H     -1.32700000    -13.47200000      3.58000000
H     -1.92200000    -14.84900000      3.37600000
O      5.89700000     -4.55600000     15.61400000
H      5.72500000     -4.11100000     14.78400000
H      6.27400000     -5.39900000     15.36000000
O     11.32100000      4.99600000    -12.70600000
H     12.22800000      5.21700000    -12.91800000
H     11.39000000      4.36900000    -11.98600000
O     16.71200000      4.75800000     -2.09500000
H     16.92900000      5.32800000     -1.35700000
H     16.31000000      3.98800000     -1.69200000
O     -0.78900000      9.36600000    -13.63600000
H     -1.61600000      9.23800000    -13.17100000
H     -0.57000000      8.50000000    -13.97800000
O     10.00000000     -7.17400000     -9.34900000
H      9.71400000     -7.74200000     -8.63300000
H     10.64900000     -7.69500000     -9.82300000
O      3.12300000     13.23100000      7.12900000
H      2.63600000     13.13800000      7.94800000
H      3.68700000     13.99100000      7.27000000
O     14.21800000      5.26000000      6.11800000
H     14.56600000      5.33300000      7.00700000
H     13.34100000      4.89400000      6.23400000
O     -5.88500000      8.78800000     12.07900000
H     -5.84700000      9.71800000     11.85300000
H     -5.48300000      8.34300000     11.33300000
O    -11.87600000     10.11400000      4.55600000
H    -12.36900000     10.00300000      5.37000000
H    -11.34800000      9.31800000      4.48600000
O     -4.24200000     15.66200000      8.48000000
H     -3.48500000     15.08400000      8.38600000
H     -3.89000000     16.54200000      8.34700000
O      5.38100000     13.01900000     -2.05900000
H      5.68000000     13.58900000     -2.76700000
H      4.73900000     13.54500000     -1.58300000
O     14.35100000     -6.72700000      8.15300000
H     14.41400000     -6.22000000      7.34300000
H     14.36800000     -6.07000000      8.84900000
O    -11.33100000     -5.55000000      3.31800000
H    -10.86100000     -5.03900000      2.65800000
H    -11.90500000     -4.91500000      3.74700000
O     -0.36300000     11.80400000    -12.26800000
H     -0.11900000     11.66500000    -11.35300000
H     -0.09400000     11.00100000    -12.71200000
O     11.87900000    -11.89000000     -3.46300000
H     12.02800000    -12.64300000     -4.03500000
H     11.15400000    -12.15900000     -2.89800000
O     -8.59500000     -4.67000000    -15.04700000
H     -8.89600000     -3.95800000    -15.61200000
H     -9.36900000     -5.21700000    -14.91800000
O      4.04100000      4.90600000      1.62400000
H      3.60700000      4.54900000      2.39900000
H      3.43900000      5.57600000      1.30000000
O      9.45200000      1.01600000     -2.88700000
H      8.64000000      1.48000000     -2.68200000
H     10.13800000      1.67400000     -2.77700000
O     -6.20900000      6.17000000     -3.63000000
H     -6.04700000      5.46300000     -4.25400000
H     -5.36500000      6.61200000     -3.54400000
O     -7.91400000    -12.50800000      3.84000000
H     -8.42400000    -13.15600000      3.35300000
H     -8.56100000    -11.87200000      4.14300000
O      1.27200000      1.24300000      9.80800000
H      0.62400000      0.94000000      9.17300000
H      1.05100000      0.77800000     10.61600000
O      6.54100000      2.53700000     -7.14100000
H      6.09700000      1.95900000     -7.76100000
H      6.80200000      1.96100000     -6.42200000
O      7.52700000    -10.68400000     10.21200000
H      7.01600000    -11.40600000      9.84700000
H      8.02700000    -11.08000000     10.92500000
O     -3.51300000     -6.86600000      2.98600000
H     -4.13600000     -6.16600000      2.79300000
H     -4.06000000     -7.62800000      3.17700000
O     -1.34000000     -0.50900000     12.10300000
H     -1.84800000     -1.12400000     12.63300000
H     -1.56400000     -0.73000000     11.19900000
O    -12.88100000     10.29100000     -4.12500000
H    -13.70800000      9.94000000     -3.79500000
H    -12.32300000      9.52200000     -4.23900000
O      2.41400000    -13.59000000     -9.22600000
H      1.94900000    -14.39100000     -9.46600000
H      1.72700000    -12.92800000     -9.14900000
O      0.16700000      6.14600000     12.98800000
H      1.03600000      5.81300000     13.21600000
H     -0.38200000      5.91100000     13.73600000
O     -6.14400000      9.42100000     -3.57800000
H     -6.44300000     10.09900000     -4.18300000
H     -5.60700000      8.83900000     -4.11600000
O      4.16900000     16.91800000      1.69200000
H      5.04300000     17.24600000      1.90200000
H      3.90400000     16.42900000      2.47100000
O      7.16100000     -7.20600000     -0.18000000
H      7.58800000     -6.67300000     -0.85100000
H      7.56800000     -8.06800000     -0.26300000
O      8.74800000     -2.96500000     -2.64800000
H      9.50300000     -2.45100000     -2.36300000
H      8.64400000     -2.74400000     -3.57400000
O     -9.48500000     -0.71100000      5.15800000
H    -10.03200000     -0.90100000      5.91900000
H     -9.00000000      0.07800000      5.40200000
O     10.32100000      2.42900000     -6.27900000
H     11.21900000      2.75000000     -6.19400000
H     10.35100000      1.53800000     -5.92900000
O      8.88200000     -4.82900000      1.38800000
H      8.39500000     -5.16100000      0.63400000
H      9.76000000     -4.65600000      1.04900000
O    -11.92800000     12.80900000      4.35600000
H    -11.86000000     11.85500000      4.33400000
H    -11.55400000     13.09600000      3.52300000
O      4.44700000    -10.55000000      3.91600000
H      4.86000000    -10.76200000      3.07900000
H      4.91200000     -9.77200000      4.22300000
O      3.04300000      9.89500000    -11.87600000
H      2.15200000     10.02800000    -11.55200000
H      3.09500000     10.43700000    -12.66300000
O      1.25100000    -13.42200000     -4.48200000
H      1.64500000    -12.63800000     -4.10000000
H      0.51300000    -13.09400000     -4.99500000
O    -16.22400000      0.62900000     -5.14500000
H    -16.76700000      1.11000000     -5.77000000
H    -16.82200000     -0.00300000     -4.74600000
O     -7.82800000      6.07600000      5.82900000
H     -7.37600000      6.09500000      4.98500000
H     -7.58000000      6.89800000      6.25200000
O      8.94000000     -9.22400000      8.13000000
H      9.62900000     -8.56100000      8.08400000
H      8.83800000     -9.39800000      9.06600000
O     11.47200000     -6.23900000      6.14900000
H     10.70700000     -6.48400000      5.62800000
H     11.11400000     -6.01300000      7.00700000
O     -1.18200000      5.43000000    -17.31000000
H     -1.46000000      6.17700000    -17.84000000
H     -0.50200000      5.78200000    -16.73600000
O      2.93700000     -7.61100000     -8.15700000
H      2.54500000     -8.17100000     -7.48700000
H      3.82800000     -7.94600000     -8.25800000
O     13.78000000     -3.70400000     11.37600000
H     13.81700000     -3.74500000     12.33200000
H     12.86100000     -3.52700000     11.17900000
O      7.88200000      1.46100000     -5.01100000
H      8.61100000      1.41400000     -4.39300000
H      7.23500000      0.84500000     -4.66500000
O      8.51200000     -2.15000000     -5.24400000
H      8.19000000     -2.46000000     -6.09000000
H      9.25200000     -1.58300000     -5.46200000
O     -3.27600000      7.04900000    -15.11600000
H     -2.32400000      7.07400000    -15.02100000
H     -3.42000000      6.92900000    -16.05500000
O    -11.17600000     -1.29900000     -2.90900000
H    -11.55900000     -1.25800000     -3.78600000
H    -11.21300000     -0.39800000     -2.58900000
O    -11.78700000     -7.46900000      7.82800000
H    -11.23000000     -6.70600000      7.67300000
H    -11.35500000     -7.94000000      8.54100000
O     -5.74800000     -6.39200000      6.27000000
H     -6.23900000     -6.58300000      5.47000000
H     -5.52200000     -7.25200000      6.62400000
O     -3.91600000     -4.68500000      8.15600000
H     -3.23400000     -4.14800000      7.75200000
H     -3.62400000     -5.58600000      8.01800000
O    -10.72400000    -10.22400000     -7.83800000
H    -11.11000000    -10.28500000     -6.96400000
H    -11.22600000     -9.53400000     -8.27300000
O      8.43300000      0.81600000      5.10900000
H      9.13200000      0.39400000      4.61100000
H      7.88800000      1.24100000      4.44600000
O      0.62400000     16.62200000      6.85000000
H      0.79200000     16.07200000      7.61500000
H     -0.29000000     16.44700000      6.62500000
O     -7.24000000    -15.86500000     -1.47700000
H     -7.10000000    -15.34400000     -0.68600000
H     -7.80500000    -16.58400000     -1.19300000
O      5.36500000      6.27100000      4.25300000
H      5.74700000      6.78800000      3.54400000
H      4.98500000      5.50900000      3.81500000
O    -12.12700000      2.31500000      6.42900000
H    -12.41200000      2.01500000      5.56600000
H    -11.21800000      2.58400000      6.30000000
O      9.89400000     -0.22300000      8.55100000
H     10.10900000     -0.91800000      7.92800000
H     10.70200000     -0.08600000      9.04600000
O      4.74300000     -8.72300000     -0.34900000
H      5.66600000     -8.50300000     -0.22600000
H      4.26800000     -7.98500000      0.03500000
O     11.58400000     -3.72700000     -0.42300000
H     11.23200000     -2.84300000     -0.52600000
H     12.01900000     -3.91100000     -1.25500000
O     -4.49700000      0.66200000     -8.36200000
H     -3.69600000      0.25200000     -8.03800000
H     -4.79900000      0.08000000     -9.06000000
O     -2.82400000     10.17600000     -6.02800000
H     -2.17100000     10.45600000     -6.67000000
H     -2.81000000     10.86000000     -5.35900000
O      8.95800000     -5.21900000     13.40100000
H      8.65700000     -4.31100000     13.38800000
H      8.22700000     -5.71900000     13.03700000
O     -0.13900000     -0.46600000      7.13400000
H      0.73000000     -0.78800000      6.89300000
H     -0.35400000      0.17300000      6.45500000
O    -12.51300000     -4.86700000     -3.40800000
H    -12.99900000     -4.04600000     -3.33500000
H    -13.16100000     -5.50400000     -3.71100000
O     12.41900000     -8.68400000      9.65500000
H     12.14800000     -9.36900000      9.04300000
H     12.98100000     -8.10900000      9.13700000
O      1.65500000     -0.60400000    -12.29100000
H      1.94600000     -0.60700000    -13.20300000
H      2.42700000     -0.33400000    -11.79400000
O      0.78100000     16.31400000     -1.17900000
H      1.64400000     16.73000000     -1.16000000
H      0.45000000     16.40800000     -0.28600000
O      8.78900000      2.84200000     12.39500000
H      9.34800000      2.74300000     11.62400000
H      8.07800000      2.21600000     12.25700000
O     -5.74800000     17.65400000     -2.11500000
H     -5.06100000     17.01200000     -1.93400000
H     -6.17100000     17.33300000     -2.91200000
O     -7.06800000      5.51100000      3.25400000
H     -7.67500000      5.98400000      2.68500000
H     -7.46000000      4.64300000      3.35300000
O      0.65200000      7.43600000     -8.86200000
H     -0.15900000      6.93100000     -8.81500000
H      1.06600000      7.15100000     -9.67700000
O     -4.35600000      3.17200000     16.59900000
H     -4.82500000      2.49100000     17.08200000
H     -3.95800000      3.71600000     17.27900000
O      3.63300000     -6.62000000      0.80200000
H      2.68200000     -6.64500000      0.69500000
H      3.89700000     -5.78900000      0.40700000
O     -1.10900000      2.57700000     12.91500000
H     -1.76300000      3.01500000     13.46100000
H     -1.62300000      2.08300000     12.27600000
O     -9.99700000      0.45100000     11.08700000
H     -9.30500000      0.60500000     10.44300000
H    -10.79400000      0.77100000     10.66300000
O     10.86800000      5.50400000     -3.58200000
H     10.13400000      5.05900000     -3.15900000
H     11.62500000      5.28800000     -3.03800000
O    -10.73100000    -11.74900000     -3.66400000
H    -10.46200000    -12.27900000     -2.91400000
H     -9.93300000    -11.29300000     -3.93400000
O      2.33000000     -7.98900000     13.72000000
H      2.96800000     -8.25200000     14.38300000
H      2.82400000     -7.98300000     12.90000000
O     -1.72200000      1.55900000    -10.78600000
H     -1.74200000      1.00900000    -10.00200000
H     -1.45600000      2.42100000    -10.46700000
O     -5.76600000     -0.81900000      5.96400000
H     -5.87900000     -1.59800000      6.50800000
H     -4.87800000     -0.51800000      6.15700000
O    -10.07800000     -0.72600000     15.32900000
H    -10.23800000     -0.01500000     15.95000000
H     -9.60300000     -0.31300000     14.60900000
O    -11.34700000      7.71300000      1.96300000
H    -11.73000000      6.90700000      1.61700000
H    -10.91800000      7.44500000      2.77500000
O      4.52500000     10.72000000      1.27700000
H      5.23500000     11.20600000      1.69600000
H      3.90800000     10.53800000      1.98600000
O      9.51900000     -8.23500000     -4.24800000
H      9.12500000     -8.93400000     -4.77000000
H     10.38300000     -8.57300000     -4.00900000
O     -0.02100000     14.25800000     -9.01900000
H     -0.53100000     13.46400000     -9.17800000
H      0.06800000     14.66200000     -9.88100000
O     -7.02400000      5.00200000    -12.19300000
H     -7.58000000      4.95400000    -12.97100000
H     -7.02800000      5.92900000    -11.95200000
O      6.55600000      3.11100000      8.95900000
H      6.15700000      2.40400000      9.46500000
H      7.34200000      2.71900000      8.57800000
O    -14.61500000    -10.43500000      0.90500000
H    -15.56600000    -10.54500000      0.87900000
H    -14.27700000    -11.31500000      1.07000000
O      8.31500000      0.70800000      1.88500000
H      7.40600000      0.99100000      1.79100000
H      8.25700000     -0.22900000      2.07000000
O     10.09500000     -6.16500000      8.61000000
H     10.38200000     -6.28000000      9.51500000
H      9.80800000     -5.25300000      8.56300000
O     -5.79100000     -0.31600000    -10.64000000
H     -5.79800000     -1.04000000    -11.26600000
H     -5.32400000      0.38700000    -11.09200000
O     -4.95400000      9.91300000     -8.77500000
H     -5.47500000      9.13500000     -8.57400000
H     -4.05200000      9.59500000     -8.80400000
O     -6.22700000     12.07900000      7.84900000
H     -5.70100000     12.77500000      7.45500000
H     -7.12500000     12.27800000      7.58300000
O     14.32100000     -9.73300000      1.49100000
H     15.22100000     -9.80100000      1.17100000
H     13.79200000    -10.14900000      0.81100000
O     -9.84000000     11.97700000      1.00000000
H    -10.43000000     11.25000000      1.19900000
H     -9.23800000     11.62500000      0.34400000
O    -11.09300000      3.51700000      0.69600000
H    -10.37800000      3.14500000      1.21300000
H    -10.66100000      3.91000000     -0.06300000
O     -5.82700000     -8.84200000      7.41100000
H     -6.75500000     -9.06700000      7.47000000
H     -5.37100000     -9.61000000      7.75400000
O      5.13000000     15.15100000      7.56300000
H      6.03700000     14.94500000      7.78800000
H      4.84800000     15.76500000      8.24100000
O      7.99100000     -3.64400000    -11.59300000
H      7.43400000     -2.88700000    -11.77200000
H      7.99100000     -4.14100000    -12.41100000
O      7.79100000    -12.06600000      3.46300000
H      7.39200000    -12.88000000      3.77100000
H      7.10100000    -11.63900000      2.95600000
O      8.84800000      2.00100000      7.63400000
H      9.32400000      1.36300000      8.16500000
H      8.67200000      1.54400000      6.81100000
O      0.99500000     10.64300000     -9.87900000
H      0.64000000     10.62400000     -8.99000000
H      1.81500000     11.12900000     -9.79900000
O     -2.59100000      8.08300000     14.90700000
H     -3.29400000      8.73000000     14.96300000
H     -1.79300000      8.57800000     15.09400000
O      3.26600000      5.93900000    -16.17100000
H      3.16900000      5.07000000    -16.56100000
H      2.69700000      6.50200000    -16.69700000
O     -7.46500000     13.80800000     -7.60100000
H     -7.98000000     13.68300000     -6.80300000
H     -6.76200000     13.16200000     -7.53500000
O      8.19600000     -9.19500000      4.18100000
H      8.06300000     -8.82600000      5.05500000
H      8.42500000    -10.11100000      4.34000000
O      6.62100000    -13.81100000     -8.91500000
H      7.13300000    -13.38700000     -9.60400000
H      5.98900000    -13.14500000     -8.64300000
O    -14.18000000     -3.88700000     11.67100000
H    -13.30100000     -3.77500000     11.30900000
H    -14.03400000     -4.22100000     12.55600000
O      3.57400000     13.63400000      0.64100000
H      4.07800000     12.86100000      0.89500000
H      4.12000000     14.37400000      0.90800000
O      5.15100000     -7.39400000      5.09500000
H      5.16100000     -6.83600000      4.31600000
H      6.00400000     -7.25000000      5.50400000
O      8.84300000     -1.87900000     15.44800000
H      9.23100000     -2.17800000     16.27100000
H      8.70500000     -0.94100000     15.57500000
O     -2.47800000      5.83200000     16.91200000
H     -2.89600000      6.15000000     17.71200000
H     -2.19300000      6.62500000     16.45800000
O     -3.30300000      3.20600000      6.93200000
H     -4.12400000      2.81100000      7.22500000
H     -2.74000000      2.46100000      6.72200000
O     -0.68200000     -0.11700000     -8.43800000
H     -1.42200000     -0.60000000     -8.07000000
H      0.07200000     -0.69000000     -8.30000000
O    -14.83000000      9.52100000     -2.75300000
H    -14.41700000      8.66500000     -2.64000000
H    -15.75400000      9.37100000     -2.55300000
O      6.36200000      3.40200000    -14.19900000
H      6.37500000      4.34100000    -14.38500000
H      6.10200000      2.99800000    -15.02700000
O    -12.81700000     -0.38800000    -12.87600000
H    -12.30900000     -0.29400000    -12.07000000
H    -13.21200000      0.47400000    -13.01200000
O     -0.75500000      0.47500000    -13.12100000
H     -1.16400000      0.79100000    -12.31600000
H      0.15000000      0.28600000    -12.87200000
O      1.53400000     12.67200000      9.54900000
H      0.93700000     12.11900000      9.04600000
H      1.92300000     12.08100000     10.19300000
O    -13.99500000     -2.57000000     -2.34200000
H    -14.86400000     -2.48300000     -1.95100000
H    -13.70900000     -1.66900000     -2.49400000
O     13.94600000      3.59400000     -3.86300000
H     13.76000000      4.30500000     -3.24900000
H     14.49300000      2.98500000     -3.36600000
O    -14.88600000      6.47600000      4.16100000
H    -15.35200000      7.07900000      4.74100000
H    -14.18400000      7.00300000      3.78000000
O      1.52300000     -5.15400000     13.54300000
H      1.14100000     -5.97500000     13.85600000
H      1.18700000     -5.05800000     12.65200000
O     -0.20000000     16.95500000      1.46200000
H     -0.74100000     17.57700000      1.94900000
H     -0.46400000     16.09700000      1.79400000
O      2.05500000    -11.35200000     -2.78600000
H      1.44600000    -10.97100000     -2.15300000
H      2.86800000    -10.86200000     -2.66000000
O     -4.78200000      4.33600000     12.81500000
H     -4.08600000      4.98900000     12.89900000
H     -5.19900000      4.31900000     13.67700000
O    -15.60600000     -7.24800000     -1.62000000
H    -15.73200000     -8.16000000     -1.35700000
H    -14.71600000     -7.03800000     -1.33600000
O     -5.16600000    -13.01500000      2.71000000
H     -4.48700000    -12.43900000      3.06200000
H     -5.43700000    -13.55000000      3.45500000
O      0.88200000      4.45500000     -3.24400000
H      1.30600000      5.03300000     -3.87900000
H      0.21000000      5.00100000     -2.83600000
O     -0.54000000    -15.17000000     -6.93800000
H     -0.71500000    -14.75200000     -7.78100000
H     -1.22200000    -14.83200000     -6.35800000
O     -8.07400000     10.53900000      2.55100000
H     -7.92300000     11.20700000      3.22000000
H     -8.46000000     11.01700000      1.81800000
O     -2.93100000     -1.22000000     15.74700000
H     -3.62700000     -1.84800000     15.93900000
H     -2.47400000     -1.59100000     14.99300000
O      1.20100000    -13.91200000     -0.00800000
H      1.84100000    -13.64300000     -0.66700000
H      0.93000000    -14.78900000     -0.28100000
O     -7.83600000    -12.51000000     -9.99900000
H     -7.20200000    -13.22200000     -9.91300000
H     -7.51700000    -11.83200000     -9.40300000
O     -8.76600000     -7.47100000      2.06500000
H     -9.62600000     -7.42800000      1.64600000
H     -8.58400000     -8.40800000      2.14200000
O     -1.97900000    -12.25000000     -7.63500000
H     -2.76000000    -12.18700000     -8.18500000
H     -2.31000000    -12.17000000     -6.74100000
O      6.39500000     -1.89400000     -9.54300000
H      5.92700000     -2.66600000     -9.86200000
H      7.30500000     -2.18200000     -9.46400000
O     13.03700000      2.61500000      8.78100000
H     13.68300000      2.90800000      9.42400000
H     13.00600000      3.32000000      8.13400000
O     10.37000000     13.96000000     -2.41600000
H     10.30500000     14.46000000     -1.60200000
H     10.61900000     14.60800000     -3.07600000
O      2.80800000     11.14000000     11.45500000
H      2.28000000     11.15500000     12.25400000
H      3.04400000     10.21900000     11.34200000
O     -9.80700000     -5.28500000     -9.66600000
H     -9.66400000     -4.46600000     -9.19200000
H    -10.43900000     -5.05900000    -10.34900000
O     -5.32700000     -9.34700000      3.60800000
H     -6.05400000     -8.98400000      4.11300000
H     -5.07100000    -10.13500000      4.08900000
O     -7.76600000     -4.16000000     -4.28700000
H     -7.26300000     -3.98900000     -5.08300000
H     -8.65000000     -4.35600000     -4.59900000
O    -11.91800000      7.42300000     11.25200000
H    -11.79600000      8.25200000     10.79000000
H    -12.20000000      6.81000000     10.57300000
O     -2.27100000     13.57300000    -11.66300000
H     -2.84000000     13.07400000    -11.07600000
H     -1.52900000     12.99200000    -11.82800000
O     -6.00900000     -2.99100000      7.66200000
H     -6.68000000     -3.58800000      7.99400000
H     -5.21900000     -3.52800000      7.60100000
O     -8.52200000     -1.61000000     -3.07900000
H     -8.24600000     -2.39600000     -3.55100000
H     -9.47800000     -1.65500000     -3.07700000
O     -5.04500000     15.00500000      2.07900000
H     -5.95800000     14.73500000      2.18100000
H     -4.91200000     15.66100000      2.76300000
O      2.82800000      3.44700000    -18.03100000
H      2.44600000      2.77900000    -17.46100000
H      3.37600000      2.95500000    -18.64200000
O      7.86400000    -10.11000000     -6.52100000
H      7.52600000    -10.98200000     -6.31700000
H      7.10000000     -9.53700000     -6.46300000
O      6.12600000      7.01900000     -4.22800000
H      5.29700000      7.03100000     -3.75000000
H      5.95900000      6.45500000     -4.98400000
O     -5.26200000     12.16500000     -6.87100000
H     -5.95000000     11.77600000     -6.33200000
H     -5.07200000     11.50200000     -7.53400000
O      6.20700000      4.25300000      0.15700000
H      5.42900000      4.55100000      0.62800000
H      6.84800000      4.95200000      0.28600000
O     12.84300000     -0.21600000      3.32500000
H     12.33400000      0.43800000      2.84600000
H     13.14800000     -0.82300000      2.65100000
O     -3.95100000     -5.44400000     11.29900000
H     -4.39300000     -5.90900000     12.01000000
H     -4.48900000     -5.62000000     10.52700000
O      7.16100000     -0.16900000      9.14200000
H      8.06200000     -0.02300000      8.85400000
H      6.73200000     -0.57600000      8.38900000
O      6.95400000      2.73000000     16.12800000
H      7.08000000      2.78900000     15.18100000
H      6.00400000      2.73100000     16.24300000
O     -1.64700000     -7.70600000      4.77400000
H     -1.33100000     -6.86600000      5.10800000
H     -2.34300000     -7.47300000      4.16000000
O     -9.38800000     -6.60400000     -5.11700000
H     -9.99700000     -5.87400000     -5.22400000
H     -9.58100000     -7.18700000     -5.85100000
O     14.20900000      3.78100000      3.23000000
H     14.11200000      4.73300000      3.25700000
H     13.73400000      3.51500000      2.44300000
O      7.31800000      2.57000000     -2.32500000
H      6.62600000      2.59400000     -2.98700000
H      6.85300000      2.63100000     -1.49100000
O     -0.02700000     -5.02700000      8.82500000
H      0.30600000     -5.18700000      7.94200000
H     -0.87900000     -5.46300000      8.84300000
O     -7.39800000      8.99100000      5.04100000
H     -6.46900000      9.19500000      5.14700000
H     -7.66400000      9.48400000      4.26400000
O     -6.37000000     12.19600000      4.18500000
H     -6.41700000     12.53500000      3.29000000
H     -5.43300000     12.16900000      4.38100000
O     13.95200000      8.19500000     -2.18100000
H     13.18200000      8.76300000     -2.21700000
H     14.49600000      8.57500000     -1.49100000
O      1.30700000     -8.04300000     -4.62100000
H      1.40500000     -7.10600000     -4.79100000
H      1.56200000     -8.14900000     -3.70500000
O      4.17700000    -15.43700000      2.49100000
H      3.61500000    -16.05700000      2.02500000
H      4.14200000    -15.72200000      3.40400000
O    -14.99500000     -4.83700000     -7.01400000
H    -15.51900000     -4.04000000     -6.92300000
H    -14.18800000     -4.54600000     -7.43800000
O      5.88200000    -13.08900000      6.19800000
H      5.30800000    -12.51900000      5.68700000
H      5.28500000    -13.69000000      6.64500000
O      3.17400000     -2.71000000     -1.83700000
H      3.23000000     -2.92300000     -2.76800000
H      2.37600000     -2.18700000     -1.75800000
O     -1.68200000      1.57500000      9.38400000
H     -2.54100000      1.47200000      9.79300000
H     -1.06300000      1.53400000     10.11300000
O     -7.75900000     -3.24900000      0.96100000
H     -7.43100000     -4.10000000      0.67100000
H     -6.97800000     -2.69700000      1.01300000
O      6.56800000      7.75500000      1.77400000
H      6.90600000      6.96800000      1.34600000
H      6.02700000      8.17700000      1.10700000
O     -4.95300000      3.54400000     -3.79500000
H     -4.52100000      2.74800000     -4.10300000
H     -5.87400000      3.42100000     -4.02400000
O     -1.45300000      2.29700000    -15.26700000
H     -1.50100000      3.18800000    -14.92100000
H     -1.40000000      1.74100000    -14.48900000
O     -2.66700000     -6.34300000    -12.43300000
H     -1.76900000     -6.64800000    -12.29800000
H     -3.10100000     -6.49800000    -11.59400000
O     11.33800000      7.88700000      4.83500000
H     10.75700000      7.13300000      4.93600000
H     10.75600000      8.64600000      4.87600000
O     11.58800000      2.89700000     -8.81700000
H     11.41100000      2.60600000     -7.92200000
H     11.34800000      3.82300000     -8.81900000
O      4.12300000     -2.86700000     -7.64300000
H      4.54200000     -2.03000000     -7.44200000
H      4.81400000     -3.38900000     -8.05100000
O     12.47600000      0.04300000      9.36500000
H     12.81900000      0.84100000      8.96300000
H     13.03600000     -0.65600000      9.02700000
O    -14.44800000      3.96800000     -4.95700000
H    -13.57800000      4.18900000     -5.29000000
H    -14.87800000      3.52400000     -5.68800000
O      9.00500000      8.79500000     -1.09100000
H      8.36300000      9.47100000     -0.87200000
H      8.76700000      8.51700000     -1.97600000
O    -13.97200000      8.91200000      6.38600000
H    -14.67800000      8.26600000      6.39700000
H    -13.21400000      8.44500000      6.73900000
O      2.45500000     15.82500000     -4.62800000
H      2.54800000     15.76100000     -5.57900000
H      2.16400000     16.72400000     -4.47700000
O     -0.22800000      3.70700000      4.26600000
H     -0.38600000      4.40100000      4.90500000
H     -0.22100000      4.15600000      3.42100000
O      6.83400000     -8.56000000     12.99200000
H      7.62500000     -9.03800000     12.74600000
H      6.19700000     -8.78500000     12.31400000
O     -2.43000000      5.33400000     14.30000000
H     -2.43500000      6.29000000     14.25500000
H     -2.63800000      5.13600000     15.21300000
O     -3.87600000    -11.37000000      5.05700000
H     -3.97400000    -11.42800000      6.00800000
H     -2.94900000    -11.54900000      4.90100000
O     -4.90300000     -3.94700000     -8.81200000
H     -4.13600000     -4.50000000     -8.96300000
H     -5.20100000     -3.70600000     -9.68900000
O    -14.58600000      3.07900000      8.86000000
H    -14.11200000      3.91100000      8.84900000
H    -14.38500000      2.67800000      8.01500000
O      2.87900000    -11.62400000     13.56400000
H      3.22100000    -11.63400000     14.45800000
H      3.58700000    -11.24800000     13.04100000
O     -1.81700000     10.30800000      3.50100000
H     -1.15500000      9.93000000      4.08000000
H     -1.71900000      9.82800000      2.67900000
O     -4.74000000      5.74100000      4.66400000
H     -5.32600000      5.77600000      3.90900000
H     -4.82600000      4.84600000      4.99300000
O     11.03600000     -7.07000000      0.99600000
H     11.66100000     -6.34500000      1.01000000
H     11.07200000     -7.40000000      0.09800000
O     16.81700000     -6.18800000      4.61800000
H     16.62600000     -6.88600000      3.99200000
H     15.99500000     -6.06200000      5.09300000
O      3.13600000      6.42700000      9.01500000
H      4.05500000      6.32200000      8.77100000
H      2.78300000      5.53700000      9.00900000
O      5.64500000     -7.84200000     -9.49000000
H      5.80000000     -8.71600000     -9.84900000
H      6.51400000     -7.44000000     -9.45500000
O      1.10100000      8.15300000      2.57300000
H      1.25600000      9.04100000      2.89300000
H      0.41000000      8.25200000      1.91800000
O      5.58500000     -4.78000000     -8.83400000
H      6.20200000     -5.48600000     -9.02600000
H      4.74900000     -5.09000000     -9.18300000
O      5.14200000     -2.11800000    -17.02200000
H      5.95900000     -2.38700000    -17.44200000
H      4.47500000     -2.23900000    -17.69700000
O     13.14000000      5.52400000     -2.22900000
H     13.50000000      6.33100000     -2.59600000
H     12.97100000      5.73200000     -1.31000000
O     -6.58400000    -14.24900000      0.58400000
H     -6.16500000    -13.54200000      0.09400000
H     -6.21900000    -14.17700000      1.46600000
O     -2.80100000    -15.03500000     -5.32100000
H     -2.32000000    -15.68800000     -4.81300000
H     -3.65100000    -15.44200000     -5.49000000
O     -6.81000000     -9.58100000     -0.71900000
H     -7.27800000    -10.16400000     -1.31700000
H     -7.03900000     -9.89900000      0.15400000
O      2.67400000      1.30700000     18.36700000
H      2.26500000      1.86800000     19.02700000
H      2.45100000      1.71800000     17.53200000
O     -0.57500000      8.16500000      4.68500000
H     -0.42900000      7.33300000      5.13500000
H      0.08300000      8.18100000      3.99000000
O     -8.12100000     11.17700000     -1.01000000
H     -7.71100000     11.72000000     -1.68300000
H     -8.25700000     10.33000000     -1.43600000
O     16.61800000     -4.08200000      2.65900000
H     16.77300000     -4.77200000      3.30500000
H     17.28400000     -3.42200000      2.85000000
O     13.82700000     -2.19600000      8.51000000
H     14.77400000     -2.17200000      8.37300000
H     13.68900000     -2.92900000      9.10900000
O     -7.77500000      0.93800000      6.37700000
H     -6.95300000      0.46500000      6.50800000
H     -8.21000000      0.90400000      7.22900000
O     -0.34700000      2.75600000     -6.63300000
H     -0.63600000      2.13400000     -5.96600000
H     -1.15700000      3.08800000     -7.01900000
O     13.00600000     -1.76800000     -9.27500000
H     12.87500000     -0.82800000     -9.39800000
H     12.58200000     -2.17000000    -10.03400000
O      2.39900000     -7.94900000     -2.17100000
H      3.23600000     -8.22800000     -1.80000000
H      1.87900000     -7.67900000     -1.41400000
O     -7.52500000     14.35900000      2.10000000
H     -8.28500000     14.46600000      1.52900000
H     -7.86300000     14.51500000      2.98200000
O     11.64200000      2.41600000     -2.28600000
H     12.11100000      1.63600000     -1.98800000
H     12.33300000      3.04500000     -2.49500000
O     14.41700000      7.93400000      5.41800000
H     14.34600000      8.51100000      4.65800000
H     14.58000000      7.06700000      5.04600000
O      1.82500000      6.49300000     -4.62000000
H      2.45100000      5.88900000     -5.01700000
H      2.02300000      7.34000000     -5.01800000
O     -2.67900000     -0.91700000      4.97100000
H     -2.01800000     -1.41800000      4.49300000
H     -3.35300000     -1.56000000      5.19300000
O      1.90100000      6.18700000      0.17300000
H      1.92600000      7.12100000     -0.03600000
H      2.41400000      5.77200000     -0.52000000
O    -14.77500000     -5.67800000      2.31100000
H    -14.54200000     -5.29200000      1.46700000
H    -14.22300000     -6.45700000      2.37800000
O     -5.38100000     10.68600000    -12.17500000
H     -4.74700000     10.29600000    -12.77700000
H     -5.03500000     11.56000000    -11.99500000
O     -5.48400000     -2.55100000    -14.29100000
H     -4.57100000     -2.76700000    -14.48200000
H     -5.71600000     -1.89100000    -14.94400000
O    -10.47200000      5.71900000     -6.56300000
H     -9.98100000      5.94100000     -5.77300000
H     -9.81300000      5.69700000     -7.25700000
O    -15.90900000      1.62000000      6.84600000
H    -16.57200000      1.12200000      7.32400000
H    -16.09100000      1.43900000      5.92400000
O     10.62800000     -8.96600000    -11.66900000
H      9.94900000     -8.49500000    -12.15300000
H     10.55200000     -9.87100000    -11.97200000
O     -9.38900000      9.91300000     -7.42400000
H    -10.15900000      9.51300000     -7.02000000
H     -9.65500000     10.08900000     -8.32600000
O    -11.17400000      4.12100000     11.34100000
H    -10.37800000      4.31300000     11.83600000
H    -11.60600000      3.42900000     11.84200000
O      6.36300000     12.36300000      2.39000000
H      7.17700000     12.52100000      1.91300000
H      6.64500000     12.14600000      3.27900000
O     -3.11300000      5.88700000     -7.75800000
H     -2.27000000      5.57600000     -7.42600000
H     -3.25800000      6.71600000     -7.30100000
O    -17.02100000     -3.93800000      2.81300000
H    -16.20600000     -4.42000000      2.95200000
H    -16.74100000     -3.04100000      2.62900000
O     -7.49900000      8.11400000     -1.30600000
H     -6.95800000      8.11500000     -0.51700000
H     -6.87000000      8.07300000     -2.02700000
O     -8.50300000     -8.56100000      7.63600000
H     -8.58700000     -8.14400000      6.77900000
H     -8.82800000     -7.90600000      8.25400000
O     -0.62100000      9.63100000     -1.83900000
H     -0.28900000     10.52400000     -1.93100000
H     -0.05500000      9.23200000     -1.17800000
O      3.24400000      6.91600000     13.43800000
H      3.02100000      7.79900000     13.73300000
H      3.53300000      6.46400000     14.23100000
O      2.31000000     -9.72100000      1.10300000
H      3.14100000     -9.89700000      0.66100000
H      2.49100000     -9.89000000      2.02800000
O     -9.96800000    -13.15400000     -1.28800000
H    -10.10600000    -12.68500000     -0.46500000
H    -10.67500000    -13.79800000     -1.31800000
O     -3.54500000     -7.03300000     -5.53500000
H     -4.25300000     -7.22400000     -6.15000000
H     -3.91100000     -7.24200000     -4.67600000
O      1.30800000     15.56000000      9.43300000
H      1.61400000     14.67600000      9.63800000
H      1.14300000     15.96100000     10.28600000
O      2.47500000     -1.55400000      9.77700000
H      2.03400000     -2.21400000     10.31200000
H      1.79400000     -1.23000000      9.18700000
O     -9.92000000      6.26400000     -1.36000000
H    -10.38500000      7.10000000     -1.32900000
H     -9.01300000      6.48600000     -1.14900000
O     -1.17200000     -8.69400000     -5.47100000
H     -1.87800000     -8.04700000     -5.45600000
H     -0.38500000     -8.19500000     -5.25100000
O    -11.56900000     -2.30000000      1.11700000
H    -10.86900000     -1.71900000      0.81900000
H    -11.18200000     -3.17500000      1.08800000
O      1.90800000     11.54600000      5.12900000
H      2.42900000     12.21600000      5.57300000
H      2.03800000     10.75600000      5.65400000
O      0.69300000     -5.61900000     16.16700000
H     -0.05600000     -5.13700000     15.81800000
H      1.43600000     -5.02600000     16.04900000
O      4.43000000     -4.22100000      2.87800000
H      5.12800000     -4.82800000      3.12400000
H      4.42100000     -4.24100000      1.92100000
O      5.96900000      1.76300000      0.96000000
H      5.37700000      1.32100000      0.35200000
H      6.15400000      2.60500000      0.54400000
O      0.58700000     -4.83000000      2.53400000
H      1.24100000     -4.29400000      2.98400000
H      0.79800000     -5.72800000      2.78800000
O    -12.14500000      1.95900000      3.43500000
H    -12.89100000      1.67200000      2.90900000
H    -11.46900000      2.17700000      2.79300000
O      0.26800000     -9.30100000     15.50800000
H      0.09400000     -8.49900000     16.00000000
H      1.10100000     -9.13500000     15.06500000
