# Supplementary material for: Integrated Multiscale Multilevel Approach to Open Shell Molecular Systems
Source: J Chem Theory Comput. 2023 Feb 13;19(5):1446–56. doi: 10.1021/acs.jctc.2c00805 (PMC10018740; doi:10.1021/acs.jctc.2c00805)
Supplement: Supplementary file 2 — ct2c00805_si_002.zip [file ct2c00805_si_002.zip › structures/PROXYL/frame46.xyz]

2594

C      0.23600000     -1.66700000     -1.05400000
H      1.24600000     -2.02600000     -0.85800000
H     -0.03700000     -2.14600000     -1.99400000
C      0.28200000     -0.15200000     -1.18300000
C      1.61300000      0.35300000     -1.84400000
H      1.63800000      0.03600000     -2.88600000
H      2.42300000     -0.08200000     -1.25800000
H      1.76200000      1.43200000     -1.80800000
C     -0.89800000      0.24600000     -2.17400000
H     -1.81600000      0.27700000     -1.58800000
H     -0.73200000      1.24900000     -2.56600000
H     -0.95000000     -0.49200000     -2.97400000
N      0.02400000      0.32200000      0.17900000
O     -0.13500000      1.58300000      0.39300000
C     -0.52900000     -0.71600000      1.12100000
C      0.60900000     -1.01800000      2.12800000
H      0.27600000     -1.91200000      2.65600000
H      1.49800000     -1.24000000      1.53900000
H      0.74700000     -0.16600000      2.79400000
C     -1.89600000     -0.41800000      1.70700000
H     -2.20300000     -1.05400000      2.53800000
H     -2.68100000     -0.48100000      0.95400000
H     -1.92200000      0.60100000      2.09300000
C     -0.67700000     -1.94000000      0.15700000
H     -0.35200000     -2.89100000      0.57900000
H     -1.69400000     -2.07700000     -0.21200000
O      2.08700000      4.75600000     14.09600000
H      1.36900000      5.38100000     14.19100000
H      2.54200000      5.03300000     13.30000000
O    -13.90700000    -11.35000000      3.05500000
H    -13.79300000    -12.20900000      3.46200000
H    -13.11300000    -11.22400000      2.53500000
O    -13.33100000      5.46100000     10.46000000
H    -14.00900000      5.73100000     11.07900000
H    -13.80700000      5.00300000      9.76700000
O     -1.79700000     -3.47600000     10.25900000
H     -2.00200000     -3.53900000     11.19200000
H     -1.00900000     -4.00800000     10.15000000
O      6.87700000      2.38500000      7.55400000
H      7.68000000      2.90600000      7.53900000
H      6.20100000      2.99400000      7.84900000
O     -7.40400000     -0.25900000     -3.19200000
H     -7.60900000     -0.82800000     -3.93400000
H     -8.25800000      0.01500000     -2.85700000
O     -9.21800000    -12.52000000      3.50400000
H     -9.87500000    -12.25900000      4.15000000
H     -9.48300000    -12.07400000      2.69900000
O     -6.36600000      4.69200000      1.49500000
H     -6.13300000      4.85600000      0.58100000
H     -7.10900000      5.27400000      1.66000000
O     -9.40100000     10.33100000      2.41600000
H    -10.24000000     10.69700000      2.69400000
H     -9.09800000      9.82500000      3.17000000
O      0.19100000     -8.47800000     14.04500000
H      0.94100000     -8.95200000     14.40400000
H      0.00300000     -8.91800000     13.21700000
O      8.18400000      3.40700000      1.45700000
H      7.66100000      2.95700000      0.79400000
H      8.82000000      3.91700000      0.95500000
O     10.06900000     11.69400000    -10.22900000
H     10.99900000     11.47100000    -10.28100000
H      9.70300000     11.05000000     -9.62300000
O     -9.70300000      5.98500000      6.56500000
H     -9.53900000      6.89500000      6.81400000
H     -9.86600000      5.53500000      7.39300000
O      4.88700000     13.57400000     10.80900000
H      4.12500000     14.07700000     10.52200000
H      4.60900000     12.66000000     10.74500000
O     -4.80800000      4.02400000     15.97100000
H     -4.32600000      4.22600000     16.77200000
H     -5.69600000      4.33900000     16.13900000
O     10.46400000      2.70400000     -0.51700000
H     11.24700000      3.09000000     -0.90900000
H     10.69800000      2.56900000      0.40200000
O     16.86000000     -3.02000000      3.23400000
H     17.64000000     -2.48300000      3.09700000
H     17.20200000     -3.89100000      3.43500000
O      9.74700000     -0.94600000    -10.84900000
H      8.90100000     -1.03900000    -10.41200000
H      9.64500000     -0.17400000    -11.40600000
O     -2.27400000     -4.66500000     -1.48300000
H     -1.44700000     -4.83300000     -1.93500000
H     -2.02900000     -4.57000000     -0.56300000
O     12.10200000      8.60200000     10.78900000
H     11.37700000      8.20700000     11.27500000
H     12.52300000      9.18500000     11.42000000
O     -2.04900000      0.43600000     11.42700000
H     -1.34900000      0.14700000     12.01100000
H     -1.63600000      0.48600000     10.56400000
O      9.74800000    -12.50200000     -8.62000000
H      9.26400000    -12.58700000     -7.79900000
H      9.12900000    -12.78500000     -9.29300000
O      8.55800000     -9.62900000     12.02600000
H      8.10000000     -8.78900000     12.03200000
H      9.47800000     -9.40000000     12.15700000
O      8.07300000      7.06000000    -10.09300000
H      8.98100000      7.31700000    -10.25400000
H      8.10400000      6.57500000     -9.26900000
O      8.27400000    -11.64300000      7.77900000
H      7.42700000    -11.20300000      7.70900000
H      8.05700000    -12.53900000      8.03800000
O     -4.99700000     -2.53000000     11.02000000
H     -5.91200000     -2.29500000     11.17500000
H     -4.70300000     -1.91500000     10.34800000
O     -7.48800000      8.36100000     -2.42100000
H     -6.95100000      8.01500000     -1.70800000
H     -6.97600000      8.19000000     -3.21200000
O      6.60200000      1.68700000     -7.59800000
H      7.53000000      1.85900000     -7.43700000
H      6.14700000      2.16100000     -6.90300000
O    -13.12300000      8.75800000      2.04300000
H    -12.91800000      8.48500000      2.93700000
H    -13.46900000      9.64600000      2.13700000
O    -17.03900000     -0.45500000      4.72700000
H    -16.91000000      0.48400000      4.86300000
H    -17.57400000     -0.73200000      5.47100000
O    -14.26900000      0.28500000      4.04000000
H    -14.69300000     -0.51600000      4.34700000
H    -14.86000000      0.98800000      4.31200000
O     13.41700000     -3.81400000     -5.38700000
H     13.70600000     -3.73900000     -4.47700000
H     13.74600000     -4.66500000     -5.67300000
O     -1.60900000      9.73300000     -4.86600000
H     -2.49100000      9.93400000     -4.55400000
H     -1.52200000     10.23300000     -5.67800000
O     -7.45900000     -8.16400000      1.15300000
H     -7.56200000     -7.22000000      1.27100000
H     -6.73600000     -8.25000000      0.53100000
O     -0.87300000    -13.23500000      4.79400000
H     -0.50500000    -13.92200000      5.35000000
H     -1.04200000    -13.66900000      3.95800000
O     -1.02200000    -14.09900000      2.23000000
H     -0.45800000    -14.39700000      1.51500000
H     -1.84000000    -14.58100000      2.10500000
O     -2.86700000      3.67700000      3.64900000
H     -2.86300000      3.04000000      2.93500000
H     -3.79500000      3.83500000      3.82300000
O      1.76700000     10.72800000    -10.20700000
H      1.32900000     11.48800000     -9.82400000
H      2.66600000     10.78000000     -9.88100000
O      2.09100000      2.41700000     15.41100000
H      1.88600000      3.27000000     15.02900000
H      2.55600000      1.95000000     14.71700000
O     -2.73900000    -14.11800000     -0.40500000
H     -2.68900000    -13.39200000     -1.02600000
H     -1.85900000    -14.49400000     -0.40500000
O      0.48600000      9.12800000     -3.21200000
H     -0.23300000      9.30500000     -3.81900000
H      0.37500000      9.77300000     -2.51400000
O      1.61900000      7.27500000     15.97100000
H      2.47500000      7.01300000     16.31000000
H      1.37600000      8.03600000     16.49800000
O      6.51100000    -10.81900000     10.34800000
H      7.09500000    -10.30400000     10.90500000
H      7.07000000    -11.50800000      9.98800000
O     -2.40800000     -7.04100000    -13.84900000
H     -3.34800000     -6.93200000    -13.70300000
H     -2.01700000     -6.24100000    -13.49600000
O     -3.37400000     -4.63400000     -8.50600000
H     -3.98700000     -5.30500000     -8.20400000
H     -3.91900000     -4.01100000     -8.98700000
O      7.97200000     10.96600000      2.83100000
H      8.36800000     10.40700000      3.49900000
H      7.07100000     11.09200000      3.12700000
O     15.55500000      0.90600000     -9.03500000
H     14.82800000      1.22800000     -9.56800000
H     15.78300000      1.64500000     -8.47100000
O      4.37200000      2.98700000     -6.02300000
H      4.17200000      3.12200000     -5.09700000
H      4.22700000      2.05100000     -6.16500000
O      3.27900000      3.70900000      8.04100000
H      2.75900000      4.50000000      7.89600000
H      2.63900000      3.04600000      8.30000000
O      0.43400000      3.68000000     -4.79100000
H      1.05100000      3.77900000     -4.06600000
H      0.50600000      2.76000000     -5.04400000
O      6.06200000      5.23600000      7.92000000
H      6.72900000      5.92200000      7.91200000
H      5.28400000      5.65400000      7.54900000
O     17.35000000      1.92400000     -0.77700000
H     18.20200000      1.85800000     -1.20700000
H     17.55800000      2.08600000      0.14300000
O     -7.19700000     -6.18000000      5.91300000
H     -6.80800000     -6.83600000      5.33500000
H     -6.45100000     -5.68100000      6.24400000
O     -8.75200000     11.47100000     -2.81500000
H     -8.19300000     11.25100000     -2.07000000
H     -9.24800000     12.23600000     -2.52400000
O    -10.91300000     12.63600000     -4.88400000
H    -10.32300000     11.98800000     -4.49900000
H    -11.76400000     12.19800000     -4.91200000
O     -8.49400000     -0.86700000    -15.61600000
H     -7.76200000     -0.28700000    -15.82400000
H     -8.16400000     -1.42800000    -14.91500000
O     11.75100000     -3.59600000     -1.32000000
H     12.05700000     -3.93200000     -0.47800000
H     12.55000000     -3.34700000     -1.78300000
O     16.63200000      1.75100000     -6.70600000
H     16.34900000      2.60400000     -6.37800000
H     16.94500000      1.28700000     -5.92900000
O     10.97800000      7.08900000    -10.06500000
H     11.87900000      7.24000000    -10.35200000
H     10.94300000      6.15300000     -9.86800000
O     12.01500000     -8.99700000      5.43300000
H     12.97000000     -8.92700000      5.43500000
H     11.82100000     -9.65200000      6.10400000
O     -2.78900000     11.60000000      5.58300000
H     -3.35800000     10.96600000      6.02000000
H     -2.53700000     12.21200000      6.27500000
O      9.35800000      3.56500000      7.28700000
H      9.53000000      4.45100000      6.97100000
H      9.65900000      2.99500000      6.57900000
O      9.94300000    -12.93200000      3.07300000
H     10.10800000    -13.54500000      2.35600000
H     10.78300000    -12.49700000      3.21500000
O      4.82400000      0.29700000     10.91000000
H      5.77600000      0.39000000     10.94300000
H      4.67000000     -0.63800000     11.04900000
O      2.37500000    -10.38500000    -11.27300000
H      1.88200000    -10.86400000    -11.93900000
H      2.59200000    -11.04400000    -10.61400000
O     -0.02900000     11.90500000     -1.78500000
H     -0.84500000     11.40500000     -1.74300000
H     -0.28800000     12.75800000     -2.13300000
O     -2.46000000     14.09800000      6.94700000
H     -2.37500000     14.37100000      7.86100000
H     -3.20500000     14.59900000      6.61600000
O      8.91100000     -2.00600000     -0.36600000
H      8.76500000     -2.90400000     -0.66400000
H      9.51300000     -2.09500000      0.37300000
O      3.90200000     -1.99400000      3.34300000
H      3.92100000     -2.41700000      2.48500000
H      3.39800000     -2.59200000      3.89400000
O     -5.87500000      9.60000000    -12.32500000
H     -6.76900000      9.26400000    -12.38900000
H     -5.32200000      8.82000000    -12.36700000
O     -5.08800000     -2.01500000      1.49600000
H     -5.98300000     -1.86300000      1.79800000
H     -4.86400000     -1.22600000      1.00200000
O    -12.01200000     -7.47900000    -10.76400000
H    -11.68800000     -8.37800000    -10.70900000
H    -11.91900000     -7.13600000     -9.87500000
O      0.67700000     12.92200000     -8.09100000
H      0.12200000     12.50000000     -7.43500000
H      0.08000000     13.48600000     -8.58300000
O     -0.59600000      4.86200000      9.88200000
H      0.22200000      5.35900000      9.90900000
H     -0.40800000      4.06400000     10.37600000
O     -0.87100000     10.12200000      4.38300000
H     -0.08000000     10.63100000      4.20600000
H     -1.50900000     10.76700000      4.68600000
O     13.98400000      6.66200000      6.72400000
H     13.39100000      6.53000000      5.98500000
H     13.40600000      6.75300000      7.48200000
O      6.24600000     -8.87100000     -0.04800000
H      6.78300000     -9.00900000     -0.82800000
H      6.86500000     -8.57700000      0.62100000
O     12.56600000     -8.56200000      2.49900000
H     11.74200000     -8.87300000      2.12400000
H     12.50000000     -8.77200000      3.43000000
O      9.78600000      9.75100000     -0.39300000
H      9.28700000      9.23400000      0.24000000
H     10.19300000      9.10000000     -0.96400000
O     -5.81600000     13.49900000      2.28800000
H     -6.57100000     13.24100000      2.81700000
H     -5.15000000     12.84000000      2.48400000
O     13.93100000     -1.75200000      8.11800000
H     14.25800000     -1.84900000      9.01200000
H     14.51300000     -2.29900000      7.59000000
O      3.56000000    -12.48600000     -9.71500000
H      4.02300000    -13.17900000     -9.24300000
H      2.66200000    -12.53000000     -9.38600000
O     -6.41400000      9.83600000      5.94300000
H     -5.55600000      9.50400000      6.20600000
H     -6.30600000     10.07800000      5.02400000
O     -9.84400000      7.12900000     -2.37200000
H    -10.37800000      7.70200000     -2.92200000
H     -8.94500000      7.42300000     -2.52100000
O     -2.65000000      7.49600000    -14.79300000
H     -3.10700000      7.21800000    -15.58700000
H     -1.85200000      7.91700000    -15.11100000
O      3.54300000     15.11400000     -5.41800000
H      2.59600000     14.98600000     -5.36700000
H      3.91200000     14.36000000     -4.95700000
O     -5.55100000     10.59600000      3.20100000
H     -4.66000000     10.81800000      2.92800000
H     -5.75600000      9.79600000      2.71700000
O      3.99800000    -10.00500000      9.50900000
H      4.89300000    -10.33600000      9.57600000
H      4.01300000     -9.42500000      8.74700000
O      0.06700000     -7.36100000    -12.36000000
H     -0.80600000     -7.41500000    -11.97100000
H      0.07900000     -8.05200000    -13.02100000
O     -8.09600000      6.86900000     -6.51000000
H     -7.41700000      6.24500000     -6.25400000
H     -7.97600000      7.61100000     -5.91700000
O     -3.42200000     13.48300000     -9.69300000
H     -3.26000000     12.54000000     -9.67900000
H     -4.33800000     13.56500000     -9.95800000
O      3.38400000     -5.00700000     10.96800000
H      3.73500000     -5.66100000     11.57200000
H      3.66100000     -5.30700000     10.10200000
O      3.67100000     -2.31800000     10.86800000
H      2.81400000     -1.90800000     10.98700000
H      3.47900000     -3.25100000     10.77300000
O     -7.10900000     13.78900000     -0.15300000
H     -6.56000000     13.88100000      0.62500000
H     -7.93000000     13.42300000      0.17600000
O     13.48800000      8.43600000     -4.67800000
H     13.95400000      8.55400000     -3.85000000
H     12.82200000      9.12400000     -4.67800000
O    -11.13800000     -4.55600000      1.56200000
H    -10.60000000     -4.95700000      2.24400000
H    -11.33300000     -3.68000000      1.89500000
O      6.79000000     -6.07500000      5.17600000
H      7.47900000     -5.41000000      5.18200000
H      7.22400000     -6.87300000      5.47700000
O     -6.91800000      9.17200000     11.39800000
H     -6.73500000      8.72400000     12.22400000
H     -6.35000000      9.94200000     11.41200000
O     -2.17400000     11.20400000      8.69800000
H     -1.38800000     10.67700000      8.55400000
H     -1.89300000     11.89400000      9.29900000
O      8.01000000     -9.03500000     -2.11700000
H      8.72000000     -9.15900000     -1.48800000
H      8.10000000     -8.12600000     -2.40300000
O      1.73600000      7.24700000     -8.75700000
H      2.63500000      7.56700000     -8.82600000
H      1.80700000      6.44100000     -8.24500000
O     16.79500000     -5.86200000     -3.29700000
H     17.32000000     -5.37800000     -2.66000000
H     16.18600000     -6.37500000     -2.76600000
O      3.43200000    -10.77400000     -6.23100000
H      3.14200000    -10.05200000     -6.78900000
H      2.91800000    -10.67900000     -5.43000000
O     13.32100000      0.30000000     -0.26700000
H     13.67100000     -0.40300000     -0.81300000
H     13.11600000     -0.12500000      0.56700000
O     13.55100000     -1.08600000     12.35300000
H     13.22100000     -1.40300000     13.19400000
H     13.26900000     -0.17200000     12.31400000
O     -7.18300000      0.16200000     12.14600000
H     -6.94200000      0.77100000     11.44900000
H     -7.65900000     -0.53900000     11.69900000
O     -3.78100000      0.11900000     13.89900000
H     -4.24200000     -0.12500000     13.09700000
H     -3.32500000      0.93100000     13.67600000
O     -7.05100000     -1.80000000     -5.44700000
H     -6.50900000     -1.20000000     -5.95900000
H     -7.75000000     -2.06200000     -6.04600000
O    -12.62500000      2.59000000      4.36900000
H    -12.18400000      3.08500000      5.05900000
H    -12.80100000      1.73500000      4.76200000
O     -3.71800000     -3.32600000     13.41100000
H     -3.12500000     -2.64500000     13.72800000
H     -4.31800000     -2.86600000     12.82300000
O      3.71700000     12.43800000     -7.88100000
H      3.78400000     11.75900000     -7.21000000
H      2.83200000     12.78900000     -7.77900000
O      1.88200000    -13.66500000     -5.37000000
H      1.40300000    -14.17800000     -6.02100000
H      1.35200000    -12.87700000     -5.24800000
O      5.47800000      8.81300000      6.04500000
H      5.90300000      9.35800000      6.70800000
H      4.76800000      8.37500000      6.51300000
O    -14.43400000      4.07400000      8.48600000
H    -14.35500000      3.46800000      9.22300000
H    -14.44400000      3.51000000      7.71200000
O      7.93000000      4.23000000      4.41600000
H      8.80600000      4.05000000      4.07600000
H      8.03400000      5.02500000      4.93900000
O     14.38700000     -2.14100000     -8.90700000
H     13.76600000     -1.56700000     -9.35500000
H     14.80100000     -1.58000000     -8.25100000
O     -4.95500000     -5.65700000     10.53700000
H     -4.73100000     -4.73300000     10.42900000
H     -4.39800000     -5.95700000     11.25500000
O      0.10500000     -8.14800000      3.36200000
H      0.93900000     -7.68000000      3.31100000
H      0.31900000     -8.96900000      3.80600000
O      9.18600000     13.02200000     -2.51800000
H      9.80800000     13.42000000     -1.90900000
H      8.46100000     12.73200000     -1.96400000
O     -6.81700000     14.77700000      5.88300000
H     -6.64100000     13.85100000      6.04900000
H     -7.70100000     14.91700000      6.22200000
O     -2.68800000    -13.57500000    -11.26200000
H     -3.16100000    -13.73100000    -10.44500000
H     -3.35800000    -13.26600000    -11.87100000
O     10.19700000     -5.96900000      0.20900000
H      9.95000000     -5.45000000      0.97500000
H     10.71600000     -5.37000000     -0.32800000
O      6.57400000     -7.29200000    -13.32500000
H      6.40600000     -7.62100000    -12.44200000
H      5.72200000     -7.33100000    -13.76000000
O    -10.14200000     -1.05500000     11.73200000
H    -10.35100000     -0.22800000     12.16600000
H    -10.83400000     -1.16600000     11.08000000
O     11.86000000     10.04800000      8.14400000
H     12.51000000     10.51700000      7.62100000
H     12.17500000     10.12800000      9.04500000
O     -3.54800000     -8.12200000     -5.98300000
H     -3.04500000     -8.17000000     -5.17000000
H     -3.47200000     -8.99700000     -6.36300000
O      2.60100000     12.36500000     13.47100000
H      1.87100000     12.74100000     13.96300000
H      2.27900000     12.31000000     12.57100000
O     -8.65900000    -12.99300000     -5.63800000
H     -9.09400000    -13.08700000     -4.79100000
H     -9.02900000    -13.69400000     -6.17600000
O      6.64600000      7.38400000     -1.42100000
H      6.42600000      6.56300000     -1.86100000
H      6.47300000      7.21300000     -0.49500000
O     -1.57700000    -16.84400000      0.45600000
H     -1.91400000    -17.18300000     -0.37300000
H     -0.89700000    -16.22100000      0.20100000
O      4.14500000     10.81100000     -5.73100000
H      3.46700000     11.12000000     -5.13100000
H      4.96500000     11.12100000     -5.34600000
O      5.02400000      1.02900000     -3.67800000
H      4.30400000      1.61800000     -3.45400000
H      4.69300000      0.51300000     -4.41200000
O    -11.12500000      2.76100000      8.71600000
H    -10.27300000      2.59500000      9.12000000
H    -11.35500000      3.64600000      8.99900000
O     -5.20300000     17.20100000     -4.18500000
H     -5.86300000     17.41400000     -3.52600000
H     -5.24600000     16.24800000     -4.26700000
O    -16.13700000      1.41500000      0.11200000
H    -16.53400000      0.61300000      0.45200000
H    -15.54700000      1.70400000      0.80800000
O      8.84700000      4.11800000     -5.26700000
H      8.79100000      3.16700000     -5.17900000
H      9.18900000      4.41800000     -4.42500000
O      6.29200000     14.24500000     -1.82000000
H      6.33500000     13.68000000     -1.04900000
H      6.44100000     15.12700000     -1.47900000
O      7.86300000      0.11300000     11.16400000
H      7.80100000     -0.01800000     12.11000000
H      8.78800000     -0.03200000     10.96200000
O     -3.86700000     15.07400000      0.98900000
H     -4.66700000     14.77800000      1.42300000
H     -3.26300000     15.26700000      1.70600000
O    -17.01800000     -6.07600000     -2.89200000
H    -17.62600000     -5.50100000     -2.42700000
H    -16.15000000     -5.76500000     -2.63400000
O     -2.00600000      5.36700000    -11.44700000
H     -1.34100000      5.98600000    -11.74800000
H     -2.11600000      5.56600000    -10.51700000
O      6.90300000     11.84800000      0.36100000
H      6.44500000     11.09600000     -0.01600000
H      7.36900000     11.49000000      1.11600000
O      7.27200000     -3.52800000      9.76000000
H      7.76400000     -3.19100000      9.01100000
H      6.45300000     -3.84800000      9.38300000
O     -1.32400000     -3.11900000     -4.46800000
H     -1.73000000     -3.86300000     -4.91200000
H     -1.11800000     -2.50400000     -5.17200000
O    -14.63700000      4.55800000     -6.96900000
H    -13.82000000      5.02500000     -7.14600000
H    -15.24700000      5.24200000     -6.69300000
O      7.08500000     -2.05500000     -7.11100000
H      6.91100000     -1.65900000     -6.25700000
H      6.85800000     -2.97800000     -6.99700000
O     -4.49300000     15.70600000     -7.10200000
H     -4.65300000     15.73300000     -8.04500000
H     -3.58900000     15.40100000     -7.02100000
O     -4.03400000     13.53200000     -1.36000000
H     -4.49800000     12.71100000     -1.19600000
H     -4.11100000     14.01900000     -0.54000000
O     -4.72000000      1.63900000      2.74900000
H     -5.39600000      0.97500000      2.88600000
H     -5.07300000      2.42800000      3.16200000
O      4.13200000      9.36400000    -13.57900000
H      3.86900000      8.92800000    -12.76900000
H      4.79800000      8.78800000    -13.95600000
O      2.03700000     -2.05600000     18.07200000
H      1.97900000     -2.29800000     17.14700000
H      2.53400000     -1.23800000     18.07500000
O      7.81300000      5.64100000     -7.45500000
H      8.03500000      5.10300000     -6.69500000
H      6.93700000      5.97600000     -7.26500000
O      0.09700000      9.89300000      8.60900000
H      0.07900000      9.18800000      7.96200000
H      0.15400000      9.44300000      9.45200000
O     -1.51700000    -14.08900000      9.21800000
H     -0.96500000    -13.91700000      8.45600000
H     -2.27900000    -14.54900000      8.86400000
O    -12.24700000     10.95700000     -0.14900000
H    -11.67700000     10.20500000      0.01300000
H    -13.02900000     10.58200000     -0.55400000
O    -10.75500000     13.17800000     -1.81300000
H    -11.43300000     12.58900000     -1.48200000
H    -10.52300000     13.72300000     -1.06000000
O     -5.57300000     -4.41500000     -0.11400000
H     -6.10900000     -4.26300000     -0.89200000
H     -5.01700000     -3.63900000     -0.05100000
O      5.58500000    -16.02600000      5.65800000
H      6.08800000    -16.76400000      5.31400000
H      5.30100000    -15.54600000      4.88000000
O     15.75300000     -1.09300000     -6.68100000
H     15.50300000     -0.17200000     -6.76200000
H     16.70700000     -1.07700000     -6.61200000
O      9.36300000      4.87300000     -2.05400000
H      8.41600000      4.75600000     -1.97200000
H      9.73800000      4.13600000     -1.57200000
O    -14.46300000     -6.84500000      4.23800000
H    -14.84900000     -5.98800000      4.41800000
H    -14.29900000     -6.84000000      3.29500000
O      4.69000000      3.15500000     10.43400000
H      4.49600000      2.23100000     10.27800000
H      4.35500000      3.60400000      9.65800000
O     12.65900000      4.37200000     -1.16900000
H     13.39100000      3.82900000     -0.87700000
H     13.01700000      4.88700000     -1.89300000
O      2.67300000      1.01400000     -8.63200000
H      3.31100000      0.32800000     -8.43800000
H      1.89000000      0.54000000     -8.91300000
O     -1.78000000     13.80600000     -3.25700000
H     -1.89700000     14.66200000     -3.66800000
H     -2.45100000     13.77400000     -2.57500000
O     -5.87000000      2.44500000     -2.43800000
H     -5.17100000      1.95000000     -2.86300000
H     -6.55400000      2.51600000     -3.10500000
O      4.29400000     12.77500000      2.65800000
H      4.53500000     11.93000000      3.03800000
H      4.68300000     13.42200000      3.24700000
O      9.17400000     10.92900000      9.17200000
H      9.64500000     11.70600000      9.47300000
H      9.81300000     10.45300000      8.64100000
O     -1.64400000     -8.24000000      0.46700000
H     -0.73400000     -7.94500000      0.47100000
H     -1.59700000     -9.16800000      0.69800000
O      2.15900000    -10.66900000      0.58200000
H      3.05700000    -10.88000000      0.32700000
H      1.61500000    -11.22400000      0.02400000
O     14.29300000      3.33200000     -3.76700000
H     13.54900000      2.74800000     -3.62100000
H     13.90200000      4.20100000     -3.85200000
O      3.57500000     -2.26800000    -15.32300000
H      4.47500000     -1.98000000    -15.17100000
H      3.06000000     -1.46100000    -15.31200000
O    -11.40100000     -0.42500000    -10.26700000
H    -11.29400000     -0.34500000    -11.21400000
H    -11.60000000      0.46400000     -9.97200000
O      6.64000000    -14.92700000     -6.12500000
H      5.80000000    -14.61400000     -6.46000000
H      7.05500000    -14.14900000     -5.75300000
O     -8.33900000     -5.23300000     -1.21500000
H     -8.53600000     -4.52500000     -1.82800000
H     -8.00800000     -5.94200000     -1.76700000
O      3.42500000      5.07000000    -11.09500000
H      2.51100000      4.78800000    -11.07300000
H      3.88900000      4.41900000    -10.56900000
O     11.67300000      2.17600000    -13.23200000
H     12.35500000      2.84800000    -13.24500000
H     11.62800000      1.86300000    -14.13500000
O     -1.93500000      1.92600000     -6.81900000
H     -2.78900000      1.68200000     -7.17600000
H     -1.95300000      2.88200000     -6.78800000
O      0.67800000     15.56300000      8.44400000
H      0.05600000     15.26900000      7.77800000
H      0.44100000     16.47600000      8.60700000
O     10.86100000     -6.13600000     -6.07500000
H     11.13400000     -7.03300000     -6.26800000
H     11.19600000     -5.62100000     -6.80900000
O     11.23200000     -4.82500000      6.32300000
H     12.10400000     -4.57100000      6.02200000
H     11.39200000     -5.52100000      6.96100000
O     -1.88400000    -17.34400000     -2.25300000
H     -2.43500000    -18.09400000     -2.03000000
H     -2.36700000    -16.88600000     -2.94000000
O     -1.91100000     11.53100000    -12.20100000
H     -2.41900000     11.29000000    -12.97600000
H     -1.23600000     10.85600000    -12.13800000
O      4.67500000      4.32800000     16.11100000
H      4.94700000      3.66200000     16.74300000
H      4.13300000      3.85300000     15.48100000
O     -8.57300000      6.35000000      1.98600000
H     -8.74400000      5.83600000      2.77500000
H     -9.32100000      6.17000000      1.41600000
O      4.59300000      8.23900000     -9.46600000
H      5.35200000      8.66200000     -9.86900000
H      4.02200000      8.01900000    -10.20200000
O     -6.00200000     -0.02100000    -15.89900000
H     -6.13000000      0.84100000    -16.29600000
H     -5.73400000      0.16800000    -15.00000000
O     -8.60300000     -6.53300000     12.72900000
H     -8.22400000     -6.39600000     13.59700000
H     -8.29600000     -7.40100000     12.46700000
O      2.40400000      7.08200000     -5.72400000
H      2.80500000      6.79200000     -4.90400000
H      2.35500000      6.29000000     -6.25900000
O     -9.98600000      1.58400000      4.92300000
H    -10.21800000      1.05000000      4.16400000
H     -9.80600000      2.45200000      4.55900000
O     14.73900000     -6.09700000     -5.73600000
H     15.25100000     -6.52900000     -6.42100000
H     15.11400000     -6.42000000     -4.91700000
O    -13.99900000     -7.71600000     -6.41400000
H    -13.65000000     -7.39700000     -5.58100000
H    -13.64300000     -7.11500000     -7.06900000
O    -11.90100000     -6.82000000      5.93200000
H    -12.83000000     -6.67100000      5.75200000
H    -11.49900000     -5.95500000      5.84700000
O     -5.44700000      9.69600000     -8.34000000
H     -5.90300000     10.52600000     -8.20000000
H     -4.79200000      9.89200000     -9.01000000
O     -6.24700000     12.34700000     -8.02700000
H     -6.02400000     13.02700000     -8.66200000
H     -5.47600000     12.28300000     -7.46400000
O      4.48500000    -10.89900000    -13.39800000
H      3.67900000    -11.41500000    -13.41600000
H      4.57300000    -10.56100000    -14.28900000
O     -8.94400000      8.44800000      7.23300000
H     -8.92100000      8.96700000      8.03700000
H     -8.34900000      8.90400000      6.63800000
O     14.74100000     -4.56800000    -10.33500000
H     14.45900000     -4.42400000    -11.23800000
H     14.65900000     -3.71000000     -9.91900000
O      1.99000000      5.12000000      2.15700000
H      1.98300000      4.52600000      2.90800000
H      2.90100000      5.12500000      1.86300000
O      4.11700000      6.24500000     12.03300000
H      4.19700000      6.75700000     12.83800000
H      4.99600000      5.89700000     11.88300000
O      9.61900000      6.37100000      5.33500000
H      9.63700000      7.03100000      6.02800000
H     10.53400000      6.27600000      5.07200000
O     14.06800000     -0.74000000    -12.30000000
H     13.24600000     -1.22300000    -12.21500000
H     13.87600000     -0.05000000    -12.93500000
O     11.84300000     11.88700000     -0.39400000
H     11.14000000     11.32500000     -0.06900000
H     11.45700000     12.76200000     -0.42100000
O     -5.15600000     -2.27700000    -12.53300000
H     -5.78500000     -2.79900000    -13.03000000
H     -4.32400000     -2.40500000    -12.98900000
O     -4.86300000      0.44300000      0.06300000
H     -4.25300000      1.04500000      0.49000000
H     -5.01500000      0.82700000     -0.80000000
O      8.13200000     -0.65500000    -14.13300000
H      8.95900000     -1.08200000    -13.91000000
H      8.09500000      0.11000000    -13.55900000
O      7.34900000     -1.05000000     -9.52000000
H      6.52100000     -1.11800000     -9.99600000
H      7.23800000     -1.62500000     -8.76300000
O     -3.80600000     10.37600000    -10.55700000
H     -4.64500000     10.26400000    -11.00500000
H     -3.21400000     10.70400000    -11.23400000
O      0.40400000     -4.03200000    -11.56000000
H      1.08200000     -4.25100000    -12.20000000
H      0.74200000     -4.36800000    -10.73000000
O    -11.07000000     -1.85100000      2.59400000
H    -10.36900000     -2.33800000      3.02700000
H    -10.64600000     -1.05500000      2.27300000
O     12.55800000     -1.04100000     -6.44500000
H     13.12100000     -1.78500000     -6.23200000
H     13.11500000     -0.27400000     -6.31400000
O     10.61000000     -2.09800000    -13.04800000
H     10.27900000     -1.77000000    -12.21200000
H     10.51000000     -3.04800000    -12.98900000
O      1.02000000      2.35900000    -16.96700000
H      0.71000000      3.02100000    -16.34900000
H      0.71500000      2.66600000    -17.82000000
O      0.24300000      3.00700000     -8.26200000
H     -0.53500000      2.74300000     -7.77000000
H      0.82600000      2.24900000     -8.21200000
O      6.63500000      9.05600000    -11.39100000
H      7.02500000      9.23900000    -12.24600000
H      7.25700000      8.46600000    -10.96600000
O     10.03000000     -6.77900000     13.67400000
H      9.24100000     -7.11700000     13.25000000
H     10.36800000     -6.12300000     13.06500000
O      3.26100000      0.38900000      4.25600000
H      3.50600000     -0.46000000      3.89000000
H      3.69600000      0.41700000      5.10800000
O     -9.04600000     11.74400000      6.14200000
H     -8.83700000     11.89500000      5.22000000
H     -9.50800000     12.53600000      6.41600000
O      7.90400000     -3.90600000    -15.45500000
H      7.16400000     -4.02400000    -16.05100000
H      7.52500000     -3.99800000    -14.58100000
O    -17.37500000      3.08900000     -4.26600000
H    -17.27100000      3.25600000     -5.20300000
H    -16.60900000      2.56600000     -4.03000000
O     13.52000000      5.86000000     -3.57200000
H     13.38900000      6.46000000     -4.30600000
H     14.08000000      6.34400000     -2.96500000
O      4.29700000      3.41900000     -0.97500000
H      5.17400000      3.10200000     -0.75800000
H      3.76000000      3.17400000     -0.22100000
O     -4.56300000     -7.06600000      6.99900000
H     -3.70700000     -7.39800000      7.26900000
H     -5.19100000     -7.58700000      7.50100000
O     12.14600000      5.32100000     11.57500000
H     11.67500000      5.72500000     12.30400000
H     11.97200000      4.38400000     11.66700000
O     11.34800000      4.53600000     -7.02600000
H     10.79800000      5.30400000     -6.86600000
H     10.99200000      3.86200000     -6.44700000
O     -3.21300000      6.50800000      6.01800000
H     -3.22200000      5.58400000      6.27000000
H     -4.00000000      6.61800000      5.48500000
O     -3.98100000      7.57000000     -7.02500000
H     -3.40600000      7.96600000     -6.37100000
H     -4.60100000      8.26300000     -7.25100000
O     15.40600000     -2.70400000      0.79300000
H     14.58400000     -3.09200000      1.09300000
H     15.99200000     -2.77300000      1.54700000
O      8.64900000      4.37600000     10.19700000
H      9.50900000      3.95500000     10.20200000
H      8.51100000      4.62600000      9.28300000
O      5.61300000     -6.53400000     -5.73500000
H      5.78400000     -7.29000000     -5.17500000
H      6.48300000     -6.20900000     -5.97100000
O      0.24400000     -0.29700000     -8.66100000
H     -0.32900000     -0.62800000     -7.96800000
H     -0.17100000     -0.58800000     -9.47300000
O    -11.11000000     -4.20400000      5.57500000
H    -10.79900000     -3.91300000      6.43300000
H    -10.40600000     -3.96700000      4.97200000
O     10.27400000      7.86400000     12.88900000
H      9.69100000      7.98900000     13.63700000
H      9.73500000      8.07700000     12.12700000
O     15.04200000      9.90000000     -1.97100000
H     15.49600000     10.72800000     -2.13100000
H     14.66200000     10.00000000     -1.09800000
O      0.83800000     15.55800000     -4.71700000
H      1.23900000     16.14600000     -4.07600000
H     -0.06400000     15.45400000     -4.41500000
O     -7.13200000     -7.37200000    -10.48800000
H     -7.05400000     -7.85300000     -9.66400000
H     -7.35100000     -6.47800000    -10.22300000
O      3.39100000     -6.65300000      0.65000000
H      4.24800000     -6.96400000      0.36000000
H      3.30400000     -5.78500000      0.25500000
O      9.50400000    -13.42700000     -0.59600000
H      9.98300000    -12.60900000     -0.72800000
H     10.12100000    -13.99500000     -0.13500000
O      3.66500000      1.06900000    -17.05600000
H      3.90700000      0.89000000    -16.14700000
H      2.84700000      1.56100000    -16.99400000
O      4.23400000      7.83700000     14.31400000
H      4.05600000      8.77100000     14.42500000
H      4.76800000      7.60300000     15.07400000
O     -4.04400000     12.03800000     -6.40100000
H     -4.02500000     11.45100000     -5.64500000
H     -3.47400000     12.76600000     -6.15200000
O      7.80800000      3.84400000    -10.24900000
H      7.30200000      4.33600000    -10.89600000
H      7.40100000      4.06100000     -9.41100000
O     -8.74800000     -3.26800000     -3.18700000
H     -8.44200000     -3.04900000     -4.06800000
H     -9.62300000     -3.63200000     -3.32100000
O     -4.60500000    -13.12500000      1.46300000
H     -3.97400000    -13.60800000      0.92900000
H     -5.24000000    -13.78600000      1.74000000
O     -7.90200000      2.35100000    -12.85400000
H     -7.72900000      3.26100000    -12.61400000
H     -7.13600000      2.08900000    -13.36500000
O    -12.77600000      8.26300000     -8.45700000
H    -12.54100000      9.01900000     -7.91900000
H    -12.15500000      8.28700000     -9.18600000
O    -16.16000000     -1.65200000      0.28300000
H    -16.54500000     -1.34900000     -0.53900000
H    -15.51900000     -2.31200000      0.01800000
O     10.42700000     -3.50700000     -9.44000000
H     10.83000000     -2.64500000     -9.54300000
H     11.08300000     -4.02500000     -8.97400000
O     16.32600000      5.09700000     -6.10200000
H     16.02900000      5.47700000     -5.27500000
H     15.52600000      4.78400000     -6.52300000
O     -6.20800000    -13.79600000      8.00700000
H     -6.62500000    -13.65600000      7.15800000
H     -6.38300000    -12.99200000      8.49600000
O     -3.80800000    -11.31200000     -0.37700000
H     -4.26300000    -10.52200000     -0.08600000
H     -4.11100000    -11.99700000      0.21900000
O     -5.56000000      6.82400000     10.35600000
H     -4.90900000      7.37800000      9.92600000
H     -6.34900000      7.36500000     10.39200000
O     -4.30800000      7.00900000    -12.62400000
H     -3.81500000      7.29300000    -13.39400000
H     -3.68200000      6.49600000    -12.11400000
O     -0.02400000     -0.08800000      6.44200000
H      0.00600000      0.77600000      6.03000000
H     -0.61100000     -0.59900000      5.88400000
O      9.12300000      0.78400000    -16.40000000
H      8.58500000      1.57400000    -16.46100000
H      8.69800000      0.25700000    -15.72300000
O     11.67000000     -5.73000000     -3.24000000
H     11.91700000     -4.87000000     -2.90000000
H     11.34300000     -5.55500000     -4.12200000
O    -10.76900000      1.65800000     12.05600000
H    -10.10100000      1.77700000     11.38100000
H    -11.27900000      2.46800000     12.03400000
O     -6.64500000     -0.28300000      6.95700000
H     -5.92600000     -0.52800000      6.37400000
H     -6.97700000     -1.11600000      7.29100000
O      8.84200000      2.60000000     12.89200000
H      8.33000000      2.70200000     12.09000000
H      8.18700000      2.52400000     13.58600000
O     -0.51600000     -1.62000000    -11.05100000
H     -0.71300000     -1.18100000    -11.87900000
H     -0.33100000     -2.52600000    -11.29800000
O      1.65100000    -11.49400000     10.04100000
H      1.02700000    -11.07100000      9.45200000
H      2.49100000    -11.08300000      9.83700000
O      2.61300000     11.78800000      7.77700000
H      1.76200000     11.38500000      7.60500000
H      2.88800000     11.41800000      8.61600000
O     -7.80300000     12.02500000      3.83300000
H     -6.98200000     11.53400000      3.85800000
H     -8.36400000     11.52400000      3.24100000
O      5.39100000    -10.20700000      4.12800000
H      5.49000000    -10.63200000      4.98000000
H      6.20600000    -10.40500000      3.66500000
O      1.32800000     -4.43100000     -8.93400000
H      1.49100000     -4.86900000     -8.09900000
H      0.51000000     -3.95200000     -8.79800000
O      1.34000000      1.77000000      8.63500000
H      0.49700000      1.52200000      8.25500000
H      1.90000000      1.00600000      8.49700000
O      2.46000000    -14.90300000      8.10400000
H      2.88700000    -15.72600000      7.86800000
H      2.53800000    -14.85700000      9.05700000
O     -3.72200000      1.62000000      5.68800000
H     -3.59800000      2.30200000      6.34800000
H     -3.89600000      2.10000000      4.87800000
O     12.73300000      7.78800000     -7.16100000
H     12.85900000      7.90300000     -6.21900000
H     11.78500000      7.83300000     -7.28400000
O    -14.42400000     -9.28800000      5.32800000
H    -14.28300000     -8.51600000      4.78000000
H    -14.40000000    -10.02300000      4.71600000
O    -11.20000000     -3.39700000     -3.94800000
H    -11.88600000     -4.00800000     -3.67900000
H    -11.62600000     -2.82600000     -4.58800000
O     13.28600000    -13.36900000     -0.24300000
H     13.23600000    -13.50600000     -1.18900000
H     12.42100000    -13.04000000     -0.00200000
O     -9.59600000      8.50300000     -8.03000000
H    -10.04600000      8.82900000     -7.25100000
H     -8.86800000      7.98400000     -7.68700000
O     -5.55500000      2.06600000     10.53000000
H     -6.25300000      2.72100000     10.54200000
H     -4.76000000      2.56700000     10.34500000
O      2.57000000      0.66700000     17.53300000
H      2.82800000      1.38000000     18.11600000
H      2.26800000      1.10500000     16.73700000
O     -4.99100000      1.41500000     -5.58800000
H     -4.75300000      1.87300000     -6.39400000
H     -5.81700000      1.81700000     -5.32000000
O    -14.15000000      7.86700000     -0.35500000
H    -13.65000000      7.12300000     -0.69000000
H    -13.57900000      8.26300000      0.30300000
O     15.89100000      6.92400000      1.05200000
H     15.84100000      6.45800000      1.88700000
H     15.30100000      7.67000000      1.15800000
O     -2.73800000     -2.16000000    -13.78300000
H     -3.07100000     -2.04500000    -14.67300000
H     -2.17200000     -1.40200000    -13.64000000
O     -8.53700000      9.38300000     -4.94700000
H     -8.52300000     10.22300000     -5.40600000
H     -8.59800000      9.61700000     -4.02100000
O     10.61900000      1.94600000     14.92400000
H     10.36800000      1.84700000     14.00600000
H     11.55600000      2.14100000     14.89700000
O     -4.46100000     -0.21500000      9.02800000
H     -5.21100000      0.02100000      8.48100000
H     -4.50000000      0.39600000      9.76300000
O     -5.31800000    -12.65100000     11.51900000
H     -5.18100000    -12.16800000     10.70400000
H     -4.60900000    -12.36100000     12.09200000
O      8.28400000    -12.64200000     -6.34500000
H      7.44600000    -12.35900000     -6.71100000
H      8.41200000    -12.08300000     -5.57900000
O     -2.37600000     -7.75100000     -3.53700000
H     -1.71400000     -7.06100000     -3.47200000
H     -2.62700000     -7.92600000     -2.63000000
O      2.47600000     -0.88900000      7.71900000
H      1.98000000     -1.39200000      8.36400000
H      1.82500000     -0.62300000      7.07000000
O      1.82000000     -3.77700000      4.18600000
H      1.98500000     -4.63100000      3.78500000
H      0.87800000     -3.64300000      4.08400000
O    -11.02500000     -3.42300000      8.24600000
H    -11.97900000     -3.49500000      8.21400000
H    -10.78000000     -3.85100000      9.06600000
O      7.28000000    -11.86400000      2.81700000
H      6.75600000    -12.36100000      2.18900000
H      8.18700000    -12.04900000      2.57100000
O     13.05300000      4.38500000      2.14400000
H     13.71200000      4.31500000      1.45300000
H     13.42700000      5.00500000      2.76900000
O     -3.46400000    -10.38200000     -9.64200000
H     -3.14200000    -10.49500000     -8.74800000
H     -4.27700000    -10.88700000     -9.67000000
O      4.64600000    -11.43500000     -0.31700000
H      4.99300000    -10.55600000     -0.46900000
H      5.42200000    -11.98200000     -0.19700000
O     -5.57800000     11.36300000     11.41100000
H     -6.42100000     11.72700000     11.67900000
H     -5.31700000     11.89400000     10.65800000
O     14.72800000     -0.48400000     -3.74900000
H     14.89100000     -1.12200000     -3.05400000
H     15.60100000     -0.22200000     -4.04200000
O      3.44300000     10.90900000     10.07100000
H      3.65400000      9.98700000      9.92600000
H      2.69200000     10.89300000     10.66400000
O      5.77800000    -10.92200000      6.75700000
H      5.49200000    -10.02400000      6.92200000
H      5.00900000    -11.45800000      6.95200000
O      7.76100000     -4.59500000     -1.00000000
H      8.05700000     -4.79600000     -1.88800000
H      8.08000000     -5.32500000     -0.47000000
O      5.84200000     -9.30500000     -7.43300000
H      5.92800000     -8.82600000     -8.25700000
H      6.47800000     -8.89300000     -6.84900000
O      1.57500000      6.25600000     11.05200000
H      1.24800000      7.11800000     11.31100000
H      2.49500000      6.26000000     11.31500000
O      9.70000000     13.53400000     -7.91000000
H      9.07800000     13.18800000     -7.27100000
H      9.20300000     13.58500000     -8.72600000
O     -7.16600000    -10.09700000    -11.07700000
H     -7.25700000     -9.15400000    -10.94000000
H     -6.58900000    -10.17400000    -11.83600000
O      5.68900000     -1.07800000     -1.79900000
H      5.48400000     -0.50900000     -2.54100000
H      5.93300000     -0.47500000     -1.09600000
O      3.86100000      6.78400000    -17.01200000
H      4.06200000      7.72000000    -17.00900000
H      3.36700000      6.64400000    -16.20400000
O    -10.02600000      1.55900000     -3.05300000
H     -9.57600000      2.38500000     -2.87700000
H    -10.25500000      1.22100000     -2.18700000
O      1.47800000     -0.52700000     11.33200000
H      1.00000000     -0.75200000     12.13000000
H      1.99100000      0.24500000     11.57000000
O     -6.22000000      4.40000000     13.61000000
H     -6.71600000      3.63900000     13.91100000
H     -5.57100000      4.55000000     14.29700000
O      3.21900000     -4.30000000    -12.60700000
H      3.24300000     -3.36900000    -12.82900000
H      3.42900000     -4.32800000    -11.67300000
O      9.58800000     -9.52900000     -7.93000000
H      9.86500000    -10.43300000     -8.08000000
H      9.37000000     -9.19700000     -8.80100000
O     -6.68500000     12.17000000      7.61400000
H     -7.50000000     12.44700000      8.03100000
H     -6.95800000     11.80900000      6.77100000
O    -11.81000000     -2.02900000     -1.37500000
H    -12.47000000     -1.39800000     -1.66400000
H    -11.39900000     -2.33200000     -2.18400000
O     -0.36700000      5.31600000    -16.09300000
H      0.10400000      5.53600000    -16.89700000
H     -1.27100000      5.58100000    -16.26400000
O     -8.83700000      2.59400000     10.16800000
H     -8.27100000      3.23700000     10.59400000
H     -8.29700000      2.22300000      9.47100000
O     -9.41100000      4.58100000     -8.81900000
H     -9.25600000      5.35800000     -9.35700000
H     -8.80100000      4.67100000     -8.08700000
O     -6.02300000      0.46300000    -13.17700000
H     -5.33700000      0.84300000    -12.62800000
H     -5.96700000     -0.47900000    -13.01300000
O     -2.09500000     -7.85000000    -10.56600000
H     -2.48200000     -8.56500000    -10.06000000
H     -2.70400000     -7.12100000    -10.45400000
O    -12.90600000      5.50100000      2.84900000
H    -13.07800000      6.28200000      3.37600000
H    -13.44300000      4.81900000      3.25200000
O      8.44400000     -4.88300000     -6.03800000
H      9.35800000     -5.01800000     -6.28900000
H      8.01000000     -4.61600000     -6.84700000
O      8.47700000    -10.66000000      5.00800000
H      7.89500000    -11.07700000      5.64400000
H      8.64000000    -11.33800000      4.35200000
O     -3.25500000     -2.52400000      7.86600000
H     -3.79100000     -1.83300000      8.25500000
H     -2.62400000     -2.75000000      8.54900000
O    -10.69700000    -10.02100000     -6.14800000
H    -10.79700000     -9.29700000     -5.52900000
H    -11.42300000    -10.61100000     -5.94400000
O      3.96900000     -8.53300000      7.14800000
H      3.14000000     -8.15800000      6.85200000
H      4.59700000     -7.81400000      7.07600000
O     13.15000000     11.74700000      3.12200000
H     12.26500000     11.49900000      2.85400000
H     13.40200000     12.43600000      2.50800000
O     -3.01300000     10.01200000     11.92900000
H     -3.11000000     10.95800000     12.04300000
H     -3.75400000      9.76000000     11.37900000
O      9.33100000      4.60600000     15.02300000
H      8.43200000      4.87500000     14.83600000
H      9.25500000      3.69500000     15.30500000
O      5.83300000     11.09700000      4.63800000
H      5.51100000     10.38100000      5.18400000
H      6.52400000     11.50500000      5.16000000
O     -0.05100000     -5.45300000      9.42800000
H     -0.19300000     -5.27900000      8.49800000
H      0.67100000     -6.08100000      9.44700000
O     -8.32000000     12.18500000     -6.26300000
H     -8.30700000     13.13300000     -6.13400000
H     -7.72000000     12.03500000     -6.99400000
O     -2.13100000      0.88100000      8.17100000
H     -2.98700000      0.49500000      8.35800000
H     -1.67100000      0.21000000      7.66600000
O     12.80000000      9.83400000      5.31300000
H     12.15600000     10.13500000      5.95500000
H     12.90800000     10.57500000      4.71700000
O    -10.36800000     -0.45500000     -6.55800000
H    -11.07500000     -1.01800000     -6.24300000
H    -10.78000000      0.40000000     -6.68200000
O     -8.83400000      5.56400000     12.47600000
H     -9.38600000      6.20400000     12.02500000
H     -8.10200000      5.41500000     11.87700000
O      9.10200000     -4.25000000      2.19300000
H      9.44800000     -3.35800000      2.21900000
H      8.90800000     -4.45900000      3.10700000
O      6.99000000    -12.60400000     -9.37300000
H      6.43700000    -12.59500000     -8.59200000
H      6.44600000    -12.21500000    -10.05700000
O     10.28700000     -2.41600000     -5.95700000
H      9.63700000     -1.91000000     -6.44500000
H     11.08900000     -1.89800000     -6.01800000
O     -6.29400000     -0.98600000     -8.48100000
H     -5.99300000     -1.79400000     -8.89700000
H     -7.02300000     -0.69300000     -9.02700000
O      3.14000000     -4.95400000     -5.32800000
H      3.82400000     -5.49600000     -5.72100000
H      3.04800000     -5.29400000     -4.43800000
O     -0.81600000      6.12800000      3.78800000
H     -1.45400000      5.45700000      3.54500000
H     -1.14500000      6.93100000      3.38400000
O     -6.56300000      4.48700000     11.08400000
H     -5.99000000      5.21400000     10.84300000
H     -6.44800000      4.39400000     12.02900000
O    -10.67200000     -6.18000000     -0.49000000
H     -9.77800000     -6.03700000     -0.79900000
H    -10.90100000     -5.36800000     -0.03600000
O      1.44900000     -5.70800000    -16.87200000
H      2.19200000     -5.10700000    -16.91700000
H      1.26700000     -5.79600000    -15.93700000
O      5.65700000     -3.58500000      0.91800000
H      6.02600000     -4.36600000      1.33000000
H      6.18600000     -3.45700000      0.13000000
O      9.50500000      1.32600000      3.05100000
H     10.15800000      1.24800000      2.35600000
H      8.89000000      1.98600000      2.73000000
O     -1.17500000     -3.14800000     -8.57100000
H     -1.28600000     -2.70000000     -9.40900000
H     -2.00800000     -3.59600000     -8.42600000
O     -2.08400000     -5.41900000     15.45700000
H     -2.76200000     -6.08200000     15.58800000
H     -1.41000000     -5.63500000     16.10100000
O     -0.23800000     16.27100000     -1.72100000
H      0.44900000     16.61300000     -2.29300000
H      0.14200000     16.30700000     -0.84300000
O    -14.23300000      2.61800000      1.90400000
H    -13.59100000      3.17500000      1.46300000
H    -13.78700000      2.32000000      2.69700000
O     -7.56200000     -4.92700000     10.97900000
H     -6.69900000     -5.26400000     10.73800000
H     -7.84900000     -5.49400000     11.69500000
O      7.90400000    -11.36800000     -3.85700000
H      7.95600000    -10.53600000     -3.38700000
H      7.47500000    -11.96400000     -3.24200000
O     -3.40500000     12.14300000      3.04700000
H     -2.94000000     12.69500000      2.41800000
H     -2.96200000     12.30400000      3.88000000
O     -0.25500000     -6.13100000     13.14900000
H     -1.19800000     -6.14800000     12.98600000
H     -0.06100000     -6.99300000     13.51800000
O      2.11200000     12.18200000     -4.42700000
H      1.17700000     12.00600000     -4.32800000
H      2.32000000     12.78500000     -3.71300000
O     -2.96000000     -3.53100000      2.12500000
H     -3.30600000     -4.40400000      1.93800000
H     -3.68300000     -2.93800000      1.91900000
O     -2.31300000     10.59200000     -0.98400000
H     -3.26500000     10.65400000     -1.05700000
H     -2.15100000      9.68600000     -0.72000000
O    -10.86600000     -8.43800000      7.82400000
H     -9.93000000     -8.29000000      7.95400000
H    -11.15700000     -7.69000000      7.30200000
O      5.99900000     -2.14800000    -14.35700000
H      6.85100000     -1.72700000    -14.47700000
H      6.07200000     -2.60000000    -13.51600000
O     -6.29600000    -11.72600000     -6.74500000
H     -7.21000000    -11.85500000     -6.49100000
H     -6.27700000    -11.92900000     -7.68000000
O    -11.46600000     10.45900000      8.39900000
H    -11.87900000     10.87500000      9.15500000
H    -10.52700000     10.57000000      8.54700000
O     11.17500000      2.19700000     -5.28900000
H     10.27600000      2.01600000     -5.01700000
H     11.67900000      1.45200000     -4.96300000
O      9.01300000      9.19200000      6.67200000
H      8.46300000      9.87900000      7.04700000
H      9.53300000      9.64000000      6.00500000
O     13.13800000     -0.70700000      2.78200000
H     13.64500000      0.01900000      3.14500000
H     13.53500000     -1.49000000      3.16100000
O     16.95300000     -3.87700000     -5.76900000
H     16.32800000     -3.23400000     -5.43500000
H     16.70500000     -4.69700000     -5.34300000
O    -11.10900000      2.15100000     -7.37500000
H    -11.97100000      2.33800000     -7.74500000
H    -10.58200000      1.87100000     -8.12400000
O      2.28700000      2.86400000      3.75200000
H      1.49100000      2.68600000      4.25300000
H      2.74700000      2.02400000      3.72600000
O     -1.25200000    -12.70200000     -7.28200000
H     -2.00200000    -13.09200000     -6.83300000
H     -1.57800000    -11.86500000     -7.61100000
O      5.05700000     -3.27900000     13.32100000
H      4.80300000     -2.75400000     14.08000000
H      4.46700000     -2.99200000     12.62400000
O      1.58900000      7.58800000      1.37200000
H      1.34700000      6.72500000      1.70800000
H      1.44100000      7.52900000      0.42900000
O      1.17900000    -11.53400000      5.37800000
H      0.40000000    -11.98300000      5.05200000
H      1.57000000    -11.13600000      4.60000000
O     15.25500000      5.63300000      3.56700000
H     15.80000000      4.85200000      3.66700000
H     15.38300000      6.12000000      4.38100000
O     -3.66100000     -1.25600000     16.58100000
H     -4.01900000     -0.73500000     15.86200000
H     -2.72400000     -1.05900000     16.57600000
O      1.77500000     -8.63600000     -7.27700000
H      1.23100000     -8.09000000     -6.70900000
H      1.18000000     -8.92800000     -7.96800000
O     -1.98400000     -7.67700000     10.39700000
H     -2.45200000     -7.86700000     11.21000000
H     -1.62700000     -6.79900000     10.52600000
O      3.65000000     -5.77400000     15.38700000
H      3.25700000     -5.15700000     14.76900000
H      2.93300000     -6.01200000     15.97500000
O     10.50400000      7.57100000     -2.36900000
H     10.47700000      6.63800000     -2.58000000
H      9.98900000      7.98800000     -3.05900000
O     10.02000000     -8.76700000     -0.08800000
H      9.97300000     -8.96100000      0.84800000
H     10.06400000     -7.81200000     -0.13300000
O    -11.03600000      9.81200000      4.87100000
H    -11.52100000     10.59400000      4.60700000
H    -10.69000000     10.02600000      5.73700000
O     14.80700000      2.73000000     -0.16200000
H     14.63700000      1.78800000     -0.16100000
H     15.73900000      2.80500000     -0.36600000
O     13.55300000      2.11800000    -10.50900000
H     13.07200000      2.36400000    -11.29900000
H     13.01700000      1.43500000    -10.10500000
O     -7.87000000     -2.35800000     10.94200000
H     -7.79200000     -3.29500000     11.11800000
H     -8.65300000     -2.08800000     11.42400000
O      1.66300000     -0.17800000    -14.04500000
H      1.88200000      0.75300000    -14.01900000
H      2.09200000     -0.54600000    -13.27300000
O     -8.67700000     -6.10600000      8.60900000
H     -8.21100000     -5.48600000      9.17000000
H     -8.18000000     -6.10800000      7.79000000
O      0.02100000     -9.50500000     -9.38900000
H      0.68800000     -9.34000000    -10.05500000
H     -0.64600000     -8.83700000     -9.54800000
O    -10.08300000     14.10500000      0.70600000
H    -11.03300000     14.02400000      0.79600000
H     -9.79000000     14.43500000      1.55600000
O      5.62100000     -3.56100000     -2.52200000
H      5.51100000     -2.68200000     -2.16000000
H      6.50700000     -3.81700000     -2.26600000
O    -16.11800000     -0.86300000     -4.21500000
H    -15.77800000     -0.01000000     -3.94500000
H    -16.56400000     -1.20000000     -3.43800000
O      0.59000000     -8.26200000      9.60500000
H     -0.27200000     -8.02800000      9.95000000
H      0.40800000     -8.90700000      8.92200000
O     -5.02300000     -4.29000000      6.27600000
H     -4.63500000     -5.11900000      6.55700000
H     -4.49900000     -3.62000000      6.71500000
O     -5.32600000     -8.97700000     -0.59500000
H     -4.55100000     -8.43000000     -0.71700000
H     -5.47700000     -9.37500000     -1.45200000
O      5.72900000     -8.28000000    -10.56700000
H      4.93000000     -8.00700000    -11.01900000
H      5.72100000     -9.23500000    -10.62200000
O      0.25500000      0.94400000     -5.59200000
H     -0.61600000      1.17200000     -5.91500000
H      0.48800000      0.14800000     -6.07000000
O     15.12800000    -10.60200000     -0.66600000
H     15.59100000    -11.26200000     -1.18100000
H     14.24600000    -10.95800000     -0.55800000
O     -2.60300000      8.20400000      2.76700000
H     -2.09600000      8.83100000      3.28300000
H     -3.27000000      7.88100000      3.37200000
O     -6.30800000      4.37500000      7.63600000
H     -7.01200000      3.73500000      7.52600000
H     -5.62900000      3.90300000      8.11900000
O      7.66400000      9.86900000     -2.26000000
H      7.15200000      9.06100000     -2.26000000
H      8.19800000      9.81400000     -1.46700000
O      6.84300000     16.52100000     -0.08100000
H      6.80700000     15.81900000      0.56900000
H      7.51800000     17.11600000      0.24500000
O     -7.97500000      2.08900000      7.38700000
H     -7.45000000      1.30000000      7.25200000
H     -8.83100000      1.87200000      7.01800000
O      9.29500000      1.28800000    -12.43600000
H     10.17300000      1.45300000    -12.78000000
H      8.97100000      2.15200000    -12.18000000
O     -7.96400000     -5.28900000      1.67600000
H     -7.10800000     -4.99100000      1.98300000
H     -8.03600000     -4.93600000      0.78900000
O      6.62400000     13.82400000     -7.09300000
H      5.94000000     13.83900000     -6.42400000
H      6.22600000     14.24900000     -7.85300000
O      0.93600000    -15.68200000     -2.80000000
H      1.61500000    -16.31300000     -3.03500000
H      0.15900000    -15.97700000     -3.27400000
O     -8.77900000      6.79700000    -14.41000000
H     -7.90800000      6.49200000    -14.66500000
H     -9.27100000      6.83100000    -15.23000000
O      6.45500000    -13.60800000     -3.03500000
H      5.81800000    -14.31600000     -3.12800000
H      7.30600000    -14.03900000     -3.11800000
O      6.99800000     11.42600000     -4.67500000
H      7.50600000     11.16500000     -5.44400000
H      7.36300000     10.90600000     -3.95900000
O     -7.75900000     -7.47500000     -2.53700000
H     -6.89900000     -7.37600000     -2.94500000
H     -7.93300000     -8.41500000     -2.57000000
O    -11.63900000     -4.08300000     13.74200000
H    -10.71000000     -3.85300000     13.74000000
H    -11.76000000     -4.57900000     14.55200000
O      2.65100000      8.51600000      3.89100000
H      2.32400000      9.27500000      4.37400000
H      1.99600000      8.36500000      3.21000000
O     -7.96000000     15.37400000     -5.73000000
H     -7.05200000     15.65200000     -5.60900000
H     -8.22800000     15.05000000     -4.87000000
O    -10.22200000     -3.87100000    -12.88000000
H    -11.04800000     -4.34600000    -12.78700000
H    -10.41400000     -3.17900000    -13.51300000
O    -14.80800000     -7.67000000      0.06400000
H    -14.75000000     -8.54400000      0.45200000
H    -15.74800000     -7.49800000      0.00200000
O     -2.14800000     -7.00700000      4.32500000
H     -1.44600000     -7.37900000      3.79100000
H     -2.57300000     -6.37000000      3.75100000
O      1.23000000     -7.97000000      0.09400000
H      1.97200000     -7.59600000      0.57000000
H      1.34400000     -8.91600000      0.17900000
O     -8.92300000      8.99600000    -12.44200000
H     -8.59700000      8.32500000    -11.84200000
H     -8.90400000      8.57800000    -13.30300000
O     -0.88000000      0.02400000    -13.39000000
H     -0.94000000      0.90900000    -13.02800000
H      0.00800000     -0.03100000    -13.74200000
O     -3.58100000     -7.05900000     -1.07000000
H     -3.50600000     -6.11000000     -1.17100000
H     -3.06400000     -7.25900000     -0.29000000
O      5.19800000     12.75600000      7.68900000
H      4.28300000     12.47700000      7.63800000
H      5.26000000     13.22300000      8.52200000
O     -5.74000000     -1.89800000     -1.80800000
H     -4.83200000     -1.62100000     -1.92800000
H     -6.21300000     -1.48600000     -2.53100000
O    -13.10500000     -3.97000000      3.69600000
H    -12.46400000     -4.21200000      4.36500000
H    -13.00900000     -4.64000000      3.01900000
O      0.98500000     -5.43300000    -14.17800000
H      1.71300000     -5.24500000    -13.58500000
H      0.43600000     -6.05200000    -13.69500000
O     -5.30400000     11.11200000     -1.44200000
H     -5.76400000     11.29400000     -2.26100000
H     -5.99800000     10.89100000     -0.82100000
O     -5.27900000      3.51100000    -10.77000000
H     -6.14700000      3.56800000    -10.37100000
H     -4.94800000      4.40900000    -10.75500000
O     -6.81400000     -0.21800000      3.01800000
H     -7.16100000      0.63700000      2.76200000
H     -7.54100000     -0.64400000      3.47200000
O     17.69200000      2.65900000      1.71500000
H     16.87500000      2.20300000      1.92000000
H     18.29700000      2.38700000      2.40600000
O     -7.21600000    -13.70300000      5.25900000
H     -7.81100000    -13.35800000      4.59300000
H     -6.46900000    -14.03700000      4.76200000
O      4.29500000     -6.22400000    -14.26500000
H      4.19400000     -5.64800000    -15.02300000
H      3.96400000     -5.71100000    -13.52800000
O      1.55200000     16.14700000      0.53600000
H      1.84200000     15.24900000      0.69600000
H      2.35500000     16.66700000      0.57000000
O     -3.08600000      7.54200000     -2.14900000
H     -2.62700000      7.74600000     -1.33400000
H     -2.43600000      7.08300000     -2.68100000
O     -1.19900000    -11.24700000      2.34400000
H     -0.55500000    -11.02800000      1.67100000
H     -1.26800000    -12.20100000      2.31000000
O     10.74000000      3.81800000      4.20500000
H     11.35800000      3.69300000      3.48400000
H     10.51800000      2.93100000      4.48700000
O     15.97100000     -0.80700000      5.59600000
H     15.07900000     -1.14000000      5.69400000
H     16.32700000     -1.29100000      4.85100000
O     -4.82600000     14.68200000     -3.64600000
H     -4.59600000     14.50000000     -2.73500000
H     -5.20700000     13.86400000     -3.96600000
O    -11.09600000      7.52500000    -11.25500000
H    -10.39800000      8.11800000    -11.53400000
H    -10.83400000      6.67000000    -11.59500000
O      1.65800000     -6.77100000      6.99800000
H      1.23500000     -6.05300000      6.52700000
H      1.12400000     -7.53900000      6.79400000
O     -8.51800000     -1.06500000    -10.14300000
H     -8.39700000     -0.94700000    -11.08500000
H     -9.36300000     -0.65700000     -9.95700000
O    -10.15700000    -11.01800000      9.87200000
H     -9.29900000    -10.76600000      9.53000000
H    -10.77100000    -10.42700000      9.43600000
O      8.29200000      1.39600000     -4.82400000
H      8.79100000      1.06600000     -4.07700000
H      7.49000000      0.87400000     -4.82600000
O     -1.08700000     -3.64600000      3.93100000
H     -1.24400000     -2.85800000      4.45100000
H     -1.74000000     -3.60600000      3.23200000
O      9.51400000     -6.81900000    -11.06200000
H     10.33000000     -6.85300000    -10.56400000
H      9.20500000     -7.72500000    -11.07900000
O     -7.25500000      2.68700000     -4.50100000
H     -7.59500000      1.83500000     -4.22600000
H     -7.82000000      2.94600000     -5.22900000
O      1.12000000      4.31200000     -0.47900000
H      1.42200000      4.42200000      0.42300000
H      0.76600000      3.42200000     -0.50600000
O     -3.44500000    -13.91400000     -5.74000000
H     -4.29100000    -14.13200000     -6.13100000
H     -3.65300000    -13.67500000     -4.83700000
O    -11.18800000      3.33900000     -0.94000000
H    -11.10400000      2.65600000     -0.27500000
H    -11.72200000      2.94000000     -1.62700000
O     -8.26300000    -10.15500000     -2.51100000
H     -8.13700000    -11.09800000     -2.61500000
H     -9.02700000    -10.07700000     -1.93900000
O     14.45900000      9.09400000      3.15200000
H     14.14800000      9.26800000      4.04100000
H     13.72600000      9.34300000      2.58900000
O      6.80000000      5.42100000     14.62800000
H      6.46200000      5.15500000     13.77200000
H      6.21300000      5.00100000     15.25700000
O     11.00000000     14.43000000     -0.74400000
H     11.43500000     15.28100000     -0.78600000
H     10.38800000     14.50900000     -0.01100000
O      8.10100000     11.01300000     -7.00800000
H      8.49600000     10.46000000     -7.68200000
H      7.20000000     11.14500000     -7.30500000
O      6.90700000      2.26100000    -16.86300000
H      6.19600000      2.69900000    -17.33000000
H      6.78500000      2.51400000    -15.94800000
O    -13.98400000      1.55100000     10.04600000
H    -13.11300000      1.19800000     10.23200000
H    -14.57400000      0.80700000     10.16400000
O     11.74900000     -7.07000000      7.99600000
H     12.14100000     -7.94300000      7.98300000
H     12.28300000     -6.57600000      8.61700000
O    -10.15500000      4.97300000      3.94300000
H     -9.95000000      5.14800000      4.86100000
H    -10.96300000      5.46000000      3.78100000
O     -5.39100000     -7.70700000     -3.89200000
H     -5.01100000     -8.18500000     -4.62900000
H     -4.64900000     -7.53000000     -3.31300000
O     14.97400000      2.31700000      7.71000000
H     14.13300000      2.67800000      7.99300000
H     14.75500000      1.75500000      6.96700000
O     14.20400000     -5.15000000      5.90800000
H     14.43700000     -5.86300000      5.31300000
H     15.04100000     -4.85600000      6.26900000
O    -14.03000000     -3.13900000      0.00000000
H    -13.13000000     -2.84900000     -0.15100000
H    -14.12700000     -3.91800000     -0.54800000
O     -9.75600000     -7.83300000    -12.65500000
H    -10.50100000     -7.32700000    -12.33100000
H     -9.43100000     -7.32900000    -13.40200000
O     -0.17300000     16.89500000      2.58000000
H      0.44300000     16.55500000      1.93100000
H     -0.78200000     16.17300000      2.73400000
O      9.58200000     14.72700000      1.46900000
H      8.75100000     14.29000000      1.28100000
H      9.33900000     15.48800000      1.99600000
O     11.69200000     -8.42300000     -3.76000000
H     11.86900000     -8.41100000     -4.70000000
H     11.69500000     -7.50100000     -3.50300000
O    -16.69800000      7.37600000      0.64600000
H    -17.10200000      7.10800000     -0.17900000
H    -15.78600000      7.55700000      0.41900000
O      0.96500000     -0.44500000    -17.10600000
H      0.96100000     -0.30200000    -16.16000000
H      1.07000000      0.43000000    -17.48000000
O     -1.99800000     -4.76100000    -12.43100000
H     -1.05700000     -4.70700000    -12.26200000
H     -2.17500000     -4.03800000    -13.03200000
O      3.32800000     -7.75000000    -11.82400000
H      2.77300000     -8.50700000    -11.63600000
H      3.09700000     -7.49900000    -12.71800000
O     10.60800000     -0.69500000     10.69200000
H     11.16500000     -0.25500000     10.04900000
H     10.94800000     -1.58800000     10.73200000
O     -3.18000000     -2.14000000     -2.76900000
H     -3.13700000     -2.51500000     -1.88900000
H     -2.44100000     -2.53300000     -3.23300000
O      6.29300000    -15.81400000      0.08700000
H      5.59600000    -16.22100000     -0.42800000
H      6.88600000    -16.53500000      0.30000000
O      3.79100000      3.48100000     -3.67300000
H      4.12700000      3.23800000     -2.81000000
H      3.23300000      4.24100000     -3.50800000
O      4.61500000     10.54300000     -1.69200000
H      4.29800000      9.99700000     -0.97300000
H      5.21100000      9.97400000     -2.18000000
O     -5.77000000     -8.50700000      9.52900000
H     -4.83500000     -8.69000000      9.43000000
H     -5.93100000     -8.58700000     10.46900000
O      9.93300000      9.28600000     -8.60400000
H     10.56100000      8.84800000     -9.17800000
H      9.79900000      8.67100000     -7.88200000
O      4.95300000     -7.72500000     -1.97500000
H      5.41200000     -8.15600000     -2.69600000
H      5.24800000     -8.18900000     -1.19200000
O     -7.36800000    -14.95000000     -1.21900000
H     -7.66300000    -15.28900000     -0.37400000
H     -6.47200000    -15.27400000     -1.30800000
O    -10.46400000      4.82300000    -12.65100000
H    -10.91300000      3.97900000    -12.67900000
H     -9.65800000      4.65000000    -12.16400000
O     -0.81700000     -5.38300000      6.13600000
H     -0.84700000     -4.72400000      5.44300000
H     -1.46900000     -6.03400000      5.87600000
O    -15.35100000     -1.00500000      7.31500000
H    -16.30500000     -1.01700000      7.38200000
H    -15.16300000     -1.44500000      6.48600000
O      2.09300000      2.43500000    -13.06300000
H      2.99400000      2.72800000    -13.20400000
H      1.64700000      3.19900000    -12.70000000
O     -0.10900000      8.98800000     11.12200000
H      0.37800000      9.08600000     11.94000000
H     -0.88500000      8.48300000     11.36400000
O     -5.28800000     -7.24800000    -12.51000000
H     -5.98200000     -7.13300000    -11.86000000
H     -5.75300000     -7.41800000    -13.32900000
O    -10.47900000      7.62900000     11.28100000
H    -11.24700000      7.78700000     10.73100000
H     -9.85500000      8.30600000     11.02100000
O      8.32400000      8.69400000     10.72600000
H      7.53200000      8.94300000     11.20400000
H      8.50100000      9.43900000     10.15200000
O     -6.01700000      3.11000000    -15.42200000
H     -6.33800000      3.22700000    -16.31600000
H     -6.26600000      3.91700000    -14.97100000
O     -2.75900000      2.88200000     14.14800000
H     -2.00400000      2.65400000     14.69100000
H     -3.49200000      2.92400000     14.76200000
O     -3.03600000     -8.91600000      8.18700000
H     -2.41300000     -8.60300000      8.84300000
H     -2.55900000     -9.59400000      7.70800000
O     12.64900000      4.53300000    -11.93900000
H     11.90500000      4.38800000    -11.35500000
H     13.29700000      4.98100000    -11.39500000
O    -11.01100000    -11.25300000      4.95800000
H    -11.65900000    -11.24900000      5.66200000
H    -10.97100000    -10.34300000      4.66400000
O     -0.26100000      4.12900000      7.16200000
H      0.48800000      4.45100000      6.66100000
H     -0.42300000      4.80900000      7.81500000
O      8.59100000     -9.49900000    -10.98700000
H      8.68000000    -10.35900000    -11.39700000
H      7.64600000     -9.34800000    -10.95200000
O     -7.78900000     -9.13700000     11.78800000
H     -6.86500000     -9.28300000     11.98700000
H     -8.20800000     -9.98100000     11.96000000
O     12.23300000      6.63300000      9.02600000
H     11.99000000      7.51500000      9.30700000
H     12.30400000      6.13400000      9.84000000
O      1.39900000     17.72600000      5.44900000
H      1.27700000     18.27900000      4.67800000
H      0.76000000     17.02100000      5.34200000
O     -0.25000000      5.94800000     13.90700000
H     -1.13000000      5.70200000     13.62100000
H     -0.34900000      6.83600000     14.24900000
O      5.18000000     13.19600000     -4.11200000
H      5.64200000     12.36000000     -4.16000000
H      5.39500000     13.54000000     -3.24500000
O    -11.32500000    -10.48200000      2.03800000
H    -11.23000000     -9.89700000      2.78900000
H    -11.22700000     -9.91100000      1.27600000
O     -4.93700000     -7.10000000     14.70700000
H     -5.05500000     -6.24800000     15.12800000
H     -4.95100000     -7.72800000     15.42900000
O      0.81700000    -12.07800000     -9.14100000
H      0.12900000    -12.51500000     -8.63900000
H      0.49600000    -11.18400000     -9.25800000
O      2.05500000      6.51900000    -14.95100000
H      2.40900000      6.47900000    -14.06200000
H      1.19000000      6.11600000    -14.88300000
O    -10.83900000      5.77000000      0.58200000
H    -10.96500000      4.91600000      0.17000000
H    -11.60000000      5.87600000      1.15300000
O     11.30800000      2.60600000     10.75500000
H     12.08900000      2.12500000     10.48100000
H     10.88800000      2.03500000     11.39800000
O     -1.05300000     16.32000000     -7.22800000
H     -0.40400000     16.93700000     -7.56800000
H     -1.02800000     16.44500000     -6.28000000
O     -1.39100000     -4.46800000    -15.42000000
H     -0.58300000     -4.88100000    -15.11600000
H     -1.18500000     -4.15900000    -16.30200000
O     10.53100000     12.05400000      2.23200000
H      9.84700000     11.38500000      2.23600000
H     10.05500000     12.88300000      2.28200000
O     -6.83600000      5.53200000     -4.46800000
H     -6.04600000      5.02700000     -4.27200000
H     -7.52000000      4.87100000     -4.58200000
O     -5.11700000     -6.42200000     -7.61200000
H     -4.43700000     -6.94800000     -7.19000000
H     -5.89700000     -6.97700000     -7.59000000
O     -4.30500000     15.90900000      5.82100000
H     -5.16900000     15.50600000      5.73000000
H     -4.48700000     16.80200000      6.11100000
O    -12.24600000     -6.96600000     -4.30100000
H    -12.40600000     -7.12500000     -3.37100000
H    -11.32000000     -6.72900000     -4.34700000
O     -7.86100000    -10.22300000      8.87200000
H     -7.65500000    -10.40900000      7.95500000
H     -7.17000000     -9.62400000      9.15500000
O      9.29700000     -2.31200000     13.16300000
H      9.20900000     -1.68200000     12.44700000
H      8.67500000     -3.00700000     12.94800000
O    -14.43700000     -5.06600000     -1.84300000
H    -13.99300000     -5.86200000     -2.13400000
H    -14.50600000     -4.52800000     -2.63200000
O     -6.48500000      8.34400000      1.95200000
H     -7.22000000      7.73200000      1.90800000
H     -6.05600000      8.26600000      1.10000000
O     -8.28600000     -2.20800000      8.18500000
H     -9.24200000     -2.18200000      8.22400000
H     -8.01200000     -2.31900000      9.09600000
O      6.46200000      4.28000000     11.89000000
H      5.93400000      3.88200000     11.19800000
H      7.26300000      4.56300000     11.44800000
O     12.18300000      0.17100000      8.54800000
H     12.68900000      0.87400000      8.14200000
H     12.66700000     -0.62700000      8.33400000
O      9.76200000     -9.12600000      2.61400000
H      9.30400000     -9.71600000      3.21200000
H      9.83200000     -8.30200000      3.09700000
O    -15.08300000      2.04100000     -5.95000000
H    -14.75800000      2.89600000     -6.23200000
H    -15.07700000      1.50900000     -6.74600000
O     -3.68900000    -10.83400000     -6.62100000
H     -3.17900000    -10.94500000     -5.81900000
H     -4.50800000    -11.30000000     -6.45000000
O      4.21000000    -14.86300000     -3.89200000
H      3.47400000    -14.35400000     -4.23100000
H      3.99100000    -15.77100000     -4.10300000
O      2.89300000     -3.50500000      0.27200000
H      3.85000000     -3.50800000      0.29600000
H      2.66700000     -2.67500000     -0.14800000
O     -7.48900000     -5.39300000     -6.06400000
H     -7.15300000     -5.28300000     -5.17400000
H     -6.71600000     -5.60200000     -6.58800000
O     -8.95800000      9.85300000      9.76600000
H     -8.36700000      9.65300000     10.49300000
H     -8.52500000     10.56500000      9.29500000
O     11.26900000    -11.21000000     -0.58900000
H     11.01400000    -10.36200000     -0.22700000
H     11.26800000    -11.07600000     -1.53700000
O      8.79200000    -14.85800000     -3.25600000
H      9.14800000    -15.74700000     -3.25800000
H      9.20200000    -14.43800000     -2.50000000
O      3.88000000     -4.01000000     -9.92800000
H      3.00900000     -3.92100000     -9.54100000
H      4.30000000     -4.70300000     -9.41800000
O     -0.28800000      3.27700000     12.23100000
H     -0.23900000      3.95800000     12.90200000
H     -0.93100000      2.65400000     12.57000000
O      7.59400000     -7.21300000     12.15400000
H      6.72200000     -6.96400000     12.45800000
H      7.63200000     -6.90100000     11.25000000
O     -8.08900000     -8.93700000     -5.18400000
H     -8.88100000     -9.29500000     -5.58500000
H     -8.05700000     -9.33900000     -4.31600000
O     15.73200000     -6.33200000      3.52800000
H     15.65400000     -7.13300000      3.01000000
H     16.66400000     -6.11500000      3.49300000
O      1.16800000     11.50800000      3.20500000
H      1.86800000     11.88400000      2.67100000
H      0.38600000     11.57300000      2.65600000
O     -0.67900000      4.87000000     17.61600000
H     -0.20100000      4.72800000     16.79900000
H     -1.24100000      5.62400000     17.43800000
O      9.38800000     -5.40700000      8.86900000
H     10.13300000     -5.98200000      8.69400000
H      8.62000000     -5.95100000      8.69400000
O     -2.03400000      6.84400000     10.96100000
H     -1.32500000      6.29400000     10.62700000
H     -2.44700000      6.31400000     11.64300000
O     14.18800000     -2.94000000      4.20000000
H     14.20300000     -3.72500000      4.74700000
H     15.06400000     -2.89900000      3.81600000
O      1.23100000      8.95000000     13.48800000
H      1.58100000      8.29700000     14.09300000
H      1.55700000      9.78500000     13.82200000
O      2.17200000      2.16500000     11.99700000
H      1.26000000      2.43300000     11.88500000
H      2.61000000      2.46900000     11.20300000
O    -10.44500000     11.76500000     -8.09600000
H    -10.50200000     10.95300000     -7.59200000
H    -10.08700000     12.40400000     -7.48000000
O    -10.79500000      5.53900000      8.99600000
H    -11.65300000      5.83700000      9.29700000
H    -10.17000000      6.04200000      9.51900000
O     -5.54100000     -4.39700000     15.22600000
H     -4.81200000     -4.02300000     14.73200000
H     -6.03100000     -3.63800000     15.54200000
O     -8.07300000      7.64800000    -10.06300000
H     -8.72500000      8.03700000     -9.48000000
H     -7.26700000      7.63500000     -9.54700000
O    -14.95300000     10.25400000     -1.24000000
H    -14.86000000      9.32800000     -1.01600000
H    -15.65500000     10.27500000     -1.89000000
O     10.68700000      4.43800000     -9.83400000
H      9.79000000      4.11100000     -9.90100000
H     10.96100000      4.20600000     -8.94700000
O      2.84500000     -9.23800000     -3.46000000
H      3.04900000     -8.66000000     -2.72400000
H      3.51100000     -9.03400000     -4.11600000
O      8.06900000      8.15900000      4.18100000
H      7.73400000      8.41600000      5.04000000
H      8.60500000      7.38500000      4.35400000
O     -2.60700000      7.09400000     16.96200000
H     -2.61400000      7.56100000     16.12700000
H     -3.52600000      6.88800000     17.12900000
O     -4.92400000      7.37600000      4.22100000
H     -5.62700000      6.97600000      4.73300000
H     -5.32400000      7.56800000      3.37300000
O    -11.55800000    -12.64600000      0.18200000
H    -12.06800000    -12.22700000     -0.51100000
H    -11.43100000    -11.95800000      0.83500000
O     -2.05500000     -1.77900000      5.62300000
H     -2.35500000     -2.11300000      6.46900000
H     -2.82900000     -1.36600000      5.24000000
O      0.30400000     -5.06600000     -3.74100000
H      1.10600000     -4.79500000     -3.29400000
H     -0.13500000     -4.24600000     -3.96500000
O      4.79900000     -3.80900000      8.65400000
H      4.53000000     -3.55900000      7.77000000
H      4.45900000     -3.11100000      9.21400000
O      5.46100000    -10.79200000    -10.93200000
H      4.68700000    -11.22000000    -10.56400000
H      5.27300000    -10.72300000    -11.86800000
O     12.01600000     -0.39200000     -9.49300000
H     11.18000000     -0.51000000     -9.94400000
H     11.78200000     -0.32900000     -8.56700000
O    -14.87600000      1.56500000     -3.26500000
H    -14.21200000      0.90600000     -3.06300000
H    -14.65700000      1.86300000     -4.14900000
O     -5.65900000     -4.59400000     -4.04200000
H     -4.80000000     -4.57800000     -3.62100000
H     -5.99000000     -3.70100000     -3.94700000
O     -8.13100000      2.48000000     -9.95700000
H     -8.67700000      3.24200000     -9.76300000
H     -7.99900000      2.51400000    -10.90500000
O      2.52300000     -6.63000000      3.11500000
H      3.37400000     -6.85500000      3.49000000
H      2.68300000     -6.57600000      2.17200000
O      2.75300000    -17.60600000     -3.01200000
H      2.87200000    -18.53400000     -3.21500000
H      3.61300000    -17.31500000     -2.70900000
O      1.29000000     -3.96000000     12.42600000
H      0.65300000     -4.66200000     12.55600000
H      1.79200000     -4.23000000     11.65700000
O    -13.02900000     -1.53700000     -5.20700000
H    -13.97400000     -1.67700000     -5.26900000
H    -12.93700000     -0.60200000     -5.02400000
O      5.63800000      9.24800000     12.10600000
H      5.83200000      9.70600000     12.92400000
H      4.83100000      8.76600000     12.28700000
O      2.70100000      5.74000000     -2.89200000
H      2.24700000      6.57500000     -2.77600000
H      2.70400000      5.34600000     -2.02000000
O     12.11100000      1.91600000      1.96200000
H     12.49100000      2.76700000      2.18000000
H     12.85600000      1.31600000      1.95400000
O     12.50100000      0.99900000     -3.03500000
H     12.37600000      0.80800000     -2.10500000
H     13.27600000      0.49300000     -3.28100000
O      6.77800000     14.13500000      1.94300000
H      6.54800000     13.44100000      1.32600000
H      6.67800000     13.73200000      2.80500000
O     -2.58200000    -10.01000000     13.00700000
H     -1.77800000     -9.53600000     13.22200000
H     -2.34100000    -10.56500000     12.26500000
O      2.70000000    -10.24300000      3.44900000
H      3.56900000     -9.84200000      3.45400000
H      2.52400000    -10.42200000      2.52500000
O     -0.74400000      7.34300000    -12.69000000
H     -1.28000000      7.35200000    -13.48300000
H     -0.45500000      8.24900000    -12.58500000
O     -2.56000000     15.09200000      3.31800000
H     -1.86400000     15.26300000      3.95300000
H     -3.37000000     15.23100000      3.80800000
O      5.93400000    -14.19900000      7.85100000
H      6.01700000    -14.91800000      7.22400000
H      5.04400000    -13.87100000      7.72300000
O      8.21600000      8.38000000      1.24500000
H      7.49500000      7.79900000      1.00500000
H      8.05800000      8.59200000      2.16500000
O    -12.86900000      7.50000000      4.94600000
H    -13.23000000      7.55600000      5.83000000
H    -12.04200000      7.98000000      4.99400000
O    -12.12100000     -0.92300000      9.86900000
H    -12.85100000     -1.48700000      9.61300000
H    -11.76400000     -0.60300000      9.04000000
O     18.10200000      4.09300000     -3.67100000
H     17.22400000      3.74000000     -3.52800000
H     18.06500000      4.97900000     -3.31100000
O     -4.22300000     -4.93400000    -14.68300000
H     -3.31400000     -4.65100000    -14.77900000
H     -4.50300000     -4.56200000    -13.84700000
O    -10.50500000      1.96900000    -14.07900000
H     -9.66500000      2.42300000    -14.01400000
H    -10.68000000      1.92100000    -15.01900000
O     15.02500000      7.00100000     -1.74800000
H     15.31300000      6.63500000     -0.91200000
H     15.26300000      7.92700000     -1.69900000
O      6.68000000    -13.14400000      0.44100000
H      7.57900000    -13.30900000      0.15800000
H      6.21700000    -13.96200000      0.25900000
O     -1.86300000      2.84700000    -12.78100000
H     -1.37300000      2.95200000    -13.59600000
H     -2.13100000      3.73500000    -12.54600000
O     -3.02100000      5.51400000     13.05100000
H     -3.78600000      6.00300000     13.35700000
H     -2.98700000      4.74400000     13.61800000
O     -4.71600000     -0.89600000      5.38200000
H     -4.28700000     -0.05100000      5.51400000
H     -5.16200000     -0.80900000      4.53900000
O     -5.34200000      4.00500000      4.00800000
H     -5.65200000      4.55100000      4.73000000
H     -5.82000000      4.32500000      3.24300000
O      2.32400000     16.77100000     -2.57300000
H      3.11800000     16.36500000     -2.22700000
H      2.31400000     17.64700000     -2.18600000
O      2.88500000     13.73600000      0.76300000
H      2.89900000     13.13100000      0.02200000
H      3.53200000     13.38200000      1.37400000
O     -9.68400000     -6.16400000     -4.17800000
H     -8.96600000     -6.61700000     -3.73700000
H     -9.43400000     -6.15900000     -5.10200000
O     -3.63100000    -15.13900000      8.18600000
H     -4.41400000    -15.25600000      8.72400000
H     -3.92400000    -14.59500000      7.45400000
O     -9.26500000      3.62500000     -5.98400000
H     -9.71200000      3.03000000     -6.58500000
H     -9.96300000      3.98000000     -5.43400000
O      7.28900000     -8.03100000      8.72900000
H      7.62600000     -8.26700000      7.86500000
H      6.43000000     -7.64700000      8.55500000
O     -9.56100000     -5.35100000     -7.94700000
H     -9.45100000     -4.42100000     -8.14600000
H     -8.81900000     -5.56400000     -7.38000000
O      6.71900000     -0.79200000     14.23100000
H      6.99900000     -0.01500000     14.71500000
H      6.12800000     -1.24700000     14.83100000
O      9.67500000     -3.22300000     -2.91000000
H     10.02400000     -3.01300000     -3.77700000
H     10.42100000     -3.11500000     -2.32000000
O      2.64800000    -15.86100000      4.56900000
H      1.85000000    -15.61700000      5.03700000
H      3.04600000    -15.02600000      4.32300000
O     -1.64300000     12.64100000      0.97400000
H     -0.98500000     13.05000000      0.41200000
H     -1.98000000     11.91100000      0.45500000
O    -15.58600000      0.38200000     -8.38500000
H    -15.96100000     -0.45000000     -8.67500000
H    -16.30200000      1.01100000     -8.47200000
O      8.18200000     -6.30800000     -3.15200000
H      8.85800000     -5.86300000     -3.66300000
H      7.36700000     -5.87300000     -3.40200000
O    -11.23900000      0.55000000     -0.42900000
H    -11.03300000     -0.31400000     -0.78800000
H    -12.06900000      0.42600000      0.03100000
O      2.23400000     -2.93800000     15.45900000
H      3.16100000     -2.82600000     15.24900000
H      1.78600000     -2.85100000     14.61800000
O    -12.15400000      0.04400000    -12.90100000
H    -11.94200000      0.89600000    -13.28500000
H    -12.05600000     -0.57500000    -13.62400000
O     -0.95500000     10.43400000     -7.42200000
H     -0.02900000     10.24400000     -7.26900000
H     -1.19200000      9.88500000     -8.16900000
O     13.47400000      2.36000000      5.21500000
H     12.67500000      2.02000000      5.61800000
H     13.51500000      3.27400000      5.49700000
O      0.14700000     -5.54000000     -0.35100000
H      0.43300000     -6.44900000     -0.26100000
H      0.92500000     -5.02300000     -0.14000000
O    -13.08800000      1.64400000     -9.22800000
H    -13.21400000      2.16100000    -10.02400000
H    -13.93300000      1.21700000     -9.08400000
O      2.97200000     -8.85000000     11.70800000
H      2.24400000     -8.53500000     11.17100000
H      3.55600000     -9.28500000     11.08700000
O      3.55100000     -5.41200000     -2.45100000
H      4.02500000     -6.21400000     -2.23200000
H      4.20500000     -4.71800000     -2.37200000
O     -4.84600000      7.57700000     13.97500000
H     -5.43100000      7.79700000     14.70100000
H     -3.98900000      7.90100000     14.25100000
O      8.86000000     -0.61200000      4.96800000
H      8.70200000      0.26300000      4.61200000
H      8.23300000     -1.17200000      4.51200000
O     11.33000000     -4.17900000     12.79900000
H     10.58600000     -3.60800000     12.98900000
H     11.36700000     -4.21500000     11.84300000
O      0.07900000    -14.60700000     -0.41000000
H      0.29700000    -14.94600000     -1.27800000
H      0.89100000    -14.20800000     -0.09800000
O    -11.70600000     11.75500000      2.49400000
H    -11.78300000     11.88300000      1.54900000
H    -12.49100000     12.16600000      2.85700000
O     -2.22600000      8.59600000     14.53000000
H     -2.28800000      8.98900000     13.66000000
H     -1.86600000      9.29000000     15.08200000
O      4.75800000     -6.81000000     12.53900000
H      4.08900000     -7.44100000     12.27400000
H      4.64900000     -6.72900000     13.48700000
O     -9.95800000     -8.81600000      0.15100000
H    -10.09600000     -7.90100000     -0.09300000
H     -9.09500000     -8.82500000      0.56600000
O     -1.34200000     18.55600000      0.82100000
H     -2.18900000     18.22900000      0.51800000
H     -1.03000000     17.88600000      1.42900000
O      5.74900000     -2.53200000    -11.26800000
H      6.59600000     -2.96500000    -11.38000000
H      5.19900000     -3.18900000    -10.84200000
O     -4.39400000    -11.22600000      8.79900000
H     -4.35400000    -10.37000000      8.37200000
H     -4.09400000    -11.84100000      8.13000000
O     -3.14200000     16.66800000     -1.27600000
H     -3.47700000     16.00900000     -0.66700000
H     -2.25600000     16.37100000     -1.48500000
O     -6.27000000    -14.79200000     -6.00200000
H     -6.46000000    -15.43400000     -5.31800000
H     -6.88400000    -14.07700000     -5.83700000
O    -13.18400000     -6.60100000      9.14000000
H    -12.84000000     -6.05400000      9.84600000
H    -12.60500000     -7.36300000      9.12400000
O      3.11800000    -12.97000000     -1.75100000
H      3.66800000    -13.43800000     -2.37900000
H      3.72800000    -12.41500000     -1.26500000
O     12.58100000     -4.54900000     -8.01700000
H     13.17700000     -3.92800000     -8.43600000
H     12.63700000     -4.34200000     -7.08400000
O    -10.55700000     -6.60400000     10.60600000
H     -9.85900000     -6.58200000     11.26100000
H    -10.10300000     -6.49600000      9.77000000
O      8.45100000      6.59000000      8.38500000
H      8.75500000      7.48500000      8.23200000
H      8.55100000      6.46100000      9.32800000
O      4.03800000      3.54000000     -8.82100000
H      3.39100000      2.89700000     -9.11000000
H      4.16400000      3.35200000     -7.89100000
O    -15.04100000     -3.77400000     -4.07500000
H    -15.09100000     -3.89400000     -5.02400000
H    -15.24800000     -2.85000000     -3.93900000
O     -6.25700000     -1.78900000     15.91800000
H     -6.74200000     -1.04500000     16.27600000
H     -5.43000000     -1.79100000     16.40000000
O    -13.87600000      0.01700000     -1.01300000
H    -14.45500000      0.77900000     -1.00800000
H    -14.10700000     -0.46400000     -0.21800000
O     11.42700000     10.27800000     -5.46500000
H     11.65300000     10.72500000     -6.28100000
H     11.59900000     10.92500000     -4.78200000
O     -8.78100000     -3.17600000      3.43400000
H     -8.81900000     -4.08200000      3.12700000
H     -7.85100000     -3.01700000      3.59400000
O      5.01900000     -1.96500000     16.05600000
H      5.78400000     -2.44300000     16.37600000
H      4.85300000     -1.30300000     16.72700000
O     -3.94200000    -13.09400000     -3.23400000
H     -3.48000000    -12.29300000     -3.48100000
H     -4.51500000    -12.82800000     -2.51600000
O     -8.95000000      4.96300000     15.25700000
H     -8.99200000      4.98100000     14.30100000
H     -9.30300000      4.10600000     15.49700000
O      6.15200000      5.03600000     -2.51000000
H      5.76200000      5.29600000     -3.34500000
H      5.48500000      4.49000000     -2.09400000
O      6.82900000      1.99200000     14.39900000
H      6.55200000      2.03400000     15.31400000
H      6.01200000      1.97200000     13.90100000
O     -4.53100000      2.31200000     -8.03900000
H     -4.46500000      2.67500000     -8.92200000
H     -5.08300000      1.53600000     -8.14100000
O     -4.02900000    -10.05900000    -12.54400000
H     -3.91300000     -9.12300000    -12.38300000
H     -3.47000000    -10.48500000    -11.89500000
O      7.99600000     -4.76300000     -9.95600000
H      8.69900000     -4.17900000     -9.67300000
H      8.44800000     -5.50200000    -10.36300000
O     17.14200000      3.59500000      4.74000000
H     17.01100000      4.43000000      5.18800000
H     17.46100000      3.00400000      5.42100000
O      0.50300000    -15.11100000      6.19800000
H     -0.03300000    -15.72600000      6.69900000
H      1.14600000    -14.78600000      6.82800000
O      3.48500000    -13.29300000      3.89400000
H      3.19300000    -13.40600000      2.98900000
H      3.98600000    -12.47800000      3.88500000
O      4.64600000      4.72300000      5.34800000
H      4.06300000      4.02800000      5.65400000
H      5.52700000      4.38200000      5.50500000
O      3.29600000      6.77200000      6.67600000
H      2.44600000      6.77400000      6.23500000
H      3.81300000      6.12500000      6.19600000
O      8.74300000     -3.97000000      5.13600000
H      8.54000000     -3.13600000      5.55900000
H      9.55000000     -4.26300000      5.55900000
O      3.05200000     14.70500000      7.26400000
H      2.35800000     15.09600000      7.79300000
H      2.62900000     13.97300000      6.81600000
O     -5.99100000    -15.16300000      2.91800000
H     -5.36600000    -15.62000000      2.35600000
H     -5.85600000    -15.54400000      3.78500000
O    -15.61100000     -3.99500000     -6.79800000
H    -15.94100000     -4.70300000     -7.35200000
H    -15.47000000     -3.26500000     -7.40000000
O     -0.45300000      2.53900000      5.10900000
H     -0.40300000      3.16400000      5.83300000
H     -1.19600000      2.83800000      4.58500000
O      4.23300000     17.27400000     -0.28100000
H      4.94000000     16.87700000      0.22800000
H      4.27700000     18.20600000     -0.06500000
O     -2.10900000     16.17000000     -4.45100000
H     -3.06100000     16.13800000     -4.35800000
H     -1.83000000     16.83900000     -3.82600000
O     -3.30600000      3.67900000      7.12100000
H     -2.36600000      3.61400000      6.95600000
H     -3.38100000      3.69900000      8.07600000
O     -2.35800000     -5.37700000     -5.90100000
H     -2.99400000     -6.08200000     -5.77900000
H     -2.46900000     -5.10900000     -6.81300000
O    -11.35000000     -9.33900000     -8.57300000
H    -11.13500000     -9.27700000     -7.64300000
H    -11.01100000    -10.19300000     -8.84100000
O     -5.75200000      5.54800000     -7.94000000
H     -5.63000000      6.49800000     -7.93200000
H     -5.42800000      5.25800000     -7.08700000
O      1.25400000    -11.35800000     -3.01100000
H      1.99100000    -11.81200000     -2.60300000
H      1.59400000    -10.48800000     -3.21900000
O     10.82100000    -11.06800000     -3.37800000
H      9.95900000    -11.12700000     -3.79000000
H     11.15800000    -10.21300000     -3.64900000
O      4.53900000     -6.38800000     -8.55100000
H      4.99000000     -7.01800000     -9.11300000
H      4.38100000     -6.86400000     -7.73600000
O     10.85500000      1.26600000      5.89800000
H     10.50900000      1.02500000      6.75700000
H     10.46000000      0.63600000      5.29600000
O     -3.10900000     -6.10900000     12.80900000
H     -3.68400000     -6.64200000     13.35800000
H     -3.19500000     -5.22300000     13.16100000
O    -14.90500000      1.53100000      7.33600000
H    -15.03500000      0.58300000      7.29300000
H    -14.96200000      1.73800000      8.26800000
O     11.81100000     12.07700000     -3.52300000
H     11.20900000     12.81900000     -3.45800000
H     12.10300000     11.92600000     -2.62400000
O      1.43500000      5.20800000      5.20500000
H      0.78700000      5.60700000      4.62400000
H      2.17800000      5.00900000      4.63400000
O     -6.31600000     -3.47800000      3.98800000
H     -5.99900000     -3.79100000      4.83500000
H     -5.53400000     -3.14300000      3.54900000
O      0.42700000     -6.33700000     -6.11700000
H      0.65300000     -5.87400000     -5.31000000
H     -0.50600000     -6.16200000     -6.23900000
O     -6.53000000     11.96600000     -3.97100000
H     -6.67100000     11.76000000     -4.89500000
H     -7.40900000     11.98000000     -3.59200000
O    -12.87300000     -7.50900000     -1.82000000
H    -12.05400000     -7.34600000     -1.35100000
H    -13.53400000     -7.57300000     -1.13100000
O      5.44900000     -6.28600000      7.55800000
H      5.24600000     -5.64100000      8.23500000
H      5.73700000     -5.76400000      6.80800000
O      6.16500000      3.37300000    -14.57100000
H      6.45300000      4.14000000    -15.06600000
H      6.15300000      3.66700000    -13.66000000
O    -11.50700000      9.66900000     -6.45100000
H    -11.47900000      9.11100000     -5.67400000
H    -12.01000000     10.43600000     -6.17700000
O     -1.60800000      4.86800000     -6.24000000
H     -1.33600000      5.70600000     -6.61400000
H     -0.87800000      4.60900000     -5.67700000
O      7.76200000     13.59500000      4.70300000
H      8.60900000     13.95200000      4.43600000
H      7.42000000     14.23300000      5.32900000
O     -7.07900000     -4.32400000    -13.85300000
H     -7.77600000     -4.03400000    -13.26400000
H     -7.25300000     -5.25500000    -13.99000000
O     -7.43400000      2.03100000      1.69500000
H     -7.18200000      1.47600000      0.95600000
H     -7.00600000      2.86900000      1.52100000
O      9.11100000      0.93100000      8.35100000
H      9.10600000      1.26600000      9.24700000
H      8.28300000      1.23400000      7.97800000
O     -5.86800000     -4.51500000    -16.95100000
H     -5.66000000     -4.61700000    -16.02300000
H     -6.58800000     -5.12800000    -17.10400000
O     12.18000000      7.35500000      4.57500000
H     12.47600000      8.17700000      4.96600000
H     11.71700000      7.62000000      3.78000000
O      8.72700000     -1.92900000      7.91700000
H      9.00500000     -1.23700000      8.51700000
H      8.69300000     -1.50300000      7.06000000
O     14.73200000     -7.16600000     -1.97400000
H     14.22100000     -7.94400000     -2.19700000
H     14.45100000     -6.94200000     -1.08700000
O     -0.87600000     14.76400000     -9.46300000
H     -1.62100000     14.16500000     -9.51700000
H     -0.99400000     15.21800000     -8.62900000
O      5.09000000      8.62900000      2.97100000
H      4.24900000      8.56500000      3.42300000
H      5.65800000      9.09300000      3.58600000
O     13.43300000      9.64400000      0.52000000
H     12.99800000      8.81700000      0.31600000
H     12.85300000     10.31500000      0.16100000
O      3.82400000    -14.38100000     -7.51200000
H      3.28600000    -14.96800000     -8.04400000
H      3.44000000    -14.43300000     -6.63600000
O    -12.82800000    -10.43800000      7.32800000
H    -13.59200000    -10.07500000      6.88000000
H    -12.14600000     -9.77700000      7.21300000
O      6.37900000     -4.59100000     -7.70900000
H      5.72000000     -5.27800000     -7.81100000
H      6.57400000     -4.31100000     -8.60300000
O      2.77700000      2.38900000      0.99400000
H      2.98800000      2.52800000      1.91700000
H      2.30900000      1.55400000      0.97900000
O      4.26500000     -1.03500000     -8.51800000
H      4.95100000     -1.22200000     -7.87800000
H      4.29600000     -1.77300000     -9.12700000
O     10.64800000     -1.81100000      1.96400000
H     11.52600000     -1.52500000      2.21300000
H     10.06300000     -1.31700000      2.53900000
O     -0.61200000    -10.75300000     -0.83400000
H     -1.51300000    -11.03100000     -0.99900000
H     -0.20500000    -10.73400000     -1.70000000
O      2.44200000    -16.65500000      0.35100000
H      2.55600000    -16.53600000     -0.59200000
H      2.48500000    -17.60200000      0.48000000
O      4.41300000      2.56100000     13.47100000
H      4.83400000      3.33600000     13.09800000
H      3.85000000      2.23300000     12.77000000
O      2.15600000      5.01400000     -7.39700000
H      1.46000000      4.36800000     -7.27600000
H      2.76500000      4.60000000     -8.00800000
O     -1.40900000     -2.49000000     14.78700000
H     -0.46700000     -2.65400000     14.82000000
H     -1.80700000     -3.34200000     14.97000000
O      5.48200000     -9.09600000     -4.58700000
H      5.29900000     -9.55600000     -5.40600000
H      6.31100000     -9.46700000     -4.28400000
O     -8.95800000      3.91100000     -2.18100000
H     -8.69100000      4.81000000     -2.37100000
H     -9.74900000      4.00200000     -1.65000000
O     10.61900000     -3.30900000      9.95800000
H     10.60300000     -2.76700000      9.16900000
H     10.19600000     -4.12700000      9.69500000
O      2.68700000      7.65400000    -11.84100000
H      2.99800000      6.74900000    -11.83500000
H      1.88100000      7.63400000    -11.32400000
O      7.96300000     -8.18000000     -6.30600000
H      8.23200000     -7.26500000     -6.38000000
H      8.60500000     -8.66200000     -6.82600000
O      6.63200000      2.15200000     -0.72700000
H      6.56600000      1.87100000     -1.63900000
H      7.02000000      1.40300000     -0.27300000
O    -13.43600000     -2.91700000    -11.04700000
H    -13.01800000     -3.65300000    -11.49500000
H    -12.72600000     -2.29100000    -10.90300000
O     -3.69600000      3.98300000      9.71200000
H     -3.04000000      3.95900000     10.40800000
H     -4.09500000      4.85000000      9.78800000
O     -3.93700000      1.26300000    -11.74600000
H     -4.27600000      2.07700000    -11.37500000
H     -3.06800000      1.49300000    -12.07400000
O    -13.81000000     -3.06900000      7.91200000
H    -14.27200000     -3.71100000      7.37400000
H    -14.31600000     -2.26300000      7.81100000
O      6.70500000     -0.47300000      0.55300000
H      6.47900000     -0.70200000      1.45400000
H      7.32200000     -1.15300000      0.28100000
O    -12.67000000     -1.50900000     12.89700000
H    -12.53300000     -1.39700000     11.95600000
H    -12.17400000     -2.29700000     13.11900000
O      7.41000000     -4.00600000     12.42800000
H      7.48600000     -3.90900000     11.47900000
H      6.51200000     -3.73900000     12.62600000
O    -12.24900000     -6.10800000     -8.22600000
H    -11.31800000     -6.05500000     -8.00900000
H    -12.49900000     -5.20700000     -8.42900000
O     -3.67800000      1.94300000    -15.28000000
H     -4.50300000      2.42400000    -15.20700000
H     -3.59600000      1.48200000    -14.44500000
O      0.25200000    -10.36400000     11.99100000
H      0.78500000    -10.65600000     11.25200000
H      0.02800000    -11.17000000     12.45700000
O     -7.03000000     -8.35500000     -7.69700000
H     -7.17700000     -8.33500000     -6.75100000
H     -6.66400000     -9.22400000     -7.86400000
O     -7.91000000     -4.31400000    -10.44900000
H     -8.45200000     -4.81100000     -9.83600000
H     -8.53400000     -3.77900000    -10.94000000
O     -5.27300000     -3.18900000     -9.96800000
H     -5.04900000     -2.74800000    -10.78700000
H     -6.18200000     -3.46700000    -10.08700000
O     -7.25200000    -11.13900000      6.41500000
H     -7.46700000    -11.96900000      5.98900000
H     -6.71600000    -10.67200000      5.77400000
O     -1.03100000     -1.54700000     -6.51000000
H     -1.01000000     -2.14300000     -7.25900000
H     -1.89000000     -1.12800000     -6.56200000
O     -2.32200000      6.06500000     -8.64900000
H     -2.85100000      6.62700000     -8.08300000
H     -2.17200000      5.27500000     -8.12900000
O      3.02300000      0.35700000     -5.50300000
H      2.06900000      0.43700000     -5.49000000
H      3.18700000     -0.48400000     -5.93100000
O      7.14800000      5.91800000    -12.33500000
H      7.64400000      6.34600000    -11.63700000
H      6.38200000      6.47800000    -12.46300000
O     -7.75600000      4.95600000    -11.71100000
H     -7.96400000      5.42400000    -12.52000000
H     -7.51700000      5.64600000    -11.09100000
O     -3.96200000    -16.98200000      1.70600000
H     -3.02900000    -16.85800000      1.53000000
H     -4.02800000    -17.88100000      2.02800000
O      1.38800000      9.83700000     -6.19800000
H      1.96000000      9.07000000     -6.14900000
H      1.91900000     10.55400000     -5.85100000
O     -1.10300000     13.69100000     -6.16600000
H     -0.88400000     14.53000000     -6.57200000
H     -1.30000000     13.90900000     -5.25500000
O     15.81100000     -1.90900000     -1.72100000
H     16.71700000     -1.61400000     -1.63400000
H     15.56100000     -2.17600000     -0.83600000
O     -7.89900000     -5.94700000     15.28200000
H     -8.24700000     -6.16900000     16.14500000
H     -6.94900000     -5.99400000     15.38800000
O     -2.49900000      2.93800000     -2.08400000
H     -1.96900000      3.04100000     -2.87400000
H     -3.14500000      2.27100000     -2.31400000
O      0.60900000    -10.10500000      7.69100000
H     -0.29900000    -10.19100000      7.40100000
H      1.12500000    -10.47500000      6.97400000
O      4.52900000      0.40900000      6.62400000
H      5.26000000      0.55700000      7.22400000
H      3.85300000      0.00100000      7.16600000
O     -0.23700000     -1.40300000      9.34200000
H     -0.67900000     -2.20800000      9.61400000
H      0.22200000     -1.10500000     10.12700000
O     -0.66100000      8.46300000    -16.29700000
H      0.05900000      8.33900000    -15.67900000
H     -0.38000000      9.19400000    -16.84700000
O     11.99000000     -8.79200000     -6.49600000
H     11.33100000     -9.44800000     -6.72400000
H     12.62800000     -8.83600000     -7.20800000
O     13.27400000     -5.02800000      9.24000000
H     13.43300000     -4.29000000      9.82800000
H     13.97800000     -4.97700000      8.59400000
O     -8.70300000    -15.32900000      2.72200000
H     -7.78500000    -15.55900000      2.86700000
H     -8.74200000    -14.38700000      2.88600000
O      0.48700000      6.80600000     -0.85800000
H      0.68600000      5.90500000     -0.60500000
H      0.08300000      6.72800000     -1.72300000
O     -3.80600000      0.76900000     -3.26400000
H     -4.04700000      0.84000000     -4.18700000
H     -3.70000000     -0.17100000     -3.11500000
O     -1.90600000     -8.90200000    -15.82000000
H     -2.17300000     -8.14800000    -15.29400000
H     -1.93600000     -8.58700000    -16.72300000
O     -7.33200000    -16.07500000     -3.85500000
H     -7.53400000    -15.43200000     -3.17500000
H     -7.78500000    -16.87000000     -3.57400000
O      9.49100000    -14.66600000      5.85300000
H      9.54000000    -13.71200000      5.79400000
H      9.08600000    -14.93600000      5.02800000
O     -6.24400000    -12.19200000     -9.39800000
H     -6.86300000    -11.79600000    -10.01100000
H     -6.12900000    -13.08700000     -9.71800000
O      1.96200000    -14.36900000      1.71900000
H      2.18500000    -15.14600000      1.20700000
H      1.42500000    -14.70100000      2.43800000
O     11.96700000      7.02800000     -0.21200000
H     11.60100000      7.17900000     -1.08300000
H     12.07200000      6.07900000     -0.15600000
O      6.95900000     10.75000000      7.74700000
H      7.69300000     10.90000000      8.34200000
H      6.37000000     11.48800000      7.90200000
O      4.86000000     -7.64800000      3.88100000
H      5.58500000     -7.27400000      4.38300000
H      5.02600000     -8.59100000      3.88800000
O     11.82000000     -6.89800000     -9.23400000
H     12.47500000     -7.58600000     -9.12000000
H     12.21900000     -6.12000000     -8.84300000
O      6.25800000     16.74300000     -3.58300000
H      6.45300000     15.84200000     -3.32300000
H      6.49100000     16.78000000     -4.51000000
O    -16.84300000     -2.38400000      2.77800000
H    -16.54300000     -2.09100000      1.91800000
H    -16.86300000     -1.58800000      3.30900000
O      3.89400000     -2.36300000     -5.65000000
H      3.45700000     -3.21400000     -5.68000000
H      4.63300000     -2.49500000     -5.05600000
O     10.17500000     11.15000000      5.04900000
H     10.29800000     11.59500000      4.21000000
H     10.42100000     11.80300000      5.70400000
O     -5.13000000     -9.06100000     12.47100000
H     -5.40300000     -8.60200000     13.26500000
H     -4.33100000     -9.52400000     12.72400000
O      6.49600000     -0.80100000      3.31100000
H      6.36200000      0.09900000      3.60700000
H      5.62000000     -1.18700000      3.31500000
O     -5.64500000     -7.23100000      3.99000000
H     -5.93400000     -8.09000000      3.68200000
H     -5.03600000     -7.42400000      4.70200000
O    -13.71100000    -10.23800000     -2.17600000
H    -13.29700000     -9.37700000     -2.23600000
H    -14.29700000    -10.16900000     -1.42200000
O      0.76000000    -13.74600000     11.26000000
H      0.93700000    -12.98000000     10.71500000
H      0.10600000    -14.24400000     10.76900000
O    -12.22000000      0.91800000     -4.34400000
H    -11.30200000      1.03100000     -4.09800000
H    -12.47300000      1.76200000     -4.72000000
O      6.32200000      1.73500000      4.08100000
H      6.89200000      2.50400000      4.05900000
H      6.11000000      1.61900000      5.00700000
O    -13.35600000      8.68300000      7.41400000
H    -14.12800000      8.85200000      7.95400000
H    -12.63800000      9.11100000      7.88200000
O     -0.46100000      7.46500000     -5.80500000
H     -0.64000000      8.39600000     -5.66800000
H      0.48100000      7.42300000     -5.96400000
O     -1.49600000     13.02700000     10.69900000
H     -1.46200000     13.91100000     10.33200000
H     -1.85800000     13.14600000     11.57700000
O     -9.11200000     -6.58500000      4.08000000
H     -8.64400000     -6.64900000      3.24800000
H     -8.42800000     -6.64500000      4.74600000
O    -13.19800000     -6.26300000      1.81200000
H    -13.67800000     -6.51600000      1.02400000
H    -12.43800000     -5.78100000      1.48500000
O      5.59400000     -7.05000000     16.40400000
H      5.43100000     -7.92600000     16.05400000
H      4.98500000     -6.48500000     15.92800000
O      6.02300000      6.77500000      1.14800000
H      5.75900000      7.48100000      1.73900000
H      5.50000000      6.02300000      1.42400000
O     13.50000000    -11.92800000     -3.10000000
H     13.65300000    -12.28700000     -3.97400000
H     12.59100000    -11.62800000     -3.12000000
O      8.27200000     -8.15600000      6.14800000
H      8.48500000     -9.05100000      5.88600000
H      9.08200000     -7.66600000      6.01000000
O      1.96000000      9.40600000    -15.51000000
H      2.05600000      8.57100000    -15.05300000
H      2.67500000      9.94600000    -15.17400000
O      5.61600000     15.43300000      5.90400000
H      5.10800000     14.77800000      6.38300000
H      5.01500000     16.17000000      5.79800000
O    -12.35800000      4.08500000     -4.52300000
H    -12.37300000      4.75000000     -5.21100000
H    -12.43100000      4.58100000     -3.70800000
O      6.61700000      7.98900000    -14.24600000
H      7.47800000      7.81100000    -13.86600000
H      6.62900000      8.92700000    -14.43400000
O     -0.08300000     -9.74100000    -13.69200000
H      0.21400000    -10.59700000    -13.99800000
H     -0.77900000     -9.49700000    -14.30200000
O     -9.47100000      2.30500000     15.20400000
H     -8.74400000      2.07900000     14.62300000
H    -10.12700000      1.62700000     15.04200000
O     -7.61300000     10.56500000     -0.26400000
H     -8.41400000     10.06000000     -0.12100000
H     -7.38500000     10.90200000      0.60200000
O     -4.73900000    -16.07500000     -0.84300000
H     -3.94700000    -15.54500000     -0.93400000
H     -4.61200000    -16.55700000     -0.02500000
O      4.89100000     15.97000000     -8.04200000
H      4.39200000     15.98800000     -7.22400000
H      4.23100000     16.08100000     -8.72700000
O     -2.45000000    -10.83700000     -4.22700000
H     -1.85700000    -11.57100000     -4.38600000
H     -1.88200000    -10.06700000     -4.21800000
O     -9.02000000     14.72100000      3.34300000
H     -8.44200000     15.28800000      3.85200000
H     -8.84000000     13.83900000      3.67000000
O     14.07000000      4.01900000     -7.07300000
H     14.31800000      3.36300000     -7.72400000
H     13.11600000      3.95600000     -7.02100000
O     -2.77300000     -9.84700000      4.12500000
H     -2.31800000    -10.46800000      3.55700000
H     -2.48200000     -8.98700000      3.82200000
O     -0.88400000      6.28800000     -3.30700000
H     -1.14900000      5.53700000     -3.83900000
H     -0.47200000      6.88800000     -3.92800000
O     -0.89100000     -0.67900000     17.46200000
H     -0.75300000      0.09600000     18.00600000
H     -0.20700000     -1.28900000     17.73700000
O      7.31700000     -1.20300000     -4.22900000
H      7.30500000     -1.35600000     -3.28400000
H      7.25000000     -2.07700000     -4.61400000
O    -10.25700000      8.65800000     -0.13000000
H    -10.37900000      7.99600000      0.55000000
H    -10.22200000      8.15900000     -0.94600000
O     13.10400000     -4.34500000      1.10100000
H     12.79000000     -4.32200000      2.00500000
H     13.30300000     -5.26700000      0.94000000
O     -6.96200000      6.08400000      5.75900000
H     -6.68700000      5.51400000      6.47700000
H     -7.91800000      6.07700000      5.80000000
O      9.28500000      8.44800000     -4.65000000
H      9.87500000      9.16800000     -4.87400000
H      8.48200000      8.87800000     -4.35800000
O     -8.82300000     14.60500000     -3.20500000
H     -8.61200000     14.54900000     -2.27300000
H     -9.59300000     14.04600000     -3.31000000
O     14.23700000     -4.04700000     -2.93900000
H     14.34100000     -4.99800000     -2.93000000
H     14.92000000     -3.72600000     -2.35000000
O      4.77800000      4.58600000      2.33000000
H      5.64400000      4.18800000      2.24300000
H      4.70400000      4.79900000      3.26000000
O      4.63400000     11.68900000    -11.83900000
H      4.22400000     10.96600000    -12.31300000
H      5.57400000     11.54500000    -11.94700000
O     -6.36600000      5.51600000    -14.39900000
H     -6.34200000      6.04700000    -15.19500000
H     -5.73800000      5.93600000    -13.81200000
O     -9.84700000      0.54900000      2.06400000
H    -10.31400000      0.73900000      1.25000000
H     -9.11300000      1.16400000      2.06700000
O     15.95200000     -8.08900000      1.11600000
H     15.67300000     -8.87000000      0.63900000
H     16.49300000     -7.60700000      0.49100000
O     -4.76300000     12.58700000      9.27300000
H     -3.95900000     12.08000000      9.15300000
H     -5.37600000     12.21900000      8.63600000
O      2.66700000     12.39500000     -1.55100000
H      1.82000000     11.97400000     -1.69900000
H      3.30300000     11.68300000     -1.61600000
O      3.71900000      8.12900000      9.67600000
H      3.49600000      7.65200000      8.87700000
H      4.06500000      7.46000000     10.26700000
O    -14.20700000      3.90300000     -1.81000000
H    -15.00200000      3.84700000     -1.28000000
H    -14.23600000      3.12600000     -2.36800000
O     -3.13700000    -13.00800000      6.18900000
H     -3.83700000    -12.99200000      5.53800000
H     -2.33500000    -13.11400000      5.67700000
O      3.97600000     -4.16600000    -17.11200000
H      3.84700000     -3.53600000    -16.40300000
H      4.43200000     -3.67100000    -17.79300000
O      0.88900000     11.54200000     11.13000000
H      0.37300000     12.09300000     10.54200000
H      0.34300000     10.76900000     11.27500000
O     15.11500000      1.05400000      3.48000000
H     14.53100000      1.65900000      3.93800000
H     15.69100000      0.71300000      4.16400000
O    -16.13900000      4.78200000      4.79700000
H    -16.59500000      5.08400000      4.01200000
H    -15.90300000      5.58500000      5.26100000
O     -4.13600000     -1.93000000    -16.43500000
H     -4.71800000     -1.20600000    -16.20400000
H     -3.69200000     -1.63700000    -17.23000000
O     -0.26200000      9.65700000    -11.57700000
H      0.51100000     10.20000000    -11.42400000
H     -0.39500000      9.19200000    -10.75100000
O     -1.70500000      8.19300000      0.02200000
H     -0.87200000      7.73700000     -0.09300000
H     -1.81100000      8.26400000      0.97100000
O     -9.10400000     -3.44100000     13.84400000
H     -8.30900000     -3.20400000     14.32200000
H     -8.94600000     -4.33700000     13.54700000
O    -16.29400000      2.07800000      5.16300000
H    -16.10700000      2.95000000      4.81500000
H    -15.76700000      2.02000000      5.96000000
O      4.00200000     -0.70400000    -12.15200000
H      4.18800000      0.09100000    -11.65300000
H      4.82100000     -1.19900000    -12.12900000
O     -6.63200000    -10.03800000      3.18800000
H     -7.08600000     -9.67300000      2.42800000
H     -6.28400000    -10.87500000      2.88000000
O    -17.65700000      3.71300000     -0.20200000
H    -17.92100000      3.70200000      0.71900000
H    -17.01700000      3.00500000     -0.27600000
O     -2.78500000      1.50300000    -17.71600000
H     -3.05300000      1.71700000    -16.82200000
H     -3.33500000      0.75800000    -17.95900000
O      3.73600000     -3.39500000      5.86000000
H      3.69600000     -2.44000000      5.80600000
H      2.94300000     -3.69300000      5.41600000
O     -1.85400000    -10.52100000      6.51100000
H     -2.27700000    -10.25900000      5.69300000
H     -1.57800000    -11.42400000      6.35900000
O     -3.56200000     -0.71600000     -8.41200000
H     -3.54400000     -0.76900000     -9.36800000
H     -4.47700000     -0.87400000     -8.18100000
O      7.80700000     -4.72000000     15.18700000
H      7.78400000     -4.65900000     14.23200000
H      7.81700000     -5.66000000     15.36800000
O     13.70100000     -6.76800000      0.75400000
H     14.54200000     -7.21400000      0.85700000
H     13.13100000     -7.17900000      1.40300000
O     -4.39300000     -5.97900000      1.77100000
H     -5.01100000     -5.48200000      1.23500000
H     -4.93900000     -6.41500000      2.42400000
O     -8.87400000     -0.41200000    -12.72700000
H     -8.62300000      0.48300000    -12.50100000
H     -9.75900000     -0.33000000    -13.08300000
O     -9.69700000    -13.58800000     -2.77800000
H    -10.54700000    -13.27100000     -2.47300000
H     -9.23400000    -13.84100000     -1.97900000
O     -3.89400000      9.36200000      6.72000000
H     -3.64400000      8.44700000      6.59400000
H     -3.43600000      9.62800000      7.51700000
O      5.52400000     13.39200000     -9.69100000
H      5.21000000     12.80600000    -10.38000000
H      5.11500000     13.06200000     -8.89100000
O      8.97800000      0.63900000     -2.20900000
H      9.21100000     -0.11200000     -1.66300000
H      9.31900000      1.39600000     -1.73300000
O      6.09900000     -6.04600000      1.90800000
H      6.64000000     -5.79000000      2.65500000
H      5.48500000     -6.68700000      2.26700000
O     10.28800000     -7.04100000      4.44000000
H     10.59300000     -7.76000000      4.99400000
H     10.80700000     -6.28700000      4.72000000
O      2.61000000     14.98600000     10.34800000
H      1.91100000     14.69700000      9.76100000
H      2.21200000     15.68200000     10.87100000
O    -16.29800000     -4.84100000      3.93900000
H    -16.93500000     -5.50800000      3.68200000
H    -16.48400000     -4.09800000      3.36500000
O      3.38400000    -12.60400000      6.70200000
H      2.53200000    -12.24000000      6.45900000
H      3.23000000    -13.54600000      6.77300000
O    -14.79600000     -2.19800000      4.87000000
H    -14.13900000     -2.71000000      4.39700000
H    -15.62800000     -2.44300000      4.46500000
O    -12.93400000     -0.24200000      1.76300000
H    -12.41500000     -0.96600000      2.11500000
H    -13.49700000      0.02500000      2.48900000
O      9.32400000      9.15000000    -12.77200000
H      9.95700000      8.72300000    -12.19500000
H      9.82200000      9.84500000    -13.20300000
O     -1.09000000     -2.53600000    -17.77000000
H     -1.02700000     -1.98600000    -18.55100000
H     -0.43400000     -2.17800000    -17.17100000
O      5.49400000      1.76900000    -10.76900000
H      6.29100000      2.27100000    -10.93900000
H      5.51900000      1.59000000     -9.82900000
O    -12.50200000      6.09800000     -1.90200000
H    -13.10800000      5.42400000     -1.59500000
H    -11.64100000      5.79700000     -1.60900000
O      8.08000000     14.47800000     -4.70900000
H      7.72600000     14.04500000     -5.48600000
H      8.18700000     13.77400000     -4.07000000
O     -0.70800000    -13.17600000     -4.10000000
H     -0.68000000    -14.13100000     -4.16500000
H     -0.00500000    -12.95800000     -3.48700000
O     -0.57500000      8.37800000     -9.24600000
H     -1.00900000      7.52400000     -9.24800000
H      0.27800000      8.21200000     -8.84500000
O     10.14900000      7.01200000     -6.63300000
H     10.11700000      7.48400000     -5.80100000
H      9.27200000      6.64300000     -6.73300000
O     -1.58800000    -15.99300000     -4.77800000
H     -2.13600000    -15.23900000     -4.99800000
H     -1.03400000    -16.11800000     -5.54900000
O      6.10400000    -15.84900000      2.89400000
H      5.90100000    -16.55000000      2.27400000
H      5.97500000    -15.04300000      2.39400000
O      0.75100000      4.08300000    -11.03300000
H      0.43900000      4.90000000    -10.64400000
H      0.16200000      3.41300000    -10.68500000
O     -4.67400000    -12.25000000      4.30900000
H     -4.71200000    -12.32700000      3.35600000
H     -4.35300000    -11.36200000      4.46400000
O     -0.58500000      1.75900000     15.43300000
H      0.34200000      1.95500000     15.29700000
H     -0.70400000      1.81000000     16.38100000
O     -0.00100000    -16.10900000     -7.12300000
H      0.39800000    -15.86400000     -7.95800000
H      0.30600000    -17.00200000     -6.96400000
O     10.96900000    -10.48000000      7.39800000
H     10.30100000    -11.12600000      7.62700000
H     10.85400000     -9.77800000      8.03900000
O     -6.72300000      1.52800000     14.47200000
H     -6.88100000      1.19000000     13.59000000
H     -6.06000000      0.94400000     14.83800000
O     -5.04400000      4.56700000     -0.93300000
H     -4.21600000      4.18000000     -0.64900000
H     -5.40200000      3.93500000     -1.55700000
O     16.59000000      1.62600000     -3.72900000
H     16.94000000      1.94400000     -2.89700000
H     15.65700000      1.83600000     -3.69200000
O    -12.35200000      8.19200000     -3.93300000
H    -12.85000000      7.53800000     -3.44200000
H    -12.77300000      9.02500000     -3.71900000
O     -0.93500000      7.36500000      7.51500000
H     -1.70700000      7.35700000      8.08100000
H     -1.26500000      7.10100000      6.65600000
O     -0.39100000     -0.29600000     13.50900000
H     -0.35900000      0.50700000     14.03000000
H     -0.93400000     -0.89400000     14.02300000
O     -9.11600000     -2.69500000     -7.95300000
H     -8.46300000     -2.21200000     -8.46100000
H     -9.61000000     -2.01600000     -7.49200000
O     10.51000000    -14.16400000     -5.71900000
H      9.77900000    -13.59100000     -5.95300000
H     10.39100000    -14.33400000     -4.78400000
O      5.65700000    -12.36600000     -7.16000000
H      4.87200000    -12.86800000     -7.38100000
H      5.34900000    -11.46300000     -7.08000000
O    -12.12000000      5.59600000     -7.00700000
H    -11.34700000      5.28400000     -7.47600000
H    -12.20200000      6.51400000     -7.26600000
O      2.94500000    -10.05200000     14.26200000
H      3.20300000    -10.94500000     14.03300000
H      2.72700000     -9.64400000     13.42400000
O      4.05500000      8.82000000      0.39300000
H      3.14500000      8.79800000      0.68900000
H      4.55500000      8.47200000      1.13200000
O     -3.34600000      8.72900000      9.44200000
H     -2.77200000      9.49400000      9.47900000
H     -2.94400000      8.09900000     10.04100000
O      5.29700000      6.60300000     -7.10600000
H      5.06100000      7.39000000     -7.59800000
H      4.46700000      6.14200000     -6.98100000
O     -0.73000000     15.98700000      5.66900000
H     -1.31400000     16.74500000      5.70200000
H     -1.23900000     15.27700000      6.06000000
O     12.76300000      3.55300000      8.29100000
H     12.48200000      3.38600000      9.19100000
H     12.36000000      4.39100000      8.06500000
O     -2.63700000      3.08200000      0.63800000
H     -1.76800000      3.21500000      1.01700000
H     -2.47000000      2.89500000     -0.28500000
O     -5.44100000      7.44800000     -0.77600000
H     -5.63900000      6.51300000     -0.73200000
H     -4.58900000      7.49200000     -1.21100000
O      4.35600000      1.07100000    -14.41500000
H      4.32200000      0.72000000    -13.52500000
H      5.20400000      1.51200000    -14.46600000
O    -11.21800000     -8.53200000      4.02200000
H    -11.73400000     -8.20700000      4.76000000
H    -10.51700000     -7.88900000      3.91800000
O     11.28900000      8.15000000      2.24600000
H     10.45700000      8.52400000      1.95700000
H     11.63500000      7.70800000      1.47100000
O    -11.86300000      0.49500000      7.70000000
H    -11.60700000      0.72600000      6.80700000
H    -11.82900000      1.32300000      8.18000000
O     -2.40100000    -12.02100000     10.92200000
H     -2.95700000    -11.80300000     10.17400000
H     -1.81300000    -12.70100000     10.59300000
O     -4.11600000      9.45100000     -3.96100000
H     -3.99700000      8.87200000     -3.20800000
H     -4.79700000     10.06500000     -3.68500000
O      7.07800000     -4.59100000    -12.96800000
H      6.29200000     -5.13100000    -12.88000000
H      7.79800000     -5.17600000    -12.72900000
