# Supplementary material for: Integrated Multiscale Multilevel Approach to Open Shell Molecular Systems
Source: J Chem Theory Comput. 2023 Feb 13;19(5):1446–56. doi: 10.1021/acs.jctc.2c00805 (PMC10018740; doi:10.1021/acs.jctc.2c00805)
Supplement: Supplementary file 2 — ct2c00805_si_002.zip [file ct2c00805_si_002.zip › structures/PROXYL/frame52.xyz]

2585

C     -1.17000000     -0.04900000     -1.77300000
H     -1.33500000     -0.68800000     -2.64100000
H     -1.38700000      0.99700000     -1.99300000
C      0.27800000     -0.17200000     -1.41000000
C      0.81100000     -1.66300000     -1.53100000
H      0.27700000     -2.26600000     -0.79600000
H      1.89200000     -1.72500000     -1.41000000
H      0.59900000     -2.01200000     -2.54200000
C      1.29100000      0.66400000     -2.24800000
H      1.00900000      1.71600000     -2.28700000
H      2.22700000      0.52200000     -1.70700000
H      1.54400000      0.29400000     -3.24100000
N      0.27700000      0.26800000      0.01100000
O      1.36900000      0.24700000      0.72700000
C     -1.04500000      0.09000000      0.67200000
C     -1.02600000     -1.07200000      1.63400000
H     -0.86100000     -1.97100000      1.04000000
H     -0.23200000     -0.93300000      2.36700000
H     -1.95100000     -1.23100000      2.18800000
C     -1.38700000      1.41900000      1.34500000
H     -2.17500000      1.38700000      2.09700000
H     -1.53100000      2.11000000      0.51400000
H     -0.62800000      1.79200000      2.03200000
C     -1.95400000     -0.31800000     -0.56700000
H     -2.27800000     -1.35900000     -0.59900000
H     -2.86000000      0.28800000     -0.59000000
O     -4.95000000     10.42300000     -6.55900000
H     -5.23700000      9.78800000     -5.90200000
H     -5.52400000     11.17800000     -6.42800000
O    -13.67900000    -12.19300000     -2.94300000
H    -13.49400000    -11.29300000     -3.21200000
H    -13.94900000    -12.63300000     -3.74900000
O    -13.01100000      5.07400000     -7.28800000
H    -12.91900000      5.14000000     -8.23900000
H    -13.27600000      5.95000000     -7.01100000
O      3.00100000      1.42200000    -16.81800000
H      3.70100000      1.91400000    -16.39100000
H      3.45000000      0.70100000    -17.26000000
O      5.47600000     -4.53200000    -10.94900000
H      4.87900000     -3.86500000    -10.60900000
H      6.32500000     -4.09300000    -10.99400000
O     10.75200000    -15.45300000     -0.48300000
H     10.67300000    -15.59900000      0.46000000
H     10.51000000    -14.53600000     -0.60500000
O     -3.02600000      8.44100000      9.79400000
H     -3.43800000      8.50100000     10.65600000
H     -2.11300000      8.22100000      9.97900000
O     -8.82600000     -6.62700000     -6.86800000
H     -8.06500000     -6.25900000     -7.31800000
H     -9.09900000     -7.35900000     -7.42000000
O      0.36900000     11.11900000      8.93100000
H      0.46800000     10.87800000      9.85200000
H     -0.33600000     11.76600000      8.92800000
O     11.67100000    -10.81800000      0.18400000
H     11.18600000    -11.63900000      0.09800000
H     12.45200000    -10.94400000     -0.35500000
O      0.60300000    -10.91500000     -3.30500000
H      1.54200000    -10.90200000     -3.12500000
H      0.35200000    -11.83400000     -3.20400000
O    -16.61400000     -0.74500000     -3.41100000
H    -16.20600000     -1.60400000     -3.51700000
H    -17.21200000     -0.67000000     -4.15400000
O    -12.47000000      9.85200000      2.62800000
H    -11.84800000      9.30700000      3.10900000
H    -12.76300000      9.30000000      1.90300000
O     -5.11300000    -13.04800000     -3.82900000
H     -5.26600000    -12.10700000     -3.91100000
H     -4.94600000    -13.18300000     -2.89600000
O     -8.47400000     -2.60300000     -8.07600000
H     -9.01800000     -2.02300000     -8.60800000
H     -7.57700000     -2.40700000     -8.34800000
O     -6.31700000      9.66500000      8.77600000
H     -7.04000000     10.28600000      8.68800000
H     -5.55700000     10.20800000      8.98500000
O    -15.97500000     -2.24800000     -6.53300000
H    -15.20500000     -1.86800000     -6.95600000
H    -16.45400000     -1.49500000     -6.18700000
O     -1.61600000    -13.96100000     -7.18800000
H     -1.33400000    -13.18300000     -7.66800000
H     -2.46200000    -13.71700000     -6.81200000
O     -0.97100000      2.01000000      5.97800000
H     -1.14200000      1.12500000      5.65500000
H     -0.22000000      2.31100000      5.46500000
O     10.87400000      8.26200000      3.86900000
H     11.62200000      8.21800000      3.27300000
H     10.10900000      8.20500000      3.29600000
O     14.76700000     -8.31200000     -0.25200000
H     15.24200000     -9.08300000      0.06000000
H     15.44900000     -7.66000000     -0.41400000
O     -9.35100000      0.84800000     -7.32000000
H     -9.03500000      0.21000000     -6.68000000
H    -10.24100000      1.05400000     -7.03400000
O     -2.77900000    -14.99900000     -1.58600000
H     -3.55400000    -14.50100000     -1.32600000
H     -2.80400000    -15.78400000     -1.03900000
O      1.43900000     12.36000000      6.84700000
H      1.13000000     11.90400000      7.63000000
H      0.73000000     12.96400000      6.62700000
O      4.75300000    -10.90500000     12.81900000
H      4.26100000    -10.41000000     12.16400000
H      5.40400000    -10.28600000     13.15000000
O    -13.63200000      8.29200000     -3.87300000
H    -13.22800000      7.63700000     -3.30300000
H    -13.11000000      9.08300000     -3.73500000
O      8.41800000    -12.72300000      3.70000000
H      7.60000000    -12.98100000      4.12600000
H      8.89200000    -12.23100000      4.37000000
O      1.09200000     -0.89200000      5.14800000
H      1.88300000     -1.19000000      5.59700000
H      0.37200000     -1.25100000      5.66600000
O     -7.39400000     -0.18500000    -16.11200000
H     -8.29500000     -0.40800000    -16.34700000
H     -7.26400000     -0.58600000    -15.25300000
O     13.59500000     -4.58800000      4.08800000
H     13.18800000     -5.32500000      3.63300000
H     13.53200000     -4.81500000      5.01600000
O      3.85400000      1.26100000      8.43200000
H      3.35800000      1.67600000      9.13800000
H      4.08700000      0.39900000      8.77800000
O     -3.45800000     -4.64300000     13.45300000
H     -2.72000000     -4.52200000     12.85500000
H     -4.22900000     -4.63800000     12.88600000
O     -5.12400000     -4.23300000     11.20700000
H     -4.42200000     -3.88000000     10.66100000
H     -5.71100000     -4.66900000     10.58900000
O     11.04300000     10.69700000      1.90900000
H     10.18200000     10.95600000      2.23700000
H     11.47300000     11.52300000      1.68800000
O     -6.90100000    -13.40600000      1.83900000
H     -7.57100000    -13.42600000      1.15500000
H     -7.38500000    -13.55400000      2.65200000
O      2.19000000     12.07700000    -12.37700000
H      2.64700000     12.69100000    -11.80300000
H      2.87900000     11.50300000    -12.71100000
O     -9.99400000     -8.71000000     -1.87400000
H     -9.15100000     -9.16200000     -1.91100000
H     -9.78900000     -7.80300000     -2.10100000
O     -1.05900000    -17.65900000      2.40900000
H     -0.78100000    -18.49400000      2.03300000
H     -1.74700000    -17.34900000      1.82000000
O      5.61600000     11.67100000     -8.36000000
H      6.26300000     11.32200000     -8.97300000
H      6.12300000     11.89400000     -7.57900000
O      1.11100000      5.07600000      3.48300000
H      0.47100000      4.36400000      3.44700000
H      1.26200000      5.21400000      4.41800000
O     10.64700000     -4.95300000      5.30400000
H     11.41100000     -5.47600000      5.54400000
H      9.99200000     -5.16500000      5.96900000
O     13.03800000     -0.91900000     -7.11800000
H     12.45200000     -0.80300000     -6.37000000
H     13.18700000     -1.86400000     -7.16200000
O     -4.43000000     -0.29900000     14.96000000
H     -4.51300000      0.30900000     15.69500000
H     -5.06700000     -0.98900000     15.14800000
O     -0.51500000      5.39700000    -13.03200000
H     -0.56400000      6.25600000    -13.45300000
H     -1.41700000      5.20400000    -12.77700000
O    -15.81600000      4.02000000      1.13100000
H    -15.94800000      3.52400000      0.32200000
H    -14.88900000      3.90000000      1.33600000
O     -8.49300000    -14.07500000      3.81300000
H     -8.30600000    -13.72300000      4.68300000
H     -8.36900000    -15.01900000      3.90500000
O    -13.50400000      8.06600000      6.25100000
H    -13.48800000      7.36800000      6.90600000
H    -12.95000000      7.74200000      5.54100000
O     -0.30100000      7.50800000     -2.84900000
H      0.60100000      7.60200000     -2.54400000
H     -0.83400000      7.84400000     -2.12800000
O     -3.96700000      2.13600000     13.63400000
H     -4.07500000      1.20200000     13.81400000
H     -4.70700000      2.35700000     13.06800000
O      8.03700000     10.57900000     -1.04300000
H      8.31600000     11.18900000     -0.35900000
H      7.33700000     11.04100000     -1.50500000
O      1.70700000    -11.23800000      4.12300000
H      1.45700000    -12.15200000      3.99200000
H      1.66000000    -10.84900000      3.24900000
O      4.05600000     13.43100000     -9.64400000
H      4.49000000     12.74100000     -9.14200000
H      4.63200000     13.58000000    -10.39400000
O     12.04800000     -1.26200000     -1.54800000
H     11.38900000     -1.93400000     -1.37600000
H     12.71400000     -1.40200000     -0.87500000
O     -8.20600000     -8.12100000      7.06800000
H     -8.72400000     -7.97100000      7.85800000
H     -8.53200000     -8.95200000      6.72200000
O    -14.64500000     -7.70600000     -2.63300000
H    -15.12500000     -6.89800000     -2.81200000
H    -14.80100000     -8.25300000     -3.40300000
O     -2.26300000     -0.04200000      4.66500000
H     -2.84100000     -0.76100000      4.41100000
H     -2.85700000      0.65200000      4.95300000
O     -2.13700000    -10.04800000     -6.45300000
H     -2.51500000    -10.50900000     -5.70500000
H     -1.35000000     -9.62900000     -6.10400000
O      2.97000000     -3.82700000     -2.44800000
H      2.33400000     -4.12300000     -1.79700000
H      3.18300000     -4.61400000     -2.95000000
O      1.66400000      3.61800000     -4.90600000
H      1.08800000      3.80800000     -4.16600000
H      1.15800000      3.87800000     -5.67600000
O    -11.86100000      5.88500000     -0.27800000
H    -11.12500000      6.36500000     -0.65800000
H    -11.54600000      4.98300000     -0.20500000
O     -7.26900000     13.65500000      5.55600000
H     -7.86600000     14.19200000      6.07700000
H     -7.71300000     13.55000000      4.71400000
O      1.15200000      8.80700000      7.94700000
H      1.71600000      9.05600000      7.21400000
H      0.77100000      9.63200000      8.24800000
O    -10.96900000     12.96200000     -1.77300000
H    -10.34400000     12.95700000     -2.49800000
H    -11.17600000     13.88700000     -1.64200000
O      4.72100000    -10.61800000     -7.71700000
H      5.04600000    -11.50800000     -7.85300000
H      4.19900000    -10.43200000     -8.49800000
O      4.75900000      6.32200000     -8.33200000
H      5.35000000      7.05600000     -8.50000000
H      4.39400000      6.50100000     -7.46600000
O    -15.73800000      7.01400000     -0.17100000
H    -16.36800000      6.30100000     -0.26500000
H    -15.90700000      7.58300000     -0.92200000
O      0.80400000      4.63000000     -2.46300000
H      0.29300000      5.41000000     -2.67900000
H      0.30200000      4.19700000     -1.77300000
O     -5.01600000     -8.63500000      5.04500000
H     -4.80200000     -9.30600000      4.39700000
H     -5.84700000     -8.26800000      4.74500000
O      3.36300000      7.37900000     -6.17500000
H      3.22100000      6.78300000     -5.44000000
H      2.50500000      7.45400000     -6.59200000
O      2.39100000    -16.06100000      1.73900000
H      1.78200000    -15.54900000      1.20700000
H      2.28900000    -16.95900000      1.42300000
O      3.09300000     -7.90900000     -7.86600000
H      3.69100000     -7.85700000     -7.12100000
H      3.64200000     -7.72100000     -8.62700000
O      8.04700000      4.01700000     -5.23700000
H      7.92500000      4.03800000     -6.18600000
H      7.58000000      4.79000000     -4.91800000
O    -13.87400000     -5.42000000      9.71000000
H    -14.48900000     -4.70600000      9.87400000
H    -13.98700000     -6.01000000     10.45500000
O      9.89300000     13.81900000     -0.82900000
H      9.89100000     14.72300000     -0.51400000
H     10.11900000     13.29700000     -0.05900000
O     -4.02600000      1.48800000      6.14000000
H     -3.21200000      1.89000000      6.44300000
H     -4.67600000      2.18800000      6.20100000
O     -8.39500000    -10.36400000     10.17900000
H     -7.68100000     -9.75000000     10.35000000
H     -9.15200000     -9.80800000      9.99800000
O      4.03600000     -4.40800000      5.27100000
H      4.14400000     -4.86500000      6.10500000
H      3.47300000     -3.66200000      5.47700000
O      8.80800000     -0.26600000     -2.00900000
H      9.13000000      0.18300000     -2.79000000
H      8.13600000     -0.86300000     -2.33600000
O      9.81500000    -12.92200000     -1.46100000
H     10.29000000    -12.52500000     -2.19000000
H      8.95600000    -12.49900000     -1.47600000
O      0.85800000    -10.52300000      9.88700000
H      0.50800000     -9.99500000      9.17000000
H      1.47200000     -9.94100000     10.33500000
O     -8.12400000      0.79800000    -11.41000000
H     -7.97900000      0.68900000    -10.47000000
H     -7.58400000      1.55100000    -11.65000000
O     -2.25400000     -5.76700000    -14.64600000
H     -1.94600000     -5.54700000    -13.76600000
H     -1.82000000     -6.59500000    -14.85100000
O     -9.09700000      3.64400000     -8.11500000
H     -9.15800000      2.69800000     -7.97700000
H     -9.64400000      3.80900000     -8.88300000
O      2.71800000     13.71100000     -5.55700000
H      2.51600000     14.19400000     -4.75500000
H      2.33400000     14.23800000     -6.25700000
O     -2.67100000     13.97800000     -4.34900000
H     -1.87900000     14.35000000     -3.96000000
H     -3.31500000     13.99200000     -3.64100000
O    -10.60200000      5.11500000     12.06400000
H     -9.85800000      5.70600000     12.17600000
H    -10.33600000      4.30900000     12.50700000
O     -0.94400000      1.54000000    -14.65900000
H     -1.55700000      0.86700000    -14.95600000
H     -0.25400000      1.54600000    -15.32200000
O     -9.58700000     11.38800000     10.48500000
H     -8.81300000     11.74900000     10.05300000
H    -10.08500000     12.15500000     10.76500000
O     -0.86200000    -13.68700000      6.81400000
H     -1.17300000    -12.85800000      7.17700000
H     -1.46300000    -14.34300000      7.16800000
O      1.95200000      1.18000000    -13.62200000
H      2.06200000      0.93400000    -14.54000000
H      1.20200000      0.66600000    -13.32300000
O     12.43200000     -2.22500000     12.85200000
H     12.95000000     -1.43300000     12.70600000
H     13.07300000     -2.88600000     13.11100000
O      9.03100000      7.76200000    -10.06800000
H      8.69000000      7.54300000     -9.20100000
H      9.81900000      8.27600000     -9.89300000
O      5.92500000     -8.96000000    -10.60400000
H      5.12100000     -9.23000000    -11.04700000
H      6.15400000     -9.70500000    -10.04800000
O     -9.80000000      0.20800000     14.46700000
H     -9.04600000      0.00000000     13.91500000
H     -9.91200000     -0.56500000     15.02100000
O      0.86600000     -1.85400000    -17.80500000
H     -0.02800000     -1.51400000    -17.75400000
H      1.10000000     -1.77200000    -18.73000000
O      1.58800000    -11.43400000    -13.11500000
H      0.96400000    -10.93800000    -13.64500000
H      1.11700000    -11.62100000    -12.30300000
O     -4.94600000      3.12700000      0.02100000
H     -4.95400000      2.27900000      0.46700000
H     -4.69400000      2.92200000     -0.87900000
O      5.59500000    -11.53500000      0.00900000
H      6.34900000    -11.24800000     -0.50600000
H      5.93700000    -11.64100000      0.89700000
O      4.70200000      8.19000000    -13.34800000
H      5.65300000      8.10600000    -13.28500000
H      4.36400000      7.37100000    -12.98600000
O     10.56500000     -6.21900000    -11.93400000
H     10.30400000     -5.30400000    -11.83100000
H      9.76000000     -6.71600000    -11.79300000
O      3.17600000    -13.20500000     -5.13200000
H      3.57000000    -13.82800000     -5.74400000
H      2.25600000    -13.46600000     -5.08500000
O     -5.24200000    -11.25100000     11.99800000
H     -5.54800000    -12.02100000     11.51800000
H     -5.91300000    -11.10200000     12.66500000
O    -12.13600000     10.87500000      5.48900000
H    -12.50100000      9.99100000      5.47200000
H    -12.44800000     11.24800000      6.31400000
O    -12.69100000     -3.76400000    -10.49100000
H    -12.80600000     -4.67700000    -10.75500000
H    -13.10600000     -3.71000000     -9.63000000
O     -8.50100000      1.69500000      9.31100000
H     -7.61800000      1.46200000      9.02300000
H     -8.87700000      2.16900000      8.57000000
O      1.28200000    -12.99500000      8.59600000
H      0.43700000    -13.25300000      8.22700000
H      1.07100000    -12.28900000      9.20600000
O    -12.34100000    -10.21900000      5.09100000
H    -12.56000000    -10.67700000      4.27900000
H    -12.21100000     -9.30900000      4.82500000
O      1.39700000    -18.48200000     -2.21400000
H      0.67200000    -18.95100000     -2.62700000
H      1.48300000    -17.67600000     -2.72200000
O      7.02600000     13.52500000     -1.74900000
H      7.28100000     13.41500000     -2.66500000
H      7.80700000     13.88100000     -1.32400000
O    -14.59100000      0.62200000      9.49000000
H    -13.93800000      1.16900000      9.92500000
H    -14.07700000     -0.03600000      9.02000000
O     -7.23100000     -8.02200000      3.62400000
H     -6.72800000     -7.91000000      2.81800000
H     -8.06400000     -7.58300000      3.45100000
O     12.28000000      4.86100000      1.48800000
H     11.92300000      5.56900000      2.02400000
H     11.55400000      4.60100000      0.92000000
O      8.36900000     12.03400000      1.37800000
H      7.89200000     12.85600000      1.49300000
H      8.30500000     11.59900000      2.22900000
O     -1.46000000      3.97500000     -1.05600000
H     -1.82600000      4.72200000     -0.58300000
H     -2.22400000      3.51500000     -1.40400000
O     -4.21900000     11.36200000      8.88400000
H     -3.46700000     10.82500000      8.63300000
H     -4.30800000     11.99700000      8.17300000
O     -2.41200000     10.54200000     13.90900000
H     -2.24700000     11.06300000     13.12300000
H     -2.72600000      9.70100000     13.57700000
O     -2.41000000      3.82500000     -4.50900000
H     -2.22900000      4.76500000     -4.50300000
H     -2.94000000      3.68900000     -5.29500000
O     -8.75100000      6.42800000    -10.28600000
H     -8.86900000      7.09800000    -10.96000000
H     -7.95100000      5.96900000    -10.54300000
O     -8.93700000      3.36200000     -3.85400000
H     -8.56200000      4.24000000     -3.79700000
H     -9.84700000      3.50600000     -4.11500000
O     -4.20200000      5.68900000     10.58300000
H     -4.78300000      6.42600000     10.77100000
H     -3.48500000      6.07300000     10.07800000
O     -5.03800000     12.43000000      3.07100000
H     -4.44100000     11.68700000      3.15700000
H     -4.72400000     13.06500000      3.71500000
O      6.47200000    -16.37300000     -2.60600000
H      6.28900000    -16.89000000     -3.39000000
H      5.61900000    -16.26600000     -2.18600000
O     -2.00200000      9.51000000      7.61700000
H     -1.79900000      8.65000000      7.25000000
H     -2.27400000      9.33000000      8.51600000
O     15.94400000      4.86800000     -6.97800000
H     16.85400000      4.60300000     -6.84700000
H     15.43300000      4.21400000     -6.50100000
O     14.21300000      3.33000000     -5.57600000
H     14.25400000      2.37400000     -5.58400000
H     13.58600000      3.53700000     -4.88200000
O    -16.22200000      4.54100000     -4.44000000
H    -16.57400000      4.18200000     -5.25500000
H    -15.30000000      4.71300000     -4.63200000
O     -8.87700000     -5.28100000     -9.58000000
H     -8.88300000     -4.37600000     -9.27000000
H     -8.01000000     -5.61000000     -9.34200000
O    -15.14400000      2.14100000      4.84600000
H    -15.27400000      1.56400000      5.59800000
H    -15.96700000      2.09100000      4.36000000
O     -2.88400000     -4.07400000      6.05500000
H     -3.12900000     -5.00000000      6.05700000
H     -2.54300000     -3.91900000      5.17400000
O      8.62400000      6.46100000    -14.26800000
H      7.88000000      5.95100000    -13.95000000
H      9.38100000      6.09300000    -13.81100000
O      7.11000000     -8.91000000     -7.81000000
H      6.41300000     -9.04200000     -7.16800000
H      7.19700000     -9.75700000     -8.24700000
O      7.06600000      6.40800000     -3.78800000
H      6.89800000      5.88900000     -3.00200000
H      6.56200000      7.21100000     -3.65700000
O      0.08200000      5.11300000     -6.82300000
H     -0.80600000      5.21700000     -6.48300000
H      0.41500000      6.00800000     -6.90200000
O      7.97500000      1.06600000      7.43600000
H      7.98700000      0.29700000      8.00500000
H      8.07000000      0.71200000      6.55200000
O    -10.06700000      5.45100000      8.09500000
H    -10.99900000      5.63900000      8.20700000
H     -9.71600000      6.22700000      7.66000000
O      4.06500000     -1.42400000      9.51800000
H      3.14600000     -1.62200000      9.69500000
H      4.51800000     -1.63400000     10.33400000
O     -6.10600000      4.07200000      9.72500000
H     -6.86300000      4.62400000      9.92400000
H     -5.35000000      4.60400000      9.97300000
O      1.43900000      5.38400000      0.85600000
H      2.13600000      4.84000000      0.48900000
H      1.43500000      5.17100000      1.78900000
O      1.41000000     -4.47200000     11.17300000
H      1.80800000     -4.74200000     10.34500000
H      1.48000000     -3.51700000     11.17300000
O      3.38100000     -2.03700000      6.48300000
H      4.19600000     -1.56700000      6.30700000
H      3.21100000     -1.88200000      7.41200000
O     -0.47100000     -1.91000000     -7.90800000
H      0.43500000     -1.72400000     -7.66000000
H     -0.95100000     -1.90700000     -7.08000000
O    -14.56600000     -2.75000000      6.21500000
H    -15.28200000     -2.69400000      6.84700000
H    -14.95300000     -3.17500000      5.45000000
O     -4.23800000    -13.65000000     -6.38800000
H     -4.71800000    -13.25700000     -5.65900000
H     -4.28600000    -14.59300000     -6.22600000
O     17.34600000     -3.17000000      0.67200000
H     17.05700000     -3.84500000      0.05700000
H     16.94400000     -3.41700000      1.50500000
O     -0.73800000      2.25900000     -7.94900000
H     -0.44800000      3.03700000     -8.42700000
H      0.06200000      1.75300000     -7.80800000
O     -2.89800000      3.42000000     17.08400000
H     -2.27100000      4.10100000     17.32500000
H     -2.63500000      3.15100000     16.20400000
O      1.63100000     14.25700000     -7.90400000
H      2.11500000     13.48500000     -8.19900000
H      0.86100000     13.90100000     -7.46100000
O     -6.04500000      8.49900000     -2.92600000
H     -6.73400000      9.13800000     -3.10700000
H     -6.47000000      7.64900000     -3.04300000
O     10.15200000    -14.92500000      4.16200000
H     10.10000000    -14.57100000      5.05000000
H      9.74700000    -14.25300000      3.61300000
O     -5.27000000    -13.00200000      5.23900000
H     -6.12900000    -12.77600000      5.59400000
H     -4.70500000    -13.07600000      6.00900000
O    -11.71900000     -5.26500000     -7.83200000
H    -11.63600000     -4.54900000     -7.20200000
H    -11.06700000     -5.06900000     -8.50400000
O    -14.73600000     -6.20400000     -5.27600000
H    -15.48400000     -5.60700000     -5.29800000
H    -15.09900000     -7.05200000     -5.53500000
O     -1.78900000     -9.21300000     10.64600000
H     -0.95000000     -9.09200000     11.09100000
H     -2.14500000    -10.01800000     11.02200000
O    -12.70600000     -7.68000000     -7.73100000
H    -11.96300000     -8.07100000     -8.19000000
H    -12.46800000     -6.75800000     -7.63100000
O     -4.95600000      1.09000000    -16.54500000
H     -4.31600000      0.66300000    -15.97600000
H     -5.73300000      0.53400000    -16.49100000
O     -1.55400000    -16.17700000     -3.66500000
H     -0.59800000    -16.12200000     -3.66700000
H     -1.81100000    -15.85500000     -2.80100000
O      2.99300000      8.83300000     -3.75600000
H      2.67200000      8.38100000     -2.97600000
H      2.27600000      8.76400000     -4.38600000
O      2.51300000     14.76800000      9.00300000
H      2.61900000     13.97200000      9.52400000
H      1.69400000     14.63600000      8.52600000
O      7.20300000      2.13600000     -0.94700000
H      6.52000000      1.66600000     -1.42500000
H      7.86600000      1.47100000     -0.76200000
O      9.77600000     -0.91800000     -8.81100000
H      9.10600000     -0.86100000     -9.49100000
H     10.54100000     -0.48500000     -9.19100000
O      7.21200000      3.49000000     13.21000000
H      8.11900000      3.79000000     13.15000000
H      7.24300000      2.75400000     13.82100000
O     13.46400000     -7.72600000     -2.64800000
H     12.93500000     -6.97200000     -2.38900000
H     13.84500000     -8.04400000     -1.83000000
O     12.72300000     -7.49200000     -9.71600000
H     12.90300000     -7.46500000    -10.65600000
H     13.50200000     -7.89800000     -9.33500000
O     -5.91700000      9.22800000      2.08500000
H     -6.69100000      9.78800000      2.02300000
H     -5.59600000      9.36100000      2.97600000
O      3.68000000    -14.61800000      8.60100000
H      2.87200000    -14.19300000      8.89000000
H      3.58100000    -15.53000000      8.87200000
O      3.46100000    -11.50800000      7.79500000
H      2.75100000    -12.14700000      7.86200000
H      4.19200000    -11.91300000      8.26300000
O    -12.68000000      5.34900000     -9.85000000
H    -11.93500000      4.76700000    -10.00200000
H    -12.28800000      6.21500000     -9.73900000
O      3.68400000    -13.18400000     -1.40600000
H      3.25600000    -13.25600000     -0.55300000
H      4.54100000    -12.80400000     -1.21300000
O    -11.68300000      3.85100000     -3.88600000
H    -12.28500000      4.53300000     -3.58800000
H    -12.25300000      3.14600000     -4.19400000
O     -5.03300000     -5.18900000    -14.24600000
H     -5.71400000     -5.56400000    -14.80400000
H     -4.21100000     -5.46400000    -14.65400000
O      6.81900000    -13.12200000      7.45300000
H      6.62600000    -13.99500000      7.79300000
H      6.64600000    -12.53400000      8.18800000
O     -7.75200000     -2.59100000      8.92000000
H     -6.95900000     -3.04400000      8.63400000
H     -8.11900000     -2.22100000      8.11700000
O     11.38600000     -4.91900000     -8.92500000
H     10.53900000     -4.99100000     -8.48400000
H     11.71700000     -5.81600000     -8.95500000
O    -10.87500000      2.81000000      7.31300000
H    -10.63300000      3.68800000      7.60700000
H    -11.73000000      2.92400000      6.89800000
O     -8.65500000     -8.35000000     12.67600000
H     -8.48000000     -7.76400000     11.93900000
H     -8.06000000     -9.08700000     12.54400000
O      5.40300000     16.34800000     -4.18900000
H      5.29800000     16.16800000     -5.12300000
H      5.81300000     17.21300000     -4.15600000
O      9.65900000     -8.84300000     -1.93300000
H      9.81200000     -8.81100000     -2.87800000
H     10.53300000     -8.91600000     -1.55100000
O     16.73400000      3.64900000      0.74500000
H     16.27600000      4.37700000      1.16400000
H     17.63800000      3.95200000      0.65800000
O      6.19700000     -7.53200000      0.90800000
H      5.91200000     -7.64900000      1.81400000
H      6.13600000     -6.58800000      0.75800000
O    -16.63600000     -4.25700000     -4.82800000
H    -16.36200000     -3.79700000     -4.03500000
H    -16.49700000     -3.62400000     -5.53200000
O     10.57400000     -3.20000000    -11.63900000
H     11.13300000     -3.54200000    -10.94200000
H     10.84100000     -2.28500000    -11.73400000
O      6.33400000     -5.81200000    -13.69300000
H      6.71100000     -4.94200000    -13.82400000
H      5.84000000     -5.73900000    -12.87700000
O      7.99800000     -6.44900000     14.43400000
H      8.15000000     -6.27200000     15.36200000
H      7.04900000     -6.54900000     14.36100000
O      9.64900000      8.99300000     -6.84700000
H     10.05000000      9.68000000     -6.31500000
H      9.63300000      8.22500000     -6.27500000
O     11.84700000      6.90600000     -5.95100000
H     10.96900000      7.04500000     -5.59500000
H     12.36400000      6.60800000     -5.20200000
O     -8.09300000      5.80800000      9.89400000
H     -8.77300000      5.32100000      9.42800000
H     -8.30900000      6.72700000      9.74000000
O    -12.46800000     -4.53700000     -4.82700000
H    -12.43500000     -4.39800000     -3.88000000
H    -13.17600000     -5.16900000     -4.95100000
O    -10.24600000     -2.18700000    -13.27900000
H    -11.18300000     -2.06700000    -13.12700000
H    -10.14900000     -3.12300000    -13.45500000
O     11.62200000     -5.86300000     -2.30900000
H     10.73700000     -6.03300000     -2.63100000
H     12.11200000     -5.59200000     -3.08500000
O    -11.48600000     -2.44400000      5.19600000
H    -10.65200000     -2.32500000      5.65000000
H    -11.70800000     -1.57200000      4.86900000
O     13.51700000     -1.01400000     -9.92100000
H     13.48600000     -1.06100000     -8.96600000
H     12.83600000     -0.38200000    -10.15200000
O      7.26000000      1.26600000     14.75300000
H      6.60700000      0.64500000     15.07600000
H      7.63000000      1.65800000     15.54300000
O     -4.46600000     -8.95900000      9.65800000
H     -4.23900000     -9.39700000      8.83700000
H     -3.64500000     -8.92900000     10.14900000
O     -3.97200000     17.33000000      2.93700000
H     -4.51500000     18.06600000      2.65400000
H     -4.09700000     16.66500000      2.25900000
O      5.64600000      8.87200000     -5.40400000
H      5.83200000      9.81100000     -5.43200000
H      4.69100000      8.81600000     -5.44400000
O      9.44300000      7.30100000     -4.86300000
H      8.59900000      6.89100000     -4.67300000
H      9.50400000      8.02400000     -4.23900000
O     -8.86000000     -9.05100000     -8.98400000
H     -8.34500000     -9.75100000     -8.58400000
H     -8.37300000     -8.81700000     -9.77400000
O    -11.33800000    -10.37200000     -9.23900000
H    -10.51400000     -9.90300000     -9.10700000
H    -11.07400000    -11.27200000     -9.42800000
O      3.92800000     -4.79200000     16.62300000
H      3.20200000     -5.28300000     16.23700000
H      3.64900000     -4.62000000     17.52200000
O     -8.95200000      7.50600000      1.17200000
H     -9.64500000      7.70700000      0.54300000
H     -9.38300000      7.54800000      2.02500000
O      3.17400000    -11.80900000     -9.87900000
H      3.03900000    -12.56100000    -10.45500000
H      2.52100000    -11.16900000    -10.16300000
O     -6.05300000     -6.14900000     -2.98400000
H     -6.20100000     -5.31900000     -3.43800000
H     -6.78700000     -6.70200000     -3.25000000
O    -11.41500000     10.20100000     -7.19900000
H    -10.99900000     10.95200000     -7.62200000
H    -12.13200000      9.96200000     -7.78700000
O      5.20400000      3.93100000     16.81000000
H      4.32300000      4.02400000     16.44900000
H      5.57800000      4.81100000     16.75900000
O     -5.82900000     -5.98300000     -0.40000000
H     -4.87900000     -6.09900000     -0.41900000
H     -6.10900000     -6.16000000     -1.29900000
O     -6.69100000      0.31200000      3.86600000
H     -5.99000000      0.75100000      3.38400000
H     -6.49100000      0.48100000      4.78600000
O      3.90800000      0.26900000      4.10300000
H      4.50200000     -0.29000000      4.60400000
H      3.16400000     -0.29600000      3.89600000
O      6.98100000     -5.76700000     -6.16600000
H      6.24100000     -6.36900000     -6.09400000
H      7.17500000     -5.73700000     -7.10300000
O    -12.69000000    -10.74300000     -6.11300000
H    -11.89900000    -11.03600000     -5.66100000
H    -12.38600000    -10.05600000     -6.70600000
O     -6.65900000     -0.05100000      6.57300000
H     -6.19200000     -0.88600000      6.60100000
H     -6.09700000      0.55500000      7.05600000
O     -9.21700000     -6.35200000    -12.07100000
H     -9.88200000     -6.11600000    -12.71800000
H     -9.42900000     -5.81800000    -11.30500000
O     -5.92000000     -9.19000000     -1.08600000
H     -5.97700000     -9.91800000     -0.46800000
H     -6.54100000     -8.54300000     -0.75100000
O      2.87100000    -14.33700000     -8.06800000
H      3.69600000    -13.86200000     -8.16600000
H      2.42800000    -14.22400000     -8.90900000
O     -5.84700000     -1.37900000     -8.63600000
H     -5.34000000     -1.93500000     -9.22800000
H     -5.18700000     -0.88500000     -8.14800000
O     10.95500000      5.71600000    -12.99900000
H     11.15200000      5.01200000    -13.61700000
H     11.60800000      6.39000000    -13.18800000
O     -1.43000000     13.21600000      8.72900000
H     -0.88900000     13.92900000      8.38900000
H     -2.07900000     13.65100000      9.28200000
O     -3.78000000     -9.24700000     13.14300000
H     -4.10100000     -9.31900000     14.04200000
H     -4.27200000     -9.91000000     12.65900000
O     -0.66700000     -2.01100000      6.88100000
H     -0.10200000     -2.63500000      7.33800000
H     -1.19100000     -2.55100000      6.28900000
O      4.12700000    -13.80600000      3.53300000
H      4.74100000    -13.21500000      3.97000000
H      3.91000000    -14.46000000      4.19600000
O      8.36100000     -4.55400000     12.52900000
H      8.15400000     -5.05500000     13.31800000
H      7.91000000     -3.71800000     12.65100000
O      4.21300000    -17.17000000     -1.59200000
H      3.69500000    -17.97400000     -1.62100000
H      3.61800000    -16.51500000     -1.22800000
O     -8.68700000     12.48500000      2.34800000
H     -8.08900000     13.23100000      2.39800000
H     -9.55700000     12.86800000      2.45900000
O     -8.23800000      9.03300000     12.40300000
H     -8.56600000      9.06600000     13.30200000
H     -8.79800000      9.64200000     11.92100000
O      9.83400000     -8.01500000     -7.71100000
H     10.12600000     -8.00900000     -8.62200000
H      8.88100000     -8.09000000     -7.76500000
O     -9.06700000     13.54100000     -3.44200000
H     -8.34800000     13.95200000     -2.96200000
H     -8.92400000     13.79900000     -4.35300000
O     12.76900000     -9.76300000     -4.97200000
H     13.23600000     -8.93100000     -4.89500000
H     12.28400000     -9.69100000     -5.79400000
O     -8.57400000     -5.51600000      5.87300000
H     -8.20800000     -6.39900000      5.91400000
H     -9.25000000     -5.50400000      6.55000000
O    -16.09100000      3.49500000     -1.78300000
H    -16.32700000      4.05100000     -2.52600000
H    -16.76200000      2.81300000     -1.77200000
O      6.85700000     -2.06800000     -2.80500000
H      7.26700000     -2.57600000     -2.10600000
H      7.36100000     -2.28900000     -3.58900000
O      1.97400000     11.15400000     -0.32500000
H      1.02700000     11.21900000     -0.20900000
H      2.10900000     11.26900000     -1.26600000
O      2.89000000      9.96100000      6.25300000
H      2.50300000      9.80600000      5.39100000
H      2.52600000     10.80000000      6.53300000
O     -8.93500000     -1.52800000      6.64800000
H     -9.62900000     -1.07100000      7.12200000
H     -8.29500000     -0.84600000      6.44500000
O     12.33600000     10.37900000      5.14000000
H     12.33300000      9.83500000      5.92700000
H     11.83300000      9.87500000      4.49900000
O      7.09300000      8.10200000      4.26900000
H      6.54700000      8.81900000      4.59300000
H      6.56700000      7.31600000      4.41700000
O      4.78500000     11.85900000      4.38700000
H      4.96700000     11.03300000      4.83500000
H      4.62400000     12.48400000      5.09400000
O      1.89800000     -5.79200000    -17.14900000
H      2.25700000     -6.20300000    -17.93500000
H      2.32100000     -6.25300000    -16.42400000
O    -11.27900000     -9.51300000      0.31800000
H    -11.03000000     -9.19600000     -0.55000000
H    -10.47800000     -9.90100000      0.67000000
O      7.46900000     -3.65100000      6.11600000
H      8.17400000     -3.01700000      5.98300000
H      7.62900000     -4.00600000      6.99100000
O      1.41100000     -1.89300000      9.38000000
H      0.91000000     -2.63500000      9.04000000
H      0.91100000     -1.59400000     10.13900000
O      1.06600000      4.00600000     -9.36100000
H      1.49300000      4.75900000     -9.77000000
H      0.94800000      4.26500000     -8.44700000
O     -6.12100000    -17.22500000     -1.67300000
H     -5.97800000    -17.78500000     -0.91000000
H     -5.37300000    -16.62800000     -1.67600000
O      1.10800000      5.23400000     12.02100000
H      1.93400000      5.66800000     11.80400000
H      0.48200000      5.95100000     12.12600000
O    -12.60600000     -9.67800000     -2.64800000
H    -11.75900000     -9.29000000     -2.42600000
H    -13.20900000     -8.93600000     -2.67400000
O      5.76500000      7.82400000      8.07500000
H      4.87900000      7.56200000      8.32300000
H      6.21000000      7.98400000      8.90700000
O      0.11800000    -14.59700000      0.47300000
H     -0.55400000    -15.01300000      1.01200000
H     -0.27100000    -13.76500000      0.20500000
O     -4.48700000      7.69900000     -5.36900000
H     -3.80700000      7.08300000     -5.09700000
H     -4.78800000      8.10000000     -4.55400000
O    -13.16900000     -3.47500000      2.30800000
H    -13.38300000     -2.57700000      2.56000000
H    -12.46700000     -3.73100000      2.90500000
O      7.18100000     -7.72000000     -1.65400000
H      6.84300000     -8.02200000     -0.81100000
H      8.11300000     -7.93800000     -1.63100000
O    -15.23800000     -1.08300000      1.97300000
H    -15.60000000     -0.20100000      2.05800000
H    -15.31400000     -1.28400000      1.04000000
O      1.18300000      1.87000000      4.30200000
H      0.96400000      0.97900000      4.02700000
H      2.13400000      1.86200000      4.40400000
O      1.92400000      9.14800000    -12.97600000
H      2.79700000      8.96600000    -13.32300000
H      2.05100000      9.21200000    -12.02900000
O      3.44500000     13.87700000      5.89700000
H      3.75200000     14.36500000      6.66100000
H      2.71000000     13.35900000      6.22400000
O     12.72100000      6.82500000     -3.07500000
H     12.51000000      7.42100000     -2.35700000
H     13.67800000      6.79000000     -3.08400000
O     10.20800000      5.50500000      6.16400000
H     10.09200000      6.44300000      6.31500000
H      9.54800000      5.28400000      5.50700000
O      6.71100000     -9.27500000      3.96600000
H      6.87600000     -8.61700000      4.64200000
H      5.76100000     -9.26100000      3.84600000
O     -0.06300000    -15.98500000     -8.54300000
H     -0.72400000    -16.63100000     -8.29500000
H     -0.37100000    -15.16600000     -8.15400000
O     -2.13100000    -12.43800000     -2.45500000
H     -2.48100000    -12.88500000     -3.22600000
H     -1.75000000    -13.13800000     -1.92500000
O      0.45600000     -4.12900000      8.11600000
H      0.13100000     -4.74500000      7.45900000
H      1.30500000     -4.48500000      8.37800000
O     -7.84000000     -7.73400000     -4.01300000
H     -8.37600000     -7.45500000     -4.75500000
H     -7.59300000     -8.63500000     -4.22100000
O     -6.78100000      6.38400000      0.04900000
H     -7.25700000      6.91500000      0.68800000
H     -6.62000000      6.97700000     -0.68400000
O      7.31100000    -10.96000000      1.98300000
H      7.80400000    -11.46900000      2.62700000
H      6.84800000    -10.30200000      2.50200000
O      2.83200000     -1.51700000     -6.25600000
H      3.46300000     -1.39700000     -5.54600000
H      2.50200000     -2.40700000     -6.13500000
O     11.84000000     -9.74100000      7.97900000
H     12.16400000    -10.48900000      7.47700000
H     10.89200000     -9.87100000      8.01800000
O     -4.72000000     -2.54800000    -13.62600000
H     -5.49500000     -1.98900000    -13.67300000
H     -5.05300000     -3.43400000    -13.77100000
O     -3.02900000     -4.40600000      1.19500000
H     -3.75900000     -3.80700000      1.34900000
H     -3.23700000     -5.17800000      1.72100000
O      8.26200000      5.51800000     -7.64900000
H      7.59100000      6.19600000     -7.72800000
H      8.24700000      5.06700000     -8.49300000
O     16.41700000      5.44700000     -2.47900000
H     15.74800000      5.56000000     -1.80500000
H     16.49200000      4.49900000     -2.58500000
O      3.55000000      8.91200000    -10.10100000
H      2.89200000      9.44900000     -9.65800000
H      4.04400000      9.53200000    -10.63700000
O    -16.04200000     -6.84100000      3.80700000
H    -16.00000000     -7.70000000      3.38800000
H    -15.79000000     -6.22600000      3.11800000
O     -7.44700000    -12.15400000    -12.02500000
H     -6.92200000    -12.40600000    -12.78500000
H     -6.80500000    -11.99500000    -11.33300000
O    -16.30800000      1.30500000      1.96600000
H    -17.16700000      1.19100000      2.37200000
H    -16.33000000      2.19000000      1.60200000
O     -8.23100000      0.92600000     -2.87300000
H     -8.50600000      1.83200000     -3.01500000
H     -8.59400000      0.69700000     -2.01700000
O      2.99600000      7.06000000      8.86600000
H      2.88200000      6.25000000      8.36900000
H      2.23900000      7.59600000      8.62700000
O      0.01900000     -5.62900000      5.81000000
H      0.44200000     -4.89100000      5.37000000
H     -0.90600000     -5.54700000      5.57800000
O     12.46100000      2.88000000     -7.74800000
H     12.95700000      3.19800000     -6.99400000
H     12.49100000      3.60300000     -8.37600000
O     -2.79400000     11.07800000      3.50600000
H     -2.35800000     11.91600000      3.34800000
H     -2.13600000     10.42000000      3.28100000
O     13.33400000      5.03800000      7.69700000
H     13.45700000      5.12600000      6.75200000
H     13.75300000      4.20600000      7.91700000
O     -7.77000000     -3.10900000      4.15800000
H     -7.17200000     -2.55300000      4.65800000
H     -8.27400000     -3.57800000      4.82300000
O      1.37300000      9.98900000     -9.00500000
H      1.64100000     10.59400000     -8.31400000
H      0.62900000     10.41900000     -9.42500000
O      5.64500000    -12.23800000      9.90300000
H      5.72400000    -12.90500000     10.58500000
H      5.27100000    -11.47900000     10.35100000
O     -2.25000000      3.05800000    -12.70600000
H     -1.79100000      2.86500000    -11.88800000
H     -1.92300000      2.40300000    -13.32300000
O     -9.14700000     -3.94400000     13.65800000
H     -9.37200000     -3.35500000     14.37800000
H     -9.98000000     -4.33600000     13.39900000
O     -1.67200000      7.40200000     14.88500000
H     -1.94300000      6.54100000     15.20400000
H     -1.71400000      7.96700000     15.65700000
O      3.77300000    -15.28200000      5.76300000
H      3.16000000    -15.67100000      6.38700000
H      4.19900000    -14.57800000      6.25200000
O     -9.29100000     11.05000000      4.75600000
H     -8.99100000     11.49900000      3.96600000
H    -10.24400000     11.13800000      4.73400000
O      0.86000000     -4.18200000    -14.79800000
H      0.28400000     -4.94100000    -14.70000000
H      1.29900000     -4.32200000    -15.63700000
O      7.55600000      0.29100000    -13.95100000
H      7.83500000      1.20400000    -14.02500000
H      6.70700000      0.33500000    -13.51200000
O     -3.92200000      5.26100000    -11.68700000
H     -3.76400000      4.40600000    -12.08800000
H     -3.78500000      5.88700000    -12.39700000
O     -5.97700000     14.48500000      8.06800000
H     -6.14100000     14.62100000      7.13400000
H     -5.26100000     15.08500000      8.27500000
O     -4.57600000    -11.13300000      3.66600000
H     -3.65600000    -11.33900000      3.49900000
H     -4.95100000    -11.95400000      3.98500000
O     -0.80800000     15.62100000     -3.01600000
H     -0.62500000     15.05000000     -2.27000000
H     -1.33900000     16.32900000     -2.65100000
O      4.45500000     -2.46500000    -13.77800000
H      4.76800000     -2.77500000    -14.62800000
H      4.62000000     -1.52200000    -13.79200000
O      9.13200000      1.36000000     10.38500000
H     10.00500000      1.68600000     10.60400000
H      8.61700000      2.15000000     10.21900000
O      0.71700000     10.29300000     11.62400000
H     -0.16100000      9.94600000     11.78400000
H      1.27500000      9.83000000     12.24900000
O      1.65400000     -6.22500000     15.40900000
H      1.80600000     -6.66800000     14.57400000
H      1.84100000     -6.89000000     16.07100000
O      4.95100000     -8.23100000      9.57300000
H      4.82000000     -7.30800000      9.35500000
H      5.88400000     -8.38200000      9.42500000
O     16.65200000     -6.43500000     -0.02900000
H     16.98200000     -6.31200000     -0.91900000
H     17.40800000     -6.75200000      0.46500000
O     12.10900000      1.29300000      7.32700000
H     12.22200000      0.62700000      8.00600000
H     11.86200000      2.08400000      7.80600000
O     -3.96200000      0.65500000     10.86300000
H     -3.31300000      0.44700000     11.53500000
H     -3.44500000      0.82100000     10.07400000
O    -12.09000000     -2.07700000     10.98000000
H    -11.15200000     -1.88700000     10.97500000
H    -12.41300000     -1.71000000     10.15600000
O     -4.50400000      0.47700000    -11.90500000
H     -4.54300000      1.20200000    -11.28100000
H     -3.69200000      0.01900000    -11.68900000
O      3.67500000      3.06200000     -9.89800000
H      3.42000000      2.68300000     -9.05600000
H      2.88100000      3.49200000    -10.21600000
O     -5.87400000      1.39700000      8.90600000
H     -5.49300000      0.97400000      9.67600000
H     -6.08400000      2.28300000      9.19800000
O    -17.41800000     -5.87800000      0.79000000
H    -18.05300000     -5.16500000      0.73200000
H    -16.64100000     -5.47600000      1.17700000
O     -2.08800000     -9.21000000     16.11800000
H     -2.78300000     -9.04600000     16.75600000
H     -2.25100000     -8.57800000     15.41800000
O      7.55100000      2.33700000      2.17700000
H      7.41100000      2.75500000      1.32800000
H      6.85200000      1.68600000      2.24200000
O      6.90000000      0.64800000     11.82200000
H      7.71700000      0.93100000     11.41100000
H      6.94200000      1.00400000     12.70900000
O      0.98000000      4.84400000      6.48500000
H      1.82100000      4.60200000      6.87200000
H      0.32900000      4.55000000      7.12300000
O      4.89900000     -0.35000000     -0.45700000
H      4.83800000     -1.26500000     -0.18200000
H      5.08000000     -0.39300000     -1.39600000
O     -5.58500000     15.90600000      0.22000000
H     -4.63100000     15.90300000      0.14400000
H     -5.79100000     15.09000000      0.67700000
O      5.14500000     -2.74500000    -16.26300000
H      5.75400000     -2.90400000    -16.98400000
H      4.28700000     -2.98000000    -16.61700000
O     -2.43300000     11.46700000     11.26600000
H     -3.26200000     11.48700000     10.78700000
H     -1.93200000     12.20100000     10.90900000
O     12.19600000      7.00500000     -8.62200000
H     11.58800000      6.76200000     -7.92300000
H     12.13000000      6.29000000     -9.25500000
O      0.25500000    -13.51700000      4.17400000
H     -0.01700000    -13.50900000      5.09100000
H      0.47000000    -14.43300000      3.99500000
O     -8.02000000     11.27600000     -9.62000000
H     -8.05700000     10.77000000    -10.43200000
H     -7.88600000     10.62100000     -8.93500000
O     -8.09400000      3.59600000     -0.70800000
H     -7.86800000      4.47700000     -0.41000000
H     -7.25100000      3.17400000     -0.86900000
O      4.03800000      0.87100000     12.33000000
H      4.97700000      0.73200000     12.45400000
H      3.66900000     -0.01200000     12.28900000
O    -12.39700000      1.83400000     10.61800000
H    -11.73300000      1.14800000     10.55300000
H    -12.56100000      1.92100000     11.55700000
O      4.77400000     15.85000000      7.46900000
H      4.23500000     15.47400000      8.16500000
H      4.46500000     16.75200000      7.38700000
O     -5.28700000    -15.08900000      3.16300000
H     -5.76000000    -14.59300000      2.49400000
H     -5.25800000    -14.50300000      3.91900000
O     13.98300000     -4.99900000      0.94900000
H     14.66900000     -5.66600000      0.92000000
H     14.06800000     -4.53200000      0.11800000
O     -9.46800000      2.74100000      3.54500000
H    -10.10900000      2.89200000      4.24000000
H     -8.64400000      2.59200000      4.00900000
O      9.56700000     -4.54800000      2.87600000
H     10.11300000     -4.98700000      2.22400000
H     10.02700000     -4.68500000      3.70400000
O    -12.47200000     12.91800000      3.61000000
H    -12.10500000     12.27400000      4.21500000
H    -13.11400000     12.42800000      3.09700000
O    -10.55300000     -4.99500000      2.85100000
H    -10.29200000     -5.71000000      3.43100000
H     -9.90300000     -4.31100000      3.00800000
O     -1.89200000      9.07300000     -6.33200000
H     -2.48900000      8.95000000     -7.07000000
H     -1.96900000     10.00200000     -6.11400000
O     -5.98100000      5.50800000    -10.04200000
H     -5.60800000      5.94500000     -9.27600000
H     -5.35900000      5.68700000    -10.74700000
O     -6.27100000    -16.11900000      6.34400000
H     -6.33200000    -15.16400000      6.37900000
H     -5.73400000    -16.35300000      7.10100000
O    -13.83700000      1.80200000     -3.44700000
H    -14.51000000      2.32900000     -3.01500000
H    -14.03400000      1.88100000     -4.38000000
O      2.25400000      9.10200000      3.61200000
H      2.71200000      8.36000000      4.00500000
H      1.63800000      8.70400000      2.99600000
O    -13.05100000      5.70000000      7.56100000
H    -13.92900000      5.43300000      7.29000000
H    -13.01100000      5.48000000      8.49200000
O     -5.28500000    -13.40100000     -0.90500000
H     -5.82300000    -13.61900000     -0.14300000
H     -4.97900000    -12.51000000     -0.73500000
O     13.99700000     -4.23600000     -2.02600000
H     13.25400000     -3.80300000     -2.44400000
H     14.28900000     -4.88400000     -2.66700000
O      0.27400000    -13.88300000     -2.38600000
H      0.93300000    -14.43500000     -2.80700000
H      0.30300000    -14.13700000     -1.46300000
O      1.43000000     -6.92100000     -4.51200000
H      1.64200000     -7.39700000     -3.70900000
H      2.12400000     -6.26600000     -4.59300000
O      2.51700000     -1.32900000     12.52500000
H      1.76700000     -1.00200000     13.02200000
H      2.99800000     -1.87400000     13.14700000
O      4.41300000    -17.46100000      4.07800000
H      3.85100000    -16.96700000      4.67400000
H      4.72300000    -16.81000000      3.44700000
O     -5.63300000    -13.68400000     -9.05100000
H     -5.61600000    -14.62600000     -9.22000000
H     -4.99700000    -13.55400000     -8.34900000
O      2.16700000     13.83300000      0.62400000
H      3.11300000     13.97300000      0.63600000
H      2.06000000     12.90300000      0.82400000
O     -5.39800000    -11.48100000    -10.36600000
H     -5.10700000    -10.81700000     -9.74100000
H     -5.49700000    -12.27600000     -9.84200000
O     -6.01000000     -0.38700000     -4.32600000
H     -5.44100000     -0.11800000     -5.04700000
H     -6.52000000      0.39600000     -4.12000000
O     -4.24500000     -2.24400000    -10.84600000
H     -4.50800000     -2.38700000    -11.75600000
H     -3.35200000     -2.58500000    -10.79900000
O    -16.72700000     -5.53500000     -1.70900000
H    -16.93000000     -5.83000000     -0.82100000
H    -17.12500000     -4.66700000     -1.77000000
O      8.97900000    -10.55100000      8.49000000
H      8.77300000    -11.01400000      9.30200000
H      8.41300000     -9.77900000      8.50400000
O      1.75000000      4.10400000    -13.68400000
H      0.95100000      4.43800000    -13.27700000
H      1.66900000      3.15200000    -13.62300000
O     -4.45600000     -7.32500000     -7.45400000
H     -3.63400000     -7.07000000     -7.87500000
H     -4.29000000     -7.21300000     -6.51800000
O      5.08900000     -7.91600000     -5.67900000
H      5.86200000     -8.29300000     -5.26000000
H      4.40300000     -8.57000000     -5.54700000
O    -12.94700000     -1.53600000      8.36600000
H    -13.36800000     -2.04700000      7.67500000
H    -12.16300000     -1.17400000      7.95200000
O    -11.84000000     -3.81200000     -2.38400000
H    -11.41700000     -2.95300000     -2.37200000
H    -11.87700000     -4.07300000     -1.46400000
O    -10.68800000      3.38800000     -0.93400000
H     -9.75700000      3.16600000     -0.95000000
H    -10.90000000      3.59700000     -1.84400000
O      9.48900000     -7.88500000      4.49300000
H      8.97700000     -7.59900000      3.73600000
H      9.26900000     -8.81100000      4.59400000
O      3.75000000      2.58000000      5.94700000
H      3.94600000      2.02600000      5.19100000
H      3.84700000      1.99900000      6.70200000
O     10.58300000      0.67700000     -6.46200000
H     10.33700000      0.53700000     -7.37600000
H     11.40600000      1.16300000     -6.50700000
O     12.96000000     10.97500000     -6.28800000
H     12.30800000     10.55500000     -5.72800000
H     13.52300000     10.25700000     -6.57900000
O     -3.03300000     -6.88800000      6.27100000
H     -2.63800000     -7.13400000      7.10700000
H     -3.50400000     -7.67200000      5.98900000
O     10.86300000     10.17000000     -4.53200000
H     10.92000000     11.12400000     -4.47200000
H     10.52400000      9.89600000     -3.68000000
O     -0.56700000      7.76000000      9.90900000
H      0.07400000      8.14000000      9.30800000
H     -0.68500000      6.86300000      9.59700000
O      5.93900000     -1.57400000      5.21500000
H      6.14300000     -2.49400000      5.38500000
H      6.79200000     -1.15500000      5.10700000
O     -9.12000000      8.27300000      9.37800000
H     -9.18000000      8.23100000      8.42400000
H     -8.89600000      9.18400000      9.56500000
O    -10.28500000      3.23500000     14.64300000
H    -11.15800000      3.07500000     14.28500000
H     -9.82800000      2.40000000     14.54200000
O     -4.18500000      5.76000000    -16.23000000
H     -4.72500000      5.05300000    -16.58400000
H     -3.29000000      5.42400000    -16.27300000
O      4.94200000     13.80500000      0.08800000
H      5.46300000     13.73500000     -0.71200000
H      5.10800000     12.98600000      0.55500000
O     -5.64500000     12.62100000    -11.02700000
H     -4.71600000     12.41500000    -10.92400000
H     -6.09500000     11.79400000    -10.85500000
O      1.84800000    -14.10000000    -10.68300000
H      1.13600000    -14.43700000    -11.22600000
H      2.58700000    -14.67800000    -10.87200000
O      9.42300000      7.39200000      8.95600000
H     10.30800000      7.05600000      9.09900000
H      9.43000000      7.70600000      8.05200000
O    -10.74700000     11.07500000      0.29900000
H    -11.35300000     11.17100000      1.03400000
H    -10.98100000     11.78600000     -0.29800000
O      3.56200000     -2.72200000      0.00100000
H      4.24500000     -3.32300000      0.30000000
H      3.36500000     -3.00800000     -0.89100000
O     -5.48600000     -4.25600000      8.13200000
H     -4.54600000     -4.29600000      8.30700000
H     -5.68500000     -5.08800000      7.70200000
O     -6.02300000     -0.95200000     -0.99500000
H     -6.91100000     -0.59600000     -0.99500000
H     -5.52300000     -0.34900000     -1.54400000
O     15.31200000     -0.69500000     -1.39700000
H     15.61100000     -0.03800000     -0.76800000
H     14.79000000     -1.30500000     -0.87500000
O    -16.44600000      5.74100000      3.25900000
H    -17.25800000      5.31200000      2.99000000
H    -15.77900000      5.37900000      2.67600000
O     -3.43700000     -7.07200000     -4.26600000
H     -2.63800000     -6.62000000     -4.53700000
H     -3.88600000     -6.44600000     -3.69800000
O     -6.63300000      7.71500000      6.80700000
H     -6.18100000      8.03300000      6.02600000
H     -6.38800000      8.33400000      7.49500000
O     -1.60300000      8.23000000     -0.59700000
H     -2.54500000      8.39200000     -0.63400000
H     -1.43800000      7.98200000      0.31300000
O     -4.11300000    -10.13100000     -8.57000000
H     -3.68300000     -9.27900000     -8.63400000
H     -4.61400000    -10.08600000     -7.75600000
O     13.23400000      8.89300000      7.73700000
H     13.63700000      9.67200000      8.11900000
H     13.92800000      8.50000000      7.20700000
O     -6.01200000     -3.28200000     -3.89900000
H     -6.06100000     -2.33100000     -3.80500000
H     -5.57300000     -3.41700000     -4.73800000
O     -3.97700000     15.72900000     -6.54000000
H     -3.45400000     15.70000000     -7.34100000
H     -3.55200000     15.10400000     -5.95300000
O      9.86600000      8.64000000      6.34400000
H     10.43600000      8.59700000      5.57600000
H      9.37700000      9.45500000      6.23300000
O     -6.87900000     12.50100000     -6.16600000
H     -7.79300000     12.68200000     -6.38400000
H     -6.38400000     12.83400000     -6.91500000
O    -10.59100000     12.33600000     -8.85600000
H     -9.69800000     11.99300000     -8.85800000
H    -11.03500000     11.85100000     -9.55200000
O    -10.58000000      3.52400000    -10.35000000
H    -10.92900000      2.65500000    -10.54600000
H    -10.01600000      3.72900000    -11.09500000
O      1.88000000      4.20000000     15.09700000
H      2.17800000      3.30500000     14.93600000
H      1.16500000      4.33000000     14.47400000
O     -2.11000000    -12.05800000     11.56600000
H     -2.63500000    -12.84900000     11.44200000
H     -2.12200000    -11.90900000     12.51200000
O      2.95800000     -6.57600000     12.48000000
H      3.01500000     -5.73800000     12.02100000
H      2.12600000     -6.95100000     12.19100000
O    -12.80700000     -0.09500000      2.77900000
H    -12.62800000      0.48000000      3.52400000
H    -13.75100000     -0.25000000      2.81800000
O     -6.83700000     -7.98800000     10.40900000
H     -7.02400000     -7.05700000     10.29100000
H     -5.91000000     -8.07600000     10.18700000
O    -15.01200000     -2.89900000     10.37600000
H    -15.23300000     -2.45500000      9.55700000
H    -14.11200000     -2.62900000     10.56000000
O      5.97400000      7.07600000     -0.10700000
H      6.22900000      6.21100000     -0.42800000
H      5.76400000      7.57200000     -0.89800000
O     -1.79100000    -11.79000000      3.55600000
H     -1.63800000    -10.97900000      4.04000000
H     -1.10600000    -12.38500000      3.86100000
O      0.39100000      2.43100000      8.64600000
H      1.02100000      2.14300000      9.30600000
H      0.52700000      1.83700000      7.90800000
O     11.50900000      1.89300000     11.41200000
H     12.16300000      1.50300000     11.99100000
H     11.63600000      2.83700000     11.50900000
O      2.84600000     10.60000000     15.02500000
H      2.94100000     10.25800000     14.13600000
H      3.70800000     10.47800000     15.42200000
O      1.86500000    -16.06600000     -3.68300000
H      1.60300000    -15.56900000     -4.45700000
H      2.71000000    -16.44900000     -3.91900000
O     -8.58400000    -14.53800000     -2.84800000
H     -9.43100000    -14.63700000     -3.28400000
H     -8.10200000    -15.33200000     -3.07800000
O    -12.43500000      2.13600000      4.56100000
H    -12.41200000      2.71700000      3.80100000
H    -13.35400000      2.12700000      4.82900000
O    -15.15900000     -9.17500000      2.63600000
H    -14.99400000    -10.11800000      2.63500000
H    -14.66800000     -8.84600000      1.88300000
O     10.91800000      4.09200000     -1.05600000
H     10.19300000      4.52100000     -1.51100000
H     11.13100000      3.33700000     -1.60300000
O      9.95900000      1.06000000      2.99700000
H      9.23400000      1.66500000      2.83600000
H      9.87900000      0.40200000      2.30700000
O     -6.69800000      4.71800000     -7.13300000
H     -7.55100000      4.52200000     -7.52100000
H     -6.47300000      5.58300000     -7.47400000
O     17.29300000     -3.31100000      6.12000000
H     16.50000000     -2.96400000      6.53000000
H     17.23800000     -4.25700000      6.25500000
O      9.44100000    -13.75700000      6.74400000
H     10.06800000    -13.49700000      7.41800000
H      8.60000000    -13.42600000      7.05800000
O     -6.40700000    -11.80600000      8.48900000
H     -5.73200000    -11.30300000      8.94600000
H     -7.19400000    -11.68900000      9.02000000
O     -3.62900000     10.98900000      0.68000000
H     -4.46600000     10.64300000      0.37200000
H     -3.69600000     10.96300000      1.63500000
O     -3.27500000      6.91600000    -13.63400000
H     -2.90000000      7.74000000    -13.94400000
H     -3.21000000      6.32500000    -14.38400000
O      2.07800000     -5.20200000      2.29700000
H      1.94600000     -6.06900000      2.68100000
H      3.02800000     -5.11600000      2.21800000
O      3.52700000      5.77300000     11.21700000
H      3.37700000      6.40700000     10.51500000
H      4.30500000      5.28900000     10.94000000
O     14.76400000      2.84700000      7.92700000
H     15.11000000      2.01900000      7.59300000
H     15.33800000      3.51400000      7.55000000
O    -11.82900000      2.55500000     -7.14900000
H    -12.25300000      2.14600000     -7.90400000
H    -12.27800000      3.39400000     -7.04800000
O     -8.57700000    -10.11400000      4.05200000
H     -8.78500000    -10.14200000      4.98600000
H     -7.86800000     -9.47400000      3.98400000
O     -2.49200000      4.76100000     14.50400000
H     -1.87600000      4.35100000     13.89700000
H     -3.35500000      4.51700000     14.17000000
O      6.69600000     11.38900000     -5.76400000
H      7.60200000     11.14400000     -5.57700000
H      6.45900000     11.98800000     -5.05600000
O     13.92200000      2.98700000     -1.75200000
H     14.20400000      2.45300000     -1.00900000
H     13.12200000      2.56300000     -2.06100000
O    -10.33900000      8.46100000     -0.80700000
H    -10.45000000      9.33300000     -0.42800000
H    -10.23600000      8.61900000     -1.74600000
O      5.05300000      1.28800000      1.72400000
H      4.64800000      0.67500000      2.33700000
H      5.04500000      0.82900000      0.88500000
O      6.95500000     15.86500000      4.80600000
H      6.38600000     15.79700000      5.57200000
H      7.28800000     16.76200000      4.83400000
O      6.02400000      4.06400000     -9.13300000
H      5.68600000      4.89300000     -8.79300000
H      5.24100000      3.56200000     -9.36000000
O     12.02400000     13.10900000      1.64200000
H     11.90500000     13.10200000      2.59200000
H     12.28700000     14.00700000      1.44100000
O     14.15200000      5.82100000     -0.82400000
H     13.74000000      5.72400000      0.03400000
H     13.88800000      5.03700000     -1.30600000
O      6.83600000     -9.73900000     -4.19700000
H      6.33600000    -10.54100000     -4.04700000
H      6.96600000     -9.37100000     -3.32300000
O     -1.70200000    -10.06300000     -1.64000000
H     -1.04400000     -9.66100000     -2.20700000
H     -1.95300000    -10.86600000     -2.09700000
O     -0.22100000     17.00700000     -5.19500000
H     -0.24000000     16.40500000     -4.45200000
H     -1.09800000     17.39100000     -5.21400000
O     -7.17300000     14.85900000     -1.91200000
H     -6.94200000     14.97200000     -0.99000000
H     -6.43600000     14.37700000     -2.28600000
O     -6.36200000      2.74800000     -5.04900000
H     -7.19800000      2.58600000     -4.61200000
H     -6.58700000      3.30000000     -5.79900000
O      3.62300000      9.20300000     12.87900000
H      3.69900000      8.24900000     12.87800000
H      4.38100000      9.50400000     12.37900000
O     11.22100000     -2.20000000      2.73000000
H     11.57100000     -1.71700000      3.47900000
H     10.78500000     -2.95800000      3.11800000
O      4.27000000      3.06700000     -4.60600000
H      4.35800000      3.84100000     -4.05000000
H      3.36700000      3.10000000     -4.92100000
O     -4.02000000      3.86900000     -6.84800000
H     -4.96700000      3.81900000     -6.97400000
H     -3.76900000      4.70200000     -7.24800000
O     -4.31300000    -13.81900000      7.55500000
H     -3.67300000    -14.37800000      7.99400000
H     -4.63200000    -13.23400000      8.24200000
O     16.16800000      8.47400000      0.89300000
H     16.74700000      9.01800000      0.35900000
H     15.28500000      8.73700000      0.63300000
O     -6.52900000    -10.18800000     -6.60300000
H     -6.28200000     -9.37500000     -6.16200000
H     -7.08600000    -10.64300000     -5.97100000
O     -5.84600000    -10.64400000      1.14700000
H     -5.48700000    -10.67300000      2.03400000
H     -6.57900000    -11.26000000      1.16400000
O    -11.85500000      6.11200000      5.26200000
H    -12.42900000      5.89000000      4.52900000
H    -12.24500000      5.66700000      6.01500000
O     -3.69100000    -10.07300000      7.26700000
H     -2.94000000    -10.24400000      6.69800000
H     -4.29000000     -9.55800000      6.72400000
O    -10.14900000     11.66300000      7.47300000
H    -10.16500000     11.77100000      6.52200000
H    -11.04600000     11.84900000      7.75000000
O      4.25400000      5.85700000      2.36700000
H      4.07700000      5.17700000      1.71700000
H      4.08400000      6.67800000      1.90500000
O      8.59000000     -7.07400000     -3.94900000
H      8.05200000     -6.88800000     -4.71900000
H      7.98000000     -7.45200000     -3.31600000
O     14.17600000     -5.27000000      6.53300000
H     13.84400000     -5.78200000      7.27000000
H     15.07800000     -5.57000000      6.42100000
O     -2.03800000     -7.08600000     -8.55200000
H     -1.71200000     -6.30500000     -8.99900000
H     -1.24900000     -7.56900000     -8.30700000
O      7.67000000    -12.57400000     -5.98200000
H      8.21200000    -11.79800000     -5.84100000
H      8.29500000    -13.29700000     -6.03000000
O      1.40800000     -3.42800000      4.30000000
H      1.51100000     -2.52800000      3.99000000
H      1.85100000     -3.96100000      3.64000000
O      5.70900000    -11.41200000    -13.02400000
H      5.25700000    -10.64200000    -12.67900000
H      6.34100000    -11.64400000    -12.34400000
O      7.46600000     10.50100000     -9.88600000
H      8.32300000     10.87100000     -9.67300000
H      7.58900000      9.55500000     -9.81100000
O      6.77000000     -9.24900000     13.38900000
H      6.36600000     -8.38200000     13.37100000
H      7.67700000     -9.09600000     13.12400000
O      4.66900000     -4.37000000     10.92100000
H      5.53900000     -4.72100000     10.72900000
H      4.83300000     -3.47300000     11.21500000
O     10.96100000      9.58800000     -9.27600000
H     10.69100000     10.12300000     -8.52900000
H     11.59900000      8.97400000     -8.91200000
O      0.45600000     -9.28100000     -7.89800000
H      1.40100000     -9.16200000     -7.80900000
H      0.15200000     -9.45900000     -7.00800000
O      2.55700000     -3.83100000    -12.48300000
H      3.30000000     -3.43600000    -12.93800000
H      1.87900000     -3.91100000    -13.15400000
O    -13.58400000     -7.99600000      0.63300000
H    -13.68400000     -7.85300000     -0.30800000
H    -12.75400000     -8.46500000      0.71600000
O      8.00400000    -10.80700000     -0.78800000
H      8.60100000    -10.15900000     -1.16300000
H      8.06700000    -10.67100000      0.15700000
O      5.46000000      8.38000000     -2.54700000
H      5.58200000      9.32300000     -2.43600000
H      4.77200000      8.30500000     -3.20900000
O     -4.75500000      9.65000000      4.56400000
H     -3.98100000     10.20400000      4.45900000
H     -5.43400000     10.24600000      4.88000000
O     -5.18900000     -7.92800000      1.67700000
H     -5.51700000     -7.46900000      0.90400000
H     -5.18000000     -8.85000000      1.42200000
O     -5.33100000      6.97600000     -7.91400000
H     -4.85800000      7.03100000     -7.08400000
H     -5.04300000      7.74400000     -8.40600000
O      0.79100000     -1.24900000    -14.80500000
H      0.93300000     -2.16200000    -14.55400000
H      1.17800000     -1.17700000    -15.67700000
O      6.22400000      4.53500000     -1.61700000
H      5.28200000      4.37600000     -1.67800000
H      6.59800000      3.67900000     -1.40900000
O    -12.86000000     -7.37700000      8.09400000
H    -13.42600000     -7.18100000      7.34700000
H    -13.12000000     -6.74300000      8.76300000
O     -6.36900000      0.09600000     12.08800000
H     -5.50700000      0.02200000     11.67900000
H     -6.58400000     -0.79700000     12.35700000
O      5.94800000    -12.55600000      4.95900000
H      5.90200000    -11.60100000      4.92700000
H      6.07100000    -12.75900000      5.88700000
O      7.89100000     14.81600000      2.17900000
H      8.18900000     14.98400000      1.28500000
H      7.09100000     15.33400000      2.26700000
O      4.86500000      0.28400000    -13.15900000
H      5.02200000      0.23300000    -12.21600000
H      4.01100000      0.71000000    -13.23800000
O     -4.79300000     -9.98900000     -3.61600000
H     -4.12800000     -9.31800000     -3.77500000
H     -5.19100000     -9.73800000     -2.78300000
O     13.88600000     -7.46100000      3.99300000
H     14.82500000     -7.58300000      3.85000000
H     13.47800000     -7.79400000      3.19400000
O      8.41800000     -7.51000000    -10.49000000
H      7.55100000     -7.84000000    -10.72400000
H      8.93300000     -8.29700000    -10.31100000
O      1.97300000     -8.12300000     -2.01900000
H      2.66900000     -8.29400000     -1.38400000
H      1.63500000     -8.99000000     -2.24200000
O     -9.69000000     -4.51000000     -5.23500000
H     -9.55700000     -5.23800000     -5.84300000
H    -10.62700000     -4.53100000     -5.03900000
O     -6.30500000     -2.32500000     15.37300000
H     -6.43800000     -2.53300000     14.44800000
H     -5.50000000     -2.78600000     15.60900000
O      3.26500000     -2.24100000     15.03200000
H      3.18000000     -3.13000000     15.37500000
H      2.81200000     -1.69200000     15.67200000
O     -3.62900000     -6.21200000      3.35200000
H     -3.94900000     -6.76200000      2.63800000
H     -4.40500000     -6.03700000      3.88600000
O     -5.92400000      8.09500000     10.83500000
H     -6.65800000      8.49700000     11.30100000
H     -5.96300000      8.47500000      9.95700000
O     10.60100000     -9.55800000    -10.39300000
H     10.91000000     -9.66000000     -9.49300000
H     11.40100000     -9.49800000    -10.91600000
O     15.28200000      0.81600000     -6.40500000
H     14.70100000      0.17600000     -6.81600000
H     15.75500000      0.31700000     -5.73900000
O     11.44200000      1.41000000     -1.94400000
H     10.87600000      1.37200000     -2.71500000
H     11.50200000      0.50300000     -1.64600000
O     -2.30200000      1.35300000      8.93500000
H     -2.51100000      2.28700000      8.90700000
H     -1.43700000      1.29000000      8.52900000
O      0.28300000     -0.35300000     14.02800000
H     -0.10600000     -1.22700000     14.05000000
H     -0.42500000      0.23100000     14.30100000
O      6.35300000     -6.54000000      5.36300000
H      6.86500000     -5.82500000      5.74100000
H      6.10900000     -6.22700000      4.49200000
O     -0.67300000     12.90000000      2.42900000
H      0.08700000     13.35900000      2.78600000
H     -0.37500000     11.99700000      2.31500000
O    -11.61600000     -4.91100000      0.32900000
H    -12.12700000     -4.18100000      0.67800000
H    -11.08500000     -5.20700000      1.06900000
O      8.18900000      2.91200000    -15.16900000
H      7.88200000      3.63700000    -15.71400000
H      8.69700000      2.36200000    -15.76600000
O      7.36300000     -2.92200000      2.02000000
H      7.70900000     -2.08300000      1.71700000
H      8.13500000     -3.41200000      2.30200000
O    -10.97700000     -1.27400000      1.08000000
H    -11.73400000     -0.94900000      1.56800000
H    -10.22000000     -0.93200000      1.55600000
O      1.97100000      2.57500000     17.59000000
H      1.78800000      2.83500000     16.68700000
H      1.25800000      1.97800000     17.81700000
O     15.53100000     -0.55000000      2.72100000
H     15.73300000      0.36800000      2.90400000
H     15.15900000     -0.88000000      3.53900000
O     -3.12700000     -0.28200000    -14.84100000
H     -2.57200000     -1.00500000    -15.13400000
H     -3.78100000     -0.69500000    -14.27700000
O    -10.95300000     -1.35100000     -1.75100000
H    -10.30500000     -0.66300000     -1.90200000
H    -10.98500000     -1.44500000     -0.79900000
O     -8.22100000    -10.66600000     -4.46500000
H     -8.20900000    -10.98700000     -3.56400000
H     -8.94100000    -11.14200000     -4.88000000
O      6.21700000     -0.08400000    -17.28700000
H      7.10300000     -0.35600000    -17.04500000
H      5.65300000     -0.50000000    -16.63500000
O     14.61900000     -2.46900000      7.89400000
H     14.25900000     -3.21400000      7.41200000
H     14.57300000     -2.73300000      8.81300000
O    -10.91800000      0.48700000    -10.91200000
H    -10.01100000      0.64200000    -11.17500000
H    -10.98800000     -0.46600000    -10.84700000
O      8.18400000     -3.86300000     -1.37700000
H      9.06900000     -4.01200000     -1.04600000
H      8.27600000     -3.89100000     -2.32900000
O     12.91500000     -5.13700000     -4.50200000
H     13.06200000     -4.37200000     -5.05900000
H     12.47700000     -5.76800000     -5.07300000
O     -8.98600000    -13.47500000     -0.22600000
H     -9.59600000    -12.74100000     -0.30000000
H     -8.81600000    -13.73700000     -1.13100000
O      9.28500000      3.80800000     -9.99000000
H     10.11200000      4.27800000    -10.10000000
H      8.97100000      3.66200000    -10.88200000
O     15.47700000     -1.06600000     -4.21500000
H     15.51400000     -0.96000000     -3.26400000
H     14.55000000     -1.21200000     -4.40400000
O    -12.64200000      7.30900000     11.48500000
H    -11.85400000      6.80300000     11.28800000
H    -13.35700000      6.79600000     11.10600000
O     15.66800000     -9.05700000     -3.59400000
H     15.87000000     -8.37000000     -4.23000000
H     14.85100000     -8.77100000     -3.18500000
O      3.56800000     17.65000000      0.52100000
H      4.36100000     17.16900000      0.75800000
H      3.57400000     17.66700000     -0.43600000
O      6.32000000    -15.69200000      2.76700000
H      6.80800000    -15.24800000      2.07400000
H      5.61500000    -15.08400000      2.99000000
O      0.55000000     -7.97400000     12.82300000
H      0.90900000     -8.51400000     13.52600000
H     -0.30500000     -7.69300000     13.15000000
O      3.64200000      4.71300000      7.49000000
H      4.32900000      4.45300000      8.10300000
H      3.48700000      3.93300000      6.95800000
O      8.27500000     -5.34500000     -8.78000000
H      8.01700000     -6.08000000     -9.33600000
H      8.46900000     -4.63700000     -9.39400000
O     -5.79700000     -6.70200000      7.19700000
H     -6.50000000     -7.35100000      7.24700000
H     -5.14000000     -7.10500000      6.62900000
O    -11.57400000     -7.48000000      4.74600000
H    -10.93900000     -6.98400000      5.26300000
H    -12.41800000     -7.28200000      5.15000000
O      6.81100000     -3.12300000      9.01600000
H      6.04200000     -2.72500000      8.60900000
H      7.42700000     -2.39800000      9.12400000
O     12.48100000      5.41700000      4.63000000
H     11.64200000      5.51900000      5.08000000
H     12.53200000      4.48300000      4.42700000
O      7.34700000      6.94500000     10.54900000
H      8.12900000      6.96900000      9.99700000
H      7.12700000      6.01500000     10.61100000
O     15.73700000     -3.58100000      2.74600000
H     14.85900000     -3.84200000      3.02300000
H     15.64300000     -2.66700000      2.48000000
O     -3.26200000    -17.29000000     -5.46300000
H     -4.10700000    -16.89000000     -5.25900000
H     -2.66600000    -16.94200000     -4.79900000
O    -10.62500000     -5.58800000      7.62300000
H    -10.40300000     -5.57700000      8.55400000
H    -11.55700000     -5.80900000      7.60100000
O     -7.93000000    -13.18600000      6.65000000
H     -8.71900000    -13.37800000      7.15600000
H     -7.35200000    -12.73900000      7.26900000
O      7.48200000     -7.85800000      8.81600000
H      7.28900000     -7.00500000      9.20600000
H      8.27400000     -7.71200000      8.30000000
O     10.12600000      3.10100000      7.97700000
H     10.27300000      3.92000000      7.50500000
H      9.64200000      2.55200000      7.35900000
O      9.76300000      4.76600000     12.78500000
H     10.01500000      4.53700000     13.67900000
H     10.56600000      4.65900000     12.27500000
O     -7.11500000      2.87700000     14.66400000
H     -7.71500000      2.80400000     13.92100000
H     -6.61300000      3.67400000     14.48900000
O     -7.66000000     11.20100000      0.19200000
H     -8.19800000     11.58600000      0.88400000
H     -8.29100000     10.83700000     -0.42900000
O     -0.61100000     -4.69400000     15.08100000
H     -0.99400000     -4.94600000     14.24000000
H      0.29700000     -4.99200000     15.02900000
O      4.24600000     -6.62900000      7.18800000
H      3.76000000     -7.44600000      7.07900000
H      4.94900000     -6.68000000      6.54000000
O      7.43600000     -5.36800000     10.05900000
H      7.79700000     -5.09200000     10.90200000
H      7.10000000     -4.56200000      9.66800000
O     -3.02400000      7.41500000      5.10400000
H     -3.46100000      6.56400000      5.14700000
H     -3.73300000      8.04200000      4.96500000
O      7.09800000      8.28000000     -7.43700000
H      6.55600000      8.48300000     -6.67400000
H      7.93400000      8.71100000     -7.25800000
O     -4.27100000      9.99600000    -12.12100000
H     -4.81900000      9.87300000    -11.34600000
H     -3.43000000      9.60500000    -11.88500000
O     13.99300000      2.76200000      2.48900000
H     13.48300000      2.40100000      3.21400000
H     13.36300000      3.28300000      1.99000000
O     -6.27300000      2.65200000    -12.96400000
H     -5.63400000      2.30000000    -13.58400000
H     -5.74300000      3.01900000    -12.25600000
O      6.54600000      9.50400000     10.12300000
H      7.33100000      9.79800000      9.66000000
H      6.72700000      8.59000000     10.34400000
O      4.02600000     17.39800000     -2.05500000
H      3.18100000     17.51500000     -2.49000000
H      4.56400000     16.93700000     -2.69800000
O     -7.14700000      0.89400000     -8.99300000
H     -6.57100000      0.13700000     -8.89000000
H     -7.81000000      0.78400000     -8.31100000
O    -10.61500000      8.44300000      3.75400000
H    -10.05400000      8.84400000      4.41800000
H    -10.97600000      7.66700000      4.18300000
O      3.04100000     11.26100000     -7.03800000
H      3.90500000     11.21700000     -7.44800000
H      3.10000000     11.99900000     -6.43200000
O     -0.49600000     10.09300000      2.70000000
H     -0.31400000      9.36300000      2.10800000
H      0.35200000     10.29700000      3.09500000
O     -2.87400000     -4.64000000      8.88500000
H     -2.54600000     -4.56000000      7.98900000
H     -2.73400000     -5.55900000      9.11100000
O     10.25800000     -2.28000000     -6.24000000
H     10.34200000     -2.46200000     -7.17600000
H      9.82600000     -1.42700000     -6.19900000
O      7.84800000     -3.02100000    -11.24600000
H      7.43100000     -2.24000000    -11.61100000
H      8.77200000     -2.93000000    -11.48000000
O      5.07300000     15.85800000     -6.79200000
H      5.11700000     15.01700000     -7.24600000
H      4.49800000     16.39500000     -7.33600000
O     10.75000000      7.01000000     -0.24100000
H     10.12200000      6.89200000      0.47200000
H     10.41900000      6.45600000     -0.94700000
O     -5.56100000      3.64800000      6.74000000
H     -6.18300000      3.69900000      7.46500000
H     -4.99900000      4.41400000      6.85200000
O      0.38400000     -9.41100000    -15.19000000
H      1.29100000     -9.51800000    -15.47700000
H      0.45000000     -8.97500000    -14.34100000
O     -4.28100000      7.78800000     16.12300000
H     -4.14700000      7.88200000     15.18000000
H     -3.42400000      7.97300000     16.50700000
O     -3.11300000     -2.94700000     -2.83000000
H     -2.63300000     -2.95300000     -2.00200000
H     -4.00700000     -3.19100000     -2.59100000
O     -2.10600000      8.06800000     12.47600000
H     -1.98400000      7.68700000     13.34500000
H     -1.24800000      7.99000000     12.05800000
O     10.09000000     -0.51600000    -12.95500000
H      9.20700000     -0.42200000    -13.31400000
H     10.58400000      0.20700000    -13.34100000
O     -7.58700000     -5.56500000     11.01300000
H     -8.24000000     -5.20100000     10.41600000
H     -7.79600000     -5.17600000     11.86300000
O      8.00100000      2.57400000     -7.95900000
H      7.40700000      3.14700000     -8.44400000
H      8.86700000      2.76900000     -8.31700000
O     11.19500000      0.90800000    -10.17900000
H     10.97900000      1.16500000    -11.07600000
H     11.03400000      1.69600000     -9.65900000
O      5.28000000     13.36500000     -4.43900000
H      4.45400000     13.36700000     -4.92200000
H      5.32300000     14.23100000     -4.03300000
O      5.56200000     11.63000000      1.71400000
H      5.27300000     11.61700000      2.62700000
H      6.43400000     11.23600000      1.73300000
O     -7.78500000      9.67100000    -12.07500000
H     -8.00100000      8.76600000    -12.30300000
H     -7.06000000      9.89800000    -12.65700000
O     -6.15800000      5.77500000     14.06500000
H     -5.69500000      6.58400000     13.84800000
H     -6.88900000      5.74400000     13.44800000
O      1.98700000      7.13100000     -1.78000000
H      2.19300000      7.24400000     -0.85200000
H      2.27600000      6.24200000     -1.98400000
O     -8.70200000      1.70500000    -14.11400000
H     -8.96700000      1.13900000    -13.38900000
H     -7.79200000      1.93200000    -13.92100000
O     14.23300000      7.35800000      3.75600000
H     13.67900000      6.65700000      4.10000000
H     13.67700000      7.81400000      3.12400000
O    -15.22500000     -3.29600000     -2.84500000
H    -14.72000000     -4.10500000     -2.93400000
H    -14.57800000     -2.59800000     -2.94300000
O      7.25100000     -7.59400000    -15.54500000
H      6.96800000     -7.12500000    -14.76000000
H      7.97200000     -8.14900000    -15.24600000
O     12.03000000     13.03100000      4.56100000
H     11.19800000     13.26100000      4.97400000
H     12.18700000     12.12500000      4.82700000
O     -4.80500000    -17.64000000      3.35300000
H     -5.18200000    -18.14200000      4.07500000
H     -5.15000000    -16.75400000      3.47100000
O      2.84200000      6.36000000    -10.26400000
H      3.30000000      5.99700000     -9.50600000
H      2.99400000      7.30400000    -10.20600000
O     11.75300000      1.72200000    -13.14800000
H     11.55100000      2.41300000    -13.77900000
H     12.68600000      1.83100000    -12.96500000
O     11.80800000      4.87300000     11.28800000
H     11.71000000      5.51700000     10.58700000
H     12.74700000      4.86400000     11.47500000
O     -8.52400000      0.00900000     -0.42500000
H     -8.43100000     -0.94300000     -0.46800000
H     -8.66800000      0.19300000      0.50300000
O     -3.44100000     -1.11100000      7.22700000
H     -3.80000000     -0.28400000      6.90400000
H     -2.50500000     -0.94000000      7.33300000
O     -1.05200000     -1.80900000    -12.94500000
H     -0.44900000     -1.25100000    -13.43600000
H     -1.13700000     -1.37900000    -12.09400000
O     -2.42900000      5.61100000     -9.38300000
H     -1.65400000      6.13100000     -9.59600000
H     -2.83800000      5.43200000    -10.23000000
O     -5.47800000      4.76400000      2.11200000
H     -6.14100000      5.33400000      1.72200000
H     -5.28900000      4.11700000      1.43200000
O     13.30800000     -6.90200000      8.72500000
H     12.62900000     -7.40700000      8.27800000
H     12.82800000     -6.34100000      9.33400000
O     16.38100000      6.00200000      2.31000000
H     15.65800000      6.11700000      2.92600000
H     16.39100000      6.81000000      1.79800000
O     -1.54600000     -8.11700000      3.43000000
H     -2.13800000     -7.40900000      3.68400000
H     -1.70400000     -8.23800000      2.49400000
O      3.04700000    -10.70300000     -2.32400000
H      3.87300000    -10.37500000     -2.67900000
H      3.29000000    -11.49600000     -1.84700000
O     17.65800000     -2.60200000     -4.45100000
H     17.24400000     -3.45400000     -4.31400000
H     16.95700000     -1.96800000     -4.29900000
O     14.40200000      7.92500000     -7.08900000
H     14.86700000      7.24100000     -6.60800000
H     13.62600000      7.48700000     -7.43900000
O     -4.37700000      2.38000000     -2.67600000
H     -3.62200000      2.83700000     -3.04400000
H     -5.06200000      2.47700000     -3.33700000
O     10.79000000     12.20300000     -7.47800000
H     10.80600000     13.08300000     -7.10300000
H     11.46300000     11.72400000     -6.99300000
O    -11.81900000      3.61900000      1.79600000
H    -11.76400000      3.37200000      0.87300000
H    -10.93700000      3.47200000      2.13600000
O     13.14700000     -3.61800000     -7.45100000
H     13.84400000     -4.27300000     -7.49600000
H     12.40700000     -4.02400000     -7.90300000
O    -10.71800000      6.29500000     -5.16700000
H    -10.78300000      6.34800000     -6.12100000
H    -11.12800000      5.45800000     -4.94600000
O     -0.02100000     -9.05000000     -5.22200000
H      0.18200000     -9.54100000     -4.42600000
H      0.48400000     -8.24100000     -5.13900000
O      8.47800000     -0.90400000    -16.32700000
H      8.95800000     -1.69700000    -16.08900000
H      8.29100000     -0.47700000    -15.49100000
O     -4.36400000    -11.49000000    -12.87100000
H     -4.34100000    -11.54500000    -11.91600000
H     -5.04500000    -10.84400000    -13.05800000
O      0.99000000      0.44300000     -6.65500000
H      1.72300000     -0.16900000     -6.58600000
H      0.28700000      0.03200000     -6.15400000
O     10.02200000     -3.58700000    -15.14400000
H      9.86600000     -4.43900000    -15.55300000
H     10.05300000     -3.77500000    -14.20500000
O      0.94500000     -3.87400000     -5.44300000
H      1.26800000     -4.08200000     -4.56700000
H      0.05700000     -3.54700000     -5.29900000
O      7.98200000     13.53700000      5.95500000
H      7.89000000     14.01500000      5.13100000
H      7.75500000     14.17700000      6.63000000
O     12.24600000     -4.54200000     10.19700000
H     13.15100000     -4.23500000     10.25400000
H     12.02700000     -4.81000000     11.08900000
O     -6.98600000     -2.54500000     12.82600000
H     -7.65200000     -3.19300000     13.05600000
H     -6.48600000     -2.95500000     12.12100000
O     -9.90800000     -6.07100000     -1.37000000
H    -10.65000000     -5.63900000     -0.94800000
H     -9.43600000     -5.36300000     -1.80900000
O     -1.99700000      6.66900000     -4.77200000
H     -1.43100000      6.71600000     -4.00200000
H     -1.83100000      7.48600000     -5.24200000
O     17.33000000     -5.42400000      3.77200000
H     16.83600000     -4.61000000      3.67300000
H     18.07500000     -5.32400000      3.17900000
O     -1.59000000     -5.07300000     -4.09300000
H     -0.63900000     -5.18600000     -4.08700000
H     -1.77600000     -4.57600000     -3.29600000
O      2.41300000      1.72100000     14.49500000
H      3.05300000      1.66500000     13.78500000
H      2.20400000      0.80900000     14.70000000
O     -1.38700000      4.58300000    -15.82000000
H     -1.15300000      4.29100000    -14.93900000
H     -0.90700000      3.99400000    -16.40200000
O      3.68200000      9.96100000      9.85000000
H      4.48300000      9.64900000      9.42900000
H      3.08700000      9.21100000      9.81900000
O     -8.42100000      6.28100000     12.52800000
H     -8.47000000      7.23700000     12.52300000
H     -8.30700000      6.04200000     11.60800000
O     11.81300000      4.79200000    -10.57700000
H     12.72200000      4.61700000    -10.81700000
H     11.43700000      5.20900000    -11.35200000
O      0.96200000     -7.24100000    -10.35900000
H      0.54300000     -6.46800000     -9.98000000
H      1.02800000     -7.85900000     -9.63100000
O      7.94500000      3.00300000    -12.49000000
H      8.14100000      3.30800000    -13.37600000
H      7.03800000      3.26900000    -12.34100000
O     -1.89500000     12.25600000      6.28500000
H     -1.53700000     11.38300000      6.44200000
H     -1.87700000     12.68100000      7.14300000
O      3.36700000      4.46500000     -1.52500000
H      3.31800000      3.83400000     -0.80700000
H      2.58600000      4.29000000     -2.05200000
O    -10.66600000    -15.29900000      2.41000000
H     -9.84500000    -14.80900000      2.35900000
H    -10.39300000    -16.21300000      2.49500000
O    -13.41500000     -1.10800000     -3.31800000
H    -13.57000000     -0.17300000     -3.45200000
H    -12.64700000     -1.14400000     -2.74800000
O    -13.55300000      7.91200000      0.89200000
H    -14.42200000      7.62000000      0.61800000
H    -12.95100000      7.45700000      0.30300000
O    -14.63700000     -4.58800000     -8.65500000
H    -13.99200000     -4.66200000     -7.95200000
H    -15.31800000     -5.21900000     -8.42200000
O     -1.60000000     -3.63200000      3.63100000
H     -1.48900000     -3.77100000      2.69100000
H     -0.71000000     -3.50800000      3.96100000
O      8.89100000      6.67300000      1.65700000
H      9.03900000      5.74400000      1.83300000
H      8.24100000      6.93900000      2.30700000
O    -15.74000000      5.78200000      5.93400000
H    -16.00000000      6.70200000      5.97100000
H    -15.47800000      5.64300000      5.02400000
O     -5.20000000      2.74200000    -10.07100000
H     -5.55300000      3.62800000    -10.15600000
H     -5.95700000      2.20300000     -9.84200000
O     -6.17500000      1.18000000     16.53900000
H     -6.31400000      1.86400000     15.88300000
H     -7.04100000      1.03500000     16.92000000
O    -10.52000000     -2.22500000     -9.81100000
H    -11.02100000     -2.28400000     -8.99700000
H    -10.84000000     -2.95400000    -10.34200000
O     -1.06100000    -12.02200000      0.75400000
H     -1.25600000    -11.35100000      0.10100000
H     -1.40900000    -11.66900000      1.57300000
O      2.51600000     -9.55700000      6.08000000
H      2.15700000    -10.18400000      5.45200000
H      2.93800000    -10.10000000      6.74600000
O      5.76300000    -13.10600000     -7.70200000
H      6.45400000    -12.96700000     -7.05400000
H      6.14500000    -13.71400000     -8.33400000
O     -7.86600000     10.66900000     -3.23000000
H     -8.01400000     11.60300000     -3.38000000
H     -8.60500000     10.23800000     -3.65800000
O    -15.23700000      3.84600000      8.19200000
H    -15.34400000      2.93200000      7.92700000
H    -15.60600000      4.35000000      7.46600000
O     -1.81900000     -1.51600000     -5.46400000
H     -1.93200000     -0.58400000     -5.65000000
H     -2.49100000     -1.71400000     -4.81200000
O    -10.10400000    -11.77000000     -6.16800000
H    -10.59800000    -12.35300000     -6.74500000
H     -9.22100000    -11.76000000     -6.53700000
O      3.01300000     12.36200000     10.88400000
H      2.19400000     12.13500000     11.32300000
H      3.34100000     11.52900000     10.54400000
O    -10.08300000      8.74900000     -3.73400000
H    -10.68900000      9.41700000     -4.05300000
H    -10.48600000      7.91900000     -3.98700000
O      3.23200000      2.86900000      0.50400000
H      2.54300000      2.34600000      0.91400000
H      4.04400000      2.53900000      0.88900000
O     16.15300000      2.51000000      4.42300000
H     16.58000000      3.35400000      4.27600000
H     15.35100000      2.55400000      3.90100000
O      9.25400000    -10.05300000     -5.54100000
H      8.43200000     -9.88500000     -5.08000000
H      9.14800000     -9.61700000     -6.38700000
O      3.83300000     -5.54100000     -4.48500000
H      3.86300000     -5.04700000     -5.30500000
H      4.33700000     -6.33400000     -4.66600000
O     12.02700000      6.85600000      9.16500000
H     12.38400000      7.71600000      8.94200000
H     12.54800000      6.24000000      8.64900000
O     12.08500000      4.15500000     -4.19000000
H     11.83200000      4.73000000     -3.46800000
H     11.25600000      3.89900000     -4.59400000
O      4.39700000     -6.87000000    -10.16300000
H      4.53200000     -5.94000000    -10.34600000
H      5.21100000     -7.29000000    -10.44200000
O    -13.91900000     -0.30500000     -7.32900000
H    -13.68800000      0.22300000     -8.09300000
H    -13.08700000     -0.67100000     -7.03000000
O     15.70100000      0.58400000      6.32200000
H     16.05200000      1.20900000      5.68800000
H     15.04300000      0.09100000      5.83200000
O      3.89200000     -8.84100000      0.06200000
H      4.27700000     -9.71700000      0.02600000
H      4.59400000     -8.28500000      0.40000000
O    -10.71300000     -8.95500000      9.45900000
H    -11.08500000     -8.96100000     10.34100000
H    -11.28200000     -8.36700000      8.96300000
O      2.20000000     11.89900000      3.16800000
H      2.48300000     10.98500000      3.18000000
H      2.85700000     12.36000000      3.69000000
O     -1.97800000     -8.55400000      0.64500000
H     -2.47300000     -8.00700000      0.03500000
H     -1.96900000     -9.42000000      0.23700000
O      0.29900000      2.29900000    -17.15300000
H      1.14200000      1.84700000    -17.13000000
H     -0.24000000      1.77000000    -17.74100000
O     17.72100000      0.91000000     -1.47600000
H     17.65600000      0.45300000     -2.31400000
H     17.18400000      1.69500000     -1.58900000
O     -8.23500000    -12.68600000     -8.24100000
H     -7.34700000    -12.56300000     -8.57600000
H     -8.74100000    -12.96900000     -9.00300000
O     11.04400000     -6.93400000     -5.54000000
H     10.81600000     -7.23100000     -6.42100000
H     10.20100000     -6.78000000     -5.11400000
O     -0.67300000     12.70000000     -7.41500000
H     -1.11300000     12.43600000     -6.60700000
H     -1.32200000     12.54500000     -8.10200000
O     -0.62600000     -4.81700000    -12.39000000
H     -0.74900000     -5.00000000    -11.45800000
H     -0.71600000     -3.86600000    -12.46000000
O      6.90000000      6.43600000     14.49000000
H      7.07500000      5.65800000     13.96200000
H      5.98900000      6.65700000     14.29700000
O     -0.36800000    -16.75900000      6.47900000
H      0.17700000    -16.31800000      5.82700000
H     -0.90000000    -17.37200000      5.97100000
O     -5.27100000     11.06100000     -1.90100000
H     -5.24100000     10.18900000     -2.29300000
H     -6.16200000     11.14000000     -1.55900000
O     -8.15400000     -7.55600000      0.41600000
H     -8.70000000     -7.13400000     -0.24700000
H     -7.83200000     -6.83500000      0.95600000
O      2.07100000     14.69900000     -3.05700000
H      2.87100000     14.47500000     -2.58100000
H      1.36200000     14.44400000     -2.46600000
O     -6.78500000     -7.18900000    -13.14500000
H     -7.57200000     -6.82100000    -12.74500000
H     -6.16600000     -6.45900000    -13.17300000
O      9.09100000    -15.49300000     -3.07500000
H      8.17400000    -15.74100000     -2.95400000
H      9.45100000    -15.46600000     -2.18800000
O      5.18000000      0.47700000    -10.48500000
H      4.91300000      1.37700000    -10.29800000
H      4.65400000     -0.05700000     -9.89000000
O     -1.37500000    -11.42500000     -8.61600000
H     -2.16800000    -11.17700000     -8.14100000
H     -0.77400000    -10.69300000     -8.47600000
O     -0.54600000      1.29200000     17.55900000
H     -0.80800000      1.16700000     16.64700000
H     -0.92000000      0.54200000     18.02100000
O      3.95500000     -4.84100000     -7.17300000
H      3.48200000     -4.55700000     -7.95500000
H      4.78100000     -4.35800000     -7.20500000
O      0.57700000      9.03500000     -4.93100000
H      0.12600000      8.56300000     -4.23100000
H     -0.00600000      9.76400000     -5.14200000
O      8.42300000      4.70200000      4.19800000
H      8.17000000      3.84500000      3.85500000
H      7.59400000      5.13200000      4.40500000
O      2.07700000      4.34100000    -16.44500000
H      1.23100000      4.09000000    -16.81600000
H      1.93500000      4.33500000    -15.49800000
O      1.81200000     -9.89900000      1.28400000
H      2.61800000     -9.73500000      0.79400000
H      1.69600000    -10.84900000      1.24400000
O      8.80400000      5.43400000     -1.98300000
H      8.56900000      6.11800000     -2.61000000
H      7.97400000      5.19200000     -1.57100000
O     -1.34900000     -9.64100000      5.62700000
H     -1.46300000     -9.01300000      4.91300000
H     -0.40700000     -9.64000000      5.79800000
O     10.62400000     -5.99100000     12.18500000
H     10.44700000     -6.89600000     12.44100000
H      9.76000000     -5.61900000     12.00700000
O      0.78000000    -14.93100000     -5.75900000
H      1.00400000    -15.17900000     -6.65500000
H     -0.15700000    -15.11200000     -5.68700000
O     15.34800000      7.94600000      6.44700000
H     16.22600000      8.17500000      6.14400000
H     14.84300000      7.81700000      5.64400000
O     10.12300000     -1.96700000     11.27800000
H     11.03000000     -2.08500000     11.56300000
H      9.73300000     -1.40800000     11.95000000
O     -1.93100000      1.42400000     -5.71100000
H     -1.33700000      1.74800000     -6.38800000
H     -1.98000000      2.13700000     -5.07400000
O     11.54800000     -5.99600000      1.76300000
H     11.86500000     -6.89600000      1.83400000
H     12.23200000     -5.53900000      1.27300000
O      7.99500000     -0.33500000    -10.63700000
H      8.27900000      0.49400000    -11.02200000
H      7.04100000     -0.26500000    -10.59500000
O     -4.40500000      6.01600000      7.33200000
H     -4.79500000      6.82300000      7.66900000
H     -3.55800000      6.28900000      6.98000000
O     -2.68500000     -2.12200000    -18.45500000
H     -3.32500000     -2.82400000    -18.57300000
H     -2.31600000     -2.27700000    -17.58600000
O     -1.11700000      7.30700000    -16.23000000
H     -1.41500000      7.39100000    -17.13500000
H     -1.33900000      6.40800000    -15.98600000
O      2.92700000     -4.95100000      8.87600000
H      3.36000000     -5.66600000      8.40900000
H      3.63000000     -4.52900000      9.37100000
O      7.45700000      8.45100000    -12.38000000
H      7.88600000      8.06800000    -13.14500000
H      7.87300000      8.02100000    -11.63200000
O      7.16400000    -11.09000000     -9.58200000
H      7.55200000    -11.46600000    -10.37200000
H      7.35100000    -11.73100000     -8.89600000
O      5.37100000     -7.06300000     14.06400000
H      5.00100000     -7.32700000     14.90600000
H      4.61000000     -6.85000000     13.52400000
O     11.18800000     -2.24800000      5.78100000
H     11.16600000     -2.19400000      6.73600000
H     11.15100000     -3.18600000      5.59300000
O      3.66200000     -9.64800000    -12.16800000
H      3.34300000     -8.77200000    -11.95000000
H      2.99200000    -10.00800000    -12.74900000
O     -9.28000000      4.38000000    -12.67100000
H     -9.12900000      3.78400000    -13.40500000
H    -10.21800000      4.31000000    -12.49500000
O     -3.95600000     -2.09800000      3.74000000
H     -3.22700000     -2.71100000      3.64400000
H     -4.56200000     -2.53900000      4.33600000
O      5.48900000    -12.25500000     -3.79800000
H      6.08000000    -12.67100000     -4.42500000
H      4.63100000    -12.63600000     -3.98900000
O      0.23100000     13.80200000     -1.18800000
H     -0.38700000     13.13600000     -0.88600000
H      0.73300000     14.03400000     -0.40700000
O     -6.53600000     10.87400000      5.96300000
H     -6.62000000     11.23200000      6.84600000
H     -7.23800000     11.29500000      5.46600000
O     -5.62900000    -15.75800000     -4.89200000
H     -5.66500000    -14.85000000     -4.59000000
H     -6.47200000    -16.12900000     -4.63100000
O      5.90300000     -1.51100000     14.85600000
H      5.02600000     -1.82400000     15.07600000
H      6.37600000     -1.51600000     15.68800000
O     -0.86300000     15.38200000      4.69100000
H     -1.24100000     16.24500000      4.86100000
H     -0.66600000     15.38800000      3.75400000
O      2.85100000     -6.51600000    -12.54700000
H      2.72100000     -5.57000000    -12.48400000
H      2.81900000     -6.82300000    -11.64200000
O     -1.30900000     -4.78600000     11.83600000
H     -1.15600000     -5.12300000     10.95400000
H     -0.53700000     -4.25200000     12.02600000
O    -16.11000000      1.07100000      7.09000000
H    -15.89700000      0.70500000      7.94800000
H    -17.06600000      1.10300000      7.07300000
O     -4.31900000     -4.29100000     16.11100000
H     -3.82200000     -4.61600000     15.36000000
H     -3.68000000     -4.25200000     16.82300000
O     -2.27700000     12.94200000    -11.07900000
H     -2.39300000     13.89100000    -11.04800000
H     -2.48300000     12.70500000    -11.98400000
O      0.88100000      7.76200000     -7.33000000
H      0.49100000      8.17900000     -6.56100000
H      1.23300000      8.48800000     -7.84400000
O     -2.17000000      4.15600000      6.96800000
H     -1.68300000      3.35200000      6.78800000
H     -2.18000000      4.62200000      6.13200000
O     15.80200000      1.42800000     10.09000000
H     15.27000000      1.84200000      9.41000000
H     16.30100000      0.75500000      9.62700000
O      0.93100000     -4.95400000     -0.68200000
H      1.25400000     -4.91000000      0.21800000
H      0.90800000     -5.88900000     -0.88400000
O      8.47500000     11.08100000      6.49700000
H      7.56400000     10.79900000      6.41900000
H      8.44700000     12.02700000      6.35400000
O     -3.31100000      7.23800000      2.27300000
H     -4.26100000      7.32700000      2.20000000
H     -3.13400000      7.32000000      3.21000000
O      7.05300000      9.45600000      1.25900000
H      6.89100000      8.58900000      0.88700000
H      7.50000000      9.93600000      0.56100000
O     -3.40300000     13.70900000      4.88100000
H     -3.07100000     12.90300000      5.27400000
H     -2.62100000     14.24000000      4.72700000
O     -0.95800000     11.02600000     -0.72500000
H     -1.78900000     11.12400000     -0.26000000
H     -0.92500000     10.09900000     -0.96300000
O      9.22400000     11.67400000      9.17200000
H      9.65000000     12.51800000      9.02500000
H      9.01200000     11.35600000      8.29400000
O      4.47400000     -1.97900000     -4.24100000
H      5.27400000     -1.71300000     -3.78700000
H      4.15900000     -2.73700000     -3.74900000
O     14.24300000     -1.70200000      5.01300000
H     14.21000000     -1.86900000      5.95500000
H     13.90700000     -2.50500000      4.61500000
O    -17.74600000      1.69800000     -2.85700000
H    -17.09300000      1.00200000     -2.93000000
H    -18.45700000      1.30800000     -2.34900000
O     -7.64400000     14.86200000      3.19500000
H     -6.74200000     15.12100000      3.38400000
H     -8.17100000     15.61000000      3.47400000
O      8.73600000     -0.49900000      5.20800000
H      8.74900000     -0.07700000      4.34900000
H      9.59500000     -0.91500000      5.28400000
O      0.46000000     -8.11600000    -12.84400000
H      0.11400000     -8.19500000    -11.95400000
H      1.07500000     -7.38400000    -12.79700000
O    -16.71200000     -2.76500000      3.96800000
H    -16.09800000     -2.30400000      3.39600000
H    -17.49300000     -2.21100000      3.97600000
O     -2.47400000     -2.83700000    -15.78800000
H     -1.85400000     -3.52800000    -15.55600000
H     -3.14600000     -2.88000000    -15.10800000
O     -2.60900000      3.77700000     11.60900000
H     -3.12700000      4.47100000     11.20100000
H     -3.25100000      3.24100000     12.07500000
O     12.13700000     -7.28500000      6.05900000
H     12.98300000     -7.25400000      5.61200000
H     11.70600000     -8.06200000      5.70200000
O      2.54300000     -3.81900000     -9.81900000
H      2.45000000     -3.77700000    -10.77000000
H      2.75300000     -2.92200000     -9.55900000
O      5.58200000      9.74300000      6.18600000
H      4.62500000      9.74400000      6.17700000
H      5.81600000      8.90400000      6.58300000
O     13.80800000     -1.78500000      0.76200000
H     13.53600000     -2.58200000      1.21600000
H     14.37400000     -1.33300000      1.38800000
O     16.08700000      2.48300000     -3.37100000
H     15.38900000      2.40800000     -2.72000000
H     15.66100000      2.86900000     -4.13600000
O     -0.25500000     -4.45500000     -9.68100000
H     -0.36500000     -3.59800000     -9.27100000
H      0.56000000     -4.79600000     -9.31100000
O      4.00000000     -1.31200000     -8.97500000
H      3.69000000     -1.16600000     -8.08100000
H      4.78000000     -1.85700000     -8.87100000
O      2.36800000     11.45300000     -3.21100000
H      1.77600000     11.85900000     -3.84400000
H      2.72500000     10.69200000     -3.67000000
O     -4.84000000     16.93200000     -3.37400000
H     -4.97500000     16.44700000     -2.56000000
H     -4.00000000     17.37600000     -3.25200000
O     -8.86600000      0.21100000      2.38800000
H     -9.12400000      1.08500000      2.68000000
H     -8.15600000     -0.04000000      2.97900000
O    -14.14600000     -6.82900000      5.83600000
H    -13.79800000     -5.95600000      5.65400000
H    -14.82500000     -6.96000000      5.17400000
O      1.38200000     -9.60400000     14.79400000
H      0.70600000    -10.27900000     14.85500000
H      2.16400000    -10.01400000     15.16300000
O     -5.53100000     13.56900000     -8.38400000
H     -5.42700000     14.52000000     -8.39800000
H     -5.84000000     13.34800000     -9.26200000
O      5.93900000     -9.99600000      6.94800000
H      6.40500000     -9.50300000      7.62400000
H      5.05700000    -10.11000000      7.30100000
O     -5.04000000      8.53800000     13.35000000
H     -5.22900000      8.11800000     12.51100000
H     -5.52900000      9.36000000     13.32300000
O      0.98400000     10.60100000    -15.14000000
H      1.78900000     10.92800000    -15.54200000
H      1.26500000     10.24400000    -14.29700000
O     -6.70200000     -8.67600000    -10.75400000
H     -6.65400000     -8.30000000    -11.63300000
H     -6.34800000     -9.56000000    -10.85200000
O      5.60700000     -5.04300000     -1.03000000
H      6.01300000     -5.86000000     -1.31900000
H      6.29500000     -4.38600000     -1.12800000
O      9.50800000     -7.75500000      7.15000000
H      9.45100000     -7.94300000      6.21300000
H     10.41400000     -7.47700000      7.28400000
O    -10.31700000      6.08700000     -8.03300000
H     -9.85300000      6.30100000     -8.84300000
H    -10.13200000      5.15800000     -7.89000000
O     -2.03100000    -11.60600000      8.65800000
H     -2.75200000    -11.06700000      8.32900000
H     -1.89800000    -11.30500000      9.55700000
O      8.79400000     -1.03600000      9.17500000
H      9.29800000     -1.54400000      9.81000000
H      8.94500000     -0.12400000      9.42300000
O      5.18000000      2.47300000    -15.71000000
H      5.83800000      3.12200000    -15.95700000
H      5.68300000      1.75600000    -15.32400000
O     -0.95000000    -12.31000000    -11.33400000
H     -1.56700000    -11.84300000    -11.89700000
H     -1.22200000    -12.08700000    -10.44400000
O     -1.80300000     -4.60700000     -1.06500000
H     -2.17000000     -4.81200000     -0.20600000
H     -0.87000000     -4.47200000     -0.90100000
O     -2.86800000     -2.24700000      9.97700000
H     -3.33500000     -1.75700000      9.30000000
H     -2.80800000     -3.13700000      9.63000000
O     -2.41200000     13.46100000      0.63200000
H     -1.72300000     13.05200000      1.15600000
H     -2.94500000     12.72800000      0.32400000
O      3.87600000     15.00500000      3.31400000
H      2.94700000     15.18400000      3.46300000
H      4.24400000     14.90200000      4.19100000
O     -5.93100000     13.21400000      0.69200000
H     -5.70900000     12.92000000      1.57500000
H     -6.44400000     12.49500000      0.32100000
O     -5.09600000     10.15500000     -9.42500000
H     -4.21200000      9.88400000     -9.17600000
H     -5.56400000     10.24000000     -8.59500000
O      6.02000000      2.74900000      8.74300000
H      5.39900000      2.03300000      8.61300000
H      6.80600000      2.47300000      8.27200000
O      8.33700000     -3.71700000     -4.77700000
H      7.82100000     -4.14800000     -5.45800000
H      9.08400000     -3.34200000     -5.24400000
O      0.40200000     15.02800000      7.06600000
H      0.15700000     15.06400000      6.14200000
H      0.46000000     15.94400000      7.33500000
O      9.53300000      8.63600000     -2.44900000
H     10.11000000      8.38500000     -1.72800000
H      8.94700000      9.29100000     -2.06900000
O     12.58200000      8.39800000      1.76200000
H     12.25000000      7.89700000      1.01600000
H     12.27700000      9.29100000      1.60500000
O      0.59300000      8.20200000      1.20800000
H      1.20600000      8.72300000      0.68900000
H      0.67700000      7.31500000      0.85900000
O     -5.50700000     -2.93700000      1.19300000
H     -5.47600000     -2.65900000      0.27700000
H     -6.32600000     -2.57200000      1.52700000
O     -8.62400000     -4.17200000     -2.59900000
H     -9.07600000     -4.49900000     -3.37700000
H     -7.99400000     -3.53600000     -2.93700000
O      9.40400000      1.74400000     -4.25600000
H      8.91400000      2.47100000     -4.63900000
H      9.69700000      1.23000000     -5.00900000
O     -2.08300000     -7.32200000     13.83500000
H     -2.72300000     -7.98900000     13.58800000
H     -2.52800000     -6.49100000     13.67200000
O      5.46100000     15.95800000      1.41200000
H      4.90700000     15.77100000      2.17000000
H      5.33700000     15.20600000      0.83300000
O    -10.71400000      0.18000000      7.98100000
H    -10.22500000      0.34300000      8.78700000
H    -10.94500000      1.05100000      7.66000000
O    -13.81200000      5.40700000     -2.58900000
H    -13.25500000      5.64100000     -1.84700000
H    -14.68900000      5.32400000     -2.21300000
O     -8.41300000     -2.73800000     -0.13100000
H     -8.23300000     -3.29100000     -0.89000000
H     -9.01300000     -3.25600000      0.40700000
O     10.71900000    -11.30000000     -3.67000000
H     10.22300000    -10.96700000     -4.41700000
H     11.57500000    -10.87800000     -3.74300000
O    -12.18100000      4.28900000      9.63200000
H    -12.40300000      3.36200000      9.72500000
H    -11.69400000      4.49900000     10.42900000
O     10.30200000     12.45000000     -3.41300000
H     10.07600000     13.35500000     -3.62800000
H     10.13000000     12.37600000     -2.47500000
O     -0.24600000     -1.48100000     11.35200000
H     -0.34300000     -0.89500000     12.10200000
H     -1.13800000     -1.61200000     11.03200000
O     12.16000000     -0.61600000     10.01100000
H     11.24800000     -0.41400000     10.21800000
H     12.65600000     -0.27700000     10.75600000
O     -0.64000000     17.56500000      0.39500000
H     -0.72000000     18.38000000      0.89000000
H     -0.31500000     17.83600000     -0.46300000
O      8.84800000    -10.66100000      5.71200000
H      9.21700000    -10.40000000      6.55500000
H      7.92800000    -10.84800000      5.90100000
O      1.73900000      6.63000000     16.44000000
H      2.23500000      6.49100000     17.24600000
H      2.07200000      5.96600000     15.83600000
O     16.38100000     -4.98100000     -3.89100000
H     16.07200000     -5.62000000     -4.53200000
H     16.82500000     -5.50600000     -3.22500000
O     -2.50500000      1.84400000    -10.05100000
H     -3.36700000      2.26100000    -10.05100000
H     -2.11800000      2.09500000     -9.21200000
O      2.69600000    -12.77500000      1.40200000
H      3.22100000    -13.35300000      1.95500000
H      1.79400000    -13.06200000      1.54300000
O    -13.04300000      1.27300000     -9.25500000
H    -12.37800000      0.94300000     -9.85900000
H    -13.83500000      1.34700000     -9.78800000
O     -2.98500000      8.59100000     -8.77400000
H     -2.35400000      8.90100000     -9.42300000
H     -2.89600000      7.63800000     -8.78900000
O      6.17100000     -2.77700000     -8.19500000
H      6.79100000     -2.16600000     -7.79800000
H      6.71600000     -3.48800000     -8.53200000
O     -2.60100000     -0.89800000     13.04700000
H     -2.93100000     -1.64200000     12.54300000
H     -3.16100000     -0.86700000     13.82300000
O     -7.61500000     -5.17800000      1.65000000
H     -7.72200000     -4.35400000      2.12600000
H     -6.86300000     -5.02700000      1.07700000
O    -12.11900000     10.30200000     -4.66900000
H    -12.55500000     11.13300000     -4.48100000
H    -11.87600000     10.36300000     -5.59200000
O      0.53600000     15.55100000      2.24600000
H      0.23100000     16.17300000      1.58500000
H      1.04600000     14.90800000      1.75300000
O    -10.48500000    -12.09900000      3.28700000
H     -9.98400000    -11.29100000      3.40000000
H     -9.87700000    -12.79400000      3.53700000
O     -9.20800000      8.54300000      6.21600000
H     -8.32800000      8.20700000      6.38300000
H     -9.06800000      9.43700000      5.90300000
O      1.99100000      1.69700000     10.86800000
H      2.84900000      1.54600000     11.26500000
H      1.37000000      1.58500000     11.58800000
O      5.99000000      1.65700000     -5.97600000
H      5.38100000      2.12100000     -5.40100000
H      6.45400000      2.35200000     -6.44300000
O    -12.05000000      0.02900000     13.12600000
H    -11.77700000     -0.73300000     12.61600000
H    -11.38500000      0.11100000     13.80900000
O      2.47700000     -1.53800000      2.45000000
H      2.05600000     -1.02100000      1.76300000
H      2.99000000     -2.19300000      1.97600000
O     -5.34000000      0.73500000      1.07500000
H     -4.80300000     -0.00700000      0.79700000
H     -6.24100000      0.45000000      0.92300000
O      4.02800000     -9.02500000      3.50600000
H      3.33400000     -8.58800000      3.01300000
H      3.67200000     -9.12000000      4.38900000
O     -3.01300000     16.00700000      0.52100000
H     -2.76300000     15.09500000      0.37500000
H     -2.18100000     16.47200000      0.61000000
O      9.21100000     -1.18800000      0.76800000
H     10.09000000     -1.49500000      0.99300000
H      9.26600000     -0.97000000     -0.16300000
O      1.15200000      8.33100000     14.37600000
H      0.23300000      8.58300000     14.46900000
H      1.28000000      7.64500000     15.03000000
O      1.76500000     17.55400000     -3.53900000
H      1.81700000     16.64200000     -3.25100000
H      1.27300000     17.51800000     -4.35900000
O      0.81700000    -16.10900000      3.98400000
H      0.02000000    -16.24900000      3.47200000
H      1.52600000    -16.17200000      3.34500000
O     -2.28600000     11.65500000     -5.52900000
H     -2.48300000     12.51400000     -5.15500000
H     -3.14200000     11.28800000     -5.74800000
O      9.10900000     -0.44000000     13.40700000
H     10.01400000     -0.39400000     13.71400000
H      8.60600000      0.03200000     14.07000000
O      5.86600000      4.51800000     10.85700000
H      5.91300000      3.92200000     10.11000000
H      6.34300000      4.06700000     11.55400000
O    -14.91000000     -0.59100000     -0.58100000
H    -13.99800000     -0.43700000     -0.82500000
H    -15.39800000     -0.48100000     -1.39800000
O     -3.03300000     12.20300000     -8.57900000
H     -3.97400000     12.38000000     -8.56500000
H     -2.77800000     12.33500000     -9.49200000
O    -14.77500000     -5.45000000      1.73400000
H    -14.15800000     -4.71900000      1.71500000
H    -14.24500000     -6.21600000      1.51300000
O      5.34900000     11.12600000     -2.13400000
H      5.34800000     11.95900000     -2.60500000
H      4.43100000     10.85700000     -2.12000000
O     -1.64500000      1.61000000     14.92500000
H     -0.91600000      2.00100000     14.44200000
H     -2.42600000      1.89600000     14.45100000
O    -12.75900000     -1.80600000    -12.40100000
H    -12.85400000     -2.42300000    -11.67600000
H    -13.57100000     -1.30000000    -12.39400000
O     -0.62000000      8.19900000    -13.47000000
H      0.21500000      8.62100000    -13.27100000
H     -0.60700000      8.07800000    -14.42000000
O      0.04700000      7.05100000    -10.55800000
H     -0.29600000      6.52200000    -11.27800000
H      0.97800000      6.83100000    -10.52100000
O     -1.73800000      9.37100000    -11.45700000
H     -1.37400000      8.88900000    -12.19900000
H     -1.05700000     10.00300000    -11.22500000
O     -4.77500000     15.85600000      5.49900000
H     -4.62900000     16.18600000      4.61300000
H     -4.27300000     15.04100000      5.53600000
O      3.48800000      2.07200000     -7.37200000
H      4.29100000      1.70500000     -7.00200000
H      2.80400000      1.82800000     -6.74800000
O      7.70900000     -0.61100000     -6.86100000
H      8.40800000     -0.36800000     -7.46900000
H      7.21700000      0.19900000     -6.72700000
O    -11.86700000     -1.73800000     -6.46600000
H    -12.19700000     -2.25400000     -5.73100000
H    -11.00400000     -1.43800000     -6.18000000
O     11.56000000     -2.62800000      8.56500000
H     11.79300000     -1.82700000      9.03500000
H     11.64200000     -3.32200000      9.21900000
O      8.46400000     10.55600000      3.57100000
H      8.12400000     10.86200000      4.41200000
H      8.42200000      9.60100000      3.62900000
O     12.75400000     -8.62400000      1.72300000
H     12.14900000     -9.35300000      1.58600000
H     13.34600000     -8.65900000      0.97200000
O      1.18200000     -5.85400000     -7.90500000
H      1.38400000     -5.25200000     -7.18900000
H      1.83100000     -6.55200000     -7.82100000
O     10.29700000      8.70900000     11.65900000
H     10.00900000      7.95100000     11.15100000
H     11.24700000      8.72500000     11.54700000
O      7.02800000    -14.36000000      0.46700000
H      6.28200000    -13.85700000      0.14000000
H      7.76300000    -13.74800000      0.43500000
O    -12.80200000    -11.16700000      2.33800000
H    -12.55900000    -10.66300000      1.56200000
H    -12.06100000    -11.75600000      2.48300000
O    -12.77200000     -4.53000000      5.71400000
H    -11.92900000     -4.12300000      5.51100000
H    -13.33200000     -3.80000000      5.97800000
O     -9.50800000     -0.95000000     10.72100000
H     -8.80800000     -0.30900000     10.60000000
H     -9.11600000     -1.78500000     10.46400000
O     -7.78400000     11.90000000      8.41000000
H     -8.69500000     11.78400000      8.14000000
H     -7.63800000     12.84500000      8.35900000
O    -15.11600000     -8.79500000     -6.02400000
H    -14.29400000     -8.67000000     -6.49800000
H    -15.79600000     -8.58800000     -6.66400000
O     12.62900000     -1.25700000     -4.19200000
H     12.52800000     -1.11300000     -3.25100000
H     11.76300000     -1.54100000     -4.48500000
O      5.88400000     -2.04700000     12.17100000
H      6.40100000     -1.25600000     12.02000000
H      5.59700000     -1.97500000     13.08200000
O     -3.43100000     -6.86900000     -1.00700000
H     -2.81800000     -6.21900000     -1.35000000
H     -3.20700000     -7.67700000     -1.46900000
O     -0.03300000     11.40800000    -10.78200000
H      0.66300000     11.44500000    -11.43800000
H     -0.49400000     12.24200000    -10.87300000
O      3.25900000     -9.80300000     -5.33200000
H      2.62100000    -10.46500000     -5.06600000
H      3.76800000    -10.22600000     -6.02400000
O     -4.40600000      0.37500000     -6.66200000
H     -4.72700000      1.25900000     -6.48400000
H     -3.47700000      0.40700000     -6.43300000
O      2.83500000     -9.12700000     10.89400000
H      2.84000000     -8.47700000     11.59700000
H      3.51400000     -8.82900000     10.28800000
O      5.18900000     -4.94600000      2.76100000
H      5.92900000     -4.34500000      2.68400000
H      4.78000000     -4.71700000      3.59600000
O      9.34900000     -4.79500000      8.00400000
H      8.80100000     -4.82300000      8.78900000
H     10.23100000     -4.98900000      8.32000000
O     -1.66300000     -7.30700000      8.74800000
H     -0.75100000     -7.57500000      8.64000000
H     -2.04700000     -7.98300000      9.30600000
O     15.14100000      1.58900000      0.35200000
H     15.81200000      2.26500000      0.45200000
H     14.73000000      1.53100000      1.21400000
O      5.73900000      1.04600000     -2.91800000
H      5.10100000      1.69500000     -3.21400000
H      6.11000000      0.69000000     -3.72500000
O    -11.98500000    -12.34800000     -0.76800000
H    -12.52600000    -12.68700000     -1.48100000
H    -12.11000000    -11.40000000     -0.80300000
O     -1.06300000     -0.46200000    -10.55200000
H     -1.77600000      0.10100000    -10.25000000
H     -0.64600000     -0.77100000     -9.74800000
O      0.47700000    -12.92600000     11.87500000
H      0.96900000    -12.51600000     11.16300000
H     -0.39700000    -12.53900000     11.81600000
O     -0.34000000      2.94100000     12.95600000
H     -1.01900000      2.91200000     12.28200000
H      0.38100000      3.42300000     12.55000000
O     -9.83100000    -10.26800000      6.41700000
H    -10.67600000    -10.10200000      6.00100000
H     -9.84000000    -11.20600000      6.61100000
O     -1.74800000     15.89600000     -8.43800000
H     -1.12900000     15.20200000     -8.21000000
H     -1.27000000     16.70800000     -8.27300000
O     -5.47700000     -2.48300000      6.02900000
H     -5.63800000     -3.16300000      6.68200000
H     -4.64400000     -2.09100000      6.29000000
O      4.37700000      6.61100000     14.00900000
H      3.62100000      6.68000000     14.59200000
H      4.06400000      6.08400000     13.27400000
O    -14.74000000      1.98000000     -5.80500000
H    -14.47400000      1.21500000     -6.31600000
H    -15.60900000      2.20200000     -6.13900000
O    -13.54900000      6.12700000      3.15100000
H    -12.99100000      5.66800000      2.52200000
H    -13.94800000      6.83500000      2.64500000
O     -3.26000000      5.84600000      0.00100000
H     -4.19200000      5.93000000     -0.20100000
H     -3.20000000      6.04000000      0.93700000
O      5.81900000      5.57500000      4.59700000
H      5.36400000      5.33700000      5.40500000
H      5.11700000      5.73100000      3.96500000
O     10.77800000     -3.65200000     -0.58200000
H     10.55500000     -3.84500000      0.32800000
H     11.11800000     -4.47800000     -0.92600000
O     -6.51100000     -0.63700000    -13.50200000
H     -5.86400000     -0.12800000    -13.01500000
H     -7.21700000     -0.79100000    -12.87400000
O     -6.11500000     11.01800000     12.96500000
H     -6.04900000     11.64000000     12.24000000
H     -5.77600000     11.49600000     13.72200000
O     -8.30500000      2.76100000     12.12300000
H     -8.68200000      3.05100000     11.29300000
H     -7.84800000      1.94800000     11.90800000
O     -8.80600000    -10.45700000      1.21200000
H     -8.83800000    -10.48200000      2.16800000
H     -8.62100000     -9.54100000      1.00200000
O     -4.31700000      5.19900000      4.63500000
H     -4.80200000      4.60900000      5.21200000
H     -4.78100000      5.15100000      3.79900000
O    -10.54100000     -5.68400000     10.57300000
H    -11.06400000     -4.94400000     10.88300000
H    -10.88000000     -6.43700000     11.05800000
O     -2.25700000    -14.92300000      2.09500000
H     -2.46100000    -14.10500000      2.54900000
H     -2.96700000    -15.51700000      2.34100000
O      5.18100000     10.54900000    -11.55300000
H      5.97800000     10.63100000    -11.03000000
H      5.35100000      9.80900000    -12.13500000
O      6.36100000      5.40900000    -13.67900000
H      6.29900000      5.83200000    -14.53600000
H      5.45300000      5.32600000    -13.38700000
O      7.90900000     14.37400000     -4.08000000
H      7.97200000     14.13100000     -5.00400000
H      7.74200000     15.31600000     -4.09100000
O     -4.48200000     13.84500000     -2.02300000
H     -4.37400000     13.86400000     -1.07300000
H     -4.55200000     12.91500000     -2.23800000
O     -9.43500000     -1.12300000     -5.20300000
H     -9.13400000     -0.90200000     -4.32200000
H     -9.46900000     -2.08000000     -5.21100000
O     -1.03400000      5.11600000      9.08800000
H     -0.48500000      4.44500000      9.49400000
H     -1.49700000      4.65500000      8.38800000
O     -7.60600000      6.04100000     -4.55500000
H     -8.45600000      6.32600000     -4.89100000
H     -7.17500000      5.63600000     -5.30800000
O     -6.14400000     13.38100000     11.01600000
H     -5.60500000     13.59300000     10.25300000
H     -5.93600000     14.06400000     11.65300000
O      3.79600000      5.66300000    -12.80900000
H      3.15700000      5.03800000    -13.15000000
H      3.47400000      5.88200000    -11.93400000
O      3.77000000      9.06600000      0.88600000
H      4.53100000      8.80800000      0.36700000
H      3.95000000      9.97000000      1.14500000
O     -9.08500000      9.10400000     -8.25900000
H     -9.87500000      9.20300000     -7.72700000
H     -8.95100000      8.15800000     -8.31600000
O      3.68700000     -6.95200000    -15.09200000
H      3.56700000     -6.94000000    -14.14200000
H      4.28500000     -6.22600000    -15.26700000
O      8.65000000     -2.92900000     15.56900000
H      8.05300000     -3.65800000     15.73700000
H      8.16500000     -2.35200000     14.97900000
O      0.87200000     -7.49400000      7.74000000
H      0.63700000     -6.80300000      7.12100000
H      1.14400000     -8.22700000      7.18700000
O     -1.79200000     -5.56200000     17.36400000
H     -1.05900000     -5.87500000     17.89500000
H     -1.38800000     -4.99000000     16.71200000
O      1.30300000     -7.81700000      2.93800000
H      0.39900000     -7.98300000      3.20500000
H      1.43800000     -8.39100000      2.18400000
O     -8.36100000      6.78300000    -13.02900000
H     -8.51200000      5.88300000    -12.73800000
H     -7.50000000      6.75900000    -13.44600000
O     12.30500000      2.22200000      4.38000000
H     11.43800000      1.93100000      4.10000000
H     12.45400000      1.76800000      5.21000000
O     -6.54700000     -6.51300000     -9.12500000
H     -6.60900000     -7.26700000     -9.71200000
H     -5.79600000     -6.70700000     -8.56500000
O      1.79600000     -0.80200000     17.28500000
H      0.89000000     -1.04000000     17.48300000
H      2.19900000     -0.66200000     18.14100000
O    -15.66900000      7.97300000     -5.37900000
H    -15.41200000      7.93400000     -6.30100000
H    -14.88500000      8.28300000     -4.92600000
