# Supplementary material for: Integrated Multiscale Multilevel Approach to Open Shell Molecular Systems
Source: J Chem Theory Comput. 2023 Feb 13;19(5):1446–56. doi: 10.1021/acs.jctc.2c00805 (PMC10018740; doi:10.1021/acs.jctc.2c00805)
Supplement: Supplementary file 2 — ct2c00805_si_002.zip [file ct2c00805_si_002.zip › structures/PROXYL/frame178.xyz]

2588

C      0.72600000     -0.49200000     -1.81400000
H      1.78700000     -0.29100000     -1.66800000
H      0.41100000     -0.68400000     -2.84000000
C     -0.15700000      0.59300000     -1.07300000
C      0.53200000      1.95000000     -1.16000000
H      1.54500000      1.82700000     -0.77700000
H      0.04300000      2.74100000     -0.59000000
H      0.64100000      2.13500000     -2.22900000
C     -1.57700000      0.64100000     -1.70400000
H     -1.41300000      0.87300000     -2.75600000
H     -1.93400000     -0.37600000     -1.54700000
H     -2.18700000      1.45300000     -1.30800000
N     -0.09200000      0.05300000      0.36300000
O     -0.69600000      0.75300000      1.27300000
C      0.34400000     -1.35800000      0.52200000
C      1.64600000     -1.40900000      1.37000000
H      2.29400000     -0.61500000      1.00000000
H      1.53000000     -1.28900000      2.44700000
H      2.09900000     -2.39300000      1.24500000
C     -0.67500000     -2.24300000      1.26500000
H     -1.67200000     -1.92600000      0.95900000
H     -0.64600000     -2.08900000      2.34300000
H     -0.45600000     -3.28200000      1.01600000
C      0.58400000     -1.75500000     -0.97400000
H      1.52900000     -2.29000000     -1.06400000
H     -0.26300000     -2.31700000     -1.36800000
O      9.18800000     -1.91400000    -10.44800000
H      9.76600000     -2.34000000     -9.81500000
H      9.75200000     -1.29000000    -10.90500000
O    -13.76600000      5.35900000     -6.24400000
H    -14.24600000      6.08600000     -5.84900000
H    -13.07500000      5.15800000     -5.61300000
O    -10.69800000      7.65400000      2.15400000
H    -10.09600000      8.25000000      1.71000000
H    -11.23100000      7.28400000      1.45000000
O     11.34400000     -5.62600000    -11.10100000
H     11.06100000     -5.20300000    -10.29000000
H     10.61500000     -5.49400000    -11.70700000
O      0.21900000     -8.07200000      7.77900000
H      0.81900000     -8.69800000      8.18600000
H      0.01900000     -7.44600000      8.47500000
O      5.81700000     -9.53400000     12.05200000
H      5.42200000     -9.55800000     12.92400000
H      5.19100000     -9.99400000     11.49200000
O      0.58600000    -10.50300000     -2.57200000
H      1.09300000    -10.08000000     -3.26500000
H      0.80100000    -10.00800000     -1.78100000
O      9.94100000     -4.19800000      1.70100000
H      9.12900000     -4.28300000      2.19900000
H     10.54500000     -3.76000000      2.30100000
O      1.13700000      7.92400000     16.18800000
H      0.34300000      7.96100000     15.65500000
H      0.82000000      7.93300000     17.09100000
O     -0.01000000     12.14800000      8.63800000
H     -0.66300000     12.09700000      9.33700000
H      0.79700000     12.40400000      9.08400000
O    -11.35700000     -9.33900000      7.29800000
H    -11.13700000     -8.72000000      6.60200000
H    -10.60600000     -9.93100000      7.33900000
O      0.86800000     -0.12300000    -16.44600000
H      0.30300000     -0.89200000    -16.52700000
H      0.51800000      0.35400000    -15.69500000
O     -4.24400000      5.24100000     -4.79800000
H     -4.31800000      5.69700000     -5.63600000
H     -4.60300000      4.37000000     -4.96700000
O    -11.44000000     -6.71000000     -5.98600000
H    -10.95100000     -7.19000000     -6.65500000
H    -11.63700000     -5.86600000     -6.39400000
O      1.31100000    -13.41900000     -0.15700000
H      0.87100000    -14.18800000      0.20500000
H      1.65200000    -13.71300000     -1.00200000
O      5.73700000    -15.40700000      7.31300000
H      5.52000000    -14.54400000      6.96100000
H      5.03800000    -15.97800000      6.99500000
O     -8.34700000    -12.26600000      1.21900000
H     -7.58200000    -12.72500000      1.56500000
H     -8.99500000    -12.95600000      1.07500000
O      1.42000000    -13.48600000     -7.14200000
H      2.33400000    -13.47600000     -6.86000000
H      1.00500000    -12.78700000     -6.63600000
O     15.18500000     -4.98500000     -0.18300000
H     16.05500000     -5.37700000     -0.10300000
H     14.58200000     -5.69000000      0.05500000
O      7.42400000     13.97500000     -0.88700000
H      8.04900000     13.37600000     -0.48000000
H      7.42600000     14.74700000     -0.32000000
O      3.35100000      9.62700000     12.77100000
H      2.97200000      8.75500000     12.65700000
H      3.26700000      9.80500000     13.70800000
O     -2.41400000     -4.74900000      1.64700000
H     -2.52300000     -4.79900000      2.59600000
H     -3.26300000     -4.44600000      1.32400000
O     13.47900000      9.74500000     -0.81500000
H     13.63700000     10.68400000     -0.72300000
H     13.33200000      9.43700000      0.07900000
O     -5.05800000    -14.24100000      7.54600000
H     -5.93900000    -14.61500000      7.52000000
H     -4.48300000    -14.99200000      7.69300000
O     12.77900000    -11.34800000      5.74000000
H     12.87000000    -10.39700000      5.69800000
H     11.83300000    -11.49900000      5.72900000
O     -8.34400000      4.12300000     -3.74100000
H     -9.18600000      3.70700000     -3.92600000
H     -7.84100000      3.45200000     -3.27900000
O      7.13400000    -13.67900000     -6.02400000
H      7.65300000    -13.96400000     -6.77500000
H      7.70700000    -13.81900000     -5.27000000
O     -5.17200000      5.27100000      4.32500000
H     -5.79900000      5.18900000      3.60600000
H     -4.56500000      4.54200000      4.19900000
O     -4.74500000     -5.76400000     -3.43500000
H     -4.14200000     -5.72100000     -4.17700000
H     -4.41700000     -6.48800000     -2.90200000
O    -16.79000000     -6.29400000      4.31200000
H    -15.87900000     -6.43500000      4.56800000
H    -17.21300000     -7.14100000      4.45400000
O    -15.57100000      6.89100000      6.17700000
H    -15.39500000      6.01800000      5.82400000
H    -16.32000000      7.20700000      5.67100000
O      6.43300000      6.07600000     -4.61300000
H      6.24500000      6.86600000     -4.10700000
H      5.57400000      5.75800000     -4.89000000
O     11.44400000    -12.16600000     -2.16800000
H     11.37700000    -13.02700000     -2.58100000
H     10.85900000    -11.60800000     -2.68100000
O     13.78800000     -0.19300000      7.30900000
H     14.71700000      0.03200000      7.26700000
H     13.76400000     -1.14000000      7.17000000
O     -2.21200000     12.78600000     -0.57900000
H     -1.84800000     13.57600000     -0.97800000
H     -1.77300000     12.06500000     -1.03100000
O      1.22800000     -1.93700000    -13.09500000
H      1.07700000     -2.22500000    -13.99500000
H      1.78100000     -1.16100000    -13.18100000
O     -2.69900000      5.57200000      9.02400000
H     -3.04200000      4.78000000      9.43900000
H     -3.13600000      5.60400000      8.17300000
O      1.53300000      1.26700000     -9.61700000
H      1.22000000      1.80700000     -8.89100000
H      1.37200000      1.79900000    -10.39700000
O    -16.93800000      3.41200000      0.84700000
H    -17.23100000      2.56300000      0.51800000
H    -16.04000000      3.49700000      0.52400000
O     -9.34500000      6.24300000     -1.19000000
H     -8.88900000      6.51600000     -1.98600000
H     -8.86900000      5.46600000     -0.89600000
O     -1.33200000      8.60300000     15.06500000
H     -2.07100000      9.18600000     15.23900000
H     -1.30800000      8.52400000     14.11100000
O    -11.68300000    -11.60100000      4.54100000
H    -11.52300000    -12.37900000      5.07500000
H    -10.81500000    -11.33700000      4.23600000
O     -0.16100000     -9.88300000    -13.13700000
H     -0.32600000    -10.28900000    -12.28600000
H     -0.82300000    -10.26200000    -13.71500000
O     -3.97400000     -3.66400000    -16.70300000
H     -3.48100000     -4.48200000    -16.75900000
H     -4.77900000     -3.90000000    -16.24200000
O     -2.45400000     -2.13600000     13.94100000
H     -1.91100000     -1.34900000     13.97800000
H     -2.01400000     -2.75800000     14.52000000
O      5.20800000    -12.08000000      3.42200000
H      5.18300000    -12.52200000      4.27000000
H      6.13700000    -12.05100000      3.19300000
O    -13.02500000      6.12900000     10.91900000
H    -12.71100000      6.03000000     10.02000000
H    -13.77100000      5.53200000     10.97900000
O      8.77300000      1.06600000     -2.14000000
H      9.56800000      0.95800000     -1.61700000
H      9.01100000      0.74100000     -3.00800000
O      4.27700000      8.71400000     -9.03300000
H      5.22300000      8.69600000     -9.17800000
H      4.01200000      7.79500000     -9.06400000
O     -0.33600000    -15.49900000     -2.90100000
H      0.62000000    -15.55000000     -2.88500000
H     -0.52900000    -14.57800000     -2.72800000
O      8.91500000     12.53600000      1.03600000
H      9.28900000     13.28900000      1.49300000
H      9.29500000     11.77600000      1.47700000
O    -10.81300000     -1.14100000     -6.75400000
H    -11.09500000     -1.02000000     -5.84800000
H    -11.22900000     -1.95900000     -7.02700000
O      3.35300000      3.60600000    -13.29800000
H      3.35200000      2.71000000    -13.63600000
H      4.25100000      3.90900000    -13.42700000
O      5.86800000     -4.18100000     -3.10900000
H      4.97900000     -4.22300000     -2.75700000
H      6.31700000     -4.92900000     -2.71400000
O     -4.08700000    -10.25100000     -8.24100000
H     -3.93900000    -10.16200000     -9.18200000
H     -4.85100000    -10.82300000     -8.17100000
O     -7.56200000    -10.96600000      5.70300000
H     -6.89200000    -10.36100000      5.38600000
H     -7.09200000    -11.55800000      6.29000000
O     -8.05200000      4.14200000     -0.00700000
H     -8.60400000      4.06300000      0.77100000
H     -7.73400000      3.25300000     -0.16600000
O     -7.48800000     13.67800000     -8.00900000
H     -7.33700000     14.51900000     -8.43800000
H     -8.02600000     13.89100000     -7.24600000
O     13.63200000      3.12500000     -5.00700000
H     12.72200000      2.98300000     -5.27000000
H     14.09200000      3.30800000     -5.82600000
O     12.74500000      5.75200000    -10.55900000
H     11.84300000      5.52100000    -10.33500000
H     12.72200000      6.69900000    -10.69800000
O      1.22900000      7.05200000      1.38100000
H      0.65100000      7.59500000      0.84500000
H      1.20100000      7.45500000      2.24800000
O     -1.59500000    -14.66700000     -8.17000000
H     -1.91000000    -15.19800000     -8.90100000
H     -0.64800000    -14.61800000     -8.30000000
O      4.64100000    -13.28900000      0.35300000
H      3.88300000    -12.94800000      0.82700000
H      4.49200000    -14.23300000      0.30900000
O      9.60300000      7.31200000     -4.40700000
H      9.04200000      7.92900000     -3.93600000
H      9.16400000      7.18300000     -5.24800000
O      8.86300000      5.76700000      7.59900000
H      8.47000000      4.91100000      7.77200000
H      9.42600000      5.62300000      6.83900000
O      6.66100000     -1.63000000      0.92400000
H      6.14400000     -2.37500000      0.61900000
H      6.24200000     -1.36800000      1.74400000
O      6.17800000     14.11100000      3.53400000
H      6.41100000     13.33900000      4.05200000
H      5.48300000     13.80700000      2.95000000
O      5.78100000     -3.38100000      9.82400000
H      6.73600000     -3.35600000      9.89400000
H      5.61000000     -3.96600000      9.08700000
O      6.53800000      1.11600000      7.81800000
H      6.36600000      0.19700000      7.61300000
H      6.84200000      1.49300000      6.99200000
O      5.70000000    -16.58600000      2.17200000
H      5.15500000    -16.27400000      1.44900000
H      6.51900000    -16.85600000      1.75600000
O      5.02200000     -9.21700000      3.55300000
H      4.88600000     -9.17400000      2.60600000
H      4.99700000    -10.15200000      3.75600000
O     -5.30300000     16.52300000     -2.26400000
H     -5.17000000     16.28800000     -3.18200000
H     -4.64100000     17.19200000     -2.09000000
O     -6.02000000      5.80200000    -14.40400000
H     -6.66600000      6.43100000    -14.72500000
H     -5.59600000      5.47000000    -15.19500000
O      3.31500000    -15.62900000      0.78300000
H      3.22400000    -15.99600000     -0.09600000
H      2.60200000    -16.02600000      1.28400000
O      0.83400000     -1.99600000      7.76400000
H      0.71600000     -2.45100000      6.93000000
H      1.33800000     -2.60600000      8.30100000
O     -9.80200000      2.62100000      7.19700000
H     -9.71800000      2.10200000      6.39700000
H    -10.73600000      2.58800000      7.40700000
O      6.51800000     -3.73100000     15.04000000
H      6.20600000     -3.02700000     15.60900000
H      7.42500000     -3.49500000     14.84300000
O     -9.01300000     -3.35500000      9.99900000
H     -8.20200000     -2.87200000     10.15600000
H     -8.96500000     -4.10300000     10.59500000
O    -12.75000000     -8.23400000      0.73400000
H    -12.71200000     -7.32700000      1.03700000
H    -12.23800000     -8.72300000      1.37800000
O     -1.39800000     -3.67600000     11.35400000
H     -2.13100000     -3.50800000     11.94600000
H     -1.08700000     -2.80600000     11.10500000
O    -13.01200000    -11.25100000     -4.79500000
H    -13.53900000    -10.54500000     -5.16900000
H    -13.54500000    -11.59400000     -4.07800000
O     -1.52500000     13.36200000     10.77200000
H     -2.12600000     12.73100000     11.16800000
H     -2.07200000     14.12300000     10.57500000
O    -14.94900000     -6.06600000     -4.30600000
H    -15.55300000     -6.66700000     -3.86800000
H    -14.11800000     -6.54100000     -4.33500000
O      4.12000000     -1.72300000    -12.17500000
H      3.46300000     -1.80800000    -11.48400000
H      4.51100000     -2.59500000    -12.24100000
O     -3.74800000     -3.17200000     -2.42900000
H     -4.69000000     -3.02000000     -2.51100000
H     -3.67200000     -4.10900000     -2.25100000
O     -6.89600000      4.48900000    -12.09900000
H     -6.68300000      4.74700000    -12.99600000
H     -6.04700000      4.41000000    -11.66500000
O      2.72800000     16.61900000      5.76700000
H      1.86900000     16.92400000      6.05800000
H      3.35000000     17.09600000      6.31800000
O     -5.89600000     -6.36100000      7.62000000
H     -5.97800000     -7.28700000      7.85000000
H     -6.78300000     -6.09500000      7.37800000
O      4.58900000      8.96100000    -13.51500000
H      4.71600000      8.44300000    -12.72000000
H      5.16700000      8.55400000    -14.16100000
O     11.58300000     -2.83700000     12.03600000
H     11.89600000     -1.94200000     11.90500000
H     10.82700000     -2.74400000     12.61600000
O      8.27500000     -9.94600000     13.09300000
H      7.35100000     -9.90400000     12.84600000
H      8.34200000    -10.73000000     13.63800000
O     16.29000000      3.56900000     -1.34500000
H     16.89400000      4.07200000     -1.89000000
H     16.81300000      2.83400000     -1.02400000
O     -9.37800000      6.32400000      4.19400000
H     -9.76700000      5.69200000      4.79900000
H    -10.01800000      6.40200000      3.48600000
O      2.98800000      1.66100000     10.16000000
H      2.56400000      2.18900000      9.48300000
H      3.83800000      2.08000000     10.29200000
O     -7.17400000     11.18500000     -9.26500000
H     -7.17500000     12.10600000     -9.00500000
H     -7.40700000     10.71100000     -8.46700000
O     -3.42500000     -7.30500000     -1.59000000
H     -2.61400000     -6.83600000     -1.39700000
H     -3.13900000     -8.18000000     -1.85300000
O    -11.32200000     10.31000000      8.42600000
H    -10.63100000     10.72400000      7.90900000
H    -11.72300000      9.67900000      7.82900000
O      5.76700000      9.39000000     11.00900000
H      4.92700000      9.28300000     11.45600000
H      6.07400000      8.49600000     10.85900000
O     12.29600000      3.83800000    -13.18900000
H     12.00500000      3.18900000    -12.54800000
H     13.04400000      3.42700000    -13.62300000
O      6.93600000     -9.50500000      8.06600000
H      7.11100000    -10.42500000      7.86700000
H      7.32400000     -9.36800000      8.93000000
O     -9.59900000     -0.27100000     12.95000000
H     -8.95700000     -0.79300000     13.43100000
H     -9.40000000      0.63400000     13.19000000
O     -7.13000000      3.07500000    -15.31900000
H     -6.25300000      3.38800000    -15.54100000
H     -6.97800000      2.29700000    -14.78400000
O     11.09500000     11.82600000     -1.12200000
H     10.55800000     11.13400000     -0.73600000
H     11.71300000     12.06300000     -0.43100000
O    -13.60200000      3.65300000    -12.50700000
H    -12.72600000      3.60200000    -12.12500000
H    -14.18900000      3.40100000    -11.79400000
O      1.97500000      2.57200000    -16.33400000
H      1.24300000      2.71200000    -15.73400000
H      1.99800000      1.62400000    -16.46700000
O      4.55400000      4.59500000     -5.79100000
H      4.85700000      3.76100000     -5.43300000
H      4.00300000      4.35100000     -6.53500000
O     -4.74800000      4.12900000    -16.40400000
H     -3.95600000      3.59700000    -16.47800000
H     -4.64200000      4.81000000    -17.06800000
O      7.98600000      2.48300000     13.19900000
H      7.57400000      2.83100000     12.40800000
H      8.25900000      3.25900000     13.68800000
O      9.82400000      4.78000000     -8.42000000
H      9.60900000      3.84800000     -8.47200000
H     10.65600000      4.80800000     -7.94900000
O      3.93800000      3.74900000    -17.62800000
H      4.14800000      3.06200000    -18.26100000
H      3.26300000      3.36200000    -17.07000000
O     12.12700000      2.41300000     -7.92700000
H     11.63600000      2.22300000     -8.72600000
H     11.54600000      2.13700000     -7.21700000
O      4.94900000      4.95000000     14.29300000
H      5.11200000      4.42700000     15.07800000
H      4.14900000      4.57900000     13.92000000
O      4.13900000     11.19700000     -2.18800000
H      4.81700000     10.53400000     -2.32200000
H      4.49600000     11.77000000     -1.51000000
O     -3.27000000      6.60400000    -14.14800000
H     -3.33200000      7.46300000    -14.56400000
H     -4.17200000      6.38400000    -13.91400000
O     -9.34700000      2.75100000      2.15400000
H    -10.19300000      2.30600000      2.09100000
H     -9.14600000      2.75100000      3.08900000
O      3.30200000      7.13500000     -6.35600000
H      3.77600000      6.33400000     -6.13200000
H      3.72600000      7.81800000     -5.83600000
O      1.15500000      8.23100000      3.80800000
H      0.83100000      7.62000000      4.47000000
H      1.93400000      8.62200000      4.20400000
O      9.90200000      4.63900000    -14.40000000
H      9.20600000      4.86400000    -13.78200000
H     10.69500000      4.60600000    -13.86600000
O     10.19800000    -11.69100000      1.91100000
H     10.91000000    -12.08900000      1.41000000
H     10.50400000    -10.80400000      2.09900000
O     -8.70400000     -6.91500000    -13.84900000
H     -8.17800000     -7.31100000    -14.54400000
H     -8.16600000     -6.19400000    -13.52200000
O      0.61300000     -7.12200000     -8.97900000
H      0.93600000     -7.14200000     -8.07700000
H     -0.04800000     -7.81400000     -9.01100000
O      6.63600000     -0.14400000     -6.20600000
H      6.32300000     -0.83200000     -5.62000000
H      7.16800000     -0.60500000     -6.85500000
O      5.50600000     14.19000000     -4.79600000
H      6.02400000     13.47400000     -4.42900000
H      5.30400000     14.74900000     -4.04500000
O     15.22100000      0.79100000     -6.59000000
H     15.36700000      1.60400000     -7.07400000
H     14.84400000      1.07200000     -5.75700000
O     11.64700000     10.23400000     10.46600000
H     12.02500000      9.47400000     10.90800000
H     10.79500000      9.92900000     10.15300000
O     -1.13600000      5.25600000      5.66400000
H     -1.50400000      5.40000000      4.79200000
H     -0.67300000      6.06900000      5.86600000
O     -3.91500000     -8.46900000     14.63000000
H     -4.64100000     -8.82500000     14.11900000
H     -3.44100000     -7.90900000     14.01500000
O      3.56000000     15.30600000     -6.03500000
H      4.38400000     14.93300000     -5.72000000
H      3.18200000     15.73400000     -5.26700000
O     -8.90500000    -13.48500000     -3.44600000
H     -9.44200000    -13.33700000     -4.22500000
H     -9.46600000    -13.22300000     -2.71600000
O    -15.71600000     -0.60500000     -4.64300000
H    -16.52100000     -0.11000000     -4.79400000
H    -15.12600000     -0.32200000     -5.34200000
O      3.77600000      4.57000000     -2.60900000
H      3.56900000      4.50700000     -3.54200000
H      3.04000000      5.05200000     -2.23300000
O     -5.94100000      5.49600000      1.89600000
H     -5.25400000      5.00300000      1.45000000
H     -6.63500000      5.58600000      1.24300000
O     -4.02000000    -11.12500000     -0.48400000
H     -4.77000000    -10.96200000      0.08800000
H     -4.02900000    -12.07200000     -0.62700000
O     -5.21200000      0.64900000      8.02000000
H     -5.98700000      0.39500000      8.52000000
H     -4.86300000     -0.17600000      7.68300000
O      6.93700000      9.72400000     -9.38000000
H      6.79500000     10.59900000     -9.74000000
H      7.30200000      9.87900000     -8.50900000
O     -1.53500000      5.14800000      2.88600000
H     -2.25700000      4.55500000      3.09500000
H     -1.66400000      5.36600000      1.96200000
O    -12.11700000      5.63500000      8.37800000
H    -12.19800000      6.45300000      7.88800000
H    -11.17800000      5.44700000      8.37700000
O     11.23800000     -0.08700000     -9.25700000
H     11.63300000      0.40000000     -9.98000000
H     11.97900000     -0.50100000     -8.81400000
O     -3.08100000      9.34700000      6.84000000
H     -2.31700000      9.01900000      7.31400000
H     -2.85400000      9.24000000      5.91700000
O     -9.81100000     14.12800000      2.85400000
H    -10.07300000     14.94500000      3.27800000
H     -9.10200000     13.79200000      3.40100000
O     14.99500000     -4.16600000      6.01100000
H     14.14400000     -3.75400000      6.16000000
H     15.29000000     -4.42800000      6.88300000
O     -5.41500000      5.74500000     11.44900000
H     -4.62000000      6.24100000     11.25500000
H     -6.12800000      6.36300000     11.29000000
O     12.11100000     -1.68700000     -4.85100000
H     12.67700000     -1.14100000     -4.30600000
H     11.41600000     -1.97700000     -4.26000000
O     -2.09200000      9.33000000     -1.89200000
H     -2.42700000      8.50800000     -2.25100000
H     -2.83900000      9.92800000     -1.92700000
O      2.27900000     -4.42500000     17.16400000
H      2.65800000     -3.77000000     17.75000000
H      2.18600000     -3.97100000     16.32600000
O      3.01800000     -4.49400000      3.56800000
H      3.02100000     -5.35100000      3.99300000
H      2.62300000     -4.65300000      2.71000000
O    -10.84100000      2.37700000     -5.21200000
H    -11.46100000      1.79500000     -4.77300000
H    -10.82200000      2.06700000     -6.11800000
O      1.74000000     -4.45400000    -16.02400000
H      1.80600000     -5.27400000    -16.51200000
H      1.83100000     -4.71200000    -15.10700000
O      8.98800000     -2.86800000     13.20500000
H      8.28300000     -2.27100000     12.95600000
H      8.85000000     -3.64300000     12.66100000
O     -2.66900000    -10.37400000     -4.41500000
H     -2.41400000     -9.63400000     -4.96600000
H     -2.52500000    -10.06700000     -3.52000000
O     -5.98200000      0.66800000     -8.85200000
H     -5.77200000     -0.26200000     -8.77300000
H     -6.52800000      0.85600000     -8.08800000
O      4.19100000     13.77900000      1.44600000
H      3.87200000     13.24500000      2.17400000
H      3.63900000     13.52900000      0.70500000
O    -14.81700000      3.98500000      6.99200000
H    -15.22700000      3.71700000      6.17000000
H    -15.55100000      4.20800000      7.56500000
O     -7.89900000     -4.83300000     12.22600000
H     -7.30200000     -4.29400000     12.74400000
H     -7.33900000     -5.50200000     11.83200000
O      2.00000000     -1.48600000     -9.43700000
H      1.09000000     -1.76800000     -9.53400000
H      1.96400000     -0.53200000     -9.50800000
O     -3.66600000     -1.56900000    -18.09300000
H     -3.62400000     -2.29300000    -17.46800000
H     -3.29000000     -1.92500000    -18.89800000
O    -16.09200000     -6.39400000      1.19900000
H    -16.32100000     -6.38300000      2.12800000
H    -15.78000000     -7.28500000      1.04000000
O      1.15900000      0.85900000    -12.98100000
H      0.93400000      1.54200000    -12.35000000
H      0.42800000      0.24300000    -12.93800000
O     -5.34800000     -0.24800000     14.22400000
H     -4.76100000      0.49900000     14.09900000
H     -5.95100000     -0.20400000     13.48200000
O      3.11600000     -0.16900000      7.76200000
H      2.49000000     -0.76300000      7.34700000
H      2.59200000      0.33400000      8.38400000
O      2.05000000      2.73500000     16.90100000
H      1.93500000      3.47600000     17.49500000
H      2.97400000      2.50100000     16.98700000
O      9.40600000     -3.41100000     -5.91100000
H      9.76200000     -2.60400000     -5.53800000
H      9.36900000     -3.24400000     -6.85300000
O     -7.17500000     -2.50900000     -8.71900000
H     -7.90200000     -3.02200000     -9.07200000
H     -6.41300000     -2.79300000     -9.22600000
O     15.80500000     -0.92600000      3.89200000
H     16.31000000     -1.24100000      3.14300000
H     16.41800000     -0.95900000      4.62600000
O     -6.72400000     12.65000000     10.21300000
H     -6.54200000     11.71100000     10.17400000
H     -6.16400000     13.03100000      9.53700000
O      4.65000000    -11.15100000     -7.89600000
H      4.62700000    -11.94800000     -7.36700000
H      5.55900000    -10.85700000     -7.84700000
O     -7.41100000     -1.20200000     -0.67400000
H     -8.13600000     -0.58700000     -0.78200000
H     -7.47400000     -1.49000000      0.23600000
O      6.26600000      1.36500000     -9.92300000
H      5.51700000      0.99000000     -9.46000000
H      6.06700000      2.29900000     -9.98400000
O      7.49800000      0.82200000    -14.34400000
H      7.96000000      1.08900000    -13.55000000
H      7.30700000     -0.10600000    -14.21000000
O      4.89500000     -4.96100000      7.65900000
H      4.49900000     -5.83100000      7.71500000
H      5.51400000     -5.02700000      6.93200000
O      4.70300000     -3.58800000      0.47700000
H      5.22400000     -4.39100000      0.49000000
H      3.84100000     -3.86700000      0.17000000
O      1.07200000     -8.13200000      4.09300000
H      0.43200000     -8.14200000      4.80500000
H      0.58800000     -7.78900000      3.34200000
O    -12.52300000      7.31200000      4.42700000
H    -13.08100000      6.58300000      4.15600000
H    -12.12800000      7.62800000      3.61400000
O      8.24700000      6.76200000     -6.77600000
H      7.43900000      6.58000000     -6.29600000
H      8.33000000      6.03200000     -7.38900000
O     -0.33300000    -17.45500000     -4.89500000
H     -1.23700000    -17.75100000     -4.78500000
H     -0.33700000    -16.55200000     -4.57700000
O     13.05800000     -5.98700000     -7.44700000
H     12.46900000     -5.82000000     -6.71100000
H     13.30600000     -5.11600000     -7.75800000
O     -4.63800000     -0.97600000     16.72200000
H     -4.90400000     -0.58500000     15.89000000
H     -3.68800000     -1.06900000     16.64900000
O     -0.48400000      3.56800000     -4.56300000
H      0.23700000      4.17900000     -4.41100000
H     -0.95500000      3.93500000     -5.31100000
O     12.58300000     -2.84200000      6.41500000
H     12.13100000     -2.97000000      7.24900000
H     11.88300000     -2.84200000      5.76200000
O     -8.79800000     -4.57200000     -9.82300000
H     -9.43700000     -4.93500000     -9.21000000
H     -8.57000000     -5.30500000    -10.39400000
O      7.84900000      4.88700000     14.46400000
H      6.90800000      4.96400000     14.30500000
H      8.02100000      5.49600000     15.18200000
O    -10.16000000     -7.91900000      5.02200000
H    -10.81000000     -8.28900000      4.42500000
H     -9.65700000     -7.31100000      4.48000000
O     -4.07700000      3.54700000      0.39900000
H     -4.39100000      3.66000000     -0.49900000
H     -3.19400000      3.91600000      0.39200000
O      9.79800000     10.67300000      3.19800000
H      9.00900000     10.17100000      2.99100000
H     10.04600000     10.37900000      4.07400000
O     -7.23500000      1.73900000     -2.04900000
H     -7.57800000      1.32500000     -1.25700000
H     -7.22700000      1.03800000     -2.70100000
O     -5.33500000      7.75500000      7.74700000
H     -4.57000000      8.26300000      7.47600000
H     -5.07700000      6.84300000      7.60900000
O     -5.87600000      9.26600000     -6.69200000
H     -5.16300000      9.46000000     -7.30100000
H     -6.13200000     10.12100000     -6.34400000
O      4.28800000      7.05400000      9.32200000
H      4.77900000      6.46800000      9.89900000
H      4.30700000      6.62100000      8.46900000
O     -3.90900000    -14.05600000     -1.30300000
H     -3.56300000    -13.78900000     -2.15400000
H     -3.62000000    -14.96300000     -1.20000000
O     -1.14600000     -5.62700000     -3.44700000
H     -0.98000000     -4.68500000     -3.48000000
H     -0.86800000     -5.88800000     -2.56900000
O      5.47100000      6.48400000    -12.33200000
H      5.90100000      5.97900000    -13.02200000
H      6.14400000      6.59300000    -11.66000000
O     12.01200000     -7.88300000     10.69200000
H     11.96100000     -8.82000000     10.50100000
H     11.59500000     -7.79000000     11.54800000
O     -4.08400000    -15.94700000     -6.95400000
H     -4.76400000    -15.30200000     -6.75900000
H     -3.27300000    -15.53900000     -6.64900000
O     15.78100000     -6.56400000      5.19200000
H     15.36100000     -5.76100000      5.49800000
H     16.00700000     -7.03600000      5.99400000
O     -5.76300000      8.36900000     14.48900000
H     -5.33100000      9.01700000     13.93100000
H     -5.26500000      7.56400000     14.34900000
O      7.26900000     -4.96300000      2.74900000
H      6.86600000     -5.58600000      2.14500000
H      7.77600000     -5.50700000      3.35200000
O    -12.68600000     -7.39700000     -3.63400000
H    -12.03500000     -7.91500000     -3.16000000
H    -12.21300000     -7.05400000     -4.39200000
O     -0.35200000     -6.81700000     -1.17000000
H      0.02800000     -7.63400000     -0.84400000
H     -0.13100000     -6.16800000     -0.50300000
O     -3.81800000     12.20200000     11.61500000
H     -4.13300000     11.32600000     11.39200000
H     -4.61300000     12.73200000     11.68500000
O      7.73000000    -12.07500000     10.02700000
H      8.04800000    -11.18000000     10.14900000
H      8.45900000    -12.62800000     10.30700000
O      1.15900000    -11.92000000     -9.55400000
H      1.42500000    -12.56000000    -10.21400000
H      1.44900000    -12.29800000     -8.72400000
O      0.44100000     17.76300000     -1.31600000
H      0.53700000     18.41500000     -0.62200000
H     -0.09300000     18.19800000     -1.98100000
O      7.18800000     -5.71500000      6.21200000
H      7.29500000     -6.62900000      5.94900000
H      8.03200000     -5.30900000      6.01600000
O      0.76700000      1.12600000     11.52900000
H      1.69800000      1.21500000     11.32800000
H      0.32200000      1.53700000     10.78800000
O      1.26400000     14.78000000      4.09400000
H      1.48600000     14.99100000      5.00000000
H      1.50900000     13.86000000      3.99500000
O    -10.46200000      7.63100000     -5.09700000
H    -11.40700000      7.69000000     -5.23800000
H    -10.15500000      7.02800000     -5.77400000
O     -1.94800000     -2.45000000     -4.15500000
H     -2.79400000     -2.48000000     -3.70800000
H     -1.44800000     -1.79000000     -3.67500000
O      0.50400000    -11.75000000      6.67400000
H      0.63300000    -12.68900000      6.54400000
H      1.16300000    -11.33700000      6.11600000
O      0.96600000      9.79600000     10.46900000
H      1.27400000      9.88100000     11.37100000
H      0.03300000      9.59800000     10.55200000
O      0.73900000     11.08100000      0.36700000
H      0.26100000     10.58100000      1.02900000
H      1.65900000     10.98100000      0.61100000
O      9.45100000     -7.32800000     -1.97200000
H      9.39900000     -7.68200000     -2.86000000
H     10.39000000     -7.25400000     -1.79900000
O     -5.16100000     -3.32900000     13.18100000
H     -4.76300000     -2.67900000     13.76000000
H     -4.77800000     -3.15200000     12.32200000
O     12.04200000      0.10800000     14.44100000
H     11.72900000      0.40700000     13.58700000
H     11.76800000      0.79400000     15.05000000
O      6.46400000     -9.69000000     -5.49300000
H      6.79600000     -9.95000000     -6.35300000
H      5.79000000     -9.03800000     -5.68400000
O     -0.16100000     10.96500000    -14.11300000
H     -0.67300000     10.94800000    -14.92100000
H      0.70900000     10.66200000    -14.37500000
O      8.74700000      4.78600000     -4.20200000
H      9.34100000      5.51900000     -4.03800000
H      7.91200000      5.19800000     -4.42100000
O      1.03400000      5.01400000    -14.08100000
H      1.80600000      4.47300000    -14.24800000
H      1.21900000      5.84100000    -14.52700000
O    -11.98900000     -1.11000000      0.15800000
H    -12.93800000     -1.11500000      0.28200000
H    -11.82500000     -1.81900000     -0.46400000
O    -12.54900000      2.78600000      6.52100000
H    -13.00400000      3.61000000      6.69200000
H    -13.17900000      2.10900000      6.76500000
O     -9.06800000     -9.84900000     -0.05800000
H     -8.97500000    -10.67400000      0.41900000
H     -8.28400000     -9.80000000     -0.60500000
O      1.12200000     -3.15500000     -4.32900000
H      1.30100000     -3.52800000     -5.19200000
H      1.77300000     -2.46000000     -4.22800000
O    -12.87700000      8.71900000     -9.24100000
H    -12.19200000      8.47500000     -9.86400000
H    -13.01400000      7.93100000     -8.71600000
O     13.17300000     -1.43300000     -0.15200000
H     12.71400000     -2.24700000     -0.36100000
H     14.09600000     -1.63100000     -0.30700000
O     -5.13600000     12.56300000      6.27300000
H     -5.30300000     12.78100000      5.35600000
H     -5.80900000     13.04000000      6.75900000
O     -3.42200000      3.19500000      3.92400000
H     -3.25700000      2.75500000      4.75800000
H     -3.39600000      2.49400000      3.27300000
O      5.73600000     12.26500000     10.70000000
H      6.27400000     12.45400000      9.93100000
H      5.63600000     11.31300000     10.69300000
O    -11.41500000      9.99800000     -7.31100000
H    -11.68700000      9.53900000     -8.10500000
H    -12.09100000      9.78600000     -6.66800000
O     -7.84000000     12.72700000      4.26900000
H     -7.61200000     11.85100000      3.95700000
H     -7.06300000     13.25500000      4.09000000
O      5.27100000     -9.65900000    -13.78200000
H      5.03300000     -8.73900000    -13.66300000
H      5.31700000    -10.01100000    -12.89300000
O     10.29900000     14.62300000      2.34600000
H     10.92900000     13.92300000      2.51800000
H     10.79500000     15.27400000      1.84900000
O    -13.57300000     -3.83700000      8.16000000
H    -12.71600000     -3.48300000      8.39900000
H    -14.20000000     -3.21500000      8.52900000
O     -8.81300000    -11.71100000     -8.56600000
H     -9.60000000    -11.18900000     -8.72300000
H     -8.20800000    -11.10900000     -8.13400000
O      6.11100000      1.55200000     14.77900000
H      5.79400000      0.69900000     14.48200000
H      6.81700000      1.77100000     14.17000000
O     -0.59500000     -0.35900000      5.33900000
H     -0.15100000      0.40900000      4.97900000
H     -0.01600000     -1.09100000      5.12800000
O     -3.18300000      6.32900000     -9.63000000
H     -3.30700000      7.12300000    -10.14900000
H     -3.78200000      6.43000000     -8.89000000
O     10.65300000     -2.67000000      4.27300000
H     10.26000000     -3.48900000      4.57600000
H     10.22000000     -1.99100000      4.79000000
O     -6.35800000     -4.24800000    -15.52300000
H     -6.43000000     -3.54700000    -14.87500000
H     -7.25000000     -4.36400000    -15.85000000
O      9.75800000     14.21100000     -6.45500000
H     10.06400000     13.31700000     -6.30500000
H      9.32200000     14.45500000     -5.63800000
O      1.75400000      9.01300000     -4.32600000
H      0.82400000      8.79900000     -4.24900000
H      1.78900000      9.69300000     -4.99900000
O     -4.89500000    -15.43400000      4.54700000
H     -5.09400000    -15.46600000      3.61100000
H     -5.56400000    -15.98600000      4.95200000
O      2.69900000      6.48500000    -11.50600000
H      3.05000000      5.74200000    -11.01400000
H      3.43800000      6.79800000    -12.02700000
O     17.64100000      2.40500000      0.90300000
H     18.20200000      1.63300000      0.82400000
H     17.09100000      2.22400000      1.66600000
O      5.19100000     -0.85400000     13.83900000
H      4.49100000     -0.29500000     13.50200000
H      5.40500000     -1.43600000     13.11000000
O     11.24600000     -3.15900000     -9.03400000
H     11.85800000     -3.57500000     -9.64100000
H     11.73400000     -3.08700000     -8.21300000
O     -0.39300000      2.84700000    -14.86100000
H     -0.02700000      3.66800000    -14.53400000
H     -0.98100000      2.55300000    -14.16500000
O      0.55400000     -2.77500000      5.05900000
H      0.38200000     -3.64400000      5.42100000
H      1.38900000     -2.86700000      4.60000000
O     -5.07500000      2.13400000    -13.27000000
H     -4.31800000      2.70100000    -13.11900000
H     -5.65700000      2.30900000    -12.53000000
O      0.80600000    -11.69600000     13.61700000
H      0.81100000    -12.29300000     14.36600000
H      1.55600000    -11.11900000     13.76600000
O    -13.44300000     -5.55700000      1.54400000
H    -12.80900000     -5.31600000      2.22000000
H    -14.26000000     -5.70100000      2.02300000
O    -11.05200000    -12.80400000     -1.60900000
H    -11.59000000    -13.51800000     -1.95000000
H    -11.67000000    -12.24000000     -1.14300000
O      2.20600000     -9.93700000      8.85800000
H      2.52800000    -10.41800000      9.62000000
H      1.68900000    -10.57800000      8.37000000
O      6.47400000     -0.31500000     -1.42100000
H      7.30700000      0.15200000     -1.34700000
H      6.46100000     -0.90300000     -0.66600000
O      4.83000000      2.17900000     17.30100000
H      5.35300000      1.92300000     16.54100000
H      5.18700000      3.02800000     17.56200000
O      3.62900000     12.30800000    -10.97300000
H      4.00100000     12.06900000    -10.12400000
H      4.07300000     11.73500000    -11.59900000
O      8.80900000     -6.48900000      4.14500000
H      8.55800000     -7.39000000      4.34600000
H      9.59400000     -6.33600000      4.67000000
O    -15.85400000      2.26400000      9.24400000
H    -15.36900000      1.47000000      9.01800000
H    -16.70400000      1.94700000      9.55100000
O     -4.13200000    -11.52500000      9.96700000
H     -3.28300000    -11.77300000      9.60200000
H     -4.29800000    -12.17400000     10.65100000
O     -1.38000000      4.73100000     -2.26100000
H     -0.47500000      4.99400000     -2.09400000
H     -1.39100000      4.48700000     -3.18700000
O     10.06400000     11.50300000     -7.23300000
H     10.79000000     11.13100000     -6.73300000
H     10.41000000     11.60600000     -8.11900000
O     -0.98700000     -5.46500000      6.39700000
H     -1.68100000     -5.84000000      6.93900000
H     -0.35200000     -6.17400000      6.29600000
O      2.07800000     -5.43600000    -12.90900000
H      2.56300000     -5.79100000    -12.16400000
H      1.31500000     -5.01100000    -12.51700000
O    -14.77000000     -0.91200000     -0.17700000
H    -15.12500000     -1.53800000     -0.80700000
H    -15.51200000     -0.69200000      0.38700000
O     -5.10000000    -13.43400000     -6.44200000
H     -5.62500000    -13.65600000     -5.67300000
H     -5.34700000    -12.53200000     -6.64800000
O      6.05700000     -6.44600000     -9.74700000
H      6.47100000     -6.53400000     -8.88800000
H      6.33200000     -7.22700000    -10.22700000
O     11.27300000      1.55200000    -11.73000000
H     11.58100000      0.69700000    -12.02800000
H     10.32000000      1.50300000    -11.80600000
O     -3.29500000     -0.25500000     11.87000000
H     -3.43900000     -0.72000000     12.69500000
H     -2.41100000     -0.50800000     11.60400000
O    -11.11700000     -1.25600000      4.49900000
H    -10.73800000     -1.79500000      3.80400000
H    -10.40400000     -0.67500000      4.76600000
O      2.70500000      4.07700000      8.90000000
H      3.52800000      4.49100000      9.16300000
H      2.36800000      4.63800000      8.20100000
O      7.96700000     16.25300000      2.69100000
H      8.79100000     15.76700000      2.73100000
H      7.31300000     15.64400000      3.03400000
O     -4.83200000     11.20300000      8.54900000
H     -4.75200000     10.29100000      8.26900000
H     -4.87400000     11.70100000      7.73300000
O      4.72400000     13.01000000     -8.07000000
H      4.33200000     13.21500000     -7.22100000
H      5.59000000     13.41600000     -8.03900000
O    -14.16600000      0.20900000     -6.54400000
H    -14.81000000      0.74400000     -7.00700000
H    -13.48300000      0.04200000     -7.19300000
O     -9.10400000      9.34500000     -0.10700000
H     -9.03700000      9.90800000      0.66500000
H     -8.19800000      9.13100000     -0.32700000
O     14.60200000      3.54600000     -7.61600000
H     13.74800000      3.16300000     -7.81500000
H     14.82400000      4.05500000     -8.39500000
O      4.09800000    -11.31500000     -4.73300000
H      4.91700000    -11.35800000     -5.22500000
H      4.35000000    -11.50500000     -3.83000000
O      3.35500000     16.48100000     -0.53300000
H      3.48200000     16.38300000      0.41100000
H      2.55900000     17.00600000     -0.61500000
O      2.06000000     15.20300000     -3.80700000
H      1.48100000     15.33800000     -3.05700000
H      2.09400000     14.25200000     -3.91500000
O      7.31900000      7.85100000      8.22400000
H      6.52900000      7.41900000      8.54900000
H      7.81700000      7.15300000      7.79900000
O     -4.65600000     -9.46600000     11.86400000
H     -4.43800000    -10.09100000     11.17200000
H     -5.09700000     -9.99300000     12.53200000
O      2.85200000     -0.10000000      4.81300000
H      3.51400000      0.33800000      5.34800000
H      2.87700000     -1.01300000      5.10100000
O     -2.09000000     -9.66700000     -1.97400000
H     -1.18100000     -9.92900000     -1.83200000
H     -2.59400000    -10.21200000     -1.37000000
O    -13.33400000     -0.07300000      3.16500000
H    -12.63600000     -0.45300000      3.69900000
H    -13.94600000     -0.79500000      3.02200000
O     -8.09100000     13.96200000     -4.55800000
H     -8.66800000     14.10100000     -5.31000000
H     -8.63900000     14.15300000     -3.79700000
O     -5.78400000     -6.61800000     -0.19200000
H     -5.78800000     -5.66700000     -0.30200000
H     -4.96300000     -6.90200000     -0.59300000
O      9.17300000      9.29700000      9.88500000
H      9.27700000      8.40300000     10.21100000
H      8.26900000      9.33400000      9.57100000
O    -15.67100000     -9.11700000      1.21300000
H    -14.89000000     -9.16200000      0.66200000
H    -16.34000000     -9.59400000      0.72000000
O      1.05400000    -14.06500000      9.39600000
H      0.71700000    -13.26400000      9.79600000
H      1.99900000    -14.02800000      9.54500000
O     -0.61400000      2.41600000      9.35700000
H     -1.57100000      2.43800000      9.37100000
H     -0.38600000      2.52000000      8.43300000
O      6.26500000     -6.50200000      0.80800000
H      6.86100000     -6.48800000      0.06000000
H      5.39100000     -6.52400000      0.41800000
O      6.96900000     -6.68100000     -6.94900000
H      6.07800000     -6.93800000     -6.71100000
H      7.05300000     -5.78300000     -6.62800000
O      3.75600000     -7.37700000      8.94900000
H      3.19400000     -8.14500000      9.04500000
H      4.28400000     -7.36400000      9.74700000
O     -0.26700000    -15.90800000     -0.15500000
H     -0.19500000    -16.30200000     -1.02500000
H     -1.09700000    -16.23600000      0.18900000
O      4.29900000    -12.98400000      5.94400000
H      4.28000000    -13.15400000      6.88600000
H      3.38500000    -12.81200000      5.71400000
O      2.57400000      3.72200000     13.57600000
H      2.04300000      3.37500000     12.85900000
H      1.94300000      4.14500000     14.15800000
O     -9.16600000      5.00900000     10.71900000
H     -9.36800000      5.29000000      9.82700000
H     -8.40000000      5.52900000     10.96600000
O      3.72900000     -7.19800000     -0.11900000
H      3.74400000     -7.29200000     -1.07100000
H      3.96400000     -8.06500000      0.21100000
O      5.78900000     -1.08200000      5.79800000
H      5.10900000     -1.55700000      6.27500000
H      5.76800000     -1.45500000      4.91700000
O    -15.68000000      3.22100000     -7.11000000
H    -14.96200000      3.55800000     -6.57500000
H    -16.31000000      3.94100000     -7.14700000
O     11.18900000      3.39600000      0.70000000
H     12.10900000      3.58900000      0.51600000
H     11.04500000      2.53200000      0.31200000
O    -12.17500000      1.51800000      1.23900000
H    -12.51700000      1.13400000      0.43100000
H    -12.40700000      0.88700000      1.92100000
O      9.77500000     -4.59600000      8.03700000
H     10.21100000     -5.18600000      7.42300000
H      8.98000000     -5.06300000      8.29500000
O     -1.49800000     -5.10500000    -14.07500000
H     -1.05900000     -4.69900000    -13.32800000
H     -1.52200000     -6.03800000    -13.86100000
O    -13.83600000      1.06300000     -1.70000000
H    -14.21500000      0.37300000     -1.15600000
H    -13.47400000      0.60100000     -2.45500000
O    -13.81400000     -5.23800000     -1.17100000
H    -13.51700000     -5.23800000     -0.26100000
H    -13.47400000     -6.05600000     -1.53400000
O     14.12300000      5.07200000     -3.21300000
H     13.78300000      4.41500000     -3.82000000
H     14.22000000      4.60400000     -2.38300000
O     11.98300000     -7.08000000     -1.37800000
H     12.30500000     -7.96000000     -1.57100000
H     12.18600000     -6.94900000     -0.45100000
O     13.80300000    -11.33200000      2.71600000
H     13.55000000    -12.07200000      3.26900000
H     13.52100000    -11.58400000      1.83700000
O    -12.99100000      0.90400000     -9.07700000
H    -12.65600000      1.42200000     -9.80900000
H    -13.73300000      0.42300000     -9.44300000
O      2.12100000     -4.11400000      9.16100000
H      2.87400000     -4.69400000      9.04200000
H      1.47500000     -4.65100000      9.61900000
O     -3.13200000     16.99000000      7.13100000
H     -2.86300000     16.38700000      6.43800000
H     -3.21900000     17.83600000      6.69200000
O    -10.73500000     -9.52500000     -6.21100000
H    -11.04400000     -9.67200000     -7.10400000
H    -11.00900000    -10.30600000     -5.73100000
O     -9.42400000      0.59000000     -0.49300000
H     -9.72900000      1.11900000     -1.23000000
H    -10.22500000      0.32300000     -0.04200000
O     16.81400000      0.24200000     -3.38600000
H     16.08800000      0.51700000     -2.82600000
H     16.98700000      1.00100000     -3.94300000
O     -5.50100000     -3.80700000     17.02900000
H     -5.18000000     -2.97200000     16.68900000
H     -4.73100000     -4.37500000     17.03400000
O     13.01500000     -4.03900000      2.56300000
H     13.90700000     -4.36200000      2.69100000
H     13.03900000     -3.13700000      2.88300000
O     -2.30800000    -16.93100000      4.37400000
H     -2.28500000    -17.87500000      4.22000000
H     -3.23600000    -16.73100000      4.50000000
O     16.57100000      1.88700000      3.48400000
H     16.50400000      2.29600000      4.34700000
H     16.00200000      1.11900000      3.53900000
O     13.17200000     -9.80100000     -1.99300000
H     12.87600000     -9.62500000     -2.88600000
H     12.70200000    -10.59500000     -1.73700000
O      7.37100000    -10.64800000     -8.30400000
H      7.76200000    -11.51100000     -8.44100000
H      8.01800000    -10.03400000     -8.65200000
O    -12.69200000      0.62200000     -4.30300000
H    -13.22600000      0.47800000     -5.08400000
H    -12.48200000     -0.25800000     -3.99000000
O     10.86600000      2.27300000     -5.35600000
H     10.38800000      3.00500000     -4.96600000
H     10.42500000      1.49300000     -5.02000000
O     -2.25900000      3.31200000     -6.94600000
H     -2.77700000      3.01400000     -6.19900000
H     -2.84400000      3.21600000     -7.69700000
O    -11.01400000      7.48900000    -11.23000000
H    -10.14700000      7.40900000    -10.83300000
H    -10.85200000      7.90200000    -12.07800000
O     -2.64500000      3.99800000     11.72300000
H     -2.91000000      3.38700000     11.03600000
H     -1.69400000      4.05800000     11.63700000
O     12.64100000      2.43800000      3.51700000
H     12.97000000      1.64500000      3.94000000
H     12.97100000      3.15400000      4.06000000
O     -8.06400000    -15.66300000     -5.73600000
H     -7.57800000    -15.06400000     -5.16900000
H     -8.98400000    -15.45500000     -5.57200000
O      5.43300000     -5.22200000     13.10900000
H      5.78800000     -4.71400000     13.83900000
H      4.99300000     -4.57400000     12.55900000
O      5.07800000      4.50700000     -0.26200000
H      4.39600000      4.80700000     -0.86300000
H      5.86600000      4.44900000     -0.80300000
O     10.02800000      7.42100000     -1.60500000
H      9.39100000      6.92800000     -1.08800000
H      9.56600000      7.63000000     -2.41700000
O    -12.08400000     -4.85900000      3.60700000
H    -12.39200000     -4.20200000      4.23100000
H    -11.13100000     -4.85100000      3.70100000
O     -1.77100000      2.77900000    -10.34400000
H     -1.10500000      3.39800000    -10.04500000
H     -2.40300000      2.74200000     -9.62700000
O     13.30600000     -1.22900000      2.57300000
H     13.17800000     -1.09700000      1.63300000
H     14.25500000     -1.29600000      2.67800000
O      6.52700000     -2.94300000    -15.88100000
H      7.13000000     -2.58800000    -16.53400000
H      5.69700000     -2.49900000    -16.05600000
O     15.01700000      7.69300000     -1.21800000
H     14.39900000      8.40900000     -1.36000000
H     14.60300000      6.93300000     -1.62700000
O      1.35900000      5.76100000     -4.86600000
H      0.75300000      6.08700000     -5.53100000
H      1.97400000      6.48200000     -4.72800000
O     -7.77300000    -10.45200000     -3.19100000
H     -8.07900000    -11.32500000     -2.94700000
H     -7.06400000    -10.61200000     -3.81400000
O      8.04600000      4.90600000    -12.47100000
H      8.03000000      5.58800000    -11.79900000
H      7.47600000      4.21800000    -12.12800000
O      7.71800000     -0.63000000     11.85400000
H      6.85600000     -0.47300000     11.46700000
H      8.26400000      0.08100000     11.51700000
O     -1.65300000     -0.59800000    -14.88700000
H     -1.75200000     -0.47700000    -13.94300000
H     -1.23700000     -1.45500000    -14.97700000
O     -8.50800000     10.17600000      2.82800000
H     -7.74200000      9.69500000      2.51300000
H     -8.72800000      9.75800000      3.66000000
O     -6.44900000     -2.49000000     -2.96600000
H     -6.65500000     -1.90800000     -2.23500000
H     -6.81500000     -3.33600000     -2.70900000
O     -7.67700000     -1.79000000     13.81900000
H     -6.96800000     -1.99600000     14.42800000
H     -8.30100000     -2.50800000     13.92500000
O      6.45500000    -10.55200000    -11.38700000
H      5.65500000    -11.01500000    -11.13900000
H      7.04700000    -11.24000000    -11.68900000
O     -4.09400000     -2.91300000     10.29900000
H     -3.95400000     -3.56300000      9.61100000
H     -3.64300000     -2.12900000      9.98400000
O    -10.72500000      1.45100000     -7.88700000
H    -11.50500000      1.04000000     -8.26100000
H    -10.09300000      0.73700000     -7.80700000
O      1.39100000     16.04200000      8.78600000
H      0.99100000     15.23000000      9.09800000
H      2.33300000     15.88400000      8.84900000
O     -7.63700000      7.23700000     -8.48500000
H     -7.95300000      7.21800000     -9.38900000
H     -7.87000000      8.11000000     -8.16900000
O     -0.37800000     12.18900000     -7.18400000
H     -0.30600000     11.23600000     -7.23400000
H     -0.21900000     12.39300000     -6.26300000
O     -7.89800000     -4.19500000    -12.64800000
H     -7.97300000     -3.98300000    -11.71800000
H     -7.05900000     -3.81900000    -12.91400000
O      1.04700000     14.84600000     -7.98300000
H      1.76200000     14.93500000     -7.35200000
H      0.82800000     13.91400000     -7.96600000
O      3.39300000     12.97200000      9.10100000
H      3.98400000     12.42400000      9.61700000
H      2.79200000     13.34800000      9.74400000
O    -14.33600000     -3.46500000     -4.91300000
H    -15.16900000     -3.04300000     -5.12300000
H    -14.58400000     -4.27700000     -4.47000000
O      3.76400000    -15.02000000     -4.55900000
H      3.42800000    -15.78300000     -5.02900000
H      3.03100000    -14.40500000     -4.54600000
O     -4.10400000     -4.33900000      7.86200000
H     -4.94000000     -4.79800000      7.78400000
H     -3.50900000     -4.98700000      8.23900000
O     18.77800000      0.99100000     -1.60200000
H     17.88100000      0.85600000     -1.90800000
H     19.32700000      0.69400000     -2.32700000
O    -12.21200000     -0.90700000     13.53500000
H    -11.27100000     -1.06700000     13.61400000
H    -12.54300000     -0.97800000     14.43100000
O     17.01700000     -1.92700000      1.64600000
H     16.76600000     -2.80200000      1.94400000
H     16.64500000     -1.85800000      0.76600000
O     -6.16500000      9.42300000    -11.31200000
H     -6.86200000      9.69200000    -11.91100000
H     -6.19200000     10.06900000    -10.60700000
O      7.21900000    -11.83200000      6.03300000
H      6.31500000    -12.14000000      5.98200000
H      7.45300000    -11.62700000      5.12800000
O     14.93900000      1.23600000     -1.79200000
H     14.59600000      0.77200000     -1.02800000
H     15.23900000      2.07700000     -1.44700000
O     12.36100000      6.93000000     -4.83600000
H     11.43300000      7.13100000     -4.71700000
H     12.62300000      6.50800000     -4.01800000
O      7.71900000      1.97800000      5.35000000
H      7.15000000      1.89700000      4.58400000
H      8.58800000      2.15000000      4.98500000
O      9.61700000     12.54500000      9.76900000
H     10.01100000     12.65500000      8.90400000
H      9.45800000     11.60400000      9.84200000
O      3.58100000     16.35400000      2.21500000
H      3.14800000     16.38900000      3.06800000
H      3.99500000     15.49100000      2.19200000
O      8.82300000     -0.97200000      5.56300000
H      7.89700000     -0.74600000      5.47300000
H      9.08700000     -0.57400000      6.39200000
O     12.73200000      8.73800000      1.93600000
H     11.83000000      9.04500000      1.84800000
H     12.78000000      7.96800000      1.36900000
O      5.04300000      4.98600000     11.05500000
H      5.25200000      4.09100000     10.78800000
H      4.98500000      4.94400000     12.00900000
O     16.30500000     -5.25100000     -5.24700000
H     16.24900000     -4.47200000     -4.69300000
H     17.06900000     -5.72500000     -4.91800000
O     10.08300000      7.26300000     -9.91200000
H      9.98700000      6.44600000     -9.42300000
H     10.29000000      7.91800000     -9.24600000
O     -5.44300000     -7.65200000    -13.30900000
H     -5.93800000     -8.44200000    -13.09300000
H     -5.99600000     -7.18700000    -13.93600000
O     -0.92400000      6.15600000     -6.55800000
H     -0.84900000      6.80500000     -7.25800000
H     -1.35000000      5.40600000     -6.97200000
O      2.31500000     -7.04900000     -2.64300000
H      1.41600000     -6.73000000     -2.71300000
H      2.32600000     -7.85200000     -3.16300000
O    -14.50400000      3.26800000     -0.33600000
H    -14.38900000      2.43700000     -0.79800000
H    -13.77200000      3.30100000      0.28100000
O     -9.01900000     10.07100000     -4.16800000
H     -9.51300000      9.31000000     -4.47100000
H     -9.61200000     10.51500000     -3.56100000
O     10.32200000      2.47200000     15.28200000
H      9.79000000      2.62400000     16.06300000
H      9.68500000      2.32700000     14.58300000
O      7.11800000      3.79200000     -7.26200000
H      7.82000000      3.33700000     -6.79600000
H      6.50200000      4.04900000     -6.57700000
O     11.38100000      8.42300000     -7.46300000
H     11.63300000      7.96900000     -6.65800000
H     12.02600000      9.12500000     -7.55400000
O     -4.05000000     -4.28100000    -13.30500000
H     -3.16700000     -4.35000000    -13.66800000
H     -4.44400000     -5.13800000    -13.47100000
O      5.27900000     -7.13000000     10.98500000
H      5.35100000     -6.40000000     11.60000000
H      5.65700000     -7.87500000     11.45200000
O      5.75200000      2.12600000     10.33000000
H      5.86000000      1.25700000     10.71600000
H      6.03200000      2.02000000      9.42000000
O     -6.58000000    -16.92000000     -2.49400000
H     -6.44200000    -17.68500000     -3.05400000
H     -6.13400000    -16.20600000     -2.95000000
O     -2.99800000     -7.94300000     -6.82900000
H     -3.18400000     -8.82600000     -7.15000000
H     -3.64900000     -7.39000000     -7.26000000
O      5.39700000     15.28900000     -2.18100000
H      5.90900000     14.59800000     -1.76100000
H      4.80800000     15.60200000     -1.49400000
O    -15.36900000      7.27800000     -4.02300000
H    -14.92200000      6.65800000     -3.44700000
H    -15.12900000      8.13900000     -3.68100000
O      1.83000000     12.64600000     -3.58600000
H      1.22900000     11.94900000     -3.85200000
H      2.69800000     12.31300000     -3.81400000
O     11.95100000      4.95600000      8.64400000
H     11.59200000      4.11100000      8.37300000
H     12.67900000      4.73200000      9.22300000
O      8.20500000      0.72400000    -11.76300000
H      7.64900000      1.24300000    -11.18200000
H      8.11800000     -0.17300000    -11.43900000
O     -2.82600000     -1.62700000      4.59100000
H     -2.73900000     -2.48400000      4.17200000
H     -1.92500000     -1.32700000      4.71000000
O     -9.09500000      5.97800000     -6.62700000
H     -8.35000000      6.26900000     -7.15300000
H     -9.47500000      5.25700000     -7.12900000
O    -10.66900000     -8.83800000      9.99300000
H    -10.93600000     -8.92900000      9.07900000
H    -10.35100000     -7.93700000     10.06200000
O      9.17200000     -9.03600000     -9.46400000
H      9.65800000     -8.49300000     -8.84300000
H      9.84000000     -9.37100000    -10.06200000
O      2.14300000     -1.81200000     10.76900000
H      1.36600000     -1.26100000     10.66900000
H      1.91100000     -2.63400000     10.33800000
O     -5.38500000     -2.35100000     -5.58700000
H     -5.68700000     -2.26100000     -4.68300000
H     -6.16200000     -2.17300000     -6.11800000
O      9.02600000      1.97700000     -8.97400000
H      8.07800000      1.87100000     -9.05900000
H      9.36900000      1.08400000     -9.00100000
O     -3.59200000    -13.03100000     -3.78200000
H     -3.71700000    -13.34400000     -4.67800000
H     -3.38200000    -12.10200000     -3.87900000
O    -11.43900000      3.78800000     11.91400000
H    -10.72700000      4.32000000     11.55900000
H    -11.86200000      3.40900000     11.14400000
O    -14.40200000     -6.77800000      5.13100000
H    -14.13800000     -6.81700000      6.05000000
H    -13.64600000     -6.40000000      4.68100000
O      4.83600000      8.53000000     -4.41000000
H      3.91500000      8.68200000     -4.19900000
H      5.17100000      9.39200000     -4.65800000
O     -5.86100000      1.24100000      2.09400000
H     -5.02500000      0.80900000      2.26900000
H     -5.63000000      1.99900000      1.55700000
O      0.16500000     15.09400000     -1.94100000
H      0.08500000     16.02800000     -1.75100000
H      0.44100000     14.70300000     -1.11200000
O     15.72400000      6.77000000      1.36900000
H     16.64800000      6.96900000      1.52300000
H     15.51600000      7.21600000      0.54800000
O      0.23100000    -14.17600000      3.83200000
H      1.17600000    -14.13600000      3.68200000
H     -0.01800000    -15.05900000      3.55900000
O     13.07100000     -8.58100000      5.88600000
H     13.95200000     -8.63800000      6.25700000
H     12.48800000     -8.64600000      6.64200000
O     -8.94700000     -7.78400000     -3.77700000
H     -8.47300000     -8.59500000     -3.59100000
H     -9.84800000     -8.06400000     -3.93500000
O     12.96100000     -8.59800000      3.01000000
H     12.96100000     -8.54800000      3.96600000
H     13.37000000     -9.44000000      2.81400000
O      4.54600000      1.44100000     -2.55300000
H      4.58100000      2.16800000     -1.93300000
H      5.08900000      0.76000000     -2.15600000
O      8.30300000     15.06200000     -3.37400000
H      7.52100000     14.56200000     -3.60500000
H      8.39400000     14.94100000     -2.42900000
O     -7.06100000     -6.99700000    -11.22500000
H     -6.50000000     -7.09000000    -10.45500000
H     -6.50700000     -7.26600000    -11.95800000
O      2.29300000    -14.08000000    -10.70400000
H      2.28600000    -14.86800000    -10.16100000
H      2.34200000    -14.40800000    -11.60200000
O      3.03200000      9.82800000      8.62800000
H      3.58400000      9.10900000      8.93600000
H      2.26300000      9.80200000      9.19800000
O      2.35900000     10.08200000    -14.70500000
H      2.87700000     10.73600000    -15.17400000
H      3.00400000      9.46000000    -14.37000000
O     -2.06200000    -11.66300000      8.59100000
H     -2.24400000    -12.35800000      7.95800000
H     -1.38700000    -11.12900000      8.17200000
O     -2.25000000      4.25000000     15.07600000
H     -2.77800000      4.95100000     14.69500000
H     -2.84300000      3.50000000     15.11900000
O      1.03400000     11.70500000      4.50100000
H      0.96100000     11.09700000      5.23600000
H      0.15100000     12.06000000      4.39600000
O     -4.44800000     -6.51000000      4.50800000
H     -4.83300000     -6.94800000      3.74800000
H     -4.37200000     -7.19900000      5.16800000
O     11.66500000     -3.36100000    -13.56600000
H     11.43200000     -2.77000000    -14.28200000
H     10.88000000     -3.39500000    -13.01900000
O     -9.30600000    -10.73400000      3.53000000
H     -8.92600000    -10.86200000      2.66100000
H     -8.55800000    -10.76700000      4.12600000
O     -3.12600000    -10.15800000    -10.88700000
H     -2.81300000     -9.25400000    -10.91100000
H     -2.34600000    -10.67700000    -10.68900000
O      2.19400000     -9.05500000     -4.38900000
H      1.95900000     -9.06400000     -5.31700000
H      2.64000000     -9.89000000     -4.24700000
O      4.42100000     -2.99200000     -9.75800000
H      3.66600000     -2.40700000     -9.80700000
H      4.57000000     -3.11300000     -8.82000000
O      8.65000000    -15.46100000     -4.17500000
H      8.53700000    -15.38800000     -3.22700000
H      8.27100000    -16.31100000     -4.39700000
O     -3.91100000     14.07300000      9.20200000
H     -3.15200000     14.21100000      8.63600000
H     -3.95200000     13.12400000      9.32100000
O    -13.91200000      5.45600000     -2.24600000
H    -13.18700000      4.90300000     -2.53700000
H    -14.37400000      4.92500000     -1.59800000
O    -12.49200000      9.85100000      0.40300000
H    -11.74500000     10.15400000      0.92000000
H    -12.25600000      8.96100000      0.14000000
O      5.68500000      2.24600000     -5.17700000
H      6.09500000      1.50400000     -5.62200000
H      5.55900000      1.94600000     -4.27700000
O      7.48600000    -15.03700000      3.82600000
H      6.84800000    -15.60300000      3.39000000
H      7.70200000    -14.37200000      3.17200000
O     -7.27200000      7.43500000     10.16900000
H     -8.09600000      7.90700000     10.28500000
H     -7.11600000      7.45200000      9.22500000
O    -12.24300000     10.68100000      4.65300000
H    -12.93300000     10.41700000      4.04400000
H    -12.02900000      9.88200000      5.13500000
O     15.14800000      9.61100000      2.92200000
H     14.35900000      9.25700000      2.51300000
H     15.64200000      9.99500000      2.19800000
O     -2.65400000     -5.62200000     15.83800000
H     -3.12500000     -6.10500000     16.51700000
H     -3.22800000     -5.66200000     15.07300000
O      0.96100000      7.79800000     -7.81900000
H      1.72100000      7.67400000     -7.25000000
H      1.06600000      8.68300000     -8.16900000
O     12.52800000     -0.40400000     11.48200000
H     13.16100000     -0.79500000     10.88100000
H     12.22300000      0.38400000     11.03100000
O     -4.27400000      9.14800000      0.25700000
H     -3.52600000      8.68300000     -0.11800000
H     -4.66700000      9.60800000     -0.48400000
O    -12.62000000     -4.29400000     -6.95800000
H    -13.20200000     -4.64100000     -7.63500000
H    -13.20000000     -4.09900000     -6.22100000
O      6.90300000     12.44900000    -10.44900000
H      6.58800000     12.76500000     -9.60300000
H      6.99600000     13.23900000    -10.98100000
O      5.61300000      4.39000000    -14.56000000
H      6.48100000      4.05300000    -14.78200000
H      5.33600000      4.87200000    -15.34000000
O     -2.74600000     14.19500000      1.80800000
H     -2.86700000     13.64800000      2.58400000
H     -2.57400000     13.57300000      1.10100000
O     -7.49100000     11.57100000     -2.42700000
H     -7.80500000     10.90300000     -3.03500000
H     -8.04700000     12.33200000     -2.59800000
O    -13.42200000    -12.43000000      2.18400000
H    -13.58300000    -13.32800000      2.47500000
H    -12.63900000    -12.16000000      2.66400000
O    -14.66900000      1.90100000      4.35200000
H    -14.19300000      1.27600000      3.80500000
H    -15.15700000      1.35500000      4.96900000
O     -4.57700000     10.55800000     -2.11800000
H     -5.05500000     10.11300000     -2.81800000
H     -4.91800000     11.45200000     -2.12600000
O      7.83400000      8.88500000     -2.59700000
H      7.19600000      8.55500000     -1.96400000
H      7.57800000      9.79600000     -2.74000000
O      3.40700000     -2.85000000      5.86000000
H      3.27400000     -3.39200000      5.08200000
H      3.80600000     -3.44100000      6.49800000
O     -0.83100000     -6.21300000     -6.14500000
H     -0.74500000     -6.09700000     -5.19800000
H     -1.62800000     -6.73300000     -6.25100000
O     -3.60900000    -10.95900000      3.24300000
H     -3.89300000    -11.22100000      4.11900000
H     -3.32700000    -11.77400000      2.82900000
O      1.70700000    -14.33700000      6.64800000
H      2.23400000    -15.11400000      6.46200000
H      1.35000000    -14.49300000      7.52200000
O     -8.28400000      1.88100000     15.05300000
H     -8.24300000      2.34500000     14.21700000
H     -7.48100000      2.13300000     15.50700000
O      3.00800000    -10.10800000     13.52200000
H      3.46700000    -10.34500000     14.32800000
H      2.99600000     -9.15100000     13.52500000
O      8.81800000      1.51700000      9.02800000
H      9.26400000      1.09800000      8.29200000
H      7.89900000      1.55300000      8.76200000
O      0.36400000      4.41300000     11.21700000
H      0.60700000      5.22700000     10.77600000
H      0.38900000      3.75000000     10.52700000
O     11.50100000      1.65500000     10.18500000
H     10.56600000      1.65900000      9.98200000
H     11.93100000      1.73000000      9.33300000
O     -1.02000000     -7.29600000    -11.34200000
H     -0.50900000     -6.53000000    -11.08100000
H     -0.45000000     -7.76800000    -11.94900000
O     -7.40900000      6.02200000      6.15700000
H     -7.89600000      6.24400000      5.36400000
H     -6.49600000      5.97400000      5.87300000
O     -9.74000000      4.39000000    -11.45900000
H    -10.07100000      5.10200000    -12.00600000
H     -8.79800000      4.37400000    -11.62900000
O    -16.65300000      1.52900000     -1.94600000
H    -16.83400000      2.13600000     -2.66400000
H    -15.75300000      1.24100000     -2.09800000
O      4.37200000    -13.62600000     -6.85000000
H      4.90100000    -14.01200000     -7.54900000
H      4.75700000    -13.96700000     -6.04300000
O     -0.27500000     -3.98300000    -11.67700000
H     -0.81400000     -3.75500000    -10.92000000
H      0.18400000     -3.17200000    -11.89700000
O     -2.91100000     11.33400000    -10.86300000
H     -3.20200000     10.42300000    -10.82200000
H     -2.89200000     11.53700000    -11.79900000
O      7.87500000     10.35200000    -12.42100000
H      7.34500000     10.86000000    -13.03500000
H      7.36200000     10.34100000    -11.61300000
O      7.79400000     10.15200000      6.93800000
H      8.65300000      9.96000000      6.56200000
H      7.52600000      9.33200000      7.35300000
O     10.36900000     10.40500000      5.82300000
H     11.07800000      9.98100000      6.30700000
H     10.41300000     11.32400000      6.09000000
O     12.45600000      3.45600000     12.88300000
H     13.25700000      2.93100000     12.88700000
H     12.08500000      3.32000000     12.01200000
O      2.34600000    -10.39600000      5.01500000
H      2.02300000     -9.65600000      4.50200000
H      3.12600000    -10.06000000      5.45600000
O     -6.23600000     12.19200000      1.04100000
H     -5.82000000     12.92200000      0.58300000
H     -7.16600000     12.27700000      0.83200000
O      6.88400000     -4.13400000     -5.64000000
H      7.78900000     -3.83800000     -5.74000000
H      6.71900000     -4.08700000     -4.69800000
O     -9.72200000      9.13700000     10.31800000
H     -9.61200000      9.59800000     11.15000000
H    -10.30300000      9.70100000      9.80800000
O     -0.54200000     -7.08500000      2.03800000
H     -0.81800000     -6.23400000      1.69900000
H     -1.32500000     -7.63300000      1.97700000
O    -13.22300000      8.62900000     -5.54700000
H    -14.11300000      8.54700000     -5.89100000
H    -13.33600000      9.02300000     -4.68200000
O     14.03800000     -4.20600000    -10.15000000
H     13.87800000     -5.12000000    -10.38300000
H     14.44900000     -4.24700000     -9.28600000
O      1.31100000      0.35000000     15.86600000
H      1.72300000     -0.25600000     16.48200000
H      1.44200000      1.21400000     16.25700000
O      9.82600000     -0.00100000     -4.51400000
H     10.24500000     -0.55800000     -3.85800000
H      9.64100000     -0.59100000     -5.24600000
O      2.77900000      1.40100000     -4.84900000
H      3.45000000      1.39000000     -4.16700000
H      3.14600000      1.95800000     -5.53700000
O      5.24200000      7.44000000      4.57900000
H      5.57300000      6.59500000      4.88200000
H      5.31600000      7.39900000      3.62600000
O     -0.90800000    -11.83600000    -11.24600000
H     -0.35600000    -11.99600000    -10.48100000
H     -1.18400000    -12.70900000    -11.52900000
O      6.55600000     -4.07400000    -11.24600000
H      5.85600000     -3.93700000    -10.60700000
H      6.84800000     -4.97200000    -11.09200000
O    -15.11700000      9.35700000     -0.97500000
H    -14.29500000      9.19100000     -0.51400000
H    -15.73400000      9.59800000     -0.28300000
O    -11.69400000     -3.44200000     -1.36900000
H    -11.06300000     -4.16100000     -1.40300000
H    -12.54600000     -3.86600000     -1.47100000
O     -1.79900000    -12.02600000     -7.58400000
H     -1.96500000    -12.87900000     -7.98600000
H     -2.46900000    -11.45200000     -7.95500000
O     -0.11200000      7.96600000    -11.11600000
H     -0.77500000      7.29200000    -11.26700000
H      0.71500000      7.54500000    -11.34800000
O      6.50900000     14.66600000      6.42500000
H      6.96000000     15.33400000      6.94000000
H      6.80800000     14.81300000      5.52700000
O      2.97000000    -13.78900000      3.43500000
H      3.75700000    -13.60300000      2.92200000
H      3.18000000    -14.59200000      3.91200000
O      9.93000000      1.97600000      3.74600000
H     10.07300000      1.03600000      3.63400000
H     10.72500000      2.38200000      3.40100000
O      0.30300000     17.16000000      3.70000000
H     -0.28200000     16.99500000      2.96000000
H      0.67300000     16.30200000      3.90800000
O      1.07500000      2.11200000      4.58400000
H      1.04700000      2.44800000      3.68900000
H      1.73300000      1.41700000      4.55900000
O      7.78100000      9.52500000     13.08500000
H      7.14400000      9.73000000     12.40000000
H      8.13100000      8.66900000     12.83900000
O     -1.57600000     16.64400000      1.81800000
H     -2.30600000     17.24100000      1.64900000
H     -1.87000000     15.80200000      1.46900000
O    -12.56900000     -0.77200000      6.87700000
H    -12.11200000     -0.75300000      6.03700000
H    -12.01500000     -1.31400000      7.44000000
O      9.45700000     -0.80000000     -7.24200000
H     10.18000000     -0.75600000     -7.86700000
H      8.68500000     -0.97700000     -7.78000000
O      4.03100000     -3.37200000     11.93900000
H      3.18500000     -2.99600000     11.69500000
H      4.52100000     -3.41100000     11.11800000
O     -0.67100000    -12.84100000     -2.03100000
H     -0.02000000    -12.21200000     -2.34400000
H     -0.93000000    -12.50900000     -1.17100000
O     -2.73400000      2.45900000    -16.67100000
H     -2.22300000      2.53000000    -15.86500000
H     -2.31600000      1.74900000    -17.15800000
O      5.63100000     -1.11300000     16.62800000
H      5.27900000     -0.95600000     15.75200000
H      6.04200000     -0.28400000     16.87300000
O     -5.36200000      4.09800000     -1.82100000
H     -6.05800000      3.45500000     -1.95200000
H     -5.21400000      4.47200000     -2.69000000
O      5.97800000      7.80000000     -0.88400000
H      5.18200000      7.50400000     -0.44200000
H      6.66200000      7.21200000     -0.56300000
O      1.59100000     -8.60500000     15.95300000
H      1.24200000     -8.68100000     15.06500000
H      1.04600000     -7.93700000     16.36900000
O     12.96900000     -6.50100000      1.12300000
H     12.85100000     -5.74000000      1.69200000
H     13.18100000     -7.21700000      1.72100000
O     -8.08100000     -1.56500000     -6.34700000
H     -9.02300000     -1.39900000     -6.38400000
H     -7.85500000     -1.86500000     -7.22800000
O     13.32400000      4.10100000      5.62800000
H     12.51100000      4.59700000      5.52400000
H     14.01200000      4.71300000      5.36500000
O     -2.65200000    -16.54400000      1.17900000
H     -2.73400000    -16.90800000      2.06100000
H     -3.54900000    -16.52100000      0.84600000
O      0.36600000      3.35600000     -8.02200000
H      0.46600000      4.21600000     -8.43100000
H     -0.55000000      3.32700000     -7.74600000
O      7.20100000     12.31700000     -3.44700000
H      8.14800000     12.45000000     -3.45700000
H      6.97100000     12.30300000     -2.51800000
O      4.59100000      0.85700000     -7.58800000
H      5.51100000      0.78400000     -7.33100000
H      4.21500000      0.00200000     -7.37800000
O     -7.14600000     -2.50000000      7.51600000
H     -6.51700000     -2.15200000      6.88400000
H     -6.88900000     -2.11000000      8.35100000
O     -6.95500000     -7.06500000     -7.69700000
H     -6.08800000     -6.87600000     -8.05600000
H     -7.02100000     -6.50700000     -6.92300000
O     -0.55200000      1.00300000     -5.88400000
H     -0.58900000      1.81900000     -5.38300000
H      0.37100000      0.75100000     -5.86400000
O     -6.51500000      0.51300000     11.96300000
H     -5.84600000      1.08000000     11.58200000
H     -7.32200000      1.02700000     11.91300000
O    -10.66900000     11.48300000      2.07700000
H     -9.83900000     11.05700000      2.29200000
H    -10.68600000     12.26400000      2.63000000
O      6.30900000     10.90700000      4.90400000
H      5.53900000     11.15800000      5.41400000
H      7.02000000     10.87300000      5.54300000
O     -5.86200000      9.63100000     11.56200000
H     -5.89900000      8.78100000     11.12300000
H     -6.77900000      9.87200000     11.69600000
O     -4.79800000      0.91200000    -17.98600000
H     -4.38100000      1.50900000    -17.36400000
H     -4.31100000      0.09300000    -17.89600000
O      1.35400000      3.10500000      1.82900000
H      0.91700000      3.94400000      1.97300000
H      0.64000000      2.48400000      1.68400000
O      5.86800000     11.14900000     -5.61100000
H      6.59000000     10.91800000     -6.19500000
H      6.29300000     11.53900000     -4.84700000
O      1.98900000     -3.61200000     -7.15300000
H      1.05900000     -3.83400000     -7.12100000
H      2.01700000     -2.75600000     -7.58100000
O     -9.81800000     11.58400000      6.26200000
H    -10.12400000     11.02200000      5.55000000
H     -9.13800000     12.12700000      5.86300000
O     -4.27000000      4.24100000    -11.60700000
H     -3.70600000      4.96700000    -11.34200000
H     -4.09500000      3.55400000    -10.96300000
O      7.36900000    -13.38600000      1.22600000
H      6.50400000    -13.61800000      0.88900000
H      7.66600000    -12.67800000      0.65400000
O     -7.47300000      1.85500000     -6.90500000
H     -7.14900000      2.37300000     -6.16800000
H     -8.06000000      2.44800000     -7.37400000
O     -3.77200000      8.43000000    -10.95600000
H     -3.45700000      8.32200000    -11.85300000
H     -4.59600000      8.90900000    -11.04700000
O      3.53300000     -6.22900000    -10.79000000
H      4.45700000     -6.15000000    -10.55600000
H      3.12400000     -6.62900000    -10.02300000
O     15.50200000      4.05000000      8.91900000
H     15.17200000      4.51700000      9.68600000
H     15.10200000      4.49900000      8.17500000
O     -6.92400000     -8.82300000      9.03200000
H     -7.52600000     -8.53900000      8.34400000
H     -7.36000000     -9.57300000      9.43700000
O     -4.29300000    -12.64600000      5.29200000
H     -4.51500000    -13.13500000      6.08500000
H     -4.17100000    -13.31900000      4.62300000
O    -10.01900000     11.01900000    -10.05300000
H     -9.30900000     10.75600000     -9.46800000
H    -10.56000000     11.60600000     -9.52500000
O      0.73900000      7.59900000      6.53300000
H      0.01400000      7.52500000      7.15300000
H      0.95800000      8.53100000      6.53100000
O     12.10600000     -0.98000000    -12.09600000
H     12.04200000     -1.68100000    -12.74500000
H     13.02400000     -0.98900000    -11.82500000
O     -3.48400000     -4.34300000     -5.85500000
H     -2.70500000     -3.98400000     -5.43100000
H     -4.11400000     -3.62300000     -5.85000000
O     -5.94800000      2.93000000      7.05200000
H     -5.52000000      2.13700000      7.37600000
H     -6.88400000      2.74300000      7.12100000
O    -11.01400000     -9.17600000     -2.22000000
H    -10.58800000    -10.02800000     -2.31200000
H    -10.64200000     -8.80800000     -1.41900000
O     11.12100000    -11.66900000     -6.52000000
H     11.91100000    -11.18700000     -6.76400000
H     11.15700000    -12.46900000     -7.04400000
O      7.07000000     12.33400000      8.42300000
H      7.34500000     11.59600000      7.87800000
H      6.66700000     12.94800000      7.81000000
O     -9.85300000      0.05000000    -11.54700000
H    -10.20400000     -0.57200000    -10.91000000
H    -10.37000000     -0.09800000    -12.33800000
O     -0.62500000      7.35200000      8.86200000
H      0.11800000      7.11200000      9.41600000
H     -1.22700000      6.61200000      8.93600000
O     -8.72000000      9.73600000     -7.38200000
H     -8.36400000      9.74700000     -6.49400000
H     -9.65700000      9.89300000     -7.26700000
O     11.97300000     12.23200000      2.83100000
H     12.61700000     12.21600000      3.53900000
H     11.32300000     11.57600000      3.08300000
O     -2.30700000     16.72100000     -4.64500000
H     -2.36000000     16.62500000     -5.59600000
H     -1.66000000     16.06900000     -4.37400000
O     -1.18100000      5.84700000    -12.45700000
H     -0.46700000      5.75400000    -13.08900000
H     -1.96200000      5.97400000    -12.99600000
O      8.94000000     -2.45100000     -0.68300000
H      9.21200000     -3.33600000     -0.44000000
H      8.99000000     -1.95300000      0.13300000
O    -13.32700000     -3.53000000      5.51700000
H    -13.82900000     -2.74200000      5.30500000
H    -13.34300000     -3.57300000      6.47300000
O      9.93700000     12.39500000     -3.43200000
H     10.41200000     12.25300000     -2.61400000
H     10.44900000     11.92600000     -4.09100000
O      3.76300000      0.44800000    -13.61500000
H      2.89800000      0.61100000    -13.24100000
H      4.12200000     -0.26600000    -13.08700000
O      4.35500000     -9.80100000      0.58200000
H      3.75500000    -10.27000000      1.16200000
H      5.18900000    -10.26000000      0.68100000
O      5.01900000     -3.13000000     -7.20800000
H      4.18400000     -3.30300000     -6.77300000
H      5.66900000     -3.57500000     -6.66500000
O     -9.79200000     -6.93500000     -8.49700000
H    -10.03100000     -7.50800000     -9.22600000
H     -8.85700000     -7.09500000     -8.36400000
O     14.89800000      8.92100000     -5.35900000
H     14.19400000      8.45000000     -4.91400000
H     14.97500000      8.48800000     -6.21000000
O     -8.12400000     -4.89500000      7.13400000
H     -9.05900000     -5.02300000      7.29700000
H     -7.99000000     -3.95300000      7.23600000
O     -4.33200000     -0.38300000    -11.41700000
H     -4.38300000     -0.19800000    -10.47900000
H     -5.23900000     -0.33600000    -11.72000000
O    -10.41700000    -14.12200000      4.67800000
H    -10.67000000    -14.86600000      4.13200000
H     -9.48000000    -14.01400000      4.51700000
O      6.62500000      1.10000000    -16.73400000
H      6.92400000      1.10300000    -15.82500000
H      5.85700000      0.53000000    -16.73200000
O      7.89900000     -8.25200000    -11.95100000
H      7.48500000     -9.10000000    -11.78800000
H      8.48500000     -8.12500000    -11.20400000
O    -14.70200000      9.39600000      4.11000000
H    -14.95400000      8.76200000      4.78100000
H    -15.48900000      9.92200000      3.96900000
O      3.31300000     -1.36400000     -4.92300000
H      2.92200000     -0.51300000     -5.12300000
H      4.18200000     -1.15400000     -4.58100000
O     10.14100000      9.63100000      0.30400000
H      9.53700000      9.36500000      0.99800000
H     10.01800000      8.97700000     -0.38400000
O    -16.39800000      0.35600000      6.21500000
H    -16.19700000      0.24200000      7.14400000
H    -17.18800000      0.89600000      6.20600000
O    -16.14800000      0.58900000      1.64300000
H    -16.00000000      1.45400000      2.02600000
H    -16.62400000      0.10600000      2.31900000
O     12.26800000      6.68400000     -0.15300000
H     11.83100000      5.89100000      0.15800000
H     11.62900000      7.09900000     -0.73300000
O    -12.04700000     -2.11500000    -10.41300000
H    -12.92200000     -1.77500000    -10.59900000
H    -11.76400000     -2.51200000    -11.23700000
O     -4.36900000     -0.44800000    -14.61600000
H     -4.33700000      0.43500000    -14.24700000
H     -3.49500000     -0.58700000    -14.98000000
O     -4.63500000     -1.89100000      6.77700000
H     -4.56500000     -2.78800000      7.10500000
H     -4.06500000     -1.87200000      6.00800000
O      7.95900000      5.90500000     -0.42100000
H      8.43300000      5.80200000      0.40500000
H      8.00900000      5.04300000     -0.83500000
O     -8.48600000     -6.72500000      2.92300000
H     -9.10400000     -6.31300000      2.31900000
H     -7.97500000     -5.99800000      3.27600000
O    -11.44200000      2.29100000    -10.89700000
H    -10.87500000      3.03700000    -11.09400000
H    -10.93500000      1.52600000    -11.17000000
O     -2.66900000    -16.56800000     -2.39100000
H     -3.13400000    -16.75700000     -3.20500000
H     -1.90500000    -16.05900000     -2.66400000
O     -3.73200000      9.05300000     -8.31600000
H     -2.86200000      9.41500000     -8.14800000
H     -3.72600000      8.83900000     -9.24900000
O     -4.51800000      3.04700000     -8.50600000
H     -4.86500000      2.30500000     -9.00200000
H     -5.19200000      3.23400000     -7.85300000
O     -3.26900000      0.42400000      2.34800000
H     -3.19200000     -0.27600000      2.99600000
H     -2.46300000      0.36500000      1.83500000
O     -5.35100000     13.97300000      3.60800000
H     -4.91000000     14.81100000      3.75000000
H     -5.32900000     13.84800000      2.65900000
O     -1.11400000      9.48100000     -8.99000000
H     -0.71100000      8.68000000     -9.32300000
H     -0.58900000     10.18800000     -9.36500000
O    -13.68400000      6.18200000     -8.71700000
H    -13.83000000      5.60100000     -7.97000000
H    -13.54300000      5.59000000     -9.45600000
O     -0.98700000     -4.72000000     -8.34000000
H     -0.91200000     -5.04200000     -7.44200000
H     -0.71400000     -5.46000000     -8.88300000
O     15.65600000     -4.48200000      8.93000000
H     16.08800000     -5.31400000      9.12400000
H     14.72900000     -4.70600000      8.85300000
O     -2.26100000     -8.51000000     10.71000000
H     -3.04200000     -8.83900000     11.15600000
H     -1.96100000     -9.24700000     10.17800000
O     -5.93900000    -12.23800000     -9.60600000
H     -5.86700000    -13.19200000     -9.59400000
H     -6.86900000    -12.06600000     -9.45400000
O      3.36900000     -3.51300000     14.78700000
H      3.73200000     -2.68600000     14.47000000
H      3.55700000     -4.14100000     14.09000000
O    -16.93500000     -4.15100000     -0.97300000
H    -16.29300000     -4.69300000     -0.51500000
H    -16.42300000     -3.67100000     -1.62400000
O      8.75800000    -11.97500000     -0.99800000
H      9.60000000    -11.53800000     -0.86900000
H      8.31000000    -11.44200000     -1.65400000
O      3.86600000     -7.38000000     13.79000000
H      4.07100000     -7.74600000     14.65100000
H      4.56500000     -6.74700000     13.62600000
O     -2.65800000    -13.59100000      2.45100000
H     -2.09200000    -13.58100000      3.22300000
H     -2.11300000    -13.96500000      1.75900000
O     -5.60200000     -3.24200000      2.47200000
H     -5.94900000     -3.76300000      3.19600000
H     -6.02500000     -2.38900000      2.56500000
O     -8.81300000     -7.70600000      7.34900000
H     -9.17100000     -6.85400000      7.60000000
H     -9.12700000     -7.84300000      6.45500000
O     -9.69900000     -4.85600000     -2.02100000
H     -9.53200000     -4.47700000     -2.88400000
H     -9.66800000     -5.80100000     -2.16400000
O    -10.47000000     -3.17200000    -13.53000000
H    -10.40400000     -2.53400000    -14.24000000
H     -9.64900000     -3.66400000    -13.57200000
O     -5.97900000      3.10100000     10.73100000
H     -6.43500000      3.25100000      9.90300000
H     -5.70400000      3.97300000     11.01400000
O     -5.61100000    -10.44300000     -5.17400000
H     -5.81200000     -9.99000000     -5.99200000
H     -4.77600000    -10.07000000     -4.89200000
O     16.82700000     -1.86500000     -7.20600000
H     16.21900000     -2.27900000     -6.59300000
H     17.38500000     -2.58200000     -7.50900000
O      9.86400000      6.45300000     10.61400000
H     10.67600000      6.83900000     10.28700000
H      9.52000000      5.95300000      9.87400000
O    -12.44200000      3.11000000      9.50300000
H    -12.23000000      3.48000000      8.64600000
H    -13.32000000      3.44000000      9.69600000
O     11.69500000      9.17400000     -3.03000000
H     12.07200000      9.46900000     -2.20100000
H     11.26600000      8.34500000     -2.81700000
O     -6.30300000    -11.77600000      7.82300000
H     -5.85200000    -11.31800000      8.53200000
H     -5.86100000    -12.62300000      7.76600000
O      9.69700000    -15.02100000      1.29100000
H     10.28900000    -14.32800000      1.58000000
H      8.82100000    -14.65000000      1.40000000
O     11.58700000     -8.27400000     -8.30700000
H     11.85100000     -9.10200000     -7.90800000
H     12.16600000     -7.62200000     -7.91400000
O     -9.31100000      8.96200000      5.18200000
H     -8.92000000      8.71300000      6.01900000
H     -9.63500000      8.13900000      4.81500000
O     13.71000000     -0.88100000     -8.41600000
H     14.24600000     -0.51100000     -7.71500000
H     14.34300000     -1.24700000     -9.03300000
O     -9.79200000     -1.88900000      1.98200000
H    -10.56700000     -1.71000000      1.44900000
H     -9.49700000     -2.75300000      1.69400000
O      5.99800000     -1.44500000     -3.85000000
H      6.10800000     -1.02000000     -3.00000000
H      5.93100000     -2.37700000     -3.64500000
O     -4.26000000      0.44000000     -5.14100000
H     -3.61700000     -0.13400000     -5.55700000
H     -4.88300000     -0.15800000     -4.72900000
O     -7.89000000      7.26600000    -10.98400000
H     -7.55900000      6.58200000    -11.56600000
H     -7.25200000      7.97500000    -11.06100000
O      8.17700000      6.87500000     12.62800000
H      8.17100000      6.07200000     13.14800000
H      8.86400000      6.73300000     11.97600000
O     -6.16900000    -14.49400000     -3.91900000
H     -5.32900000    -14.09700000     -3.69000000
H     -6.80200000    -14.06300000     -3.34600000
O      5.15700000    -12.48000000     -2.42000000
H      5.08800000    -12.60900000     -1.47400000
H      5.08600000    -13.36000000     -2.78900000
O     -1.95000000     -1.04300000      7.85800000
H     -1.07800000     -1.24100000      7.51900000
H     -2.53000000     -1.14300000      7.10300000
O      2.79300000     10.67800000     -6.37700000
H      2.79300000     10.74000000     -7.33300000
H      3.71800000     10.70600000     -6.13500000
O     -0.96600000     -1.09300000     10.59000000
H     -0.20300000     -0.52900000     10.72100000
H     -1.24800000     -0.91000000      9.69400000
O     -1.86100000     14.19800000      7.45700000
H     -1.11500000     13.60200000      7.39300000
H     -2.10200000     14.37800000      6.54800000
O      1.79900000     10.19200000     -9.09700000
H      2.32600000      9.41700000     -9.29000000
H      1.49100000     10.49100000     -9.95300000
O     -4.67200000     16.52900000      4.49400000
H     -5.28400000     16.44700000      5.22500000
H     -4.67600000     17.46300000      4.28200000
O     -0.52400000      9.94400000      2.42300000
H     -0.82200000     10.73700000      2.86800000
H      0.02300000      9.49700000      3.06900000
O     10.78400000     -9.23100000      7.59100000
H     10.26300000     -9.99900000      7.35500000
H     11.36500000     -9.54100000      8.28700000
O      2.38900000    -11.63000000      1.54500000
H      1.94800000    -12.12600000      0.85600000
H      2.18200000    -12.10200000      2.35100000
O     10.36200000    -10.41600000     -4.08600000
H      9.61100000     -9.90400000     -4.38900000
H     10.56700000    -10.99600000     -4.81900000
O      2.48800000     -0.19900000    -18.54700000
H      1.93100000     -0.08300000    -17.77700000
H      2.30400000     -1.09100000    -18.84400000
O      7.17800000      3.16700000      2.07900000
H      6.32700000      3.12000000      1.64400000
H      7.59100000      2.32400000      1.88900000
O     -8.17400000      2.61500000     12.51000000
H     -8.82400000      2.97800000     11.90700000
H     -7.33200000      2.89000000     12.14800000
O    -11.54500000     -2.03200000     -3.97800000
H    -10.89700000     -2.63800000     -4.33800000
H    -12.03600000     -2.55500000     -3.34500000
O     -0.73200000    -15.93000000      6.68500000
H     -0.12100000    -15.36400000      6.21200000
H     -1.32400000    -16.26100000      6.00900000
O     -8.94100000     -7.13900000      0.06800000
H     -8.03700000     -6.99900000     -0.21200000
H     -9.01800000     -8.08800000      0.16500000
O     16.02600000     -4.13500000      2.94600000
H     16.56900000     -4.91500000      2.83200000
H     16.06600000     -3.94900000      3.88400000
O     -0.30400000      5.34900000     -9.70600000
H     -1.10700000      5.34600000    -10.22800000
H      0.11200000      6.18500000     -9.91200000
O     -6.65700000      1.11300000      4.75400000
H     -6.29800000      1.47400000      3.94300000
H     -5.97300000      1.26400000      5.40700000
O     -1.26300000      5.78100000    -16.17200000
H     -1.95600000      5.79800000    -15.51200000
H     -0.46100000      5.96600000    -15.68300000
O      2.08000000     -6.62800000     11.73100000
H      1.54600000     -6.19200000     12.39500000
H      2.90600000     -6.82000000     12.17700000
O      1.54100000      6.06300000     -1.35800000
H      1.66300000      5.92000000     -0.42000000
H      1.22400000      6.96300000     -1.42500000
O     12.60700000      2.21400000      7.91000000
H     13.06200000      1.43700000      7.58800000
H     12.13300000      2.54800000      7.14800000
O     -0.22300000      3.00500000      6.78500000
H     -0.58500000      3.80000000      6.39300000
H      0.41600000      2.69100000      6.14400000
O      8.98700000     -9.33300000     10.23800000
H      8.91800000     -9.26600000     11.19000000
H      9.68200000     -8.71800000     10.00400000
O     -3.84600000    -12.45700000    -13.11600000
H     -4.48300000    -13.13500000    -12.89300000
H     -3.65700000    -12.02300000    -12.28400000
O     10.79600000     -2.26700000      9.14300000
H     10.18100000     -2.95700000      8.89400000
H     10.80000000     -2.28300000     10.10000000
O     -8.20600000      6.85400000     -3.68400000
H     -7.93800000      5.99200000     -4.00200000
H     -8.86800000      7.14600000     -4.31100000
O     -6.72000000     -1.98600000     10.38900000
H     -5.87600000     -2.35000000     10.65600000
H     -6.80900000     -1.18500000     10.90600000
O      3.01300000      6.99200000     13.16800000
H      2.53500000      7.20000000     13.97100000
H      3.72200000      6.41600000     13.45400000
O      1.48600000     -5.77300000      0.79200000
H      1.26400000     -6.45200000      1.43000000
H      2.30300000     -6.07500000      0.39600000
O      7.94500000    -11.45600000      3.51400000
H      8.68100000    -11.88000000      3.07400000
H      7.84600000    -10.61800000      3.06300000
O     -6.12900000      8.49700000      2.32800000
H     -5.55700000      8.42700000      1.56400000
H     -6.12100000      7.62100000      2.71400000
O     11.34900000      0.44500000     -1.00700000
H     12.06500000     -0.14400000     -1.24500000
H     11.12400000      0.19800000     -0.11000000
O    -14.42900000     -9.41600000     -2.69500000
H    -14.42800000    -10.35400000     -2.50600000
H    -13.50300000     -9.18500000     -2.76500000
O      3.17300000    -11.30300000     10.96200000
H      3.01000000    -10.94100000     11.83300000
H      3.24400000    -12.24700000     11.10400000
O     13.14000000      0.45700000     -3.35500000
H     13.86700000      0.68200000     -2.77500000
H     12.71300000      1.29300000     -3.53800000
O      0.38100000      4.55000000     15.04100000
H      0.72500000      4.62200000     15.93100000
H     -0.56100000      4.42500000     15.15800000
O     11.82800000     -3.84800000     -0.27100000
H     11.22100000     -3.68100000      0.45000000
H     12.47500000     -4.45100000      0.09600000
O     -1.66600000     -0.24100000    -12.19300000
H     -1.29400000     -0.53500000    -11.36200000
H     -2.60700000     -0.18400000    -12.02800000
O     -8.50800000    -15.13500000      0.59600000
H     -8.10200000    -15.72000000      1.23600000
H     -8.06500000    -15.33700000     -0.22800000
O    -13.05800000      8.16500000      6.80300000
H    -13.93600000      7.78900000      6.73300000
H    -12.56700000      7.76100000      6.08800000
O     -7.28300000     -5.60200000     -4.60400000
H     -7.76500000     -6.32300000     -4.19800000
H     -6.43300000     -5.60500000     -4.16500000
O    -10.55800000     -5.51600000      7.91100000
H    -11.24600000     -5.93500000      7.39300000
H    -10.89500000     -5.52200000      8.80700000
O      3.52100000     -6.99100000      4.47900000
H      2.67900000     -7.31500000      4.79900000
H      4.09200000     -7.75800000      4.48700000
O     -0.90400000     -0.58500000     -9.66900000
H     -1.39800000     -1.00300000     -8.96500000
H     -0.42100000      0.12000000     -9.23800000
O    -14.58600000     -0.03300000      8.66300000
H    -13.83600000     -0.04000000      8.06800000
H    -14.53800000     -0.87400000      9.11900000
O     -1.46200000     13.23500000     -9.90600000
H     -2.03400000     12.47500000    -10.00900000
H     -0.94400000     13.04100000     -9.12500000
O     14.41600000     -7.08300000     -9.75700000
H     15.34700000     -7.01600000     -9.54400000
H     13.97800000     -6.57100000     -9.07700000
O     -5.94900000     10.16500000      4.66100000
H     -5.66000000      9.82400000      3.81400000
H     -5.13900000     10.31200000      5.14900000
O     13.50300000     12.19600000      0.53200000
H     12.95500000     12.05400000      1.30400000
H     13.87400000     13.06900000      0.65900000
O      0.93000000    -16.86000000      1.97500000
H      0.62900000    -17.75800000      2.11300000
H      0.44400000    -16.56000000      1.20600000
O     -2.78400000     13.09800000     -4.53500000
H     -3.29800000     12.87000000     -3.76100000
H     -3.36300000     13.65900000     -5.05100000
O     -0.98700000    -10.64900000      1.13300000
H     -1.76700000    -10.09300000      1.12400000
H     -0.85800000    -10.86400000      2.05600000
O      4.53100000     -7.99300000     -5.99700000
H      4.33300000     -7.93400000     -5.06200000
H      3.71800000     -8.30700000     -6.39400000
O    -15.24900000      3.17100000    -10.02300000
H    -15.19000000      3.12300000     -9.06900000
H    -15.99500000      2.61300000    -10.24500000
O      1.57200000     -9.51100000    -15.18800000
H      2.01900000    -10.35700000    -15.20200000
H      0.81200000     -9.65000000    -14.62300000
O     -9.67000000     -1.05600000      8.18400000
H    -10.14500000     -1.21600000      9.00000000
H     -9.11100000     -1.82600000      8.07900000
O     10.99700000     -5.61900000     -5.32300000
H     10.31300000     -4.94900000     -5.32200000
H     11.50900000     -5.44000000     -4.53500000
O     -0.33100000     -9.66200000     -8.59100000
H      0.03600000    -10.37500000     -9.11400000
H     -0.83400000    -10.10200000     -7.90600000
O     10.43000000     -8.84200000      1.92700000
H      9.95700000     -8.04900000      2.17800000
H     11.34300000     -8.65600000      2.14400000
O      3.15200000      5.89100000      6.89500000
H      2.40400000      6.46100000      6.71600000
H      3.32200000      5.45100000      6.06200000
O     -4.22100000     11.01600000      2.49300000
H     -3.89700000     10.34500000      1.89300000
H     -5.07900000     11.25600000      2.14400000
O      3.99500000      7.11900000      1.05000000
H      3.76100000      7.99700000      1.34900000
H      3.16000000      6.65400000      0.99700000
O     -4.00100000     -9.00500000      6.00800000
H     -3.06600000     -9.03400000      5.80400000
H     -4.16200000     -9.80400000      6.50800000
O     10.63400000      5.53200000      5.45700000
H     11.02400000      6.36200000      5.18500000
H     10.13600000      5.24000000      4.69300000
O     16.67500000     -2.59400000     -4.27800000
H     17.60100000     -2.72900000     -4.47800000
H     16.57700000     -1.64300000     -4.22600000
O      7.30000000     -1.98000000     -8.31200000
H      6.56800000     -2.58000000     -8.16600000
H      7.22100000     -1.72600000     -9.23100000
O     -0.93300000      8.34800000     -4.77400000
H     -0.75500000      7.48400000     -5.14700000
H     -1.69600000      8.21400000     -4.21200000
O      5.61100000     -2.76600000      3.47800000
H      6.18400000     -3.50800000      3.28400000
H      4.73300000     -3.07700000      3.25800000
O     -0.10300000    -11.57800000      3.48300000
H      0.09600000    -12.51100000      3.55900000
H      0.75300000    -11.14900000      3.49300000
O      7.49600000      3.57000000     -1.63800000
H      7.97000000      2.74300000     -1.72600000
H      7.46100000      3.92200000     -2.52800000
O     17.13500000      3.80300000     -7.05000000
H     17.30800000      3.42800000     -7.91400000
H     16.18000000      3.83600000     -6.99000000
O      4.38100000     -0.62700000    -16.09800000
H      4.04200000     -0.38600000    -15.23600000
H      3.60500000     -0.88400000    -16.59700000
O    -15.09500000      6.94500000      2.65300000
H    -15.80900000      6.85600000      3.28400000
H    -14.76900000      7.83500000      2.78400000
O     10.37200000     -0.38600000      2.62900000
H     10.10600000     -1.16500000      3.11800000
H     11.32500000     -0.36000000      2.72100000
O     14.95000000     -7.78600000     -6.88300000
H     14.28600000     -7.10400000     -6.77900000
H     15.77800000     -7.34500000     -6.69200000
O      1.13100000     13.77500000     10.82900000
H      0.18500000     13.70500000     10.95300000
H      1.49500000     13.68600000     11.71000000
O      6.49700000     10.91300000     -0.81600000
H      6.74000000     11.76200000     -0.44700000
H      6.29900000     10.36800000     -0.05400000
O     -7.75500000      0.29200000    -14.21500000
H     -8.22600000      0.03700000    -13.42200000
H     -6.83600000      0.32300000    -13.94800000
O     10.50700000      0.06300000      7.49000000
H     10.76100000     -0.66400000      8.05700000
H     11.31500000      0.31000000      7.04000000
O     -0.28400000     -0.24500000     13.69600000
H      0.18000000      0.21000000     12.99300000
H      0.29600000     -0.16700000     14.45400000
O     10.48200000     12.91800000      6.85000000
H     11.35000000     13.22100000      7.11700000
H     10.11300000     13.65300000      6.36100000
O      8.03600000     -5.02100000     11.79900000
H      8.19500000     -5.55200000     11.01900000
H      7.14300000     -5.24300000     12.06300000
O     14.70900000      6.83200000     -7.09100000
H     15.14200000      6.10100000     -7.53100000
H     13.89300000      6.46100000     -6.75500000
O     -6.64800000     -4.79100000      4.54800000
H     -6.75200000     -4.80400000      5.50000000
H     -5.77700000     -5.15800000      4.39800000
O     -1.65800000    -14.71000000     -5.52400000
H     -1.49100000    -14.65700000     -6.46500000
H     -1.06000000    -14.06900000     -5.13900000
O      6.94300000     -7.39700000     -1.62200000
H      7.84700000     -7.09800000     -1.71400000
H      6.98700000     -8.34200000     -1.76700000
O      1.92800000    -13.10900000     -4.08300000
H      2.54900000    -12.40100000     -4.25500000
H      1.11600000    -12.82200000     -4.50000000
O      1.80600000     12.72000000     13.27500000
H      1.32300000     12.59400000     14.09100000
H      2.11400000     11.84400000     13.04100000
O     -5.87200000     -4.06300000     -0.18600000
H     -5.88500000     -3.42900000     -0.90300000
H     -5.70100000     -3.53800000      0.59600000
O      2.13000000    -16.93500000     -1.92900000
H      3.07300000    -16.97700000     -2.08700000
H      1.89600000    -17.81700000     -1.63800000
O     -1.95600000     -0.23400000     16.88700000
H     -1.62400000     -1.12200000     17.01200000
H     -1.40400000      0.13300000     16.19600000
O      8.12700000      0.83700000      1.36200000
H      8.92500000      0.68400000      1.86700000
H      7.71300000     -0.02400000      1.30300000
O     -1.75900000     12.24400000      4.22700000
H     -2.63100000     11.84800000      4.23200000
H     -1.92000000     13.17800000      4.36400000
O    -11.12300000    -10.37000000     -9.12300000
H    -11.22300000    -10.08600000    -10.03100000
H    -11.94300000    -10.81900000     -8.92000000
O     -4.84400000      6.42900000     -7.29000000
H     -5.73600000      6.50800000     -7.62900000
H     -4.51500000      7.32700000     -7.26800000
O     -9.36700000      0.47200000      5.54300000
H     -9.40100000     -0.19000000      6.23400000
H     -8.44600000      0.72900000      5.50300000
O      7.94700000    -14.60700000     -1.64100000
H      8.23000000    -13.73400000     -1.37000000
H      7.00100000    -14.52500000     -1.76000000
O     -5.84800000     -7.57200000      2.40800000
H     -5.73300000     -7.19700000      1.53500000
H     -6.78000000     -7.78700000      2.45500000
O      3.44300000     10.12100000      1.46200000
H      4.25200000     10.10500000      0.95000000
H      3.73200000     10.27600000      2.36100000
O      4.20300000     15.56000000      9.20200000
H      4.69700000     15.51100000     10.02000000
H      4.18000000     14.65800000      8.88200000
O      4.43200000     -9.46500000      6.57100000
H      3.88700000     -9.36800000      7.35200000
H      5.33000000     -9.39500000      6.89500000
O     -2.97100000     -3.23200000    -10.74200000
H     -3.31300000     -4.06800000    -10.42600000
H     -3.16300000     -3.23400000    -11.67900000
O     -4.96100000      5.66700000     14.26500000
H     -4.95300000      5.65300000     13.30800000
H     -5.87000000      5.48000000     14.49900000
O      0.75200000      8.79200000     -1.11200000
H      0.65400000      8.79100000     -2.06400000
H      0.66900000      9.71200000     -0.86300000
O     -7.33100000      9.31400000      6.97500000
H     -6.68200000      8.62400000      7.11100000
H     -7.08000000      9.71800000      6.14400000
O     14.27500000      4.31200000      0.43600000
H     15.08400000      4.31500000     -0.07400000
H     14.13500000      5.23000000      0.67000000
O     -6.69100000     14.65600000     -0.47800000
H     -7.48700000     14.76100000     -1.00000000
H     -6.01800000     15.12400000     -0.97200000
O     -7.01500000      0.20200000     -4.50400000
H     -7.36000000     -0.65700000     -4.74800000
H     -6.94100000      0.67500000     -5.33400000
O      0.06800000     -5.65400000     10.17900000
H      0.56500000     -5.99800000     10.92100000
H     -0.47100000     -4.95800000     10.55400000
O     -7.87600000     -1.46300000    -16.70800000
H     -7.36700000     -1.29600000    -17.50200000
H     -7.41100000     -0.98600000    -16.02100000
O     -2.12600000      5.36600000      0.25200000
H     -2.00200000      4.98900000     -0.61900000
H     -1.98200000      6.30400000      0.13000000
O      7.84000000     -6.47300000      9.22100000
H      8.05800000     -7.40100000      9.14400000
H      7.00400000     -6.38500000      8.76400000
O     -9.84400000      3.57800000    -15.07500000
H     -9.81800000      3.41000000    -16.01700000
H     -8.96000000      3.37400000    -14.77100000
O     15.60600000     -4.82700000     -7.85500000
H     15.79800000     -4.86000000     -6.91700000
H     16.46300000     -4.74000000     -8.27100000
O      6.38200000     10.69600000      2.03200000
H      6.23700000     10.83400000      2.96800000
H      6.98500000     11.39500000      1.77800000
O     -9.43900000     -3.68200000     14.79400000
H     -8.99200000     -4.09200000     15.53500000
H     -9.83100000     -4.41300000     14.31700000
O     10.17500000     -2.53600000     -3.11800000
H      9.80900000     -2.37900000     -2.24700000
H     10.64100000     -3.36800000     -3.03600000
O    -11.00500000     12.79900000     -4.11400000
H    -11.09500000     12.50100000     -5.02000000
H    -11.17200000     12.01700000     -3.58800000
O     -7.12500000     -1.11800000      2.19400000
H     -6.76400000     -0.27800000      1.91000000
H     -8.05100000     -0.93800000      2.35800000
O     -0.30200000     -2.87600000    -15.37500000
H     -0.92300000     -3.52900000    -15.05100000
H      0.28500000     -3.36800000    -15.94900000
O     11.95300000     -4.82000000     -2.95700000
H     12.91000000     -4.85100000     -2.95400000
H     11.69400000     -5.32500000     -2.18600000
O      7.03300000     -2.02500000    -13.27700000
H      6.63500000     -2.57800000    -12.60600000
H      6.65700000     -2.33800000    -14.10000000
O     -6.39100000     12.19100000     -5.86800000
H     -6.22100000     12.74800000     -6.62800000
H     -6.96400000     12.71600000     -5.30900000
O     -0.15800000    -12.02600000     -5.21300000
H     -0.83700000    -11.93600000     -5.88200000
H     -0.57100000    -11.71200000     -4.40900000
O    -11.01000000     11.10400000     -1.98500000
H    -10.50500000     10.49300000     -1.44900000
H    -11.90300000     11.03700000     -1.64700000
O      4.48800000    -12.26400000    -10.56600000
H      3.84400000    -12.92000000    -10.29900000
H      4.52300000    -11.65000000     -9.83300000
O      8.21900000      8.59300000      2.33800000
H      7.49400000      9.20200000      2.19400000
H      7.82600000      7.72600000      2.24000000
O     10.10700000    -11.78200000      6.41500000
H      9.16500000    -11.95000000      6.40200000
H     10.47900000    -12.53700000      6.87000000
O      0.23300000     -6.37400000     16.94800000
H      0.87600000     -5.67400000     17.06300000
H     -0.60000000     -5.91700000     16.83000000
O     -6.55300000     -6.99800000     11.42300000
H     -6.86300000     -7.69400000     10.84300000
H     -5.70500000     -6.74300000     11.05900000
O      4.88900000    -12.26100000      8.78600000
H      4.62800000    -11.34500000      8.69100000
H      5.42800000    -12.27500000      9.57700000
O      4.53800000     -7.23100000    -13.18600000
H      3.61900000     -7.20600000    -13.45000000
H      4.54900000     -6.83200000    -12.31600000
O     -9.42500000     -3.87300000     -4.71900000
H     -8.67700000     -4.46700000     -4.64700000
H     -9.17200000     -3.25100000     -5.40000000
O     15.03500000     -7.55300000     -1.12200000
H     14.52800000     -8.32600000     -1.37100000
H     14.62800000     -6.83400000     -1.60500000
O    -11.00000000      3.91500000      4.55400000
H    -11.70700000      3.86700000      3.91100000
H    -11.35000000      3.47500000      5.32800000
O     -2.68400000      2.00700000      6.20400000
H     -2.63000000      1.07400000      6.41200000
H     -1.78600000      2.32500000      6.29700000
O     -2.09600000     15.27500000      4.50500000
H     -2.91400000     15.68200000      4.21900000
H     -1.41000000     15.82100000      4.12000000
O     -7.29300000    -13.34400000      3.70400000
H     -6.54400000    -13.49800000      3.12800000
H     -7.02800000    -12.60100000      4.24600000
O    -13.94200000     -7.95500000     -6.39300000
H    -14.28000000     -7.23200000     -6.92200000
H    -12.99400000     -7.82200000     -6.38200000
O      4.16700000     11.22500000      6.60500000
H      4.07800000     12.17600000      6.67000000
H      3.80100000     10.89300000      7.42400000
O     -4.56900000      5.28300000      7.02200000
H     -4.47700000      5.63800000      6.13700000
H     -5.05300000      4.46600000      6.90300000
O    -11.06800000     -7.06900000    -12.68900000
H    -10.18900000     -6.87600000    -13.01400000
H    -10.93700000     -7.75900000    -12.03800000
O    -13.21800000     -7.13300000      7.57100000
H    -13.22800000     -8.08500000      7.47700000
H    -13.07400000     -6.98600000      8.50600000
O     -1.54100000      9.00300000     11.82500000
H     -1.89600000      8.12300000     11.70000000
H     -2.20500000      9.45900000     12.34300000
O     -2.81800000      6.92900000     -3.15300000
H     -2.29500000      6.25100000     -2.72600000
H     -3.44300000      6.44400000     -3.69300000
O      3.49000000     12.33700000      3.69800000
H      2.75300000     11.76900000      3.92100000
H      3.63800000     12.85700000      4.48800000
O     -4.25300000     -1.71600000     -8.62600000
H     -3.73500000     -2.16300000     -9.29500000
H     -3.71700000     -1.76700000     -7.83400000
O     12.29300000    -12.27100000      0.31200000
H     12.06400000    -12.27300000     -0.61700000
H     12.27700000    -13.19400000      0.56500000
O      6.05600000      4.65200000      4.97400000
H      5.11000000      4.50900000      4.98800000
H      6.43100000      3.77100000      4.97600000
O     -1.61000000      7.99000000      0.56300000
H     -1.34300000      8.40100000      1.38500000
H     -1.38500000      8.63200000     -0.11000000
O     13.17400000     -3.18500000     -7.07800000
H     13.41400000     -2.39500000     -7.56200000
H     12.87900000     -2.86300000     -6.22600000
O     -8.05400000      1.06700000      8.81500000
H     -8.68000000      1.71600000      8.49500000
H     -8.52900000      0.23600000      8.77400000
O      3.18100000      1.01600000     13.80900000
H      2.58100000      0.59400000     14.42400000
H      2.97600000      1.94900000     13.87600000
O      3.84400000      5.67100000     -8.91800000
H      3.09800000      6.02400000     -8.43200000
H      3.92000000      4.76600000     -8.61500000
O      0.17000000     -8.69700000     13.36700000
H      0.49000000     -8.62000000     12.46900000
H     -0.34800000     -9.50200000     13.36900000
O      3.65100000     17.57100000     -3.71900000
H      3.06400000     16.82400000     -3.83700000
H      4.00800000     17.45900000     -2.83800000
O     -4.17100000      2.24500000     13.78400000
H     -4.78500000      2.04400000     13.07800000
H     -3.42700000      2.65700000     13.34500000
O     10.84400000     -6.64800000      6.16200000
H     10.77500000     -7.45700000      6.66700000
H     11.72900000     -6.66700000      5.79700000
O      6.24900000      4.02500000    -10.31600000
H      6.80200000      4.15800000     -9.54600000
H      5.45200000      4.52000000    -10.12600000
O     14.54400000      6.74300000      7.40100000
H     14.72200000      7.21100000      8.21700000
H     13.68000000      6.35400000      7.53100000
O      2.11300000     13.29000000     -0.74400000
H      1.69800000     12.47300000     -0.46600000
H      2.06100000     13.27200000     -1.69900000
O     13.74700000      1.53800000      1.13000000
H     14.01500000      2.44800000      1.25900000
H     13.18200000      1.34700000      1.87900000
O     -6.12900000    -10.19900000    -12.61700000
H     -5.38400000    -10.42200000    -12.05900000
H     -5.92500000    -10.60200000    -13.46100000
O     -7.63500000      5.05300000     14.75800000
H     -8.50900000      5.44200000     14.77000000
H     -7.58700000      4.54400000     15.56700000
O     -2.73200000     -7.88100000    -14.38600000
H     -2.18800000     -8.64600000    -14.57500000
H     -3.57200000     -8.24700000    -14.10800000
O     -7.22900000     -0.38200000    -11.22200000
H     -7.01700000     -0.02500000    -10.36000000
H     -8.08300000     -0.00400000    -11.43400000
O     -1.27400000     -9.69900000      6.03100000
H     -0.84600000     -9.15000000      6.68800000
H     -0.65400000    -10.41000000      5.87200000
O     15.81100000     -2.13000000     -0.91400000
H     16.20800000     -2.19900000     -1.78300000
H     15.54000000     -3.02400000     -0.70300000
O    -11.98800000      4.79100000     -4.21300000
H    -11.62700000      4.03600000     -4.67700000
H    -11.22400000      5.31700000     -3.98000000
O     -9.54600000    -11.28500000      7.35900000
H     -8.94600000    -11.60400000      8.03200000
H     -8.97500000    -10.92700000      6.67900000
O      0.39300000     10.52400000    -11.43800000
H      0.21200000      9.58400000    -11.42700000
H     -0.05100000     10.84400000    -12.22300000
O     -2.47800000     -6.40100000      8.73300000
H     -1.93700000     -6.13300000      9.47600000
H     -2.98200000     -7.14600000      9.06000000
O     14.15000000     -6.13000000     -3.88500000
H     13.94800000     -6.76600000     -4.57100000
H     14.91000000     -5.65200000     -4.21900000
O     -2.46000000     -6.79100000     12.93700000
H     -2.36600000     -7.29500000     12.12900000
H     -1.62400000     -6.33400000     13.03300000
O      3.83700000     14.21800000      6.19500000
H      3.59200000     15.09600000      5.90300000
H      4.73000000     14.31600000      6.52500000
O      8.02900000     -8.71500000      5.38900000
H      7.58900000     -8.84300000      6.22900000
H      8.17200000     -9.60000000      5.05500000
O      3.22800000      4.64800000      4.39800000
H      3.42300000      4.42600000      3.48800000
H      2.49400000      4.07900000      4.63100000
O    -10.49400000     13.69400000      0.29200000
H    -11.06600000     12.92800000      0.33800000
H    -10.13600000     13.77900000      1.17600000
O     15.90100000      2.70200000      5.81700000
H     15.06800000      2.76800000      6.28400000
H     16.56200000      2.92300000      6.47300000
O      1.54300000      6.77400000     10.58100000
H      1.63600000      6.64100000     11.52400000
H      2.44100000      6.76800000     10.24900000
O    -15.66900000     -2.21700000     -2.61100000
H    -15.02200000     -2.77500000     -3.04300000
H    -16.04200000     -1.69200000     -3.31900000
O     -9.30900000      3.76700000     -8.34800000
H     -9.49600000      3.94000000     -9.27100000
H     -9.65200000      2.88600000     -8.19600000
O      6.31100000      5.99200000      2.01100000
H      6.48400000      5.07300000      2.21200000
H      5.55500000      5.97100000      1.42400000
O     -9.22000000     -8.28800000    -10.91800000
H     -8.42200000     -7.75900000    -10.89600000
H     -8.92800000     -9.14900000    -11.21700000
O      5.05200000     -0.46300000     10.80700000
H      4.95500000     -1.18400000     10.18400000
H      4.16200000     -0.13500000     10.93300000
O      8.89500000     -8.06500000     -4.62300000
H      8.12000000     -8.54300000     -4.91800000
H      8.94900000     -7.31100000     -5.21000000
O      0.18100000    -11.86800000     10.73600000
H      0.46800000    -11.73600000     11.64000000
H     -0.69100000    -12.25500000     10.81500000
O      6.95400000    -10.14400000     -2.48200000
H      7.05400000     -9.63600000     -3.28800000
H      6.48000000    -10.93000000     -2.75200000
O    -12.45000000     -5.89600000     10.19700000
H    -11.68600000     -6.10000000     10.73600000
H    -12.64000000     -4.97800000     10.38800000
O     -5.42300000    -13.75700000      1.62500000
H     -5.42600000    -14.15300000      0.75400000
H     -4.49700000    -13.69600000      1.85700000
O     -3.32100000      2.74800000      9.28200000
H     -4.01200000      2.08800000      9.34700000
H     -3.38200000      3.06900000      8.38300000
O    -11.59600000     -9.43200000      2.98700000
H    -10.66800000     -9.65800000      3.05400000
H    -12.03400000    -10.04100000      3.58200000
O     -0.37700000     11.26400000     -4.15600000
H     -1.23300000     11.67900000     -4.05000000
H     -0.57700000     10.38000000     -4.46400000
O     -2.68600000     -4.45200000      4.27300000
H     -2.04900000     -4.45500000      4.98800000
H     -3.37600000     -5.04800000      4.56300000
O      5.02000000     -5.25900000     16.89500000
H      5.91400000     -4.92200000     16.84100000
H      4.48100000     -4.57300000     16.50200000
O     12.86700000     -8.61600000     -5.09300000
H     13.41700000     -9.04900000     -5.74600000
H     12.00900000     -9.02900000     -5.19100000
O      9.20200000     -4.13200000    -12.42100000
H      8.50300000     -3.93000000    -11.80000000
H      8.75600000     -4.21900000    -13.26400000
O    -16.24100000      6.58100000     -0.04700000
H    -15.55100000      6.92900000     -0.61100000
H    -15.87700000      6.63100000      0.83700000
O     -7.52900000     16.55700000      1.38200000
H     -8.40500000     16.37200000      1.72000000
H     -7.34000000     15.82700000      0.79200000
O     12.71200000      0.05800000      4.87300000
H     12.91500000     -0.09300000      5.79600000
H     13.15200000     -0.65600000      4.41200000
O     -5.72100000     15.20800000     -4.80700000
H     -6.47900000     14.62300000     -4.80700000
H     -5.78900000     15.68700000     -5.63300000
O     -9.92900000     -4.64200000      0.91500000
H    -10.84000000     -4.90800000      0.78900000
H     -9.44800000     -5.10500000      0.23000000
O     -5.89300000     -2.43400000    -13.35000000
H     -5.20600000     -3.09200000    -13.24700000
H     -5.47700000     -1.72900000    -13.84600000
O     -8.44800000    -10.46800000     10.66100000
H     -8.67400000    -11.34200000     10.34300000
H     -9.29200000    -10.04300000     10.81600000
O      8.23000000      9.66100000     -7.05100000
H      8.64900000      8.80000000     -7.03500000
H      8.95700000     10.28000000     -7.11700000
O      0.92200000      3.35300000    -11.48100000
H      0.47000000      4.16500000    -11.25200000
H      1.60700000      3.62300000    -12.09300000
O      7.15700000      7.13500000    -10.17800000
H      6.91700000      8.05700000    -10.09000000
H      8.11400000      7.13300000    -10.14900000
O     -5.82100000      8.73200000     -3.92600000
H     -5.57400000      8.43900000     -4.80300000
H     -6.71100000      8.40100000     -3.80500000
O    -10.06900000     -6.32700000     11.33400000
H    -10.16800000     -6.92100000     12.07700000
H     -9.23900000     -5.87900000     11.49300000
O     -9.53800000     13.87900000     -2.26600000
H    -10.23000000     13.49900000     -2.80800000
H     -9.90800000     13.89600000     -1.38300000
O      3.28300000     -4.57200000     -2.45800000
H      2.65500000     -4.04400000     -2.95100000
H      3.04600000     -5.47700000     -2.66000000
O    -16.38600000     -3.04800000     -6.93500000
H    -16.65600000     -2.22500000     -7.34200000
H    -15.80300000     -3.45300000     -7.57700000
O      8.61700000      4.89200000      3.84900000
H      8.34800000      4.08100000      3.41800000
H      7.80100000      5.37600000      3.97800000
O      7.34900000     -9.24000000      1.45200000
H      8.24700000     -9.21100000      1.12300000
H      6.96900000     -8.40300000      1.18400000
O      0.32800000     -5.84800000     13.81700000
H      0.29200000     -6.61400000     14.39000000
H      0.05400000     -5.11900000     14.37400000
O     -7.83700000     -9.58400000     -7.19700000
H     -8.65200000     -9.35500000     -6.75000000
H     -7.47200000     -8.74400000     -7.47500000
O     -2.74200000      8.03500000      4.20900000
H     -2.64300000      8.37200000      3.31900000
H     -3.67900000      7.85700000      4.29600000
O      4.24300000      3.30600000      2.03100000
H      3.44100000      2.79300000      1.93300000
H      4.29600000      3.82500000      1.22900000
O      7.54100000     -7.85900000    -14.91300000
H      7.73000000     -8.15900000    -14.02400000
H      6.94700000     -8.52100000    -15.26900000
O     10.26500000      5.79100000      1.85500000
H      9.75600000      5.55100000      2.62900000
H     10.70800000      4.98200000      1.59900000
O    -13.25700000    -11.17500000     -0.25500000
H    -12.90000000    -10.28800000     -0.20000000
H    -13.24800000    -11.49300000      0.64800000
O      3.39300000      3.21400000     -7.98700000
H      2.47500000      3.01200000     -8.16700000
H      3.82800000      2.36200000     -7.97600000
O     -9.46500000      5.09700000      7.84300000
H     -9.57600000      4.23200000      7.44800000
H     -8.76900000      5.50700000      7.33000000
O      2.20100000     -9.35700000     -7.28700000
H      1.50200000     -9.13900000     -7.90300000
H      2.84400000     -9.83300000     -7.81200000
O     -2.44700000     16.34500000     -7.39100000
H     -2.27300000     15.40800000     -7.48100000
H     -1.72600000     16.76900000     -7.85800000
O     -0.75900000     -3.89400000     15.36800000
H     -1.37100000     -4.60500000     15.56100000
H     -0.54200000     -3.52600000     16.22500000
O     11.66700000     11.01200000     -5.01000000
H     12.60200000     11.17200000     -5.14200000
H     11.63100000     10.39400000     -4.28000000
O     -2.77000000      6.62200000     11.43300000
H     -2.49800000      6.46600000     10.52800000
H     -2.90900000      5.74700000     11.79500000
O      0.58500000      7.53500000    -14.73300000
H      0.93600000      7.52600000    -15.62300000
H      0.91500000      8.34900000    -14.35200000
O     -3.62400000     -6.62300000    -11.59000000
H     -2.69300000     -6.83900000    -11.55300000
H     -3.98100000     -7.21500000    -12.25100000
O     -5.52500000     -5.68800000     14.59900000
H     -5.41700000     -4.94200000     14.00900000
H     -5.62500000     -6.44100000     14.01700000
O    -11.72600000     -0.24900000     10.62700000
H    -12.07600000      0.56700000     10.26800000
H    -11.85700000     -0.17000000     11.57200000
O     -2.04900000      2.36200000    -12.95700000
H     -1.75300000      2.82300000    -12.17300000
H     -2.10500000      1.44500000    -12.68900000
O     -2.92000000     -8.56000000      2.03900000
H     -3.20800000     -9.31000000      2.55900000
H     -3.72200000     -8.06700000      1.86500000
O     -4.28300000     -5.99900000     -8.33300000
H     -3.70900000     -5.56400000     -7.70300000
H     -4.37100000     -5.37200000     -9.05100000
O      5.30000000    -15.25600000     -2.13900000
H      5.63000000    -16.02900000     -1.68000000
H      5.15100000    -15.55500000     -3.03600000
O      3.45600000      9.37700000      4.90800000
H      4.12300000      8.69000000      4.92700000
H      3.76800000     10.03100000      5.53300000
O     14.92400000      5.93500000      3.98600000
H     15.15900000      5.04100000      3.73900000
H     15.01800000      6.43900000      3.17800000
O     -2.29100000     -5.92100000    -16.76900000
H     -1.45700000     -6.09900000    -17.20200000
H     -2.35600000     -6.59000000    -16.08800000
O     -7.12900000     14.12300000      7.11900000
H     -7.56500000     14.97100000      7.20300000
H     -7.53900000     13.57500000      7.78800000
O      6.07000000      5.40900000      7.68600000
H      6.70900000      5.23100000      6.99600000
H      5.58400000      6.17100000      7.37200000
O    -11.76400000     -2.91000000      9.91800000
H    -10.84300000     -3.08800000     10.10800000
H    -11.89400000     -2.00200000     10.19000000
O     12.57500000     10.06700000      7.62400000
H     13.06600000      9.37600000      8.06900000
H     12.27600000     10.64100000      8.32900000
O    -11.83600000      7.18300000     -0.25400000
H    -11.09700000      6.69200000     -0.61400000
H    -12.54900000      7.03100000     -0.87300000
O    -15.91700000      4.42700000      4.54500000
H    -15.49100000      3.57700000      4.43600000
H    -16.68800000      4.38400000      3.97900000
O     12.90600000     -4.99200000      8.98800000
H     12.42700000     -4.23100000      9.31600000
H     12.39100000     -5.74400000      9.28100000
O     -0.69000000     14.67000000     -4.82800000
H     -1.42900000     14.06300000     -4.87100000
H     -0.11500000     14.29900000     -4.15900000
O     -2.08300000     -1.13200000     -6.78300000
H     -1.77400000     -0.25800000     -6.54300000
H     -1.50800000     -1.72900000     -6.30300000
O      0.29000000     16.97700000     -6.27500000
H      0.21600000     16.31800000     -5.58500000
H      0.11100000     16.49700000     -7.08400000
O    -15.77600000     -1.38400000      4.20100000
H    -15.97800000     -0.64800000      4.77900000
H    -16.43300000     -2.04500000      4.41800000
O      1.30900000     -9.12400000     -0.19600000
H      0.88100000     -9.66500000      0.46700000
H      2.23900000     -9.16300000      0.02600000
O      0.98000000     10.26800000      6.92500000
H      1.66400000      9.91700000      7.49600000
H      0.60500000     10.99600000      7.42000000
O     -5.48900000      2.89100000     -5.01200000
H     -5.89400000      2.57200000     -4.20600000
H     -4.84400000      2.22100000     -5.23800000
