# Supplementary material for: Integrated Multiscale Multilevel Approach to Open Shell Molecular Systems
Source: J Chem Theory Comput. 2023 Feb 13;19(5):1446–56. doi: 10.1021/acs.jctc.2c00805 (PMC10018740; doi:10.1021/acs.jctc.2c00805)
Supplement: Supplementary file 2 — ct2c00805_si_002.zip [file ct2c00805_si_002.zip › structures/PROXYL/frame193.xyz]

2534

C      0.26300000     -1.45100000      0.93100000
H      0.77400000     -1.27600000      1.87800000
H      0.12200000     -2.52200000      0.78600000
C      0.97300000     -0.73400000     -0.22100000
C      2.36900000     -0.18500000      0.12200000
H      2.91700000     -0.98400000      0.62100000
H      2.42600000      0.68800000      0.77300000
H      2.84000000      0.09100000     -0.82100000
C      1.03600000     -1.64800000     -1.43200000
H      1.24900000     -1.11600000     -2.35900000
H      1.75800000     -2.40300000     -1.12100000
H      0.09200000     -2.18500000     -1.52200000
N      0.01300000      0.35100000     -0.47400000
O     -0.03900000      0.91900000     -1.60100000
C     -0.95800000      0.55300000      0.57600000
C     -0.41700000      1.52700000      1.64400000
H     -0.13000000      2.46600000      1.17100000
H     -1.22700000      1.70300000      2.35200000
H      0.43600000      1.09700000      2.16800000
C     -2.29400000      1.04200000     -0.01400000
H     -2.56600000      0.36500000     -0.82400000
H     -2.15300000      2.00200000     -0.51000000
H     -3.03700000      1.22300000      0.76200000
C     -1.13600000     -0.84300000      1.14200000
H     -1.44400000     -0.77500000      2.18500000
H     -1.87100000     -1.40100000      0.56100000
O     -9.36000000      1.40700000     -0.10600000
H    -10.16500000      1.61800000      0.36700000
H     -8.66300000      1.53300000      0.53800000
O    -11.55000000      8.92900000     10.53900000
H    -12.33900000      9.00500000     10.00300000
H    -10.87500000      9.38500000     10.03700000
O     12.55200000      8.59200000     -6.63900000
H     11.96300000      8.37800000     -5.91600000
H     12.34500000      7.94700000     -7.31500000
O     -3.16100000    -10.33600000     -1.76900000
H     -3.47700000     -9.49100000     -2.08900000
H     -2.36500000    -10.50200000     -2.27500000
O     -2.95400000     -7.51100000    -10.96400000
H     -2.03100000     -7.72200000    -11.10700000
H     -3.03800000     -6.60000000    -11.24500000
O     11.39200000     -5.21100000      9.83100000
H     11.52600000     -5.57300000     10.70600000
H     10.79400000     -4.47500000      9.96500000
O     16.75200000     -1.95600000     -8.31900000
H     15.94800000     -1.97900000     -7.79900000
H     17.35400000     -2.53800000     -7.85500000
O     11.10400000     -5.16900000     -1.22600000
H     11.55700000     -5.75800000     -0.62300000
H     11.80600000     -4.66200000     -1.63700000
O     -3.07400000      0.88600000      4.56100000
H     -2.62500000      1.73100000      4.55700000
H     -3.07300000      0.61900000      5.48100000
O     13.39900000     -1.51600000      3.01500000
H     12.77000000     -1.97200000      3.57500000
H     13.49500000     -2.08400000      2.25100000
O      5.30500000     12.29400000      9.22800000
H      5.87900000     12.88500000      9.71500000
H      4.44000000     12.42500000      9.61800000
O     12.02300000    -10.03100000      9.86900000
H     11.50900000    -10.16800000      9.07300000
H     12.36900000    -10.89700000     10.08400000
O      5.15600000     -6.47800000     12.94700000
H      4.74500000     -6.86200000     12.17300000
H      4.49100000     -5.89000000     13.30500000
O    -11.89400000     -1.91900000      5.05200000
H    -12.12700000     -2.41200000      5.83900000
H    -12.44900000     -1.13900000      5.08600000
O    -11.75900000      2.92400000    -11.07500000
H    -11.27500000      3.74800000    -11.01600000
H    -11.08400000      2.25800000    -11.19900000
O     -3.31800000    -14.13300000      6.01600000
H     -4.20500000    -14.34000000      6.30900000
H     -3.41600000    -13.91100000      5.09000000
O    -16.50600000     -6.52000000      2.79600000
H    -16.88900000     -6.55400000      1.91900000
H    -16.80000000     -7.32800000      3.21700000
O      0.04700000     -3.34700000    -13.47700000
H      0.10400000     -2.51000000    -13.01600000
H      0.59200000     -3.23000000    -14.25500000
O      0.64300000      2.61700000    -14.26300000
H      0.41700000      2.47200000    -13.34400000
H      0.81200000      1.74100000    -14.60900000
O     -1.08400000     14.22800000      3.85800000
H     -1.79000000     14.59300000      3.32400000
H     -1.35700000     14.39200000      4.76100000
O     -4.83100000     -4.85500000      9.89300000
H     -3.91300000     -4.60000000      9.98800000
H     -5.27900000     -4.40500000     10.60900000
O     -1.17500000      0.52500000     16.94100000
H     -1.09000000      0.73200000     17.87200000
H     -0.53300000      1.08900000     16.51100000
O     -7.35800000    -11.42400000    -11.63300000
H     -7.68700000    -11.67900000    -12.49500000
H     -6.47500000    -11.79200000    -11.59500000
O     -4.90500000     13.68200000     -5.11900000
H     -5.43400000     14.46400000     -5.27900000
H     -4.59000000     13.42400000     -5.98500000
O      2.11000000      8.84300000     -5.42500000
H      2.19500000      9.78700000     -5.55800000
H      1.44200000      8.57100000     -6.05400000
O     -2.06900000      6.85700000    -10.43300000
H     -2.44800000      7.70500000    -10.20100000
H     -1.97000000      6.40300000     -9.59600000
O      7.45300000      9.82900000     12.17500000
H      8.06400000      9.49300000     12.83000000
H      7.77000000     10.71100000     11.98100000
O      0.35800000    -15.81000000      5.10900000
H     -0.05300000    -16.66400000      5.24500000
H      0.10300000    -15.29600000      5.87500000
O     -7.31100000    -11.61200000     -8.04800000
H     -6.86700000    -11.42300000     -8.87400000
H     -6.96900000    -10.95800000     -7.43700000
O      8.56300000      3.50400000      5.03800000
H      9.02600000      4.33300000      5.15900000
H      7.96500000      3.45300000      5.78400000
O    -11.48200000     -7.96700000      3.79500000
H    -10.59200000     -7.66800000      3.60600000
H    -12.04700000     -7.32400000      3.36600000
O    -13.17600000      2.09400000      7.32600000
H    -12.72700000      2.83600000      6.92000000
H    -12.86100000      2.09100000      8.23000000
O      4.50000000      9.42200000     -3.53900000
H      4.30600000      8.56800000     -3.92400000
H      3.74300000      9.96300000     -3.76300000
O      3.25600000     15.31500000     -7.75900000
H      4.03300000     15.28300000     -8.31700000
H      3.46500000     14.73900000     -7.02400000
O     -2.31800000     13.63100000     -4.00700000
H     -2.28500000     14.00800000     -4.88600000
H     -3.19700000     13.25800000     -3.93900000
O     11.20600000      8.10100000     11.92800000
H     10.78300000      8.39500000     11.12200000
H     12.13600000      8.05000000     11.70600000
O      6.89300000     14.38300000     -0.64500000
H      7.57300000     13.75100000     -0.87800000
H      7.05700000     14.58300000      0.27700000
O    -11.13100000      7.07000000     -5.17700000
H    -10.71800000      7.29900000     -4.34500000
H    -11.68100000      6.31300000     -4.97200000
O     12.31900000      4.84700000      5.44000000
H     11.69000000      5.49000000      5.76600000
H     11.87500000      4.43200000      4.70000000
O     15.81700000     -5.75900000     -1.29200000
H     16.09800000     -6.66500000     -1.16500000
H     16.24400000     -5.27400000     -0.58500000
O      6.50400000      4.15500000      3.27900000
H      7.17700000      3.88500000      3.90400000
H      6.17100000      3.33400000      2.91600000
O     10.65500000     -9.76700000     -4.71800000
H     10.56000000     -9.11700000     -5.41400000
H     11.34900000    -10.35000000     -5.02800000
O      3.87800000      8.73500000     -0.08600000
H      4.42400000      8.62600000     -0.86400000
H      3.25000000      9.41600000     -0.32700000
O     -4.59600000      7.62000000     -8.16100000
H     -5.43300000      7.41400000     -8.57800000
H     -4.72500000      7.39300000     -7.24000000
O      4.75200000      2.71200000    -12.36500000
H      4.19300000      3.42800000    -12.66800000
H      4.82400000      2.84900000    -11.42000000
O     -1.77200000     -9.06600000      2.16100000
H     -2.40800000     -9.75400000      1.96600000
H     -1.85200000     -8.45200000      1.43100000
O      0.95800000     11.40600000      9.07300000
H      1.73900000     11.88300000      8.79400000
H      1.29600000     10.59800000      9.45900000
O     -6.80300000     -4.53400000      5.90200000
H     -7.15700000     -4.98000000      5.13300000
H     -6.29000000     -5.20400000      6.35300000
O     -9.32400000     -3.54000000      9.99400000
H     -9.40800000     -4.47800000      9.82400000
H     -8.44000000     -3.32100000      9.69800000
O     12.60200000      2.55200000     -0.07200000
H     12.54200000      1.86900000      0.59600000
H     12.64700000      3.36900000      0.42300000
O      3.67200000      7.13800000     -7.28000000
H      2.92100000      7.53900000     -6.84300000
H      4.43200000      7.58800000     -6.91000000
O     10.80600000      5.94000000     -1.93400000
H     10.39500000      6.33600000     -1.16600000
H     11.42300000      6.60300000     -2.24400000
O     -0.36600000      4.56500000     11.00900000
H      0.04400000      3.70300000     10.93500000
H     -0.34000000      4.76200000     11.94600000
O     -2.87100000    -13.49500000     -3.39000000
H     -2.77600000    -13.97300000     -2.56600000
H     -2.45600000    -12.64800000     -3.22500000
O     -1.63900000      7.48600000     -5.79000000
H     -2.58200000      7.39300000     -5.65800000
H     -1.24600000      6.93800000     -5.11100000
O     -4.29900000     16.09400000     -3.46400000
H     -3.56100000     16.05800000     -4.07200000
H     -5.06000000     16.25800000     -4.02100000
O    -10.21400000     -2.86000000     13.23800000
H    -10.70400000     -3.67700000     13.32400000
H     -9.64500000     -3.00000000     12.48200000
O     -0.33000000     -4.88200000      0.08300000
H      0.41700000     -4.95000000      0.67800000
H     -0.99700000     -5.45000000      0.46900000
O    -14.34700000      4.69600000     -2.38800000
H    -14.68200000      3.91700000     -1.94600000
H    -13.75600000      5.09800000     -1.75200000
O     10.30000000     -7.16600000      7.97100000
H     11.07900000     -7.15800000      7.41400000
H     10.58800000     -6.76600000      8.79200000
O     -2.75100000    -10.93100000    -11.44500000
H     -2.28800000    -10.74900000    -10.62600000
H     -2.25800000    -11.64700000    -11.84500000
O     -9.62900000    -14.28900000      0.19300000
H     -9.61400000    -15.19800000     -0.10500000
H    -10.55300000    -14.04300000      0.16600000
O     -4.73600000      2.59300000     -2.17000000
H     -5.65900000      2.75900000     -2.36200000
H     -4.35800000      2.33700000     -3.01100000
O    -10.26700000      7.05200000     -2.60000000
H     -9.54600000      7.60200000     -2.29200000
H    -10.66000000      6.70300000     -1.80000000
O     14.96500000      6.29700000      3.36800000
H     14.53600000      7.03900000      3.79300000
H     15.75800000      6.66800000      2.98100000
O     -6.37600000     11.78700000     -0.33300000
H     -6.52400000     12.01200000     -1.25100000
H     -5.57000000     11.27100000     -0.33900000
O     -8.60400000    -10.13600000     10.11600000
H     -7.99700000    -10.23800000      9.38400000
H     -8.13000000     -9.59600000     10.74800000
O     -5.96100000     -6.24900000      3.44500000
H     -5.06200000     -6.56000000      3.55300000
H     -5.92700000     -5.68500000      2.67100000
O     -5.90300000      7.31200000    -12.23300000
H     -5.04700000      7.44000000    -12.64200000
H     -6.06400000      6.37100000    -12.30500000
O      0.46800000     12.94400000     12.85600000
H      0.49700000     12.09600000     13.29900000
H     -0.41300000     12.98900000     12.48200000
O     12.64400000      0.01900000     -7.88400000
H     11.91700000     -0.19900000     -8.46800000
H     12.34300000     -0.24800000     -7.01600000
O      0.47100000    -12.45000000      9.57400000
H      1.39900000    -12.54000000      9.79100000
H      0.22400000    -11.59800000      9.93200000
O      1.18200000      7.43100000     10.70900000
H      0.55400000      6.84700000     10.28400000
H      1.46800000      8.02200000     10.01300000
O      0.22700000      2.07300000    -16.95600000
H      0.60700000      2.45400000    -16.16500000
H     -0.16400000      2.81600000    -17.41600000
O     -2.09700000     10.30100000     14.89800000
H     -2.16200000      9.81300000     14.07700000
H     -1.37200000      9.88700000     15.36600000
O     -7.35300000     13.24000000     -6.99600000
H     -7.81800000     12.45100000     -6.71800000
H     -7.17100000     13.71000000     -6.18200000
O     -5.45600000      1.32100000     -8.32300000
H     -5.73700000      2.23500000     -8.29200000
H     -5.62600000      0.98700000     -7.44200000
O     -2.85600000      9.72100000     -8.90400000
H     -3.44000000      9.08100000     -8.49700000
H     -3.42900000     10.44800000     -9.14800000
O      5.15800000     11.41000000     -0.47400000
H      4.88100000     12.31900000     -0.58600000
H      4.72400000     10.93800000     -1.18500000
O      4.49600000     -0.53700000    -12.23200000
H      4.64200000     -0.14400000    -13.09200000
H      4.09900000     -1.38700000    -12.42100000
O      4.13500000     -7.14800000      3.32500000
H      3.67400000     -7.50700000      4.08200000
H      3.87900000     -7.71400000      2.59700000
O     -0.64700000     -9.96800000     10.10500000
H     -0.74000000     -9.13200000      9.64900000
H     -0.30600000     -9.73300000     10.96900000
O     -9.46000000     14.88100000     -2.40000000
H     -9.63500000     14.09000000     -2.91000000
H     -9.07200000     14.55900000     -1.58600000
O      5.43900000     -4.79900000      6.53600000
H      5.68000000     -5.01000000      5.63400000
H      6.12800000     -5.19700000      7.06700000
O      3.14700000     -1.26400000     15.87100000
H      4.05100000     -1.24000000     15.55800000
H      2.93500000     -2.19600000     15.92100000
O     -7.02000000     -2.71000000     -9.03400000
H     -6.63200000     -2.75800000     -8.16100000
H     -7.24200000     -3.61600000     -9.24900000
O    -17.07700000      5.31600000      0.01900000
H    -17.96500000      5.02100000     -0.18300000
H    -17.13900000      6.27100000      0.02900000
O      2.66800000     -8.90700000     -8.61800000
H      2.95600000     -8.21500000     -9.21400000
H      2.68000000     -9.70200000     -9.15100000
O      7.37100000    -11.10100000     12.67800000
H      7.08800000    -11.41400000     11.81900000
H      8.22900000    -10.70700000     12.51800000
O     -2.22000000     -5.31300000     -3.06900000
H     -1.38100000     -5.30500000     -3.52900000
H     -2.26400000     -4.46100000     -2.63500000
O    -10.69700000     12.25700000      2.20900000
H    -11.31400000     12.98900000      2.20900000
H     -9.97400000     12.55400000      1.65500000
O      1.14800000      1.20200000     -4.20300000
H      0.50700000      1.20400000     -4.91400000
H      0.62200000      1.16400000     -3.40500000
O     13.58100000     -3.80000000     -2.11500000
H     14.10500000     -3.06500000     -2.43300000
H     14.19500000     -4.53300000     -2.07800000
O     -4.81000000     16.69500000      1.75400000
H     -4.57800000     17.61800000      1.64900000
H     -5.72200000     16.70900000      2.04400000
O    -12.77600000      0.59600000      5.17300000
H    -13.19300000      0.79400000      6.01100000
H    -12.80800000      1.42100000      4.68800000
O     -5.31200000     -3.34100000      2.04900000
H     -6.25000000     -3.45100000      2.20600000
H     -4.93400000     -3.24100000      2.92300000
O     12.64900000     -8.49300000     -1.32500000
H     13.28500000     -9.12100000     -0.98400000
H     11.79900000     -8.90000000     -1.16200000
O      4.52000000    -11.85500000      1.11600000
H      4.41300000    -10.99100000      0.71800000
H      5.23700000    -11.74400000      1.74100000
O      6.12400000     -4.96300000      3.92700000
H      5.71900000     -5.72400000      3.51100000
H      5.74400000     -4.21100000      3.47400000
O    -11.27100000      6.36000000     -7.79400000
H    -11.71000000      6.92700000     -8.42800000
H    -11.49900000      6.73300000     -6.94200000
O      1.44800000     11.74400000    -13.39200000
H      1.02200000     12.31500000    -12.75200000
H      1.10000000     12.02900000    -14.23700000
O      8.36300000     -8.74900000     10.25200000
H      8.48600000     -8.54200000     11.17900000
H      9.15400000     -9.22900000     10.00700000
O    -12.21300000     -1.36400000      8.17900000
H    -11.73000000     -0.96500000      8.90200000
H    -12.62500000     -2.13800000      8.56400000
O    -11.86500000      1.93300000      9.63600000
H    -11.00500000      2.22700000      9.33600000
H    -11.74900000      1.00100000      9.82000000
O    -10.86200000     -6.43800000     11.06000000
H     -9.94100000     -6.18700000     10.99600000
H    -10.99600000     -7.04400000     10.33100000
O      6.19700000      3.11000000      0.01800000
H      6.56200000      2.81200000     -0.81500000
H      6.72300000      2.66700000      0.68300000
O      9.75300000      6.64600000    -10.05500000
H      9.80600000      5.88000000    -10.62700000
H     10.66400000      6.84800000     -9.84100000
O     -4.80800000      7.29200000     12.96500000
H     -5.69600000      6.96700000     13.11200000
H     -4.90000000      7.92800000     12.25600000
O    -12.07600000     -5.03100000     13.00800000
H    -12.46400000     -5.57200000     13.69600000
H    -11.86800000     -5.64700000     12.30600000
O     -0.45800000    -18.25300000     -1.98700000
H     -1.20600000    -17.76200000     -2.32600000
H      0.29700000    -17.69000000     -2.16000000
O    -14.43400000     -3.33100000     -3.90800000
H    -13.99900000     -3.30000000     -3.05600000
H    -14.05800000     -4.09800000     -4.34100000
O      5.93700000     -7.85600000    -13.78800000
H      5.34100000     -7.44800000    -13.16000000
H      5.85100000     -7.32500000    -14.58000000
O     -2.18000000      9.91300000      6.41900000
H     -1.90900000      9.06800000      6.77700000
H     -1.37000000     10.30400000      6.09000000
O      5.02900000      8.68900000      4.75200000
H      5.28600000      8.58500000      3.83600000
H      4.88500000      7.79500000      5.06300000
O     -6.82100000     -2.59300000    -15.32200000
H     -7.74100000     -2.33100000    -15.30200000
H     -6.84400000     -3.54800000    -15.37500000
O     -6.45000000      1.11200000      5.22400000
H     -5.53400000      1.24600000      4.97900000
H     -6.60300000      0.17800000      5.07700000
O      2.89300000     -0.93100000      5.21900000
H      2.97400000     -0.04700000      4.86000000
H      3.51600000     -0.95300000      5.94500000
O    -14.83000000     -2.31800000      6.69300000
H    -14.55400000     -1.81700000      7.46000000
H    -14.14400000     -2.97600000      6.57600000
O     -5.48200000    -14.23700000     -3.99000000
H     -4.69400000    -13.81200000     -3.65000000
H     -6.11600000    -14.17400000     -3.27500000
O     -9.17500000    -10.26900000      2.08900000
H     -8.92500000    -10.99000000      2.66600000
H     -9.98400000    -10.56500000      1.67300000
O     -7.77500000    -15.69900000      5.08600000
H     -7.69100000    -14.74900000      5.01200000
H     -8.62000000    -15.89700000      4.68200000
O      6.43700000     -7.76500000     -4.33600000
H      6.61600000     -6.85900000     -4.58800000
H      7.17500000     -8.00800000     -3.77700000
O     10.24300000      2.01400000     -9.53300000
H      9.82700000      1.98400000     -8.67100000
H     10.86100000      2.74300000     -9.47500000
O      7.48800000     -8.71200000      3.35300000
H      7.67800000     -8.26700000      2.52700000
H      8.21600000     -8.47200000      3.92700000
O     11.08500000     -8.33300000     -6.83700000
H     11.60400000     -8.76600000     -7.51400000
H     11.44100000     -7.44500000     -6.79300000
O     -7.73500000     -2.59800000     14.76800000
H     -7.74000000     -2.60500000     13.81100000
H     -8.59100000     -2.95000000     15.01500000
O     10.91400000     12.26900000      4.05900000
H     11.30700000     12.07800000      4.91100000
H     10.02400000     11.92300000      4.12400000
O     -9.71000000    -12.40100000      8.84200000
H     -9.39000000    -11.78300000      9.50000000
H     -9.65300000    -11.92100000      8.01600000
O     -3.25900000    -12.79200000      3.75400000
H     -3.46900000    -12.02000000      3.22900000
H     -2.30800000    -12.75900000      3.85700000
O     14.02300000     -3.06700000     -9.45800000
H     14.16900000     -3.81900000     -8.88400000
H     14.84100000     -2.97700000     -9.94700000
O      9.21300000      8.27100000     -4.52900000
H      8.46700000      8.78600000     -4.22100000
H      9.13300000      8.28000000     -5.48200000
O      8.21400000    -14.95800000      1.91700000
H      7.94900000    -14.73400000      2.80900000
H      7.59900000    -14.48500000      1.35800000
O     -4.24800000     -1.94800000     -4.90900000
H     -4.24500000     -2.04200000     -3.95700000
H     -3.74500000     -1.15100000     -5.07400000
O    -14.37700000     -2.60100000      1.11900000
H    -13.74300000     -3.13200000      1.60100000
H    -14.52300000     -1.83700000      1.67700000
O      9.37800000     -2.89100000     -1.73100000
H      9.01400000     -2.54600000     -0.91600000
H      9.89700000     -3.64900000     -1.46000000
O     -9.88600000      3.41300000     -4.23900000
H     -9.77600000      3.77200000     -3.35800000
H     -9.02900000      3.52200000     -4.65100000
O      0.83800000     -2.69400000      5.61900000
H      1.47500000     -2.01900000      5.38400000
H      1.36800000     -3.41500000      5.96000000
O     -0.28500000      5.17100000     -4.25500000
H     -0.62000000      5.09100000     -3.36200000
H      0.65200000      4.99300000     -4.17600000
O      1.73800000      7.22400000     16.72500000
H      2.25600000      7.70300000     17.37200000
H      2.31900000      6.52700000     16.42200000
O     -3.50300000     -2.91500000     -8.49700000
H     -4.34200000     -2.84100000     -8.04300000
H     -3.73700000     -3.14200000     -9.39700000
O     11.38800000     -5.11800000      4.49400000
H     11.42000000     -4.17000000      4.36100000
H     10.45400000     -5.31900000      4.55800000
O    -14.68200000     -0.11200000     -3.50700000
H    -14.45300000      0.33900000     -4.31900000
H    -15.62200000      0.03800000     -3.40700000
O     11.81600000      2.43700000    -13.91300000
H     11.04500000      2.11000000    -13.45000000
H     11.75800000      2.04100000    -14.78300000
O      7.05600000      0.83900000    -13.40300000
H      6.48200000      1.53500000    -13.08400000
H      6.86300000      0.77700000    -14.33800000
O    -10.86200000      5.54300000      9.93800000
H    -11.17900000      6.42600000      9.74800000
H     -9.96100000      5.67000000     10.23500000
O      8.09300000    -12.16000000     -6.96900000
H      7.50500000    -12.34800000     -7.70000000
H      7.65400000    -11.46300000     -6.48200000
O     -9.39300000     11.12800000     -5.93200000
H    -10.09600000     10.74500000     -6.45700000
H     -8.95800000     10.37600000     -5.53000000
O     -0.75800000     10.60200000     -5.92800000
H     -0.09100000     10.69100000     -6.60800000
H     -1.16500000      9.75300000     -6.10100000
O      0.70500000     18.21200000     -1.15500000
H      0.80300000     19.10600000     -1.48500000
H      0.29400000     17.73500000     -1.87500000
O     -9.38500000     -3.41900000      4.65700000
H    -10.22300000     -2.99100000      4.48500000
H     -9.21300000     -3.24500000      5.58300000
O      3.10100000     -3.89700000     -6.95900000
H      3.39300000     -3.12900000     -6.46700000
H      2.89200000     -3.55800000     -7.83000000
O    -14.82900000      4.63500000     -5.06000000
H    -14.47200000      4.70700000     -4.17500000
H    -14.09300000      4.33200000     -5.59200000
O     -2.83300000      6.06000000     10.17200000
H     -3.51000000      5.93300000     10.83600000
H     -2.17300000      5.39600000     10.37300000
O      8.15200000    -11.79800000      1.29100000
H      8.01600000    -11.02900000      0.73800000
H      7.56000000    -11.66800000      2.03200000
O      1.30600000      0.85100000     15.25000000
H      1.81500000      0.08700000     15.52300000
H      1.74600000      1.59200000     15.66600000
O    -13.21000000     -0.92100000     -1.20600000
H    -13.53800000     -1.80300000     -1.02800000
H    -13.77000000     -0.59400000     -1.90900000
O     -8.59500000     -7.89400000      4.26300000
H     -8.73900000     -8.49300000      3.53000000
H     -7.93200000     -7.28200000      3.94500000
O    -15.87100000     -5.67500000     -6.34900000
H    -15.30700000     -4.92300000     -6.16900000
H    -16.46800000     -5.71200000     -5.60100000
O     -7.63800000     -6.19000000     14.05300000
H     -8.32200000     -6.80200000     13.78000000
H     -8.06100000     -5.63700000     14.71000000
O     -0.76000000     14.06100000     10.41800000
H     -0.77800000     13.98000000      9.46500000
H      0.09200000     14.45200000     10.60900000
O    -10.88900000     11.87800000      7.78700000
H    -10.65100000     11.10700000      8.30200000
H    -10.86400000     11.57600000      6.87900000
O     10.50700000      8.75900000      9.32800000
H     10.91300000      8.04900000      8.83000000
H      9.56800000      8.64300000      9.18700000
O      4.40500000     -8.24000000     -6.27300000
H      5.28900000     -7.89900000     -6.13700000
H      4.34900000     -8.39000000     -7.21700000
O     10.67900000      5.69500000      8.63800000
H      9.98900000      5.72100000      9.30100000
H     11.48000000      5.90200000      9.11800000
O      8.69000000     -9.23700000      6.96600000
H      8.99700000     -9.15700000      6.06300000
H      9.28200000     -8.67900000      7.47100000
O      6.99600000     -5.60100000    -11.42600000
H      7.77400000     -5.08200000    -11.22500000
H      7.33400000     -6.47600000    -11.61600000
O     -5.88200000     -5.55100000     -5.51000000
H     -6.80300000     -5.61900000     -5.25700000
H     -5.39900000     -5.79200000     -4.72000000
O      9.26700000     -3.54600000     10.29500000
H      9.50600000     -3.49900000     11.22000000
H      8.64600000     -4.27200000     10.24500000
O      0.35000000      3.20000000      7.83600000
H     -0.41300000      3.77000000      7.74800000
H      0.93400000      3.46800000      7.12600000
O      1.25100000      9.71500000    -10.73300000
H      1.75100000      8.98900000    -10.36000000
H      1.88800000     10.20000000    -11.25800000
O      0.42700000      7.51200000     -7.61300000
H      0.36100000      6.66300000     -8.05100000
H     -0.41500000      7.61900000     -7.17000000
O    -12.55900000     -3.10200000    -12.83400000
H    -11.74900000     -3.22600000    -12.33800000
H    -12.55000000     -2.17600000    -13.07700000
O     -4.64200000      7.07200000      8.35100000
H     -4.53200000      6.49300000      7.59600000
H     -4.02700000      6.73400000      9.00300000
O    -12.08300000      4.44900000     -5.91400000
H    -11.67800000      4.72900000     -6.73500000
H    -11.68700000      3.59700000     -5.72900000
O      9.67200000     -2.54200000     -7.26500000
H     10.31900000     -1.93000000     -7.61600000
H      8.88500000     -2.38400000     -7.78700000
O     -7.82000000      3.09900000    -10.23400000
H     -8.23900000      2.51400000     -9.60400000
H     -8.54000000      3.61000000    -10.60400000
O     -3.05500000     -7.89000000     -2.99000000
H     -2.21100000     -8.17500000     -3.33800000
H     -3.07300000     -6.94600000     -3.14800000
O     15.20900000      8.56200000     -5.95100000
H     15.12600000      7.61100000     -5.88800000
H     14.38600000      8.84800000     -6.34900000
O     -2.05500000     18.35600000      2.30000000
H     -1.30100000     18.70600000      2.77500000
H     -1.86800000     17.42100000      2.21100000
O      2.76300000    -10.57500000     11.78900000
H      1.87300000    -10.40600000     12.09900000
H      3.10100000     -9.71200000     11.55000000
O     14.78900000     -5.23800000     -7.94800000
H     15.46400000     -5.90700000     -8.06000000
H     14.09300000     -5.67900000     -7.46000000
O     -5.60200000      4.66600000    -12.50300000
H     -6.41100000      4.40500000    -12.06200000
H     -4.95100000      4.03100000    -12.20600000
O      5.55000000     14.35100000     -3.13400000
H      6.07400000     14.48800000     -2.34400000
H      5.98800000     13.63300000     -3.59000000
O     -5.65900000     -3.28200000     -6.89100000
H     -5.24600000     -2.72600000     -6.23000000
H     -5.73600000     -4.13800000     -6.47100000
O     10.28400000    -13.20600000      3.76600000
H      9.33000000    -13.14000000      3.78100000
H     10.51400000    -13.15900000      2.83800000
O     11.72600000      8.58400000     -3.49600000
H     10.88600000      8.42900000     -3.92900000
H     11.49100000      8.84200000     -2.60500000
O     -7.03800000     -9.46200000      6.13000000
H     -7.12000000     -9.07300000      5.26000000
H     -6.46200000    -10.21600000      6.00200000
O     -1.52100000    -13.35400000     11.55600000
H     -1.16100000    -13.30700000     10.67000000
H     -2.44900000    -13.14600000     11.45000000
O      8.81600000      9.19000000      1.98000000
H      8.13400000      9.84700000      1.84000000
H      9.63700000      9.67600000      1.90000000
O      8.18900000      5.10800000    -14.85400000
H      7.41000000      5.50300000    -14.46200000
H      8.00500000      4.16900000    -14.86000000
O     -1.57300000      9.04500000     12.35200000
H     -2.02100000      9.48100000     11.62700000
H     -0.67000000      8.94300000     12.05000000
O     -4.26300000     10.28200000     -0.53700000
H     -3.82900000     10.27500000      0.31600000
H     -3.66200000      9.81300000     -1.11600000
O     -0.51700000     -4.29900000     -9.98800000
H     -1.16900000     -3.73100000    -10.39800000
H     -0.93100000     -5.16100000     -9.96400000
O     12.07200000      6.51100000     -8.33400000
H     12.40700000      6.17500000     -7.50200000
H     12.81100000      6.43800000     -8.93700000
O     -7.53900000      3.10600000     -1.65100000
H     -7.93500000      2.77800000     -0.84400000
H     -7.95100000      3.95800000     -1.79200000
O    -12.76200000     -3.72500000      2.87000000
H    -12.95900000     -4.65400000      2.99200000
H    -12.48200000     -3.42400000      3.73400000
O     -5.90200000    -13.47600000      3.47200000
H     -4.97900000    -13.22300000      3.48500000
H     -6.07700000    -13.70000000      2.55800000
O      5.22000000      5.87200000    -13.64400000
H      4.52500000      5.29000000    -13.33700000
H      4.79300000      6.43700000    -14.28800000
O    -10.41900000     -3.83000000      1.16400000
H    -11.29700000     -3.85000000      1.54300000
H    -10.50000000     -3.25800000      0.40100000
O     -1.81700000    -10.52700000     14.33600000
H     -2.52800000    -10.54800000     13.69600000
H     -1.96500000    -11.29700000     14.88400000
O     -8.55100000      1.98700000     -7.33300000
H     -8.35200000      1.11500000     -7.67500000
H     -8.11200000      2.01800000     -6.48400000
O     -5.28900000    -11.73900000      6.07900000
H     -5.41400000    -12.64600000      6.35800000
H     -4.92300000    -11.80800000      5.19700000
O     15.44700000     -3.49900000      3.64400000
H     15.11000000     -3.57300000      4.53700000
H     16.03200000     -2.74200000      3.67100000
O     -6.72300000     -3.56000000     -0.86200000
H     -6.76100000     -3.10700000     -0.02000000
H     -6.10900000     -3.04300000     -1.38400000
O    -15.15300000      7.55600000     -5.48000000
H    -14.75500000      7.85700000     -6.29700000
H    -15.04900000      6.60400000     -5.49900000
O      1.60300000     -5.65100000    -11.90600000
H      1.13900000     -4.90300000    -12.28100000
H      0.93800000     -6.11600000    -11.39900000
O    -13.89200000     -7.92600000     -6.57800000
H    -14.48500000     -7.22800000     -6.29900000
H    -14.19600000     -8.70200000     -6.10700000
O      3.25100000     -3.29500000     -2.99800000
H      2.63700000     -2.56000000     -3.01600000
H      2.71100000     -4.05200000     -2.77300000
O     17.80900000      1.10700000      4.26800000
H     18.35800000      0.36200000      4.02200000
H     16.99400000      0.71200000      4.57800000
O      4.46300000     -8.27000000     11.05600000
H      3.82800000     -8.06300000     10.36900000
H      5.24100000     -8.56400000     10.58200000
O     -1.89300000     -0.83600000     -8.86500000
H     -1.10100000     -1.13700000     -9.30900000
H     -2.47400000     -1.59700000     -8.86800000
O     -8.32700000      5.67000000     11.43400000
H     -7.38800000      5.49300000     11.48900000
H     -8.45700000      6.44500000     11.98100000
O      9.09700000    -14.41600000     -4.43600000
H      9.66100000    -13.65800000     -4.59300000
H      9.57700000    -15.15400000     -4.81100000
O      6.66600000     -5.11600000     -5.52600000
H      6.73200000     -5.24500000     -6.47200000
H      6.27500000     -4.24800000     -5.42900000
O      9.17100000    -14.52100000     -1.86900000
H      9.86500000    -15.16400000     -1.72500000
H      9.23300000    -14.30600000     -2.80000000
O     13.40000000      8.83600000      0.68200000
H     14.18600000      9.38200000      0.66400000
H     13.56600000      8.15500000      0.03100000
O     10.75000000     -5.78900000    -12.03300000
H     10.45400000     -4.92500000    -11.74600000
H     10.66200000     -6.34300000    -11.25800000
O     -3.97200000     -7.52100000     -6.82900000
H     -4.50800000     -7.56200000     -7.62100000
H     -4.46100000     -6.94700000     -6.23900000
O     -9.72000000      5.05400000    -10.47000000
H     -9.41600000      5.78900000    -11.00200000
H    -10.17900000      5.46300000     -9.73600000
O     -4.24700000      9.78400000      4.47300000
H     -3.48700000      9.79400000      5.05500000
H     -4.96400000     10.12100000      5.01000000
O     -2.30500000     -3.14400000     -1.46000000
H     -2.13700000     -2.24800000     -1.75300000
H     -1.48700000     -3.42000000     -1.04800000
O     -8.11500000      8.49400000     -2.09700000
H     -7.63000000      8.96900000     -2.77200000
H     -7.46200000      8.29900000     -1.42500000
O     -3.67000000     -9.86400000     -5.78700000
H     -2.76200000     -9.95500000     -5.49900000
H     -3.71200000     -8.98900000     -6.17400000
O    -11.26700000      4.09100000      7.49600000
H    -11.20500000      5.00200000      7.78300000
H    -10.43500000      3.69900000      7.76100000
O      7.50300000     12.84600000     -4.53100000
H      7.74100000     11.96400000     -4.24700000
H      8.18000000     13.41000000     -4.15600000
O     10.78400000      6.29500000      3.30600000
H     10.63400000      6.38400000      4.24700000
H     11.61200000      6.75000000      3.15100000
O      7.47900000      4.73600000     -3.80900000
H      8.06300000      4.33200000     -4.45100000
H      8.06600000      5.18400000     -3.20000000
O      3.91500000    -10.05200000     -4.01800000
H      4.10800000     -9.42900000     -4.71800000
H      2.96400000    -10.00800000     -3.91300000
O      4.26700000    -11.75500000      9.71700000
H      3.87400000    -12.50700000      9.27500000
H      3.71400000    -11.61200000     10.48500000
O     -5.45900000    -17.24100000     -3.76300000
H     -5.75500000    -17.78400000     -3.03200000
H     -6.01000000    -16.45900000     -3.71800000
O     -5.60500000    -14.22300000     -7.14200000
H     -5.19500000    -14.40000000     -6.29600000
H     -6.01100000    -13.36200000     -7.03600000
O     -1.00800000     -2.31400000      8.52300000
H     -0.35300000     -1.85200000      8.00000000
H     -1.44400000     -1.62500000      9.02400000
O     10.12300000      9.40300000      5.78900000
H      9.59600000     10.06000000      5.33400000
H      9.52500000      9.01500000      6.42700000
O     16.30900000     -6.32900000      3.59000000
H     16.20400000     -5.37800000      3.57400000
H     16.64500000     -6.51900000      4.46500000
O     14.88700000     -0.56400000     10.66400000
H     14.58000000     -1.30100000     10.13700000
H     15.42700000     -0.96500000     11.34500000
O     -6.98000000     -8.59000000    -11.01000000
H     -7.35200000     -8.21600000    -11.80900000
H     -7.12200000     -9.53200000    -11.09800000
O     -0.77900000      5.77000000    -12.56000000
H     -1.18500000      6.02800000    -11.73300000
H     -1.03400000      4.85500000    -12.67700000
O      8.01600000      9.21900000     -1.21400000
H      7.93200000     10.12700000     -0.92300000
H      8.95700000      9.09000000     -1.33000000
O     -7.04000000     -3.45300000      8.37700000
H     -7.20400000     -3.77500000      7.49100000
H     -6.36500000     -4.03600000      8.72300000
O      5.89300000      8.47600000     -6.67600000
H      6.39800000      8.96600000     -6.02700000
H      6.54400000      8.17900000     -7.31200000
O    -15.28400000     -0.68400000      3.59800000
H    -15.87700000     -1.34200000      3.96100000
H    -14.71800000     -0.44200000      4.33100000
O     -8.26900000     -6.57600000     -7.69800000
H     -8.62100000     -6.24700000     -6.87100000
H     -7.50300000     -6.02800000     -7.86800000
O      9.96800000      2.29200000     -3.89100000
H     10.57200000      2.85300000     -3.40500000
H      9.90300000      1.49600000     -3.36300000
O     -5.16100000    -14.83500000      0.95400000
H     -5.07100000    -13.97000000      0.55400000
H     -4.27000000    -15.18700000      0.96700000
O      7.58200000     -9.04000000    -10.68100000
H      7.64100000     -9.87400000    -11.14500000
H      7.15800000     -9.25800000     -9.85000000
O      4.64900000     -2.01700000      9.40100000
H      4.85500000     -1.97400000      8.46800000
H      3.95100000     -2.67000000      9.46200000
O      9.04700000      5.88200000     10.48800000
H      8.29900000      5.45600000     10.90700000
H      8.82100000      6.81200000     10.48400000
O      2.64400000     -8.77300000      6.08000000
H      1.85500000     -8.23500000      6.14000000
H      2.46600000     -9.38000000      5.36200000
O     12.90400000     -7.26800000      5.65900000
H     12.96800000     -7.87200000      4.92000000
H     12.59100000     -6.45000000      5.27300000
O     -3.48000000     -6.99000000      3.34500000
H     -3.11900000     -7.82700000      3.05200000
H     -2.77100000     -6.58700000      3.84700000
O     12.75500000     11.43100000     -7.21000000
H     12.60400000     10.50300000     -7.02700000
H     11.98300000     11.87300000     -6.85800000
O      4.42600000      0.80700000     -2.94500000
H      4.47600000      1.10700000     -3.85200000
H      5.10000000      1.31000000     -2.48800000
O      2.73700000    -13.50700000      2.41900000
H      3.18400000    -12.66700000      2.31700000
H      2.92400000    -13.97900000      1.60800000
O     15.16300000      2.50400000      7.97300000
H     14.26700000      2.45100000      8.30400000
H     15.35700000      3.44100000      7.95600000
O    -13.66800000     -4.02700000     -6.78800000
H    -13.67100000     -3.07900000     -6.91700000
H    -13.85000000     -4.38800000     -7.65600000
O     -6.55400000     -1.52000000      5.01500000
H     -7.33400000     -1.85200000      5.45900000
H     -5.91800000     -2.23300000      5.08400000
O     10.51700000      1.42600000      9.89900000
H     10.46600000      2.34000000      9.62000000
H      9.84300000      1.34300000     10.57400000
O      4.75900000     12.21400000     -7.96300000
H      4.00600000     12.23800000     -8.55300000
H      5.35100000     12.88500000     -8.30200000
O    -12.19600000      1.96000000     -1.53700000
H    -11.95100000      1.37000000     -2.24900000
H    -12.21000000      1.40400000     -0.75800000
O     17.00300000      1.13600000     -6.09100000
H     17.76800000      1.52600000     -6.51500000
H     16.50700000      0.74100000     -6.80800000
O    -10.28900000      6.78000000      7.06200000
H    -10.19400000      6.20900000      6.29900000
H     -9.39100000      6.97200000      7.33100000
O     11.83200000     -1.87300000      0.39800000
H     12.58000000     -2.46000000      0.50200000
H     12.09600000     -1.26800000     -0.29600000
O    -13.55000000     -9.66900000     -3.08600000
H    -12.73400000     -9.25700000     -3.37000000
H    -13.88100000    -10.11000000     -3.86900000
O     -7.72700000    -12.13500000      0.06300000
H     -8.09700000    -11.27600000      0.26600000
H     -8.33300000    -12.75800000      0.46500000
O      3.80700000     -7.52800000      8.50300000
H      4.75600000     -7.60400000      8.59900000
H      3.58400000     -8.16100000      7.81900000
O     -5.49100000      9.59600000     11.13600000
H     -5.13400000     10.17100000     10.45900000
H     -6.33400000      9.98900000     11.36300000
O      5.87600000    -14.99900000      7.53600000
H      5.40800000    -14.33400000      7.03000000
H      6.27300000    -15.56700000      6.87500000
O      3.85500000     17.15400000      2.19600000
H      4.63400000     16.60500000      2.11300000
H      3.39300000     16.80100000      2.95600000
O      7.46700000    -14.49500000      4.56400000
H      6.78400000    -13.90700000      4.88700000
H      7.28500000    -15.33200000      4.99100000
O     -0.89000000     -7.55200000    -14.47500000
H     -0.28600000     -7.87200000    -13.80400000
H     -1.61900000     -8.17200000    -14.45700000
O      7.38300000      7.12900000     -9.08200000
H      6.91500000      7.01600000     -9.90900000
H      8.29800000      6.94900000     -9.29800000
O      6.80800000    -15.63800000     -5.07700000
H      7.38500000    -14.89400000     -5.24600000
H      7.16500000    -16.04400000     -4.28700000
O      2.53500000     -8.30100000      1.09500000
H      3.38300000     -8.40500000      0.66200000
H      2.38500000     -7.35600000      1.10300000
O      5.02200000     -2.34300000     13.63200000
H      5.68600000     -2.29400000     14.31900000
H      5.48500000     -2.09000000     12.83300000
O      8.46000000     -7.66200000     -7.60900000
H      8.10700000     -8.48300000     -7.95400000
H      9.33400000     -7.89200000     -7.29300000
O     -1.30100000     12.26700000     -0.41800000
H     -1.53000000     12.50400000      0.48000000
H     -0.47400000     12.72000000     -0.58200000
O      7.90900000     14.43300000     -7.56800000
H      7.47400000     14.64100000     -6.74100000
H      8.61200000     15.07800000     -7.63800000
O      2.14100000    -13.30700000     -2.64700000
H      2.19200000    -12.38200000     -2.88900000
H      3.05100000    -13.60500000     -2.64500000
O      2.90100000    -17.09400000     -5.17400000
H      2.54800000    -16.45200000     -4.55700000
H      3.81100000    -17.21200000     -4.90100000
O      3.75000000      4.12200000     -0.22400000
H      3.66100000      4.30000000     -1.16000000
H      4.60400000      3.69700000     -0.14200000
O      2.24400000      6.39700000      3.64500000
H      2.39300000      6.81500000      2.79700000
H      1.30600000      6.20400000      3.65500000
O      2.76000000     -8.46700000    -11.36100000
H      2.34500000     -8.92300000    -12.09300000
H      3.23000000     -7.74000000    -11.76700000
O     -2.29000000     -0.37500000    -12.66100000
H     -2.94100000     -0.86100000    -12.15500000
H     -2.78200000      0.34600000    -13.05500000
O     -2.50000000    -10.66200000      8.03500000
H     -1.67700000    -10.71900000      8.52000000
H     -2.62600000    -11.53800000      7.67200000
O     -4.93100000     -8.05900000     -9.27500000
H     -5.66000000     -8.33600000     -9.82900000
H     -4.23100000     -7.84300000     -9.89100000
O     -5.51100000     -8.83200000     13.90900000
H     -4.82300000     -8.76100000     14.57100000
H     -6.15500000     -8.17100000     14.16000000
O      7.40300000     -1.69400000     -3.17400000
H      6.67500000     -1.65400000     -2.55300000
H      8.16000000     -1.93600000     -2.64100000
O    -14.39900000      5.96900000      0.36600000
H    -15.31900000      5.71200000      0.30600000
H    -14.42300000      6.90700000      0.55400000
O     13.19100000     -9.36900000      3.75100000
H     14.12800000     -9.37400000      3.55500000
H     12.84400000    -10.12700000      3.28000000
O      4.15900000     -6.37000000    -12.37800000
H      4.85900000     -5.79300000    -12.07000000
H      3.40800000     -5.78900000    -12.50400000
O     -1.75400000      5.15200000      2.13600000
H     -1.17400000      5.62600000      1.53900000
H     -2.23800000      4.55000000      1.57100000
O    -14.08700000     -8.50600000     -0.73700000
H    -14.92900000     -8.93800000     -0.59500000
H    -13.74900000     -8.90000000     -1.54200000
O     -9.13900000      4.78000000      4.83000000
H     -9.20200000      4.00000000      4.27800000
H     -8.88000000      5.47900000      4.22900000
O     15.96100000      3.76600000      2.51100000
H     15.79200000      4.65900000      2.81200000
H     16.85800000      3.79200000      2.17700000
O     -9.76400000     -2.54500000      7.41700000
H     -9.73800000     -3.09300000      8.20100000
H    -10.52100000     -1.97400000      7.54800000
O      4.46200000      4.25800000     -6.13500000
H      4.22300000      4.95700000     -5.52600000
H      4.58500000      4.70300000     -6.97300000
O      6.67100000      3.95400000     10.32700000
H      5.96400000      3.32600000     10.18200000
H      6.22500000      4.76400000     10.57400000
O      8.79600000      1.85100000      0.50200000
H      9.31300000      1.98400000      1.29700000
H      9.24100000      2.37600000     -0.16300000
O     12.99000000      6.33500000     10.30500000
H     13.35300000      6.81900000      9.56300000
H     13.73400000      5.84600000     10.65800000
O     -4.46500000     -3.35700000      4.93800000
H     -3.57900000     -3.67900000      5.10500000
H     -4.94300000     -3.54000000      5.74600000
O     -5.24600000     -5.44200000     -2.48000000
H     -4.46800000     -4.94000000     -2.72100000
H     -5.51100000     -5.08200000     -1.63300000
O      1.00400000     13.80400000     -0.52900000
H      0.99700000     14.07400000      0.39000000
H      0.71300000     14.57900000     -1.00800000
O     11.81300000    -11.01500000      6.73100000
H     12.55600000    -10.41100000      6.71200000
H     12.01700000    -11.66600000      6.05900000
O     -9.54800000     11.05500000     -1.37100000
H     -9.26600000     11.71500000     -0.73800000
H     -8.87800000     10.37300000     -1.32000000
O     -2.92200000      3.31000000     13.38300000
H     -2.34100000      3.73000000     14.01700000
H     -2.86200000      2.37600000     13.58600000
O      9.36100000      1.72800000      3.20200000
H      8.92600000      2.33900000      3.79700000
H     10.06600000      1.34500000      3.72500000
O     -7.60400000     -0.98400000      1.97900000
H     -7.63600000     -1.94000000      1.94100000
H     -8.34700000     -0.74100000      2.53200000
O     -1.79000000      2.39400000     -3.29600000
H     -1.31900000      2.10300000     -2.51500000
H     -1.93200000      3.33000000     -3.15500000
O     -7.12200000      0.31400000     -3.05100000
H     -7.88100000     -0.17100000     -2.72700000
H     -7.13000000      1.13200000     -2.55400000
O     -1.76700000      3.21700000      4.66800000
H     -2.29200000      3.62900000      5.35400000
H     -1.63100000      3.91100000      4.02200000
O      0.09900000     10.97000000      5.34200000
H      0.52400000     11.69000000      4.87500000
H      0.76500000     10.28400000      5.37900000
O    -12.08500000      8.93300000      6.91100000
H    -11.99800000      8.27100000      7.59800000
H    -11.50600000      8.62900000      6.21200000
O     -6.65000000     11.30500000      2.73000000
H     -7.15200000     10.82100000      2.07400000
H     -7.30400000     11.82400000      3.19700000
O     -2.34800000      3.35100000    -16.83900000
H     -2.33000000      4.29700000    -16.69300000
H     -2.83200000      3.00300000    -16.09000000
O    -10.89100000     -6.68900000    -12.58600000
H    -10.43300000     -6.80500000    -11.75300000
H    -11.81700000     -6.65400000    -12.34700000
O     -7.70100000      4.17200000      7.04500000
H     -8.12000000      4.38400000      6.21100000
H     -7.48500000      5.02300000      7.42800000
O     -8.85700000      2.12500000      3.81900000
H     -9.36600000      1.32000000      3.72100000
H     -8.14900000      1.88900000      4.41900000
O      6.87500000    -12.54600000     10.27200000
H      6.01400000    -12.20500000     10.03100000
H      6.80800000    -13.49000000     10.12800000
O     14.46500000     -1.84800000     -6.41900000
H     14.08600000     -1.34300000     -5.70000000
H     13.87700000     -1.69100000     -7.15800000
O      1.85400000      0.64300000     18.40700000
H      2.78900000      0.52600000     18.57500000
H      1.79900000      1.46800000     17.92400000
O     -1.67400000     -6.42600000      5.54100000
H     -1.58300000     -7.06100000      6.25100000
H     -1.94300000     -5.61700000      5.97600000
O     -8.51700000     -3.10800000     -3.71200000
H     -8.65600000     -2.23700000     -4.08500000
H     -8.73400000     -3.00900000     -2.78500000
O      7.90000000     -5.96300000     10.44100000
H      7.22700000     -5.90500000      9.76400000
H      8.45600000     -6.69100000     10.16500000
O      1.36400000     15.19100000     -4.75300000
H      2.31400000     15.18800000     -4.87100000
H      1.05300000     14.46900000     -5.29800000
O      8.93000000     -4.02700000     15.50800000
H      8.35100000     -3.46700000     16.02400000
H      8.37000000     -4.37800000     14.81600000
O     -3.52700000      6.28400000     16.69800000
H     -2.81900000      6.20500000     17.33700000
H     -3.12600000      6.72500000     15.94900000
O     11.23200000     10.49000000      1.92900000
H     11.40600000     11.24500000      2.49100000
H     11.72100000     10.67200000      1.12600000
O      1.59000000      0.08700000    -14.68400000
H      2.50000000     -0.20200000    -14.61600000
H      1.19200000     -0.17700000    -13.85500000
O     -9.76900000      9.59400000      1.72800000
H    -10.09500000      9.15100000      0.94500000
H    -10.30700000     10.38300000      1.79900000
O      5.13400000      1.47400000      7.39700000
H      4.89900000      1.40600000      8.32200000
H      5.60100000      2.30800000      7.32900000
O    -14.38400000     -2.38400000     -9.65700000
H    -13.83800000     -1.62400000     -9.45600000
H    -15.27900000     -2.04400000     -9.65100000
O     -5.72500000     14.32600000      5.19700000
H     -6.14200000     15.16700000      5.01100000
H     -4.81200000     14.54600000      5.37900000
O     14.45000000      6.57500000     -0.65400000
H     14.41900000      5.67500000     -0.97900000
H     15.36300000      6.83900000     -0.76900000
O     -9.30500000     10.08900000      9.31300000
H     -8.80500000     10.24600000     10.11300000
H     -8.65700000      9.77400000      8.68300000
O     -6.31200000      8.16100000      0.25400000
H     -5.93700000      7.78000000      1.04900000
H     -5.65200000      8.78700000     -0.04500000
O     13.62000000     -6.51000000     -0.01300000
H     13.29800000     -7.30600000     -0.43700000
H     14.39000000     -6.26100000     -0.52300000
O    -17.87600000     -5.04200000      0.20200000
H    -17.17600000     -5.51700000     -0.24600000
H    -17.43800000     -4.29000000      0.60100000
O      0.46900000      2.42300000    -11.64600000
H     -0.08700000      2.69000000    -10.91400000
H      1.35500000      2.41600000    -11.28300000
O      9.54900000      0.47200000      6.70800000
H     10.07700000      1.24000000      6.92500000
H      9.57800000     -0.06900000      7.49600000
O     12.51500000     -5.97700000     -6.01200000
H     11.62300000     -5.63100000     -6.05500000
H     13.01900000     -5.28500000     -5.58400000
O     -6.66000000     -0.17400000     -5.75000000
H     -7.04500000     -0.14100000     -4.87400000
H     -5.78100000     -0.52500000     -5.61200000
O     -5.92000000      1.07600000     11.10700000
H     -6.82300000      1.22300000     10.82400000
H     -5.67300000      0.24600000     10.70000000
O     -1.10600000     11.90100000      2.42000000
H     -2.04800000     11.73400000      2.37100000
H     -1.03300000     12.72000000      2.91000000
O    -13.45200000     -3.62700000      9.13300000
H    -13.13500000     -3.88400000      8.26700000
H    -14.31600000     -4.03200000      9.20200000
O     -8.20900000     -8.07600000    -13.40600000
H     -8.78900000     -7.36100000    -13.66800000
H     -8.05100000     -8.56500000    -14.21400000
O      4.70200000      7.98900000      9.80000000
H      4.86400000      7.41600000     10.54900000
H      5.49500000      8.51900000      9.72700000
O     -2.45100000    -15.28600000      1.74900000
H     -2.88200000    -15.59400000      2.54600000
H     -1.54100000    -15.14200000      2.00900000
O    -10.18600000     11.47600000      5.00800000
H    -10.75200000     11.60200000      4.24700000
H     -9.49300000     12.12700000      4.90200000
O     -2.47000000     -1.79500000     16.78600000
H     -2.03500000     -0.94200000     16.79300000
H     -3.23700000     -1.67700000     17.34700000
O      4.35300000    -14.39000000      5.01300000
H      4.36200000    -15.34400000      4.93900000
H      3.51000000    -14.12800000      4.64400000
O    -10.24000000     -0.12100000      3.04400000
H    -10.84300000     -0.05500000      2.30400000
H    -10.73200000     -0.59700000      3.71300000
O      2.07900000      3.91300000     -3.29800000
H      1.61400000      3.08300000     -3.19000000
H      3.00000000      3.69000000     -3.16000000
O      5.18900000    -16.74700000      2.65200000
H      5.01600000    -16.11400000      1.95600000
H      5.97600000    -17.21000000      2.36500000
O      6.28700000     10.71400000      5.84000000
H      5.46200000     11.19800000      5.86800000
H      6.05300000      9.86300000      5.46900000
O      2.29300000      3.75400000      6.18200000
H      2.73600000      4.59900000      6.10400000
H      2.86900000      3.13900000      5.72600000
O     -9.40200000     -8.60000000     -6.13900000
H     -9.15300000     -8.10700000     -6.92100000
H     -8.59700000     -9.04100000     -5.86700000
O      3.29200000      1.78500000      4.24700000
H      2.73500000      2.13300000      3.55100000
H      4.18000000      1.84000000      3.89300000
O    -14.00500000      5.00400000      5.86500000
H    -14.39200000      4.26400000      5.39700000
H    -14.75500000      5.48900000      6.20900000
O     -0.02100000    -15.22500000      2.40700000
H     -0.12200000    -15.43000000      3.33700000
H      0.90100000    -14.98700000      2.31200000
O     -8.23600000     -6.55000000     10.32200000
H     -8.25200000     -6.87300000      9.42100000
H     -7.61100000     -7.12100000     10.77000000
O      7.01700000      4.52000000    -11.52800000
H      6.45600000      3.80400000    -11.82500000
H      6.41700000      5.13200000    -11.10000000
O      5.37300000     14.36600000      6.18000000
H      5.55300000     14.05500000      7.06700000
H      4.55900000     13.92700000      5.93300000
O     -2.16700000     -6.99200000    -16.71500000
H     -1.54800000     -7.16000000    -16.00500000
H     -2.73900000     -6.30300000    -16.37600000
O     -3.65800000     -6.32600000     14.72000000
H     -4.35900000     -5.78700000     15.08600000
H     -3.70900000     -7.14900000     15.20500000
O      0.58500000     -2.52700000     18.03500000
H      0.53800000     -1.69900000     17.55800000
H     -0.31400000     -2.69000000     18.32200000
O      4.43700000     -8.11500000     -1.01600000
H      4.04800000     -8.53400000     -1.78300000
H      4.28700000     -7.17900000     -1.15100000
O    -13.89700000     12.16800000      0.60300000
H    -13.44800000     12.64300000      1.30300000
H    -13.19200000     11.86700000      0.02800000
O     -4.01600000      0.06400000    -15.19400000
H     -4.38700000     -0.53900000    -14.54900000
H     -4.19800000     -0.34700000    -16.03900000
O     -7.42300000     -5.03500000    -10.35500000
H     -7.82700000     -4.61800000    -11.11600000
H     -6.89700000     -5.74500000    -10.72300000
O    -13.30200000    -12.03100000      3.64700000
H    -13.56500000    -12.77900000      4.18300000
H    -13.18200000    -11.31800000      4.27300000
O    -15.42200000     -6.15100000     -1.10200000
H    -14.85000000     -6.90800000     -0.97700000
H    -15.92100000     -6.35500000     -1.89200000
O     -5.50200000     -4.48100000     15.40600000
H     -6.38700000     -4.36600000     15.06100000
H     -5.37600000     -3.73800000     15.99600000
O      8.52600000     -6.93100000      1.49500000
H      8.11500000     -6.08500000      1.32100000
H      9.44000000     -6.71900000      1.68500000
O      1.45400000      2.53200000      9.98300000
H      1.01800000      1.81400000     10.44000000
H      1.04500000      2.54900000      9.11800000
O     -8.31400000     -6.11000000      0.37900000
H     -7.86000000     -5.42100000     -0.10700000
H     -8.57900000     -5.69100000      1.19800000
O     -0.27700000      8.15400000    -14.24200000
H     -0.43500000      7.39000000    -13.68800000
H     -0.73400000      8.86900000    -13.80000000
O     -4.67100000      2.67000000     -5.28700000
H     -4.19300000      3.49800000     -5.31500000
H     -5.58800000      2.91800000     -5.40700000
O     -4.90000000     13.06700000     -8.17200000
H     -5.70100000     13.04800000     -7.64800000
H     -4.95800000     12.28900000     -8.72600000
O      0.00600000     -7.55900000    -10.61800000
H     -0.28700000     -7.90300000     -9.77400000
H      0.82600000     -8.02100000    -10.79300000
O     14.67500000      3.86900000     -1.63400000
H     15.45400000      3.39200000     -1.91800000
H     14.12800000      3.20600000     -1.21200000
O      5.34800000      6.15500000     11.63300000
H      4.51400000      5.70800000     11.48800000
H      5.62700000      5.86500000     12.50200000
O     -0.79100000    -10.53900000     -9.47400000
H      0.10300000    -10.86300000     -9.35900000
H     -1.07500000    -10.30300000     -8.59100000
O      7.82400000     -0.61300000    -10.72400000
H      7.46000000     -1.45300000    -10.44400000
H      7.12500000     -0.20800000    -11.23800000
O     -2.03300000     -6.99400000     12.57500000
H     -2.69800000     -6.79600000     13.23500000
H     -1.33200000     -7.42600000     13.06300000
O      1.76100000     -7.59400000     -3.00800000
H      1.81700000     -8.53800000     -2.86100000
H      2.67200000     -7.30900000     -3.08300000
O     -5.32500000      3.99800000     12.11200000
H     -5.50800000      3.22000000     11.58600000
H     -4.45500000      3.84100000     12.47700000
O      2.93200000     -3.62800000     10.70600000
H      3.18900000     -3.98400000     11.55700000
H      2.13800000     -4.11000000     10.47500000
O      6.20700000     -9.83700000     -8.11400000
H      5.65400000    -10.56600000     -8.39600000
H      6.26500000     -9.93500000     -7.16300000
O     -4.97100000    -12.55100000    -11.34100000
H     -4.40900000    -13.03200000    -10.73400000
H     -4.44500000    -11.79700000    -11.60900000
O      2.28500000     -8.86800000    -14.02600000
H      2.94600000     -9.55100000    -14.13400000
H      2.63300000     -8.11800000    -14.50700000
O    -15.65600000      3.02700000      4.60300000
H    -16.38200000      3.46000000      4.15400000
H    -14.93400000      3.05700000      3.97500000
O      5.70300000     -3.89900000    -13.68800000
H      6.24900000     -4.57200000    -13.28300000
H      6.02800000     -3.83600000    -14.58600000
O      5.76500000      1.52600000      2.92500000
H      6.22500000      1.31300000      3.73700000
H      5.91600000      0.77000000      2.35900000
O     -4.21800000      9.84800000      8.34300000
H     -4.37900000      8.90500000      8.31400000
H     -3.53300000      9.99400000      7.69000000
O     13.03300000      1.74700000     10.64300000
H     13.49200000      0.90700000     10.63900000
H     12.11200000      1.51700000     10.52300000
O      6.73800000      6.17400000      0.69000000
H      6.36200000      5.33500000      0.95600000
H      7.64200000      5.96700000      0.45300000
O     -2.60700000      7.20500000     14.36900000
H     -3.31000000      6.91800000     13.78500000
H     -1.99900000      7.67600000     13.79800000
O     -5.82500000     15.73300000     -1.00700000
H     -5.31000000     16.08900000     -1.73100000
H     -5.32400000     15.95600000     -0.22300000
O     17.93300000     -1.61800000      1.03000000
H     18.87500000     -1.46800000      0.95300000
H     17.62200000     -1.65300000      0.12500000
O     14.30600000      5.20100000     -7.23600000
H     15.14500000      5.24300000     -6.77800000
H     14.02200000      4.29300000     -7.13600000
O    -10.17600000      1.42600000      6.25600000
H    -10.97400000      0.99000000      5.95800000
H    -10.10400000      2.20200000      5.70000000
O     12.73100000      3.56900000     -9.83700000
H     13.50500000      3.15700000    -10.22100000
H     12.88600000      3.53600000     -8.89300000
O      5.95100000     -8.79800000     13.95800000
H      6.27200000     -9.33800000     13.23600000
H      5.60900000     -8.01100000     13.53500000
O      8.78700000      8.98100000     -7.13200000
H      8.18200000      9.71800000     -7.05600000
H      8.32800000      8.35000000     -7.68600000
O      9.69000000      5.94000000      5.86400000
H      9.08700000      6.65900000      5.67700000
H     10.02800000      6.13300000      6.73800000
O     -6.11200000      7.01700000     16.08900000
H     -6.40800000      6.25900000     15.58400000
H     -5.18900000      6.84200000     16.26700000
O      5.90000000      7.13500000     -1.76300000
H      6.02000000      6.56100000     -1.00700000
H      6.31100000      7.96100000     -1.50500000
O      6.60700000     -2.68800000     11.45000000
H      6.00000000     -2.97000000     10.76500000
H      7.04400000     -1.92000000     11.08100000
O      3.67400000     -5.99900000     16.34400000
H      3.00300000     -6.11100000     17.01700000
H      3.62500000     -5.07200000     16.10900000
O     -6.26300000     -0.40800000    -10.64800000
H     -6.47500000     -1.25700000    -10.26000000
H     -5.92400000      0.11100000     -9.91900000
O     -1.96500000      6.49500000      5.17700000
H     -2.80700000      6.25300000      4.79400000
H     -1.70100000      7.28100000      4.69900000
O     -1.14500000     15.29900000     -7.67500000
H     -2.05400000     15.48200000     -7.91100000
H     -0.81600000     16.12800000     -7.32800000
O     11.71300000      2.69100000      6.99400000
H     11.33200000      3.32700000      7.60000000
H     12.07300000      3.22200000      6.28400000
O    -15.79600000      1.37100000      6.72100000
H    -15.91800000      2.05500000      6.06300000
H    -14.94200000      1.56000000      7.10900000
O      9.61500000      7.01700000      0.70600000
H      9.97400000      6.65400000      1.51600000
H      9.03900000      7.72400000      0.99600000
O    -11.34500000     -0.33500000     -6.45600000
H    -11.11600000     -1.11900000     -6.95600000
H    -12.24200000     -0.49400000     -6.16000000
O     -3.52700000      3.33700000    -11.32400000
H     -2.76300000      3.03000000    -11.81200000
H     -3.34800000      3.08800000    -10.41700000
O      7.07200000    -10.14900000     -5.38900000
H      7.57600000    -10.57300000     -4.69400000
H      6.85300000     -9.28700000     -5.03500000
O     -2.47300000     -7.23600000      0.55500000
H     -2.41800000     -6.83900000     -0.31500000
H     -3.14300000     -6.72600000      1.00900000
O     -8.70100000     -7.64700000     -3.09700000
H     -8.75800000     -7.25700000     -3.97000000
H     -7.81500000     -8.00500000     -3.05200000
O      3.31600000     -4.43600000     13.25900000
H      3.78900000     -3.65600000     13.54900000
H      2.42900000     -4.31800000     13.59700000
O      3.46600000     11.00300000    -11.50700000
H      3.10900000     11.45200000    -10.74000000
H      3.11500000     11.48900000    -12.25300000
O    -10.44000000    -11.27200000     -4.25700000
H    -10.93600000    -10.45400000     -4.29400000
H    -10.78400000    -11.72700000     -3.48800000
O     -8.80900000      1.25300000     11.20500000
H     -9.04100000      1.79600000     10.45200000
H     -9.15800000      1.72700000     11.95900000
O    -10.75000000     -6.23000000     -1.88500000
H     -9.86900000     -6.42100000     -2.20700000
H    -10.68300000     -5.35100000     -1.51100000
O     -7.52900000    -13.69400000     -2.27300000
H     -7.65700000    -13.48700000     -1.34700000
H     -8.41400000    -13.81600000     -2.61600000
O     -6.66000000     -4.93900000     11.88000000
H     -6.89200000     -5.63400000     11.26500000
H     -6.99000000     -5.24700000     12.72500000
O      7.28500000     -4.76100000     13.29600000
H      7.21200000     -3.92900000     12.82900000
H      6.60900000     -5.31500000     12.90700000
O    -10.03800000      0.72800000    -10.44300000
H     -9.62600000      0.11600000     -9.83200000
H     -9.40100000      0.82300000    -11.15100000
O      0.89900000     17.48500000      1.64900000
H      0.72300000     17.92400000      0.81600000
H      1.40300000     18.12300000      2.15300000
O      4.35500000      7.23800000     14.57800000
H      3.48000000      7.09100000     14.21900000
H      4.89300000      7.45400000     13.81600000
O      1.73100000     -0.25200000    -17.67400000
H      1.59400000     -0.15900000    -16.73100000
H      0.96300000     -0.73200000    -17.98200000
O     14.27600000     -4.14700000     -4.81300000
H     15.09800000     -4.32400000     -4.35400000
H     14.48100000     -3.41800000     -5.39800000
O      9.21500000     -1.78800000      8.21600000
H      9.33100000     -2.30100000      9.01600000
H      9.56600000     -2.34500000      7.52100000
O      5.59500000      8.63200000      2.14100000
H      5.55500000      7.99900000      1.42400000
H      5.91100000      9.43800000      1.73200000
O     -1.69400000     -5.45300000    -12.64700000
H     -1.24700000     -6.20100000    -13.04400000
H     -1.21000000     -4.69000000    -12.96200000
O      6.97400000     11.13000000      1.38100000
H      7.45800000     11.95000000      1.28200000
H      6.18700000     11.25200000      0.85100000
O      2.32800000      6.85900000    -12.48500000
H      2.57400000      7.40400000    -11.73700000
H      1.37900000      6.76100000    -12.40800000
O      4.68700000     10.64700000     12.53000000
H      4.63800000     11.10200000     13.37000000
H      5.59900000     10.36300000     12.46400000
O      7.18700000      2.12300000     -2.73300000
H      8.09600000      2.34100000     -2.52800000
H      7.21200000      1.81800000     -3.64000000
O      0.29400000     -7.43700000     14.28300000
H      0.14000000     -6.87900000     15.04600000
H      0.89100000     -8.11500000     14.60000000
O     -4.01000000    -10.71100000      2.16400000
H     -4.70700000    -10.14000000      2.48800000
H     -4.36400000    -11.08900000      1.36000000
O      7.40100000     14.43200000      4.33900000
H      6.72700000     14.56400000      5.00500000
H      8.22200000     14.40400000      4.83100000
O    -16.98700000     -2.81100000     -2.69100000
H    -16.55000000     -2.57600000     -1.87200000
H    -16.28900000     -3.16500000     -3.24200000
O     -8.74400000      8.20200000     -6.63700000
H     -9.55700000      7.73100000     -6.45600000
H     -8.79700000      8.42200000     -7.56700000
O     -3.49100000     -5.57100000    -14.72800000
H     -3.43700000     -4.66200000    -15.02300000
H     -2.93600000     -5.60300000    -13.94800000
O     -7.70400000      8.93400000      5.41600000
H     -7.51900000      9.75100000      5.87700000
H     -8.63400000      8.98900000      5.19400000
O     -3.71700000      9.57300000     -4.38200000
H     -3.19600000      9.25400000     -3.64500000
H     -3.09900000     10.07600000     -4.91200000
O    -10.25600000     -4.47900000     -9.51600000
H     -9.30000000     -4.49800000     -9.49300000
H    -10.50300000     -5.32600000     -9.88900000
O      1.96600000     -3.07800000    -15.65600000
H      1.50400000     -3.60600000    -16.30800000
H      2.36400000     -2.36900000    -16.16100000
O      3.37800000     13.10600000      4.98200000
H      3.61000000     12.86700000      4.08500000
H      3.26900000     12.26900000      5.43300000
O     10.34200000     -8.73400000    -12.35100000
H      9.40200000     -8.63900000    -12.50500000
H     10.73200000     -7.96500000    -12.76600000
O     -6.51200000     -9.71900000      2.94500000
H     -6.85400000    -10.56100000      3.24500000
H     -7.15100000     -9.41700000      2.30000000
O     -8.73600000      8.10800000     12.22900000
H     -9.62500000      8.45800000     12.17000000
H     -8.19000000      8.76900000     11.80300000
O      4.43400000      2.13700000      9.90200000
H      3.56800000      2.53600000      9.82100000
H      4.32100000      1.45000000     10.55900000
O      6.61400000     -5.57600000     -8.20900000
H      5.87300000     -5.99900000     -8.64300000
H      7.25600000     -6.27600000     -8.09400000
O      7.79700000    -11.49600000     -2.62300000
H      7.58400000    -10.92900000     -1.88200000
H      8.19600000    -12.27000000     -2.22600000
O    -13.83400000      2.39600000     -8.90200000
H    -13.16100000      2.22900000     -8.24200000
H    -13.35600000      2.76700000     -9.64400000
O      3.96800000     -6.36400000     -9.27200000
H      3.22500000     -5.80800000     -9.03800000
H      4.28500000     -6.00400000    -10.10100000
O      2.65700000      3.45400000      2.21500000
H      2.24500000      4.31600000      2.26700000
H      3.11000000      3.45500000      1.37200000
O     -7.53800000    -10.87900000     -3.86400000
H     -7.20700000    -11.59200000     -3.31800000
H     -8.48100000    -11.03700000     -3.91800000
O    -12.74100000     -6.66600000      1.65400000
H    -11.97700000     -6.71200000      1.07800000
H    -13.36400000     -7.28600000      1.27500000
O      2.29300000     -4.82800000      6.91200000
H      3.24100000     -4.89600000      7.02700000
H      1.93200000     -5.50100000      7.48900000
O      8.84200000     -8.63300000     -2.77500000
H      9.32900000     -9.08000000     -3.46800000
H      8.90000000     -7.70500000     -3.00200000
O     -5.82300000    -12.22500000     11.61500000
H     -6.02300000    -12.16700000     12.55000000
H     -5.22800000    -11.49300000     11.45200000
O      3.26500000     17.97400000     -3.82300000
H      2.95700000     17.25400000     -3.27200000
H      3.42800000     18.69200000     -3.21100000
O     -5.48200000     -9.57200000      8.77400000
H     -4.93800000     -9.34900000      8.01800000
H     -5.79900000    -10.45600000      8.58900000
O      3.98400000     15.64300000     -4.98300000
H      4.51900000     15.31600000     -4.26000000
H      3.90600000     16.58300000     -4.81700000
O    -12.48500000     -0.51300000     -9.71800000
H    -12.25800000     -0.03400000     -8.92100000
H    -11.95700000     -0.10300000    -10.40300000
O      3.95900000     16.72400000      5.14200000
H      4.59200000     16.05500000      5.40400000
H      4.41800000     17.55300000      5.27600000
O     11.04900000    -11.70800000     -7.80300000
H     10.20700000    -11.43700000     -7.43800000
H     11.10600000    -11.24700000     -8.64000000
O    -15.04700000      8.31000000     -2.41700000
H    -14.35800000      8.23100000     -1.75700000
H    -14.85600000      7.61400000     -3.04600000
O     -6.86400000      7.00700000     -9.57900000
H     -6.64600000      7.13100000    -10.50300000
H     -7.64100000      7.55000000     -9.44100000
O     -8.01000000      2.57800000    -14.43000000
H     -8.91800000      2.77900000    -14.20400000
H     -7.70600000      2.01100000    -13.72200000
O      8.24200000      1.43100000     11.44600000
H      7.83400000      2.27500000     11.25300000
H      7.77500000      0.80600000     10.89200000
O     -7.78300000     10.66500000     11.51900000
H     -7.23100000     11.31500000     11.08300000
H     -8.30200000     11.17100000     12.14300000
O     -5.44200000     -7.48000000    -15.28300000
H     -4.99200000     -8.12700000    -14.74100000
H     -4.94300000     -6.67300000    -15.15800000
O      7.18300000      9.65900000     -3.70400000
H      7.39700000      9.65400000     -2.77100000
H      6.23200000      9.56200000     -3.73300000
O     -7.35700000     -5.47100000    -15.20800000
H     -6.63400000     -6.09600000    -15.25800000
H     -8.09300000     -5.92200000    -15.62100000
O     -3.24800000      0.37600000     -5.33100000
H     -2.43300000      0.60000000     -5.78200000
H     -3.83900000      1.10300000     -5.52800000
O      0.71000000     14.82400000      1.88400000
H      0.64900000     15.76400000      1.71600000
H      0.12600000     14.67500000      2.62800000
O      3.02600000      4.30600000    -13.67500000
H      2.49300000      5.05900000    -13.42000000
H      2.40600000      3.57900000    -13.72200000
O    -17.66300000      3.45000000      2.25800000
H    -17.38000000      2.57100000      2.00900000
H    -17.57300000      3.96700000      1.45700000
O      3.97900000     13.98300000     -0.50200000
H      3.13300000     14.40500000     -0.65100000
H      4.53000000     14.29000000     -1.22200000
O     14.36800000     -0.93600000     -2.84100000
H     15.10100000     -0.79800000     -2.24200000
H     13.62300000     -0.52100000     -2.40700000
O      2.84500000    -14.17300000      9.26300000
H      2.15600000    -14.75600000      8.94200000
H      3.25400000    -14.65700000      9.98000000
O     -4.80900000      4.94400000      6.25500000
H     -4.35300000      4.99200000      5.41400000
H     -5.56200000      4.37800000      6.08800000
O      2.91600000      1.35900000    -10.51800000
H      3.37100000      0.58300000    -10.84400000
H      3.60900000      1.90300000    -10.14200000
O     -4.86700000      4.02100000     16.44100000
H     -5.20800000      4.14700000     15.55500000
H     -4.30900000      4.78400000     16.59300000
O      7.08100000     -4.17700000      0.77100000
H      6.50900000     -3.89300000      1.48400000
H      7.94800000     -3.85400000      1.01600000
O      4.12700000     -4.71300000     -0.31300000
H      5.02300000     -4.94400000     -0.55800000
H      3.63500000     -4.76500000     -1.13300000
O     -7.72100000      1.18700000    -12.23100000
H     -7.71600000      1.82400000    -11.51600000
H     -7.25600000      0.42800000    -11.87900000
O      0.35900000     -4.47200000      9.88700000
H     -0.30500000     -4.36300000     10.56700000
H      0.06600000     -3.90700000      9.17200000
O     11.51800000     11.90100000     -0.28700000
H     12.17900000     11.84400000     -0.97700000
H     11.82200000     12.61300000      0.27700000
O     11.33100000     -2.79900000    -10.64400000
H     12.24800000     -2.81000000    -10.37000000
H     10.85800000     -3.19800000     -9.91400000
O     -3.92000000      4.14600000     -0.02100000
H     -4.10600000      3.67400000     -0.83200000
H     -4.76900000      4.49100000      0.25600000
O      0.27700000     -9.59700000     12.65500000
H      0.30000000     -8.74000000     13.08100000
H     -0.17900000    -10.16300000     13.27800000
O      5.34800000     -1.85100000      6.71000000
H      5.66100000     -1.30600000      5.98800000
H      5.61900000     -2.73800000      6.47500000
O      5.77200000     -0.72100000      1.08900000
H      5.40200000     -1.36900000      1.68900000
H      5.46400000     -0.99300000      0.22400000
O     -3.08700000     -7.88800000      7.66800000
H     -2.66400000     -7.57000000      8.46500000
H     -2.85600000     -8.81600000      7.62700000
O     -5.91300000     12.56500000      9.38100000
H     -6.43600000     12.73500000      8.59700000
H     -5.02000000     12.45900000      9.05400000
O     -7.48700000     -8.76200000     -0.22400000
H     -7.87700000     -7.90400000     -0.06100000
H     -7.12900000     -8.69800000     -1.11000000
O      6.08300000     -2.42500000     -5.44900000
H      6.38900000     -2.27800000     -6.34400000
H      6.70700000     -1.94900000     -4.90100000
O      5.54800000     14.71900000      1.90300000
H      5.64900000     13.87000000      2.33300000
H      5.06800000     14.52500000      1.09800000
O     14.66500000      3.71700000     11.21800000
H     13.91000000      3.16000000     11.02900000
H     15.40600000      3.11200000     11.25400000
O    -17.36700000      0.76400000     -3.72600000
H    -17.20200000      1.55100000     -3.20600000
H    -18.23400000      0.90500000     -4.10600000
O     13.75200000     -3.68400000      1.30100000
H     13.91000000     -4.50000000      0.82600000
H     14.42900000     -3.66500000      1.97800000
O      7.15400000      1.65500000     -5.39900000
H      7.59800000      1.34600000     -6.18900000
H      6.38800000      2.12900000     -5.72400000
O     -6.23500000      8.14300000      3.37000000
H     -6.80200000      8.31200000      4.12200000
H     -5.51200000      8.76200000      3.47100000
O     -7.97500000     -3.55200000      2.17200000
H     -8.75300000     -3.71500000      1.63900000
H     -8.31200000     -3.45000000      3.06200000
O      1.35800000      0.26800000     -8.26100000
H      1.81300000     -0.56300000     -8.39600000
H      2.01000000      0.93500000     -8.47600000
O     -5.72400000     -1.19400000      9.11300000
H     -5.32000000     -0.73500000      8.37700000
H     -6.32100000     -1.82100000      8.70500000
O      2.07300000     -5.61000000      1.50100000
H      2.26700000     -5.54100000      2.43500000
H      2.60200000     -4.92400000      1.09500000
O      5.70800000      1.31800000     13.45700000
H      5.27000000      0.92500000     12.70200000
H      5.36000000      2.20900000     13.49900000
O    -10.63800000      5.08700000      1.83100000
H    -11.23200000      5.37100000      2.52600000
H     -9.85200000      5.62000000      1.95500000
O     -1.93500000     -3.55100000      6.25700000
H     -1.12400000     -3.49300000      5.75100000
H     -1.74100000     -3.09200000      7.07400000
O     -2.51600000    -14.87700000     -5.78300000
H     -2.00200000    -14.23700000     -6.27500000
H     -2.60400000    -14.49500000     -4.91000000
O      3.90400000     12.02800000      2.14200000
H      2.97300000     11.81700000      2.21500000
H      4.16200000     11.68100000      1.28800000
O      9.62400000     14.39000000     -3.35400000
H      9.62500000     15.25300000     -3.76800000
H     10.31800000     14.43900000     -2.69700000
O      0.98900000     -1.27400000     12.36800000
H      0.59200000     -1.46700000     13.21700000
H      1.45400000     -2.07700000     12.13200000
O     11.47900000     -7.00600000      1.98400000
H     11.84800000     -6.28400000      2.49200000
H     12.23300000     -7.40300000      1.54800000
O     -1.16000000    -10.88400000     -3.58300000
H     -0.89900000    -11.45300000     -4.30700000
H     -0.96900000     -9.99900000     -3.89300000
O     -9.40100000     -0.40700000     -1.98100000
H     -9.93000000     -0.15700000     -2.73900000
H     -9.39500000      0.37300000     -1.42600000
O      0.23800000     11.08900000     -8.51400000
H      0.40300000     10.59200000     -9.31600000
H     -0.68500000     10.92900000     -8.32000000
O     -1.89100000      3.69300000     -6.14300000
H     -1.51800000      2.82800000     -6.31700000
H     -1.38700000      4.02700000     -5.40100000
O      0.54100000      4.06100000     13.69800000
H      0.62400000      3.10900000     13.74300000
H      0.03100000      4.29400000     14.47300000
O     -7.33700000      4.42000000     -5.56700000
H     -6.89700000      4.65600000     -6.38400000
H     -7.35200000      5.23200000     -5.06000000
O     13.59400000    -10.90300000     -5.35800000
H     13.56100000    -11.61300000     -4.71600000
H     13.53700000    -10.10400000     -4.83400000
O     10.22400000     -4.05500000     12.75400000
H      9.89100000     -4.09600000     13.65100000
H     10.93100000     -3.41100000     12.79000000
O    -10.47700000      3.20700000     12.72200000
H    -11.32600000      3.13400000     12.28600000
H    -10.13200000      4.05200000     12.43300000
O     -8.17700000     13.38400000      3.78400000
H     -7.43300000     13.77500000      4.24300000
H     -8.62000000     14.12600000      3.37200000
O    -10.15800000     -5.66600000      6.77100000
H     -9.77800000     -5.44800000      5.92000000
H    -10.02500000     -6.61000000      6.85800000
O     -5.30100000     10.81300000     -9.63500000
H     -5.38900000     11.06000000    -10.55600000
H     -5.93200000     10.10300000     -9.51600000
O    -10.02900000      3.00400000     15.40400000
H     -9.80600000      3.93200000     15.47900000
H    -10.14200000      2.86000000     14.46400000
O      7.12300000    -11.51900000      6.11900000
H      7.73400000    -10.79900000      6.27700000
H      6.25700000    -11.12500000      6.22200000
O     10.98600000      8.81000000     -0.69600000
H     11.76000000      9.01500000     -0.17200000
H     10.47500000      8.21600000     -0.14700000
O      5.15500000     -1.56000000     -1.55800000
H      4.71700000     -0.86500000     -2.05000000
H      4.84400000     -2.37100000     -1.96000000
O      8.70800000     -5.63800000      4.70800000
H      8.31800000     -5.41800000      5.55400000
H      8.09900000     -5.27900000      4.06300000
O      3.24900000     -3.29200000    -12.90900000
H      4.19400000     -3.38900000    -13.02800000
H      2.90800000     -3.16300000    -13.79500000
O     -3.04700000    -13.88900000      8.82200000
H     -3.24400000    -14.03900000      7.89800000
H     -3.89800000    -13.92400000      9.25700000
O      0.92000000    -10.54000000      0.31300000
H      1.31400000     -9.72800000      0.63300000
H      0.51300000    -10.92900000      1.08700000
O      5.94400000      1.78000000    -15.83100000
H      5.69200000      1.33900000    -16.64200000
H      5.55000000      2.65000000    -15.89900000
O      7.89500000      8.25900000     10.24700000
H      7.52700000      8.79800000      9.54700000
H      7.75700000      8.77300000     11.04300000
O      1.71100000      6.89700000     13.37800000
H      1.16200000      6.20700000     13.75200000
H      1.55200000      6.84600000     12.43600000
O    -11.46300000    -11.36100000      0.66000000
H    -11.13500000    -10.66700000      0.08800000
H    -12.37600000    -11.47700000      0.39700000
O      1.92900000      8.43100000    -16.29800000
H      1.25600000      8.38200000    -15.61900000
H      1.44000000      8.57000000    -17.11000000
O     -2.66900000     12.89300000     11.88700000
H     -2.01900000     13.55300000     11.64600000
H     -2.56200000     12.20200000     11.23300000
O     -6.52700000     10.36500000     -3.69200000
H     -5.64600000     10.20600000     -4.03200000
H     -6.49800000     11.26300000     -3.36300000
O     -6.76500000      9.82100000    -11.98900000
H     -6.83700000     10.25300000    -12.84000000
H     -6.21900000      9.05200000    -12.15600000
O      0.70000000     -4.05000000     13.96300000
H     -0.14500000     -4.48700000     13.86000000
H      0.49200000     -3.22800000     14.40800000
O     -3.46900000     15.58800000      5.96000000
H     -4.09500000     16.23300000      5.62900000
H     -2.63100000     16.05000000      5.96500000
O     -5.19400000      1.09900000     15.48400000
H     -6.08200000      0.91300000     15.78800000
H     -4.95900000      1.91900000     15.91900000
O     14.73600000    -10.05500000     -0.75300000
H     14.40400000    -10.74900000     -0.18400000
H     15.39600000    -10.48500000     -1.29600000
O      7.17700000     -9.50000000     -0.63100000
H      6.35000000     -9.03200000     -0.74700000
H      7.65700000     -9.34300000     -1.44400000
O     -3.63300000     -3.14200000    -15.88800000
H     -2.90400000     -2.81400000    -16.41400000
H     -4.31100000     -3.36000000    -16.52700000
O    -13.53200000     -5.41000000     -9.71500000
H    -12.84100000     -5.83700000     -9.20700000
H    -13.23600000     -4.50500000     -9.81000000
O     -0.08400000     -1.76200000     15.26700000
H     -0.17600000     -0.81600000     15.37300000
H     -0.91500000     -2.12000000     15.58000000
O    -10.16600000     -7.41700000     -9.98300000
H    -10.64900000     -7.45600000     -9.15700000
H     -9.26600000     -7.63800000     -9.74300000
O     -3.13100000      7.78100000    -13.07900000
H     -2.65900000      7.32400000    -12.38300000
H     -2.85700000      8.69500000    -12.99600000
O      3.81500000      1.47400000     -5.39300000
H      3.92400000      2.41200000     -5.54800000
H      2.89700000      1.37900000     -5.13700000
O     10.23400000      9.56400000     -9.55000000
H     10.63600000      8.80600000     -9.97400000
H     10.08400000      9.28200000     -8.64700000
O      3.98500000    -13.52100000     -5.59100000
H      4.37900000    -12.97300000     -4.91200000
H      4.43100000    -14.36300000     -5.50800000
O     12.42600000    -10.96400000      1.11300000
H     11.68000000    -10.66100000      0.59500000
H     12.14400000    -11.80600000      1.47000000
O     -7.90400000     -0.05800000     15.74400000
H     -7.77600000     -0.89300000     15.29300000
H     -8.81600000     -0.08000000     16.03400000
O     -1.40700000     -7.01300000      9.58500000
H     -0.90700000     -6.19800000      9.54700000
H     -1.99600000     -6.89900000     10.33100000
O     -0.36300000      1.41400000     12.19800000
H     -0.93800000      1.40900000     12.96400000
H      0.01600000      0.53500000     12.17600000
O     -8.44700000     13.27800000      0.40300000
H     -8.19400000     13.72200000      1.21200000
H     -7.66400000     12.79500000      0.13900000
O     -4.51200000     -0.21700000     13.32300000
H     -4.94600000      0.29400000     12.64000000
H     -4.98300000      0.00900000     14.12600000
O     -7.85800000     -7.39200000      7.86700000
H     -7.04900000     -6.88000000      7.85800000
H     -7.65800000     -8.16400000      7.33700000
O      2.91700000     15.11500000      8.29500000
H      2.91900000     15.94200000      7.81300000
H      2.33200000     14.54700000      7.79300000
O     -0.95400000     16.65500000      6.26500000
H     -0.83100000     17.24800000      5.52300000
H     -0.37000000     16.99400000      6.94300000
O      3.16900000     16.76400000     -0.53300000
H      2.32100000     17.20600000     -0.58000000
H      3.42500000     16.83600000      0.38700000
O     -3.17300000     17.67900000     -1.52700000
H     -3.51400000     17.77200000     -2.41700000
H     -2.81800000     16.79100000     -1.49800000
O     -2.19900000      0.91200000     14.13300000
H     -2.61700000      1.04400000     14.98400000
H     -2.85200000      0.44000000     13.61600000
O    -11.54900000     -5.17900000     -5.66600000
H    -12.13800000     -5.59700000     -5.03900000
H    -12.12300000     -4.64700000     -6.21700000
O     -0.56500000     -8.27700000     -4.33100000
H     -0.64400000     -7.46000000     -4.82300000
H      0.20300000     -8.14900000     -3.77500000
O      2.32300000     -3.72300000     16.31600000
H      1.82300000     -4.13500000     15.61100000
H      1.65900000     -3.41300000     16.93100000
O     12.72500000      8.22400000      3.21200000
H     12.00600000      8.85200000      3.28100000
H     13.11600000      8.40100000      2.35600000
O      0.22900000    -13.72100000     -0.63300000
H      0.81600000    -13.45700000     -1.34200000
H      0.49100000    -13.17800000      0.11000000
O     -6.62700000      2.57900000      2.10400000
H     -5.98900000      1.88300000      2.26100000
H     -7.43500000      2.26000000      2.50500000
O      2.71900000      5.04600000      9.01000000
H      2.18000000      5.60900000      8.45500000
H      2.50900000      4.15600000      8.72400000
O     -9.17700000      7.07100000    -12.22900000
H     -9.32800000      7.77500000    -11.59800000
H     -9.24900000      7.49500000    -13.08300000
O     -8.25600000    -12.36200000      3.59200000
H     -7.46900000    -12.90700000      3.61300000
H     -8.94000000    -12.91700000      3.96600000
O     10.57200000     -0.74400000     -9.27300000
H     10.05800000      0.01900000     -9.54100000
H     10.85600000     -1.14200000    -10.09600000
O      1.08400000     14.71900000     -9.49900000
H      1.71600000     15.17500000     -8.94300000
H      0.48900000     15.40600000     -9.79900000
O      6.13400000      7.27100000    -11.49200000
H      5.59100000      6.89700000    -12.18500000
H      6.96000000      7.48600000    -11.92400000
O      9.56600000      0.86700000     13.68600000
H     10.30800000      1.42700000     13.45800000
H      8.92500000      1.02500000     12.99400000
O    -13.79000000     -1.09600000     -5.91900000
H    -14.10800000     -1.66000000     -5.21400000
H    -14.57800000     -0.68200000     -6.26900000
O    -10.38800000     -3.17100000     -1.53600000
H    -11.12500000     -3.29700000     -2.13300000
H    -10.10000000     -2.27300000     -1.69800000
O    -16.81500000      2.98900000     -2.40500000
H    -17.01900000      3.35100000     -1.54300000
H    -16.94000000      3.72100000     -3.00800000
O    -13.12700000     -5.95200000     -3.52400000
H    -12.32600000     -6.20900000     -3.06800000
H    -13.75700000     -6.63900000     -3.30600000
O     16.74000000     -0.23300000     -1.36100000
H     16.40200000      0.54100000     -0.91000000
H     17.68800000     -0.10000000     -1.38700000
O      6.73800000      9.94700000      8.58800000
H      6.87200000      9.84000000      7.64600000
H      6.19500000     10.73100000      8.66600000
O     -5.95700000    -14.59100000      7.03200000
H     -5.73200000    -14.51400000      7.95900000
H     -6.57000000    -15.32600000      6.99500000
O      1.37900000     14.44100000      6.04300000
H      0.85100000     14.90400000      5.39300000
H      1.99000000     13.91600000      5.52600000
O     14.32700000     -0.16900000      7.34700000
H     14.56800000     -0.32400000      6.43400000
H     14.81600000      0.61600000      7.59400000
O      9.48500000      4.92800000    -12.11500000
H      8.67300000      4.55600000    -11.76900000
H      9.24200000      5.27600000    -12.97300000
O      8.41800000     11.24900000      4.43200000
H      8.03800000     11.32400000      3.55700000
H      7.67500000     11.03900000      4.99800000
O      6.64000000     -5.40800000     -1.51400000
H      6.98600000     -4.77200000     -0.88900000
H      7.41400000     -5.75200000     -1.96000000
O     13.54000000     11.01300000     -2.44000000
H     13.06200000     10.18600000     -2.48900000
H     14.45400000     10.77200000     -2.59400000
O     -8.85300000     -5.46800000     -4.99800000
H     -9.77400000     -5.36400000     -5.23900000
H     -8.60400000     -4.61900000     -4.63200000
O     -1.46500000      7.68400000      7.58000000
H     -1.77500000      7.00200000      6.98400000
H     -1.95900000      7.54100000      8.38600000
O     -4.91100000     -1.05700000     -2.23100000
H     -5.21400000     -0.41300000     -2.87100000
H     -5.09200000     -0.65400000     -1.38200000
O      2.57600000      6.16400000      0.84300000
H      3.04400000      5.45700000      0.39900000
H      2.83000000      6.95500000      0.36800000
O      7.16100000     -0.41800000      9.58000000
H      7.81000000     -0.82300000      9.00500000
H      6.31900000     -0.62300000      9.17300000
O     -2.93300000      1.72000000     -9.15700000
H     -3.83500000      1.47700000     -8.94800000
H     -2.46900000      0.88500000     -9.22200000
O      4.74300000      6.54000000     -3.94100000
H      5.14600000      6.78500000     -3.10800000
H      5.48100000      6.43400000     -4.54200000
O     -3.74000000     -3.76700000    -11.10000000
H     -3.65600000     -4.55900000    -11.63000000
H     -3.97600000     -3.08300000    -11.72700000
O     16.61800000      2.37200000     -3.47100000
H     16.50700000      1.47500000     -3.15700000
H     16.81200000      2.27800000     -4.40300000
O     14.02800000      1.76700000     -4.64300000
H     14.89800000      2.10300000     -4.42700000
H     14.03000000      0.86800000     -4.31500000
O      7.05000000     -2.85600000     -8.75700000
H      6.82200000     -3.70600000     -8.38000000
H      6.28000000     -2.30900000     -8.59800000
O      4.20700000     -0.87000000    -15.14000000
H      4.84300000     -0.42800000    -15.70300000
H      4.62700000     -1.69900000    -14.90900000
O      1.49500000    -16.15900000     -2.68100000
H      2.34800000    -16.18800000     -2.24800000
H      1.26100000    -15.23100000     -2.68800000
O      5.26700000    -17.82200000     -3.20900000
H      4.90100000    -17.00300000     -2.87500000
H      5.72800000    -18.20200000     -2.46100000
O    -12.73900000     -4.13100000      6.59500000
H    -13.05400000     -4.77800000      5.96400000
H    -11.87200000     -4.44700000      6.85000000
O    -12.21100000      5.99200000      3.90200000
H    -12.80100000      6.74200000      3.82700000
H    -12.64500000      5.40900000      4.52600000
O     14.34800000      7.65200000      8.26100000
H     15.26100000      7.60200000      7.98000000
H     13.90000000      8.10100000      7.54400000
O     -8.96000000      8.82300000     -9.56700000
H     -8.69100000      9.72900000     -9.72200000
H     -9.86800000      8.78800000     -9.86800000
O      9.67500000      0.25300000     -2.25300000
H      9.18000000     -0.17700000     -1.55500000
H      9.21400000      0.01200000     -3.05700000
O     -9.56700000    -10.57500000      6.49700000
H     -8.68500000    -10.58100000      6.12500000
H     -9.71700000     -9.66300000      6.74400000
O      4.65000000     -1.33900000     -8.22600000
H      4.45000000     -1.03900000     -7.34000000
H      3.79400000     -1.46400000     -8.63600000
O      8.77400000     -7.64900000     12.71600000
H      8.02700000     -7.05700000     12.62700000
H      9.37500000     -7.18900000     13.30100000
O     -2.50100000      5.46200000     -8.01200000
H     -3.26700000      5.95300000     -7.71500000
H     -2.23800000      4.94500000     -7.25100000
O    -10.78000000     -0.74500000     10.48500000
H     -9.89900000     -0.38900000     10.36600000
H    -10.63800000     -1.66200000     10.71800000
O     12.43800000      3.90500000     -3.49700000
H     12.81900000      3.26600000     -4.09900000
H     13.13300000      4.08100000     -2.86300000
O      4.75800000      3.81300000     -3.03000000
H      5.50700000      3.21700000     -3.05700000
H      5.10200000      4.64500000     -3.35400000
O     -1.86400000      9.63800000     -1.90600000
H     -1.03000000      9.28500000     -2.21600000
H     -1.64100000     10.49300000     -1.53800000
O     -2.09100000      4.10600000      7.99100000
H     -2.83200000      4.53200000      8.42100000
H     -2.05900000      3.23100000      8.37800000
O     12.78900000      8.76700000      5.90100000
H     11.87600000      9.04400000      5.83000000
H     13.02000000      8.47300000      5.02000000
O     -7.23400000      7.26000000     -4.49700000
H     -7.78300000      7.63800000     -5.18400000
H     -7.66800000      7.50700000     -3.68000000
O     10.58700000    -13.19500000      1.10100000
H      9.74100000    -12.80800000      0.87800000
H     11.06000000    -13.23200000      0.26900000
O      2.42200000      8.93100000      8.52200000
H      3.26500000      8.73300000      8.92900000
H      2.27100000      8.20300000      7.91800000
O      4.74800000    -14.44300000      0.51300000
H      5.51000000    -14.52700000     -0.06000000
H      4.65900000    -13.50100000      0.65600000
O      7.69800000      7.67900000      6.43900000
H      6.89200000      7.32100000      6.81100000
H      7.48800000      7.83600000      5.51800000
O      0.66600000     13.55200000     -6.87700000
H      0.35400000     12.70700000     -7.20200000
H      0.18000000     14.19900000     -7.38700000
O      7.66900000     -6.29900000      7.57600000
H      8.61100000     -6.46600000      7.54200000
H      7.28700000     -7.13500000      7.84100000
O      6.90800000    -15.65600000     -0.82700000
H      7.77200000    -15.34700000     -1.09900000
H      7.06200000    -16.54200000     -0.49800000
O      7.39200000      0.32600000     15.21500000
H      6.71300000      0.72400000     14.66900000
H      8.20800000      0.49700000     14.74500000
O     11.07000000     -2.26300000      4.19500000
H     10.59000000     -2.42100000      3.38200000
H     10.96500000     -1.32500000      4.35700000
O      9.80800000     -8.18600000      4.82000000
H     10.74900000     -8.22100000      4.99100000
H      9.60900000     -7.25100000      4.76400000
O     -0.29900000     13.29400000      7.85200000
H      0.45100000     13.55700000      7.31800000
H     -0.11600000     12.38500000      8.09100000
O     12.14200000     10.89600000      9.37500000
H     12.71700000     10.61400000      8.66300000
H     11.38800000     10.30900000      9.32100000
O     -1.57300000      4.78100000     -1.73700000
H     -1.11100000      5.19800000     -1.00900000
H     -2.49700000      4.97200000     -1.57500000
O     10.02500000     -9.62800000      0.12200000
H      9.36200000     -8.99400000     -0.15000000
H     10.29200000     -9.33600000      0.99300000
O     -3.63500000      6.55100000    -15.61400000
H     -4.52300000      6.22200000    -15.47600000
H     -3.24300000      6.55900000    -14.74100000
O      3.58700000     11.00400000      6.93500000
H      3.04300000     10.44400000      7.48900000
H      3.95300000     11.65300000      7.53600000
O     -3.92900000      1.51500000      7.66000000
H     -3.48600000      1.80000000      8.46000000
H     -4.74100000      2.02200000      7.64400000
O      0.09800000    -10.97900000      2.86500000
H     -0.24100000    -11.54300000      3.56100000
H     -0.58600000    -10.32200000      2.73400000
O    -11.29000000      1.87500000     -7.69200000
H    -11.20700000      1.06900000     -7.18100000
H    -10.46800000      2.34200000     -7.53700000
O     -7.50000000      7.12300000      7.39300000
H     -7.35600000      7.84600000      6.78200000
H     -6.83100000      7.24200000      8.06800000
O      8.32300000     13.57700000      1.83600000
H      7.80500000     13.67500000      2.63500000
H      9.04800000     14.19300000      1.94400000
O      4.26100000     -6.16300000     -3.04000000
H      4.95900000     -6.60000000     -3.52700000
H      4.29400000     -5.25300000     -3.33600000
O     -9.82500000     -1.21900000    -13.42800000
H     -9.54700000     -0.42600000    -12.97000000
H    -10.49500000     -0.91900000    -14.04200000
O    -14.14000000      3.45800000      2.23800000
H    -14.40000000      4.30600000      1.87900000
H    -14.43100000      2.82100000      1.58500000
O      2.71100000    -12.09800000    -12.57100000
H      2.09200000    -11.77800000    -13.22800000
H      2.90600000    -12.99500000    -12.84300000
O      3.97100000      0.02900000     11.70100000
H      3.94100000     -0.53100000     10.92500000
H      3.24900000     -0.28100000     12.24800000
O    -13.59000000     -2.88500000     12.06700000
H    -13.80300000     -3.05000000     11.14800000
H    -13.08800000     -3.65400000     12.33800000
O      9.64400000     -4.65900000     -5.46800000
H      9.84300000     -3.75700000     -5.72000000
H      8.69400000     -4.73000000     -5.56100000
O     -3.83700000     11.21500000      1.93000000
H     -4.72400000     11.57500000      1.93200000
H     -3.80000000     10.66200000      2.71100000
O    -12.15800000     10.40600000     -0.96800000
H    -12.32200000      9.83300000     -1.71700000
H    -11.24300000     10.67100000     -1.06500000
O      0.00600000      8.99100000      0.46200000
H      0.68400000      9.66500000      0.50200000
H     -0.21300000      8.92500000     -0.46800000
O      3.54100000     -1.52000000     -5.66400000
H      3.18300000     -0.79700000     -5.15000000
H      4.37500000     -1.72500000     -5.24100000
O     -0.49100000    -14.24000000     -7.58800000
H     -0.77700000    -14.34100000     -8.49500000
H     -0.12200000    -15.09300000     -7.35700000
O     -7.17700000    -16.97700000      0.80200000
H     -6.71300000    -17.62600000      0.27400000
H     -6.53700000    -16.28000000      0.94200000
O     -0.76300000      3.24700000     -9.37000000
H     -0.80700000      3.95600000     -8.72800000
H     -1.60600000      2.80000000     -9.29000000
O      5.36000000    -12.30400000     -3.37600000
H      4.88500000    -11.49200000     -3.55100000
H      6.27900000    -12.04000000     -3.33400000
O      1.33100000      7.11900000      6.99900000
H      0.43800000      7.16400000      7.34200000
H      1.22200000      7.12400000      6.04800000
O      2.02400000      9.00300000      4.56300000
H      2.70600000      9.12500000      5.22300000
H      2.22800000      8.15800000      4.16100000
O    -10.10200000    -14.24800000      4.28600000
H    -10.75400000    -14.25100000      4.98700000
H    -10.08900000    -15.15100000      3.96800000
O      2.95000000    -14.13700000     -8.41500000
H      2.16100000    -14.57700000     -8.09900000
H      3.56200000    -14.18600000     -7.68000000
O      5.40200000     -9.37900000      5.95200000
H      4.45000000     -9.47000000      5.92200000
H      5.58100000     -8.57400000      5.46700000
O     -4.23200000     15.42900000     -9.60000000
H     -5.10700000     15.79100000     -9.73900000
H     -4.36900000     14.69700000     -8.99700000
O     -5.33900000     -6.47100000      7.80900000
H     -5.20300000     -5.99200000      8.62700000
H     -4.50400000     -6.91100000      7.64800000
O    -10.28200000      8.17500000      4.45800000
H    -10.83900000      7.40000000      4.38700000
H    -10.67000000      8.80400000      3.84900000
O    -16.42300000     -0.27800000     -6.66500000
H    -16.69400000     -1.03600000     -6.14700000
H    -17.11200000      0.37100000     -6.51700000
O      6.37600000    -11.03600000      3.13700000
H      6.63300000    -10.12600000      3.28600000
H      6.32400000    -11.41800000      4.01300000
O    -14.39400000      8.76800000      0.50900000
H    -14.13600000      8.51500000      1.39500000
H    -14.04700000      9.65400000      0.40200000
O      6.36400000    -12.40800000     -9.58500000
H      7.17000000    -12.27800000    -10.08500000
H      5.92900000    -13.14200000    -10.01900000
O     -4.58600000      7.11800000     -5.46900000
H     -5.52500000      7.00100000     -5.32400000
H     -4.39300000      7.98200000     -5.10400000
O    -12.21000000     -0.11800000      1.37000000
H    -12.87900000      0.50200000      1.66300000
H    -12.52900000     -0.43200000      0.52400000
O      4.93300000      4.08400000     13.51800000
H      4.65400000      4.11900000     14.43300000
H      4.11900000      4.12800000     13.01800000
O    -11.17000000      0.89000000     -3.78200000
H    -10.74600000      1.72400000     -3.98500000
H    -11.32900000      0.48800000     -4.63600000
O     -2.46500000     15.48300000      1.92500000
H     -2.29500000     15.41600000      0.98500000
H     -3.34300000     15.85800000      1.98400000
O     -8.82300000     -0.75600000     -8.62800000
H     -9.60700000     -1.25600000     -8.40000000
H     -8.12000000     -1.40600000     -8.63900000
O    -11.62800000      8.60200000     -9.92800000
H    -12.04100000      8.58800000    -10.79200000
H    -12.32500000      8.87600000     -9.33300000
O      4.77600000      4.24600000    -15.84900000
H      4.54300000      5.10700000    -16.19500000
H      4.21000000      4.13400000    -15.08500000
O      1.91800000      9.97100000     13.22400000
H      1.36900000      9.41500000     13.77700000
H      2.65100000      9.40900000     12.97200000
O     -2.30800000      2.47900000    -13.99400000
H     -2.94700000      1.91100000    -14.42400000
H     -1.47100000      2.24500000    -14.39500000
O     -3.11500000    -17.10300000     -2.50500000
H     -3.17200000    -16.30900000     -1.97400000
H     -3.83200000    -17.02200000     -3.13500000
O     11.74300000      2.37800000     13.21800000
H     12.53000000      2.33400000     12.67500000
H     11.62100000      3.31300000     13.38700000
O     -3.59900000    -13.38900000     -8.63000000
H     -3.48100000    -13.81900000     -7.78300000
H     -3.83900000    -12.48900000     -8.41000000
O     16.55700000     -4.51100000     -3.58500000
H     16.39800000     -5.13800000     -2.87900000
H     17.38200000     -4.08700000     -3.34700000
O     -6.38800000     -8.47100000     11.12100000
H     -5.88600000     -8.89300000     10.42500000
H     -5.80900000     -8.49500000     11.88300000
O     15.04100000      0.07900000      4.63000000
H     14.65400000      0.91900000      4.87500000
H     14.35500000     -0.36300000      4.12800000
O     -0.19500000     -7.16000000     -7.85000000
H     -0.81600000     -6.45100000     -7.68400000
H      0.64600000     -6.81800000     -7.54800000
O     -2.26800000     -3.98400000     14.81800000
H     -2.07300000     -3.97100000     15.75500000
H     -2.99800000     -4.59700000     14.73400000
O      3.33600000      7.85800000     -9.93400000
H      3.38600000      7.52000000     -9.03900000
H      4.20600000      8.22100000    -10.10100000
O      2.72400000     11.73200000     -6.06800000
H      3.57900000     11.85300000     -6.48100000
H      2.11500000     12.20600000     -6.63400000
O     17.22100000     -4.47600000      0.47700000
H     17.73900000     -4.98400000      1.10100000
H     17.00500000     -3.67000000      0.94500000
O     -7.70500000    -15.66200000     -5.05000000
H     -6.94400000    -15.13100000     -4.81400000
H     -8.36900000    -15.43200000     -4.40100000
O     12.92400000    -12.46700000      4.27200000
H     13.52000000    -12.84300000      3.62400000
H     12.05300000    -12.73500000      3.97900000
O    -13.45100000      3.06400000     12.43400000
H    -13.94700000      3.88000000     12.37000000
H    -13.47400000      2.70000000     11.55000000
O    -15.01500000      1.50500000      0.61400000
H    -15.14300000      1.24600000     -0.29900000
H    -15.80600000      1.20200000      1.06100000
O     15.35700000      0.65500000     -8.37800000
H     14.41700000      0.52600000     -8.25700000
H     15.69500000     -0.21700000     -8.58100000
O     14.30800000      2.85100000      4.54800000
H     14.69500000      3.42600000      5.20800000
H     14.82700000      3.00700000      3.75900000
O     -6.76600000     -9.41100000     -5.98600000
H     -7.07300000     -9.94300000     -5.25200000
H     -5.81200000     -9.48200000     -5.95100000
O    -11.64100000      6.23800000     -0.47100000
H    -11.28800000      5.75700000      0.27800000
H    -12.58200000      6.28600000     -0.30300000
O     -6.15600000      5.29300000      1.49300000
H     -6.82200000      5.72300000      0.95700000
H     -6.47500000      4.39600000      1.59800000
O     -6.03200000     -8.04600000     -2.81900000
H     -5.69500000     -7.15000000     -2.82300000
H     -5.25200000     -8.59500000     -2.73400000
O     -8.46000000      6.52600000      2.83700000
H     -8.81700000      7.32900000      3.21400000
H     -7.52100000      6.69500000      2.75900000
O     -9.90600000     12.67700000     -3.77300000
H    -10.14000000     12.19600000     -2.97900000
H     -9.50500000     12.02000000     -4.34100000
O     -6.90200000     10.26700000      7.85800000
H     -6.99700000     11.14600000      7.49100000
H     -5.99600000     10.23200000      8.16600000
O      6.12100000     10.36000000    -11.52700000
H      6.11900000      9.40200000    -11.52900000
H      5.19600000     10.60200000    -11.55100000
O     15.61800000     -3.87300000      6.66600000
H     14.90200000     -4.00400000      7.28600000
H     16.21800000     -3.27700000      7.11400000
O     12.84000000     -1.70500000      8.80100000
H     12.15200000     -1.11000000      9.10100000
H     13.37200000     -1.17500000      8.20700000
O     -1.83800000     10.91800000     10.02100000
H     -1.07100000     11.29300000      9.58800000
H     -2.56100000     11.09000000      9.41800000
O      2.56600000     -3.10000000      3.63700000
H      1.75400000     -3.28900000      4.10800000
H      2.81000000     -2.22000000      3.92200000
O     -3.75200000     -4.65500000      0.27000000
H     -4.27400000     -4.17800000      0.91600000
H     -3.49800000     -3.99000000     -0.37000000
O     -9.27200000      2.48500000      8.74700000
H     -9.46800000      1.98500000      7.95500000
H     -8.56900000      3.08000000      8.48700000
O     12.52900000      0.90000000      1.92400000
H     13.16600000      0.24100000      2.19900000
H     12.22700000      1.29700000      2.74100000
O     14.49100000     -6.91000000      7.96500000
H     14.08500000     -7.09100000      7.11800000
H     14.45000000     -5.95700000      8.05200000
O    -11.62900000     -6.64400000     -7.92700000
H    -12.32700000     -7.20400000     -7.58700000
H    -11.35900000     -6.11500000     -7.17600000
O      2.66300000      6.49900000     -2.16800000
H      2.46900000      5.57600000     -2.33200000
H      2.94400000      6.84000000     -3.01700000
O     -4.96800000    -11.74500000     -0.12300000
H     -4.55500000    -11.15800000     -0.75600000
H     -5.90700000    -11.60900000     -0.24800000
O    -12.29700000      8.95200000     -3.37200000
H    -12.96500000      9.17800000     -4.01900000
H    -11.54800000      8.66300000     -3.89200000
O    -11.18800000     -8.53400000     -3.95800000
H    -10.61200000     -8.09700000     -3.33100000
H    -10.65500000     -8.62300000     -4.74900000
O     -1.08900000      4.15900000     16.02000000
H     -1.35600000      5.01900000     16.34400000
H     -0.49000000      3.82700000     16.68700000
O    -12.38700000    -10.12000000      5.27600000
H    -11.50900000    -10.42000000      5.51200000
H    -12.24300000     -9.49300000      4.56600000
O     -1.86700000     -4.26600000     11.38600000
H     -2.56300000     -3.69000000     11.70200000
H     -1.74900000     -4.90700000     12.08700000
O     -9.49800000    -12.67100000     -6.54600000
H     -8.68600000    -12.42200000     -6.98600000
H     -9.62800000    -11.99400000     -5.88200000
O      9.84700000      1.29400000    -12.17400000
H      9.88900000      1.51100000    -11.24300000
H      8.91000000      1.24300000    -12.36600000
O     -0.68100000    -12.98400000      4.79300000
H     -1.18100000    -13.28200000      5.55300000
H     -0.07600000    -13.70300000      4.60800000
O     10.29200000      3.28900000     -1.26900000
H     11.00700000      3.17400000     -0.64300000
H     10.50100000      4.10500000     -1.72400000
O     -0.12300000     -5.45200000     -5.11200000
H      0.74000000     -5.57700000     -5.50700000
H     -0.71800000     -5.36900000     -5.85700000
O     -1.45400000     10.00700000    -12.46100000
H     -0.72700000     10.22000000    -11.87600000
H     -2.14500000     10.62400000    -12.21900000
O     -2.34200000    -14.87200000     -0.86000000
H     -2.30400000    -15.08400000      0.07300000
H     -1.50500000    -14.44700000     -1.04400000
O     16.52400000      2.22200000     -0.17000000
H     16.89700000      3.08200000     -0.36100000
H     16.15700000      2.31000000      0.71000000
O    -10.46600000     -9.11100000     -0.67600000
H     -9.53500000     -8.90300000     -0.74800000
H    -10.91200000     -8.28800000     -0.88100000
O      2.49100000     12.35700000     -9.36600000
H      1.58800000     12.03900000     -9.33800000
H      2.41500000     13.26700000     -9.65200000
O     -6.69900000     13.01700000     -2.63600000
H     -6.70500000     13.75400000     -2.02500000
H     -6.14900000     13.31300000     -3.36200000
O     -1.85500000     -5.16500000     -7.43300000
H     -2.02800000     -4.26300000     -7.70400000
H     -2.72200000     -5.55800000     -7.33800000
O     13.15400000     -8.28300000     -4.23500000
H     12.39900000     -8.15900000     -3.66000000
H     13.20800000     -7.47200000     -4.73900000
O     11.50000000      0.45700000      4.97000000
H     12.03900000      1.21200000      5.20600000
H     10.77000000      0.48100000      5.58900000
O      9.15700000    -11.71700000      8.92400000
H      8.71900000    -11.68100000      8.07300000
H      8.46300000    -11.94800000      9.54100000
O      8.14500000      8.32700000    -13.03400000
H      8.07300000      9.27400000    -12.91500000
H      8.96500000      8.20800000    -13.51300000
O      7.99000000      7.37600000      3.73400000
H      7.42400000      6.83300000      3.18600000
H      8.38300000      8.00300000      3.12600000
O      1.50400000     -4.98800000     -1.99100000
H      0.84100000     -4.92900000     -1.30400000
H      1.39800000     -5.86800000     -2.35100000
O     10.12800000      2.89800000     -6.45800000
H      9.84400000      2.46400000     -5.65400000
H     10.15000000      3.82800000     -6.23400000
O      4.19100000      5.07900000     16.21900000
H      4.39600000      5.42400000     17.08800000
H      4.23300000      5.84200000     15.64300000
O     -0.03100000      6.09300000      0.09100000
H      0.90200000      5.87900000      0.06200000
H     -0.07700000      6.89100000      0.61700000
O     -2.08600000      1.69600000      9.63700000
H     -2.35300000      0.77700000      9.61400000
H     -1.71500000      1.81600000     10.51100000
O     14.95900000      4.85900000      6.16500000
H     14.02200000      5.04800000      6.21100000
H     15.31700000      5.55500000      5.61400000
O      0.41600000     -9.66700000     -7.16100000
H      1.33200000     -9.62100000     -7.43300000
H      0.14700000     -8.75300000     -7.06700000
O    -13.86100000     -3.46800000     -1.29600000
H    -14.17900000     -4.35000000     -1.48900000
H    -14.10900000     -3.31800000     -0.38400000
O      0.89900000     -7.16600000      3.75500000
H      0.70500000     -7.68800000      2.97700000
H      0.04300000     -6.98800000      4.14400000
O      6.71400000      0.69700000     -8.42000000
H      6.08600000     -0.01300000     -8.28700000
H      7.29100000      0.37900000     -9.11500000
O    -14.11900000      7.77100000      3.44300000
H    -15.06000000      7.62900000      3.34600000
H    -14.04900000      8.54500000      4.00200000
O     11.65500000      0.04500000     -5.29400000
H     11.10400000      0.54700000     -4.69400000
H     11.56600000     -0.86100000     -4.99900000
O     -0.89700000      1.04100000     -6.85300000
H     -0.02100000      0.83200000     -7.17600000
H     -1.48700000      0.72300000     -7.53600000
O      3.57200000    -16.66000000     -0.90300000
H      3.85000000    -15.85800000     -0.46200000
H      3.33600000    -17.25600000     -0.19200000
O      6.79500000      3.86300000      7.30200000
H      7.23300000      3.74300000      8.14500000
H      6.29400000      4.67200000      7.40500000
O     -4.27400000     -2.98000000     12.51500000
H     -4.81800000     -3.61300000     12.98400000
H     -4.08800000     -2.29900000     13.16200000
O      6.44700000     -2.25300000     16.14800000
H      6.20400000     -2.32500000     17.07100000
H      7.11000000     -1.56300000     16.12800000
O      4.81500000     -3.38500000      2.10400000
H      3.96100000     -3.26200000      2.51900000
H      4.61000000     -3.72300000      1.23200000
O      3.14700000     12.23300000     10.94000000
H      2.36300000     11.93400000     11.40000000
H      3.87000000     11.79800000     11.39200000
O     -5.53600000    -14.31200000      9.74300000
H     -5.92700000    -15.07800000     10.16300000
H     -5.76100000    -13.58200000     10.32000000
O     12.98400000      2.88800000     -6.96700000
H     12.07200000      2.60200000     -6.91900000
H     13.44300000      2.33000000     -6.33900000
O      8.20700000     -0.73700000      0.24000000
H      8.45100000      0.18600000      0.30800000
H      7.28700000     -0.76100000      0.50200000
O     -2.97200000     -0.93600000     10.26000000
H     -2.82900000     -0.97100000     11.20600000
H     -3.85000000     -1.29500000     10.13700000
O     -6.52800000      5.16200000     14.12200000
H     -6.16200000      4.68100000     13.37900000
H     -7.45100000      4.90900000     14.13800000
O     -6.35000000      4.45100000     -8.06600000
H     -6.21100000      5.24300000     -8.58600000
H     -6.74100000      3.82800000     -8.67800000
O    -16.51300000     -0.94200000     -0.42700000
H    -15.85800000     -1.51200000     -0.02500000
H    -16.79100000     -0.36100000      0.28100000
O      0.44300000     -0.50000000    -12.25600000
H     -0.49900000     -0.52500000    -12.42500000
H      0.56600000      0.26700000    -11.69600000
O      5.03700000      2.61500000     -9.38800000
H      5.19100000      3.48300000     -9.01400000
H      5.72200000      2.06500000     -9.00800000
O      8.76900000     12.02400000     -1.38400000
H      9.57800000     11.74300000     -0.95700000
H      9.06100000     12.46900000     -2.17900000
O    -13.65800000      4.86200000      8.76200000
H    -12.74000000      4.84600000      9.03100000
H    -13.63700000      4.67500000      7.82400000
O     -0.20600000     13.27300000    -11.43800000
H      0.18900000     13.75100000    -10.70800000
H     -1.07600000     13.66100000    -11.53500000
O     -6.96800000      8.39900000    -15.03600000
H     -7.75300000      8.68700000    -14.57000000
H     -6.47200000      7.90400000    -14.38500000
O     -1.65700000     -1.03500000     -3.21900000
H     -1.29600000     -0.16200000     -3.06300000
H     -2.47500000     -0.87500000     -3.69000000
O    -17.22400000      0.37300000      1.73700000
H    -18.06100000      0.34900000      2.20100000
H    -16.58500000      0.06700000      2.38100000
O      1.39000000    -10.26400000     -2.27500000
H      0.53100000     -9.92600000     -2.52900000
H      1.27400000    -10.55600000     -1.37000000
O    -10.84200000     -2.26100000     -8.47100000
H    -10.45300000     -3.00600000     -8.92900000
H    -11.61900000     -2.04300000     -8.98600000
O      9.88400000     -5.26400000     -8.59500000
H      9.96600000     -4.57200000     -7.93900000
H      9.29400000     -5.90400000     -8.19600000
O      9.14900000     -5.95400000     -2.92100000
H      9.83200000     -5.96500000     -2.25000000
H      9.23100000     -5.09400000     -3.33200000
O      4.87100000    -14.84800000     -2.75100000
H      5.30600000    -14.05400000     -3.06100000
H      5.41300000    -15.15000000     -2.02200000
O     -0.29300000    -14.34100000      7.48700000
H     -1.00500000    -14.94100000      7.70700000
H     -0.22200000    -13.76400000      8.24800000
O      2.41100000     -9.77800000      3.44300000
H      2.37700000     -9.25100000      2.64500000
H      1.67700000    -10.38600000      3.36100000
O      0.57100000      8.76200000     -2.40600000
H      0.88500000      7.85800000     -2.43200000
H      0.74300000      9.10000000     -3.28500000
O     -5.96600000      5.07900000    -15.20700000
H     -5.88100000      4.89900000    -14.27100000
H     -6.64700000      4.47600000    -15.50700000
O     -4.17500000    -10.80600000     -8.43100000
H     -4.24200000    -10.13700000     -9.11200000
H     -4.06900000    -10.31100000     -7.61800000
O      2.13900000     11.38900000     -0.53700000
H      2.21000000     11.16600000     -1.46500000
H      1.90800000     12.31800000     -0.53100000
O     -3.43100000     13.69000000      8.44200000
H     -2.73300000     14.31900000      8.62500000
H     -3.40400000     13.57100000      7.49300000
O     -6.11600000      0.44800000     -0.04000000
H     -6.52900000     -0.23100000      0.49300000
H     -5.55500000      0.92400000      0.57100000
O      8.74100000     11.02300000    -11.53200000
H      7.80400000     10.91000000    -11.37400000
H      9.16300000     10.45800000    -10.88400000
O    -10.26300000      4.03600000     -1.42400000
H    -10.99000000      3.41600000     -1.36700000
H    -10.66900000      4.89400000     -1.30100000
O      1.93200000    -11.66500000     -9.64900000
H      2.00100000    -11.82300000    -10.59000000
H      2.47300000    -12.34700000     -9.25100000
O     11.52600000     -2.24300000     -4.11100000
H     10.94400000     -2.31900000     -3.35500000
H     12.37300000     -2.55600000     -3.79500000
O      5.38300000      5.17400000     -8.60700000
H      6.17700000      5.67400000     -8.41700000
H      4.75200000      5.82900000     -8.90300000
O     -1.48500000    -14.52000000    -10.13700000
H     -1.16500000    -13.96100000    -10.84600000
H     -2.32800000    -14.13900000     -9.89300000
O     -0.27400000     11.86700000     -3.64600000
H     -0.82700000     12.64900000     -3.63200000
H     -0.57800000     11.37300000     -4.40800000
O      2.56800000      2.88300000     16.60500000
H      2.09500000      3.38600000     17.26900000
H      3.19700000      3.50400000     16.23800000
O      5.65100000      6.43800000      7.49700000
H      5.00500000      6.56800000      6.80300000
H      5.16600000      6.58800000      8.30800000
O      2.86800000    -17.08800000      6.42600000
H      2.75800000    -16.57100000      5.62800000
H      3.56000000    -17.71300000      6.21300000
O     -7.47100000     -2.40100000     12.17600000
H     -6.67400000     -1.87400000     12.11500000
H     -7.24300000     -3.23000000     11.75400000
O     -4.98000000      0.57600000      2.55700000
H     -4.15000000      0.61900000      3.03200000
H     -5.44700000     -0.15800000      2.95800000
O    -11.98200000     10.36300000     -6.63100000
H    -12.53800000     11.02300000     -7.04500000
H    -12.34100000     10.26600000     -5.74900000
O      9.65500000     12.34600000     -8.57500000
H     10.25500000     11.61000000     -8.68900000
H      8.79300000     11.94100000     -8.48400000
O      0.32800000     15.67800000     -2.25100000
H     -0.41400000     15.07300000     -2.25300000
H      0.72700000     15.57000000     -3.11500000
O      6.25600000     -8.61800000      8.55300000
H      6.16100000     -9.11700000      7.74200000
H      7.11900000     -8.86300000      8.88600000
O     -7.12900000     12.97200000      6.90400000
H     -7.75000000     13.69900000      6.94800000
H     -6.46100000     13.26400000      6.28400000
O     10.49200000     -1.49500000    -12.99200000
H     10.25400000     -0.59700000    -12.75900000
H     10.81000000     -1.87800000    -12.17500000
O      3.02700000      4.67700000     11.76500000
H      2.80100000      4.87500000     10.85600000
H      2.43400000      3.96600000     12.01000000
O     -0.29000000    -11.98400000     -6.08100000
H     -0.35700000    -12.62700000     -6.78700000
H     -0.10000000    -11.15800000     -6.52600000
O     -3.30800000    -10.95300000     11.26900000
H     -3.49900000    -10.98800000     10.33100000
H     -2.49400000    -10.45400000     11.33000000
O     12.11000000    -13.01100000     -1.48600000
H     13.02700000    -13.12900000     -1.73500000
H     11.97200000    -12.06400000     -1.52300000
O      1.53800000     11.28800000      2.72600000
H      1.71500000     10.34700000      2.71700000
H      0.59800000     11.35600000      2.55800000
O     -1.35600000      8.72600000      3.27200000
H     -1.29300000      8.80200000      2.32000000
H     -1.16800000      9.60700000      3.59600000
O     12.31800000      0.29000000     -1.59100000
H     11.47400000      0.39800000     -2.03000000
H     12.36700000      1.02400000     -0.97900000
O     -4.75100000     -2.36100000    -13.57700000
H     -5.59700000     -2.25200000    -14.01100000
H     -4.18700000     -2.74900000    -14.24500000
O      2.07700000     -6.44600000     -6.30100000
H      2.55100000     -5.62300000     -6.17700000
H      2.73100000     -7.04700000     -6.65800000
O     -8.82600000     -3.63500000    -12.56500000
H     -8.97600000     -2.69000000    -12.55900000
H     -8.39600000     -3.80400000    -13.40400000
O     12.96900000      5.02900000      1.30800000
H     13.05600000      5.82500000      0.78300000
H     13.77200000      4.99500000      1.82600000
O      2.33800000     11.28900000     -3.64900000
H      2.57600000     11.59800000     -4.52300000
H      1.44400000     11.60500000     -3.51800000
O     13.55800000     -4.42700000      8.42800000
H     13.11600000     -3.59900000      8.61600000
H     13.10300000     -5.07000000      8.97300000
O      4.68400000      6.04000000      4.85000000
H      5.13100000      5.32800000      4.39100000
H      3.86500000      6.15800000      4.36900000
O      9.58700000     -2.56700000      1.74100000
H     10.41300000     -2.59100000      1.25700000
H      9.20300000     -1.72000000      1.51700000
O    -11.95100000      2.71500000      3.97200000
H    -11.22900000      3.32700000      3.82700000
H    -12.62000000      2.97900000      3.34000000
O      1.93900000     -2.96500000     -9.65700000
H      1.12500000     -3.46100000     -9.57500000
H      1.98500000     -2.73100000    -10.58400000
O     -3.79400000     -9.18300000    -14.06600000
H     -4.05500000     -9.18400000    -13.14500000
H     -3.96600000    -10.07600000    -14.36400000
O    -14.10700000     -5.84100000      4.76800000
H    -14.22600000     -6.78500000      4.66700000
H    -14.64400000     -5.45600000      4.07400000
O      7.19200000     11.15900000     -6.94000000
H      6.30500000     11.27300000     -7.28100000
H      7.24700000     11.77200000     -6.20600000
O     -4.15400000      5.51100000      3.75300000
H     -3.42900000      5.28300000      3.17200000
H     -4.91400000      5.57500000      3.17500000
O     10.67500000      5.52700000     -4.99400000
H     10.18800000      6.11300000     -4.41400000
H     11.24400000      5.02900000     -4.40800000
O      7.05500000      0.53300000      5.51300000
H      7.87300000      0.60100000      6.00500000
H      6.39300000      0.90300000      6.09700000
O     -2.78100000     14.68200000     -1.02700000
H     -3.11100000     14.78800000     -1.91900000
H     -2.74600000     13.73500000     -0.89500000
O    -11.26100000     -0.10000000     13.23200000
H    -10.82200000     -0.87000000     13.59600000
H    -11.42700000     -0.32900000     12.31800000
