# Supplementary material for: Integrated Multiscale Multilevel Approach to Open Shell Molecular Systems
Source: J Chem Theory Comput. 2023 Feb 13;19(5):1446–56. doi: 10.1021/acs.jctc.2c00805 (PMC10018740; doi:10.1021/acs.jctc.2c00805)
Supplement: Supplementary file 2 — ct2c00805_si_002.zip [file ct2c00805_si_002.zip › structures/PROXYL/frame187.xyz]

2606

C     -0.61100000      0.72700000      1.62800000
H     -0.85000000      0.00600000      2.41000000
H     -1.06500000      1.64600000      1.99800000
C     -1.16800000      0.40200000      0.21800000
C     -2.34800000     -0.54600000      0.28700000
H     -3.07600000     -0.23800000      1.03700000
H     -1.95800000     -1.48900000      0.67000000
H     -2.77300000     -0.70900000     -0.70400000
C     -1.59900000      1.64700000     -0.54100000
H     -2.47200000      2.11300000     -0.08600000
H     -0.76700000      2.35100000     -0.50700000
H     -1.81900000      1.42500000     -1.58600000
N      0.06300000     -0.06400000     -0.46300000
O      0.09300000     -0.74100000     -1.56100000
C      1.23700000      0.04600000      0.37700000
C      1.51900000     -1.36500000      0.98600000
H      0.73300000     -1.67800000      1.67400000
H      1.64700000     -2.11500000      0.20600000
H      2.47000000     -1.32800000      1.51700000
C      2.39000000      0.61400000     -0.34500000
H      2.06300000      1.59700000     -0.68300000
H      2.83700000     -0.02800000     -1.10400000
H      3.19200000      0.86000000      0.35100000
C      0.86700000      0.95900000      1.50400000
H      1.38200000      0.75500000      2.44300000
H      0.96000000      2.00100000      1.20000000
O     -2.22500000     -1.56300000     17.42900000
H     -1.62700000     -2.29200000     17.26000000
H     -1.82700000     -0.81800000     16.97800000
O     -4.72300000     -2.79200000     14.80600000
H     -5.59900000     -3.11700000     14.59800000
H     -4.70700000     -2.74200000     15.76200000
O     -9.58300000      5.30100000     14.35700000
H     -8.78000000      5.47300000     13.86500000
H     -9.37500000      4.53600000     14.89500000
O    -10.17000000    -10.69200000     -6.22000000
H    -10.17900000    -11.62000000     -5.98500000
H    -10.43600000    -10.24000000     -5.41900000
O     -4.94300000      6.30600000      6.01300000
H     -5.71100000      6.82000000      6.26200000
H     -4.48500000      6.14500000      6.83900000
O      4.31300000     -2.94100000     12.32800000
H      4.11600000     -2.30900000     13.01900000
H      4.02100000     -2.51400000     11.52200000
O     -2.65300000     -5.68800000    -15.78400000
H     -2.11000000     -6.34300000    -15.34700000
H     -2.05200000     -5.23500000    -16.37600000
O      9.09700000      8.17500000    -10.19500000
H      9.52000000      7.78700000    -10.96100000
H      9.61000000      7.86000000     -9.45200000
O     12.22500000     -0.71800000      3.13900000
H     11.93900000     -1.56700000      3.47500000
H     11.47900000     -0.39900000      2.63000000
O      1.35700000     -0.86000000    -17.23400000
H      1.75600000     -0.00200000    -17.09000000
H      1.06800000     -0.84000000    -18.14700000
O    -13.20600000      0.13200000      1.61400000
H    -12.43200000      0.41100000      1.12600000
H    -13.61800000      0.94800000      1.89700000
O      5.64200000     -8.20300000      7.05700000
H      5.13900000     -7.41100000      6.86700000
H      5.09300000     -8.69400000      7.66800000
O      0.43600000     16.93000000     -4.47400000
H      1.38600000     16.96400000     -4.58800000
H      0.20100000     17.80300000     -4.16000000
O     -2.27000000     -7.44700000     -0.44800000
H     -3.13700000     -7.11600000     -0.68200000
H     -2.35400000     -7.71100000      0.46800000
O     16.79400000      4.73200000      1.22400000
H     16.94300000      4.67000000      2.16800000
H     16.50800000      3.85500000      0.96900000
O      0.08200000     15.17400000      2.81800000
H      0.40900000     16.07300000      2.79000000
H     -0.16000000     14.97800000      1.91300000
O     -7.05900000     -9.48400000     -0.66100000
H     -6.52600000     -9.98700000     -0.04500000
H     -6.54300000     -9.46900000     -1.46700000
O      9.19800000      0.15500000      4.39300000
H      9.54000000      0.98000000      4.73700000
H      9.17900000     -0.43100000      5.15000000
O      1.33300000      7.62400000     -2.51600000
H      0.82800000      6.97500000     -3.00600000
H      0.96500000      8.46600000     -2.78400000
O      9.19300000      0.48100000     -9.56600000
H      8.35700000      0.27600000     -9.98600000
H      8.95000000      0.91800000     -8.75000000
O     -4.06300000     -3.21600000    -10.64300000
H     -4.02500000     -3.30500000     -9.69100000
H     -4.18200000     -4.11100000    -10.96200000
O      1.33200000      4.66100000    -15.13200000
H      0.85600000      4.85400000    -15.93900000
H      0.97300000      3.82400000    -14.83700000
O     -1.78000000     -8.11500000      5.52300000
H     -2.52900000     -7.63900000      5.16300000
H     -1.49900000     -7.58800000      6.27200000
O    -14.27600000     10.08700000     -4.87600000
H    -14.02100000     10.51500000     -4.05800000
H    -13.62700000      9.39400000     -4.99700000
O     10.84700000      5.17300000      9.62800000
H     11.70700000      4.78900000      9.79900000
H     10.79600000      5.92000000     10.22500000
O     13.24400000      0.48900000     -3.50600000
H     13.33700000      1.07000000     -4.26100000
H     13.42800000      1.04700000     -2.75000000
O     -2.96700000     11.29500000     -0.31900000
H     -2.98800000     11.92900000      0.39700000
H     -2.61600000     11.78500000     -1.06300000
O    -10.13700000      7.89300000      2.47800000
H    -10.14900000      7.63200000      3.39900000
H    -10.95400000      8.37400000      2.35400000
O     -5.95200000     16.18100000      3.09300000
H     -5.40000000     16.92100000      3.34900000
H     -6.45200000     16.50300000      2.34300000
O      5.67300000    -15.24900000      0.34000000
H      6.09100000    -14.38900000      0.38100000
H      5.58300000    -15.42600000     -0.59600000
O      3.78400000     16.75100000      6.33500000
H      3.50600000     15.94500000      5.90000000
H      4.03900000     17.33400000      5.62000000
O      6.16900000     13.81200000      6.70300000
H      5.55800000     13.61400000      7.41300000
H      5.61200000     13.94100000      5.93600000
O     -3.76900000     -2.62000000     -3.63400000
H     -3.44300000     -3.41300000     -3.20900000
H     -3.81700000     -2.84900000     -4.56300000
O     -0.01900000     -2.41900000    -15.23500000
H      0.75700000     -2.93400000    -15.01500000
H      0.21800000     -1.96100000    -16.04100000
O     11.26900000     -1.58500000      8.59600000
H     10.70800000     -1.21400000      9.27700000
H     11.86200000     -0.87200000      8.35900000
O     13.84000000    -10.99100000     -0.73300000
H     13.80300000    -10.30800000     -0.06300000
H     13.92700000    -10.51400000     -1.55800000
O     -7.46100000     -8.39800000     13.97600000
H     -6.78800000     -7.83500000     14.35800000
H     -7.65900000     -9.03400000     14.66300000
O      4.00500000     -5.33500000     -2.61100000
H      4.23200000     -4.66500000     -1.96700000
H      3.51800000     -5.99200000     -2.11300000
O     12.63800000    -10.78300000     -8.34200000
H     12.15500000    -11.27700000     -9.00300000
H     12.14800000     -9.96600000     -8.24700000
O      0.77700000      9.92300000     -3.98900000
H      1.02100000     10.84800000     -4.00600000
H      1.22800000      9.54200000     -4.74300000
O      5.62000000    -12.00300000     -0.25400000
H      6.31600000    -11.41100000      0.03100000
H      4.86500000    -11.76000000      0.28200000
O     -7.26600000     -7.85700000     -5.31000000
H     -7.64600000     -8.33100000     -6.05000000
H     -6.97800000     -7.02400000     -5.68300000
O     -4.72700000     -1.91000000    -14.95500000
H     -5.23400000     -1.25500000    -14.47500000
H     -4.23300000     -2.37300000    -14.27800000
O     -9.50700000      4.91000000      4.34500000
H     -9.29200000      4.01000000      4.10300000
H     -8.87300000      5.13300000      5.02600000
O     12.14500000     -0.48900000     -6.27500000
H     11.60500000     -0.68600000     -5.50900000
H     12.76600000      0.17200000     -5.96700000
O     -1.68000000     -0.17100000      7.40900000
H     -1.62300000      0.20600000      6.53100000
H     -1.16000000     -0.97300000      7.35900000
O      0.67000000     -3.43100000     17.47300000
H      0.23000000     -2.94200000     16.77800000
H      1.08900000     -2.75800000     18.01100000
O     -3.23000000      2.78700000    -10.35800000
H     -2.32200000      3.07900000    -10.28600000
H     -3.20400000      2.07900000    -11.00000000
O      5.92500000      8.07500000     12.90200000
H      6.24200000      7.74000000     12.06300000
H      5.38400000      7.36700000     13.25300000
O     -7.34400000     -3.86800000     14.87200000
H     -7.81200000     -4.69900000     14.78900000
H     -7.37300000     -3.48800000     13.99400000
O     -8.03800000     -9.71800000     -7.76200000
H     -8.55500000    -10.08400000     -7.04500000
H     -8.67300000     -9.56900000     -8.46300000
O     -7.75400000     -5.39400000      4.14200000
H     -7.14400000     -4.66700000      4.01500000
H     -7.57500000     -5.98700000      3.41200000
O     -1.66600000    -15.07400000     10.65200000
H     -1.62100000    -14.94600000     11.60000000
H     -0.99600000    -14.48900000     10.29900000
O     -5.77100000      1.75400000      1.79600000
H     -5.47600000      1.70800000      0.88700000
H     -6.52200000      2.34700000      1.77500000
O      5.55700000      9.87500000     -4.05000000
H      5.67500000     10.19400000     -4.94500000
H      4.81100000      9.27700000     -4.10500000
O    -13.34900000     -4.38100000     -6.72200000
H    -13.95200000     -4.00900000     -6.07800000
H    -13.91100000     -4.87500000     -7.31900000
O     -1.04400000     -4.82900000    -12.40200000
H     -0.46300000     -5.13900000    -13.09700000
H     -0.85100000     -5.39800000    -11.65700000
O     -2.07800000     -7.71700000     11.79800000
H     -1.86200000     -7.74900000     12.73000000
H     -2.13800000     -8.63500000     11.53500000
O      9.75700000      4.83100000      0.68600000
H     10.48900000      5.44400000      0.75000000
H      9.03200000      5.27600000      1.12500000
O    -13.55800000      7.20400000     -3.57100000
H    -12.87800000      6.53500000     -3.48400000
H    -13.48200000      7.50600000     -4.47600000
O      6.10400000     -5.02200000      7.13400000
H      7.05100000     -4.90500000      7.05600000
H      5.92300000     -4.90200000      8.06600000
O     11.63000000      7.98600000      7.33000000
H     11.34300000      7.31300000      6.71300000
H     12.23600000      8.53000000      6.82700000
O      6.03100000      8.20000000    -10.16700000
H      6.94300000      8.14500000    -10.45200000
H      5.58500000      7.50800000    -10.65600000
O      2.97100000     -3.00300000      7.02100000
H      3.39200000     -3.67500000      6.48400000
H      3.26600000     -2.17500000      6.64100000
O     -5.30200000      0.71000000     -6.06100000
H     -5.76800000      0.32900000     -6.80500000
H     -5.62400000      1.61000000     -6.01100000
O      3.96700000     -4.19900000     -0.27700000
H      3.46600000     -4.49600000      0.48300000
H      4.45000000     -3.43500000      0.03800000
O     13.52700000      3.73800000      9.78300000
H     13.84300000      4.60400000      9.52700000
H     14.23100000      3.37600000     10.32100000
O      1.24500000     -3.23800000    -11.65000000
H      1.01100000     -2.66900000    -10.91700000
H      0.43000000     -3.68700000    -11.87500000
O     12.45000000    -12.95900000      0.19000000
H     12.97900000    -12.28700000     -0.23900000
H     12.20300000    -13.55600000     -0.51600000
O      9.09700000     12.50100000     -7.10000000
H      9.13200000     12.60000000     -8.05100000
H      9.96900000     12.75900000     -6.80000000
O     -2.96000000     -2.91000000    -13.17000000
H     -3.09200000     -2.82300000    -12.22600000
H     -2.26000000     -3.55700000    -13.25500000
O      2.26200000      4.26000000     -5.95400000
H      2.82800000      4.53700000     -5.23400000
H      1.39700000      4.16300000     -5.55500000
O      9.47900000      7.02400000      4.96400000
H      8.69600000      7.18200000      5.49200000
H      9.27700000      6.23100000      4.46800000
O      5.95100000     13.34900000     -6.70300000
H      5.56600000     12.48000000     -6.82100000
H      6.87500000     13.23300000     -6.92400000
O    -14.16600000      6.44700000      2.94500000
H    -14.53400000      6.76200000      2.11900000
H    -14.92400000      6.14000000      3.44200000
O      1.55700000      8.13200000    -16.06100000
H      1.49700000      7.29000000    -16.51200000
H      2.42400000      8.12500000    -15.65600000
O      9.42300000     10.43000000     -1.28100000
H      9.98800000     10.70000000     -2.00500000
H      8.73400000      9.91100000     -1.69500000
O      9.07800000     -3.27700000     11.43600000
H      8.74900000     -2.44800000     11.08700000
H      8.69600000     -3.33700000     12.31200000
O     -8.94300000    -14.35400000      7.71400000
H     -8.46500000    -13.89100000      7.02500000
H     -9.72200000    -14.69700000      7.27600000
O      1.96000000     12.92200000     11.93800000
H      1.72400000     12.91500000     11.01100000
H      1.67100000     12.07100000     12.26600000
O      5.25600000    -13.43200000     -4.49800000
H      5.45500000    -13.41700000     -5.43500000
H      4.30100000    -13.38700000     -4.45500000
O      0.74900000      2.24900000    -14.04200000
H      0.02900000      1.68900000    -14.33200000
H      0.82800000      2.07300000    -13.10500000
O     -6.68100000     -2.03200000     17.01700000
H     -6.69300000     -1.26100000     16.45000000
H     -6.97300000     -2.74900000     16.45400000
O      3.89400000     -9.81800000      8.20900000
H      3.36300000    -10.60700000      8.32200000
H      4.52300000     -9.84800000      8.93000000
O    -13.50600000     -3.57000000     10.99200000
H    -12.79000000     -3.76800000     11.59600000
H    -13.19600000     -3.88200000     10.14200000
O     11.86000000      6.45900000      1.35100000
H     12.77500000      6.43000000      1.63200000
H     11.38500000      6.77900000      2.11800000
O     -1.98100000     -2.90500000     11.00900000
H     -2.33000000     -3.78600000     10.87600000
H     -1.67600000     -2.90200000     11.91700000
O     14.10800000      3.58100000     -1.70300000
H     13.84600000      3.40800000     -0.79900000
H     14.78600000      2.93000000     -1.88500000
O     -2.29100000     11.69500000      3.37000000
H     -2.11500000     10.93200000      2.82000000
H     -2.86800000     11.36600000      4.05900000
O     -6.28700000     13.86100000     -6.79600000
H     -6.00700000     13.79900000     -5.88300000
H     -6.99800000     14.50200000     -6.78600000
O     -0.32200000      2.65200000     -6.19900000
H     -0.70600000      3.32400000     -6.76200000
H     -0.09200000      1.94100000     -6.79700000
O      8.58700000    -10.41100000     10.79400000
H      9.40200000    -10.30800000     10.30200000
H      8.79200000    -11.06100000     11.46500000
O      6.53300000      9.06800000    -13.65100000
H      6.76200000      9.05900000    -12.72200000
H      7.32900000      9.36600000    -14.09100000
O     -7.25300000     -9.97900000    -12.89300000
H     -7.86700000     -9.74000000    -13.58700000
H     -6.48300000     -9.43400000    -13.05600000
O     -6.57900000     -2.10300000    -10.71100000
H     -6.34500000     -1.83800000     -9.82100000
H     -5.79100000     -2.52800000    -11.05000000
O    -13.46400000      2.89100000      4.20900000
H    -13.13900000      3.78700000      4.13200000
H    -12.82100000      2.44900000      4.76400000
O     12.89300000     -5.58300000      1.88900000
H     13.80100000     -5.79400000      2.10900000
H     12.95800000     -4.82200000      1.31200000
O      5.04600000     13.80100000    -10.97100000
H      5.80200000     14.36300000    -10.80000000
H      5.32400000     12.93100000    -10.68300000
O      1.57700000    -17.42600000     -6.69200000
H      0.68900000    -17.09700000     -6.83000000
H      2.02300000    -16.72100000     -6.22200000
O     -4.28800000      9.47200000     -1.84200000
H     -3.86600000     10.21900000     -1.41700000
H     -5.21000000      9.72000000     -1.90400000
O     -4.27900000      2.11100000     10.56900000
H     -4.35300000      2.32900000      9.64000000
H     -4.13100000      1.16600000     10.58300000
O      7.80000000    -15.97600000     -3.93100000
H      8.18900000    -16.83200000     -4.11400000
H      7.01700000    -16.17400000     -3.41700000
O      1.58800000    -10.58500000     11.63800000
H      1.24700000    -10.00400000     10.95700000
H      1.13000000    -10.31600000     12.43400000
O      6.26100000    -15.84400000      4.07300000
H      5.70900000    -16.44400000      3.57300000
H      6.01800000    -15.99800000      4.98600000
O     -8.56600000     -9.34200000      6.81600000
H     -8.04600000     -8.54000000      6.87300000
H     -7.91800000    -10.04600000      6.79100000
O     -2.27600000     13.15000000      6.82700000
H     -2.56800000     12.44000000      6.25600000
H     -2.15700000     13.89600000      6.24000000
O     -9.95500000     13.17900000      4.02900000
H     -9.44800000     13.99100000      4.04900000
H     -9.72000000     12.73000000      4.84000000
O     -0.23800000     -5.29700000     10.59000000
H      0.08300000     -5.46400000     11.47600000
H      0.22500000     -4.50700000     10.31200000
O      6.74900000     -2.31800000     -2.19500000
H      6.07000000     -2.89400000     -2.54700000
H      7.44800000     -2.34600000     -2.84700000
O      8.30200000     -4.40500000     -8.40800000
H      8.91800000     -3.98000000     -9.00600000
H      7.59000000     -3.77200000     -8.30900000
O      2.57300000      9.43200000     -7.08400000
H      2.93000000     10.13700000     -7.62400000
H      1.66000000      9.68100000     -6.93800000
O    -12.52600000      1.82400000      6.94800000
H    -11.98800000      1.12600000      7.32200000
H    -13.33000000      1.81100000      7.46700000
O      3.67100000      3.28800000    -13.72700000
H      3.35200000      2.38800000    -13.78400000
H      3.14900000      3.76800000    -14.37100000
O    -17.86400000     -2.71300000      4.59600000
H    -17.07200000     -2.37700000      5.01500000
H    -17.78300000     -2.44500000      3.68000000
O     -2.05700000     -8.14000000    -14.88400000
H     -1.55800000     -8.54700000    -14.17600000
H     -1.95500000     -8.73800000    -15.62400000
O      6.58700000      1.90500000      3.95800000
H      6.38700000      1.56900000      3.08400000
H      7.52200000      2.11000000      3.92800000
O    -17.15400000      6.25000000     -3.45100000
H    -16.93700000      6.78100000     -4.21700000
H    -16.41500000      5.64900000     -3.35800000
O     -0.88600000      9.77300000     13.86300000
H     -0.49100000      9.52500000     14.69900000
H     -0.14100000      9.97900000     13.29800000
O     -5.49100000    -13.70300000      9.43700000
H     -5.16500000    -12.97900000      8.90200000
H     -6.28500000    -13.35900000      9.84600000
O    -13.79000000      9.83600000      0.35300000
H    -13.92300000     10.60500000      0.90900000
H    -13.19600000      9.27800000      0.85400000
O      2.81600000      1.55400000    -16.17400000
H      2.00700000      1.74900000    -15.70000000
H      2.91300000      2.27800000    -16.79100000
O      1.52600000     -6.43000000     -8.06500000
H      1.44500000     -5.51500000     -7.79400000
H      2.44400000     -6.52500000     -8.31600000
O     -5.49200000      2.61400000     17.20200000
H     -5.35400000      1.89800000     16.58200000
H     -5.97800000      2.21500000     17.92400000
O     -1.07000000      4.34600000     11.80200000
H     -1.65300000      4.27000000     11.04600000
H     -1.05800000      5.28300000     12.00000000
O      7.40000000     -4.63500000     14.87900000
H      7.82600000     -5.44700000     15.15500000
H      7.87800000     -3.94500000     15.34000000
O    -15.51200000     -9.56200000      1.32200000
H    -15.68200000     -9.53300000      2.26300000
H    -15.14500000     -8.70200000      1.11800000
O      2.33200000      1.19000000     -8.15200000
H      2.80000000      1.33900000     -7.33000000
H      1.48800000      0.82700000     -7.88400000
O     12.33400000      1.14400000      8.18800000
H     12.91300000      1.69000000      8.71900000
H     11.60900000      1.72200000      7.95200000
O     -8.66700000     -5.57200000      0.51000000
H     -8.52300000     -6.27700000     -0.12000000
H     -9.40300000     -5.87300000      1.04300000
O      4.63800000     -1.96800000      9.29900000
H      5.13200000     -1.23600000      8.93000000
H      4.39300000     -2.49800000      8.54100000
O     13.67900000    -10.01500000     -3.25300000
H     14.24100000     -9.74400000     -3.97900000
H     12.87700000    -10.32600000     -3.67400000
O     -7.15500000    -13.29800000      2.80400000
H     -6.64100000    -14.08600000      2.98200000
H     -8.06200000    -13.56500000      2.95100000
O     -9.30600000     12.57800000    -10.16200000
H     -8.78900000     13.29800000    -10.52200000
H     -8.66700000     11.88200000    -10.00200000
O     -7.43900000      5.70700000     -5.69400000
H     -7.54900000      6.14600000     -4.85000000
H     -7.25900000      6.41600000     -6.31100000
O     11.69200000     -2.04500000     -3.71200000
H     11.92100000     -1.18900000     -3.35100000
H     11.50000000     -2.58500000     -2.94500000
O    -10.91100000      0.36100000     13.31500000
H    -11.45100000      0.66000000     12.58400000
H    -11.41900000     -0.34400000     13.71600000
O     -5.50600000     -7.21200000     15.15000000
H     -4.78100000     -7.83400000     15.09700000
H     -5.68100000     -7.12800000     16.08700000
O     -7.86200000      7.99500000      6.06100000
H     -8.18200000      8.24400000      6.92800000
H     -8.65300000      7.92300000      5.52600000
O      7.21100000     -0.86700000    -13.91000000
H      7.36600000     -0.20300000    -14.58200000
H      6.55600000     -0.47500000    -13.33300000
O     -6.57900000     -5.50100000     -3.40400000
H     -6.93300000     -6.32700000     -3.07200000
H     -6.31200000     -5.02300000     -2.62000000
O     -5.48700000     -6.50800000     12.62300000
H     -5.53700000     -6.70500000     13.55800000
H     -5.76100000     -7.31800000     12.19200000
O     -5.56000000    -15.30700000      3.88000000
H     -5.56100000    -14.80000000      4.69200000
H     -5.79600000    -16.19400000      4.15100000
O     -4.71600000     -6.06400000    -11.42900000
H     -5.61300000     -6.24000000    -11.14500000
H     -4.25600000     -6.89300000    -11.29700000
O     -7.16200000      2.43700000    -13.82400000
H     -8.06800000      2.21100000    -13.61200000
H     -7.17000000      2.59800000    -14.76700000
O     -6.01000000     10.71200000      0.45800000
H     -6.40100000      9.85600000      0.63500000
H     -5.90700000     11.11200000      1.32200000
O     -0.25400000      2.68900000     16.62700000
H      0.05500000      2.97500000     15.76700000
H     -1.08500000      3.14900000     16.74800000
O      4.04900000      1.93400000     -6.04400000
H      4.70500000      2.44000000     -6.52300000
H      3.36700000      2.57000000     -5.82800000
O     -1.69200000     10.60500000      8.95800000
H     -1.06800000     10.99700000      8.34800000
H     -2.32300000     10.15300000      8.39800000
O     -8.75100000     -0.39200000     11.95100000
H     -8.28500000      0.42800000     11.78800000
H     -9.26900000     -0.22000000     12.73800000
O     15.32300000     -6.15500000      6.09000000
H     16.02300000     -6.32100000      5.46000000
H     15.05400000     -5.25300000      5.91800000
O      3.36400000    -11.25200000      1.25900000
H      3.40800000    -10.68500000      2.02900000
H      2.81100000    -10.77400000      0.64100000
O     -2.71000000     -8.56300000      2.11700000
H     -3.19500000     -8.27800000      2.89100000
H     -2.28000000     -9.37400000      2.38900000
O      9.92000000      0.41900000      1.66900000
H      9.16700000      0.15800000      1.14000000
H      9.64100000      0.27000000      2.57300000
O    -12.12600000      5.46500000      4.57700000
H    -12.25600000      6.23000000      4.01800000
H    -11.17600000      5.35200000      4.61300000
O     13.74100000     -3.97200000     -7.73900000
H     13.89900000     -3.09800000     -7.38400000
H     14.38100000     -4.53000000     -7.29500000
O      1.20800000      0.13000000      5.05000000
H      1.19400000     -0.78200000      4.75900000
H      1.85700000      0.55100000      4.48600000
O      2.08000000      4.06100000     -1.65100000
H      2.40400000      4.59800000     -2.37500000
H      1.23000000      3.74100000     -1.95300000
O      3.35300000      9.69100000    -12.26800000
H      3.87800000     10.46200000    -12.48200000
H      2.46000000     10.02600000    -12.18100000
O    -12.36800000     11.75200000     -6.50000000
H    -12.12900000     11.01600000     -7.06400000
H    -13.06900000     11.41100000     -5.94400000
O     11.59100000     -9.11300000      0.75800000
H     10.65700000     -8.90900000      0.81800000
H     11.96800000     -8.74300000      1.55600000
O     13.90000000     -5.18700000     -3.19500000
H     13.08100000     -4.94100000     -3.62500000
H     13.63900000     -5.81600000     -2.52300000
O     -0.12500000      0.40200000     18.04100000
H     -0.41800000      1.05400000     17.40500000
H     -0.41400000      0.74600000     18.88700000
O      2.59700000     -2.08000000     -5.64600000
H      2.07600000     -2.03900000     -6.44800000
H      2.62000000     -3.01000000     -5.42200000
O      7.28100000     15.79800000      1.85400000
H      7.77200000     15.77800000      1.03200000
H      7.90000000     15.47900000      2.51000000
O     -6.68100000    -12.26600000     -0.19300000
H     -7.01600000    -12.46800000      0.68000000
H     -6.18000000    -13.04200000     -0.44300000
O      8.93400000     -7.15200000      5.35700000
H      8.29700000     -7.79500000      5.04600000
H      8.41100000     -6.37900000      5.56900000
O     -7.04700000      1.56600000     -3.66500000
H     -7.50800000      2.17500000     -4.24200000
H     -6.26500000      1.31600000     -4.15600000
O     -5.71600000     13.63300000      1.78300000
H     -5.86200000     14.54100000      2.04800000
H     -6.31000000     13.12300000      2.33400000
O     -0.38100000      5.93200000     -4.30900000
H     -0.75200000      5.98300000     -5.19100000
H     -0.95100000      6.48700000     -3.77700000
O     -1.08400000     12.85000000    -10.39800000
H     -1.73800000     13.23700000    -10.98000000
H     -0.68900000     13.59900000     -9.95100000
O      2.94000000      2.87300000    -10.20900000
H      2.91000000      3.63200000     -9.62700000
H      2.97900000      2.12000000     -9.61900000
O     -6.81400000    -15.30100000     -4.30600000
H     -7.65600000    -15.73000000     -4.46000000
H     -6.72300000    -15.28800000     -3.35300000
O     -9.66500000      4.00600000     -9.88100000
H     -9.72100000      3.91200000    -10.83200000
H     -9.31900000      3.16700000     -9.57700000
O     12.14300000     -7.87500000      3.05200000
H     12.59100000     -7.14000000      2.63400000
H     12.46600000     -7.87100000      3.95300000
O      1.23000000      0.92500000     13.75800000
H      0.75900000      1.75900000     13.76600000
H      0.84100000      0.43800000     13.03100000
O      3.03100000     -0.07200000     -3.93800000
H      2.95400000     -0.86500000     -4.46900000
H      2.20600000      0.39100000     -4.07900000
O     -9.34000000      1.64700000      4.19400000
H     -8.86400000      1.18400000      4.88300000
H    -10.12400000      1.11700000      4.04600000
O      2.61900000     -7.74100000     -4.76500000
H      3.11600000     -8.51500000     -4.50100000
H      1.80900000     -7.79200000     -4.25800000
O      5.52300000     13.02400000      0.64200000
H      5.30800000     13.80600000      1.15000000
H      6.43900000     12.84500000      0.85400000
O      0.27300000     -8.72800000     -2.86300000
H      0.65300000     -8.97900000     -2.02100000
H     -0.22000000     -7.93000000     -2.67500000
O      5.01500000     -2.35900000      1.86600000
H      5.81800000     -1.94100000      1.55300000
H      4.98100000     -2.14500000      2.79800000
O     11.64300000     -0.27200000     -9.03100000
H     10.69400000     -0.33400000     -9.14000000
H     11.80600000     -0.61200000     -8.15200000
O    -10.07100000     13.29900000     -5.98800000
H    -10.88400000     12.98000000     -6.38000000
H    -10.04700000     14.22900000     -6.21100000
O    -11.95700000      5.54000000     -6.54100000
H    -11.29400000      5.79400000     -7.18300000
H    -12.77200000      5.91200000     -6.87800000
O     -3.94100000     -0.39000000    -10.25800000
H     -3.70200000     -1.31600000    -10.21900000
H     -4.66600000     -0.35600000    -10.88300000
O      3.59900000      1.17000000      3.86700000
H      3.32300000      2.05500000      3.62700000
H      4.37000000      1.00500000      3.32500000
O      7.51000000     -5.85100000     -1.05800000
H      7.39900000     -5.69400000     -1.99500000
H      8.30700000     -6.37700000     -0.99600000
O      8.83800000    -10.99500000     -0.61300000
H      8.81600000    -11.79100000     -0.08200000
H      8.66900000    -11.29700000     -1.50500000
O     11.01400000     -6.11800000     -0.44500000
H     11.35800000     -6.97700000     -0.68900000
H     11.44900000     -5.91100000      0.38200000
O      1.93300000      5.05900000    -11.66700000
H      2.65900000      5.68200000    -11.71800000
H      2.33100000      4.25500000    -11.33500000
O      5.99800000      0.12600000      8.24900000
H      5.49500000      0.94000000      8.23300000
H      6.27500000     -0.00200000      7.34200000
O      8.05100000    -12.02600000     -3.01500000
H      8.65700000    -12.40800000     -3.65000000
H      7.57400000    -12.77500000     -2.65800000
O      8.78300000     -4.42800000      6.76300000
H      8.66000000     -3.51600000      6.49800000
H      9.63000000     -4.43500000      7.21100000
O     -8.30000000     -3.82900000      8.29700000
H     -8.54300000     -2.98000000      8.66700000
H     -7.49700000     -4.07100000      8.75800000
O     11.30700000      8.96700000     -5.45700000
H     12.22100000      9.07200000     -5.72200000
H     11.17400000      9.63600000     -4.78500000
O      1.42600000     12.36900000     -4.83900000
H      1.35300000     12.11600000     -5.75900000
H      2.32400000     12.68700000     -4.74800000
O      4.25200000    -11.35300000     12.17100000
H      3.39900000    -11.08000000     11.83500000
H      4.24900000    -12.30700000     12.08600000
O     -8.98000000      6.88200000      0.02400000
H     -8.15000000      6.84500000      0.49800000
H     -9.61900000      7.16000000      0.68000000
O     -9.77700000     -3.37000000     13.11700000
H    -10.09600000     -3.51000000     12.22500000
H     -9.59900000     -4.25000000     13.44800000
O     -2.97700000      2.31200000     -7.68600000
H     -3.81000000      2.36700000     -7.21700000
H     -3.20900000      2.46100000     -8.60300000
O      8.23400000     -4.27600000      2.25200000
H      8.78300000     -5.06000000      2.25800000
H      7.55400000     -4.46400000      1.60600000
O     13.20900000      1.62500000      4.57000000
H     12.50800000      1.80000000      5.19900000
H     12.81200000      1.04000000      3.92500000
O      5.34600000      3.39900000     12.19600000
H      4.73100000      3.88800000     12.74200000
H      4.89000000      2.58200000     11.99300000
O     -0.64800000    -11.33700000     -0.48500000
H     -1.44900000    -10.89400000     -0.20600000
H     -0.78100000    -12.25100000     -0.23500000
O     -2.25400000      7.39000000      4.52600000
H     -2.72900000      7.84400000      3.83000000
H     -2.26100000      6.47000000      4.26000000
O    -12.37300000      2.05200000     11.37300000
H    -11.90000000      2.27700000     10.57300000
H    -12.38100000      2.86100000     11.88300000
O     -0.69200000      4.16100000    -10.96900000
H     -1.17600000      4.96000000    -11.18000000
H      0.13500000      4.25100000    -11.44200000
O     -7.63500000      3.01300000     14.15100000
H     -7.68300000      3.85300000     13.69400000
H     -8.53200000      2.84600000     14.43800000
O    -14.13100000     -4.44400000     -1.12000000
H    -14.28700000     -3.95600000     -0.31100000
H    -14.99400000     -4.77400000     -1.37100000
O      6.97400000     -8.89900000      4.99700000
H      6.54700000     -8.72800000      5.83700000
H      6.62200000     -9.74400000      4.71800000
O     -3.60600000    -10.31400000     10.28100000
H     -3.04100000    -10.69700000      9.61000000
H     -4.28700000     -9.85700000      9.78800000
O      8.99400000     13.77700000      7.29800000
H      8.24800000     14.05200000      6.76500000
H      8.67500000     13.01400000      7.78000000
O     -1.25100000     -2.74300000      8.23300000
H     -1.41900000     -3.16000000      9.07800000
H     -0.45000000     -2.23700000      8.37100000
O     -5.36400000      5.91800000     -2.19600000
H     -5.14300000      6.09400000     -1.28200000
H     -4.69300000      5.30300000     -2.49100000
O    -12.84600000     -6.95800000      7.92000000
H    -12.16900000     -7.08200000      7.25500000
H    -12.89100000     -7.79900000      8.37600000
O    -10.76000000     -7.60400000     -2.40800000
H    -11.08700000     -7.93400000     -3.24400000
H    -11.45200000     -7.81300000     -1.78000000
O    -14.44100000     -2.42200000     -9.85500000
H    -15.22600000     -2.94400000    -10.02100000
H    -14.62700000     -1.96400000     -9.03600000
O     -1.11500000      2.08300000    -17.20000000
H     -0.25900000      2.20300000    -17.61100000
H     -1.62200000      1.58800000    -17.84200000
O     -1.13300000     10.19200000     -9.51700000
H     -2.06600000      9.99500000     -9.44200000
H     -1.09900000     11.00300000    -10.02500000
O    -11.28700000     -7.31700000      5.64800000
H    -11.63900000     -7.08600000      4.78900000
H    -10.58000000     -6.68800000      5.79500000
O      4.46700000     10.35800000     -9.09600000
H      4.80400000      9.64400000     -9.63800000
H      3.64000000     10.60300000     -9.51000000
O     -6.40100000      6.96800000    -12.34000000
H     -6.62500000      6.82200000    -13.25900000
H     -5.94700000      6.16900000    -12.07400000
O      3.54000000      6.16300000    -16.41800000
H      3.75400000      6.83900000    -15.77500000
H      3.08900000      5.48600000    -15.91400000
O     -6.15300000     13.45300000      5.79600000
H     -5.74000000     13.88100000      6.54600000
H     -5.53900000     12.76300000      5.54600000
O      4.68600000      0.11200000     -8.38800000
H      4.81500000     -0.50700000     -7.66900000
H      3.76100000      0.35100000     -8.33600000
O      5.58600000     -6.37500000     10.28700000
H      4.73000000     -6.80000000     10.33300000
H      5.65500000     -5.88700000     11.10800000
O      7.96500000      3.03600000      9.91400000
H      7.46800000      2.25000000     10.13900000
H      7.40600000      3.76100000     10.19500000
O      1.43700000      4.87200000      0.71000000
H      0.51900000      5.13400000      0.77700000
H      1.60000000      4.80600000     -0.23100000
O     16.04200000      0.67800000      3.99800000
H     15.26000000      1.08500000      4.36900000
H     16.37600000      1.32400000      3.37500000
O    -15.10300000     -6.63000000      6.10300000
H    -14.43000000     -7.23800000      6.40900000
H    -15.21700000     -6.01500000      6.82700000
O    -14.55900000     -2.31100000      1.04600000
H    -14.07000000     -1.48900000      1.07400000
H    -14.16000000     -2.85100000      1.72800000
O      0.11400000     14.29300000     -2.92100000
H     -0.23100000     15.13800000     -3.20800000
H      0.61200000     13.97000000     -3.67300000
O     10.61000000    -13.23800000      5.54600000
H     11.08900000    -12.80200000      4.84200000
H     11.27400000    -13.75300000      6.00500000
O     -7.13700000     -2.14800000      5.84000000
H     -7.50400000     -2.82700000      6.40500000
H     -7.88400000     -1.82600000      5.33500000
O      2.07500000    -11.71600000      7.86800000
H      2.49900000    -12.57100000      7.80300000
H      1.19400000    -11.85800000      7.52100000
O      5.87400000    -12.01600000      6.63000000
H      5.47800000    -12.14100000      7.49300000
H      5.19600000    -12.29100000      6.01300000
O      4.09300000     16.33200000     -0.76400000
H      4.50300000     16.75200000     -0.00700000
H      4.80800000     15.86200000     -1.19300000
O     10.91000000      6.92100000     11.77600000
H     11.82700000      7.04700000     12.01900000
H     10.45500000      7.66800000     12.16600000
O     -5.24100000     -6.39000000     -7.41900000
H     -5.63200000     -5.76500000     -8.02900000
H     -4.38100000     -6.58300000     -7.79200000
O    -11.89800000      8.76700000     -5.64700000
H    -11.94200000      8.87900000     -6.59700000
H    -11.01500000      9.05100000     -5.41300000
O     13.04700000     10.34600000      6.72700000
H     13.65100000     10.95000000      6.29300000
H     12.24700000     10.85500000      6.85100000
O      3.68100000      6.88100000    -11.34800000
H      3.63800000      7.73700000    -11.77300000
H      3.36700000      7.03900000    -10.45800000
O     14.40700000      8.21700000     -5.69300000
H     14.60400000      8.04400000     -4.77300000
H     15.20800000      8.61000000     -6.03900000
O      6.04500000      1.40900000      1.45200000
H      5.90500000      0.61500000      0.93600000
H      6.41200000      2.03700000      0.82900000
O    -10.06500000      4.34500000      0.32100000
H     -9.61500000      4.10600000     -0.48900000
H     -9.86300000      5.27300000      0.44300000
O      9.88900000     -3.15000000    -10.34000000
H     10.16800000     -3.19900000    -11.25400000
H     10.46100000     -3.76500000     -9.88100000
O     -6.11300000     -3.34800000     -5.95500000
H     -7.05000000     -3.15100000     -5.92500000
H     -6.01800000     -4.13900000     -5.42500000
O     -0.00900000      8.20000000      7.59100000
H     -0.81700000      8.57900000      7.24500000
H      0.01700000      8.48500000      8.50500000
O      5.58600000     11.84400000     10.59700000
H      6.23100000     12.55100000     10.62300000
H      4.88300000     12.18100000     10.04300000
O     -2.76900000    -10.82700000    -13.45300000
H     -2.54300000    -11.72700000    -13.68900000
H     -1.94000000    -10.35100000    -13.50200000
O      1.29300000     12.88000000      9.37400000
H      0.86400000     12.24800000      8.79700000
H      1.17900000     13.72200000      8.93400000
O     -6.41500000     10.36000000      5.74400000
H     -6.80900000      9.49400000      5.85500000
H     -7.12600000     10.97300000      5.93100000
O     -3.11200000     -7.96600000     -9.48700000
H     -3.67700000     -8.60300000     -9.05000000
H     -2.23600000     -8.34900000     -9.43600000
O      3.65700000      1.65800000      7.58100000
H      3.71200000      2.32400000      8.26700000
H      2.75200000      1.70600000      7.27200000
O     10.55200000      3.25800000     -7.05500000
H     10.81600000      3.25600000     -7.97500000
H     10.95800000      4.04500000     -6.69200000
O     14.39200000      1.13400000     -5.83700000
H     14.81200000      0.34000000     -6.16800000
H     15.08400000      1.79500000     -5.85500000
O     -2.86900000     -5.77900000      1.79300000
H     -2.44700000     -6.61400000      1.99900000
H     -3.46000000     -5.62100000      2.52900000
O    -10.22400000     -4.29100000    -12.37700000
H    -10.89800000     -4.38100000    -13.05100000
H     -9.65100000     -5.04600000    -12.51000000
O     -8.11000000     -1.36700000      2.07300000
H     -7.92600000     -2.20700000      1.65300000
H     -7.24700000     -0.98900000      2.24300000
O      7.46900000     -1.82000000      3.51400000
H      8.30200000     -1.35000000      3.48800000
H      7.68000000     -2.70000000      3.20100000
O     -0.51600000     -9.64500000    -12.93800000
H      0.39200000     -9.93100000    -13.04100000
H     -0.57000000     -9.34000000    -12.03200000
O      0.03600000     -6.41200000    -10.56000000
H     -0.04100000     -7.20800000    -10.03400000
H      0.96300000     -6.17900000    -10.50800000
O     -4.45800000      5.59500000     13.68200000
H     -4.44300000      6.06900000     14.51400000
H     -4.12500000      6.22400000     13.04200000
O     -1.46200000    -13.91700000      0.16400000
H     -2.15000000    -14.40700000      0.61500000
H     -1.81900000    -13.75000000     -0.70800000
O      0.58400000    -14.89700000      2.21800000
H      1.37300000    -15.03300000      1.69300000
H     -0.03100000    -14.47400000      1.61900000
O     -5.73200000      2.36900000     -9.18800000
H     -5.07500000      1.95600000     -9.74900000
H     -6.48300000      1.77600000     -9.22300000
O    -10.97400000     -3.42600000      0.29100000
H    -11.53100000     -3.13100000      1.01200000
H    -10.91200000     -2.66700000     -0.29000000
O      5.94900000     -9.87400000     10.35900000
H      6.86200000    -10.16300000     10.34500000
H      5.57800000    -10.28900000     11.13800000
O      1.35600000     15.35300000      7.97400000
H      1.60600000     15.23300000      7.05800000
H      1.49700000     16.28600000      8.14000000
O      7.32200000      0.52000000     -5.21100000
H      7.93100000      0.21900000     -4.53700000
H      7.26000000      1.46500000     -5.07300000
O      8.99600000      1.50100000     -1.22700000
H      9.78800000      1.75700000     -1.70100000
H      8.72900000      0.67800000     -1.63600000
O    -11.47300000      6.04300000     -9.71600000
H    -12.37500000      5.81200000     -9.93400000
H    -11.02700000      5.20200000     -9.61600000
O      5.25700000     -6.43500000      0.41300000
H      4.68400000     -5.69800000      0.20300000
H      6.07000000     -6.24800000     -0.05800000
O      2.57300000     -4.80200000     -4.84000000
H      2.90600000     -4.77100000     -3.94400000
H      2.66100000     -5.72000000     -5.09700000
O     -5.28600000    -11.46800000      7.59300000
H     -5.47000000    -10.69000000      8.11900000
H     -4.33100000    -11.49100000      7.52600000
O      1.76700000    -13.48200000     -8.37100000
H      1.15100000    -13.21000000     -7.69100000
H      2.48200000    -12.84800000     -8.31400000
O    -17.85200000      0.28400000      2.11600000
H    -17.37200000      0.64200000      2.86300000
H    -17.71100000      0.91800000      1.41300000
O      0.02600000     -5.45600000    -17.13000000
H      0.26400000     -6.29300000    -17.53000000
H      0.56900000     -4.81100000    -17.58200000
O      7.06100000     12.46700000     -3.70200000
H      7.48800000     11.67100000     -4.01900000
H      6.25300000     12.15800000     -3.29200000
O    -17.41200000     -2.17400000      1.97200000
H    -16.56400000     -2.22700000      1.53100000
H    -17.65500000     -1.25100000      1.91200000
O    -14.35500000      1.69000000     -3.06500000
H    -14.20900000      0.75700000     -3.22200000
H    -13.53400000      2.10700000     -3.32700000
O     -5.02700000      9.19500000      8.41000000
H     -4.70000000      9.24700000      9.30800000
H     -5.90100000      9.58300000      8.45000000
O     18.37600000     -1.75200000      2.27000000
H     17.51100000     -1.72100000      2.67700000
H     18.64500000     -0.83500000      2.20700000
O    -12.90800000      9.72400000     -2.20200000
H    -13.14100000      9.91300000     -1.29400000
H    -13.37400000      8.91200000     -2.40500000
O     -0.54900000    -12.07300000     10.58300000
H     -0.63900000    -11.15500000     10.32600000
H      0.36500000    -12.15600000     10.85700000
O      6.49700000     -0.34800000      5.64200000
H      6.59500000      0.46500000      5.14600000
H      6.83800000     -1.02700000      5.05900000
O    -11.69800000     -0.86100000      7.21500000
H    -11.12200000     -1.17600000      7.91200000
H    -11.75900000     -1.59500000      6.60400000
O      9.69700000      7.58200000     -2.71800000
H     10.21400000      7.94200000     -3.43900000
H      8.97700000      8.20300000     -2.60600000
O     -3.30600000     15.18000000     -3.99200000
H     -4.18200000     14.91300000     -3.71300000
H     -2.76100000     15.06200000     -3.21400000
O      1.65500000     -3.52200000     -8.17600000
H      0.89100000     -3.03600000     -8.48400000
H      2.39600000     -3.11500000     -8.62600000
O    -11.99400000     -0.03800000    -13.23300000
H    -12.90300000     -0.13300000    -13.51900000
H    -11.98500000     -0.39300000    -12.34400000
O    -12.96100000      1.08000000     -5.87000000
H    -13.90500000      0.93700000     -5.92500000
H    -12.61900000      0.28100000     -5.47000000
O     16.50700000      1.91600000     -2.15200000
H     17.11200000      2.36800000     -2.74000000
H     16.46000000      1.02400000     -2.49600000
O     16.74100000     -2.09900000     -7.96300000
H     15.85400000     -1.94200000     -7.63800000
H     16.75100000     -1.69800000     -8.83200000
O      7.71400000    -12.25500000     -6.36700000
H      8.21200000    -11.44200000     -6.28100000
H      8.02000000    -12.80200000     -5.64400000
O     -6.00600000     10.98200000     -7.47000000
H     -5.87300000     10.86400000     -8.41100000
H     -5.90300000     11.92400000     -7.33100000
O     -1.33600000      1.66700000      9.46400000
H     -1.92100000      2.25900000      8.99200000
H     -1.03300000      1.04800000      8.79900000
O      4.98700000      6.99500000      1.56700000
H      4.90600000      6.16400000      1.09900000
H      4.22600000      7.01900000      2.14700000
O     12.40600000     -7.25800000     -5.71500000
H     11.94800000     -6.48000000     -5.39800000
H     13.32700000     -7.09300000     -5.51100000
O      6.11400000     11.04800000    -11.38900000
H      6.97600000     11.29400000    -11.05400000
H      5.81000000     10.36600000    -10.79000000
O     -5.01300000     -4.70300000      5.43100000
H     -5.48500000     -4.25900000      4.72600000
H     -4.24300000     -4.15500000      5.58600000
O    -11.83000000     -0.37100000      4.35000000
H    -12.17000000     -0.67000000      3.50700000
H    -12.54900000      0.13000000      4.73400000
O     10.30800000    -10.82900000      8.08800000
H     10.63100000    -11.29500000      7.31700000
H     10.51800000     -9.91100000      7.91900000
O      1.57300000     -8.98900000    -16.45300000
H      1.74100000     -8.55200000    -17.28800000
H      1.76900000     -8.32500000    -15.79200000
O     -3.23200000      6.89100000     11.55600000
H     -3.42200000      7.79200000     11.29400000
H     -2.33000000      6.92000000     11.87700000
O      4.92400000     14.78300000      4.08900000
H      5.50300000     15.46300000      3.74500000
H      4.34300000     14.57000000      3.35800000
O    -17.57000000      2.24800000      0.34800000
H    -16.71400000      2.57700000      0.07300000
H    -18.19400000      2.69700000     -0.22400000
O     -0.31500000    -10.43700000      6.13700000
H     -0.11300000    -10.55400000      5.20900000
H     -1.00300000     -9.77100000      6.15000000
O     13.69400000      7.17500000     -8.64100000
H     13.55600000      7.04500000     -7.70300000
H     14.54700000      7.60600000     -8.70100000
O     -2.26000000    -11.54400000      8.08400000
H     -1.53600000    -11.12600000      7.61800000
H     -1.97400000    -12.45000000      8.20600000
O     -4.11500000     -5.50400000     -5.00100000
H     -4.61400000     -6.05400000     -4.39800000
H     -4.26500000     -5.89500000     -5.86200000
O      2.24500000    -10.17400000    -12.59400000
H      2.78500000    -10.70600000    -12.01000000
H      2.23800000    -10.65800000    -13.42000000
O     -9.63100000    -11.09300000      2.74800000
H     -9.54200000    -12.04600000      2.73900000
H     -9.78500000    -10.85800000      1.83300000
O      5.01400000     12.14100000     -1.98000000
H      5.02000000     12.42000000     -1.06500000
H      4.58300000     11.28600000     -1.96800000
O     -8.20500000     -7.17600000     -1.82500000
H     -7.97100000     -8.09900000     -1.72800000
H     -9.07000000     -7.19100000     -2.23500000
O      5.22500000     -0.70500000     16.49000000
H      4.57000000     -0.00700000     16.51700000
H      5.45200000     -0.85600000     17.40700000
O     -0.09600000     10.20500000     -6.95300000
H     -0.88200000     10.65900000     -6.65000000
H     -0.23100000     10.09600000     -7.89400000
O    -11.93900000    -10.15900000      5.23500000
H    -12.83900000    -10.00700000      5.52400000
H    -11.66700000     -9.32500000      4.85200000
O     -5.26700000      9.48700000    -12.04800000
H     -5.56700000      9.75100000    -12.91800000
H     -5.56300000      8.58200000    -11.95800000
O     11.08900000     10.84300000     -3.45300000
H     11.21600000     11.78900000     -3.51500000
H     11.81800000     10.53800000     -2.91400000
O    -11.46600000     -7.88300000     -5.25100000
H    -12.24000000     -7.32000000     -5.23600000
H    -11.81700000     -8.77300000     -5.22600000
O     -8.37000000    -12.71300000      9.65600000
H     -8.44500000    -13.43200000      9.02800000
H     -9.02500000    -12.07700000      9.36900000
O    -12.67400000      8.63600000      2.81500000
H    -13.37500000      8.00500000      2.97300000
H    -12.83400000      9.33600000      3.44800000
O     -9.70000000    -14.17300000      2.72000000
H     -9.93500000    -14.60700000      1.90000000
H     -9.88600000    -14.82300000      3.39700000
O      8.54400000      2.09600000    -13.69700000
H      7.84100000      2.33800000    -13.09400000
H      8.13000000      2.09500000    -14.56000000
O      8.91400000     -1.35400000      6.66300000
H      8.07700000     -1.42600000      7.12200000
H      9.57000000     -1.57000000      7.32500000
O     11.73500000     -1.12400000     -0.27800000
H     10.92300000     -0.73500000      0.04600000
H     11.51600000     -2.04300000     -0.43100000
O      8.11500000      4.95300000     -7.27900000
H      8.59100000      4.13900000     -7.44300000
H      8.79900000      5.60400000     -7.12200000
O     -1.12200000     -3.43200000      3.96200000
H     -0.39100000     -2.84500000      4.15600000
H     -1.12000000     -3.51100000      3.00800000
O      7.34600000      3.35900000     -0.22200000
H      7.89800000      3.65400000      0.50300000
H      7.85100000      2.66200000     -0.63900000
O      2.56700000      5.95800000     16.31300000
H      2.89400000      5.08700000     16.54000000
H      1.92900000      6.16000000     16.99800000
O    -11.61300000     -1.48400000     -8.12800000
H    -11.63300000     -0.88100000     -8.87100000
H    -11.62300000     -2.35500000     -8.52500000
O      2.48100000     -1.99100000     14.67100000
H      2.64500000     -1.54100000     15.50000000
H      1.60400000     -1.70500000     14.41400000
O    -11.75000000    -13.57800000     -0.69900000
H    -12.00600000    -13.06200000      0.06600000
H    -11.11100000    -14.20500000     -0.36100000
O      8.42400000    -12.87800000      8.21100000
H      7.59800000    -12.68200000      7.77000000
H      8.86300000    -12.03000000      8.28700000
O     -6.09900000     -3.44400000      3.40500000
H     -6.18300000     -3.75200000      2.50200000
H     -5.98100000     -2.49700000      3.32400000
O      4.08300000      8.24400000    -14.49000000
H      3.58900000      8.80500000    -13.89200000
H      4.97700000      8.26000000    -14.15000000
O    -14.06700000      8.53800000      6.19300000
H    -14.48300000      7.73300000      5.88400000
H    -14.25000000      9.18100000      5.50800000
O      0.47100000     -1.41200000     -9.28400000
H      0.64800000     -1.05400000     -8.41400000
H     -0.17300000     -0.81300000     -9.66200000
O     -9.06500000     -6.90000000    -13.28500000
H     -9.31900000     -6.41300000    -14.06900000
H     -8.49000000     -7.59300000    -13.60900000
O     -5.70300000    -14.76800000     -1.11600000
H     -6.19500000    -15.58200000     -1.22600000
H     -4.78900000    -15.04500000     -1.06400000
O     12.54200000     -3.81500000    -12.66900000
H     11.59400000     -3.83600000    -12.80400000
H     12.89400000     -3.48100000    -13.49500000
O     14.58100000      6.42100000      0.65900000
H     14.25100000      5.64400000      0.20700000
H     15.46000000      6.17600000      0.94700000
O    -16.65900000     -5.40100000     -1.42400000
H    -16.96900000     -5.02000000     -0.60200000
H    -17.45800000     -5.60400000     -1.91000000
O      5.67300000     10.64100000     -6.62400000
H      6.50800000     10.33000000     -6.97400000
H      5.02800000     10.38900000     -7.28500000
O    -12.90500000    -12.34800000      1.53600000
H    -12.47300000    -12.01400000      2.32200000
H    -13.58500000    -11.70300000      1.34400000
O     -5.67900000     -0.72300000      3.05300000
H     -5.42200000     -0.09000000      2.38200000
H     -5.38000000     -0.33500000      3.87500000
O      3.73600000     10.42300000      1.42800000
H      2.83000000     10.73200000      1.45700000
H      4.24600000     11.19700000      1.19000000
O    -14.55800000      0.45400000     10.88400000
H    -13.89200000      1.02400000     11.26800000
H    -14.81600000     -0.12800000     11.59900000
O     -5.47900000     -8.87500000      8.73900000
H     -5.51700000     -8.83500000      7.78300000
H     -5.76600000     -8.00800000      9.02700000
O      1.69100000     -3.53100000      9.82100000
H      2.24600000     -2.89000000     10.26500000
H      1.67100000     -3.24000000      8.91000000
O      2.42800000    -16.50800000      0.49600000
H      2.61100000    -17.15000000     -0.18900000
H      2.27900000    -15.68900000      0.02300000
O     -9.24900000      9.92300000     -5.32300000
H     -9.43600000     10.55400000     -6.01800000
H     -8.29800000      9.81500000     -5.34600000
O     -2.32900000     14.82600000     -1.10900000
H     -2.52800000     14.25100000     -0.37000000
H     -1.42300000     14.61900000     -1.33600000
O     -1.20600000      6.09700000     -7.12300000
H     -0.64300000      6.01500000     -7.89200000
H     -2.08100000      6.24400000     -7.48100000
O     -5.84900000     -8.43700000     -2.86400000
H     -4.96800000     -8.60400000     -3.19800000
H     -6.42000000     -8.56400000     -3.62100000
O     15.38300000     -3.19400000      4.64400000
H     16.22100000     -3.08800000      5.09400000
H     15.54400000     -2.87000000      3.75800000
O     -6.94800000     -4.88300000     -9.11200000
H     -7.89300000     -4.73000000     -9.08200000
H     -6.84800000     -5.65800000     -9.66400000
O    -10.00900000    -10.43400000      9.17900000
H    -10.71800000     -9.81600000      9.00100000
H     -9.63200000    -10.62000000      8.31800000
O     15.80900000      3.75800000     -5.77900000
H     15.33300000      3.98000000     -4.97900000
H     16.60400000      4.28900000     -5.74100000
O     -1.53300000     -7.30500000     -5.59300000
H     -1.17600000     -6.48900000     -5.24200000
H     -1.02900000     -7.46300000     -6.39200000
O     -0.52300000      4.10400000      6.14600000
H     -1.31400000      3.98400000      6.67200000
H     -0.83900000      4.13000000      5.24200000
O      2.85700000    -11.23200000     -6.69900000
H      3.19800000    -10.82500000     -5.90200000
H      3.63500000    -11.54300000     -7.16100000
O     -6.71300000      8.89600000     -5.31700000
H     -6.13300000      8.14200000     -5.21100000
H     -6.43900000      9.29400000     -6.14300000
O      3.44800000      9.63900000     -1.40900000
H      3.04100000      8.84700000     -1.76000000
H      2.71200000     10.18100000     -1.12500000
O    -15.01800000      4.30100000     -6.37900000
H    -15.10100000      4.33200000     -5.42600000
H    -14.83600000      5.20600000     -6.63300000
O     -4.74000000     -0.66600000      5.75100000
H     -4.03300000     -1.24700000      5.47200000
H     -5.53900000     -1.17400000      5.60600000
O    -11.43700000     -7.86700000    -11.99100000
H    -11.32800000     -7.43100000    -11.14500000
H    -10.61700000     -7.69900000    -12.45400000
O     -1.77700000    -15.34300000     -9.04900000
H     -1.87000000    -14.99500000     -8.16200000
H     -0.95500000    -15.83300000     -9.02900000
O      5.86500000      8.96700000     -0.01600000
H      5.12900000      9.24000000     -0.56300000
H      5.51100000      8.26100000      0.52600000
O     -1.80500000    -13.87700000     -6.75900000
H     -1.57700000    -13.71100000     -5.84400000
H     -2.29500000    -13.10000000     -7.02900000
O     -7.31100000    -11.73700000     -9.54100000
H     -7.27300000    -11.06000000     -8.86500000
H     -6.84400000    -11.35800000    -10.28600000
O    -12.80900000     -6.92700000     -9.43400000
H    -12.80500000     -5.98600000     -9.60700000
H    -13.39400000     -7.03000000     -8.68400000
O     -4.52200000     11.24400000     -4.40200000
H     -5.18800000     10.59900000     -4.64300000
H     -4.24400000     10.98500000     -3.52300000
O      4.19500000      6.86400000      9.09500000
H      3.42300000      7.12900000      9.59500000
H      4.13500000      5.91000000      9.04700000
O      5.88200000     -4.87200000     -6.65500000
H      5.74900000     -3.92700000     -6.73200000
H      5.90200000     -5.03500000     -5.71200000
O    -10.52200000     -0.03300000    -10.47700000
H     -9.89100000      0.40400000     -9.90500000
H    -10.00700000     -0.68800000    -10.94700000
O      9.74400000     -4.43400000    -13.03900000
H      8.89900000     -4.78000000    -12.74900000
H      9.51800000     -3.71800000    -13.63200000
O     -9.42900000      2.08700000      8.72100000
H    -10.17900000      2.40400000      9.22400000
H     -8.81400000      2.82000000      8.72000000
O      9.12100000     -0.34500000     -3.48100000
H      9.39200000     -1.25900000     -3.56500000
H      9.74800000      0.14100000     -4.01600000
O     -6.02000000     -7.81600000      2.80900000
H     -6.44700000     -8.39500000      3.44100000
H     -6.02900000     -8.30900000      1.98800000
O     -0.04400000     -8.93600000     10.27700000
H      0.53000000     -8.33700000      9.80000000
H     -0.71200000     -8.37100000     10.66400000
O      9.86400000     -5.81400000     11.08100000
H      9.57700000     -4.92000000     11.26800000
H      9.27300000     -6.11700000     10.39200000
O      1.79000000     -6.05800000     17.33200000
H      2.56300000     -5.75300000     16.85600000
H      1.30700000     -5.25900000     17.54100000
O     12.44300000      9.58500000      9.66100000
H     12.48100000     10.52600000      9.82900000
H     11.95500000      9.50800000      8.84100000
O      9.82900000      2.66600000      5.12100000
H      9.78300000      2.62200000      6.07600000
H      9.78000000      3.60000000      4.92100000
O      2.42200000     14.62000000      5.40000000
H      3.09500000     14.26300000      4.82000000
H      1.71800000     13.97300000      5.37700000
O     16.04700000     -3.27500000     -2.41400000
H     15.25100000     -3.73700000     -2.67900000
H     16.25100000     -3.62500000     -1.54700000
O      2.42200000      4.96400000     12.45700000
H      2.29400000      4.31500000     11.76500000
H      2.19600000      5.79900000     12.04600000
O      3.40500000    -13.81700000      2.12000000
H      3.38500000    -12.88900000      1.88700000
H      4.05500000    -14.19800000      1.52900000
O     -4.03600000      7.25000000      0.24800000
H     -3.70800000      8.08900000     -0.07300000
H     -4.82000000      7.47400000      0.74800000
O     -6.40900000      7.97900000      1.76700000
H     -6.74400000      7.08300000      1.79900000
H     -6.95600000      8.46200000      2.38700000
O     -4.98000000      4.97800000    -11.38700000
H     -4.44400000      4.18600000    -11.42300000
H     -5.60800000      4.81100000    -10.68400000
O     -5.18000000     17.27500000     -1.83100000
H     -5.35500000     16.94400000     -0.95000000
H     -5.81400000     16.82300000     -2.38700000
O      0.18200000     -6.59100000     -1.06100000
H      0.21200000     -5.64200000     -1.18400000
H     -0.75200000     -6.79800000     -1.02000000
O     -5.87500000      2.07000000      8.21500000
H     -5.62500000      2.08900000      7.29100000
H     -6.28100000      1.21100000      8.33600000
O     -8.37700000     10.15800000    -12.64600000
H     -8.20900000      9.39400000    -12.09400000
H     -7.52200000     10.38200000    -13.01200000
O      1.30000000      6.53400000     10.60800000
H      1.03100000      6.06000000      9.82100000
H      1.10300000      7.45100000     10.41500000
O     15.98900000     -7.29200000     -0.78200000
H     16.58300000     -7.81500000     -1.32000000
H     16.42500000     -6.44300000     -0.70100000
O      1.88200000      0.90400000    -11.68600000
H      1.54300000      0.15000000    -11.20200000
H      2.15800000      1.52000000    -11.00700000
O    -11.75400000     -4.14900000     -9.92600000
H    -11.16100000     -4.23300000     -9.17800000
H    -11.17600000     -4.12500000    -10.68800000
O     13.09900000      0.08600000    -11.38800000
H     13.29300000      0.07600000    -10.45100000
H     13.22800000      0.99800000    -11.65000000
O     -4.37200000    -11.65600000     -2.11200000
H     -5.32800000    -11.70200000     -2.08000000
H     -4.14400000    -10.96700000     -1.48700000
O     11.34300000     -4.89600000      3.96700000
H     11.56000000     -5.14800000      3.07000000
H     10.88000000     -5.65400000      4.32400000
O     -7.02100000     11.37500000      3.19400000
H     -6.36100000     11.14900000      3.84900000
H     -7.84300000     11.04800000      3.55900000
O    -12.74200000     11.22600000      4.12200000
H    -12.03500000     11.83500000      3.91100000
H    -13.05000000     11.50600000      4.98400000
O      2.89300000    -15.56800000     -4.98500000
H      2.49800000    -14.74600000     -5.27700000
H      3.68500000    -15.65400000     -5.51500000
O     10.93200000    -10.82200000     -2.65300000
H     10.37000000    -10.92200000     -1.88500000
H     11.36600000    -11.67100000     -2.74300000
O      2.32300000    -17.12100000      3.81900000
H      2.73700000    -17.92800000      4.12600000
H      2.38300000    -17.16800000      2.86500000
O      0.27800000     15.80600000     -7.55200000
H     -0.55500000     16.20000000     -7.29300000
H      0.77200000     16.52600000     -7.94400000
O    -18.18900000      0.45600000     -1.79500000
H    -18.10400000      0.94300000     -2.61500000
H    -18.00300000      1.10200000     -1.11300000
O      2.65300000     -7.10700000    -14.87100000
H      3.22100000     -7.39600000    -14.15700000
H      3.25400000     -6.75800000    -15.52900000
O    -12.75800000      4.47800000      0.25500000
H    -12.98300000      5.17300000      0.87400000
H    -11.82400000      4.32500000      0.39500000
O     -9.09000000     -1.61700000    -11.82100000
H     -9.61900000     -2.41500000    -11.81500000
H     -8.22700000     -1.90000000    -11.52000000
O     10.85900000     -8.22000000     -3.25100000
H     10.85800000     -9.14500000     -3.00200000
H     11.75400000     -7.92700000     -3.07900000
O     -4.27700000      2.00900000      6.11200000
H     -3.80000000      2.18600000      5.30100000
H     -4.15400000      1.07200000      6.26200000
O     -5.18900000     -5.72100000    -14.10300000
H     -4.88800000     -6.09300000    -13.27400000
H     -4.38400000     -5.52300000    -14.58200000
O     -1.24900000      9.05600000    -15.28300000
H     -0.44800000      8.53200000    -15.25800000
H     -1.65500000      8.91500000    -14.42800000
O     13.18000000     -1.33700000     12.35700000
H     13.27900000     -1.94700000     11.62600000
H     12.45900000     -0.76400000     12.09600000
O     14.59500000     -2.25800000     -5.86700000
H     13.70400000     -2.21300000     -5.52000000
H     14.97500000     -3.03200000     -5.45100000
O     10.95300000     -7.73200000    -10.75800000
H     10.90100000     -7.47000000    -11.67700000
H     11.46100000     -7.03800000    -10.33900000
O    -10.14700000      1.82200000    -14.12400000
H    -10.18400000      1.51500000    -15.03000000
H    -10.84600000      1.34400000    -13.67900000
O     -9.61900000     -6.29600000     -6.89200000
H    -10.01400000     -6.98400000     -6.35700000
H     -9.15300000     -5.74200000     -6.26500000
O     -0.66200000     -0.27100000     11.58300000
H     -1.49200000     -0.74700000     11.57100000
H     -0.73000000      0.34800000     10.85600000
O      4.00500000     11.24500000      6.42400000
H      4.04400000     11.64700000      7.29100000
H      4.75800000     10.65500000      6.39900000
O     10.88800000     -8.38700000     -7.74700000
H     10.67100000     -7.79900000     -8.47000000
H     11.31000000     -7.82300000     -7.09800000
O     12.23700000     -3.94900000     10.45600000
H     12.34400000     -3.04700000     10.15300000
H     11.57300000     -4.32000000      9.87500000
O      6.00500000      2.85000000     16.52700000
H      6.33000000      2.82200000     15.62700000
H      6.76500000      2.62400000     17.06300000
O     -1.74300000      5.22200000      0.84600000
H     -2.64100000      4.89500000      0.90300000
H     -1.82800000      6.17100000      0.92900000
O    -12.35100000      2.61600000     -9.26100000
H    -12.30500000      2.20100000     -8.39900000
H    -11.50200000      2.42900000     -9.66200000
O     -2.99600000     -0.48900000     -6.69900000
H     -3.11700000      0.41700000     -6.41400000
H     -3.74500000     -0.66200000     -7.27000000
O     -5.26000000    -10.90500000      3.23800000
H     -5.76600000    -10.49300000      3.93900000
H     -5.80300000    -11.63700000      2.94900000
O    -14.82100000     -2.71300000      4.46100000
H    -14.66800000     -3.08700000      5.32900000
H    -15.25000000     -1.87500000      4.63400000
O      5.40800000     -1.25000000     -6.03700000
H      4.59700000     -1.38900000     -5.54800000
H      5.96800000     -0.75800000     -5.43700000
O      5.24500000     -7.48700000     13.50000000
H      5.05800000     -7.98100000     12.70200000
H      5.58000000     -6.64600000     13.18800000
O     -9.15000000      1.51800000     -8.56600000
H     -8.67500000      0.72100000     -8.32800000
H     -9.51100000      1.83800000     -7.73900000
O     -1.37500000    -10.55500000     -4.69800000
H     -0.84500000    -10.45000000     -5.48800000
H     -0.90500000    -10.06000000     -4.02700000
O      0.75200000     -5.32600000    -14.44000000
H      1.48400000     -5.93900000    -14.51100000
H      0.41600000     -5.25100000    -15.33400000
O     -2.83800000     -4.87800000     -2.62300000
H     -3.46000000     -5.45700000     -2.18200000
H     -2.84900000     -5.16600000     -3.53600000
O    -11.36600000     12.82600000      1.50500000
H    -10.97100000     13.14400000      2.31700000
H    -10.65800000     12.36000000      1.06000000
O     -8.89300000      5.78500000     10.39200000
H     -8.34900000      5.10900000      9.98900000
H     -9.72800000      5.34900000     10.56600000
O    -10.86400000     -1.30900000     -1.64800000
H    -11.71100000     -1.47900000     -2.06100000
H    -10.36900000     -0.82200000     -2.30800000
O     10.32600000      0.13600000     15.17200000
H     10.84300000     -0.67000000     15.17100000
H      9.50100000     -0.10900000     14.75400000
O      3.04600000      3.27200000     17.07700000
H      3.37600000      2.97500000     17.92500000
H      2.78700000      2.46800000     16.62700000
O      0.01400000     -8.92800000     13.87200000
H     -0.42600000     -9.67400000     14.28100000
H      0.75900000     -8.74600000     14.44600000
O     -0.10500000     -4.34900000     -4.67400000
H     -0.17800000     -3.47100000     -4.30000000
H      0.83700000     -4.50200000     -4.74400000
O      0.44900000     15.15500000      0.09700000
H      0.79700000     14.76600000     -0.70600000
H     -0.05800000     15.90900000     -0.20200000
O     14.51000000      4.05900000      3.77600000
H     15.40600000      3.74000000      3.88200000
H     13.97100000      3.41800000      4.23900000
O      2.62000000     -0.78800000     10.72000000
H      3.40400000     -1.05400000     10.24000000
H      1.97300000     -0.60400000     10.03800000
O     -6.43100000      3.85200000     -0.44600000
H     -7.26700000      3.62100000     -0.85300000
H     -5.79400000      3.27100000     -0.86100000
O     -2.93700000      3.65000000      7.85700000
H     -3.42400000      4.43200000      8.11500000
H     -3.56300000      3.13400000      7.35000000
O    -10.45900000      7.82300000      5.18100000
H    -10.83500000      8.55700000      5.66600000
H    -10.95500000      7.06000000      5.47900000
O     -2.99200000      6.95400000    -11.37600000
H     -3.20800000      7.23000000    -10.48500000
H     -3.57400000      6.21300000    -11.54500000
O     -5.09600000      4.63400000    -14.72700000
H     -5.81900000      5.26000000    -14.75500000
H     -5.33600000      4.02100000    -14.03200000
O    -10.94700000    -10.05600000     -3.51900000
H    -11.13600000    -10.99300000     -3.56200000
H    -10.11200000    -10.00100000     -3.05300000
O     -3.84500000     -6.96900000      4.28600000
H     -4.62700000     -7.25800000      3.81400000
H     -4.17000000     -6.32600000      4.91600000
O    -15.77700000      3.36300000      3.04200000
H    -15.65400000      3.10100000      2.12900000
H    -14.99500000      3.04100000      3.49100000
O     -3.29300000     14.50600000     -9.10000000
H     -3.93900000     15.15500000     -8.82000000
H     -2.78700000     14.31600000     -8.31100000
O     15.46600000      1.96900000     -8.30900000
H     15.84400000      2.43300000     -7.56200000
H     14.59700000      2.35400000     -8.41600000
O      4.79800000      4.47200000      0.26200000
H      4.04700000      4.20900000     -0.27000000
H      5.46300000      3.80700000      0.08400000
O     11.28300000      2.95500000     -2.48900000
H     10.69100000      3.67000000     -2.72300000
H     11.69500000      3.24100000     -1.67300000
O     -3.53200000     -0.81000000      9.12100000
H     -2.86500000     -0.57500000      8.47700000
H     -3.24500000     -1.65600000      9.46500000
O      8.38000000     12.57700000      0.40000000
H      8.47600000     12.04800000     -0.39200000
H      9.19500000     12.43800000      0.88100000
O      8.28500000     -0.91300000     10.06100000
H      8.14800000     -0.34200000     10.81700000
H      7.42800000     -0.95900000      9.63700000
O     12.91700000     -7.66500000      5.73900000
H     12.59200000     -7.72400000      6.63700000
H     13.72400000     -7.15400000      5.81000000
O     -5.47100000     10.38700000     13.17000000
H     -6.19400000      9.86900000     12.81500000
H     -5.78900000     11.29000000     13.14600000
O      8.03300000    -12.32400000      4.99300000
H      8.77500000    -12.71200000      5.45600000
H      7.39700000    -12.12700000      5.68100000
O      0.09200000      9.14000000     10.46000000
H      0.55400000      9.76800000     11.01600000
H     -0.55700000      9.66600000      9.99300000
O      1.48500000    -13.21900000     -5.36700000
H      1.28300000    -13.21500000     -4.43200000
H      1.55600000    -12.29300000     -5.60100000
O      8.00500000     -7.64600000      9.64900000
H      7.31600000     -7.02300000      9.41900000
H      7.54100000     -8.37500000     10.06000000
O     -4.58600000     -0.40900000     12.95600000
H     -4.03800000     -1.13200000     13.26200000
H     -4.14100000      0.37800000     13.27100000
O     -5.63800000     -3.33900000     -1.52000000
H     -6.40200000     -2.95800000     -1.95300000
H     -4.89700000     -3.07800000     -2.06800000
O    -14.61300000    -10.81400000     -2.89400000
H    -14.42900000    -11.71900000     -2.64300000
H    -13.75000000    -10.40400000     -2.96000000
O     15.29200000      5.50200000     -3.35400000
H     14.88900000      4.80600000     -2.83600000
H     14.90700000      6.30900000     -3.01100000
O     -7.58900000      3.67900000      6.39300000
H     -7.53500000      2.73700000      6.23300000
H     -6.82300000      3.87500000      6.93300000
O     14.42900000     -1.90100000      9.37500000
H     14.59000000     -1.18000000      9.98300000
H     14.42300000     -1.48900000      8.51100000
O     -6.81700000     10.75100000    -10.00600000
H     -6.27200000     10.23400000    -10.60000000
H     -6.42200000     11.62300000    -10.01800000
O     -3.58400000    -10.29400000      0.10000000
H     -3.49200000     -9.34200000      0.05900000
H     -3.57600000    -10.49600000      1.03500000
O      3.09900000     -2.06200000    -15.54200000
H      3.87500000     -1.60200000    -15.86100000
H      2.38300000     -1.72800000    -16.08300000
O      9.23700000    -10.80800000      2.93700000
H      8.58600000    -10.75900000      2.23800000
H      8.80900000    -11.31300000      3.62900000
O     -3.90400000    -15.32100000      1.28600000
H     -4.27700000    -15.18200000      2.15600000
H     -4.53000000    -15.89500000      0.84500000
O     -7.19000000    -14.30500000     -8.82800000
H     -7.25200000    -13.43600000     -9.22400000
H     -6.48300000    -14.22800000     -8.18800000
O      2.55500000     -8.58700000    -10.20500000
H      2.34500000     -8.98800000    -11.04900000
H      3.35600000     -8.08900000    -10.36900000
O    -11.02700000    -12.80800000     -3.20800000
H    -10.94500000    -13.54300000     -3.81600000
H    -11.13500000    -13.21800000     -2.35000000
O     -9.09200000     -6.07900000     13.71600000
H     -8.87300000     -5.77800000     12.83400000
H     -8.53600000     -6.84600000     13.85200000
O    -13.09800000      6.56400000     10.78200000
H    -12.21300000      6.41100000     11.11200000
H    -13.45800000      7.23300000     11.36400000
O      0.17600000    -12.65100000     -2.79000000
H     -0.43300000    -12.08900000     -3.26800000
H      0.32300000    -12.19500000     -1.96100000
O     -9.52500000     -1.53000000     15.49100000
H     -9.79200000     -0.61600000     15.39300000
H     -9.32200000     -1.81700000     14.60100000
O    -12.13300000     -6.72600000     10.77600000
H    -11.43800000     -6.06900000     10.74700000
H    -12.11200000     -7.13500000      9.91100000
O    -12.92600000     -7.44000000     -0.79700000
H    -13.56400000     -7.28500000     -0.10100000
H    -13.31300000     -7.03200000     -1.57200000
O      2.89800000     -9.38500000      3.17400000
H      2.71600000     -9.37300000      4.11400000
H      2.50900000     -8.57500000      2.84400000
O      1.00500000     11.39000000     -0.62000000
H      0.38100000     11.71300000     -1.26900000
H      0.82100000     11.90500000      0.16600000
O     10.75500000      3.70400000    -12.73500000
H     10.56800000      3.28200000    -11.89700000
H     10.07400000      3.38000000    -13.32400000
O     -8.42900000      0.89600000      6.54000000
H     -8.00000000      0.08500000      6.81200000
H     -9.02500000      1.10400000      7.25900000
O     -5.76800000     13.89100000     -3.51000000
H     -5.48000000     13.01900000     -3.77900000
H     -6.26800000     13.74200000     -2.70700000
O     -8.47700000     12.05400000      6.52200000
H     -7.72300000     12.64300000      6.56600000
H     -8.64000000     11.80500000      7.43100000
O      8.22100000     -8.35500000    -10.43300000
H      7.94500000     -7.45700000    -10.61400000
H      9.16100000     -8.35800000    -10.61600000
O     -8.01300000      7.06700000     -3.32800000
H     -7.32900000      6.67800000     -2.78300000
H     -7.93100000      8.00900000     -3.17900000
O      6.19000000      4.16000000    -14.33900000
H      5.35000000      4.39200000    -13.94300000
H      6.01200000      3.34900000    -14.81700000
O     -9.58500000      3.91600000    -12.66400000
H     -9.72200000      3.23600000    -13.32400000
H     -9.76200000      4.73600000    -13.12600000
O      6.33100000    -10.11600000     -3.96600000
H      6.73600000    -10.85800000     -3.51800000
H      6.96800000     -9.40600000     -3.87800000
O     -8.54400000      7.75100000    -11.05100000
H     -9.26300000      7.12000000    -11.03500000
H     -7.86900000      7.33200000    -11.58600000
O     10.29900000     -2.67300000      3.03600000
H      9.65800000     -3.12900000      2.49100000
H     10.69900000     -3.36400000      3.56400000
O     13.36600000     -7.58400000     -1.98600000
H     14.19500000     -7.58100000     -1.50800000
H     13.35000000     -8.43100000     -2.43200000
O      3.54800000      5.33400000     -3.86600000
H      4.44500000      5.18500000     -3.56700000
H      3.54000000      6.24700000     -4.15300000
O     -7.47300000      5.53500000      2.12100000
H     -8.12000000      5.71500000      2.80300000
H     -7.55200000      4.59600000      1.95700000
O    -12.16200000     -6.41800000      3.29200000
H    -11.83900000     -6.84100000      2.49600000
H    -13.06800000     -6.18500000      3.08900000
O     -7.28100000      5.58300000     12.91800000
H     -6.32600000      5.52800000     12.95000000
H     -7.47100000      5.94000000     12.05100000
O     -7.71000000      6.38000000    -14.54800000
H     -7.57000000      7.01600000    -15.25000000
H     -8.57900000      6.01900000    -14.72200000
O     -4.47200000     -0.07400000     -3.73600000
H     -4.54600000      0.03400000     -4.68400000
H     -4.33400000     -1.01300000     -3.61200000
O     -6.34200000     -0.77300000      8.67300000
H     -5.49500000     -0.55400000      9.06100000
H     -6.12300000     -1.20200000      7.84500000
O      7.02700000      2.31200000     -8.20700000
H      6.73700000      1.59700000     -7.64000000
H      6.31000000      2.94500000     -8.18200000
O     -2.06300000     -3.86700000     13.77200000
H     -2.26500000     -4.56800000     13.15200000
H     -2.91400000     -3.60800000     14.12600000
O     11.03500000      6.32000000     -8.97300000
H     11.02600000      5.96800000     -9.86300000
H     11.88900000      6.74500000     -8.89200000
O      0.40300000      0.98000000     -4.06100000
H      0.55200000      1.53900000     -3.29800000
H      0.12400000      1.58400000     -4.74900000
O     12.65300000     -8.25900000      9.23200000
H     11.82500000     -7.98100000      8.84100000
H     13.22900000     -7.49900000      9.13900000
O      7.69800000      6.50000000      1.89900000
H      7.96900000      7.41700000      1.86000000
H      6.74700000      6.52600000      1.79800000
O     15.06600000      9.10800000      3.04200000
H     14.70100000      8.30800000      3.41900000
H     14.56500000      9.24400000      2.23800000
O     -6.06600000     -3.19700000    -16.93600000
H     -5.85300000     -2.78900000    -16.09700000
H     -6.02100000     -4.13800000    -16.76400000
O      3.15000000      4.38900000      8.80100000
H      2.27700000      4.75000000      8.64700000
H      3.12000000      4.06300000      9.70100000
O     -9.40900000     -1.42700000     -6.47000000
H     -9.48500000     -1.31600000     -5.52200000
H    -10.31200000     -1.40700000     -6.78700000
O    -11.39200000      3.90800000      9.68700000
H    -11.71400000      4.64400000     10.20700000
H    -11.59700000      4.14500000      8.78300000
O      9.93800000      2.77800000      7.71900000
H     10.31700000      3.49300000      8.22800000
H      9.14600000      2.53400000      8.19900000
O     10.68500000      9.86400000      1.41700000
H     10.12800000      9.79800000      0.64000000
H     10.07200000     10.00400000      2.13900000
O      8.36500000      8.88100000      8.38100000
H      8.46200000      8.03500000      8.81900000
H      8.95800000      8.83200000      7.63200000
O     -0.38200000      9.58700000      2.28300000
H     -0.72600000      9.38900000      1.41200000
H      0.25700000      8.89500000      2.45100000
O    -14.30100000      6.57500000     -7.58900000
H    -14.05900000      6.92700000     -8.44500000
H    -15.09200000      7.05700000     -7.34600000
O     -4.01600000      9.57400000     10.91500000
H     -4.48400000      9.94100000     11.66500000
H     -3.32100000     10.20700000     10.73300000
O     -1.06300000    -17.28600000      2.64800000
H     -0.42900000    -16.59700000      2.45200000
H     -0.86400000    -17.54600000      3.54800000
O     -9.42200000      9.36800000     -1.01000000
H    -10.33000000      9.27900000     -1.29800000
H     -9.22400000      8.53700000     -0.57800000
O     -3.48700000      7.04500000     -8.68400000
H     -3.48200000      7.96900000     -8.43300000
H     -4.30800000      6.70500000     -8.32700000
O    -13.54300000     -1.78600000     -2.03900000
H    -14.39600000     -1.41200000     -2.25900000
H    -13.74800000     -2.62900000     -1.63400000
O     -9.31000000     -1.69500000      4.47600000
H     -8.97100000     -1.61100000      3.58500000
H    -10.10400000     -1.16100000      4.48100000
O      3.83500000      1.08700000     12.54500000
H      3.37100000      0.50500000     11.94300000
H      3.47700000      0.87400000     13.40700000
O      8.30000000     10.66900000     10.37700000
H      7.35000000     10.76300000     10.44600000
H      8.43100000     10.13500000      9.59300000
O    -15.86700000     -0.55500000      5.65400000
H    -15.81400000     -0.31600000      6.58000000
H    -16.41500000      0.12500000      5.26200000
O     -3.12200000     13.40700000      1.30000000
H     -2.82100000     12.86300000      2.02800000
H     -4.07700000     13.38600000      1.36400000
O     -4.13000000      2.16900000     -2.34100000
H     -3.97800000      2.79100000     -3.05200000
H     -4.09600000      1.31000000     -2.76300000
O     10.70500000      2.79200000    -10.07000000
H      9.76700000      2.84100000    -10.25700000
H     10.83100000      1.91600000     -9.70600000
O     -6.13400000     -4.66200000      0.86700000
H     -5.87200000     -4.29500000      0.02200000
H     -6.97700000     -5.08200000      0.69500000
O      4.94100000      4.24000000      4.61200000
H      4.08400000      4.17400000      4.19000000
H      5.18700000      3.33400000      4.79600000
O     -0.40000000      7.38300000     -9.46500000
H     -0.29100000      8.32900000     -9.56700000
H     -1.19200000      7.17800000     -9.96200000
O     16.08000000      2.93100000      7.75700000
H     15.50400000      3.59100000      7.37100000
H     16.86900000      2.95500000      7.21500000
O     -3.31600000     -5.18700000     11.22100000
H     -4.15100000     -5.43800000     11.61500000
H     -2.87600000     -6.01900000     11.04300000
O      7.81300000     -8.21800000    -14.06800000
H      7.64500000     -8.75600000    -13.29500000
H      7.40900000     -7.37400000    -13.86500000
O    -15.13300000     -5.23600000      3.59400000
H    -15.18900000     -4.30700000      3.81500000
H    -15.51600000     -5.68500000      4.34700000
O    -17.95000000      5.03000000      2.50200000
H    -17.12700000      4.58600000      2.70700000
H    -18.56500000      4.32100000      2.31500000
O     -0.28100000     -3.75600000     -1.41000000
H      0.23200000     -3.00200000     -1.70100000
H     -1.04800000     -3.75900000     -1.98400000
O     -9.17000000      8.31200000      9.03900000
H     -8.93000000      7.46900000      9.42500000
H    -10.02200000      8.51800000      9.42400000
O     13.23800000      9.34100000      1.08500000
H     13.23300000      8.38400000      1.08500000
H     12.35800000      9.58500000      1.37200000
O      8.56300000    -13.28300000      0.76200000
H      8.98800000    -14.13700000      0.67500000
H      8.04400000    -13.35500000      1.56400000
O     -5.88000000      0.04300000     -0.73600000
H     -5.59300000      0.43000000     -1.56200000
H     -5.98700000     -0.88800000     -0.93100000
O     -3.25400000     16.87400000      0.48000000
H     -3.10500000     16.70100000     -0.44900000
H     -3.21400000     16.01100000      0.89400000
O     -2.90200000     14.56200000      9.32100000
H     -2.46100000     15.40200000      9.19700000
H     -2.39600000     13.94500000      8.79200000
O      3.75900000    -10.14600000     -4.03100000
H      4.70900000    -10.17200000     -4.14200000
H      3.62400000    -10.27100000     -3.09100000
O      6.62100000    -10.31700000     -9.54100000
H      6.44100000    -10.42500000     -8.60700000
H      7.02800000     -9.45400000     -9.60900000
O     -8.11000000     -2.21000000     -1.98700000
H     -8.62900000     -1.81100000     -1.28800000
H     -8.54400000     -3.04500000     -2.15900000
O     13.77800000      3.69200000      1.04000000
H     12.95500000      3.21200000      0.94300000
H     14.08800000      3.46100000      1.91500000
O    -15.07300000      2.96500000     -0.31200000
H    -15.02600000      2.69100000     -1.22800000
H    -14.16300000      3.12400000     -0.06300000
O     -2.11900000    -13.13200000    -10.45900000
H     -2.21000000    -13.86900000     -9.85400000
H     -2.72800000    -13.33000000    -11.17000000
O     -0.54600000     -8.07300000     -7.90500000
H      0.26900000     -7.58600000     -8.02200000
H     -0.37600000     -8.92400000     -8.30900000
O     -9.60500000     -3.59000000     -8.28000000
H     -9.21800000     -2.84800000     -7.81400000
H     -9.48300000     -4.33300000     -7.68900000
O     -5.29800000     -9.20300000     -7.61200000
H     -6.21000000     -9.28900000     -7.89000000
H     -5.25900000     -8.35000000     -7.17900000
O    -10.75200000     -7.60700000      1.10000000
H    -11.40500000     -7.55900000      0.40100000
H    -10.26600000     -8.41100000      0.91900000
O      6.55300000     -0.07600000    -10.48800000
H      5.93400000     -0.17100000     -9.76300000
H      6.29700000      0.74100000    -10.91500000
O      4.34300000     -5.74700000    -10.53600000
H      4.00200000     -4.87900000    -10.31800000
H      5.13800000     -5.83100000    -10.00900000
O     -8.57200000      2.88400000     -1.68100000
H     -9.20300000      3.00800000     -2.39000000
H     -8.01200000      2.16800000     -1.98200000
O      4.38200000     -7.33400000    -12.56000000
H      4.22500000     -6.75500000    -11.81400000
H      5.10300000     -6.92200000    -13.03500000
O     -7.18000000     -7.30700000    -10.48800000
H     -7.07800000     -7.95100000    -11.18900000
H     -7.98800000     -7.56400000    -10.04400000
O     13.53800000    -10.55200000      5.07600000
H     13.05300000     -9.75400000      5.28700000
H     13.12500000    -10.88000000      4.27800000
O      2.35400000      0.47800000     16.10100000
H      1.92900000      0.77400000     15.29600000
H      1.66200000      0.50800000     16.76200000
O     -7.86500000     15.51000000      5.19400000
H     -7.20900000     14.85000000      5.41700000
H     -7.47800000     15.99600000      4.46500000
O    -15.75100000      6.36400000      5.69000000
H    -15.50900000      5.48100000      5.96800000
H    -16.62400000      6.26600000      5.31000000
O     -8.22700000      3.02600000      2.00400000
H     -8.98400000      3.09700000      1.42400000
H     -8.58000000      2.65900000      2.81500000
O     -0.75900000    -14.20400000      7.12300000
H     -0.45900000    -14.94500000      7.64900000
H     -0.17500000    -14.19800000      6.36400000
O      6.90000000      3.40600000     -5.12200000
H      7.17800000      3.88400000     -5.90400000
H      7.23100000      3.92900000     -4.39200000
O      0.32400000      3.65100000     14.21000000
H     -0.12400000      3.89200000     13.39900000
H      1.23700000      3.89700000     14.06100000
O     -6.73500000     -0.95700000     -7.77700000
H     -6.24900000     -1.69600000     -7.41100000
H     -7.56200000     -0.95300000     -7.29600000
O      7.83900000      9.37900000      1.82500000
H      7.20300000      9.33800000      1.11100000
H      7.56400000     10.13100000      2.34900000
O      5.45600000     -0.16400000     -0.64100000
H      5.48600000     -1.09600000     -0.85800000
H      5.51400000      0.28000000     -1.48600000
O     -9.50300000     -5.48600000      6.31300000
H     -9.30100000     -5.02000000      7.12400000
H     -8.85300000     -5.16900000      5.68600000
O      2.75000000     -7.22400000     -1.23400000
H      2.87500000     -8.16200000     -1.37800000
H      1.80200000     -7.10000000     -1.27200000
O      0.65000000     11.35300000      6.93600000
H      1.43600000     10.87200000      6.67800000
H      0.51400000     11.98600000      6.23100000
O     12.44000000      4.37600000     -5.09500000
H     13.25400000      4.86800000     -4.99000000
H     12.50000000      3.67200000     -4.44900000
O     14.63900000     -0.58700000     -0.03000000
H     13.69800000     -0.67000000      0.12400000
H     14.77800000     -0.98700000     -0.88800000
O    -14.91900000     -7.13100000     -2.70200000
H    -15.02400000     -7.44600000     -3.59900000
H    -15.79300000     -6.83100000     -2.45000000
O     -6.64900000      4.95900000     16.38700000
H     -6.43000000      4.66600000     15.50200000
H     -5.98500000      4.55300000     16.94500000
O     -3.19300000    -16.75200000      6.34100000
H     -3.89500000    -16.55700000      5.72000000
H     -3.36900000    -16.18100000      7.08900000
O    -14.46100000     -0.80500000     -7.47700000
H    -13.54200000     -0.78400000     -7.74200000
H    -14.45400000     -1.23300000     -6.62000000
O      6.80500000      9.40300000      5.20500000
H      6.48800000      8.98700000      6.00700000
H      6.02900000      9.47400000      4.64900000
O    -13.32800000      4.90000000    -11.74800000
H    -13.86000000      4.56500000    -12.46900000
H    -12.98600000      4.11500000    -11.31900000
O      1.28900000     -1.23300000      8.07000000
H      1.42000000     -0.45500000      7.52800000
H      1.88800000     -1.88300000      7.70300000
O      9.50400000     -1.96400000    -14.14100000
H      9.94900000     -1.80900000    -13.30800000
H      8.62700000     -1.60200000    -14.01400000
O    -11.42600000      7.12700000    -12.37400000
H    -11.52000000      6.36600000    -11.80100000
H    -11.68800000      6.80900000    -13.23800000
O     15.67200000     -1.78900000      2.28300000
H     15.37600000     -1.07100000      2.84200000
H     15.47200000     -1.49900000      1.39300000
O      1.63700000     -9.69900000     -0.30500000
H      0.80700000    -10.17100000     -0.37300000
H      1.52500000     -9.12600000      0.45400000
O    -11.19600000     -3.77100000     -5.15000000
H    -11.74500000     -3.99500000     -5.90100000
H    -11.59200000     -4.23900000     -4.41500000
O      9.72600000      3.35700000     12.33100000
H      9.20900000      3.20300000     11.54100000
H     10.52000000      3.78900000     12.01800000
O     10.63900000     -9.82100000      5.32200000
H     10.03500000     -9.15100000      5.64300000
H     10.25400000    -10.11400000      4.49600000
O     -9.83300000     -7.57300000     -9.33000000
H    -10.74300000     -7.86800000     -9.30100000
H     -9.67800000     -7.18800000     -8.46700000
O      1.31100000      8.17800000      0.32200000
H      2.18600000      8.43900000      0.60900000
H      1.43900000      7.85700000     -0.57100000
O    -10.70400000      6.35000000     -3.52700000
H    -10.50600000      6.37500000     -4.46400000
H     -9.89100000      6.62500000     -3.10300000
O      8.11100000      3.36200000    -10.52000000
H      7.56500000      3.06100000     -9.79300000
H      7.52700000      3.90700000    -11.04700000
O     -7.99100000     -9.68100000      4.17400000
H     -8.55600000    -10.23300000      3.63300000
H     -8.47700000     -9.56900000      4.99100000
O      9.60100000     10.12600000      4.38700000
H      8.67100000     10.00700000      4.19500000
H     10.01800000      9.32700000      4.06400000
O     -6.68900000     -2.49700000     12.29900000
H     -7.40000000     -1.85800000     12.24400000
H     -5.95200000     -2.00300000     12.65900000
O      3.03700000    -14.32700000      7.10500000
H      3.42100000    -14.17000000      6.24200000
H      3.53700000    -15.06300000      7.45800000
O    -14.72000000     -7.47600000     -5.72500000
H    -14.45300000     -8.12600000     -6.37600000
H    -15.22700000     -6.83400000     -6.22200000
O    -13.96400000     12.26900000      1.45800000
H    -14.22200000     12.94200000      2.08800000
H    -13.01300000     12.20900000      1.54800000
O     -2.30300000     11.34500000     -6.01700000
H     -3.06700000     11.26400000     -5.44500000
H     -2.19300000     12.28900000     -6.13800000
O     -8.83100000     12.44600000      0.43600000
H     -8.74200000     11.82500000     -0.28700000
H     -8.35200000     12.04200000      1.15900000
O      1.21100000    -10.45100000     -8.64500000
H      1.77100000     -9.79100000     -9.05400000
H      1.67700000    -10.69800000     -7.84600000
O     -8.53100000     -4.77300000     -5.13100000
H     -8.06500000     -5.08800000     -4.35700000
H     -9.36200000     -4.43900000     -4.79100000
O     -5.27700000     -5.72900000      8.33000000
H     -4.84200000     -5.17200000      7.68400000
H     -5.44100000     -5.14900000      9.07400000
O      4.51900000    -12.11600000    -13.44500000
H      4.48000000    -11.67700000    -12.59600000
H      3.93700000    -11.60400000    -14.00600000
O      1.45700000     -7.22100000      9.09700000
H      1.69300000     -6.84200000      8.25100000
H      0.94700000     -6.53800000      9.53200000
O      2.43100000      7.36600000     -8.93200000
H      1.48000000      7.31000000     -9.02800000
H      2.57300000      8.16000000     -8.41600000
O     -1.44000000      0.26200000    -10.22000000
H     -2.30900000      0.30700000     -9.82200000
H     -1.60300000      0.34000000    -11.16000000
O    -14.81300000      5.69700000      8.91900000
H    -14.16900000      5.62300000      8.21400000
H    -14.29900000      5.93900000      9.68900000
O      4.79600000     -6.86200000      3.16500000
H      5.16000000     -7.72600000      3.35600000
H      4.92600000     -6.75000000      2.22400000
O     -2.46500000    -11.07000000      2.98100000
H     -3.41300000    -11.18900000      3.04200000
H     -2.13300000    -11.92700000      2.71300000
O     -2.54700000      8.77600000      6.92900000
H     -2.45300000      8.34300000      6.08000000
H     -3.41400000      8.51100000      7.23700000
O     -0.92800000      0.30400000    -14.69200000
H     -1.07700000      0.52500000    -15.61100000
H     -0.70100000     -0.62600000    -14.70200000
O      6.39800000     -5.43700000     -3.64200000
H      6.69300000     -6.33400000     -3.79800000
H      5.51600000     -5.53500000     -3.28200000
O     -6.47000000      0.52500000     15.12500000
H     -6.85800000      1.31700000     14.75300000
H     -5.79600000      0.27100000     14.49600000
O    -16.92500000      2.55500000     -6.80900000
H    -16.20700000      3.18300000     -6.72900000
H    -17.54600000      2.97600000     -7.40300000
O     -0.87600000      6.94200000     12.47200000
H     -0.64000000      7.39500000     13.28200000
H     -0.16000000      7.14100000     11.86900000
O      8.77300000     14.54400000     -4.56800000
H      9.35100000     14.11800000     -5.20100000
H      8.17700000     13.85100000     -4.28400000
O     -9.50200000     15.17200000      1.46500000
H     -9.04700000     15.57900000      0.72800000
H     -9.53700000     14.24200000      1.24100000
O     16.24800000     -0.52600000     -3.27600000
H     16.66100000     -1.23200000     -2.77900000
H     15.75900000     -0.97300000     -3.96700000
O    -11.25100000     -3.29500000      5.73500000
H    -10.74500000     -2.76200000      5.12300000
H    -10.72500000     -4.08600000      5.85500000
O    -15.44700000      2.12800000      8.53900000
H    -15.38000000      2.89200000      9.11100000
H    -15.43000000      1.38000000      9.13600000
O     11.37600000      2.44800000      0.58800000
H     10.68700000      3.08400000      0.39500000
H     10.93900000      1.76900000      1.10200000
O     -5.75200000     -3.51000000      9.84700000
H     -4.87000000     -3.48100000     10.21600000
H     -6.21300000     -2.78700000     10.27300000
O     -7.32500000      3.73600000      9.73200000
H     -7.25300000      3.12400000     10.46400000
H     -6.68000000      3.42600000      9.09600000
O     15.15500000      5.27300000      6.91800000
H     15.76300000      5.84400000      7.38800000
H     14.30900000      5.71500000      6.98900000
O      8.97500000     -8.36500000     12.82400000
H      9.34700000     -9.22500000     12.62600000
H      8.67000000     -8.03600000     11.97800000
O      6.59100000      1.45000000    -15.45300000
H      6.30700000      1.22800000    -16.34000000
H      5.89800000      1.10900000    -14.88800000
O      7.64800000     -0.73800000     14.73000000
H      6.72200000     -0.83600000     14.51000000
H      7.66900000     -0.75200000     15.68700000
O    -10.94600000     10.14300000      6.77300000
H    -10.44300000     10.76900000      6.25200000
H    -11.60100000     10.67700000      7.22200000
O      4.09000000     -4.98400000      5.36200000
H      4.33600000     -5.56100000      4.63800000
H      4.86900000     -4.95000000      5.91700000
O     -2.95000000      0.91000000    -12.67200000
H     -3.86800000      0.76600000    -12.90000000
H     -2.46700000      0.29700000    -13.22600000
O      4.27800000    -11.27000000    -10.85700000
H      4.82700000    -10.54600000    -10.55500000
H      4.60800000    -12.03400000    -10.38500000
O      0.96300000    -14.97900000      4.93700000
H      0.61900000    -14.78700000      4.06400000
H      1.38300000    -15.83400000      4.84500000
O     10.13000000     11.14400000      6.98200000
H     10.37300000     11.90800000      6.45900000
H      9.99700000     10.44600000      6.34100000
O      8.77200000     10.86900000    -10.09200000
H      9.68500000     11.14000000     -9.99300000
H      8.81700000      9.92400000    -10.23600000
O     -5.18600000     13.02900000    -10.15100000
H     -4.34700000     13.34200000     -9.81400000
H     -5.02000000     12.84900000    -11.07700000
O     -0.48400000     17.45800000     -1.11100000
H      0.25100000     18.05800000     -0.98200000
H     -0.97100000     17.83000000     -1.84600000
O     -4.58000000      4.53200000      1.34900000
H     -4.94300000      5.21700000      1.91000000
H     -5.27200000      4.35100000      0.71300000
O     -9.88600000     -4.51300000     -2.35400000
H    -10.23000000     -5.34000000     -2.69100000
H    -10.19600000     -4.47600000     -1.44900000
O     14.99500000      0.11100000      7.40000000
H     15.34800000      0.97700000      7.60400000
H     14.04700000      0.23800000      7.37800000
O      0.42700000      6.67100000    -13.22000000
H      0.97600000      6.10700000    -12.67600000
H      0.49100000      6.29400000    -14.09800000
O     -9.41400000     -1.28200000      9.34600000
H     -8.54800000     -0.88100000      9.28200000
H     -9.64800000     -1.19900000     10.27100000
O     11.91200000     -4.98300000     -9.60800000
H     12.36900000     -5.27800000    -10.39500000
H     12.60300000     -4.62300000     -9.05100000
O     -5.33600000    -14.10400000      6.55900000
H     -5.51600000    -13.16500000      6.50900000
H     -5.55700000    -14.34300000      7.45900000
O    -12.41400000     -3.13200000      2.59400000
H    -13.05000000     -2.67800000      3.14700000
H    -11.97800000     -3.74600000      3.18400000
O    -16.99900000      1.82300000      4.86200000
H    -17.88400000      2.14900000      5.02400000
H    -16.61200000      2.46700000      4.26900000
O     -8.53100000     -7.37100000      9.25700000
H     -8.87300000     -6.95800000      8.46400000
H     -8.63600000     -8.31000000      9.10200000
O      6.73600000    -13.30300000      2.69200000
H      6.69200000    -14.21900000      2.96800000
H      6.90900000    -12.81800000      3.49900000
O      8.74800000     -3.84600000     -3.93800000
H      7.89600000     -4.26100000     -3.80800000
H      9.11500000     -4.28400000     -4.70600000
O     -3.64200000      9.76200000     -7.95000000
H     -4.51700000      9.68500000     -7.57000000
H     -3.22500000     10.46400000     -7.45000000
O     -8.63700000    -11.48300000     -2.04400000
H     -8.04800000    -11.69600000     -1.32100000
H     -8.74400000    -12.30800000     -2.51700000
O     10.66700000      6.28000000     -6.14400000
H     10.94300000      7.09900000     -5.73400000
H     10.86900000      6.39600000     -7.07200000
O      5.36700000    -15.73300000     -2.50900000
H      4.49000000    -16.07700000     -2.68100000
H      5.44000000    -14.96900000     -3.08100000
O      7.59100000     -5.41700000    -10.95700000
H      7.75100000     -5.02500000    -10.09900000
H      7.00500000     -4.80100000    -11.39700000
O     -6.79500000      4.87700000     -9.24200000
H     -7.73000000      4.73400000     -9.39300000
H     -6.44100000      4.00100000     -9.08900000
O     -4.05700000      4.61400000     -4.81500000
H     -3.31500000      4.62900000     -5.42000000
H     -4.30100000      5.53400000     -4.71200000
O    -14.77200000     -3.27600000      7.13600000
H    -15.07800000     -2.66400000      7.80500000
H    -14.40900000     -4.01100000      7.63200000
O     -8.38700000      8.49100000     -8.59400000
H     -8.30300000      8.45100000     -9.54700000
H     -7.97900000      9.32200000     -8.35200000
O      0.24000000      9.34500000    -12.44200000
H     -0.66300000      9.47300000    -12.15000000
H      0.34400000      8.39400000    -12.48600000
O     -1.99700000      1.33000000     14.53900000
H     -2.79500000      1.82000000     14.34200000
H     -1.55900000      1.84800000     15.21400000
O      2.35500000     -4.82100000      2.03600000
H      1.43200000     -4.57600000      1.97500000
H      2.37000000     -5.54500000      2.66300000
O    -12.29400000      4.26000000     -2.69200000
H    -11.98800000      4.23200000     -1.78600000
H    -11.79600000      4.97300000     -3.09100000
O     -3.68900000      2.81300000      3.39500000
H     -4.32600000      2.47700000      2.76400000
H     -3.69200000      3.76000000      3.25600000
O      2.99100000      4.82200000     -8.59600000
H      2.62600000      4.54800000     -7.75400000
H      2.97700000      5.77800000     -8.56300000
O      7.98900000      4.95300000      4.35800000
H      7.13300000      4.62000000      4.62700000
H      7.85100000      5.27500000      3.46700000
O      7.10600000      5.19000000     11.32000000
H      7.68400000      5.36300000     12.06200000
H      6.49000000      4.53400000     11.64400000
O    -10.84400000     11.53100000     -3.09800000
H    -11.47300000     10.87400000     -2.80000000
H    -10.37400000     11.10600000     -3.81500000
O      8.52100000      6.61400000      9.50800000
H      7.92000000      5.99300000      9.91900000
H      9.27400000      6.08300000      9.24800000
O      3.85800000      7.94100000     -5.04900000
H      3.20300000      8.37000000     -5.60000000
H      4.62200000      7.84400000     -5.61700000
O      5.70100000      7.33400000     -7.26800000
H      5.57900000      7.71800000     -8.13700000
H      6.65100000      7.28000000     -7.16200000
O     -6.95100000     -7.21400000      6.42600000
H     -7.00000000     -6.75200000      5.58900000
H     -6.65000000     -6.55200000      7.04800000
O      8.17800000     -7.89700000     -3.84300000
H      9.03000000     -7.77600000     -3.42300000
H      8.38400000     -8.27600000     -4.69700000
O    -15.18800000      7.49200000      0.85000000
H    -16.08800000      7.81100000      0.77600000
H    -14.66400000      8.14300000      0.38400000
O     16.48000000     -4.00600000      0.01100000
H     15.78500000     -4.27300000      0.61200000
H     17.27500000     -4.01500000      0.54400000
O     -3.42000000    -11.37900000     -6.71800000
H     -3.22600000    -11.34200000     -5.78100000
H     -4.00500000    -10.63800000     -6.87000000
O     -7.74800000     -5.33100000    -15.43500000
H     -6.98500000     -5.43200000    -14.86700000
H     -7.42300000     -5.53500000    -16.31200000
O     15.67300000      8.75900000     -0.46200000
H     16.51800000      8.30900000     -0.43300000
H     15.07500000      8.17500000      0.00500000
O     -1.48700000      8.24200000     -5.24800000
H     -1.45300000      7.79800000     -6.09500000
H     -1.08600000      9.09600000     -5.41000000
O      4.01600000     13.59900000     -4.33300000
H      4.41100000     12.97900000     -3.71900000
H      4.69000000     13.73900000     -4.99900000
O    -10.39200000     -0.33800000      1.24600000
H     -9.50500000     -0.48600000      1.57500000
H    -10.36600000     -0.64800000      0.34100000
O      0.63000000      5.61600000      8.12800000
H      0.25700000      5.15400000      7.37700000
H      0.80000000      6.50100000      7.80500000
O     10.69700000      0.74100000    -14.12600000
H      9.98500000      1.31500000    -13.84300000
H     10.94700000      0.26300000    -13.33500000
O     -6.89300000      9.88300000     -2.77700000
H     -7.74300000     10.22400000     -2.49700000
H     -7.00100000      9.71300000     -3.71300000
O     -7.47800000     10.52300000      8.94200000
H     -7.73800000     11.07700000      9.67800000
H     -7.98100000      9.71700000      9.06000000
O      1.45900000     13.65200000     -8.33600000
H      1.87800000     14.07900000     -9.08300000
H      0.97000000     14.35200000     -7.90300000
O      0.02700000     13.22100000      4.68500000
H     -0.90700000     13.06700000      4.54200000
H      0.17800000     14.10500000      4.35100000
O     -5.25100000    -13.80400000     -6.94200000
H     -4.58100000    -13.12200000     -7.00000000
H     -5.17900000    -14.13500000     -6.04600000
O      4.08100000     -3.13100000     -9.44100000
H      4.84100000     -3.01700000     -8.87100000
H      4.28400000     -2.61000000    -10.21800000
O     -0.63000000     -6.13200000      7.10900000
H     -0.72900000     -5.18000000      7.13200000
H      0.29500000     -6.27100000      6.90200000
O      2.97100000      7.84300000      3.09400000
H      3.56100000      7.59600000      3.80600000
H      3.36300000      8.63300000      2.72200000
O     -4.80200000     -6.77400000     -0.81000000
H     -5.42300000     -6.38900000     -0.19200000
H     -5.34200000     -7.31100000     -1.39000000
O      4.41400000    -13.71900000      4.68000000
H      4.86100000    -14.41800000      4.20200000
H      3.60500000    -13.57300000      4.19000000
O     -6.15300000      0.09600000    -12.78300000
H     -6.51900000      0.89200000    -13.16900000
H     -6.90700000     -0.48300000    -12.67000000
O    -12.43300000      4.58100000      7.28800000
H    -12.45900000      4.85100000      6.37000000
H    -12.64200000      3.64700000      7.26900000
O     -4.40700000    -11.72700000     12.56500000
H     -4.17400000    -10.91300000     12.11800000
H     -5.23200000    -11.99500000     12.16100000
O      1.18200000     11.79200000      2.19200000
H      0.78400000     10.92400000      2.12700000
H      0.85700000     12.14400000      3.02000000
O    -12.01000000     -4.08600000      8.23200000
H    -11.79700000     -3.57100000      7.45400000
H    -12.36600000     -4.90500000      7.88700000
O     15.60200000     -5.88100000      2.37500000
H     16.13500000     -5.34800000      2.96500000
H     16.15200000     -6.63800000      2.17400000
O     12.16700000    -11.80000000      2.73700000
H     11.99900000    -12.32500000      1.95500000
H     11.46400000    -11.14900000      2.74300000
O      9.44800000     15.18400000      3.52900000
H      9.41700000     14.30600000      3.90700000
H      9.94900000     15.70000000      4.16100000
O     11.82800000     -4.54900000     -4.85600000
H     11.09200000     -4.76300000     -5.42900000
H     11.77100000     -3.60100000     -4.73700000
O    -14.99400000      3.17800000     -9.13700000
H    -14.05300000      3.14100000     -9.30900000
H    -15.06200000      3.56300000     -8.26200000
O      3.80100000     13.46800000      8.77100000
H      2.93400000     13.22600000      9.09600000
H      3.88700000     14.39700000      8.98700000
O     11.01800000     12.42900000      3.99300000
H     10.50300000     11.62600000      4.07100000
H     11.33900000     12.59500000      4.88000000
O     -2.22600000     14.48100000     -6.48900000
H     -2.55000000     15.09600000     -5.83100000
H     -1.27700000     14.47200000     -6.36100000
O      3.87700000     -3.18200000    -13.27700000
H      3.13400000     -3.45500000    -12.74000000
H      3.48000000     -2.78700000    -14.05400000
O     -8.83700000      3.31500000     -4.73000000
H     -9.73900000      3.13300000     -4.99100000
H     -8.69700000      4.23100000     -4.97200000
O     -4.27400000      2.51100000     13.39600000
H     -4.12300000      2.27600000     12.48000000
H     -4.34500000      3.46500000     13.39000000
O    -15.32100000     -3.69400000     -4.47000000
H    -15.76500000     -2.86600000     -4.28700000
H    -15.91300000     -4.36400000     -4.12900000
O      7.65600000      6.06800000    -11.97000000
H      8.61200000      6.10200000    -11.93100000
H      7.45700000      5.97400000    -12.90200000
O     13.26200000      3.34900000     -9.66500000
H     12.37900000      3.08700000     -9.40400000
H     13.28600000      3.19900000    -10.61000000
O      5.75000000      4.46600000     -9.32900000
H      6.25200000      4.84900000     -8.60900000
H      4.83800000      4.53500000     -9.04800000
O     -7.59100000      8.60400000     13.04600000
H     -8.54500000      8.56600000     12.97200000
H     -7.40400000      8.25000000     13.91600000
O     -2.71800000    -13.97400000     -2.13800000
H     -3.31700000    -13.25300000     -2.33300000
H     -2.85200000    -14.59600000     -2.85300000
O     -8.62500000    -13.03600000     -5.99700000
H     -8.70100000    -13.91300000     -5.62200000
H     -8.13900000    -13.16500000     -6.81100000
O      7.72800000     -7.02800000     -6.68900000
H      7.33300000     -6.23000000     -7.04000000
H      7.58800000     -7.68500000     -7.37100000
O      9.56900000    -13.89200000     -4.75000000
H      9.02200000    -14.62400000     -4.46500000
H     10.31700000    -14.30500000     -5.18100000
O      0.54300000      6.52100000      3.70800000
H      1.41200000      6.81900000      3.43900000
H      0.09500000      7.31800000      3.99200000
O     15.66700000     -4.61000000     -5.47000000
H     15.54500000     -4.85800000     -4.55400000
H     15.90600000     -5.42600000     -5.91000000
O     11.13600000     -4.23900000      8.03100000
H     11.96600000     -4.13500000      7.56500000
H     11.05700000     -3.44300000      8.55800000
O     -8.26700000     15.60300000     -1.13600000
H     -8.41800000     14.66200000     -1.21800000
H     -8.34100000     15.93600000     -2.03100000
O    -15.88500000     -1.13500000     -2.86500000
H    -16.54300000     -0.91700000     -2.20500000
H    -16.26400000     -0.83100000     -3.69000000
O      8.70700000     -8.70000000      0.52100000
H      8.95900000     -9.48200000      0.03000000
H      7.76000000     -8.78400000      0.63500000
O      4.58400000     -7.73100000     -6.69000000
H      3.77100000     -7.70800000     -6.18500000
H      4.89400000     -6.82500000     -6.68600000
O      4.03500000      9.73500000     11.64400000
H      4.69100000      9.18600000     12.07300000
H      4.53900000     10.45100000     11.25600000
O     16.52500000      1.79000000      0.84900000
H     16.66400000      1.99700000     -0.07500000
H     16.15500000      0.90800000      0.84300000
O    -10.00800000    -11.59400000     -9.89200000
H    -10.36700000    -12.43800000     -9.61800000
H     -9.06200000    -11.73800000     -9.93100000
O    -15.02200000      4.31000000     -3.62500000
H    -14.30100000      4.60400000     -3.06800000
H    -15.10900000      3.37600000     -3.43000000
O     -4.60600000      8.65900000      4.08300000
H     -4.90100000      9.37500000      4.64600000
H     -4.87500000      7.86500000      4.54500000
O    -10.56600000    -12.28700000      5.94100000
H    -11.26000000    -12.83400000      6.30800000
H    -10.98700000    -11.44300000      5.77800000
O     -2.29500000     -3.26300000     -6.40900000
H     -2.46100000     -2.36800000     -6.11200000
H     -1.68300000     -3.62000000     -5.76600000
O      5.87400000     -9.97800000     -6.84900000
H      5.45400000     -9.11900000     -6.89300000
H      6.06400000    -10.10400000     -5.91900000
O    -11.20800000      8.35700000     -8.40600000
H    -10.27000000      8.36600000     -8.59700000
H    -11.56100000      7.67400000     -8.97600000
O      1.19800000    -15.28300000      9.31100000
H      1.87600000    -15.14300000      9.97200000
H      1.62700000    -15.08100000      8.48000000
O      8.62000000      9.74600000     -6.64600000
H      8.78800000     10.64200000     -6.93800000
H      9.49000000      9.35600000     -6.56000000
O      9.63300000     -5.33400000     -6.20300000
H      9.28300000     -4.98300000     -7.02200000
H      8.98000000     -5.97300000     -5.91800000
O     -2.79600000      9.51600000    -12.83600000
H     -3.73100000      9.49400000    -12.63200000
H     -2.43500000      8.75100000    -12.38800000
O     11.55700000      7.92500000      3.69800000
H     12.33900000      7.43200000      3.94600000
H     10.90700000      7.69400000      4.36100000
O     13.94200000      6.70900000      4.08700000
H     14.08600000      5.78400000      3.88800000
H     14.42100000      6.85600000      4.90200000
O      5.50800000     -1.15600000    -16.59400000
H      6.31200000     -1.61000000    -16.34200000
H      5.12900000     -1.70300000    -17.28200000
O    -11.37100000      9.11800000     10.04700000
H    -12.27100000      8.93100000      9.77800000
H    -11.24700000     10.04400000      9.83900000
O      2.80900000     -8.46200000     14.99100000
H      3.43300000     -7.96200000     14.46500000
H      3.24100000     -9.30300000     15.14000000
O      1.13000000      3.18800000     10.54800000
H      0.59600000      2.66900000      9.94600000
H      0.50100000      3.56400000     11.16300000
O     -0.91700000     -4.13900000      1.32600000
H     -1.71500000     -4.64400000      1.48400000
H     -0.84800000     -4.09300000      0.37200000
O      0.85400000     -6.17700000     13.01500000
H      0.47500000     -6.99300000     13.34100000
H      1.17900000     -5.73400000     13.79900000
O      4.45000000      5.85900000     14.14200000
H      4.00200000      5.87100000     14.98700000
H      3.76100000      6.03800000     13.50200000
O     13.28500000     -3.98700000      6.19700000
H     13.94200000     -3.50300000      5.69700000
H     12.59600000     -4.18300000      5.56200000
O      2.24100000     -8.98800000      6.09900000
H      2.74500000     -9.25700000      6.86700000
H      1.42600000     -9.48700000      6.16000000
O     -5.48600000     14.64500000      8.17900000
H     -6.02900000     14.49500000      8.95300000
H     -4.59900000     14.74700000      8.52500000
O     13.06600000     -3.13700000      0.90500000
H     13.83000000     -2.71900000      1.30200000
H     12.50400000     -2.40900000      0.64100000
O    -15.22300000     -6.56500000      0.87900000
H    -15.28000000     -6.00700000      1.65400000
H    -15.90300000     -6.23300000      0.29300000
O      6.50300000     15.03900000     -1.79600000
H      6.44900000     15.26100000     -2.72600000
H      6.78800000     14.12500000     -1.78400000
O    -11.24300000      5.46700000     12.05200000
H    -10.54400000      5.46000000     12.70600000
H    -12.03900000      5.64500000     12.55400000
O     -1.07800000     12.62300000     12.51200000
H     -0.39300000     13.22800000     12.79700000
H     -0.95700000     11.84800000     13.06200000
O      0.54900000     -7.79000000      1.55200000
H     -0.06800000     -7.29900000      1.00800000
H      0.64700000     -7.25800000      2.34200000
O      5.60200000      2.63400000    -11.59700000
H      4.65800000      2.64000000    -11.76000000
H      5.74700000      3.37200000    -11.00500000
O      3.19700000     14.97900000      2.06100000
H      2.28300000     14.81500000      2.29200000
H      3.16000000     15.33800000      1.17400000
O      2.15700000     -6.25300000      6.62600000
H      2.22500000     -7.18200000      6.40600000
H      2.79800000     -5.82400000      6.05900000
O     -2.12100000      6.86500000     -2.29500000
H     -2.25100000      7.74800000     -1.94900000
H     -2.26000000      6.29000000     -1.54200000
O      6.27000000     -5.85300000    -13.66600000
H      6.03900000     -5.97500000    -14.58700000
H      6.32800000     -4.90300000    -13.55800000
O     -2.71600000     -3.35200000      6.10400000
H     -2.28800000     -3.13900000      6.93300000
H     -2.02500000     -3.26100000      5.44700000
O     12.80300000      9.84700000     -1.77900000
H     12.31400000      9.83400000     -0.95600000
H     13.66500000     10.18800000     -1.54000000
O     -2.69000000    -15.85800000     -4.24700000
H     -1.95100000    -16.45000000     -4.10900000
H     -3.42400000    -16.43600000     -4.45600000
O    -10.48600000     -4.44300000     10.51400000
H     -9.64900000     -4.90800000     10.48900000
H    -10.56000000     -4.03800000      9.64900000
O      5.16300000      1.27400000     -3.07100000
H      5.64700000      1.66700000     -3.79700000
H      4.37900000      0.90600000     -3.47800000
O     16.95400000     -0.88900000      6.04400000
H     16.36600000     -0.57300000      6.73000000
H     16.68100000     -0.41700000      5.25800000
O      1.45800000     10.33500000     12.52900000
H      2.35200000     10.08800000     12.29700000
H      1.53800000     10.74300000     13.39100000
O     -6.16900000     12.88800000     -1.19900000
H     -6.03000000     12.06100000     -0.73700000
H     -6.30700000     13.53000000     -0.50300000
O     -0.40900000      3.55600000     -2.81000000
H     -0.36200000      4.32100000     -3.38200000
H     -1.29900000      3.57400000     -2.45800000
O     -0.83500000     -1.83200000     -3.80100000
H     -0.34800000     -1.07300000     -3.48000000
H     -1.68200000     -1.77700000     -3.35800000
O     -1.54900000      0.92500000      4.77800000
H     -1.81900000      1.67700000      4.25200000
H     -0.62100000      0.81100000      4.57400000
O      8.37000000      0.27600000     12.42100000
H      7.90700000      1.02900000     12.78900000
H      8.30300000     -0.39900000     13.09700000
O      9.21200000     -9.80500000     -5.76300000
H      9.76800000     -9.80700000     -4.98400000
H      9.71600000     -9.32000000     -6.41600000
O      3.97700000     -1.28900000      5.39800000
H      4.81800000     -0.83900000      5.47800000
H      3.43400000     -0.69100000      4.88400000
O    -10.11900000      2.41900000     15.03600000
H    -10.39100000      1.70900000     14.45400000
H    -10.53400000      2.21400000     15.87400000
O     -8.95400000     -0.47400000     -3.84900000
H     -8.60600000     -1.20800000     -3.34400000
H     -8.25200000      0.17700000     -3.84300000
O     -2.80800000     14.93100000      4.70500000
H     -3.44600000     14.92600000      3.99100000
H     -2.75900000     15.84700000      4.97600000
O      2.61700000     -4.78100000     14.67400000
H      3.44200000     -4.97600000     14.23100000
H      2.49600000     -3.83900000     14.55300000
O      5.83700000     -8.90200000      1.02900000
H      4.94300000     -9.20100000      1.19900000
H      5.73600000     -7.98900000      0.76000000
O     -6.85500000      2.12500000     11.71500000
H     -6.62300000      2.35300000     12.61600000
H     -6.02200000      2.13200000     11.24400000
O     13.56800000      6.49300000      9.04100000
H     13.95900000      7.12000000      9.65000000
H     12.92300000      7.00300000      8.55200000
O      3.09500000    -17.06700000     -2.69800000
H      2.98300000    -16.56900000     -3.50800000
H      2.26600000    -17.53400000     -2.58800000
O     -2.55000000     -2.37300000    -16.59100000
H     -1.84100000     -2.81800000    -16.12800000
H     -3.19100000     -2.17000000    -15.91000000
O      3.02000000      3.74300000      2.67900000
H      3.70800000      4.03400000      2.08100000
H      2.25700000      4.26900000      2.44000000
O     10.45200000     -3.43500000     -1.04100000
H      9.64700000     -3.57300000     -1.54000000
H     10.82300000     -4.31100000     -0.93800000
O    -11.14500000      2.91300000     -6.27100000
H    -11.59700000      3.75300000     -6.34500000
H    -11.82200000      2.30200000     -5.97800000
O     -1.15400000     11.84400000     -2.59000000
H     -1.02000000     12.75200000     -2.86100000
H     -1.06200000     11.33700000     -3.39700000
O     -1.92000000    -12.76700000     12.80600000
H     -2.74000000    -12.28800000     12.68500000
H     -1.47700000    -12.70200000     11.96000000
O      9.45900000     -6.67500000      2.20000000
H      9.82800000     -7.20400000      2.90800000
H      9.20500000     -7.31200000      1.53300000
O      2.01400000     11.22400000     -9.50900000
H      2.13100000     11.83700000    -10.23400000
H      1.34600000     11.63100000     -8.95700000
O     10.87800000     -1.16200000    -11.93400000
H     11.80300000     -0.92000000    -11.88700000
H     10.56000000     -1.07100000    -11.03600000
O     -6.13000000      3.47300000     -6.11500000
H     -5.40600000      3.90000000     -5.65700000
H     -6.87800000      4.05400000     -5.97500000
O     -9.81600000    -10.13800000      0.13000000
H    -10.22800000    -10.56400000     -0.62100000
H     -8.92500000     -9.94700000     -0.16100000
O     -3.53700000     -8.91800000     -4.00600000
H     -2.95600000     -9.67900000     -3.98500000
H     -3.07600000     -8.27900000     -4.55000000
O      6.09300000      4.13800000     -2.61300000
H      6.39900000      4.44200000     -1.75800000
H      6.08100000      3.18400000     -2.53700000
O     -4.77400000     -8.94000000    -12.23600000
H     -4.58400000     -8.90000000    -11.29900000
H     -4.03000000     -9.41200000    -12.61100000
O      4.50000000     -0.04600000    -13.52200000
H      4.55600000     -1.00200000    -13.52400000
H      3.56100000      0.13900000    -13.50900000
O     11.88400000      5.99900000     -1.66200000
H     11.84500000      5.94000000     -0.70800000
H     11.06300000      6.42400000     -1.91000000
O     10.60300000      1.48400000     -4.78200000
H     10.93000000      1.95700000     -4.01700000
H     10.53900000      2.15000000     -5.46700000
O     -8.01600000     -5.68100000     11.22100000
H     -7.10100000     -5.46100000     11.04700000
H     -8.20300000     -6.41200000     10.63200000
O     -4.42100000      5.67500000      8.96700000
H     -5.36600000      5.82400000      8.97400000
H     -4.11800000      6.01800000      9.80800000
O     -2.75000000     -5.42100000     -8.45000000
H     -2.00700000     -5.03500000     -7.98600000
H     -2.43000000     -6.27400000     -8.74700000
O     -1.02800000    -10.04500000    -10.13000000
H     -0.35000000    -10.24100000     -9.48400000
H     -1.52900000    -10.85700000    -10.20600000
O     -3.78100000      9.04800000     14.85500000
H     -3.08300000      9.37900000     14.28900000
H     -4.55900000      9.53700000     14.58700000
O      4.51400000      7.04100000      5.07400000
H      5.02100000      7.29200000      5.84700000
H      4.58000000      6.08700000      5.04400000
O     -4.41400000     -2.77300000     -8.05400000
H     -5.04400000     -3.18500000     -7.46200000
H     -3.56900000     -2.88100000     -7.61800000
O     11.06700000      0.25900000     10.96100000
H     10.14000000      0.26200000     11.19800000
H     11.32200000      1.18100000     10.97500000
O      7.45400000      9.29300000     -2.29100000
H      6.70700000      9.64400000     -2.77500000
H      7.08200000      8.98900000     -1.46400000
O      0.82600000    -13.40400000    -11.08600000
H      1.27300000    -13.36200000    -10.24000000
H     -0.06300000    -13.10400000    -10.90200000
O      9.90500000      5.01200000     -3.54900000
H     10.45400000      5.12100000     -4.32600000
H      9.57400000      5.89100000     -3.36600000
O     -7.82200000    -12.41200000      5.87000000
H     -7.39600000    -12.42000000      5.01200000
H     -8.75600000    -12.35000000      5.67300000
O     -0.65300000     -1.52700000     14.73600000
H     -1.10000000     -0.78500000     14.33000000
H     -0.91200000     -2.28100000     14.20600000
O     14.10600000      7.81700000     -2.79800000
H     13.72700000      8.59000000     -2.38000000
H     13.44000000      7.13800000     -2.69500000
O      4.68800000    -15.66200000     -7.15800000
H      5.39800000    -16.29900000     -7.24100000
H      5.04400000    -14.85600000     -7.53100000
O      6.36700000     -3.30700000    -12.28900000
H      5.44000000     -3.33200000    -12.52600000
H      6.67600000     -2.46300000    -12.61900000
O    -15.33600000      3.74300000      6.39600000
H    -15.42200000      3.24600000      7.21000000
H    -14.97200000      3.11700000      5.77000000
O      1.03400000     11.90700000    -12.06200000
H      0.43200000     12.25400000    -11.40400000
H      0.62200000     11.09700000    -12.36100000
O      0.52500000    -15.52100000     -1.48700000
H     -0.19100000    -15.08300000     -1.02700000
H      0.92200000    -14.83300000     -2.02200000
O      1.37800000     -2.41100000      4.22400000
H      1.64200000     -2.89300000      3.44000000
H      1.96300000     -2.73200000      4.91100000
O     14.98900000     -9.19800000      0.93500000
H     15.39600000     -8.45100000      0.49500000
H     14.66200000     -8.84100000      1.76100000
O     -3.52300000      3.70300000    -17.23300000
H     -3.84700000      4.01800000    -16.38900000
H     -2.72500000      3.22000000    -17.01900000
O     -4.23400000      7.41700000     -4.75500000
H     -3.43600000      7.76200000     -4.35300000
H     -4.84500000      7.31700000     -4.02500000
O     10.82600000      6.38400000    -11.95600000
H     11.28600000      6.81400000    -12.67700000
H     10.88400000      5.45000000    -12.15900000
O      5.68800000      8.42000000      7.37700000
H      6.49400000      8.76500000      7.76100000
H      5.23000000      8.00900000      8.11000000
O      5.28900000    -12.87900000     -7.56400000
H      5.98800000    -12.31800000     -7.22500000
H      5.58800000    -13.13100000     -8.43800000
O      4.61100000     15.86600000     -7.55100000
H      5.07700000     15.13600000     -7.14300000
H      4.26800000     15.50500000     -8.36800000
O      8.19200000     -1.42300000      0.06700000
H      8.94500000     -1.92400000     -0.24700000
H      7.44700000     -1.78300000     -0.41300000
O     10.18800000      3.84700000     15.09600000
H     10.96500000      3.28800000     15.11400000
H      9.90800000      3.83800000     14.18100000
O     -6.12600000      7.20300000     -7.84800000
H     -6.43900000      6.44700000     -8.34500000
H     -6.82700000      7.85000000     -7.93100000
O      5.86300000     -4.99700000     12.55400000
H      5.54800000     -4.13500000     12.28000000
H      6.50200000     -4.81100000     13.24200000
O    -12.71200000     -5.38000000     -3.35500000
H    -13.57500000     -5.62100000     -3.69200000
H    -12.89700000     -4.78100000     -2.63100000
O      7.74300000    -11.09800000    -11.98300000
H      7.00800000    -10.83500000    -11.43000000
H      8.49000000    -11.14000000    -11.38600000
O     -3.91200000     11.11500000      5.71600000
H     -3.33100000     10.41700000      6.01800000
H     -4.78400000     10.84000000      6.00300000
O     -9.18700000     13.57400000     -3.10200000
H     -8.96200000     13.89800000     -3.97400000
H     -9.80400000     12.86000000     -3.26400000
O      3.05300000     16.33000000     -3.88000000
H      3.18700000     16.27200000     -2.93400000
H      3.46800000     15.54100000     -4.22900000
O     10.36300000     -7.68200000      8.01600000
H      9.52100000     -7.76000000      8.46400000
H     10.15900000     -7.21700000      7.20400000
O     10.73500000    -14.51300000     -1.95100000
H     10.64000000    -15.13800000     -1.23300000
H      9.93200000    -14.61100000     -2.46200000
O     -0.06500000     -6.13300000      3.76800000
H     -0.67300000     -6.66000000      4.28700000
H     -0.31700000     -5.22800000      3.95100000
O      8.67000000      4.95600000    -14.69600000
H      7.80400000      4.54800000    -14.71700000
H      9.20500000      4.41200000    -15.27500000
O      0.87100000      2.31800000      7.46800000
H      0.42500000      3.08800000      7.11500000
H      0.90700000      1.70500000      6.73400000
O      0.30500000    -18.14000000     -1.88200000
H      0.29300000    -17.18600000     -1.80200000
H     -0.22600000    -18.44800000     -1.14800000
O      3.84800000     -4.88200000    -16.30800000
H      3.38000000     -4.52600000    -17.06300000
H      3.54300000     -4.35800000    -15.56800000
O      0.22000000     -0.40400000     -6.84300000
H      0.24500000     -0.75000000     -5.95000000
H     -0.70800000     -0.24500000     -7.01200000
O    -12.65200000     -1.29400000     -4.79900000
H    -11.99100000     -1.92700000     -5.07900000
H    -12.89000000     -1.57200000     -3.91400000
O      3.04900000     -7.51800000     11.35200000
H      2.47800000     -7.53400000     10.58400000
H      2.60900000     -6.92900000     11.96500000
O     -1.05000000      4.23400000      3.57900000
H     -1.15800000      3.97400000      2.66400000
H     -0.48600000      5.00700000      3.54300000
O      6.62000000     -2.41400000     -8.25300000
H      6.69500000     -1.71700000     -8.90500000
H      6.64000000     -1.95800000     -7.41200000
O      5.24700000    -13.21900000      9.18500000
H      4.72500000    -14.01200000      9.31200000
H      5.51600000    -12.96600000     10.06800000
O     -1.67600000      8.93400000     -0.03200000
H     -2.06200000      9.79900000     -0.16600000
H     -0.93300000      8.90700000     -0.63500000
