# Supplementary material for: Integrated Multiscale Multilevel Approach to Open Shell Molecular Systems
Source: J Chem Theory Comput. 2023 Feb 13;19(5):1446–56. doi: 10.1021/acs.jctc.2c00805 (PMC10018740; doi:10.1021/acs.jctc.2c00805)
Supplement: Supplementary file 2 — ct2c00805_si_002.zip [file ct2c00805_si_002.zip › structures/PROXYL/frame85.xyz]

2609

C      1.86700000     -0.60500000      0.60500000
H      2.80000000     -0.18000000      0.97600000
H      2.06500000     -1.63300000      0.30100000
C      1.31300000      0.35400000     -0.46200000
C      1.91800000      1.75500000     -0.31200000
H      1.52200000      2.28800000      0.55200000
H      1.60300000      2.45900000     -1.08200000
H      3.00600000      1.72900000     -0.24800000
C      1.45200000     -0.40300000     -1.76200000
H      1.12600000     -1.43900000     -1.67000000
H      0.88400000      0.05700000     -2.57000000
H      2.51900000     -0.40600000     -1.98800000
N     -0.15900000      0.35500000     -0.17100000
O     -0.95000000      0.95100000     -0.94600000
C     -0.55000000     -0.45900000      0.93500000
C     -1.66800000      0.14600000      1.78300000
H     -1.97300000     -0.59000000      2.52600000
H     -1.36600000      1.10300000      2.20700000
H     -2.58600000      0.22700000      1.20100000
C     -1.15900000     -1.81000000      0.50400000
H     -1.95400000     -1.72100000     -0.23600000
H     -1.57000000     -2.29200000      1.39100000
H     -0.37100000     -2.33600000     -0.03500000
C      0.78700000     -0.55000000      1.68400000
H      0.91700000      0.32400000      2.32300000
H      0.91900000     -1.48200000      2.23200000
O     -3.53800000      3.69500000     15.27600000
H     -3.02800000      2.89400000     15.39400000
H     -3.89900000      3.62100000     14.39200000
O     -9.18400000      6.93800000     11.50300000
H     -9.72400000      6.78100000     10.72800000
H     -8.29000000      6.76000000     11.21200000
O      0.87800000     -9.43200000      7.46500000
H      0.68900000    -10.19200000      8.01600000
H      1.58300000     -9.72500000      6.88800000
O     -9.76100000      8.78900000     -9.19200000
H     -9.34400000      9.35000000     -8.53800000
H    -10.15200000      8.07800000     -8.68400000
O      1.55800000     -6.75400000     12.44000000
H      1.83200000     -5.86500000     12.21500000
H      2.06100000     -7.31600000     11.85000000
O      5.84100000     10.64000000     -4.29200000
H      6.36000000     11.34400000     -3.90400000
H      6.42900000      9.88500000     -4.30100000
O      2.49700000      5.44500000     -8.89600000
H      2.85900000      5.61200000     -8.02500000
H      2.57800000      6.28200000     -9.35300000
O    -13.61600000     -1.98900000    -11.05500000
H    -12.96200000     -1.64600000    -10.44600000
H    -14.25200000     -1.28000000    -11.14700000
O     -2.08800000      7.25600000     -7.44100000
H     -2.93400000      7.27800000     -7.88800000
H     -1.71100000      6.41000000     -7.68300000
O     -3.30300000     -9.97500000      6.81400000
H     -2.70500000    -10.40000000      6.19900000
H     -3.37700000    -10.59200000      7.54200000
O      5.88700000     -9.60600000     -2.93700000
H      6.53200000     -8.89800000     -2.94900000
H      6.17300000    -10.17800000     -2.22400000
O     -1.24000000      5.03400000     13.81000000
H     -1.09400000      4.68400000     14.68900000
H     -2.19200000      5.10300000     13.73500000
O     -3.81700000      4.66400000     12.67400000
H     -3.87500000      4.68300000     11.71900000
H     -4.67900000      4.36400000     12.96100000
O     -5.71700000      2.24000000    -11.08200000
H     -6.28800000      1.99900000    -10.35300000
H     -5.96400000      1.64200000    -11.78800000
O     -0.04900000     11.27400000      9.60900000
H     -0.95600000     11.12300000      9.87700000
H      0.24700000     10.42700000      9.27600000
O      7.31600000     -3.97000000      7.27400000
H      8.14900000     -3.55100000      7.05600000
H      7.26300000     -3.91500000      8.22800000
O     -1.50800000      0.10500000     10.12500000
H     -0.76600000      0.38100000     10.66200000
H     -1.98400000     -0.51700000     10.67400000
O     13.17400000      9.27700000     -6.24200000
H     13.79100000      8.61000000     -5.94100000
H     12.32500000      8.98300000     -5.91100000
O     11.63000000     -6.74400000      5.90600000
H     11.95800000     -6.77800000      6.80400000
H     11.33000000     -7.63600000      5.72700000
O      2.54800000     -5.39300000     -6.72700000
H      2.88400000     -5.06500000     -7.56100000
H      2.73900000     -4.69500000     -6.10000000
O     -3.18300000     -2.98800000    -16.92400000
H     -4.06300000     -2.74500000    -17.21000000
H     -2.89600000     -2.25400000    -16.38100000
O    -13.15400000      6.38300000     -4.44700000
H    -13.73100000      5.88100000     -5.02200000
H    -13.12600000      5.87800000     -3.63500000
O      6.95400000     -5.42200000    -10.57100000
H      6.85500000     -5.87700000    -11.40800000
H      7.18700000     -6.11200000     -9.95000000
O      8.23600000      4.90300000     -5.60300000
H      7.38200000      5.26500000     -5.83900000
H      8.63500000      4.66500000     -6.44000000
O      9.18600000      8.21300000      4.18100000
H      9.02400000      8.78700000      4.93000000
H      8.34300000      8.16200000      3.73100000
O     11.69300000     11.51000000     -2.62000000
H     10.97300000     12.14200000     -2.62100000
H     11.38900000     10.80100000     -3.18500000
O     -8.61600000    -11.77400000     -4.97500000
H     -9.07200000    -11.33600000     -5.69400000
H     -8.66900000    -12.70600000     -5.19000000
O      1.39100000     -7.80600000     -0.12700000
H      1.82900000     -8.46600000     -0.66400000
H      1.42500000     -7.00700000     -0.65300000
O     -7.04500000     -1.95400000     -7.07900000
H     -6.58800000     -2.72300000     -6.74000000
H     -6.58500000     -1.74000000     -7.89100000
O    -12.45200000      3.42600000      6.47300000
H    -11.92500000      4.18900000      6.71300000
H    -13.18600000      3.78800000      5.97800000
O     -3.02300000     -6.94200000      0.84900000
H     -3.93900000     -7.15600000      1.02800000
H     -2.65400000     -7.75100000      0.49500000
O      0.42900000     -5.73900000     -9.37100000
H      1.14500000     -5.16300000     -9.10000000
H      0.38700000     -5.63800000    -10.32200000
O     10.14000000    -12.91300000     -1.48200000
H     10.79000000    -13.59200000     -1.29800000
H     10.53400000    -12.38800000     -2.17900000
O     -5.36100000    -13.71500000     -5.86900000
H     -5.23700000    -13.97800000     -6.78100000
H     -4.81000000    -12.93800000     -5.76700000
O     -0.98100000     -7.08900000      2.71800000
H     -1.65900000     -6.95600000      2.05600000
H     -0.87000000     -6.23000000      3.12400000
O     -7.24200000      4.75900000      5.11200000
H     -6.31700000      4.98900000      5.02700000
H     -7.43600000      4.25000000      4.32500000
O     11.32200000      4.95200000      4.01900000
H     12.12700000      4.68700000      4.46400000
H     11.39900000      5.90200000      3.92900000
O      6.39300000    -11.34400000     -1.07100000
H      5.71700000    -11.98900000     -0.86100000
H      6.77000000    -11.10700000     -0.22400000
O     -4.70000000      0.86400000      8.11800000
H     -4.49000000      0.10600000      8.66300000
H     -3.84900000      1.22600000      7.87200000
O     -4.68300000      1.78800000      4.59700000
H     -3.93800000      1.30500000      4.95600000
H     -4.33500000      2.21900000      3.81600000
O      4.69800000      4.86400000     12.64400000
H      4.57200000      4.19200000     11.97500000
H      5.64900000      4.94700000     12.72400000
O     -5.07000000     -3.04500000      5.66000000
H     -5.88500000     -3.35300000      6.05600000
H     -5.28300000     -2.92600000      4.73500000
O     -2.17400000     -4.71900000     -0.79700000
H     -3.00300000     -4.24900000     -0.69900000
H     -2.25100000     -5.46600000     -0.20300000
O     -7.58100000     -9.47600000     13.70500000
H     -7.61300000     -8.52000000     13.69900000
H     -7.47600000     -9.70700000     14.62900000
O     -7.30700000     -6.82700000     13.88000000
H     -7.56600000     -6.81000000     14.80100000
H     -6.44700000     -6.40700000     13.86600000
O    -10.57400000     10.89400000     -3.55900000
H    -10.27900000     11.80300000     -3.50300000
H    -11.35900000     10.93100000     -4.10600000
O      2.11200000     -3.62900000      3.03100000
H      1.54800000     -3.11900000      3.61200000
H      1.59900000     -4.41000000      2.82400000
O     -7.23800000     -6.07800000      5.55600000
H     -6.28300000     -6.14200000      5.57600000
H     -7.45700000     -5.53600000      6.31400000
O    -14.45800000     11.66700000      0.41800000
H    -13.74400000     11.09600000      0.13700000
H    -14.68400000     11.35500000      1.29500000
O      9.41700000     12.04200000      4.29700000
H      8.50200000     12.31400000      4.22300000
H      9.85200000     12.46300000      3.55500000
O      8.75900000    -10.24500000     10.60300000
H      8.23800000     -9.48000000     10.35700000
H      9.66700000     -9.95300000     10.51900000
O      3.29600000      2.01900000     -3.50400000
H      3.85700000      1.27400000     -3.71700000
H      3.83900000      2.57700000     -2.94700000
O     -3.99300000      6.61300000    -14.85600000
H     -3.23600000      6.16800000    -15.23700000
H     -4.72000000      6.00500000    -14.99000000
O     -6.19100000     -1.36900000      1.01600000
H     -6.06300000     -1.20000000      0.08300000
H     -7.03200000     -1.82300000      1.06500000
O     -0.15600000      0.66200000     14.42600000
H      0.08300000      0.74300000     13.50200000
H      0.67200000      0.49400000     14.87400000
O     -7.25200000      3.24900000      2.68500000
H     -6.39300000      2.97200000      3.00400000
H     -7.59300000      2.48500000      2.22000000
O      7.01200000      6.07300000     12.81200000
H      6.82300000      6.70600000     12.11900000
H      7.94800000      6.17700000     12.98200000
O     11.56500000      3.47300000     -5.73600000
H     10.83900000      3.43300000     -6.35800000
H     11.88700000      4.37200000     -5.79900000
O    -10.43400000      6.02200000     -4.33000000
H    -11.32400000      6.29200000     -4.55400000
H    -10.39300000      5.09900000     -4.58300000
O    -16.51500000      3.68500000     -3.91400000
H    -16.85100000      4.57500000     -3.80800000
H    -15.59900000      3.74000000     -3.64300000
O    -14.49900000      9.93600000      5.82600000
H    -13.66200000      9.47900000      5.75300000
H    -14.35800000     10.58800000      6.51300000
O     -3.74400000     -5.70800000      8.85200000
H     -3.36000000     -6.32200000      9.47700000
H     -3.21500000     -5.80900000      8.06100000
O    -14.79700000      2.22500000     -1.91100000
H    -14.44100000      1.51100000     -2.43900000
H    -15.74600000      2.12900000     -1.98700000
O      0.23000000    -15.92200000      9.33700000
H     -0.16800000    -15.14400000      8.94700000
H     -0.50400000    -16.39300000      9.73400000
O    -12.83300000      2.25700000    -12.41800000
H    -12.89600000      2.52600000    -13.33500000
H    -13.55200000      2.71600000    -11.98400000
O     -3.44900000     10.37300000     10.25400000
H     -3.50000000     11.20700000      9.78700000
H     -4.06700000      9.80400000      9.79700000
O      3.72900000      5.74000000      8.15100000
H      4.68300000      5.82000000      8.11800000
H      3.42200000      6.62500000      8.34800000
O      5.33100000     -0.11600000     14.65800000
H      5.59600000      0.80300000     14.68900000
H      6.10300000     -0.59800000     14.95500000
O     -9.09600000      5.35000000      2.41400000
H     -9.80000000      5.08700000      1.82000000
H     -8.47200000      4.62500000      2.38100000
O     -1.00000000    -12.86100000     -7.82800000
H     -0.31800000    -12.21200000     -7.65400000
H     -0.80800000    -13.17800000     -8.71100000
O      6.33000000     -9.25800000     13.67000000
H      7.14900000     -9.71700000     13.48500000
H      6.51300000     -8.74900000     14.45900000
O     -4.99100000      2.18000000     -6.75900000
H     -5.47400000      2.97800000     -6.97200000
H     -4.74100000      2.28900000     -5.84100000
O      1.73700000     -1.35800000    -15.31900000
H      1.93800000     -0.71800000    -14.63600000
H      1.60500000     -2.18000000    -14.84500000
O    -10.45800000     11.13500000    -10.72400000
H    -10.05500000     10.49700000    -10.13500000
H    -10.31700000     11.97900000    -10.29500000
O      5.35000000      8.95600000     -0.51900000
H      5.93200000      9.29000000     -1.20200000
H      5.06800000      9.73700000     -0.04200000
O     -3.30100000      0.28300000    -15.48300000
H     -3.40100000      1.16100000    -15.85000000
H     -2.40500000      0.26500000    -15.14600000
O      6.72200000      7.93600000     -4.18800000
H      7.25500000      7.86400000     -3.39600000
H      6.84000000      7.09600000     -4.63300000
O     -7.28300000    -12.53800000      9.54000000
H     -8.00200000    -12.21800000      8.99500000
H     -7.64000000    -12.54400000     10.42800000
O     -7.64300000      1.47100000     10.02900000
H     -7.44800000      0.62400000      9.62800000
H     -6.82900000      1.96800000      9.94500000
O     -4.54500000      6.79000000      0.75500000
H     -4.97400000      7.10800000     -0.04000000
H     -3.62400000      6.69900000      0.50900000
O    -15.33500000      8.11600000     -2.30800000
H    -14.50600000      7.63800000     -2.28700000
H    -15.89900000      7.59200000     -2.87700000
O     -6.14600000    -13.37800000     -8.68300000
H     -6.26100000    -12.72400000     -7.99300000
H     -6.89600000    -13.96400000     -8.58500000
O      0.75900000    -13.08400000      6.47100000
H      0.30300000    -13.07300000      7.31200000
H      1.18600000    -13.94100000      6.44100000
O      3.60600000     11.61100000     -3.00400000
H      3.79200000     12.53100000     -3.18900000
H      4.13300000     11.12700000     -3.63900000
O     -4.12800000     -6.76600000     11.89000000
H     -4.84600000     -7.32600000     11.59500000
H     -3.34200000     -7.29900000     11.76400000
O      1.81300000    -15.57500000      1.63200000
H      1.32500000    -15.17900000      0.91100000
H      1.29100000    -15.38000000      2.41000000
O     13.21800000     -5.29600000      8.65500000
H     13.68100000     -5.56300000      9.44800000
H     12.31900000     -5.13900000      8.94400000
O     -8.11800000     -3.45000000     10.38000000
H     -7.38400000     -3.55600000     10.98500000
H     -8.88800000     -3.69500000     10.89300000
O     11.60400000     -0.42500000    -13.52400000
H     12.06500000      0.40600000    -13.41300000
H     11.17500000     -0.57500000    -12.68100000
O     -5.21300000    -17.59600000     -0.29400000
H     -4.68600000    -17.54400000     -1.09100000
H     -5.59000000    -16.72100000     -0.19900000
O      0.64100000      0.89200000     11.53700000
H      0.47100000      1.77800000     11.85800000
H      1.55600000      0.91100000     11.25700000
O      0.29700000      7.78700000    -10.05300000
H      0.90000000      7.98500000    -10.76900000
H      0.18900000      8.62000000     -9.59300000
O      5.22400000     -6.26700000     -0.19700000
H      4.49400000     -5.67700000     -0.38700000
H      5.82900000     -5.73900000      0.32400000
O    -11.77100000     -5.31600000     -6.47000000
H    -11.86000000     -4.95900000     -5.58700000
H    -11.81900000     -4.55100000     -7.04400000
O     15.12100000      6.31400000     -8.90200000
H     15.11800000      5.38000000     -9.11000000
H     14.35900000      6.43600000     -8.33600000
O      0.66200000     14.02800000      9.79800000
H      1.07800000     13.93900000     10.65600000
H      0.41500000     13.13500000      9.55900000
O      2.34200000     -8.12600000     -8.00900000
H      3.08400000     -7.70900000     -7.57100000
H      1.59200000     -7.57400000     -7.78600000
O     -7.30000000     -1.13900000      9.13100000
H     -6.38100000     -1.09400000      8.86700000
H     -7.38900000     -1.99800000      9.54400000
O     -4.65700000     -3.88500000      0.01500000
H     -5.14100000     -4.59600000      0.43400000
H     -5.22100000     -3.60300000     -0.70500000
O     -6.01300000     -0.22800000    -15.67000000
H     -5.10400000      0.06800000    -15.62000000
H     -6.48600000      0.51300000    -16.04900000
O     -2.89600000      3.72100000     -5.13900000
H     -2.69700000      3.77400000     -6.07400000
H     -2.06400000      3.91600000     -4.70600000
O     -5.59700000      3.61000000     -0.17800000
H     -5.34900000      4.31400000     -0.77700000
H     -6.55400000      3.61500000     -0.18500000
O    -12.16100000     -7.36700000    -10.46300000
H    -11.73000000     -7.53700000     -9.62500000
H    -13.09600000     -7.41400000    -10.26400000
O     13.52500000      5.25100000      1.61000000
H     12.79600000      4.70100000      1.89700000
H     14.15900000      4.63500000      1.24200000
O     13.63000000     -7.44500000     -3.16100000
H     12.98900000     -8.10700000     -2.90200000
H     13.69500000     -7.53400000     -4.11200000
O     -3.18700000     -5.96100000    -10.74700000
H     -3.84900000     -6.35900000    -11.31200000
H     -2.87200000     -5.20500000    -11.24300000
O     -0.43100000     13.82500000      7.03900000
H      0.00500000     14.37500000      7.69000000
H     -0.47300000     14.37100000      6.25400000
O    -10.59400000      0.81400000      2.03000000
H    -10.79700000      1.67600000      1.66700000
H    -10.92100000      0.85000000      2.92900000
O     -0.71000000      5.62700000    -14.26200000
H     -0.89400000      6.52700000    -13.99300000
H     -0.95200000      5.09500000    -13.50400000
O      4.55300000     14.07800000     -3.41600000
H      4.93200000     14.88200000     -3.06200000
H      4.51300000     14.22800000     -4.36100000
O      6.83300000     -8.38400000     10.05600000
H      6.16000000     -8.96700000     10.40700000
H      6.34600000     -7.63600000      9.71000000
O      0.44600000      5.64200000     -1.49400000
H     -0.11400000      6.41800000     -1.52200000
H      1.27200000      5.95500000     -1.12500000
O     -5.65300000      4.40200000     -4.90900000
H     -5.70300000      4.56600000     -3.96700000
H     -4.72200000      4.48500000     -5.11700000
O     16.05200000     -8.58800000      2.72400000
H     16.95900000     -8.38500000      2.95100000
H     15.72800000     -7.79300000      2.30000000
O      3.74500000     17.23400000     -1.87500000
H      4.54300000     17.19600000     -2.40200000
H      4.05600000     17.30000000     -0.97300000
O      1.70900000     -2.93900000    -12.92200000
H      1.19900000     -3.16000000    -12.14300000
H      1.43000000     -3.57700000    -13.57900000
O     16.07100000      7.11600000     -1.80500000
H     16.29700000      6.97000000     -2.72300000
H     15.44200000      7.83700000     -1.82500000
O    -13.45600000      0.85900000     11.18900000
H    -13.06200000      1.48700000     10.58300000
H    -14.18900000      0.48300000     10.70100000
O    -10.00000000     -2.18800000     -2.78800000
H    -10.86200000     -2.44000000     -2.45800000
H     -9.39200000     -2.78100000     -2.34700000
O     -1.59000000     -8.62800000     12.36100000
H     -1.83200000     -9.30700000     12.99100000
H     -1.30000000     -7.89300000     12.90100000
O      0.72500000      2.16800000      7.40700000
H      1.26500000      2.48100000      8.13300000
H     -0.17300000      2.36700000      7.67300000
O      2.57000000      1.12600000    -14.38500000
H      2.51900000      1.01100000    -13.43600000
H      1.86700000      1.74300000    -14.59000000
O     -8.63800000     -6.20900000    -10.74900000
H     -7.83000000     -6.18900000    -11.26200000
H     -8.67400000     -7.09700000    -10.39300000
O    -11.78700000      6.72400000      1.38700000
H    -11.61300000      7.37000000      2.07200000
H    -11.45800000      7.13100000      0.58600000
O     -7.35600000     11.67000000     -4.15100000
H     -7.74500000     11.92200000     -3.31300000
H     -7.55300000     10.73700000     -4.23500000
O      0.98200000     -9.03000000      3.07600000
H      1.58100000     -8.41900000      3.50600000
H      0.17100000     -8.53400000      2.96800000
O      1.52300000    -18.45200000      0.79000000
H      1.39900000    -17.79100000      1.47100000
H      2.40700000    -18.29200000      0.46000000
O      0.87800000      9.80200000     -5.19700000
H      1.71300000      9.35600000     -5.05400000
H      0.86700000      9.99500000     -6.13400000
O     -5.62000000     12.81100000     10.46800000
H     -6.20900000     13.13100000     11.15100000
H     -4.86600000     12.46500000     10.94500000
O    -17.25300000      1.07900000     -1.21900000
H    -17.06500000      0.14000000     -1.24300000
H    -18.11200000      1.16100000     -1.63300000
O     -5.97400000     -5.14800000      2.33100000
H     -6.00800000     -5.91400000      1.75800000
H     -5.61500000     -5.48000000      3.15400000
O      5.19000000     -0.61200000      2.07700000
H      4.70100000      0.16900000      2.33600000
H      4.91900000     -1.28300000      2.70400000
O     -2.35400000      0.41900000     -7.79300000
H     -3.04500000      1.06700000     -7.65600000
H     -2.03700000      0.59000000     -8.68000000
O     -9.35100000     10.67400000     -0.00500000
H     -9.97100000     11.04100000      0.62500000
H     -8.85400000     10.02800000      0.49700000
O    -14.77500000     -7.74900000      0.63800000
H    -14.96400000     -8.08400000      1.51500000
H    -14.36300000     -6.89800000      0.79000000
O      8.43300000      7.17300000     -8.39600000
H      8.08600000      6.87000000     -9.23500000
H      7.91000000      6.71300000     -7.74000000
O     12.29200000      5.55900000      7.81200000
H     11.50700000      6.02900000      7.53200000
H     11.97800000      4.68700000      8.05000000
O     15.07000000      7.12500000      3.24300000
H     14.22100000      7.10600000      2.80200000
H     15.70600000      6.96000000      2.54600000
O      7.25400000    -10.01200000     -5.53400000
H      6.89500000    -10.51100000     -6.26800000
H      6.49000000     -9.78300000     -5.00500000
O      7.74100000     10.09400000     -1.82900000
H      8.65100000     10.15800000     -1.53700000
H      7.36800000     10.95500000     -1.64000000
O     12.81400000      7.39200000      0.05700000
H     13.02900000      6.78300000      0.76300000
H     13.59800000      7.93300000     -0.04000000
O    -12.30200000     -9.38000000      9.43400000
H    -11.93500000     -8.59600000      9.02600000
H    -12.46700000     -9.97600000      8.70200000
O    -10.82400000      0.63900000     -6.32300000
H    -11.00200000      0.44000000     -5.40300000
H     -9.88900000      0.46100000     -6.43000000
O     11.57000000     -1.24000000      2.97200000
H     12.12000000     -1.18400000      2.19200000
H     10.81800000     -0.68200000      2.77600000
O      5.05400000     17.20000000      0.55600000
H      4.73900000     17.68600000      1.31800000
H      5.74100000     16.63000000      0.90300000
O     -4.04400000     -1.81500000     13.69600000
H     -4.31000000     -1.43200000     14.53200000
H     -3.66800000     -2.66400000     13.93100000
O     10.27300000      5.19800000     11.83900000
H     11.02000000      4.69300000     11.51800000
H     10.09400000      4.83700000     12.70700000
O    -14.83300000     -4.42900000     -0.67400000
H    -14.13700000     -4.85900000     -0.17800000
H    -15.18400000     -5.11600000     -1.24100000
O     -2.82100000    -12.45700000     -5.93600000
H     -2.18800000    -12.62500000     -6.63400000
H     -2.29800000    -12.10000000     -5.21800000
O      6.03200000    -14.12200000      9.00000000
H      5.51600000    -14.85700000      8.66900000
H      5.50700000    -13.76300000      9.71500000
O      4.13800000      8.25200000     -7.97500000
H      3.71700000      8.67500000     -7.22600000
H      3.83600000      8.75300000     -8.73300000
O      8.66500000     -7.23700000     -1.55200000
H      8.64200000     -6.44000000     -1.02300000
H      7.82300000     -7.24600000     -2.00800000
O     11.05700000      6.61600000    -10.67800000
H     10.74200000      6.75700000     -9.78500000
H     11.40900000      5.72600000    -10.67000000
O      7.00900000     13.14200000      3.47200000
H      6.76100000     14.03100000      3.21800000
H      6.33000000     12.87300000      4.09100000
O     -4.68400000     -7.76000000      3.72600000
H     -5.00200000     -8.44900000      4.31000000
H     -4.19700000     -7.16700000      4.29800000
O      4.42800000     10.73600000      3.34300000
H      4.96200000     10.14800000      3.87700000
H      3.94000000     11.26100000      3.97800000
O     -9.04000000     -9.06900000     -6.72000000
H     -9.53700000     -8.49100000     -7.30000000
H     -8.61400000     -9.69100000     -7.31000000
O     -5.08200000    -12.63400000    -11.11200000
H     -5.88800000    -12.73700000    -11.61800000
H     -5.33700000    -12.83600000    -10.21200000
O     -1.32000000      0.11200000    -13.44500000
H     -0.96200000      0.99500000    -13.53900000
H     -0.83700000     -0.26500000    -12.70900000
O      4.43000000      3.70300000     -0.99400000
H      4.19600000      4.51600000     -1.44200000
H      4.17300000      3.84800000     -0.08400000
O     -9.93900000     -4.79200000    -12.67600000
H     -9.37800000     -5.38000000    -12.17000000
H     -9.76200000     -5.01700000    -13.58900000
O      4.66200000      6.53900000    -14.57400000
H      4.93600000      5.90800000    -13.90800000
H      5.34400000      7.21100000    -14.56200000
O     -5.89400000     15.23900000      3.08300000
H     -5.53700000     15.65700000      2.29900000
H     -6.04500000     14.33000000      2.82200000
O     -6.00200000     15.34900000     -2.15600000
H     -6.74400000     15.20800000     -1.56900000
H     -6.38800000     15.36000000     -3.03200000
O     -3.86300000     12.69300000      5.86900000
H     -3.94200000     12.37000000      4.97100000
H     -3.86600000     13.64600000      5.78200000
O     -9.25300000      2.25900000      6.41600000
H     -8.42400000      1.81500000      6.59600000
H     -9.04000000      2.89400000      5.73200000
O      0.63500000     -9.53200000     10.99900000
H     -0.03800000     -9.39700000     11.66500000
H      0.86500000     -8.65000000     10.70700000
O      7.03900000     -0.47700000    -10.66500000
H      6.42500000     -1.18800000    -10.84700000
H      7.90300000     -0.87700000    -10.75800000
O     10.05600000     -0.05600000     -1.97800000
H      9.69400000      0.55400000     -1.33400000
H      9.80000000     -0.92100000     -1.65800000
O     -8.42300000     10.77500000      6.79800000
H     -8.45200000     10.15400000      7.52500000
H     -7.67900000     11.34300000      6.99700000
O      8.12800000      3.43500000      8.29900000
H      7.98500000      2.97400000      7.47200000
H      9.07500000      3.40700000      8.42900000
O      5.01600000     -2.62600000     13.18000000
H      4.69600000     -2.98300000     14.00800000
H      4.96000000     -1.67700000     13.29200000
O      4.69900000     12.86300000      5.22500000
H      4.28200000     12.66800000      6.06400000
H      4.37600000     13.73300000      4.99300000
O     -5.82100000     13.66300000     -5.23300000
H     -6.16000000     12.89100000     -4.78100000
H     -6.60100000     14.10200000     -5.57400000
O     -0.83200000     -1.55500000      8.01700000
H     -0.08100000     -1.03100000      7.73900000
H     -1.13900000     -1.12900000      8.81700000
O      3.05300000     -7.60100000    -13.35600000
H      3.04100000     -7.93500000    -12.46000000
H      3.16200000     -8.38100000    -13.90100000
O    -11.69200000      8.70500000      8.17600000
H    -10.81300000      8.80900000      8.54000000
H    -12.27800000      8.92700000      8.89900000
O     -7.53900000     -9.40000000    -12.76200000
H     -7.45500000     -9.87600000    -13.58800000
H     -6.63600000     -9.26000000    -12.47400000
O      3.25200000     -0.79800000    -11.84200000
H      3.49800000     -0.87300000    -10.92000000
H      2.81000000     -1.62300000    -12.04100000
O    -13.24300000     10.19800000     -4.78100000
H    -14.19500000     10.26800000     -4.71100000
H    -13.09800000      9.39300000     -5.28000000
O    -15.20400000     -1.72800000     -1.20400000
H    -15.19700000     -1.17200000     -0.42400000
H    -15.30000000     -2.61700000     -0.86300000
O    -12.47400000     -2.16700000      5.07900000
H    -12.10300000     -1.28600000      5.10800000
H    -13.39500000     -2.03200000      4.85500000
O     -6.29400000      8.04000000    -13.53100000
H     -6.10200000      7.61600000    -14.36800000
H     -6.80600000      8.81300000    -13.76600000
O    -11.23000000     -4.82700000      4.16200000
H    -10.42000000     -4.36300000      3.95200000
H    -11.75600000     -4.18700000      4.64100000
O      7.41200000     -6.08900000     -6.78000000
H      7.91200000     -6.85100000     -7.07100000
H      7.77000000     -5.36000000     -7.28600000
O    -13.60800000     -4.46200000     -9.84400000
H    -12.65800000     -4.50500000     -9.73400000
H    -13.74300000     -3.77400000    -10.49600000
O     10.86100000      3.37000000      8.80200000
H     11.04900000      2.53800000      8.36800000
H     11.36200000      3.33300000      9.61700000
O    -13.68800000     -6.35000000      3.41700000
H    -14.10000000     -7.20500000      3.54100000
H    -12.88400000     -6.39500000      3.93500000
O      8.58900000     -8.53300000     -7.34600000
H      9.23400000     -9.16900000     -7.65500000
H      8.12800000     -8.98400000     -6.63800000
O     -7.70800000     -9.54300000      7.73100000
H     -8.00900000     -8.96900000      8.43600000
H     -8.17600000    -10.36600000      7.87700000
O      5.53800000     -5.71100000      3.90400000
H      6.37500000     -6.16700000      3.81000000
H      4.88000000     -6.38100000      3.71800000
O     15.44900000     -6.13900000     -5.85300000
H     14.93700000     -6.58700000     -6.52600000
H     16.22800000     -5.82800000     -6.31200000
O     -9.93100000      6.26400000     -1.61400000
H    -10.00000000      7.21200000     -1.50500000
H    -10.05100000      6.12100000     -2.55300000
O     -1.40600000      8.39800000      6.10400000
H     -1.44300000      9.35100000      6.01700000
H     -1.27200000      8.08100000      5.21100000
O     13.55700000     -3.78500000     -9.65800000
H     12.76800000     -4.16500000    -10.04600000
H     13.73400000     -3.00800000    -10.18900000
O      7.26200000    -10.54500000      1.20800000
H      6.53900000    -10.03600000      1.57700000
H      7.72400000    -10.89200000      1.97100000
O     14.26300000      9.28100000     -2.68000000
H     14.48700000      9.52000000     -1.78100000
H     14.34100000     10.09900000     -3.17200000
O     -2.95900000     15.41200000      5.55800000
H     -2.01000000     15.47800000      5.45300000
H     -3.15100000     15.92400000      6.34300000
O      8.19800000     -1.82500000    -13.58600000
H      8.57800000     -1.22700000    -12.94300000
H      7.51700000     -2.29400000    -13.10400000
O    -16.33400000      1.83800000     -6.34300000
H    -17.13700000      1.44100000     -6.68100000
H    -16.61600000      2.32700000     -5.56900000
O      8.89700000     -6.14700000      7.43300000
H      9.61000000     -5.74200000      6.93900000
H      8.12400000     -5.63100000      7.20500000
O    -12.37200000      9.53400000      2.60600000
H    -11.77100000     10.27300000      2.50600000
H    -12.94800000      9.58900000      1.84400000
O     -4.85600000     -3.07200000      8.66100000
H     -4.41700000     -3.04100000      7.81100000
H     -4.70000000     -3.96200000      8.97800000
O      6.66800000      5.78500000      7.98600000
H      7.10500000      4.94700000      7.83300000
H      7.15700000      6.18200000      8.70600000
O     -6.80800000      6.31600000    -15.76100000
H     -6.97900000      5.61100000    -15.13500000
H     -7.40300000      6.13900000    -16.48900000
O      6.18000000      9.18400000      5.09400000
H      6.99600000      9.60900000      5.36000000
H      6.44100000      8.29700000      4.84800000
O      7.64600000      6.18600000    -10.77900000
H      7.03400000      5.73700000    -11.36200000
H      8.46100000      6.23400000    -11.27900000
O     15.47400000      3.06400000     -4.93500000
H     15.03900000      3.60000000     -4.27100000
H     16.38700000      3.35000000     -4.91300000
O      4.54400000     -8.26900000      1.75100000
H      4.43400000     -9.17300000      1.45700000
H      4.81900000     -7.79400000      0.96700000
O    -11.35200000     -3.05500000     -7.59200000
H    -10.98200000     -3.59700000     -8.28900000
H    -10.59200000     -2.75600000     -7.09300000
O     16.95300000     -5.38000000     -2.00400000
H     16.76100000     -6.26200000     -1.68600000
H     17.30000000     -4.92000000     -1.24000000
O     -9.71800000      1.99700000     15.63000000
H     -9.86400000      1.35500000     14.93500000
H     -9.71800000      2.84200000     15.18000000
O     13.86300000     12.09000000     -1.01700000
H     14.38600000     12.69100000     -1.54800000
H     13.08900000     11.91200000     -1.55000000
O    -10.71000000      8.96900000     -1.58400000
H    -10.80100000      9.53000000     -2.35500000
H    -10.30000000      9.53100000     -0.92600000
O      8.03300000     -7.99100000     -9.75200000
H      7.15400000     -8.33000000     -9.91700000
H      8.28500000     -8.37600000     -8.91300000
O      2.33600000     -6.33600000      2.18900000
H      2.95600000     -7.04700000      2.02600000
H      1.79200000     -6.30800000      1.40200000
O     11.96000000      4.32900000     -9.71800000
H     12.85100000      4.34400000     -9.36900000
H     11.89500000      3.49000000    -10.17400000
O      0.47200000    -11.87000000     -1.19800000
H      1.27200000    -12.33300000     -1.44700000
H      0.52000000    -11.80300000     -0.24500000
O     -2.10100000      5.60800000    -16.57600000
H     -1.88000000      5.03300000    -17.30900000
H     -1.33100000      5.57800000    -16.00800000
O     -3.84200000    -14.15500000      7.19500000
H     -4.42700000    -14.33100000      7.93200000
H     -4.25900000    -13.43300000      6.72500000
O     -7.99200000     -5.55400000     -7.94400000
H     -8.22700000     -4.99400000     -8.68300000
H     -7.13300000     -5.23600000     -7.66600000
O     -2.24300000      9.50900000     14.53300000
H     -2.42300000      8.69100000     14.06900000
H     -2.28800000      9.27400000     15.46000000
O      0.92200000     -2.18600000     -9.58300000
H      0.32300000     -2.00200000    -10.30600000
H      1.23800000     -1.32500000     -9.30800000
O     -2.26100000      9.98300000    -10.98400000
H     -3.00500000      9.42800000    -11.21900000
H     -2.42100000     10.80600000    -11.44500000
O      8.14000000      7.02400000     -1.91400000
H      8.29100000      7.69200000     -1.24500000
H      8.95100000      6.51600000     -1.93300000
O     10.50800000     11.19300000     -8.44000000
H     10.89500000     11.83800000     -9.03200000
H     10.32700000     11.68200000     -7.63700000
O      5.01100000     11.40100000     -7.12600000
H      5.22000000     11.16900000     -6.22100000
H      4.12600000     11.06300000     -7.26200000
O      9.73200000    -10.77100000     -0.26600000
H      8.82000000    -10.57700000     -0.05200000
H      9.70700000    -11.64900000     -0.64600000
O      7.60100000     -3.10400000      9.86200000
H      7.69300000     -2.37400000     10.47400000
H      8.50100000     -3.37500000      9.67600000
O     -8.75100000    -14.14400000     -6.48900000
H     -8.72600000    -14.66500000     -7.29200000
H     -9.08600000    -14.74500000     -5.82400000
O     -5.85700000     -2.86000000    -14.76200000
H     -6.52700000     -2.72300000    -14.09300000
H     -5.86800000     -2.05600000    -15.28100000
O      2.39600000      9.50800000    -14.90400000
H      2.14600000     10.42300000    -14.78100000
H      1.65100000      9.11400000    -15.35700000
O     -0.59500000     -6.41900000     -6.42400000
H     -0.60100000     -7.36900000     -6.54200000
H     -0.42100000     -6.07000000     -7.29800000
O    -12.03500000     -7.37000000     -4.87800000
H    -12.89400000     -7.33400000     -4.45700000
H    -12.06800000     -6.68700000     -5.54800000
O      2.33600000    -10.60000000     13.11100000
H      1.80900000    -10.31600000     12.36400000
H      3.24100000    -10.44700000     12.83600000
O      9.07000000      6.22300000    -13.23200000
H      9.05900000      6.89000000    -13.91900000
H      9.93300000      6.30900000    -12.82800000
O     -8.27300000      5.92100000      7.33100000
H     -7.98400000      5.58400000      6.48300000
H     -8.52300000      5.14000000      7.82500000
O     14.69800000     -1.01500000     11.05000000
H     14.73100000     -1.95100000     11.25100000
H     14.77000000     -0.97200000     10.09700000
O      9.23300000     13.07700000     -2.83300000
H      9.02500000     13.66000000     -3.56300000
H      8.39000000     12.91300000     -2.40900000
O     12.63500000     -9.21900000      4.45700000
H     12.92000000     -8.55800000      3.82600000
H     13.21700000     -9.96300000      4.30200000
O     -6.31500000      4.52800000     13.93200000
H     -6.54400000      4.13700000     14.77500000
H     -6.40800000      5.47000000     14.07200000
O     -0.98700000     -4.80300000      4.15100000
H     -1.34200000     -3.91500000      4.13100000
H     -0.30600000     -4.77400000      4.82400000
O     -3.10200000     13.65600000     -4.95400000
H     -3.05800000     14.59200000     -5.14800000
H     -4.02600000     13.49300000     -4.76500000
O    -13.39600000      0.14600000      8.12200000
H    -13.83700000      0.33300000      7.29300000
H    -14.05100000     -0.32100000      8.64200000
O      7.40400000      2.76500000      1.84300000
H      6.97900000      3.51500000      2.26000000
H      7.33200000      2.94000000      0.90500000
O    -12.26700000     -8.70100000     -0.72400000
H    -12.86500000     -8.08700000     -0.29700000
H    -12.78500000     -9.49700000     -0.84300000
O     13.45500000      6.29000000     10.20700000
H     14.38000000      6.30400000      9.95800000
H     13.01800000      5.85100000      9.47700000
O      0.84500000     13.06100000      2.71500000
H      0.53700000     12.89900000      1.82300000
H      0.96200000     12.18800000      3.09000000
O      6.41600000     -7.04500000    -13.12200000
H      7.34900000     -7.24900000    -13.18300000
H      5.98500000     -7.90000000    -13.09800000
O      1.83500000      3.54900000     -5.13400000
H      1.35400000      2.95400000     -5.71000000
H      2.39400000      2.97500000     -4.61100000
O     16.26200000     -2.71400000      5.21000000
H     15.41000000     -2.38000000      4.92900000
H     16.05600000     -3.50100000      5.71400000
O     -1.76200000     -7.25700000      6.28700000
H     -1.99700000     -8.17900000      6.38500000
H     -0.81800000     -7.26500000      6.12800000
O     10.82500000      5.98900000     -3.90500000
H     10.03300000      5.62500000     -4.30100000
H     10.81100000      5.67000000     -3.00300000
O     -8.88700000     13.68000000      5.58100000
H     -8.50200000     14.50000000      5.27100000
H     -8.15600000     13.06300000      5.59500000
O      9.74000000    -13.94700000      4.51300000
H     10.13100000    -14.68100000      4.03800000
H     10.48300000    -13.39400000      4.75300000
O      9.75900000      3.88000000     -7.67400000
H      9.16900000      3.49400000     -8.32100000
H     10.51400000      4.17400000     -8.18400000
O     -5.77500000     -2.88800000     -9.57300000
H     -5.30900000     -3.67400000     -9.28900000
H     -5.10000000     -2.34200000     -9.97700000
O      0.20300000      6.39500000      3.69100000
H      0.52500000      5.71900000      3.09500000
H      0.57500000      6.16200000      4.54100000
O      3.60400000    -15.04400000      3.61900000
H      3.76300000    -14.78100000      2.71200000
H      2.97000000    -15.75800000      3.55300000
O     -5.33600000    -14.61100000     -0.86300000
H     -5.71500000    -14.19300000     -1.63600000
H     -5.41700000    -13.95300000     -0.17200000
O      9.67500000     -3.11000000     12.34100000
H     10.39500000     -2.70900000     11.85400000
H      9.94000000     -4.02300000     12.45300000
O     10.98000000    -10.08000000      6.39000000
H     11.64800000     -9.99000000      5.71000000
H     10.80600000    -11.02000000      6.43200000
O     -1.20600000    -12.82400000      1.52200000
H     -1.68900000    -13.23800000      0.80700000
H     -0.81400000    -13.55400000      2.00100000
O     -5.67800000     13.09800000      1.11000000
H     -5.19800000     13.39900000      0.33800000
H     -5.29300000     12.24600000      1.31400000
O      1.91100000      8.23700000      1.84800000
H      2.30600000      7.57500000      2.41500000
H      1.87500000      9.02500000      2.38900000
O     -2.87700000     -4.10600000     11.56100000
H     -3.79900000     -3.88300000     11.43200000
H     -2.86300000     -5.06200000     11.59000000
O      6.33200000     -6.94000000     -2.65200000
H      5.66200000     -6.78800000     -1.98600000
H      6.11600000     -6.32600000     -3.35400000
O     16.77900000     -1.63800000     -4.64900000
H     17.10100000     -1.93600000     -5.50000000
H     16.25000000     -2.36700000     -4.32600000
O     -4.15400000     -1.84100000     -4.94100000
H     -4.63100000     -2.66900000     -4.88100000
H     -3.24100000     -2.07800000     -4.77600000
O      8.77600000      6.75900000     10.21400000
H      9.16300000      6.41900000     11.02000000
H      8.40600000      7.60600000     10.46400000
O      4.32000000      5.07100000    -17.14400000
H      4.48300000      5.57900000    -16.35000000
H      4.42100000      4.15900000    -16.87000000
O      5.95800000     -1.70100000      6.51400000
H      6.24500000     -2.61400000      6.52800000
H      5.07300000     -1.73400000      6.15200000
O     -6.11800000      8.96100000      5.33500000
H     -5.81000000      8.40900000      4.61600000
H     -6.52600000      9.71100000      4.90200000
O      0.51700000     -5.87700000    -12.16000000
H      0.73400000     -6.65200000    -12.67700000
H     -0.33100000     -5.59200000    -12.50000000
O      0.96700000     17.56800000     -2.07500000
H      0.89500000     17.72800000     -3.01600000
H      1.77900000     17.07100000     -1.97800000
O     11.44000000      8.15300000     11.25500000
H     11.62400000      7.21300000     11.24700000
H     12.30200000      8.56600000     11.20400000
O     -0.64900000    -13.95600000    -10.29300000
H     -0.00200000    -14.51200000    -10.72800000
H     -1.49400000    -14.31500000    -10.56400000
O      6.25600000    -10.20500000    -12.44000000
H      5.81200000    -10.98900000    -12.76300000
H      7.18700000    -10.38900000    -12.56100000
O     -3.96700000      9.94400000      7.38300000
H     -4.62400000      9.65500000      6.75000000
H     -3.83700000      9.18800000      7.95600000
O     -1.98800000      2.93700000    -14.10700000
H     -2.63300000      3.52900000    -14.49400000
H     -2.28900000      2.81000000    -13.20700000
O     -2.02400000      9.55500000      2.72400000
H     -1.47600000      9.55000000      1.93900000
H     -2.28000000      8.64100000      2.84400000
O      7.79300000     -0.58200000    -16.04200000
H      6.85400000     -0.75300000    -15.96700000
H      8.18800000     -1.10500000    -15.34500000
O      5.19100000      1.98700000      9.06400000
H      5.93900000      2.43900000      9.45600000
H      5.44000000      1.06300000      9.06900000
O      3.77000000      8.43100000      6.68800000
H      4.02400000      9.04200000      7.38000000
H      4.36600000      8.62800000      5.96500000
O     14.56800000    -10.60200000      2.71100000
H     15.22600000     -9.91100000      2.78500000
H     14.14000000    -10.43700000      1.87100000
O      1.69800000     -6.80100000      7.02300000
H      2.64200000     -6.64200000      7.02200000
H      1.61500000     -7.75200000      7.09300000
O      4.18200000      2.22800000    -17.11700000
H      3.81500000      1.57400000    -16.52200000
H      5.10400000      1.98500000    -17.20000000
O     12.68100000    -11.80900000     -7.10600000
H     11.90700000    -11.25300000     -7.20000000
H     12.35400000    -12.60500000     -6.68700000
O     10.39800000      8.63400000     -7.01300000
H     10.34700000      9.48300000     -7.45200000
H      9.71600000      8.10800000     -7.43000000
O      9.18800000     -2.54300000     -0.88500000
H      8.82400000     -2.30800000     -0.03200000
H      9.44000000     -3.46200000     -0.79300000
O     -5.94300000      3.77900000      7.95800000
H     -5.71000000      2.85200000      7.90900000
H     -6.04300000      4.05000000      7.04500000
O     -1.46600000      4.48500000      0.85200000
H     -1.44500000      5.43900000      0.77200000
H     -1.82900000      4.18300000      0.01900000
O     10.01600000     13.08500000     -6.38000000
H      9.11500000     13.35400000     -6.20400000
H     10.53100000     13.88500000     -6.27400000
O     15.59600000     -8.14300000     -0.38500000
H     14.99200000     -8.84600000     -0.14600000
H     15.05000000     -7.35700000     -0.41600000
O      5.64400000     10.81500000     12.51100000
H      6.16200000     11.33400000     13.12600000
H      4.81900000     11.29300000     12.43000000
O    -16.27100000      3.33300000      7.74100000
H    -15.60800000      3.37200000      7.05200000
H    -16.23300000      2.43000000      8.05800000
O    -11.96600000      2.79200000     -1.97100000
H    -12.80400000      2.33000000     -1.98500000
H    -11.46400000      2.40000000     -2.68500000
O    -10.47600000      8.35400000    -11.77800000
H    -10.46300000      7.51800000    -11.31100000
H    -10.17600000      8.99300000    -11.13200000
O     -5.26900000     15.60400000     -7.24400000
H     -5.73000000     16.42900000     -7.09000000
H     -4.87100000     15.39100000     -6.40000000
O     -0.34000000      4.25800000     -3.71400000
H     -0.15000000      4.83700000     -2.97600000
H      0.51300000      4.09400000     -4.11600000
O     -4.07800000     11.60400000      3.33900000
H     -4.79800000     11.05500000      3.02900000
H     -3.31500000     11.02600000      3.32800000
O     -4.15900000     10.35900000     -0.57500000
H     -4.95800000     10.19000000     -1.07300000
H     -4.43500000     10.32000000      0.34100000
O     -0.78800000     10.57400000    -14.24200000
H     -1.43900000     10.83200000    -14.89500000
H     -0.14200000     11.28100000    -14.25400000
O      3.07800000     -8.54300000    -10.78200000
H      2.70100000     -8.57000000     -9.90300000
H      2.99700000     -9.44000000    -11.10500000
O      3.88800000     -5.08100000     14.62700000
H      4.22100000     -5.94400000     14.38300000
H      3.61100000     -4.68900000     13.79900000
O      1.26700000      6.99900000    -15.88800000
H      2.17300000      6.78900000    -15.66200000
H      0.74800000      6.33100000    -15.43900000
O     11.69800000     -7.57600000     -5.67300000
H     11.21200000     -6.77200000     -5.85700000
H     12.49200000     -7.50100000     -6.20200000
O      0.00800000      3.39300000     15.61700000
H      0.83200000      2.92400000     15.49000000
H     -0.60400000      2.72400000     15.92500000
O     -5.11900000     -7.30300000    -12.36500000
H     -4.59900000     -7.78600000    -13.00700000
H     -5.68600000     -6.73900000    -12.89200000
O     -5.27700000     11.86300000     -8.15200000
H     -5.81600000     12.64800000     -8.24100000
H     -4.44500000     12.18100000     -7.80100000
O      8.57200000     -3.91000000     -7.80900000
H      7.93000000     -3.20000000     -7.83800000
H      9.15100000     -3.68000000     -7.08300000
O     -0.41100000    -11.52300000    -11.67500000
H     -0.90200000    -11.51300000    -12.49600000
H     -0.51300000    -12.41600000    -11.34600000
O     -1.62000000     -7.75400000     -3.15900000
H     -1.21600000     -7.00400000     -3.59500000
H     -2.32200000     -7.37500000     -2.63100000
O      0.55000000     -2.01000000     -4.81400000
H     -0.12200000     -1.46000000     -4.41200000
H      0.30600000     -2.05000000     -5.73900000
O     -4.87800000     16.49800000      0.49600000
H     -4.22500000     15.84900000      0.23500000
H     -5.27700000     16.78100000     -0.32700000
O     -1.88800000    -12.53900000     10.68700000
H     -2.04900000    -12.78400000     11.59800000
H     -2.73800000    -12.23800000     10.36600000
O      1.53900000      5.11300000     10.82900000
H      2.06500000      4.59100000     10.22300000
H      1.66000000      6.01500000     10.53500000
O     15.10200000      8.06300000      5.77400000
H     15.04700000      7.87700000      4.83600000
H     15.65000000      8.84600000      5.83100000
O      5.32100000    -13.31800000     -5.58000000
H      5.63700000    -12.41500000     -5.61300000
H      4.97800000    -13.48400000     -6.45800000
O      7.03000000     15.65300000      1.86800000
H      7.69000000     15.91000000      2.51100000
H      7.42400000     14.91500000      1.40300000
O      7.91000000    -14.51300000     -5.29600000
H      6.99400000    -14.29800000     -5.47100000
H      8.31500000    -13.67300000     -5.07700000
O     -1.26200000    -18.19900000     -1.38200000
H     -0.81500000    -17.82400000     -0.62300000
H     -0.55800000    -18.41600000     -1.99200000
O     13.18600000     -2.65200000     -2.60300000
H     12.60400000     -2.40900000     -3.32400000
H     13.84400000     -3.21800000     -3.00700000
O    -10.40700000     -4.15900000      1.30200000
H     -9.83200000     -4.51500000      1.98000000
H    -11.04000000     -3.62500000      1.78100000
O     -6.40800000     -4.13300000     16.56900000
H     -6.69800000     -3.45000000     15.96400000
H     -5.57200000     -4.43100000     16.21100000
O     -1.78400000      7.08700000      0.42700000
H     -1.19400000      7.46600000      1.07800000
H     -1.51300000      7.48300000     -0.40100000
O     12.09500000      6.44200000     -7.23600000
H     12.38700000      6.67600000     -6.35500000
H     11.55000000      7.17900000     -7.51100000
O    -14.03700000      5.35200000      3.03100000
H    -14.69100000      5.97700000      2.71900000
H    -13.24200000      5.57600000      2.54800000
O     16.02900000     -8.22900000     -4.07200000
H     15.70100000     -8.02700000     -3.19500000
H     15.84100000     -7.44300000     -4.58500000
O     -3.49200000     16.52500000     -5.03900000
H     -3.39400000     16.36200000     -4.10100000
H     -2.75500000     17.09500000     -5.26100000
O     -0.69400000     -8.41000000     -9.62300000
H     -0.28200000     -8.82200000     -8.86400000
H     -0.39400000     -7.50100000     -9.59400000
O    -13.45100000     -3.34200000      7.93700000
H    -13.89900000     -3.78400000      7.21600000
H    -13.00700000     -2.60000000      7.52500000
O     -7.34200000     -4.39900000      7.51000000
H     -8.05300000     -4.53800000      8.13500000
H     -6.79500000     -3.72600000      7.91500000
O      2.20500000      9.95700000     -1.21400000
H      2.71300000     10.44200000     -1.86400000
H      2.57600000     10.22500000     -0.37300000
O      7.05200000      6.68200000      5.19100000
H      8.00000000      6.59200000      5.09300000
H      6.87400000      6.38600000      6.08400000
O    -14.73000000     -4.83200000      5.94000000
H    -15.13000000     -5.49800000      6.49900000
H    -14.57600000     -5.27900000      5.10800000
O     -5.60800000     -8.74100000      6.06400000
H     -6.18900000     -8.81400000      6.82100000
H     -4.76800000     -9.08100000      6.37200000
O      0.33100000     12.49700000      0.21400000
H     -0.34400000     12.27700000     -0.42800000
H      1.10800000     12.68700000     -0.31200000
O     10.38000000      9.14300000     -1.07700000
H     10.68200000      9.27900000     -1.97600000
H     11.05400000      8.59200000     -0.67900000
O      7.17100000      3.37300000     -0.79000000
H      6.28000000      3.63300000     -1.02500000
H      7.64300000      3.35800000     -1.62200000
O      3.66600000      8.85500000     -4.80800000
H      3.55300000      7.91400000     -4.94300000
H      4.53200000      8.93800000     -4.41000000
O      6.63900000    -15.89900000      0.35400000
H      5.74600000    -15.64100000      0.12500000
H      7.16400000    -15.64700000     -0.40500000
O      7.52400000     -4.34500000     13.63500000
H      6.69000000     -4.01300000     13.30200000
H      8.18500000     -3.79600000     13.21400000
O    -11.29000000     11.43000000     -6.96000000
H    -11.72000000     10.58900000     -6.80400000
H    -11.78000000     12.05200000     -6.42100000
O     12.65200000     -8.27100000      8.05200000
H     11.79100000     -8.08700000      8.42800000
H     12.47200000     -8.86600000      7.32400000
O     -4.51800000      5.38600000      5.37500000
H     -3.85700000      5.74100000      5.97000000
H     -4.01400000      4.98600000      4.66700000
O     -4.66700000      7.22100000     -8.48600000
H     -5.11200000      6.37900000     -8.58800000
H     -5.37500000      7.86300000     -8.44200000
O    -10.61300000     -4.42200000     -9.77400000
H    -10.19500000     -5.24400000    -10.03400000
H    -10.18300000     -3.75500000    -10.30900000
O     -7.72800000    -10.57600000     -8.84900000
H     -7.18800000    -10.75000000     -8.07800000
H     -7.10800000    -10.27600000     -9.51400000
O    -15.29400000     -0.11800000      1.02600000
H    -15.40200000      0.79600000      0.76500000
H    -15.33700000     -0.10100000      1.98300000
O     -7.38300000      0.55400000     -6.19300000
H     -6.67500000      0.87800000     -5.63600000
H     -7.19500000     -0.37800000     -6.30100000
O     -1.89400000    -10.20400000     14.65500000
H     -1.83600000     -9.37700000     15.13400000
H     -1.13300000    -10.70500000     14.94800000
O      4.54400000      3.58500000    -12.97100000
H      4.94900000      2.74400000    -12.76000000
H      5.28300000      4.17100000    -13.13600000
O     10.84600000      9.46600000      7.28300000
H     11.63100000      9.47200000      7.83100000
H     11.18000000      9.47600000      6.38600000
O     13.58300000      4.38100000      5.58000000
H     14.49700000      4.35700000      5.86400000
H     13.11700000      4.79200000      6.30900000
O     -3.94700000      4.24600000      2.46400000
H     -3.13100000      4.45800000      2.01200000
H     -4.62000000      4.30700000      1.78600000
O     17.29100000     -0.26200000      3.69600000
H     16.83900000     -0.98200000      4.13600000
H     17.91700000      0.06000000      4.34500000
O    -10.66700000     -6.96900000     -2.25400000
H    -11.07600000     -7.47700000     -1.55400000
H    -11.31800000     -6.96200000     -2.95600000
O     -2.97100000      0.71700000     13.31300000
H     -2.02900000      0.56400000     13.39300000
H     -3.37300000     -0.08500000     13.64800000
O     12.16600000     -3.28700000     -0.20800000
H     11.35100000     -3.77100000     -0.34100000
H     12.53300000     -3.18900000     -1.08600000
O     -5.13500000     -5.37500000     13.96400000
H     -4.65400000     -5.78200000     13.24400000
H     -4.45500000     -5.01900000     14.53500000
O      2.05300000      0.25900000     -8.57000000
H      1.55700000      1.04100000     -8.81300000
H      2.17900000      0.33900000     -7.62400000
O    -14.10300000     -4.02800000     10.49100000
H    -15.01600000     -4.07900000     10.20600000
H    -13.61000000     -3.87300000      9.68500000
O     -9.06600000     -1.18500000    -14.95300000
H     -8.88300000     -1.26400000    -14.01700000
H    -10.01100000     -1.03800000    -15.00100000
O     17.60900000     -1.22800000     -2.05900000
H     17.31900000     -1.51800000     -2.92400000
H     16.81100000     -0.92300000     -1.62900000
O     13.71000000     -6.37200000     -0.59700000
H     13.51100000     -6.65700000     -1.48900000
H     12.93000000     -6.60100000     -0.09200000
O     -5.63600000      9.90100000      1.96100000
H     -6.56800000      9.83500000      1.75200000
H     -5.46800000      9.16100000      2.54400000
O     -5.80100000     -7.59400000      1.07200000
H     -6.43300000     -8.27200000      0.83400000
H     -5.54000000     -7.81400000      1.96700000
O      4.09500000     13.34300000    -11.14000000
H      3.18200000     13.52800000    -11.36300000
H      4.42100000     12.82600000    -11.87600000
O    -12.54500000      2.49000000      9.36600000
H    -12.91000000      3.36800000      9.25700000
H    -12.69500000      2.06200000      8.52300000
O      3.95900000     -0.06000000     11.94300000
H      4.66300000      0.35100000     12.44300000
H      4.27700000     -0.06500000     11.04000000
O    -11.08500000     -7.89600000      4.67700000
H    -10.24100000     -8.25800000      4.94800000
H    -10.90000000     -6.97800000      4.48000000
O     -0.02400000      6.28600000      7.54900000
H     -0.65700000      6.85400000      7.10900000
H      0.81700000      6.51600000      7.15600000
O     -1.17200000      9.87300000     -8.20600000
H     -1.39100000      8.94600000     -8.11000000
H     -1.39100000     10.07800000     -9.11500000
O    -14.82500000     -8.92600000      3.45500000
H    -13.98000000     -9.26700000      3.74600000
H    -15.30300000     -9.69700000      3.14900000
O     -2.38400000      7.02600000      3.30400000
H     -2.60100000      6.36900000      2.64400000
H     -1.52500000      6.76100000      3.63300000
O     11.82000000     -7.71000000      1.11900000
H     11.01800000     -8.00400000      1.55200000
H     12.48600000     -7.73700000      1.80600000
O     -7.58800000      3.72800000    -14.93000000
H     -8.03000000      3.47000000    -14.12000000
H     -7.81800000      3.04200000    -15.55700000
O      4.82700000     -6.32600000      9.26800000
H      4.68400000     -6.31900000      8.32100000
H      4.75300000     -5.40900000      9.52900000
O    -10.50200000      3.26500000     -5.46300000
H    -10.32400000      2.39300000     -5.81600000
H    -11.40900000      3.44300000     -5.71200000
O      2.77400000     -4.15700000     12.34900000
H      2.39900000     -3.35300000     12.70700000
H      3.02200000     -3.92700000     11.45300000
O      1.49600000     -2.80800000     15.60700000
H      2.37400000     -2.73900000     15.98100000
H      1.51000000     -2.22000000     14.85200000
O      5.37100000      6.44600000      1.23300000
H      5.23100000      6.14300000      0.33500000
H      5.60200000      7.37000000      1.14100000
O     -9.54900000      7.42500000      4.39900000
H     -8.70700000      7.30500000      4.83800000
H     -9.58600000      6.71800000      3.75500000
O     -8.05600000     -6.14800000     -0.28300000
H     -8.00000000     -6.88300000      0.32700000
H     -8.72000000     -6.41400000     -0.91900000
O     -9.91900000      3.75700000      8.61200000
H     -9.94400000      3.28400000      7.78000000
H    -10.45100000      3.22600000      9.20500000
O    -12.23600000    -10.28000000      3.80000000
H    -11.64600000    -10.49400000      3.07700000
H    -11.94900000     -9.41700000      4.09700000
O      3.68700000      1.50900000      2.81900000
H      3.65100000      2.31000000      2.29500000
H      3.82200000      1.81500000      3.71600000
O     -2.82400000     -8.26700000    -14.15100000
H     -1.96000000     -7.96000000    -13.87500000
H     -3.11100000     -7.62300000    -14.79800000
O    -14.12200000     -8.04100000     -3.09000000
H    -13.83300000     -8.48700000     -2.29400000
H    -14.54400000     -8.72500000     -3.60900000
O     -0.40800000     15.30600000      4.40800000
H     -0.41900000     14.50200000      3.88900000
H      0.15900000     15.90100000      3.91600000
O      7.90600000    -14.93000000     -2.19900000
H      8.62800000    -14.38400000     -1.88900000
H      7.62500000    -14.51700000     -3.01500000
O      5.63000000     -9.05500000     -9.74000000
H      4.91600000     -8.59500000    -10.18000000
H      5.54800000     -9.96200000    -10.03400000
O     -5.82600000     -8.92700000    -10.21800000
H     -4.95000000     -9.13800000     -9.89500000
H     -5.67200000     -8.41300000    -11.01100000
O     -5.56300000      0.45400000     -4.07500000
H     -5.25200000      0.52100000     -3.17200000
H     -5.02000000     -0.23200000     -4.46400000
O      8.12000000     -6.79500000      3.98500000
H      8.56200000     -7.22900000      3.25500000
H      8.21200000     -7.40400000      4.71700000
O     -0.82200000     15.22500000     -7.32900000
H     -1.10900000     14.69600000     -6.58500000
H     -1.58700000     15.26700000     -7.90200000
O     -9.06600000     -1.97700000      6.96500000
H     -8.96100000     -1.93100000      6.01400000
H     -8.43800000     -1.34100000      7.30600000
O      3.45100000    -12.36300000      9.16800000
H      3.47000000    -12.90900000      9.95400000
H      2.52300000    -12.17600000      9.02900000
O     -7.18300000     -5.88400000    -13.70900000
H     -7.74900000     -6.28200000    -14.37100000
H     -6.77900000     -5.14000000    -14.15400000
O     -2.77700000      4.85700000     17.75400000
H     -3.36600000      4.47200000     18.40200000
H     -3.15100000      4.60500000     16.91000000
O     -0.84500000      5.27600000    -11.11700000
H     -0.41000000      6.04500000    -10.75000000
H     -1.77900000      5.45200000    -11.00400000
O     -4.93400000      3.51900000    -14.17400000
H     -4.87400000      3.21100000    -13.26900000
H     -5.87300000      3.61200000    -14.33300000
O    -10.07800000      5.33000000     -8.69000000
H    -10.31800000      4.69100000     -9.36200000
H     -9.27200000      5.73000000     -9.01700000
O    -10.16800000      1.01500000     10.65900000
H    -10.51500000      0.37400000     10.03800000
H     -9.25500000      1.13000000     10.39900000
O      1.14200000     17.01600000     -6.65000000
H      0.35500000     16.47200000     -6.67700000
H      0.81200000     17.91300000     -6.59300000
O      0.86000000      4.00100000      2.38900000
H      0.11800000      4.05100000      1.78600000
H      0.57100000      3.39900000      3.07500000
O     -0.72900000     -9.88100000     -4.37000000
H     -0.88600000     -9.16500000     -3.75500000
H      0.16800000    -10.16200000     -4.18700000
O      8.72200000      0.50500000     -6.36600000
H      9.11900000     -0.36500000     -6.32900000
H      9.45000000      1.10800000     -6.21200000
O      4.86300000     -3.17900000      3.33200000
H      4.07300000     -3.44800000      2.86300000
H      5.28000000     -4.00100000      3.59000000
O     -2.29100000      1.38500000     15.99900000
H     -1.75800000      1.17800000     15.23100000
H     -2.94900000      0.69000000     16.02800000
O     -9.17800000    -10.88000000    -11.33600000
H     -8.58700000    -10.43600000    -11.94400000
H     -8.83000000    -10.67000000    -10.46900000
O      5.09400000     -3.19300000     10.54800000
H      5.13200000     -2.84200000     11.43800000
H      5.99800000     -3.15200000     10.23600000
O     -4.64500000     -0.78400000    -10.56100000
H     -5.06900000     -0.40000000     -9.79300000
H     -5.21700000     -0.55200000    -11.29200000
O      5.55000000    -13.75000000      5.86200000
H      5.40900000    -13.53700000      6.78500000
H      4.76700000    -13.42500000      5.41900000
O     -2.27200000     -1.99700000      4.86400000
H     -2.43200000     -2.55200000      5.62700000
H     -3.02000000     -2.16000000      4.28900000
O      6.12100000    -16.65700000     -2.99100000
H      5.35700000    -16.12300000     -3.20800000
H      6.73500000    -16.04300000     -2.58800000
O      1.20300000    -11.35100000      1.56500000
H      1.12200000    -10.63900000      2.20000000
H      0.31900000    -11.71200000      1.49700000
O      4.44600000     -5.44400000    -14.60300000
H      3.97100000     -6.24500000    -14.38100000
H      5.31800000     -5.57000000    -14.22800000
O     -8.43800000    -11.01700000     -2.29200000
H     -8.53900000    -11.05300000     -3.24300000
H     -7.55000000    -11.33700000     -2.13300000
O     14.27800000     -3.35400000     -6.91200000
H     13.94000000     -3.37100000     -7.80700000
H     14.46000000     -4.27100000     -6.70600000
O      3.82900000     -4.83400000    -11.68400000
H      3.62000000     -4.79100000    -12.61700000
H      3.31400000     -5.57200000    -11.35800000
O    -13.36500000     -8.55000000      6.17300000
H    -12.48700000     -8.33400000      5.85700000
H    -13.27400000     -9.42300000      6.55500000
O      8.15500000      2.94100000     -9.84700000
H      8.76400000      2.32400000    -10.25200000
H      7.57600000      3.20900000    -10.56000000
O     10.69700000     -1.26200000     -8.32900000
H     11.55300000     -0.83500000     -8.34600000
H     10.56000000     -1.48900000     -7.40900000
O     13.55800000     -0.77700000      8.35000000
H     12.69500000     -0.61800000      7.96700000
H     14.05000000     -1.21700000      7.65700000
O      4.29400000      6.56600000    -11.68000000
H      3.52400000      6.53000000    -12.24800000
H      4.37700000      7.49000000    -11.44700000
O     15.93400000      4.21100000      4.27000000
H     15.50000000      4.81800000      3.67100000
H     16.74000000      3.96300000      3.81700000
O     10.39100000      9.58800000     -3.87200000
H      9.51700000      9.27800000     -3.63400000
H     10.28300000      9.96300000     -4.74600000
O    -17.24400000      0.67400000      4.27800000
H    -17.31200000      1.47000000      4.80600000
H    -17.85100000      0.06000000      4.69200000
O     14.98600000      9.38500000     -0.01500000
H     15.55700000      9.24900000      0.74100000
H     14.56200000     10.22600000      0.15500000
O      4.54300000     -6.40500000      6.66600000
H      5.07000000     -7.19600000      6.55400000
H      4.79900000     -5.84200000      5.93600000
O     -8.10200000      2.32000000     -3.17700000
H     -7.39700000      2.31200000     -3.82400000
H     -8.50000000      1.45200000     -3.24500000
O      0.49900000     10.38500000    -11.27500000
H     -0.39800000     10.06500000    -11.18200000
H      0.57800000     10.61200000    -12.20200000
O      3.15100000     -4.95300000     -1.35900000
H      3.18500000     -4.47400000     -2.18700000
H      2.22800000     -5.18200000     -1.25300000
O    -13.70200000      3.20400000      0.51900000
H    -14.47900000      3.11200000      1.06900000
H    -14.00500000      2.98900000     -0.36300000
O    -17.88000000     -1.40800000      2.67100000
H    -17.02600000     -1.70000000      2.99000000
H    -18.02600000     -0.56900000      3.10800000
O    -12.14500000     -4.21000000     -3.94900000
H    -13.09600000     -4.32500000     -3.96000000
H    -11.93400000     -4.04800000     -3.03000000
O     -2.12400000     -7.63700000     15.99700000
H     -1.54400000     -7.04500000     15.51800000
H     -1.65000000     -7.83500000     16.80500000
O     -1.92000000     -7.69700000      9.72700000
H     -1.89500000     -8.35500000     10.42300000
H     -2.10500000     -8.19700000      8.93200000
O      7.08500000     13.60900000     -6.38800000
H      6.91400000     14.27500000     -7.05300000
H      6.59300000     12.84300000     -6.68400000
O      2.45800000    -11.14700000    -11.45300000
H      1.58000000    -11.39200000    -11.74500000
H      2.64000000    -11.73600000    -10.72000000
O      0.42400000     -2.20900000      5.02500000
H      0.65200000     -1.30300000      4.81900000
H     -0.52900000     -2.24100000      4.94000000
O      2.05200000    -10.18700000     -3.82800000
H      2.34700000    -10.00500000     -2.93600000
H      2.41200000     -9.47100000     -4.35100000
O     12.15000000     -4.29400000      4.97400000
H     11.78900000     -5.15200000      5.19800000
H     12.17800000     -4.28700000      4.01800000
O      5.05400000     -0.05300000     -4.18400000
H      5.79100000      0.39200000     -4.60300000
H      5.44900000     -0.80500000     -3.74300000
O      6.18000000     12.57500000     -9.25400000
H      5.80100000     12.06500000     -8.53800000
H      5.43800000     12.77600000     -9.82400000
O     -1.20400000     -9.03600000     -0.04600000
H     -1.11300000     -9.49900000      0.78700000
H     -0.31300000     -8.76300000     -0.26700000
O      2.36200000     15.53000000      0.07300000
H      2.01000000     14.96300000     -0.61400000
H      3.12300000     15.94800000     -0.32900000
O      3.96000000     14.81600000     -5.93700000
H      4.56100000     15.13200000     -6.61200000
H      3.12700000     15.24300000     -6.14000000
O      2.13900000      4.40900000    -13.75700000
H      2.89200000      4.10300000    -13.25100000
H      1.70400000      5.03800000    -13.18200000
O      5.96100000      5.01100000      3.40100000
H      5.82500000      5.53900000      2.61400000
H      6.38900000      5.60600000      4.01700000
O      4.26800000     -1.34700000     -9.31700000
H      3.67100000     -0.72800000     -8.89800000
H      4.96800000     -1.47500000     -8.67700000
O     -6.10000000     -3.23200000     12.21300000
H     -5.60000000     -2.57100000     12.69300000
H     -5.76000000     -4.06800000     12.53200000
O      3.42800000     -7.71900000     11.03400000
H      3.92400000     -8.52700000     11.16500000
H      3.90400000     -7.25500000     10.34500000
O     -2.05300000      0.88700000      5.26500000
H     -1.99100000      1.08900000      6.19800000
H     -2.02800000     -0.06900000      5.22400000
O     10.32200000      2.76900000     13.28800000
H     10.78000000      2.72400000     12.44900000
H     10.06100000      1.86600000     13.46700000
O     11.16900000     13.82800000     -0.55800000
H     11.37000000     14.75500000     -0.68800000
H     10.38200000     13.67800000     -1.08200000
O     -4.60200000     -7.74900000     -1.72800000
H     -5.03700000     -7.16400000     -2.34700000
H     -4.98100000     -7.52300000     -0.87800000
O      1.25000000      3.48500000    -10.54300000
H      0.65600000      4.22200000    -10.68700000
H      1.96600000      3.85300000    -10.02500000
O      6.80500000      2.06100000     -5.43000000
H      6.37000000      2.55400000     -6.12600000
H      7.56700000      1.66800000     -5.85600000
O      9.33500000     -4.04400000    -10.38000000
H      8.56000000     -4.54000000    -10.64700000
H      9.24800000     -3.95800000     -9.43100000
O      7.71900000     12.16300000      1.19100000
H      7.45700000     12.16500000      2.11100000
H      8.32300000     11.42400000      1.11500000
O     -1.42000000      9.58000000     11.97300000
H     -2.19800000      9.87400000     11.49800000
H     -1.65000000      9.68600000     12.89600000
O    -12.09500000     -0.28200000     -0.21200000
H    -12.60500000      0.52600000     -0.27300000
H    -11.45800000     -0.11200000      0.48200000
O      4.37200000     15.49900000      4.68200000
H      4.96100000     15.44700000      5.43500000
H      4.74100000     16.19400000      4.13700000
O    -12.85800000      5.77500000     -1.89400000
H    -12.62100000      4.88000000     -1.65400000
H    -12.01900000      6.22400000     -2.00200000
O      6.08000000     -3.15000000    -11.93600000
H      5.17100000     -2.85200000    -11.90500000
H      6.12100000     -3.86000000    -11.29600000
O      1.53000000      7.47900000     15.30900000
H      0.78100000      7.05800000     15.73100000
H      1.78300000      6.87400000     14.61200000
O      6.10700000     -0.58600000     -7.27800000
H      5.84300000      0.23400000     -7.69500000
H      6.99300000     -0.41800000     -6.95800000
O     -5.05000000     -0.65300000     16.10600000
H     -5.87300000     -0.16600000     16.11500000
H     -4.96100000     -0.99200000     16.99700000
O      2.33000000    -13.06300000     -9.32800000
H      3.00600000    -13.62600000     -8.95000000
H      1.84800000    -13.63600000     -9.92400000
O      5.60900000    -12.25400000     -9.13800000
H      5.38600000    -12.35500000    -10.06300000
H      6.15600000    -13.01400000     -8.94000000
O     -8.52800000    -12.73700000      1.40300000
H     -8.62400000    -12.17700000      2.17300000
H     -8.56500000    -13.62800000      1.74800000
O      3.15400000     -7.81700000     -4.55500000
H      2.66700000     -7.02400000     -4.33100000
H      3.68400000     -7.56700000     -5.31200000
O      6.83700000      4.72000000    -13.64900000
H      7.58400000      5.24400000    -13.36100000
H      7.06800000      4.44000000    -14.53400000
O     -9.14300000      9.38000000      9.49800000
H     -8.34500000      8.99200000      9.13900000
H     -8.91500000      9.60100000     10.40100000
O    -12.57500000      8.33100000     -6.55800000
H    -12.75600000      7.97300000     -7.42700000
H    -12.67600000      7.58600000     -5.96600000
O     -6.54900000    -16.12100000      3.76800000
H     -5.79100000    -15.63000000      3.45000000
H     -6.54000000    -16.93100000      3.25800000
O     -8.71900000     -3.33800000     -0.66600000
H     -9.45300000     -3.40800000     -0.05600000
H     -8.28700000     -4.19100000     -0.62100000
O     16.60100000      6.44400000     -4.56300000
H     16.59500000      7.03700000     -5.31400000
H     15.68500000      6.18900000     -4.45200000
O      5.52500000      1.11200000    -12.32600000
H      4.71800000      0.60300000    -12.40300000
H      5.92700000      0.80100000    -11.51500000
O     -8.15300000     14.30500000     -6.51300000
H     -8.28000000     15.23100000     -6.71900000
H     -8.49700000     13.84100000     -7.27600000
O     -0.36600000     -2.22200000     -7.12000000
H     -1.29700000     -2.43200000     -7.19000000
H      0.00300000     -2.48700000     -7.96300000
O     -6.40500000     12.36800000      7.52600000
H     -5.59600000     12.47200000      7.02700000
H     -6.11500000     12.23900000      8.42900000
O     -6.12000000    -13.37800000     -3.21500000
H     -5.89200000    -13.74300000     -4.07000000
H     -5.71400000    -12.51100000     -3.20900000
O     12.67500000    -11.99400000     -2.79300000
H     13.59600000    -11.73900000     -2.74000000
H     12.28300000    -11.35300000     -3.38500000
O     -6.39300000      9.46200000     -8.43900000
H     -5.80600000     10.21800000     -8.43300000
H     -7.24800000      9.82100000     -8.20200000
O      7.09500000      0.80100000      3.53100000
H      6.48200000      0.12800000      3.23600000
H      7.05400000      1.47700000      2.85400000
O      3.66800000     13.64900000      7.86600000
H      3.53200000     14.58400000      7.71500000
H      3.32600000     13.49700000      8.74800000
O     17.09900000     -2.29000000     -7.30300000
H     17.22300000     -1.67300000     -8.02400000
H     16.14900000     -2.33700000     -7.18900000
O     -8.65500000     -6.47300000     11.59700000
H     -8.19500000     -6.43200000     12.43600000
H     -9.42600000     -5.92000000     11.71800000
O      4.87000000     -7.67100000     -6.92000000
H      5.31100000     -8.45000000     -7.25900000
H      5.57900000     -7.11700000     -6.59200000
O     13.00600000     -0.67600000      0.68600000
H     12.56000000     -0.05400000      0.11100000
H     12.71800000     -1.53500000      0.38000000
O     -7.53900000      4.01300000     -6.69200000
H     -8.45700000      3.99100000     -6.42100000
H     -7.04900000      4.08500000     -5.87300000
O    -12.27800000     -2.95200000     -1.56000000
H    -12.07000000     -2.18000000     -1.03400000
H    -13.19200000     -3.14600000     -1.35100000
O     13.26300000     -4.35600000      2.09500000
H     14.17100000     -4.21900000      1.82500000
H     12.74300000     -4.02900000      1.36200000
O     15.59200000      3.36900000      7.64600000
H     15.53600000      3.74200000      8.52600000
H     16.13300000      3.98800000      7.15700000
O    -10.23000000     -4.48300000      7.95300000
H     -9.77800000     -3.99300000      7.26600000
H    -10.46500000     -3.82200000      8.60400000
O    -15.45000000      6.26200000      0.00200000
H    -15.90900000      6.81900000     -0.62800000
H    -14.60800000      6.07600000     -0.41300000
O      0.51400000     -7.08900000    -15.44700000
H      0.88800000     -7.11700000    -16.32700000
H      1.06100000     -7.68400000    -14.93500000
O      1.11700000     10.34400000     12.38200000
H      1.15800000     11.29700000     12.30200000
H      0.21700000     10.12200000     12.14400000
O     -5.83900000      4.77600000     -9.02800000
H     -5.83400000      3.97500000     -9.55000000
H     -6.47000000      4.60300000     -8.32900000
O      8.53400000      9.97600000      6.07500000
H      9.39000000      9.73700000      6.43000000
H      8.67200000     10.83400000      5.67400000
O      0.18300000    -16.47800000     -7.55500000
H      0.16000000    -15.99800000     -6.72700000
H     -0.69500000    -16.36800000     -7.92000000
O      3.47600000     10.99400000      0.92800000
H      3.60400000     11.94100000      0.98500000
H      3.82000000     10.65600000      1.75600000
O    -10.60300000     -7.20200000     -7.96400000
H     -9.82700000     -6.66300000     -8.11800000
H    -11.13200000     -6.69200000     -7.35100000
O      3.54400000      4.20500000      1.67800000
H      3.96100000      4.83600000      2.26400000
H      2.60600000      4.32900000      1.82000000
O      7.37900000      8.95200000     11.40900000
H      6.52100000      9.24600000     11.71400000
H      7.47400000      9.34800000     10.54200000
O      3.79400000     -1.71000000     16.65400000
H      3.72100000     -1.67000000     17.60800000
H      4.44700000     -1.04600000     16.43600000
O     -3.94900000     -0.97800000     10.00600000
H     -4.37000000     -0.95500000     10.86500000
H     -4.14000000     -1.85200000      9.66700000
O     13.75700000      1.82400000     -6.53000000
H     14.44100000      2.28100000     -6.04100000
H     12.93900000      2.20700000     -6.21200000
O     -4.38200000      2.35600000    -16.64100000
H     -4.56300000      2.80000000    -15.81200000
H     -4.48600000      3.03800000    -17.30500000
O      3.16000000    -16.87000000     -6.43700000
H      2.44200000    -16.70500000     -7.04700000
H      3.05700000    -16.20300000     -5.75800000
O     -9.59100000     -2.44800000     -5.80700000
H     -8.64000000     -2.54600000     -5.83600000
H     -9.80000000     -2.40600000     -4.87400000
O    -13.78300000    -10.73900000     -1.62400000
H    -14.71900000    -10.66500000     -1.80800000
H    -13.55000000    -11.62100000     -1.91500000
O      1.99900000     16.85100000      3.04100000
H      2.92500000     16.76700000      3.27000000
H      1.89100000     16.28900000      2.27400000
O      0.54400000      2.81100000    -15.19900000
H     -0.33100000      2.89500000    -14.82100000
H      1.06000000      3.48900000    -14.76100000
O      0.07800000     10.70500000      4.07400000
H     -0.29400000     11.02300000      4.89600000
H     -0.68200000     10.48500000      3.53600000
O      8.53100000      3.40800000     15.61100000
H      9.36700000      3.65900000     16.00600000
H      8.77200000      3.00800000     14.77600000
O     -7.43600000      7.06100000     -0.29800000
H     -7.03600000      7.70400000     -0.88400000
H     -8.11400000      6.64400000     -0.82900000
O     -9.28400000    -11.96800000      7.77300000
H     -9.91600000    -12.06700000      8.48500000
H     -9.37900000    -12.76700000      7.25500000
O      4.38500000     10.62500000    -12.25900000
H      5.28900000     10.35600000    -12.09200000
H      4.34600000     10.75800000    -13.20500000
O     -2.05500000      3.45800000     -1.80600000
H     -1.26000000      3.56500000     -2.32700000
H     -2.03000000      2.54700000     -1.51400000
O     -3.22500000     -5.53500000     -6.29700000
H     -2.31400000     -5.79200000     -6.44000000
H     -3.24100000     -5.19800000     -5.40200000
O      0.89300000     13.10200000     -6.99900000
H      0.45100000     13.76200000     -7.53300000
H      0.49800000     13.19200000     -6.13200000
O      2.10800000     10.64800000     -7.57800000
H      1.83200000     11.56000000     -7.48900000
H      1.87700000     10.41500000     -8.47700000
O    -16.30900000      2.22400000      1.53300000
H    -16.76200000      2.41100000      0.71100000
H    -17.00000000      2.23200000      2.19500000
O      1.47900000     13.72800000     -1.99100000
H      2.26400000     13.66400000     -2.53600000
H      0.75900000     13.80900000     -2.61700000
O      2.87200000      1.00700000     15.44500000
H      3.63600000      0.51500000     15.14500000
H      3.13400000      1.92500000     15.37200000
O      0.77400000      0.30200000     17.39900000
H      1.48100000      0.40500000     16.76200000
H      1.03200000     -0.45800000     17.92100000
O    -12.29500000      8.75500000      5.13800000
H    -11.35900000      8.64300000      5.30500000
H    -12.34800000      8.95700000      4.20400000
O     -1.31000000      7.09600000     10.78000000
H     -1.20600000      8.00300000     11.07000000
H     -1.07000000      6.57200000     11.54400000
O     -8.69800000    -14.89500000     -3.72000000
H     -8.24400000    -14.14800000     -3.33100000
H     -8.01000000    -15.54200000     -3.87100000
O     -1.73000000      3.90200000     -7.94600000
H     -1.37000000      3.96900000     -8.83100000
H     -0.98800000      3.63000000     -7.40600000
O      1.72000000    -15.51300000     -3.10300000
H      1.01700000    -15.40400000     -3.74400000
H      1.48100000    -16.30100000     -2.61600000
O     -5.44800000      0.92000000     -0.93200000
H     -5.36500000      0.55000000     -0.05300000
H     -5.56700000      1.85900000     -0.78700000
O     -1.63500000     -0.59100000     -4.46200000
H     -2.16400000     -0.30500000     -3.71700000
H     -1.95700000     -0.07000000     -5.19800000
O     -0.15800000     -9.09500000     -6.95500000
H      0.15600000     -9.69100000     -6.27600000
H     -1.10700000     -9.07200000     -6.83300000
O      5.32400000    -10.81500000     -6.96500000
H      4.38900000    -10.68400000     -6.81000000
H      5.38800000    -11.01100000     -7.90000000
O     -3.26000000     -2.04000000    -12.77700000
H     -3.64500000     -1.40900000    -12.16900000
H     -3.74200000     -1.90900000    -13.59400000
O     13.20900000      7.08400000     -4.53400000
H     13.47200000      7.60500000     -3.77500000
H     12.28800000      6.87900000     -4.37600000
O      3.53400000      3.81100000     15.43100000
H      3.24900000      4.59900000     14.96800000
H      3.06100000      3.83700000     16.26300000
O    -13.01800000      6.24700000      6.76700000
H    -12.88800000      6.34800000      5.82400000
H    -12.84000000      7.11600000      7.12800000
O    -10.44000000    -13.08200000     -1.81800000
H     -9.68900000    -12.49700000     -1.91600000
H    -11.04900000    -12.80700000     -2.50400000
O     10.18000000      1.43300000    -11.12700000
H      9.81700000      0.60000000    -10.82700000
H     11.09300000      1.41400000    -10.83900000
O      8.37600000    -11.67800000      3.49300000
H      7.85200000    -11.61300000      4.29200000
H      9.01300000    -12.36800000      3.68000000
O     -8.80200000     10.66300000     -7.59500000
H     -8.42600000     11.53700000     -7.69800000
H     -9.60500000     10.80500000     -7.09500000
O     15.74300000      2.15700000     -1.67000000
H     15.65500000      1.63200000     -2.46600000
H     15.68400000      1.52200000     -0.95600000
O      1.61400000      0.29200000      5.06700000
H      1.99500000      0.75800000      4.32300000
H      1.43300000      0.97600000      5.71100000
O     -7.10500000     -8.61400000     -4.85000000
H     -7.94000000     -8.95400000     -5.17400000
H     -6.61700000     -8.38600000     -5.64100000
O     -0.73200000     -6.55300000     13.90500000
H      0.04200000     -6.65900000     13.35100000
H     -0.91700000     -5.61400000     13.88000000
O     -1.50900000     17.34500000      2.52200000
H     -1.59300000     16.96900000      1.64500000
H     -1.81200000     16.65300000      3.10900000
O     10.82300000      5.74100000     -1.19900000
H     11.40100000      6.38700000     -0.79100000
H     11.20300000      4.89600000     -0.95800000
O     -2.81500000      7.49500000      8.44900000
H     -2.41700000      7.74100000      7.61400000
H     -2.07400000      7.26500000      9.00900000
O      5.63300000    -10.65800000      8.59800000
H      6.15900000    -11.06500000      9.28600000
H      4.85000000    -11.20600000      8.54000000
O      2.93600000     -9.24800000      5.59100000
H      3.79600000     -9.08100000      5.97900000
H      3.07200000    -10.00700000      5.02400000
O     -0.42200000     12.92200000     -4.01800000
H     -1.31500000     12.80000000     -4.34100000
H     -0.34000000     12.29500000     -3.30000000
O     -8.88000000     -7.29700000      8.99400000
H     -9.33400000     -6.62700000      8.48300000
H     -9.06900000     -7.07400000      9.90500000
O      6.79200000    -11.85200000     10.92100000
H      7.12200000    -12.71900000     11.15500000
H      7.57500000    -11.30700000     10.85500000
O     13.25900000      0.26300000     -8.79000000
H     13.37800000      0.69200000     -7.94300000
H     14.14200000      0.20200000     -9.15400000
O    -11.12300000      3.76300000    -10.82400000
H    -11.46100000      3.17500000    -11.50000000
H    -11.58100000      3.49900000    -10.02600000
O     -6.63600000    -16.24900000     -5.45000000
H     -7.20300000    -16.45000000     -6.19400000
H     -6.20500000    -15.42900000     -5.69100000
O     15.70800000      1.32000000      2.07000000
H     14.97800000      1.30000000      2.68900000
H     16.40000000      0.81700000      2.49800000
O     -0.03600000    -15.11200000     -0.59400000
H     -0.96400000    -15.34600000     -0.56900000
H      0.13300000    -14.89900000     -1.51200000
O      7.52700000      2.29300000      5.89900000
H      8.11600000      3.04000000      5.79000000
H      7.72500000      1.72100000      5.15700000
O      2.89000000      3.09800000      8.88200000
H      3.69200000      2.57500000      8.88900000
H      3.13500000      3.90600000      8.43000000
O     -1.84800000      4.29100000      8.83700000
H     -1.12800000      4.78500000      8.44500000
H     -2.22200000      4.88700000      9.48600000
O     -1.94800000     11.65100000     -1.25700000
H     -2.71300000     11.10400000     -1.07500000
H     -1.33200000     11.06200000     -1.69200000
O     -5.11500000    -10.28900000      2.22000000
H     -5.00600000     -9.43200000      2.63200000
H     -4.30700000    -10.75900000      2.42500000
O     -3.94100000    -16.82700000     -2.44000000
H     -3.02200000    -16.84900000     -2.70800000
H     -4.14100000    -15.89500000     -2.34800000
O    -12.56300000      6.59100000    -11.20400000
H    -12.12500000      5.74200000    -11.25000000
H    -12.87700000      6.74800000    -12.09500000
O     -2.30600000     -3.73400000      7.06100000
H     -1.89400000     -3.09600000      7.64400000
H     -1.59200000     -4.31500000      6.79900000
O      2.50200000      5.36400000      5.77200000
H      2.76700000      5.41900000      6.69100000
H      3.12400000      4.75000000      5.38100000
O    -12.03500000    -11.75000000     -3.68700000
H    -12.00000000    -11.68500000     -4.64200000
H    -11.86800000    -10.85900000     -3.38000000
O      1.92200000      5.36500000     13.60800000
H      2.57900000      4.74000000     13.30300000
H      1.10200000      5.05800000     13.22300000
O      2.79700000      9.59300000    -10.18300000
H      3.57700000      9.83200000    -10.68500000
H      2.06800000      9.95000000    -10.69000000
O      9.10300000     -8.21100000      1.67400000
H      9.11300000     -7.88100000      0.77600000
H      9.13100000     -9.16300000      1.57900000
O      3.78000000    -10.74700000      0.60900000
H      2.96800000    -10.85900000      1.10300000
H      3.61700000    -11.19200000     -0.22300000
O     -4.17500000      5.09200000     -2.41500000
H     -3.80100000      5.88800000     -2.79300000
H     -3.42300000      4.51500000     -2.28000000
O     -6.21300000     -4.16700000     -5.44600000
H     -6.67900000     -4.57700000     -4.71700000
H     -5.35100000     -4.58300000     -5.44200000
O     11.22900000     13.15700000      2.20100000
H     11.07400000     14.09400000      2.31900000
H     11.44800000     13.06500000      1.27300000
O      4.75200000    -10.22900000     11.66100000
H      5.34000000     -9.97900000     12.37400000
H      5.18100000    -10.97900000     11.24900000
O      3.18500000      6.91800000      3.66000000
H      3.20500000      6.45800000      4.49800000
H      4.09000000      7.19200000      3.51500000
O      1.92600000      0.26000000     -5.84900000
H      2.69800000      0.14000000     -5.29600000
H      1.30500000     -0.39900000     -5.53900000
O     -1.47300000     11.16000000      6.22600000
H     -2.40400000     11.34400000      6.35400000
H     -1.02400000     11.79200000      6.78700000
O     14.62200000      3.27100000     -9.01200000
H     14.54200000      2.54700000     -8.39100000
H     15.50000000      3.17500000     -9.38100000
O      9.34800000      0.04900000     13.54200000
H      8.87400000     -0.52400000     14.14500000
H     10.25100000     -0.26800000     13.57000000
O     -1.03000000      8.10100000     -1.83200000
H     -1.27100000      7.89600000     -2.73500000
H     -0.73900000      9.01200000     -1.86200000
O     -1.30400000    -11.07000000      5.30200000
H     -0.52500000    -10.51700000      5.25200000
H     -0.97500000    -11.92200000      5.58800000
O      2.17400000     -7.95700000     14.85200000
H      2.06500000     -8.87000000     14.58400000
H      1.85100000     -7.44900000     14.10800000
O    -11.62400000      0.98400000      4.86000000
H    -12.40900000      1.46500000      5.12300000
H    -10.93600000      1.31500000      5.43700000
O     -5.19100000     10.38500000     13.32000000
H     -4.78400000     11.17800000     12.97200000
H     -4.61000000      9.67600000     13.04700000
O    -12.30600000     -6.36900000      8.71500000
H    -13.13300000     -6.25800000      8.24600000
H    -11.71400000     -5.73400000      8.31100000
O     12.99100000      2.26700000    -11.41500000
H     13.32000000      1.95800000    -12.25900000
H     13.77500000      2.53300000    -10.93500000
O    -12.64100000     -2.40100000      1.73400000
H    -12.88500000     -1.75800000      1.06800000
H    -13.46200000     -2.60400000      2.18300000
O     10.59200000    -15.15000000      0.28700000
H     11.51900000    -15.31200000      0.46300000
H     10.36800000    -14.40800000      0.84800000
O      9.71900000     -3.15100000      6.50100000
H     10.41200000     -3.19900000      5.84200000
H      9.16200000     -2.42800000      6.21200000
O      8.25800000      3.20600000     -3.21900000
H      7.54200000      2.64600000     -3.52200000
H      8.41800000      3.80400000     -3.94800000
O     11.13500000    -10.24000000     -4.30400000
H     11.34300000     -9.55100000     -4.93500000
H     11.03600000     -9.78000000     -3.47100000
O    -15.89300000     -4.48100000     -8.35800000
H    -15.00900000     -4.22300000     -8.61700000
H    -15.96200000     -5.39800000     -8.62300000
O      1.47300000     -4.25600000    -15.35000000
H      2.32700000     -4.47900000    -15.71800000
H      1.02500000     -5.09600000    -15.25400000
O     -5.82000000    -10.97300000     -6.83500000
H     -5.45700000    -10.14400000     -7.14700000
H     -6.06600000    -10.80000000     -5.92600000
O      0.96600000      9.58400000      7.61800000
H      1.68500000      9.06600000      7.25600000
H      0.25400000      9.47900000      6.98700000
O    -14.87100000      4.22800000      5.28400000
H    -14.80900000      4.34400000      4.33600000
H    -15.26400000      5.04100000      5.60000000
O      7.48100000     -1.09600000     11.76400000
H      7.19100000     -0.20900000     11.54700000
H      8.19300000     -0.96900000     12.39000000
O    -13.54000000      7.37500000     -8.88200000
H    -14.35000000      7.86000000     -9.03800000
H    -13.22200000      7.15200000     -9.75700000
O      7.75200000      1.28400000    -13.93300000
H      7.46300000      0.51500000    -14.42500000
H      7.06700000      1.42100000    -13.27800000
O     -4.05100000     -5.68000000      5.41100000
H     -4.00100000     -4.73300000      5.53800000
H     -3.24400000     -6.01700000      5.80000000
O     -1.66500000    -10.64600000    -14.49900000
H     -1.18000000    -10.19700000    -15.19100000
H     -2.19700000     -9.96000000    -14.09500000
O     -8.35600000      3.18000000     -0.76800000
H     -8.35800000      2.93600000     -1.69400000
H     -9.14200000      3.71500000     -0.65900000
O      1.56300000      2.82100000    -17.66300000
H      2.50300000      2.68400000    -17.78200000
H      1.45300000      2.91700000    -16.71700000
O     -4.96300000     -9.80700000     11.24300000
H     -5.11400000     -9.23000000     10.49400000
H     -5.79700000     -9.81500000     11.71200000
O      8.44600000     -8.58800000      5.95300000
H      8.81800000     -9.41300000      6.26500000
H      8.68700000     -7.94800000      6.62300000
O     13.49500000      1.70100000      9.41700000
H     13.41400000      0.89400000      8.90800000
H     14.37100000      1.65600000      9.79900000
O     -5.18500000      7.52400000      3.42500000
H     -5.29300000      6.95900000      2.66000000
H     -4.46400000      7.12900000      3.91500000
O      7.28700000      9.81400000      8.92900000
H      7.74800000      9.80400000      8.09000000
H      6.38600000     10.04800000      8.70400000
O    -15.12000000     -0.35900000     -8.96400000
H    -14.34400000     -0.24800000     -9.51400000
H    -14.98600000     -1.20100000     -8.52800000
O      9.49100000      1.28300000      1.05600000
H     10.29700000      1.68000000      1.38600000
H      8.80000000      1.89200000      1.31600000
O     -0.51200000     -8.47100000    -12.44600000
H     -0.78600000     -7.81500000    -11.80500000
H     -0.12200000     -9.17000000    -11.92100000
O     -5.14900000    -13.26100000      3.40400000
H     -5.63400000    -12.99400000      4.18400000
H     -4.63400000    -12.49000000      3.16600000
O     -0.65200000     16.00800000     -0.01600000
H     -0.07500000     15.35200000      0.37700000
H     -0.06900000     16.55200000     -0.54600000
O      8.83600000     -6.66100000     11.60600000
H      8.37700000     -6.16100000     12.28100000
H      8.22000000     -7.35100000     11.35800000
O     -1.34400000    -14.12300000      8.34500000
H     -1.48200000    -13.52900000      9.08200000
H     -2.22700000    -14.37200000      8.06900000
O     -0.01600000      0.15800000    -16.82500000
H      0.51300000     -0.39300000    -16.25000000
H      0.09600000      1.04400000    -16.47900000
O     10.50900000    -10.05800000     -7.90600000
H     10.89300000    -10.07400000     -8.78300000
H     10.82900000     -9.24300000     -7.51900000
O      6.82200000     12.59100000     -1.46000000
H      6.86500000     12.80500000     -0.52900000
H      6.16200000     13.18800000     -1.81300000
O     14.97000000      0.27900000     -3.84900000
H     15.31900000     -0.46800000     -4.33500000
H     14.55900000      0.82800000     -4.51600000
O     -0.17300000      3.24900000     12.22700000
H     -0.24700000      3.95200000     11.58000000
H     -0.71700000      3.54000000     12.95900000
O     15.59100000     -0.27000000     -0.21300000
H     15.68800000      0.11600000      0.65700000
H     14.73300000     -0.69500000     -0.19200000
O     -8.20400000      6.53900000    -10.77800000
H     -7.76800000      5.94000000    -11.38400000
H     -7.82400000      7.39600000    -10.97400000
O     -4.07700000     -4.45700000     -3.64700000
H     -3.43500000     -4.25800000     -2.96600000
H     -4.78900000     -4.89900000     -3.18500000
O      4.56800000      3.38300000      5.23800000
H      5.08700000      3.03700000      5.96400000
H      5.20800000      3.81300000      4.67000000
O     -1.10000000      8.18400000    -13.25000000
H     -0.90800000      9.01800000    -13.67900000
H     -2.01300000      8.26300000    -12.97000000
O     -5.79600000     -7.78700000      9.50500000
H     -6.72000000     -7.53600000      9.49100000
H     -5.35700000     -7.10900000      8.99100000
O      1.18600000     -2.94500000      9.90400000
H      1.17600000     -2.53300000      9.04000000
H      1.00200000     -3.86900000      9.73000000
O      0.42400000     -5.24100000     -1.43800000
H     -0.29100000     -5.10200000     -0.81700000
H     -0.00300000     -5.25800000     -2.29500000
O     12.76900000      0.74600000     -1.68600000
H     11.86000000      0.56400000     -1.92400000
H     13.27200000      0.51500000     -2.46700000
O     10.29900000     -7.92200000      9.72300000
H      9.75300000     -7.39800000      9.13700000
H     10.17500000     -7.52500000     10.58600000
O     -7.76300000     14.89900000      7.93100000
H     -7.30300000     14.11200000      7.64000000
H     -7.51700000     15.57000000      7.29400000
O     -8.62200000      3.40800000    -12.26900000
H     -8.39300000      2.79500000    -11.57000000
H     -9.53100000      3.64600000    -12.09000000
O      5.32300000     -2.63800000     -0.03700000
H      5.25600000     -2.00400000      0.67700000
H      5.89500000     -3.32500000      0.30400000
O      0.34500000      1.93100000     -6.80700000
H     -0.46600000      1.50400000     -7.08300000
H      0.78800000      1.27800000     -6.26600000
O      9.88600000     -2.12700000     -5.95300000
H      9.45900000     -2.43700000     -5.15400000
H     10.81800000     -2.10300000     -5.73200000
O      0.74700000    -11.80600000      9.52000000
H      0.04800000    -12.26900000      9.98200000
H      0.86900000    -10.99800000     10.01800000
O     13.78500000      2.20100000      3.79900000
H     13.99200000      3.05500000      4.17900000
H     13.64600000      1.63000000      4.55500000
O     18.14400000      3.03000000     -1.81500000
H     17.18900000      3.01600000     -1.75500000
H     18.44200000      2.99900000     -0.90600000
O      3.25300000    -12.51600000     -1.67400000
H      3.32100000    -13.43000000     -1.95100000
H      3.14600000    -12.02600000     -2.48900000
O      8.91100000     -3.08900000     -3.56100000
H      7.95700000     -3.12100000     -3.48200000
H      9.19400000     -2.54800000     -2.82400000
O     -8.94700000    -15.24300000      2.25800000
H     -8.56600000    -15.24100000      1.38000000
H     -8.26400000    -15.61700000      2.81400000
O      3.38300000     -8.86200000     -1.73400000
H      3.84200000     -9.07800000     -0.92200000
H      4.06700000     -8.86500000     -2.40400000
O     -5.64300000     12.21800000    -11.38100000
H     -5.64100000     12.32800000    -10.43000000
H     -4.82200000     12.61600000    -11.67000000
O     -8.64600000     -1.15600000    -11.99900000
H     -9.42500000     -0.60100000    -11.98200000
H     -8.62500000     -1.56700000    -11.13500000
O      2.93400000     -3.62900000     -4.46300000
H      2.22300000     -2.99400000     -4.37900000
H      3.70300000     -3.10100000     -4.67500000
O     -6.39900000      7.25200000     10.82700000
H     -5.87700000      6.50800000     10.52600000
H     -6.39100000      7.86400000     10.09200000
O    -10.45600000     -4.37700000     12.64400000
H    -10.71800000     -3.54900000     12.24000000
H    -10.50800000     -4.21100000     13.58500000
O     -2.92100000     12.84100000    -11.47400000
H     -2.17000000     13.32900000    -11.13400000
H     -3.02000000     13.15200000    -12.37400000
O     13.93200000    -10.39500000      0.02400000
H     14.22100000    -11.30700000      0.05100000
H     13.22700000    -10.38600000     -0.62400000
O      8.81100000     -4.52500000      2.87700000
H      8.78800000     -3.67200000      3.31200000
H      8.50200000     -5.14100000      3.54100000
O     11.34700000    -12.47500000      1.40300000
H     10.99100000    -11.70200000      0.96400000
H     12.26900000    -12.26400000      1.54700000
O      2.47900000      7.28000000     -0.80300000
H      2.25700000      7.45700000      0.11100000
H      2.44500000      8.13700000     -1.22800000
O    -14.05000000      0.02000000     -3.13100000
H    -14.67300000      0.10900000     -3.85300000
H    -14.36700000     -0.73500000     -2.63500000
O     -2.98600000    -11.51600000      3.07600000
H     -2.33700000    -11.16000000      3.68200000
H     -2.47000000    -11.98600000      2.42000000
O      5.16400000      3.94200000    -10.09100000
H      5.01900000      4.19800000    -11.00200000
H      4.67300000      4.58600000     -9.58000000
O     -2.66300000    -15.36900000     -0.14300000
H     -3.47600000    -15.28500000     -0.64100000
H     -2.89400000    -15.08500000      0.74200000
O     11.45600000      0.66000000     -4.77600000
H     10.83000000      0.36200000     -4.11600000
H     11.50100000      1.60800000     -4.65200000
O     16.51100000      6.46100000      1.01400000
H     16.65100000      5.52700000      0.85500000
H     15.92500000      6.73900000      0.30900000
O    -13.23800000      3.76300000     -5.48700000
H    -13.53400000      4.16100000     -6.30600000
H    -13.63300000      2.89000000     -5.48900000
O     13.82300000     -1.32000000    -11.03600000
H     14.62300000     -0.79400000    -11.04400000
H     13.26700000     -0.90000000    -10.37900000
O      5.92200000     -4.99000000     -4.84900000
H      6.60400000     -5.40000000     -5.38200000
H      5.39100000     -4.49900000     -5.47500000
O    -11.17300000      3.65000000     11.94000000
H    -11.32600000      4.34300000     11.29800000
H    -11.37600000      2.84100000     11.47100000
O     -3.23300000      2.90100000    -11.57400000
H     -3.24600000      3.69800000    -11.04500000
H     -4.05800000      2.46200000    -11.36700000
O     14.27200000      4.72800000     -3.00900000
H     13.46700000      4.25700000     -2.79200000
H     14.49000000      5.21000000     -2.21000000
O     -4.41800000     -2.74200000      2.77400000
H     -4.56900000     -3.60700000      2.39400000
H     -4.58400000     -2.13300000      2.05400000
O      6.07400000      6.21400000     -6.63300000
H      5.24700000      6.02700000     -6.18700000
H      5.88600000      6.98000000     -7.17500000
O     -0.34300000      2.72800000      4.41100000
H     -0.93400000      2.06000000      4.75600000
H      0.01500000      3.15600000      5.18900000
O     -4.00700000    -10.40900000    -12.29900000
H     -3.40400000    -10.03900000    -11.65400000
H     -4.28200000    -11.24400000    -11.91900000
O     -6.42900000     -5.52500000     -2.28200000
H     -7.18200000     -5.54900000     -2.87300000
H     -6.80800000     -5.61800000     -1.40800000
O      7.56500000     -1.48700000     15.46100000
H      8.24800000     -1.39500000     16.12500000
H      7.60500000     -2.40700000     15.20100000
O     -6.09600000    -11.93700000      0.34200000
H     -6.90000000    -12.33200000      0.68000000
H     -5.77400000    -11.39400000      1.06200000
O     -3.74900000      7.63700000    -12.34200000
H     -3.79800000      7.28100000    -13.23000000
H     -4.47800000      8.25500000    -12.29100000
O     16.07500000     -3.97600000      1.74400000
H     16.71300000     -3.86500000      1.04000000
H     15.82200000     -3.08300000      1.98000000
O     -1.36700000      1.08300000    -10.30100000
H     -0.69400000      1.11400000    -10.98100000
H     -2.11900000      1.53200000    -10.68600000
O     -8.98800000     12.85000000     -2.00900000
H     -8.43100000     13.45800000     -1.52200000
H     -8.94500000     12.03500000     -1.51000000
O      9.69300000     12.02800000      8.98200000
H      8.86400000     12.26200000      9.40000000
H      9.68800000     11.07100000      8.96100000
O     -6.07300000      8.94300000     -2.00400000
H     -6.81200000      9.08600000     -2.59600000
H     -5.45000000      8.42800000     -2.51800000
O      6.68000000     -4.58600000      1.33500000
H      6.25500000     -4.18700000      2.09500000
H      7.56400000     -4.79400000      1.63700000
O      9.37000000      4.47300000      5.97100000
H      9.56600000      5.22900000      6.52600000
H      9.90300000      4.60600000      5.18800000
O      4.20500000      7.85600000     12.76100000
H      4.37100000      8.08700000     13.67500000
H      4.18000000      6.90000000     12.75600000
O     -2.72100000     14.51300000      2.73400000
H     -2.85200000     13.59000000      2.51800000
H     -3.42900000     14.71900000      3.34400000
O    -10.41400000     11.72300000      2.39800000
H    -10.72000000     12.05900000      3.24000000
H     -9.82700000     12.40200000      2.06800000
O     -5.60100000     -8.12500000     -7.22600000
H     -4.73300000     -7.72500000     -7.17400000
H     -6.14900000     -7.45700000     -7.63800000
O      4.30800000    -14.71700000     -3.18600000
H      4.42100000    -14.01600000     -3.82800000
H      3.46600000    -15.11400000     -3.41100000
O     -5.66600000    -12.36000000      6.31400000
H     -5.77600000    -11.58900000      6.86900000
H     -6.55900000    -12.65600000      6.13500000
O     -8.51500000     -4.79900000      3.23500000
H     -8.21800000     -5.09500000      4.09500000
H     -7.70800000     -4.61200000      2.75400000
O    -10.93200000      0.29100000     -3.74000000
H    -11.73900000      0.28400000     -3.22500000
H    -10.48700000     -0.52200000     -3.50100000
O     -0.03100000    -14.68600000      3.58000000
H     -0.65900000    -15.27500000      3.99800000
H      0.03200000    -13.94100000      4.17700000
O     -8.48200000    -14.84800000     -0.26300000
H     -8.72300000    -15.12400000     -1.14700000
H     -9.12100000    -14.17200000     -0.03900000
O     14.56300000     -4.60000000      6.58300000
H     14.24900000     -4.84400000      7.45400000
H     13.76700000     -4.41500000      6.08500000
O     11.50800000     10.36100000      4.87000000
H     11.02400000     11.11200000      5.21500000
H     12.34000000     10.72900000      4.57300000
O    -11.14400000     -2.23700000     11.36000000
H    -10.84000000     -1.86300000     10.53300000
H    -12.04400000     -1.92400000     11.44900000
O      8.53900000    -11.30100000      7.93800000
H      8.27400000    -12.18100000      8.20400000
H      8.38200000    -10.75900000      8.71100000
O     -3.70700000     -5.46700000    -15.47500000
H     -3.20700000     -4.83600000    -15.99400000
H     -4.60300000     -5.13100000    -15.48800000
O     -7.58000000     14.46300000     -0.06700000
H     -7.21900000     13.88200000      0.60300000
H     -8.00900000     15.16100000      0.42800000
O      1.95900000     -6.07400000     16.62200000
H      2.41800000     -5.48500000     16.02300000
H      1.96000000     -6.92000000     16.17300000
O    -15.06700000     -3.70800000      2.25300000
H    -14.58800000     -4.51200000      2.45500000
H    -15.53700000     -3.90700000      1.44300000
O     -2.07700000      1.84700000      8.17200000
H     -1.74100000      1.33600000      8.90800000
H     -1.93500000      2.75800000      8.42800000
O     13.54800000     -6.89000000      3.27800000
H     14.04700000     -6.81700000      4.09200000
H     13.32600000     -5.98700000      3.05100000
O    -17.50000000     -3.70400000     -2.71900000
H    -17.20400000     -3.63400000     -1.81100000
H    -17.80300000     -4.60800000     -2.80300000
O     -2.68200000     13.06100000      8.52300000
H     -3.31400000     12.91600000      7.81900000
H     -1.88500000     13.34400000      8.07400000
O    -10.96300000     -1.09400000      8.90700000
H    -10.46300000     -1.55700000      8.23500000
H    -11.60900000     -0.58500000      8.41700000
O     -5.47500000    -10.67000000     -3.74000000
H     -4.72200000    -10.69800000     -3.15000000
H     -5.80700000     -9.77600000     -3.66100000
O     -0.30400000     -5.38700000      9.74400000
H     -0.95700000     -6.08400000      9.81100000
H     -0.15200000     -5.29100000      8.80400000
O      1.89000000      7.97900000    -12.77200000
H      2.22100000      8.66900000    -13.34700000
H      0.94200000      7.98900000    -12.90700000
O    -10.55700000      0.47200000    -12.76600000
H    -10.60700000      1.21800000    -13.36400000
H    -11.46100000      0.33000000    -12.48500000
O     -0.79500000     -5.05600000     -3.94400000
H     -0.57300000     -5.47700000     -4.77400000
H     -0.32700000     -4.22200000     -3.96500000
O     11.08600000     -8.67100000     -2.11100000
H     10.30900000     -8.14400000     -1.92200000
H     11.16200000     -9.26200000     -1.36100000
O     13.76500000      8.35500000      8.26700000
H     13.51700000      7.51300000      8.64900000
H     14.10400000      8.13400000      7.40000000
O      6.40800000      1.57700000     11.88500000
H      6.45100000      1.77900000     12.82000000
H      6.90900000      2.27700000     11.46600000
O      6.73900000      9.28500000    -11.86900000
H      6.73800000      8.38000000    -11.55800000
H      7.25800000      9.76100000    -11.22000000
O      6.95700000      8.82900000      2.15100000
H      6.45600000      9.64300000      2.20700000
H      7.67900000      9.03300000      1.55700000
O      4.63000000      6.20300000     -2.39800000
H      4.05700000      6.72000000     -1.83100000
H      5.51100000      6.52300000     -2.20400000
O      0.08500000     10.63800000     -2.60500000
H      0.85000000     10.42600000     -2.07100000
H      0.38800000     10.54000000     -3.50700000
O     -4.52800000    -11.71200000      9.32300000
H     -5.35300000    -12.16100000      9.14200000
H     -4.72600000    -11.13600000     10.06200000
O      1.86100000     -1.49300000     13.17800000
H      2.66800000     -0.99000000     13.06800000
H      1.41200000     -1.41200000     12.33700000
O     -6.24700000     -0.11000000    -12.61900000
H     -7.13500000     -0.45700000    -12.53100000
H     -6.05100000     -0.18700000    -13.55200000
O     -7.09700000      8.26200000      8.12400000
H     -7.43400000      7.39400000      7.90100000
H     -6.61700000      8.54000000      7.34500000
O      2.54600000    -10.76900000     -7.48100000
H      2.53700000     -9.83000000     -7.66600000
H      2.34000000    -11.18000000     -8.32100000
O      7.85700000    -15.27400000      6.29700000
H      8.43300000    -14.84000000      5.66700000
H      7.10000000    -14.69200000      6.37000000
O      1.79100000     -0.24000000      7.97300000
H      2.63200000     -0.23800000      7.51500000
H      1.45300000      0.64800000      7.85600000
O     -3.17000000     -0.31100000     -2.17600000
H     -2.39200000     -0.27000000     -1.61900000
H     -3.88000000      0.01200000     -1.62000000
O      3.25700000    -12.00100000      5.94000000
H      2.32700000    -12.23000000      5.93400000
H      3.55400000    -12.22900000      6.82100000
O    -13.97600000      4.97000000      8.82700000
H    -14.89100000      4.82200000      8.58800000
H    -13.56000000      5.25600000      8.01400000
O     -4.60800000     -5.20700000     -8.55700000
H     -4.32800000     -5.16600000     -7.64200000
H     -3.83300000     -5.50900000     -9.03100000
O    -12.35000000    -10.67500000     -6.91400000
H    -12.99900000    -10.06500000     -7.26400000
H    -11.56600000    -10.14100000     -6.78200000
O     -8.44600000     -8.73200000      0.53500000
H     -9.32500000     -8.94300000      0.85000000
H     -8.26000000     -9.40300000     -0.12200000
O     12.48000000     -1.82300000     -5.31000000
H     12.48800000     -0.88000000     -5.47500000
H     13.33500000     -2.12700000     -5.61500000
O    -12.75200000     12.77500000     -2.27100000
H    -12.18800000     12.02100000     -2.09400000
H    -12.31600000     13.50700000     -1.83600000
O      6.29300000      2.38300000     -7.95100000
H      7.11100000      2.42900000     -8.44700000
H      5.66600000      2.87900000     -8.47800000
O     -2.85900000     -9.34000000     -6.35400000
H     -2.60700000     -8.97900000     -5.50400000
H     -3.08000000    -10.25300000     -6.17100000
O    -14.39800000      1.00800000      5.49000000
H    -14.41700000      1.76100000      4.89900000
H    -14.89400000      0.33100000      5.03000000
O      2.98400000     -4.10400000     -9.04600000
H      3.42900000     -4.05200000     -9.89200000
H      2.30800000     -3.42900000     -9.08900000
O    -10.28200000     15.09100000     -3.33800000
H    -10.03900000     14.16600000     -3.29400000
H    -10.71600000     15.26500000     -2.50300000
O    -14.28000000      5.19600000     -7.40300000
H    -13.97900000      6.07400000     -7.63600000
H    -14.94100000      4.98600000     -8.06400000
O     -3.17700000     -2.37200000     -7.59600000
H     -2.95900000     -1.47900000     -7.86300000
H     -3.47600000     -2.28500000     -6.69100000
O    -15.90200000      2.95300000     -9.22600000
H    -15.74200000      2.57600000     -8.36100000
H    -16.85400000      2.93600000     -9.32300000
O     -3.67600000     16.77500000     -2.30000000
H     -3.10300000     16.22900000     -1.76200000
H     -4.50300000     16.29500000     -2.33200000
O     -2.18500000    -12.39100000     -2.17400000
H     -1.39800000    -12.12800000     -1.69700000
H     -2.62200000    -11.56600000     -2.38800000
O     12.66600000      3.29300000     -1.02200000
H     12.71400000      2.41700000     -1.40500000
H     12.95400000      3.17500000     -0.11700000
O      1.77800000    -12.43700000     -5.34100000
H      1.90600000    -11.84500000     -4.60000000
H      2.03200000    -11.92000000     -6.10600000
O     -9.07500000      7.59200000     -6.03300000
H     -9.35100000      6.94100000     -5.38800000
H     -8.66000000      7.08100000     -6.72800000
O     -8.84500000     -5.25400000     -3.62900000
H     -9.44200000     -4.76900000     -4.19800000
H     -9.41600000     -5.81100000     -3.10000000
O      9.21200000    -11.87900000     -4.82700000
H      8.59600000    -11.27400000     -5.24000000
H      9.86200000    -11.31400000     -4.41000000
O      7.60800000      0.17500000      7.59600000
H      7.53200000      0.91800000      6.99700000
H      6.84900000     -0.37300000      7.39500000
O     -2.59100000    -14.55600000     -3.74900000
H     -3.10800000    -14.10300000     -4.41500000
H     -2.41400000    -13.88800000     -3.08700000
O     -0.71800000     12.97400000     -9.78800000
H     -0.13200000     12.29800000     -9.44700000
H     -1.34000000     13.13200000     -9.07800000
O     -0.99700000     -2.42000000    -11.38200000
H     -1.22700000     -3.30600000    -11.10200000
H     -1.70000000     -2.16900000    -11.98200000
O     10.06500000     -5.05600000      0.52200000
H     10.76800000     -5.64700000      0.79000000
H      9.64800000     -4.79100000      1.34200000
O      0.02700000      9.70700000      0.64800000
H      0.82600000      9.18200000      0.71000000
H      0.32700000     10.61100000      0.74300000
O     14.20200000      1.08500000      6.25900000
H     14.58300000      1.91200000      6.55400000
H     14.92000000      0.45600000      6.31500000
O     -8.44100000    -13.24300000      5.15100000
H     -9.21300000    -13.74900000      4.89900000
H     -8.37200000    -12.56200000      4.48200000
O      0.26600000     -2.56500000     18.04400000
H     -0.13100000     -3.43500000     18.10000000
H      0.55700000     -2.49400000     17.13500000
O     -9.27400000      4.21100000     14.00600000
H     -9.71500000      3.91400000     13.21000000
H     -8.36100000      4.32800000     13.74500000
O    -13.15800000      9.24100000     -0.09200000
H    -12.38500000      9.00300000     -0.60400000
H    -13.87900000      9.22000000     -0.72200000
O      4.76300000     10.60200000      8.62100000
H      4.45000000     10.31800000      9.48000000
H      4.49100000     11.51800000      8.55900000
O      3.37200000     10.06000000     11.01500000
H      4.13900000     10.02400000     11.58700000
H      2.62700000     10.08400000     11.61400000
O      9.21800000     10.14500000      1.12500000
H      9.82500000     10.13000000      1.86500000
H      9.75300000      9.89500000      0.37200000
O     -7.97500000     -1.21200000      4.39400000
H     -7.43900000     -0.68300000      4.98400000
H     -7.67100000     -0.97600000      3.51800000
O      2.42000000     -1.75100000    -18.08100000
H      2.07300000     -1.75900000    -17.18900000
H      3.37100000     -1.76400000    -17.96800000
O     15.37200000     -3.96300000     -3.80800000
H     16.06000000     -4.24800000     -3.20700000
H     15.18600000     -4.73600000     -4.34200000
O     15.31900000      3.70100000      0.57200000
H     15.42400000      3.30200000     -0.29300000
H     15.51800000      2.99500000      1.18600000
O     -8.24300000      8.84200000      1.76900000
H     -8.58500000      8.42900000      2.56200000
H     -7.85800000      8.12100000      1.27100000
O    -11.18400000     13.36100000      4.22800000
H    -10.32600000     13.39500000      4.65100000
H    -11.73400000     13.93900000      4.75500000
O     13.95400000     -8.04600000     -7.21100000
H     14.38900000     -8.87200000     -7.42300000
H     14.04200000     -7.51800000     -8.00400000
O      6.05400000     14.93000000      6.95900000
H      6.27000000     14.97900000      7.89100000
H      5.64000000     14.07300000      6.85400000
O     11.72500000     -0.60500000      5.98500000
H     11.40100000     -1.03400000      5.19300000
H     12.45600000     -0.06600000      5.68300000
O     10.21300000      0.76000000      7.77600000
H     10.50700000      0.16300000      7.08900000
H      9.27100000      0.60400000      7.84200000
O      9.80800000      6.80700000      7.66900000
H     10.07900000      7.71200000      7.51700000
H      9.52800000      6.79100000      8.58400000
O     -7.82100000    -10.67100000      3.22500000
H     -6.89000000    -10.46800000      3.31800000
H     -8.26800000     -9.94100000      3.65300000
O      1.80500000      3.96900000     17.49300000
H      1.52100000      3.62300000     18.33900000
H      1.01000000      4.33400000     17.10400000
O      4.46200000     -3.19800000    -16.46100000
H      4.63100000     -3.85100000    -15.78200000
H      5.10800000     -3.38700000    -17.14100000
O     -1.92100000     13.86500000     10.80800000
H     -2.31400000     13.56400000      9.98900000
H     -1.01900000     14.08500000     10.57500000
O      8.40600000     -1.27800000      1.27700000
H      8.92500000     -0.49500000      1.46200000
H      7.49900000     -0.97500000      1.30000000
O     -1.83600000      8.42600000     -4.89200000
H     -1.88700000      7.82000000     -5.63100000
H     -1.18200000      9.07300000     -5.15700000
O     -8.09700000      0.94600000      0.83200000
H     -8.93600000      0.87600000      1.28800000
H     -8.32300000      1.27800000     -0.03600000
O     15.27300000     -6.94400000      5.51100000
H     15.05900000     -6.25900000      6.14400000
H     15.99800000     -6.58200000      5.00100000
O      4.31600000    -14.67400000     -7.65400000
H      4.82400000    -14.66500000     -8.46500000
H      4.26000000    -15.59900000     -7.41600000
O    -12.66300000     -5.50800000      0.95000000
H    -11.78400000     -5.32300000      0.62000000
H    -12.51700000     -5.96700000      1.77700000
O      3.42500000     -1.82800000      5.71800000
H      3.33200000     -2.52100000      5.06500000
H      2.80800000     -1.15200000      5.44000000
O     12.09200000      3.05300000     11.34500000
H     12.66600000      2.47300000     10.84600000
H     12.68700000      3.57100000     11.88700000
O     -8.26800000      9.19200000     -3.73300000
H     -8.39600000      8.94000000     -4.64700000
H     -9.03000000      9.73200000     -3.52400000
O      7.10200000      3.94500000     10.76300000
H      7.49100000      4.75400000     11.09600000
H      7.58800000      3.75700000      9.96100000
O      6.07100000     -2.50100000     -3.02000000
H      5.91800000     -3.42100000     -3.23800000
H      5.79900000     -2.42300000     -2.10600000
O     -7.83800000     10.52400000     12.04300000
H     -7.72200000     11.46300000     11.90000000
H     -7.04600000     10.25200000     12.50600000
O     13.74700000     -2.00700000      4.89700000
H     13.26200000     -1.73300000      4.11800000
H     13.21100000     -2.70100000      5.28100000
O     -3.33200000     -4.24300000     15.64100000
H     -2.44700000     -4.22700000     15.27800000
H     -3.20300000     -4.24800000     16.58900000
O    -10.88400000    -10.28100000      1.38400000
H    -11.36000000     -9.91000000      0.64100000
H    -10.35000000    -10.97700000      1.00300000
O    -15.88500000     -6.18800000     -2.36500000
H    -15.22100000     -6.82000000     -2.63900000
H    -16.66600000     -6.42800000     -2.86400000
O    -16.00700000     -2.75000000     -4.76200000
H    -16.82800000     -2.70700000     -5.25100000
H    -16.26300000     -3.04500000     -3.88800000
O     -0.85900000     -3.73800000     14.41300000
H     -0.13600000     -3.39200000     14.93700000
H     -0.93800000     -3.12700000     13.68200000
O    -13.86000000      1.15300000     -6.09300000
H    -14.77800000      1.16400000     -6.36300000
H    -13.60500000      0.23200000     -6.14800000
O     -5.08100000      8.89100000     -5.94500000
H     -5.55700000      8.77500000     -6.76800000
H     -4.88500000      9.82700000     -5.91200000
O      9.98500000      2.66000000    -13.68700000
H     10.39000000      2.29700000    -12.89900000
H      9.05900000      2.43400000    -13.60700000
O     11.89100000      7.72900000      3.90700000
H     11.02800000      8.13000000      3.80300000
H     12.36400000      8.32600000      4.48700000
O    -10.51600000     -9.44500000     -3.81600000
H    -10.45600000     -8.52600000     -4.07500000
H     -9.67200000     -9.63300000     -3.40400000
O    -16.18100000      7.13000000      2.45100000
H    -16.26100000      6.67600000      1.61200000
H    -16.46200000      8.02600000      2.26700000
O     -3.25400000     -9.55300000     -9.73400000
H     -2.53400000     -9.00600000    -10.05100000
H     -2.82500000    -10.24800000     -9.23500000
O      4.70700000     -0.67200000      9.29200000
H      4.69300000     -0.81500000      8.34600000
H      4.61600000     -1.54800000      9.66800000
O     -6.35000000      0.70700000     -8.71000000
H     -5.81600000      1.17000000     -8.06500000
H     -7.21100000      0.63200000     -8.29800000
O     -6.31400000     -2.62900000     -1.88800000
H     -7.16400000     -2.66000000     -1.45000000
H     -6.50100000     -2.25600000     -2.74900000
O    -14.21800000     -1.65800000     -6.42200000
H    -13.63500000     -2.33100000     -6.77400000
H    -14.68800000     -2.09700000     -5.71300000
O      8.70500000     15.18200000     -4.53500000
H      8.60900000     16.12400000     -4.39200000
H      7.92500000     14.93400000     -5.03100000
O      1.07700000      1.03100000    -12.04200000
H      1.84800000      0.51200000    -11.80900000
H      1.23300000      1.88500000    -11.64100000
O      5.62900000     -8.88900000      6.58000000
H      6.52600000     -8.80300000      6.25600000
H      5.70000000     -9.48800000      7.32300000
O      8.80500000     -7.91300000    -12.68500000
H      8.61600000     -8.21900000    -11.79800000
H      9.75400000     -7.78400000    -12.69700000
O      2.65500000      7.61000000      9.98400000
H      2.65800000      8.53400000      9.73600000
H      3.26700000      7.55700000     10.71900000
O     -4.36200000      7.68000000     12.55500000
H     -4.07800000      6.81900000     12.86100000
H     -5.06400000      7.49400000     11.93100000
O     -2.46300000     12.73700000     -7.47400000
H     -2.61200000     13.02300000     -6.57300000
H     -2.12100000     11.84700000     -7.38900000
O     -9.71400000     12.03900000      9.01100000
H     -9.70300000     11.17200000      9.41800000
H     -9.42000000     11.88500000      8.11300000
O     -8.96800000     15.16600000      2.17000000
H     -8.79800000     15.48500000      3.05600000
H     -9.91500000     15.02900000      2.14300000
O     11.78600000      2.83400000      2.23600000
H     12.44300000      2.66700000      2.91100000
H     11.24300000      3.53400000      2.59900000
O     11.35200000      0.17700000     10.40900000
H     10.56600000      0.18700000      9.86300000
H     11.94400000      0.80000000      9.98800000
O    -15.23100000     -1.89100000      4.68400000
H    -15.16700000     -2.48300000      3.93400000
H    -15.94800000     -2.24700000      5.20900000
O      2.51300000    -15.15000000      6.07300000
H      2.86200000    -15.15600000      5.18100000
H      3.08100000    -15.75000000      6.55600000
O     -3.33300000      5.47400000    -10.61400000
H     -3.69200000      5.70200000     -9.75700000
H     -3.41800000      6.27600000    -11.13000000
O      6.09100000      2.55900000     14.57500000
H      6.72700000      3.02700000     15.11600000
H      5.26200000      3.00800000     14.73800000
O      8.09000000     -1.94900000      4.46600000
H      8.22900000     -1.54700000      3.60900000
H      7.14800000     -1.86700000      4.61900000
O      4.13700000    -15.18500000     -0.27000000
H      3.50900000    -15.02300000      0.43400000
H      3.61500000    -15.13900000     -1.07100000
O    -12.34500000     -0.04500000     -9.30100000
H    -12.08200000     -0.41200000     -8.45600000
H    -12.09800000      0.87800000     -9.24900000
O     -6.73800000      0.72000000      6.11800000
H     -6.13000000      0.36600000      6.76700000
H     -6.18400000      0.95400000      5.37400000
O     -1.93800000    -15.26400000      5.34700000
H     -2.63600000    -14.87500000      5.87300000
H     -1.84800000    -16.15400000      5.69000000
O     -0.84900000     -2.32600000     11.97800000
H     -0.40600000     -2.43000000     11.13500000
H     -1.53500000     -2.99300000     11.97200000
O      2.00200000      9.96800000     15.29000000
H      1.87700000      9.01900000     15.27200000
H      1.65400000     10.27200000     14.45100000
O      0.46900000     -4.54800000      6.83500000
H      1.06800000     -3.86700000      6.52800000
H      0.98100000     -5.35500000      6.79000000
O      3.50000000      6.11900000     -4.93700000
H      2.94100000      5.34300000     -4.96700000
H      3.86300000      6.11900000     -4.05200000
O    -11.04500000      3.09500000      0.58200000
H    -11.11300000      3.18900000     -0.36800000
H    -11.93500000      3.24200000      0.90100000
O     10.51400000     -4.06500000      8.93800000
H     10.50600000     -3.67000000      8.06600000
H     11.14400000     -3.54000000      9.43200000
O      0.06500000    -14.85800000     -5.16600000
H     -0.75400000    -14.82800000     -4.67200000
H      0.23500000    -13.94600000     -5.40300000
O     -9.59000000      0.29300000     13.15100000
H     -8.72300000      0.69000000     13.06900000
H    -10.06800000      0.60200000     12.38100000
O      1.26200000     13.20800000    -11.82900000
H      0.76900000     13.84300000    -12.35100000
H      0.63600000     12.89800000    -11.17600000
O      8.45600000     11.25700000    -10.44600000
H      9.12600000     11.55300000     -9.83000000
H      7.64400000     11.64700000    -10.12200000
O     -8.57900000     -8.36900000      5.39100000
H     -8.11900000     -8.73400000      6.14700000
H     -8.16500000     -7.51800000      5.24600000
O      9.92800000     -4.67000000    -13.36100000
H      9.69800000     -4.87200000    -14.26800000
H      9.56500000     -5.39600000    -12.85400000
O      9.70900000     -1.42400000    -11.10300000
H      9.65700000     -2.36500000    -11.26600000
H     10.13400000     -1.35100000    -10.24800000
O     11.84200000     -5.01600000    -11.35100000
H     11.12800000     -5.36200000    -10.81500000
H     11.40400000     -4.52000000    -12.04200000
O     -5.06200000      2.12900000     11.24500000
H     -4.64100000      1.76100000     12.02200000
H     -4.36800000      2.15700000     10.58700000
O     -4.31000000      7.94400000     -3.64400000
H     -4.74300000      7.98500000     -4.49600000
H     -3.37700000      7.99900000     -3.84600000
O     -8.49600000     -2.24200000     -9.44700000
H     -7.62600000     -2.41700000     -9.80700000
H     -8.41900000     -2.46400000     -8.51800000
O     -6.75500000      7.29800000     14.26700000
H     -6.72800000      7.32600000     13.31100000
H     -7.15100000      8.13100000     14.52100000
O     -2.70500000     14.32200000     -0.80400000
H     -1.91400000     14.71800000     -0.43800000
H     -2.40800000     13.49200000     -1.17600000
O     -2.07600000     -4.54600000    -13.04200000
H     -2.38000000     -5.04400000    -13.80100000
H     -2.36300000     -3.64900000    -13.21400000
O     -3.29800000    -14.92600000      2.38400000
H     -3.76700000    -14.11100000      2.56300000
H     -3.24700000    -15.36400000      3.23400000
O    -12.21100000      2.59300000     -8.48300000
H    -11.54500000      2.29400000     -7.86500000
H    -12.98000000      2.76700000     -7.94100000
O     -7.32800000      1.97300000     13.01400000
H     -7.23700000      1.77800000     12.08100000
H     -6.85900000      2.79900000     13.13200000
O      5.20300000     -0.75100000    -15.50100000
H      4.80500000     -1.46800000    -15.99500000
H      4.59400000     -0.58900000    -14.78100000
O     11.83200000     -2.51400000     10.55200000
H     12.77400000     -2.68000000     10.53200000
H     11.73900000     -1.62100000     10.21800000
O      6.94000000      6.27400000     15.63900000
H      6.78000000      6.02200000     14.72900000
H      6.09200000      6.59000000     15.95100000
O     -4.64400000      5.32300000      9.87300000
H     -4.27700000      5.95000000      9.25000000
H     -5.07800000      4.66800000      9.32700000
O      5.86900000    -16.24000000      4.61800000
H      6.79600000    -16.18600000      4.85000000
H      5.60000000    -15.33000000      4.49100000
O    -10.84300000      6.06300000      9.58400000
H    -11.39000000      6.41700000      8.88400000
H    -10.56400000      5.20600000      9.26000000
O     -3.26000000    -10.00300000     -2.42400000
H     -3.78900000     -9.41600000     -1.88400000
H     -2.45100000     -9.51700000     -2.58400000
