# Supplementary material for: Integrated Multiscale Multilevel Approach to Open Shell Molecular Systems
Source: J Chem Theory Comput. 2023 Feb 13;19(5):1446–56. doi: 10.1021/acs.jctc.2c00805 (PMC10018740; doi:10.1021/acs.jctc.2c00805)
Supplement: Supplementary file 2 — ct2c00805_si_002.zip [file ct2c00805_si_002.zip › structures/PROXYL/frame91.xyz]

2546

C     -0.12900000      1.09100000     -1.48900000
H     -0.57500000      1.15700000     -2.48100000
H      0.77200000      1.70200000     -1.42900000
C      0.03800000     -0.36700000     -1.15300000
C     -1.03900000     -1.30400000     -1.75400000
H     -2.01500000     -1.15600000     -1.29200000
H     -0.85100000     -2.35500000     -1.53300000
H     -1.05500000     -1.24400000     -2.84200000
C      1.48200000     -0.63500000     -1.66900000
H      1.79600000     -1.63000000     -1.35400000
H      1.44200000     -0.55700000     -2.75600000
H      2.20200000      0.01700000     -1.17400000
N     -0.15700000     -0.31300000      0.31000000
O      0.46800000     -1.10600000      1.07500000
C     -0.61900000      1.00600000      0.85700000
C     -1.68900000      0.73500000      1.96200000
H     -1.23800000      0.14800000      2.76200000
H     -2.01900000      1.68600000      2.38100000
H     -2.53500000      0.24500000      1.47900000
C      0.63400000      1.75300000      1.43900000
H      1.57200000      1.47500000      0.95800000
H      0.80600000      1.38600000      2.45100000
H      0.46100000      2.82400000      1.54200000
C     -1.07300000      1.72300000     -0.48600000
H     -2.06700000      1.36400000     -0.75400000
H     -1.08200000      2.81200000     -0.45200000
O     -4.87100000      1.52000000      0.41100000
H     -4.88500000      2.47400000      0.32500000
H     -4.93100000      1.36400000      1.35300000
O     14.07300000      0.22100000     -5.49600000
H     13.27100000     -0.04200000     -5.04400000
H     14.03900000     -0.24000000     -6.33400000
O     -0.25600000     13.14100000     -9.61800000
H     -0.22000000     14.04500000     -9.93000000
H     -0.43800000     13.21800000     -8.68100000
O     10.82500000     -4.47700000      6.74700000
H     11.36900000     -4.33700000      7.52200000
H     10.56800000     -5.39700000      6.79800000
O      6.40700000     10.71400000     -9.76700000
H      6.68300000     10.04500000     -9.14000000
H      6.41500000     11.52900000     -9.26600000
O      7.87600000      5.10800000      7.37700000
H      8.40300000      4.75300000      6.66200000
H      7.85300000      6.05100000      7.21300000
O      2.27600000     -1.62300000    -14.31000000
H      1.83600000     -1.82300000    -15.13700000
H      2.08100000     -0.69900000    -14.15300000
O     -6.52700000      5.98400000    -14.72700000
H     -6.38200000      6.91600000    -14.56300000
H     -6.25500000      5.85600000    -15.63600000
O     -3.77100000      9.68200000     -9.17800000
H     -2.86100000      9.76700000     -9.46300000
H     -4.28000000      9.71700000     -9.98800000
O     -5.98500000    -16.48800000     -3.24600000
H     -6.82200000    -16.58900000     -3.69800000
H     -5.39000000    -17.07700000     -3.71000000
O      7.30700000      2.92600000     -0.81600000
H      6.47600000      2.58100000     -0.48800000
H      7.05600000      3.66500000     -1.37000000
O      3.74800000      7.02100000     -4.79400000
H      4.50900000      7.05400000     -4.21500000
H      4.11500000      6.85700000     -5.66300000
O    -13.24700000     -7.86100000      7.31200000
H    -13.33800000     -8.55600000      6.66000000
H    -14.14500000     -7.57500000      7.48300000
O     12.33700000      5.86900000      5.24500000
H     11.53600000      5.36800000      5.39800000
H     12.42800000      5.89100000      4.29200000
O      8.43500000      2.59200000      1.73800000
H      8.31300000      3.25800000      1.06100000
H      7.54700000      2.38200000      2.03000000
O    -13.86900000    -10.33300000     -3.82400000
H    -14.55900000    -10.07000000     -3.21600000
H    -13.30700000    -10.91500000     -3.31200000
O      2.63400000      0.29400000     -8.06500000
H      3.26500000      0.96000000     -7.79000000
H      2.60800000     -0.32600000     -7.33700000
O     -2.11200000     15.56400000      8.26000000
H     -2.47000000     15.62900000      9.14500000
H     -1.69300000     16.41100000      8.10900000
O     15.52700000     -9.16900000      4.14200000
H     15.27800000     -9.64900000      4.93200000
H     15.28800000     -8.26100000      4.32900000
O    -10.65100000     -4.78900000      0.86400000
H    -10.53400000     -3.96400000      0.39400000
H     -9.97400000     -5.36500000      0.50800000
O      1.06500000    -11.61900000      3.96000000
H      0.18600000    -11.61100000      3.58100000
H      1.13000000    -12.46900000      4.39600000
O     -6.45800000      1.84400000      5.92000000
H     -6.21900000      2.65800000      6.36300000
H     -7.11900000      1.44800000      6.48900000
O     -2.67800000    -10.17000000     14.25300000
H     -2.02800000    -10.18800000     14.95600000
H     -2.27700000    -10.67100000     13.54300000
O     -3.27800000     15.01000000     -1.83900000
H     -2.63100000     14.92600000     -1.13900000
H     -3.93400000     15.61200000     -1.48700000
O    -13.83000000      0.98400000     -7.65700000
H    -14.17400000      1.64700000     -8.25500000
H    -13.52400000      1.48100000     -6.89800000
O     -1.28800000     -4.12600000     -9.72900000
H     -1.35400000     -4.83600000    -10.36700000
H     -1.74700000     -3.39300000    -10.13800000
O     -0.28400000      6.57500000    -11.52100000
H      0.04400000      6.11900000    -10.74700000
H     -1.23700000      6.54200000    -11.43300000
O     11.96100000     -4.63700000     -4.95200000
H     11.67900000     -5.47100000     -4.57700000
H     12.91700000     -4.67500000     -4.92900000
O      2.80600000     -4.47100000      9.36900000
H      2.02600000     -4.81000000      9.80900000
H      3.52400000     -5.00500000      9.70900000
O      1.66100000      2.77000000    -18.07700000
H      1.80000000      2.71300000    -17.13100000
H      1.70200000      1.86200000    -18.37900000
O      0.09900000     -7.83700000      5.19400000
H     -0.65500000     -8.39800000      5.37500000
H     -0.11200000     -7.00700000      5.62000000
O     11.80000000     -5.80500000     -0.53300000
H     10.95200000     -6.02700000     -0.14900000
H     12.15600000     -5.13000000      0.04500000
O     -8.10700000     14.71000000     -7.57200000
H     -8.52200000     15.11600000     -6.81100000
H     -7.24200000     14.44500000     -7.26000000
O     -4.63000000      8.37900000      9.93300000
H     -4.96900000      8.23600000     10.81700000
H     -3.79500000      8.82600000     10.06700000
O     14.70800000     -5.77900000      8.48500000
H     14.99500000     -6.29600000      9.23700000
H     13.87300000     -5.40100000      8.75900000
O     -7.81600000      0.74300000     15.16400000
H     -8.40000000      1.49800000     15.09600000
H     -7.47600000      0.78300000     16.05800000
O     -5.81500000      4.28500000      1.27100000
H     -6.44000000      4.79900000      1.78200000
H     -5.43500000      3.67400000      1.90200000
O      5.70100000     -7.99800000     -9.57900000
H      5.29100000     -8.24400000    -10.40800000
H      6.41100000     -7.40600000     -9.82900000
O      0.29700000     -8.75800000     -1.26300000
H      1.08500000     -9.30200000     -1.27200000
H      0.61800000     -7.87500000     -1.08000000
O      3.65600000      1.92600000     -3.92400000
H      3.27700000      2.65900000     -3.43900000
H      2.94300000      1.61400000     -4.48200000
O     10.12300000      7.50200000      1.42000000
H     10.20100000      8.07300000      2.18400000
H      9.18600000      7.31600000      1.35400000
O      6.07300000     12.98800000      3.40200000
H      5.19100000     13.00600000      3.77500000
H      6.65200000     13.13200000      4.15100000
O      0.32700000    -12.94700000     -8.74200000
H      0.43000000    -12.00000000     -8.84000000
H      1.13100000    -13.23100000     -8.30700000
O      8.82000000     -9.82300000     -3.21400000
H      8.63700000    -10.47500000     -2.53700000
H      9.77400000     -9.73700000     -3.21100000
O      0.72900000    -13.38500000    -11.82500000
H      1.66000000    -13.54300000    -11.97500000
H      0.55500000    -13.76900000    -10.96600000
O     -3.17000000    -11.82700000      6.25900000
H     -3.18500000    -11.80100000      7.21600000
H     -3.88800000    -12.41400000      6.02400000
O     -8.45700000      0.92900000      7.66300000
H     -7.99700000      1.58700000      8.18400000
H     -9.37800000      1.18300000      7.71600000
O    -12.62100000     -6.31300000      1.76100000
H    -13.04300000     -5.83100000      2.47300000
H    -12.07500000     -5.66100000      1.32200000
O      6.41700000     -3.42900000      8.53700000
H      7.11300000     -2.77600000      8.46700000
H      5.99600000     -3.24200000      9.37600000
O     13.27000000     -2.11100000     11.85200000
H     13.89700000     -1.41600000     12.05100000
H     13.31500000     -2.20900000     10.90100000
O     -9.57300000      8.24700000      5.94600000
H    -10.10000000      7.45100000      6.01000000
H    -10.13400000      8.93500000      6.30400000
O     -6.86300000      7.78400000     11.64500000
H     -7.29100000      7.00400000     11.99900000
H     -6.86600000      7.65000000     10.69700000
O     -6.39800000    -13.15800000     -2.24400000
H     -5.83400000    -13.72600000     -1.71800000
H     -5.81700000    -12.79800000     -2.91400000
O     -3.06800000    -13.40200000     -4.36600000
H     -3.18700000    -12.90900000     -3.55400000
H     -2.38700000    -12.92400000     -4.83900000
O      7.77200000    -14.03100000      6.71800000
H      7.81400000    -13.43500000      7.46600000
H      6.94900000    -14.50500000      6.83500000
O     -3.09100000     -4.53300000     16.19700000
H     -3.01700000     -4.45200000     15.24600000
H     -2.83000000     -5.43600000     16.38100000
O      4.62100000     -8.56200000      0.58000000
H      4.90100000     -8.01800000      1.31700000
H      5.40200000     -9.05900000      0.33800000
O    -11.42900000     -1.44100000     10.86600000
H    -12.35200000     -1.42800000     11.12100000
H    -10.98400000     -1.86200000     11.60200000
O     -7.39200000      7.88900000      1.71700000
H     -7.31300000      6.97600000      1.99400000
H     -7.33300000      8.39200000      2.52900000
O     14.12700000     -1.43300000     -8.01200000
H     15.04700000     -1.65400000     -7.86500000
H     14.13800000     -0.86400000     -8.78200000
O     11.49400000     -2.10800000      3.44200000
H     12.01000000     -1.33800000      3.68100000
H     10.68400000     -1.75000000      3.07900000
O      4.58900000    -11.38900000     -3.46800000
H      5.02500000    -11.05900000     -4.25400000
H      5.29900000    -11.73000000     -2.92400000
O     -6.18100000      2.99000000    -16.87100000
H     -5.64300000      2.20100000    -16.92500000
H     -6.99600000      2.75600000    -17.31500000
O      0.20300000     -7.41900000     -8.05800000
H     -0.07600000     -8.26400000     -8.41000000
H      0.58500000     -6.96200000     -8.80700000
O    -11.68100000      6.30200000     -2.29800000
H    -11.06100000      6.11300000     -1.59300000
H    -12.37100000      6.81600000     -1.87900000
O      0.83000000     -9.09100000      2.79600000
H      0.94200000     -8.37900000      3.42600000
H      1.02400000     -9.88500000      3.29400000
O     10.18400000     -6.78400000      7.48900000
H      9.72100000     -6.61000000      8.30800000
H     10.53300000     -7.66900000      7.59400000
O     -5.83000000     -2.88700000     15.71900000
H     -5.62900000     -3.81700000     15.61000000
H     -5.07900000     -2.53500000     16.19700000
O      6.74000000    -12.11700000     -2.06800000
H      7.04400000    -12.72800000     -2.73900000
H      7.01300000    -12.51400000     -1.24100000
O      9.80700000    -15.86700000      2.78300000
H      9.53000000    -16.54200000      2.16300000
H      9.02300000    -15.33700000      2.92700000
O    -10.24400000    -14.48000000     -3.72200000
H     -9.81000000    -13.79900000     -4.23700000
H     -9.96500000    -14.31300000     -2.82200000
O     -8.67500000     -6.99200000      0.39600000
H     -8.32500000     -7.66800000      0.97600000
H     -8.01600000     -6.90400000     -0.29300000
O      1.36800000      0.44400000     11.75800000
H      1.29100000      1.36400000     11.50600000
H      1.94200000      0.06100000     11.09400000
O      8.91600000      9.93400000      8.73700000
H      9.41500000      9.76300000      9.53600000
H      8.05800000     10.22200000      9.04800000
O    -13.38200000      4.89700000    -10.83800000
H    -12.85000000      5.69300000    -10.85400000
H    -12.78100000      4.20200000    -11.10500000
O     14.18100000      6.80300000     -0.45700000
H     15.13300000      6.76700000     -0.37100000
H     13.85300000      6.54500000      0.40500000
O    -10.18200000    -13.06600000      4.90600000
H     -9.33200000    -12.97300000      5.33500000
H    -10.43300000    -12.17100000      4.67600000
O      4.74800000      9.94100000     -1.97900000
H      5.69300000     10.00700000     -1.83700000
H      4.65800000      9.76300000     -2.91500000
O      6.95800000    -10.17800000     -5.39600000
H      7.13400000    -10.81800000     -6.08600000
H      7.81100000    -10.02100000     -4.99200000
O     13.08800000     -0.33800000    -10.89600000
H     13.13700000      0.61100000    -11.01000000
H     12.29400000     -0.47700000    -10.38000000
O    -10.16300000     -2.69800000     12.94400000
H     -9.88400000     -3.38000000     12.33400000
H     -9.44100000     -2.62400000     13.56800000
O      1.36200000    -12.57400000     -4.08500000
H      1.48100000    -13.50500000     -4.27300000
H      1.63700000    -12.47700000     -3.17300000
O      3.08700000      7.79900000    -12.88000000
H      3.40000000      7.48400000    -12.03200000
H      2.96400000      8.74000000    -12.75500000
O     11.47600000     -1.56200000     -8.73800000
H     11.23500000     -1.70900000     -7.82300000
H     12.42900000     -1.66000000     -8.75300000
O     -3.06300000      6.59600000      2.34800000
H     -2.99200000      7.35200000      1.76500000
H     -3.73400000      6.84500000      2.98400000
O     -6.10700000     -9.07100000      3.30600000
H     -5.93400000     -9.45900000      2.44900000
H     -7.06200000     -9.02000000      3.35800000
O     -8.63400000     -9.10900000      3.48800000
H     -8.91000000     -9.96000000      3.14800000
H     -9.45200000     -8.63400000      3.63600000
O      1.43100000      5.91900000     -5.12800000
H      2.21300000      6.37100000     -4.81100000
H      0.82500000      6.62300000     -5.35900000
O     -9.51200000     -1.47300000      4.85400000
H     -9.64000000     -0.86600000      4.12500000
H     -9.57100000     -0.92400000      5.63500000
O     -5.51200000     -3.46100000      7.20900000
H     -5.58700000     -2.75100000      6.57200000
H     -6.39500000     -3.82500000      7.26700000
O     -4.81700000    -16.04100000      6.25200000
H     -4.08100000    -15.83800000      6.82900000
H     -4.62500000    -16.91800000      5.92000000
O      5.12200000     -6.23500000    -13.58500000
H      4.85000000     -6.30700000    -12.67000000
H      5.01100000     -7.11800000    -13.93800000
O     13.62700000     -1.82600000      6.56400000
H     13.74400000     -1.35800000      7.39000000
H     14.35800000     -2.44300000      6.53200000
O      5.10700000     -1.65200000     -9.99200000
H      4.28400000     -1.21000000     -9.78200000
H      5.77500000     -1.15000000     -9.52500000
O      2.09300000     10.64800000     -1.34100000
H      2.95900000     10.25900000     -1.46800000
H      1.97200000     11.21500000     -2.10300000
O      2.74000000     12.71900000     10.96700000
H      1.96000000     13.15800000     11.30700000
H      3.24300000     12.48500000     11.74700000
O     -4.81500000     11.41800000     -6.98700000
H     -4.67400000     10.93300000     -7.80000000
H     -5.12300000     10.75800000     -6.36500000
O      8.62600000     13.12700000     -6.82300000
H      8.94600000     12.33800000     -7.26100000
H      9.05500000     13.84800000     -7.28400000
O     12.98100000      9.37300000      6.06100000
H     13.12400000      8.98000000      6.92300000
H     12.23100000      9.95500000      6.18500000
O    -12.13000000     -5.11400000      5.98200000
H    -12.23800000     -6.02300000      6.26100000
H    -12.28500000     -4.60100000      6.77500000
O      1.02300000      5.09200000      2.89000000
H      0.47900000      5.04300000      3.67600000
H      1.66200000      5.77800000      3.08300000
O     13.10900000      0.25300000      2.76500000
H     13.99800000     -0.08600000      2.87700000
H     13.02200000      0.39000000      1.82200000
O     -1.27600000     -6.99700000      2.65800000
H     -1.67000000     -7.84100000      2.43500000
H     -0.68400000     -7.19300000      3.38400000
O    -10.90100000     -8.92200000     11.94700000
H    -10.21800000     -9.04100000     11.28700000
H    -11.52600000     -8.32200000     11.54000000
O    -13.79500000     -4.36800000     -0.42300000
H    -13.53300000     -3.88100000      0.35800000
H    -14.74900000     -4.28800000     -0.44600000
O      9.31700000      8.47400000     -7.16100000
H     10.15800000      8.02800000     -7.06100000
H      9.53100000      9.40500000     -7.10400000
O     -5.22500000     -5.58700000     -5.93700000
H     -4.63700000     -4.85500000     -6.12000000
H     -5.57700000     -5.83100000     -6.79300000
O     -9.17800000    -11.51500000      1.15500000
H     -8.61700000    -11.32200000      0.40400000
H     -8.64000000    -12.07300000      1.71800000
O      7.64500000      0.72700000     10.48600000
H      7.90500000     -0.03700000      9.97100000
H      7.78300000      0.46200000     11.39500000
O     -0.68500000      8.64700000      3.80200000
H     -0.41600000      8.73800000      2.88800000
H     -1.57500000      8.99700000      3.82600000
O      3.98500000      6.68500000    -10.65900000
H      4.89700000      6.53500000    -10.90800000
H      3.70700000      5.86200000    -10.25900000
O     -3.82500000     -0.29200000     12.31800000
H     -4.60000000     -0.61300000     12.77900000
H     -3.76900000     -0.83700000     11.53300000
O      7.49100000      6.61100000     -6.19300000
H      8.11900000      7.20900000     -6.60000000
H      6.66700000      6.78300000     -6.64900000
O      6.77900000      2.77800000      8.09200000
H      6.94900000      3.69300000      8.31900000
H      7.51500000      2.52900000      7.53300000
O      1.67000000     14.10600000      1.59600000
H      1.82100000     14.77100000      2.26700000
H      0.72500000     13.95400000      1.61700000
O      1.13600000      1.75600000     -5.39200000
H      0.54800000      1.21100000     -5.91500000
H      0.55900000      2.20300000     -4.77200000
O      7.32500000    -10.03400000      0.68000000
H      6.87800000    -10.86300000      0.85400000
H      7.14700000     -9.85500000     -0.24300000
O     11.92300000      7.25200000      9.78800000
H     12.76800000      7.40900000      9.36600000
H     11.64800000      6.39500000      9.46200000
O      2.89700000     -6.60400000     14.62000000
H      2.81000000     -5.69600000     14.91000000
H      2.02300000     -6.97700000     14.73500000
O     14.12000000      5.23900000      7.69100000
H     13.59600000      5.05800000      6.91100000
H     13.72200000      4.70400000      8.37700000
O      0.50900000     -6.35300000    -13.96600000
H      1.31400000     -6.82400000    -13.75100000
H      0.71000000     -5.89400000    -14.78100000
O      2.58600000      6.31600000    -15.12400000
H      1.90200000      5.79500000    -14.70300000
H      2.91100000      6.89000000    -14.43100000
O      0.33500000    -17.60200000      0.70900000
H     -0.15600000    -16.78300000      0.64500000
H      0.78800000    -17.54400000      1.55000000
O      2.53600000     -7.70000000    -13.36000000
H      2.81300000     -8.00700000    -12.49700000
H      2.57800000     -8.47900000    -13.91500000
O      6.74300000    -11.52200000     12.80800000
H      6.05900000    -11.39600000     12.15000000
H      7.54800000    -11.23900000     12.37400000
O    -16.61300000     -5.16500000     -0.97000000
H    -16.67500000     -5.69200000     -1.76600000
H    -16.60500000     -5.80400000     -0.25800000
O      0.87500000      5.53000000      8.56200000
H      1.37100000      6.31300000      8.80300000
H      1.46000000      5.04600000      7.97900000
O     15.02900000     -4.03700000      1.88600000
H     15.98500000     -4.08100000      1.92500000
H     14.75300000     -4.94100000      1.73800000
O     -1.67800000     -3.78700000     -4.28900000
H     -1.86400000     -3.33800000     -5.11400000
H     -2.42500000     -3.57500000     -3.72900000
O      5.17700000    -13.26700000     -8.47500000
H      5.35500000    -14.05100000     -8.99500000
H      4.39900000    -13.48900000     -7.96400000
O      4.58800000      2.20600000     -7.38900000
H      3.95400000      2.89000000     -7.17300000
H      4.90400000      2.44000000     -8.26200000
O      2.44100000    -13.44700000     -7.12800000
H      2.49000000    -13.38800000     -6.17400000
H      2.67000000    -14.35500000     -7.32400000
O      5.69900000      3.11600000      2.89800000
H      5.46200000      2.38300000      3.46500000
H      4.88700000      3.34100000      2.44400000
O    -13.19600000      3.72600000      4.93600000
H    -13.87800000      3.58100000      4.28000000
H    -12.91500000      4.63000000      4.79300000
O     11.52100000      3.07900000    -13.45500000
H     10.75900000      2.59400000    -13.77200000
H     12.14000000      2.40200000    -13.18200000
O     -1.18500000     10.18200000     14.74100000
H     -2.07400000      9.83300000     14.67800000
H     -1.00400000     10.21000000     15.68100000
O     -6.74500000     11.89000000     -3.25700000
H     -6.61000000     10.94200000     -3.24400000
H     -5.86300000     12.25600000     -3.31900000
O     -0.31000000      8.50600000    -13.61500000
H     -0.83000000      9.04800000    -13.02200000
H     -0.09600000      7.72700000    -13.10200000
O      5.44000000     10.87100000    -12.49000000
H      5.79300000     10.47500000    -11.69300000
H      4.53300000     10.56900000    -12.52700000
O     -3.31400000     -9.26100000     -0.70200000
H     -3.08900000     -8.65300000     -1.40600000
H     -2.48900000     -9.40800000     -0.23900000
O      4.80300000    -16.93800000     -3.84300000
H      4.13700000    -16.54100000     -3.28300000
H      4.46700000    -17.81500000     -4.03000000
O     -6.55600000     -1.97600000      0.05100000
H     -5.64900000     -2.05200000      0.34700000
H     -6.97500000     -2.78300000      0.35000000
O      9.42700000    -16.44400000     -0.06100000
H      9.81200000    -16.34100000     -0.93100000
H      8.82300000    -15.70700000      0.02300000
O      7.72800000     -1.93300000     15.41700000
H      6.79500000     -1.83500000     15.23100000
H      7.75900000     -2.40400000     16.24900000
O     12.60300000      2.50800000     -0.80600000
H     13.07700000      1.79300000     -0.38100000
H     11.92400000      2.75300000     -0.17700000
O    -15.01200000     -0.96400000    -10.90100000
H    -14.51800000     -1.78200000    -10.84400000
H    -14.71200000     -0.45000000    -10.15100000
O     -7.39400000      1.79000000     -7.86600000
H     -6.69000000      1.83300000     -7.21800000
H     -6.95000000      1.58500000     -8.68800000
O     -0.64800000     -5.39000000     13.95600000
H     -0.91300000     -6.11500000     13.39000000
H     -1.26600000     -4.68900000     13.75200000
O     -6.83700000     12.79900000     -0.52700000
H     -7.31700000     12.00900000     -0.27900000
H     -6.65200000     12.68500000     -1.45900000
O     -1.08300000      9.62400000    -11.03900000
H     -0.58700000     10.43200000    -10.89900000
H     -0.46100000      8.92400000    -10.83900000
O     10.66800000     -7.57700000     -6.92700000
H     10.61500000     -6.74700000     -7.40100000
H     10.59100000     -7.33100000     -6.00500000
O      6.39700000      3.17800000    -14.86300000
H      5.98700000      3.79200000    -14.25400000
H      6.30900000      2.32500000    -14.43900000
O      2.64800000     10.35200000    -12.64200000
H      2.20300000     10.83900000    -13.33500000
H      2.25400000     10.67500000    -11.83100000
O     -6.52600000      3.26900000     15.79500000
H     -7.40100000      3.15600000     15.42300000
H     -6.24100000      4.12700000     15.48000000
O      2.75200000     -6.89600000     -6.90100000
H      1.99600000     -7.27200000     -7.35100000
H      2.41800000     -6.64200000     -6.04100000
O      2.17900000     -6.19000000    -16.65600000
H      2.38600000     -5.49400000    -17.27900000
H      2.92200000     -6.79100000    -16.71300000
O     -0.71100000    -10.99300000     -2.62500000
H     -0.17500000    -11.51500000     -3.22200000
H     -0.44000000    -10.08900000     -2.79000000
O      1.22800000    -14.07200000      5.52400000
H      0.86200000    -14.94200000      5.68100000
H      2.10900000    -14.11200000      5.89900000
O      2.25800000     -6.32500000     11.72100000
H      2.43000000     -6.06400000     12.62500000
H      3.12100000     -6.34400000     11.30800000
O     -0.11600000     11.63100000     10.31200000
H      0.04600000     12.38800000     10.87400000
H     -1.03600000     11.41200000     10.46400000
O     -5.40100000     -9.37900000    -11.73300000
H     -5.42400000    -10.33600000    -11.73500000
H     -4.86100000     -9.15100000    -12.49000000
O     11.02900000     11.30900000      2.95400000
H     10.92900000     10.88700000      3.80800000
H     10.19700000     11.14900000      2.50900000
O     -7.99700000      2.85400000     -0.20000000
H     -7.28500000      3.20000000      0.33700000
H     -7.56100000      2.30900000     -0.85500000
O      3.31300000     -9.33400000     -9.06200000
H      3.96500000     -8.65800000     -9.24600000
H      3.66400000     -9.80800000     -8.30900000
O     10.78900000    -12.28500000     -2.11400000
H     11.74400000    -12.25000000     -2.07600000
H     10.59700000    -12.73200000     -2.93800000
O     10.30800000     -4.12700000     -2.45200000
H     10.46900000     -4.86700000     -3.03800000
H     10.70400000     -4.38900000     -1.62100000
O      8.02300000     -3.09500000    -15.21300000
H      7.48300000     -3.84200000    -15.47000000
H      7.91400000     -3.03700000    -14.26400000
O      0.92800000    -16.27800000      3.12900000
H      1.54000000    -15.61200000      3.44200000
H      0.09300000    -15.81800000      3.04900000
O     -5.85500000    -11.87600000      0.60000000
H     -6.34800000    -12.58600000      1.01100000
H     -4.93700000    -12.12000000      0.72300000
O     -7.98000000     -9.16700000      6.45100000
H     -7.78700000     -9.08700000      5.51700000
H     -7.43500000     -8.49800000      6.86600000
O    -14.36300000      5.93900000      2.52200000
H    -13.63600000      6.50300000      2.78300000
H    -15.01600000      6.05300000      3.21300000
O      0.51800000     16.87100000      0.55600000
H      0.16400000     17.73500000      0.76800000
H      1.32100000     16.80900000      1.07200000
O     12.18100000      2.80200000      3.73100000
H     12.89300000      3.34600000      3.39600000
H     12.38900000      1.91900000      3.42400000
O     -0.88500000    -14.97600000      1.24600000
H     -1.83500000    -14.99000000      1.36400000
H     -0.69500000    -14.09200000      0.93200000
O     13.27000000    -10.23200000      2.86200000
H     13.00600000     -9.41500000      2.43800000
H     14.00800000     -9.98400000      3.41900000
O      8.93400000     -1.57700000     -6.92600000
H      9.73200000     -2.08600000     -6.78400000
H      8.82200000     -1.07600000     -6.11800000
O     -2.64200000      4.31800000    -12.61100000
H     -3.26100000      4.23000000    -11.88600000
H     -2.94900000      5.08400000    -13.09600000
O     -7.63500000      5.97900000     -9.75400000
H     -7.52500000      5.33600000    -10.45400000
H     -8.37300000      5.65000000     -9.24000000
O     -9.78600000      3.85100000     11.43000000
H     -9.45200000      4.43600000     12.11000000
H    -10.31200000      4.41700000     10.86500000
O     -3.25400000      0.86400000      4.69000000
H     -3.58700000      0.12700000      5.20200000
H     -2.30300000      0.75400000      4.70400000
O     -2.40900000     -1.48100000      6.87500000
H     -2.54200000     -2.42900000      6.89300000
H     -1.48200000     -1.37300000      6.66400000
O      1.50100000     -1.96300000      3.95600000
H      2.41800000     -2.14900000      3.75300000
H      1.28700000     -1.20000000      3.41900000
O     12.37400000     12.69000000     -4.81300000
H     12.18400000     12.46300000     -3.90300000
H     13.31400000     12.53800000     -4.90700000
O     -1.59600000      2.61800000     16.07300000
H     -2.53100000      2.58900000     15.87200000
H     -1.17400000      2.23400000     15.30400000
O     -9.43400000     13.09700000      2.48100000
H     -9.36600000     12.15700000      2.31400000
H    -10.26200000     13.19800000      2.94900000
O     -5.42000000      6.39000000     14.43500000
H     -4.77500000      6.21600000     15.12000000
H     -5.00300000      6.08600000     13.62900000
O     -3.04900000     -1.56200000    -16.71300000
H     -2.25000000     -1.27800000    -17.15700000
H     -2.82100000     -1.55700000    -15.78400000
O     -4.11300000     10.83200000      8.40300000
H     -4.67100000     10.20200000      8.85800000
H     -3.80700000     10.36300000      7.62600000
O    -11.23200000      6.74800000      1.88400000
H    -10.88300000      6.21900000      1.16700000
H    -11.59900000      7.52100000      1.45600000
O      5.01400000      6.67700000     -7.34500000
H      4.29300000      7.27600000     -7.54100000
H      4.98500000      6.02900000     -8.04800000
O     -1.56200000      1.64000000    -16.10200000
H     -1.39200000      1.78200000    -15.17100000
H     -1.10700000      0.82400000    -16.30700000
O    -10.36200000      6.89400000     -4.43400000
H    -10.70600000      6.65700000     -3.57300000
H    -11.11400000      6.81900000     -5.02100000
O     -9.34700000     -2.75600000    -12.53900000
H     -8.72600000     -3.23100000    -11.98700000
H     -8.88700000     -1.95400000    -12.78400000
O      6.51600000     13.58600000     -0.73600000
H      5.99200000     13.89600000      0.00300000
H      6.40800000     14.26100000     -1.40600000
O     15.23100000     -4.25100000      6.15700000
H     14.38400000     -4.20700000      5.71200000
H     15.09100000     -4.86400000      6.87800000
O     -9.20800000     -4.29500000      6.59300000
H     -9.67500000     -3.47600000      6.42600000
H     -9.41800000     -4.84800000      5.84100000
O      3.93000000      1.66100000      8.22400000
H      4.05300000      1.09100000      8.98300000
H      4.69700000      2.23400000      8.22800000
O      7.35800000     -2.33900000      1.58000000
H      6.75600000     -3.04500000      1.34500000
H      7.42100000     -1.80500000      0.78800000
O      1.25600000     -7.80700000      7.80800000
H      0.94200000     -8.52500000      7.25900000
H      1.60900000     -7.16800000      7.18800000
O     -5.22800000      2.07300000     -6.14000000
H     -4.35300000      1.85700000     -6.46400000
H     -5.11900000      2.15100000     -5.19200000
O     15.50500000      8.90100000      5.15300000
H     14.59100000      9.16100000      5.26500000
H     15.61800000      8.16000000      5.74800000
O     -0.18400000     12.55700000     -3.39000000
H     -0.67900000     12.26400000     -2.62500000
H     -0.41300000     13.48200000     -3.48300000
O      5.74400000    -10.42000000      4.36100000
H      5.10300000    -10.78200000      3.75000000
H      5.30400000    -10.44000000      5.21100000
O      6.62800000      0.30600000    -14.17200000
H      6.84400000     -0.42300000    -13.59000000
H      5.67100000      0.31900000    -14.19500000
O      5.81000000      7.99900000      9.07400000
H      4.90400000      7.76500000      8.87500000
H      6.20000000      7.19100000      9.40700000
O    -11.69400000      1.04100000     -2.45100000
H    -11.12100000      1.67500000     -2.88200000
H    -11.91900000      0.41500000     -3.14000000
O      4.28300000     -3.40000000    -13.08100000
H      3.67800000     -2.81300000    -13.53400000
H      4.09100000     -4.26600000    -13.44000000
O      5.81500000     -7.87500000      8.22200000
H      6.60400000     -8.39500000      8.37400000
H      5.95600000     -7.46900000      7.36700000
O     -4.44200000     -7.76400000     14.99000000
H     -3.92200000     -7.54700000     15.76400000
H     -3.81800000     -8.17200000     14.38900000
O    -18.16300000     -2.76000000     -0.02200000
H    -17.34400000     -3.21100000      0.18100000
H    -18.58900000     -3.31900000     -0.67300000
O     -5.46900000      7.83000000     -0.02900000
H     -4.80600000      8.26900000      0.50500000
H     -6.27300000      7.89600000      0.48600000
O      3.73100000     10.95900000      8.31000000
H      3.37800000     11.43800000      9.06000000
H      3.11200000     11.13300000      7.60100000
O     10.22400000      7.56300000    -10.57200000
H      9.91500000      7.36900000    -11.45700000
H      9.46800000      7.38700000    -10.01100000
O    -13.54800000     -3.41500000     -4.08200000
H    -14.36100000     -3.27200000     -3.59700000
H    -13.81500000     -3.42200000     -5.00100000
O     -3.21200000     -8.03100000     10.94700000
H     -3.42100000     -8.28900000     10.04900000
H     -4.04400000     -8.10000000     11.41600000
O     -8.17000000    -12.98300000     -7.80100000
H     -8.21900000    -13.23700000     -8.72200000
H     -7.60000000    -12.21400000     -7.79400000
O    -11.83100000      1.24700000      5.29000000
H    -12.18000000      2.12200000      5.12000000
H    -11.34800000      1.02300000      4.49400000
O     11.90800000     -9.59900000      6.78200000
H     12.77100000     -9.18400000      6.76400000
H     11.45800000     -9.24900000      6.01300000
O      0.95500000     -9.44300000    -11.44200000
H      0.62600000     -9.81700000    -10.62500000
H      1.49200000     -8.70000000    -11.16700000
O      2.60300000      8.32800000     -7.47900000
H      2.38100000      7.94500000     -8.32700000
H      1.80900000      8.22400000     -6.95400000
O     11.49100000     -2.78400000    -12.72300000
H     12.16600000     -2.36800000    -12.18600000
H     10.72900000     -2.84300000    -12.14800000
O     14.47200000      3.23500000     -2.30900000
H     14.04500000      3.18800000     -3.16500000
H     13.76900000      3.06900000     -1.68100000
O     10.50800000     -6.60300000     -3.58000000
H      9.70000000     -6.67500000     -3.07300000
H     10.74000000     -7.50700000     -3.79200000
O    -15.42100000     -5.98000000     -7.36500000
H    -16.11500000     -6.60200000     -7.14800000
H    -14.73000000     -6.16100000     -6.72800000
O      4.46200000     15.19900000     -7.75900000
H      4.55800000     15.91200000     -8.39000000
H      3.53400000     15.20800000     -7.52600000
O      0.31600000     -4.28500000     -2.66400000
H     -0.32300000     -4.72300000     -2.10000000
H     -0.19500000     -3.98100000     -3.41400000
O     11.61900000      8.85100000     -3.87900000
H     11.53200000      8.04500000     -3.37000000
H     12.46300000      8.76400000     -4.32200000
O     -1.16200000     -9.84200000      0.63100000
H     -0.59700000     -9.61300000      1.36900000
H     -0.76600000     -9.39900000     -0.12000000
O      4.84200000    -10.55600000     -6.94100000
H      5.44100000    -10.11200000     -6.34200000
H      5.33200000    -11.31900000     -7.24800000
O     -2.49100000     -3.02100000     13.63900000
H     -3.19900000     -2.54800000     14.07500000
H     -2.53000000     -2.72500000     12.72900000
O     -6.74100000     -6.87400000     -7.99800000
H     -7.55300000     -6.88200000     -8.50500000
H     -6.15400000     -7.45900000     -8.47800000
O     -8.00500000     -5.06200000     13.01400000
H     -7.55100000     -4.54000000     12.35200000
H     -7.33900000     -5.24300000     13.67600000
O      2.91800000     -5.87500000      6.73200000
H      3.07400000     -5.39900000      7.54700000
H      3.79000000     -6.13500000      6.43600000
O     -2.03900000     -4.87700000     -1.05100000
H     -2.67600000     -5.58700000     -1.13000000
H     -1.43500000     -5.17100000     -0.37000000
O      8.34200000     13.57100000     -3.72000000
H      8.48000000     13.40400000     -4.65200000
H      7.39100000     13.63100000     -3.62500000
O     -3.86300000     -3.30100000     -2.48200000
H     -4.53800000     -2.83600000     -1.98700000
H     -3.29200000     -3.67700000     -1.81300000
O     12.78900000     -4.38800000      4.89900000
H     12.63900000     -3.76500000      4.18800000
H     11.91300000     -4.59300000      5.22600000
O    -13.09100000     -7.57000000     10.23500000
H    -13.31000000     -8.04300000      9.43300000
H    -13.17300000     -6.64600000      9.99900000
O     -3.49200000     -9.11500000      8.34400000
H     -3.01400000     -9.06600000      7.51600000
H     -3.48400000    -10.04600000      8.57000000
O    -10.21900000      2.39200000     -7.53700000
H     -9.33600000      2.04500000     -7.66500000
H    -10.13500000      2.99900000     -6.80200000
O     -9.66400000      5.55500000     -0.48100000
H     -8.81700000      5.78400000     -0.86300000
H     -9.53700000      4.67500000     -0.12700000
O     -1.25000000     -9.42200000     -4.88100000
H     -1.52500000    -10.33400000     -4.78800000
H     -1.43300000     -9.21000000     -5.79700000
O    -13.73000000     -1.40500000     -6.24500000
H    -14.29400000     -1.94600000     -6.79700000
H    -13.52400000     -0.64300000     -6.78600000
O     14.08800000      4.16500000     10.44200000
H     15.01000000      4.19000000     10.18700000
H     13.99900000      3.35200000     10.93900000
O     -2.17700000      8.31300000     -7.25500000
H     -2.96500000      8.45400000     -7.77900000
H     -2.40200000      7.58700000     -6.67300000
O      9.00500000      1.48800000      6.68600000
H      9.80500000      1.22900000      7.14200000
H      8.96300000      0.90800000      5.92600000
O     -4.23100000     -5.82000000      0.28900000
H     -4.42300000     -6.24700000      1.12400000
H     -4.17300000     -4.88900000      0.50300000
O    -16.80800000     -0.28700000      1.87400000
H    -17.00500000     -0.69400000      1.03000000
H    -16.82900000      0.65400000      1.69600000
O      7.20500000     -3.61100000     -7.88700000
H      7.56000000     -2.84600000     -7.43400000
H      6.35100000     -3.75600000     -7.47900000
O     12.91600000      8.39800000     -9.31500000
H     12.10900000      8.00500000     -9.64700000
H     12.72000000      9.33200000     -9.25200000
O     -4.91200000      4.17000000      6.52300000
H     -4.26800000      3.76900000      7.10700000
H     -4.43400000      4.32100000      5.70800000
O      1.45000000     16.05200000      3.59000000
H      2.18100000     16.65600000      3.45800000
H      0.90800000     16.47400000      4.25700000
O      6.05700000     -4.78200000    -15.94200000
H      5.44500000     -5.27400000    -15.39400000
H      5.52000000     -4.10200000    -16.34900000
O    -11.90400000     -6.97700000     -9.64800000
H    -11.91200000     -6.79800000     -8.70800000
H    -12.58300000     -7.64000000     -9.77100000
O     -4.27300000     -3.85000000    -17.48500000
H     -4.88700000     -3.72200000    -16.76200000
H     -3.85000000     -2.99800000    -17.59400000
O     -4.42800000     -2.90500000     -6.54600000
H     -3.82100000     -2.20800000     -6.79500000
H     -5.12700000     -2.85900000     -7.19900000
O      5.65600000      2.08500000    -10.07300000
H      6.55100000      2.23500000    -10.37900000
H      5.24200000      1.58900000    -10.77900000
O      7.86700000     10.65900000      3.77400000
H      7.29300000     10.02600000      4.20700000
H      7.51300000     10.73500000      2.88800000
O      4.97000000    -16.53000000      0.30100000
H      5.30600000    -17.36400000     -0.02900000
H      5.75200000    -15.99300000      0.43400000
O    -12.83000000      8.76500000     -5.59600000
H    -13.56200000      9.19800000     -6.03500000
H    -12.73900000      7.92700000     -6.04900000
O      2.29200000    -10.10400000     -5.48900000
H      3.14600000    -10.23100000     -5.90200000
H      2.09600000    -10.94700000     -5.08000000
O      0.72200000     11.74100000     13.57900000
H      0.16700000     11.14800000     14.08600000
H      1.58300000     11.32300000     13.58200000
O     -1.19400000     -1.27800000     16.56700000
H     -2.13100000     -1.47300000     16.57800000
H     -1.09800000     -0.59800000     15.90100000
O     -5.30600000     -8.58300000     -5.39500000
H     -5.25700000     -7.70700000     -5.77900000
H     -4.99300000     -9.16600000     -6.08700000
O     -7.91400000     -0.68600000    -13.01800000
H     -7.82200000     -0.02000000    -13.70000000
H     -7.09100000     -0.64700000    -12.53100000
O     13.54500000     -6.30500000     -9.76500000
H     12.78500000     -5.73400000     -9.87400000
H     14.12900000     -5.81800000     -9.18300000
O      4.04600000     14.81200000      4.41700000
H      3.11900000     14.94900000      4.61300000
H      4.45700000     15.65500000      4.60900000
O     -2.50100000     11.20300000    -12.88000000
H     -3.11300000     11.87300000    -12.57600000
H     -2.42800000     10.59500000    -12.14400000
O     11.22300000     -7.05000000    -11.47300000
H     11.07700000     -6.51400000    -10.69400000
H     11.83400000     -6.54000000    -12.00500000
O     -6.46400000      1.78800000    -10.58900000
H     -6.28400000      0.87300000    -10.80600000
H     -7.28900000      1.98200000    -11.03300000
O      1.10500000     -0.50400000    -10.13100000
H      1.84700000     -0.79700000    -10.66000000
H      1.49700000     -0.22500000     -9.30300000
O     -0.01000000     -5.17300000     10.89000000
H     -0.27900000     -5.61600000     10.08600000
H      0.72900000     -5.68900000     11.21300000
O     -3.60500000      7.35400000    -13.27700000
H     -3.90300000      8.09100000    -12.74400000
H     -3.23800000      7.76000000    -14.06200000
O     -3.32600000     -6.84700000     -8.39000000
H     -2.48700000     -6.42500000     -8.57400000
H     -3.91600000     -6.51000000     -9.06500000
O    -16.05100000     -6.08500000     -3.52200000
H    -16.55900000     -5.48200000     -4.06500000
H    -15.14000000     -5.91100000     -3.76000000
O      1.19800000     -2.79900000    -16.49500000
H      0.42900000     -3.32700000    -16.27900000
H      1.66100000     -3.31000000    -17.15900000
O     -8.67400000     14.80700000     -1.79800000
H     -9.54100000     14.52000000     -2.08700000
H     -8.32500000     14.06200000     -1.30900000
O     16.15800000      1.33300000     -0.93400000
H     15.90400000      2.02100000     -1.54900000
H     16.94500000      0.94600000     -1.31800000
O      9.38900000      6.54500000    -12.85900000
H      9.36000000      6.62800000    -13.81300000
H      8.92500000      5.72800000    -12.67600000
O     -2.91000000     12.66600000      5.01600000
H     -2.90500000     13.35200000      5.68300000
H     -3.68000000     12.86000000      4.48000000
O    -12.70600000      4.83000000     11.03800000
H    -13.50800000      5.34700000     10.96000000
H    -12.84300000      4.29300000     11.81900000
O     10.79200000      4.08200000      0.84600000
H     10.09900000      3.79100000      1.43900000
H     10.32800000      4.50300000      0.12300000
O     -0.28500000      3.12100000      6.50500000
H      0.66300000      3.11000000      6.37700000
H     -0.56300000      3.97400000      6.17100000
O     -1.69200000      5.98800000      8.15800000
H     -1.76500000      6.85500000      7.76000000
H     -0.75100000      5.86100000      8.28500000
O     -9.67300000      9.71000000     -5.69900000
H    -10.39300000      9.14400000     -5.41900000
H     -9.99300000     10.59900000     -5.54400000
O      8.22100000      1.86900000    -11.34000000
H      8.65700000      1.52100000    -12.11800000
H      8.75700000      1.56400000    -10.60800000
O      8.45700000     10.02200000     -1.46200000
H      9.36100000      9.94900000     -1.15500000
H      8.51200000      9.88300000     -2.40700000
O     -3.78300000     12.68700000     10.65600000
H     -3.82200000     12.09500000      9.90500000
H     -3.78000000     12.10700000     11.41800000
O    -15.12400000      0.08700000     -4.02700000
H    -15.23100000     -0.86000000     -4.10900000
H    -14.80700000      0.36700000     -4.88600000
O    -15.05400000     -3.28700000     -7.70700000
H    -15.52300000     -3.97200000     -7.23000000
H    -15.74400000     -2.72400000     -8.05800000
O     -3.45400000    -11.86300000      9.59600000
H     -3.98700000    -12.55600000      9.98600000
H     -2.76300000    -11.70200000     10.23900000
O    -15.45300000     -7.52500000      4.69700000
H    -15.31000000     -7.30800000      5.61800000
H    -15.58800000     -6.67900000      4.27000000
O      8.50400000    -12.60000000      2.57000000
H      7.90900000    -11.86100000      2.69700000
H      8.16900000    -13.28000000      3.15600000
O     -3.95400000    -13.21000000     12.00300000
H     -4.60800000    -12.69000000     12.47000000
H     -3.12600000    -12.76100000     12.17300000
O     -5.36700000    -13.36700000      5.75100000
H     -5.29500000    -14.32100000      5.71500000
H     -6.29900000    -13.19100000      5.62200000
O      0.37200000      4.08300000     10.89000000
H      0.48100000      4.82700000     10.29800000
H      0.39300000      3.31600000     10.31800000
O      2.85900000      4.06100000     -2.44800000
H      2.20500000      4.67900000     -2.77400000
H      3.02900000      4.34500000     -1.55000000
O      9.15400000      4.28600000     -6.11400000
H      8.54400000      5.01500000     -6.23600000
H      9.56100000      4.16900000     -6.97200000
O      7.16300000      9.68400000     -4.17200000
H      6.40000000     10.14300000     -4.52300000
H      7.91200000     10.10800000     -4.59200000
O     -4.20200000      1.69800000     15.44300000
H     -4.18000000      1.30900000     14.56900000
H     -5.02700000      2.18100000     15.47000000
O      7.42500000      4.50900000    -12.03000000
H      6.55500000      4.61200000    -12.41800000
H      7.55500000      3.56200000    -11.98300000
O     -0.06700000     -7.10200000     -4.30900000
H      0.78700000     -7.36700000     -3.96800000
H     -0.57100000     -7.91400000     -4.35200000
O     -0.64900000      8.68800000      7.15100000
H     -0.82500000      9.25000000      7.90500000
H      0.20000000      8.98600000      6.82300000
O      6.82500000      8.10000000    -11.76300000
H      7.13000000      8.99800000    -11.89600000
H      6.77000000      7.73300000    -12.64500000
O      8.11600000     -1.21200000      7.90400000
H      8.90300000     -1.20100000      7.35800000
H      7.48600000     -0.67400000      7.42500000
O      4.74400000    -11.58200000    -10.49400000
H      4.29600000    -12.28100000    -10.97100000
H      4.73700000    -11.87200000     -9.58100000
O     -3.69200000     10.24100000     -3.91100000
H     -3.71300000     11.15300000     -4.20100000
H     -4.46200000     10.15000000     -3.35100000
O      3.16700000      2.72100000    -15.45200000
H      3.12700000      3.64600000    -15.69800000
H      3.75700000      2.32700000    -16.09400000
O      7.43600000      6.63100000     -9.60000000
H      7.56000000      5.74400000     -9.93800000
H      7.26300000      7.16100000    -10.37900000
O     11.52400000      0.58900000      8.02800000
H     11.36400000      0.38600000      8.95000000
H     11.77900000     -0.24800000      7.63900000
O      4.74400000     -2.79000000      6.46900000
H      5.24900000     -2.66500000      5.66500000
H      5.27000000     -3.39700000      6.99000000
O     -3.75100000      2.39700000     12.29600000
H     -2.82100000      2.39600000     12.52400000
H     -3.97600000      1.47100000     12.20700000
O     -7.44000000     -3.47200000     10.64200000
H     -7.30300000     -2.71300000     10.07400000
H     -6.88700000     -4.15600000     10.26500000
O      4.43500000      1.23500000    -12.21700000
H      4.06000000      2.11000000    -12.11800000
H      3.69400000      0.64100000    -12.09900000
O      3.44500000     -8.90200000      9.47200000
H      4.30300000     -8.73600000      9.08100000
H      2.89600000     -8.18400000      9.15900000
O     -9.55000000    -14.79600000      3.08900000
H     -9.78800000    -14.20300000      3.80100000
H    -10.20100000    -14.62600000      2.40800000
O     -3.56600000      4.54700000      4.33100000
H     -3.67500000      3.75400000      3.80800000
H     -3.03200000      5.12400000      3.78400000
O      7.13300000      6.66600000     -0.22600000
H      6.66300000      6.71100000      0.60700000
H      6.95300000      7.50600000     -0.64800000
O    -10.79300000     -5.00800000     -6.77900000
H    -10.38200000     -4.23100000     -6.39900000
H    -10.26400000     -5.73900000     -6.45800000
O      3.37500000     -0.96200000     10.22200000
H      4.12400000     -1.42900000     10.59300000
H      3.16400000     -1.44500000      9.42300000
O     -4.54800000      2.36300000      3.03200000
H     -4.04300000      1.89600000      3.69800000
H     -5.46000000      2.14700000      3.22800000
O      9.50500000      0.97000000     -0.29000000
H      9.81000000      1.47600000     -1.04300000
H      8.70200000      1.41100000     -0.01400000
O     -1.14600000      3.19400000     12.81200000
H     -0.81300000      3.89300000     13.37500000
H     -0.60400000      3.24300000     12.02400000
O      6.82500000     -8.04500000      3.88100000
H      6.33500000     -7.67800000      3.14500000
H      6.46800000     -8.92600000      3.99100000
O     -2.69000000     -2.26800000     10.79600000
H     -1.76000000     -2.11800000     10.62400000
H     -2.95500000     -2.90800000     10.13500000
O     -1.60500000     -1.28400000    -10.42200000
H     -0.75800000     -0.84000000    -10.37500000
H     -2.24900000     -0.58500000    -10.30600000
O      0.55100000      2.01200000      9.06500000
H      0.51700000      1.97800000      8.10900000
H      0.22700000      1.15700000      9.34600000
O     14.79100000     -6.83000000      1.43700000
H     15.21700000     -7.62800000      1.12600000
H     14.46400000     -7.05700000      2.30800000
O     -5.58900000     -6.53500000      2.79800000
H     -5.47600000     -6.27100000      3.71100000
H     -5.53600000     -7.49100000      2.81600000
O     -4.95000000      9.23000000     13.03100000
H     -5.02600000      8.57200000     13.72200000
H     -5.73700000      9.11200000     12.50000000
O    -11.15400000     -8.63900000     -6.02100000
H    -10.38100000     -8.07500000     -6.04000000
H    -10.82600000     -9.48600000     -5.71700000
O      4.21100000     15.88700000     -4.83200000
H      3.35500000     16.04300000     -4.43300000
H      4.02600000     15.78400000     -5.76500000
O      4.11200000    -16.67200000      4.36200000
H      4.91000000    -16.96700000      4.80000000
H      3.41100000    -17.17000000      4.78100000
O     16.32800000     -1.48800000     -5.06300000
H     15.45200000     -1.12900000     -4.91700000
H     16.25100000     -2.41100000     -4.81900000
O      2.12200000      0.52800000      6.28900000
H      2.18000000     -0.41600000      6.43600000
H      2.88100000      0.88900000      6.74600000
O      4.04600000      3.83900000     13.11200000
H      4.32000000      3.21100000     12.44300000
H      4.28200000      4.69300000     12.75000000
O     -8.96700000     -8.32500000      9.82200000
H     -8.01400000     -8.25800000      9.88300000
H     -9.25100000     -7.45600000      9.53700000
O      7.58900000    -12.34000000     -7.19600000
H      7.79900000    -12.45800000     -8.12200000
H      7.60700000    -13.22500000     -6.83200000
O      5.05700000     -4.37800000     -5.40300000
H      4.14200000     -4.37100000     -5.12200000
H      5.04300000     -4.81700000     -6.25300000
O     -0.90400000    -16.56000000      6.38500000
H     -0.92600000    -16.57000000      5.42800000
H     -1.80700000    -16.73900000      6.64700000
O    -11.76000000     -2.93500000     -8.25200000
H    -11.68200000     -3.72800000     -7.72200000
H    -11.40300000     -2.24100000     -7.69800000
O     -0.47900000     -0.50400000    -17.18900000
H     -0.03000000     -0.35000000    -18.02000000
H     -0.14300000     -1.34900000    -16.88800000
O     -6.78800000    -15.24600000     -6.31700000
H     -6.70500000    -14.34200000     -6.01500000
H     -7.42500000    -15.64000000     -5.72000000
O      6.38800000     -9.57500000     -1.66100000
H      5.67200000     -9.18600000     -2.16300000
H      6.39500000    -10.49500000     -1.92800000
O      7.02100000    -15.02700000      1.15800000
H      6.55200000    -15.10200000      1.98900000
H      6.96100000    -14.09900000      0.93200000
O     -3.13000000      1.07500000    -10.07300000
H     -4.01500000      1.34900000     -9.83300000
H     -2.65100000      1.89500000    -10.19600000
O    -11.41000000    -10.80200000      4.03700000
H    -11.43300000    -10.80100000      3.08000000
H    -12.23500000    -10.39300000      4.29700000
O     -9.23200000     -5.37900000      3.89200000
H     -9.53300000     -6.18600000      3.47500000
H     -9.09100000     -4.77200000      3.16600000
O    -13.42900000      7.74800000      4.97000000
H    -12.60000000      7.30200000      5.14500000
H    -14.07800000      7.25000000      5.46600000
O     -2.42900000      6.98500000     -3.43900000
H     -2.07000000      7.87100000     -3.48700000
H     -2.70500000      6.88700000     -2.52800000
O     10.27500000     11.03400000     -7.78100000
H     11.12900000     11.10800000     -7.35400000
H     10.26500000     11.74500000     -8.42200000
O    -10.89600000      6.12200000      9.73400000
H    -11.17800000      7.03700000      9.74900000
H    -11.52400000      5.66900000     10.29700000
O      9.40100000      5.32700000     -1.23300000
H      8.56800000      5.68200000     -0.92200000
H      9.18000000      4.87500000     -2.04700000
O     -2.99500000    -11.77200000    -13.85500000
H     -3.46200000    -12.31100000    -14.49400000
H     -3.47500000    -10.94400000    -13.84400000
O      7.38600000    -12.78400000      9.11600000
H      6.61500000    -12.90900000      9.66800000
H      7.94300000    -12.18600000      9.61300000
O     -1.60900000    -11.87200000      4.06200000
H     -2.26000000    -12.16100000      4.70100000
H     -2.10900000    -11.72600000      3.25900000
O      1.78200000     15.85000000      9.07900000
H      2.55400000     15.87100000      8.51400000
H      1.28700000     15.08800000      8.78000000
O      5.78100000     -2.42000000     10.94400000
H      6.57300000     -1.93100000     11.16500000
H      5.54700000     -2.87600000     11.75300000
O     -1.05700000      5.80300000     14.08800000
H     -0.20300000      6.04400000     13.72800000
H     -1.65600000      5.86400000     13.34400000
O     -5.63900000     -2.58300000    -15.33400000
H     -5.31600000     -1.68600000    -15.42300000
H     -5.41900000     -2.82900000    -14.43600000
O     -9.03800000     -6.91200000     -5.99100000
H     -8.34700000     -6.83500000     -6.64900000
H     -8.59300000     -7.25700000     -5.21700000
O      2.55100000      3.69300000      7.06600000
H      3.34800000      3.99100000      6.62800000
H      2.84500000      2.99000000      7.64600000
O    -11.12700000      8.85200000      9.85400000
H    -10.79200000      9.72200000      9.63600000
H    -11.91900000      8.76100000      9.32400000
O     15.76400000     -4.82600000     -2.25000000
H     15.16200000     -4.11500000     -2.02900000
H     15.31000000     -5.32000000     -2.93300000
O      2.57200000     -2.24200000      7.96500000
H      3.30900000     -2.31100000      7.35800000
H      2.60300000     -3.05400000      8.47100000
O    -13.17800000      3.50900000     -0.98600000
H    -12.81800000      4.31700000     -0.62100000
H    -12.81800000      2.81500000     -0.43400000
O      5.70600000     -5.90600000     13.43300000
H      6.22000000     -5.52900000     14.14600000
H      5.01400000     -6.40100000     13.87200000
O     -3.05600000      3.18200000      8.36100000
H     -2.36900000      3.70800000      7.95100000
H     -2.65800000      2.31900000      8.47900000
O     -3.45400000     -4.25600000      9.17000000
H     -4.07500000     -3.82200000      8.58500000
H     -3.95700000     -4.96400000      9.57100000
O      1.66700000     -3.70500000     -8.76800000
H      0.88200000     -3.95500000     -8.28100000
H      1.36300000     -3.58400000     -9.66800000
O     -3.31700000      8.53800000     15.15600000
H     -2.97700000      7.66600000     14.95400000
H     -3.52400000      8.50300000     16.09000000
O      8.61300000    -12.72500000     -9.81900000
H      9.55600000    -12.56700000     -9.87500000
H      8.21500000    -11.92300000    -10.15800000
O      1.69300000     11.32900000      1.21100000
H      2.06000000     11.00000000      0.39100000
H      1.81500000     12.27700000      1.16500000
O     -5.91100000      9.19500000     -2.59800000
H     -6.44200000      8.63800000     -3.16700000
H     -5.60300000      8.60900000     -1.90800000
O    -12.37800000      1.35900000     11.01300000
H    -11.57200000      1.01000000     11.39400000
H    -12.25100000      1.27800000     10.06800000
O     -6.78300000      4.84200000    -12.15500000
H     -7.40800000      4.12100000    -12.22900000
H     -6.85400000      5.30700000    -12.98800000
O     -5.79800000     -1.46900000     -4.56200000
H     -5.41400000     -2.14500000     -5.12100000
H     -6.27000000     -1.95500000     -3.88600000
O     -2.00000000    -14.21400000     -8.65700000
H     -2.08500000    -14.78800000     -9.41800000
H     -1.13700000    -13.81200000     -8.75500000
O    -14.82100000      5.17100000     -7.40800000
H    -14.81300000      4.26700000     -7.72400000
H    -15.66800000      5.51600000     -7.69200000
O     -5.80800000     -0.51500000     14.06900000
H     -5.91600000     -1.16200000     14.76600000
H     -6.38700000      0.20600000     14.31900000
O     -1.03800000     -6.64000000      8.90800000
H     -0.60300000     -7.40700000      8.53600000
H     -1.74200000     -7.00100000      9.44700000
O     10.64900000      5.05600000      8.44900000
H     10.48800000      4.12800000      8.27700000
H     10.14100000      5.51500000      7.78000000
O      8.22600000      5.16900000    -15.63300000
H      7.54600000      5.62300000    -16.13200000
H      7.89200000      4.27800000    -15.52900000
O      3.93900000     -5.16800000    -10.70900000
H      3.93100000     -4.29400000    -11.10100000
H      4.26600000     -5.03000000     -9.82100000
O     -0.90400000     -4.08100000    -13.07500000
H     -0.71200000     -4.90600000    -13.52100000
H     -0.37100000     -4.10900000    -12.28000000
O      2.15500000     -1.25900000     16.63600000
H      2.41400000     -2.17900000     16.59600000
H      1.62700000     -1.12400000     15.84900000
O     -1.52200000    -11.86000000     11.87200000
H     -0.95300000    -11.66600000     11.12700000
H     -0.92200000    -12.12200000     12.57000000
O     -5.62700000     12.68100000      7.41100000
H     -5.13200000     13.39200000      7.00200000
H     -4.98600000     12.22700000      7.95800000
O     10.03800000      8.09300000      4.14600000
H     10.95200000      8.35900000      4.05700000
H      9.94400000      7.86400000      5.07100000
O     -5.06300000     -3.49000000    -12.73100000
H     -5.52800000     -4.29600000    -12.50800000
H     -4.14600000     -3.67900000    -12.53100000
O      4.49600000     -2.31900000      0.53200000
H      4.31400000     -3.09500000      0.00200000
H      4.15900000     -1.58900000      0.01300000
O     -6.76500000    -10.79200000     -7.58200000
H     -6.73000000    -10.21900000     -6.81600000
H     -6.29400000    -10.31200000     -8.26200000
O      8.22200000     -9.41900000      8.17700000
H      8.34700000     -9.72800000      7.27900000
H      9.05100000     -9.61500000      8.61400000
O     -1.39600000     -2.39800000     -7.37900000
H     -0.97400000     -3.19200000     -7.04900000
H     -1.70900000     -2.63800000     -8.25100000
O      4.11300000      9.80400000     -4.74500000
H      3.56900000      9.11300000     -5.12300000
H      3.49500000     10.50200000     -4.52600000
O      1.50800000     -3.65700000     13.82800000
H      1.19200000     -2.78200000     14.05400000
H      0.85600000     -4.25100000     14.20000000
O      8.57100000     13.16400000      5.31000000
H      8.64900000     12.46200000      4.66400000
H      8.86900000     12.76900000      6.13000000
O      2.56700000     -4.23400000     -1.08100000
H      2.19100000     -5.03700000     -0.72100000
H      1.88500000     -3.88500000     -1.65500000
O     12.85700000      5.85400000     -4.49200000
H     12.33100000      6.18900000     -3.76600000
H     12.59700000      4.93700000     -4.57300000
O    -14.81400000      3.02600000     -9.12600000
H    -14.14000000      3.67000000     -9.34300000
H    -15.41600000      3.04900000     -9.87000000
O     -5.39600000     -9.86000000     -2.75300000
H     -5.41200000     -9.74300000     -3.70200000
H     -4.66000000     -9.32400000     -2.45700000
O      2.40400000     -1.62400000     -5.29300000
H      1.92800000     -2.34300000     -4.87700000
H      3.29900000     -1.70600000     -4.96300000
O      3.54600000     16.67700000      1.19200000
H      4.04800000     17.42700000      1.51200000
H      4.14000000     15.93300000      1.28800000
O      4.35300000      0.82900000      4.90000000
H      4.16200000      0.80100000      3.96200000
H      3.49400000      0.88700000      5.31700000
O    -15.74400000      2.17600000      0.30300000
H    -15.98300000      2.02400000     -0.61200000
H    -14.94800000      2.70500000      0.25700000
O     -1.96100000    -12.25300000    -11.26600000
H     -2.11900000    -12.09700000    -12.19700000
H     -1.03100000    -12.47400000    -11.21500000
O      5.82500000     12.88200000     -7.94200000
H      6.33600000     12.77500000     -7.13900000
H      5.30700000     13.67300000     -7.79200000
O     -9.31600000    -10.18700000     -4.36600000
H     -9.77600000    -10.45700000     -3.57000000
H     -9.11600000    -11.00800000     -4.81600000
O     -7.64100000      7.85300000     -4.14000000
H     -7.74300000      7.11900000     -3.53400000
H     -8.53700000      8.12300000     -4.34100000
O      2.10200000     -4.40500000     -4.72600000
H      1.49200000     -4.62400000     -5.43100000
H      1.58300000     -4.48800000     -3.92700000
O     -1.65700000      3.26600000    -10.11600000
H     -2.07400000      3.56100000     -9.30600000
H     -1.85700000      3.95300000    -10.75200000
O      4.16600000      0.40300000    -17.62300000
H      4.24500000     -0.11600000    -16.82300000
H      4.99300000      0.26100000    -18.08300000
O     -3.11800000      9.98600000      5.30100000
H     -3.05000000     10.94100000      5.29600000
H     -2.28400000      9.68800000      5.66400000
O      3.42300000    -11.60000000      2.40000000
H      2.66000000    -11.32800000      2.91000000
H      3.63800000    -12.47100000      2.73500000
O      2.03900000      1.55800000     16.95600000
H      2.72200000      1.97300000     16.42900000
H      2.27100000      0.62900000     16.95900000
O     -5.20300000     16.06800000      2.64100000
H     -5.47300000     16.19000000      3.55100000
H     -5.86300000     15.48300000      2.27100000
O      0.89400000     -9.41500000     11.43400000
H      0.61200000    -10.15300000     10.89400000
H      1.66700000     -9.07200000     10.98600000
O     -0.74000000    -12.38400000     -5.86600000
H      0.12300000    -12.50200000     -5.46700000
H     -0.71200000    -12.91900000     -6.65900000
O      5.18600000     10.21800000      1.65200000
H      5.04500000     10.94300000      2.26100000
H      5.83100000     10.55300000      1.02800000
O    -15.75900000     -3.11400000     -2.78500000
H    -16.11200000     -3.70500000     -2.12000000
H    -15.98300000     -2.23800000     -2.47100000
O     -4.25000000     -8.13400000      5.24500000
H     -4.78300000     -8.62500000      4.61900000
H     -4.50900000     -7.22200000      5.11500000
O     -8.14300000     -2.74400000    -16.20600000
H     -7.24300000     -2.87900000    -15.90900000
H     -8.27000000     -1.79600000    -16.16200000
O    -13.92500000      7.92100000     -8.09600000
H    -14.37200000      7.10900000     -7.85700000
H    -13.89200000      7.90300000     -9.05200000
O     -0.02800000     -4.04100000     16.84600000
H     -0.65400000     -3.83100000     16.15300000
H      0.14700000     -3.20200000     17.27200000
O     10.79800000     -1.40400000     12.50800000
H     11.67300000     -1.74000000     12.31300000
H     10.87000000     -1.04900000     13.39400000
O     -2.14900000     -9.18800000     -7.55800000
H     -1.91400000     -9.49600000     -8.43300000
H     -2.39600000     -8.27100000     -7.68500000
O     11.34400000     -1.39100000     -1.20600000
H     11.53500000     -1.98900000     -0.48300000
H     10.75500000     -0.73900000     -0.82700000
O     -0.54600000     14.33100000      3.09100000
H     -1.21200000     15.01200000      3.18600000
H      0.21900000     14.67800000      3.54900000
O      9.45500000      2.62200000      9.76700000
H      9.58000000      1.92300000      9.12400000
H      8.54400000      2.53000000     10.04600000
O      9.90300000     -4.92400000     -7.23700000
H      9.05700000     -4.60500000     -7.55300000
H      9.84300000     -4.85700000     -6.28400000
O     -7.21200000      1.33300000    -14.49900000
H     -7.74800000      1.80700000    -15.13500000
H     -6.33800000      1.71400000    -14.59300000
O     -7.32500000     -3.72100000     -3.29300000
H     -8.16000000     -4.12600000     -3.05900000
H     -6.68000000     -4.41900000     -3.18000000
O     12.03400000     -7.48900000      4.42600000
H     11.09400000     -7.34900000      4.31400000
H     12.39700000     -7.39000000      3.54600000
O     15.10800000     -6.52600000      4.70100000
H     15.53600000     -5.73600000      5.03300000
H     14.20800000     -6.46300000      5.02100000
O     14.92400000      7.12000000     -3.19900000
H     14.60900000      6.85600000     -2.33500000
H     14.29600000      6.73500000     -3.81100000
O     -2.97600000      2.69000000     -4.33600000
H     -2.81700000      1.89200000     -3.83200000
H     -2.16800000      3.19500000     -4.24600000
O      6.30100000    -15.61200000     -5.96000000
H      5.64700000    -15.68000000     -5.26400000
H      5.80300000    -15.73300000     -6.76900000
O      3.71100000    -10.67800000      7.41000000
H      2.77600000    -10.88300000      7.42900000
H      3.84500000    -10.10500000      8.16600000
O      2.74400000      3.38800000    -11.93400000
H      2.09800000      2.84800000    -11.47900000
H      2.27000000      3.74800000    -12.68300000
O      9.16400000    -10.03900000      5.37800000
H      9.87300000    -10.19600000      4.75300000
H      8.89000000     -9.13800000      5.20700000
O     13.69000000     -0.63900000      9.33100000
H     13.16200000      0.02900000      9.77000000
H     14.58700000     -0.45700000      9.61100000
O      3.05800000    -13.36100000     10.43900000
H      2.11500000    -13.28400000     10.58700000
H      3.37800000    -13.86600000     11.18600000
O     -7.77400000     11.44900000      8.43200000
H     -6.96100000     11.87100000      8.15500000
H     -7.61300000     11.19300000      9.34100000
O    -13.67200000     10.66300000      4.29900000
H    -13.39600000      9.78300000      4.55400000
H    -13.44400000     10.72700000      3.37100000
O    -11.68200000     -1.14300000     -4.23600000
H    -12.06900000     -1.93300000     -3.86000000
H    -12.29000000     -0.88500000     -4.92900000
O    -12.68000000     -5.67300000     -2.39500000
H    -12.95400000     -5.28200000     -1.56500000
H    -13.07800000     -5.11600000     -3.06400000
O     -6.80300000     -9.18400000     13.68000000
H     -6.24400000     -9.14700000     14.45600000
H     -7.67100000     -9.40200000     14.01900000
O     -9.64900000      1.32600000     12.66700000
H     -9.01400000      0.61800000     12.55300000
H     -9.56000000      1.85700000     11.87600000
O     -2.51800000      9.70900000     11.39400000
H     -1.81900000      9.12800000     11.69600000
H     -3.13800000      9.73500000     12.12300000
O     -3.52300000     -4.62600000      4.91100000
H     -3.25500000     -3.83000000      4.45100000
H     -2.84900000     -4.75500000      5.57900000
O     -8.66100000     -0.38700000      1.40900000
H     -8.53700000     -0.94500000      0.64100000
H     -7.84200000      0.10400000      1.48300000
O     15.37900000     -1.47000000      2.90700000
H     15.16500000     -2.39600000      2.79700000
H     15.85300000     -1.23700000      2.10900000
O     -2.87900000      6.04300000    -10.03600000
H     -3.60900000      5.44400000    -10.19000000
H     -3.08400000      6.46100000     -9.19900000
O      8.03700000     -9.26800000    -12.90000000
H      7.76600000     -9.54200000    -12.02400000
H      8.87200000     -9.71400000    -13.04300000
O    -14.15100000     -2.17500000     10.63000000
H    -14.48000000     -1.39600000     10.18100000
H    -14.91100000     -2.51900000     11.10000000
O     13.54000000     12.85300000      2.61400000
H     14.07000000     12.10700000      2.89600000
H     12.63700000     12.54100000      2.67400000
O     -7.87600000     -3.83600000    -10.70900000
H     -8.34400000     -4.54500000    -10.26800000
H     -7.88700000     -3.11400000    -10.08000000
O      1.97100000      6.85800000     12.68400000
H      2.26000000      7.13500000     13.55400000
H      2.78200000      6.67900000     12.20800000
O     -8.65000000     12.63300000     -5.11800000
H     -8.20600000     12.11900000     -4.44400000
H     -7.94800000     12.92300000     -5.70000000
O     -0.28000000      1.79200000     18.38800000
H      0.54300000      1.94700000     17.92300000
H     -0.95900000      2.05200000     17.76600000
O    -13.29100000      7.99300000      8.60700000
H    -13.20900000      7.27700000      7.97800000
H    -13.98600000      7.71100000      9.20200000
O      4.36800000      3.22400000     15.76100000
H      4.21300000      3.47700000     14.85100000
H      4.57800000      4.04500000     16.20600000
O      8.95400000    -11.07700000     11.21300000
H      9.24200000    -10.19800000     10.96800000
H      9.65500000    -11.41100000     11.77200000
O     -0.90100000     15.20800000     -3.54200000
H     -1.35400000     15.57300000     -4.30200000
H     -1.59100000     15.07700000     -2.89200000
O     -5.86500000     -5.71000000     10.03200000
H     -5.85300000     -6.39100000     10.70400000
H     -5.90700000     -6.19000000      9.20500000
O    -16.48200000      1.87300000     -2.23000000
H    -17.02400000      2.39800000     -2.82000000
H    -15.95100000      1.33000000     -2.81200000
O     -2.20700000     -9.86600000    -10.27200000
H     -2.09700000    -10.79900000    -10.45900000
H     -2.22700000     -9.45000000    -11.13400000
O     15.93400000      3.83900000     -5.89300000
H     15.83300000      3.45100000     -5.02400000
H     15.56800000      4.72000000     -5.80600000
O     -2.12000000     -1.66800000    -13.75000000
H     -1.42300000     -1.08600000    -13.44600000
H     -1.81600000     -2.54600000    -13.52200000
O    -14.28700000      2.66400000     -5.34100000
H    -13.71500000      3.07700000     -4.69400000
H    -15.16300000      2.98400000     -5.12600000
O     -0.38900000      3.78300000     -3.97700000
H     -0.07200000      4.54100000     -4.46900000
H     -0.32900000      4.05100000     -3.06000000
O    -10.14900000     -5.62000000    -13.10100000
H     -9.87800000     -5.94800000    -13.95800000
H     -9.92100000     -4.69000000    -13.11700000
O     -7.11300000     -1.34400000      8.71000000
H     -7.67700000     -0.78500000      8.17600000
H     -6.22700000     -1.02400000      8.53800000
O     -4.77500000    -13.63000000     -9.01100000
H     -4.76200000    -14.54200000     -9.30200000
H     -3.92500000    -13.50000000     -8.59100000
O      6.00200000      4.37500000     -3.01800000
H      5.78700000      5.30300000     -2.92100000
H      5.15300000      3.93500000     -3.05700000
O    -15.18800000      3.32800000      3.00800000
H    -15.31200000      2.71000000      2.28800000
H    -15.06400000      4.17500000      2.57800000
O     -3.89000000     -3.03300000      1.14400000
H     -3.87800000     -3.08200000      2.09900000
H     -3.12700000     -3.54100000      0.86800000
O    -12.09400000      1.09100000      0.44700000
H    -11.98900000      1.09500000     -0.50500000
H    -12.61400000      0.30800000      0.62700000
O    -12.97200000      8.16800000     -0.62300000
H    -13.53500000      7.40600000     -0.48600000
H    -13.56100000      8.84200000     -0.96500000
O    -10.36400000      8.26700000     12.38300000
H    -10.65600000      9.13200000     12.66800000
H    -10.61200000      8.22200000     11.45900000
O    -13.56200000     -6.33400000     -5.39500000
H    -12.80300000     -5.78300000     -5.59000000
H    -13.19300000     -7.10900000     -4.97100000
O      8.30400000     -0.14100000     -4.66200000
H      8.68300000      0.57400000     -4.15200000
H      7.38300000      0.10000000     -4.76400000
O     -7.66800000     -0.42400000     11.99400000
H     -7.02000000     -0.55700000     12.68600000
H     -7.38800000     -1.00600000     11.28800000
O      5.39400000     -6.42100000      5.63400000
H      5.86000000     -5.58600000      5.67900000
H      5.75800000     -6.85800000      4.86400000
O    -14.37700000     -3.72400000    -10.63800000
H    -13.48400000     -4.06800000    -10.62800000
H    -14.50600000     -3.36500000     -9.76000000
O      7.34900000    -14.66900000      4.26700000
H      7.60600000    -14.30000000      5.11300000
H      7.23200000    -15.60300000      4.44000000
O      1.27200000     -4.31200000      2.32600000
H      1.28700000     -3.38000000      2.54300000
H      2.01200000     -4.68200000      2.80600000
O      4.80100000     -5.98600000     10.14400000
H      5.25500000     -6.22800000      9.33700000
H      5.48000000     -5.59300000     10.69200000
O     -3.57700000      4.75300000     -0.41700000
H     -4.21000000      4.68700000      0.29800000
H     -2.77600000      5.06900000      0.00200000
O      0.22900000     13.52200000      8.10200000
H      0.52300000     12.89100000      8.75900000
H     -0.66200000     13.74900000      8.36800000
O     -5.77500000    -12.19000000    -11.20800000
H     -4.95100000    -12.67700000    -11.23600000
H     -6.16800000    -12.43000000    -10.36900000
O    -10.06600000     -2.28700000     -0.73300000
H    -10.28000000     -1.58000000     -1.34100000
H     -9.28500000     -2.69700000     -1.10600000
O     10.56100000      1.95700000     -2.90300000
H     11.16600000      2.33900000     -2.26800000
H     10.03900000      2.69700000     -3.21200000
O    -12.56500000     -0.81400000     -9.85400000
H    -12.23500000     -1.59300000     -9.40500000
H    -12.57300000     -0.13500000     -9.18000000
O      4.17100000     -3.35300000     13.21700000
H      4.62700000     -4.14600000     12.93800000
H      3.29500000     -3.65300000     13.46100000
O      0.02000000     -2.58000000     11.42900000
H      0.25500000     -3.48400000     11.21900000
H      0.36800000     -2.44100000     12.31000000
O    -11.16500000      6.03100000      5.68700000
H    -11.28200000      5.54900000      6.50600000
H    -10.49900000      5.53500000      5.21000000
O    -12.24500000      5.59400000     -6.02100000
H    -13.15700000      5.71100000     -6.28500000
H    -12.27100000      4.88700000     -5.37600000
O     -0.53700000     11.50800000      3.87600000
H     -1.37800000     11.69100000      4.29400000
H     -0.42800000     12.21300000      3.23700000
O     17.22900000      2.58500000      1.50300000
H     17.42500000      2.05800000      2.27800000
H     16.73500000      1.99600000      0.93100000
O    -10.72000000     13.45500000     -3.38200000
H    -11.46000000     13.76600000     -3.90300000
H    -10.23000000     12.88700000     -3.97600000
O     -2.02300000    -12.50600000      0.65600000
H     -2.59900000    -12.47200000     -0.10700000
H     -1.49200000    -11.71200000      0.59100000
O     -3.20400000      6.41200000     -5.94700000
H     -3.10100000      6.43100000     -4.99600000
H     -4.13400000      6.22900000     -6.08300000
O     14.42900000      4.45000000      3.32800000
H     13.94400000      5.10300000      2.82400000
H     15.32800000      4.52100000      3.00900000
O    -11.04500000     -7.78500000     -1.36000000
H    -11.56200000     -7.12400000     -1.82000000
H    -10.26600000     -7.31500000     -1.06100000
O    -10.08900000    -10.06800000      8.10700000
H     -9.65100000     -9.82800000      7.29100000
H     -9.65900000     -9.53500000      8.77600000
O     -1.19700000      2.08300000    -13.35100000
H     -1.70700000      2.89300000    -13.33900000
H     -0.62000000      2.15200000    -12.59000000
O     11.95900000    -11.50100000     -5.21300000
H     11.32300000    -12.09000000     -4.80800000
H     11.60200000    -11.32500000     -6.08400000
O      6.19100000      5.43100000      4.23400000
H      6.65300000      6.06100000      3.68100000
H      6.28900000      4.59500000      3.77700000
O     -7.20800000     14.56100000      1.42400000
H     -7.09600000     14.24100000      0.52900000
H     -8.02200000     14.15600000      1.72300000
O     12.46100000     -3.35200000      0.99300000
H     12.05700000     -2.71000000      1.57600000
H     13.30000000     -3.55700000      1.40600000
O      9.67000000     -0.86800000      1.86200000
H      9.80100000     -0.25100000      1.14200000
H      8.86900000     -1.33900000      1.63100000
O     -1.35100000     -5.50500000      6.54900000
H     -0.88600000     -4.67500000      6.66000000
H     -1.22400000     -5.96400000      7.37900000
O     -4.64500000      4.02300000    -10.80700000
H     -5.33300000      4.44400000    -11.32200000
H     -5.03600000      3.19900000    -10.51500000
O     11.90600000      4.60700000    -11.07200000
H     12.22100000      5.42200000    -11.46300000
H     11.69000000      4.05000000    -11.82000000
O      2.73900000      8.20300000      8.51400000
H      3.08200000      9.09300000      8.43400000
H      1.99300000      8.28600000      9.10800000
O      0.27200000    -13.80400000     -1.31900000
H      0.81200000    -13.02100000     -1.42400000
H      0.90000000    -14.51300000     -1.18200000
O      3.45100000      6.14500000     -0.57700000
H      4.10000000      6.54200000      0.00400000
H      2.84200000      6.85600000     -0.77800000
O     11.44700000     -9.42400000     -3.66800000
H     11.62100000    -10.16300000     -4.25200000
H     12.14100000     -9.47000000     -3.01000000
O      2.59700000    -10.18300000     -0.20000000
H      3.36000000     -9.62500000     -0.05000000
H      2.26800000    -10.38000000      0.67700000
O      5.65700000     15.21700000      1.51800000
H      6.16300000     15.98600000      1.77900000
H      6.01200000     14.50400000      2.04800000
O     10.41300000     14.74900000      0.61100000
H     10.18600000     14.03900000      0.01000000
H     10.96300000     14.33300000      1.27500000
O      4.98600000     -6.51700000      2.58800000
H      5.39000000     -5.79500000      2.10500000
H      4.22200000     -6.12500000      3.00900000
O     -7.10000000      0.41600000     -0.90300000
H     -6.35200000      0.82600000     -0.46900000
H     -6.97900000     -0.52100000     -0.75400000
O     12.22200000     -5.23400000      9.63600000
H     12.52100000     -5.17300000     10.54300000
H     11.30400000     -5.49700000      9.70300000
O     10.84100000     11.06700000      6.79300000
H     11.24500000     11.59300000      7.48200000
H     10.18600000     10.53700000      7.24900000
O      5.26600000     -7.84600000     -3.63900000
H      5.44900000     -7.02800000     -3.17600000
H      5.74300000     -7.76600000     -4.46400000
O     -0.83000000      5.19500000     16.76100000
H     -0.96200000      4.25000000     16.69000000
H     -0.87300000      5.51100000     15.85900000
O      6.31500000      0.04500000      6.62000000
H      6.20000000      0.63100000      7.36800000
H      5.55300000      0.21200000      6.06600000
O      9.19300000     -7.34300000      4.88300000
H      9.48600000     -6.80200000      5.61600000
H      8.24900000     -7.19000000      4.83600000
O     -7.20100000     11.57200000      5.06000000
H     -6.59000000     12.07600000      5.59700000
H     -7.79900000     11.17000000      5.69000000
O     -8.87300000      4.80500000    -15.04300000
H     -7.95100000      5.06000000    -15.03700000
H     -9.14700000      4.87200000    -14.12800000
O     -8.47700000    -12.78500000     -4.76500000
H     -7.78100000    -12.67800000     -5.41400000
H     -8.01300000    -12.92800000     -3.93900000
O     10.92000000    -11.23200000      3.58600000
H     10.36700000    -11.63700000      2.91700000
H     11.68600000    -10.91900000      3.10600000
O     -4.77600000      9.78900000    -11.83000000
H     -5.61600000      9.54900000    -11.43800000
H     -4.91800000     10.66700000    -12.18300000
O     -9.60700000     -5.82100000      8.83600000
H     -9.11500000     -5.68200000      8.02700000
H    -10.40700000     -5.30700000      8.72200000
O     -4.58600000      8.33600000      3.68100000
H     -5.47800000      8.33500000      4.03000000
H     -4.08700000      8.86600000      4.30200000
O     -6.79000000    -16.58200000      0.66700000
H     -6.11300000    -16.19100000      0.11400000
H     -7.38400000    -17.01100000      0.05200000
O      0.24900000      8.06500000     -6.16400000
H      0.11900000      8.70700000     -5.46600000
H     -0.58300000      8.05300000     -6.63700000
O     -8.27700000      8.00200000      8.78000000
H     -8.46000000      8.51200000      7.99100000
H     -9.14100000      7.76300000      9.11700000
O      6.83200000     -2.81800000    -12.20100000
H      5.95100000     -3.12700000    -12.41400000
H      6.86600000     -2.83300000    -11.24400000
O      5.58400000     16.36700000     -2.27300000
H      4.93400000     17.06800000     -2.23300000
H      5.30700000     15.82500000     -3.01100000
O    -13.22900000     -2.78200000      1.98800000
H    -12.97800000     -2.61700000      2.89700000
H    -12.57600000     -2.31200000      1.47000000
O     16.80000000     -1.62300000      0.39100000
H     17.32900000     -1.35600000     -0.36000000
H     17.12400000     -2.49500000      0.61600000
O     15.82700000      0.23400000      5.81800000
H     15.52800000      1.11400000      5.59100000
H     15.18800000     -0.34900000      5.40800000
O     -0.15600000      8.58000000    -16.36100000
H     -0.16500000      8.39000000    -15.42300000
H     -0.62700000      9.40900000    -16.44200000
O     -3.18300000     15.26100000     -5.74600000
H     -2.62700000     15.33700000     -6.52200000
H     -3.34000000     16.16600000     -5.47500000
O     -0.02300000     12.79500000     -6.40300000
H     -0.80300000     12.24000000     -6.40400000
H      0.67100000     12.23100000     -6.06000000
O     -3.89000000     11.73500000      0.49500000
H     -4.01700000     12.26400000      1.28200000
H     -4.59400000     12.01000000     -0.09400000
O      7.64100000     -4.78300000      5.31700000
H      8.10400000     -4.27400000      5.98200000
H      8.23900000     -4.80000000      4.57000000
O      4.81100000    -11.17500000     10.84400000
H      4.10800000    -11.80600000     10.69400000
H      4.45200000    -10.34000000     10.54100000
O      0.58800000      8.28000000     -2.21300000
H      0.11300000      8.81000000     -2.85400000
H      1.42500000      8.73100000     -2.10300000
O     -0.86700000      5.52300000      0.70200000
H     -1.41000000      6.03500000      1.30200000
H     -0.09100000      5.29700000      1.21500000
O      4.35700000    -14.53100000      8.40900000
H      4.71600000    -15.36300000      8.71700000
H      3.91500000    -14.16300000      9.17400000
O     -1.61100000      0.34400000     13.76400000
H     -2.31700000      0.06000000     13.18300000
H     -1.11800000      0.98200000     13.24800000
O     13.31500000      2.30200000     -9.93700000
H     13.07000000      3.21300000    -10.09700000
H     14.04100000      2.35500000     -9.31600000
O      5.39800000      8.88800000      4.33600000
H      4.75500000      9.04200000      3.64500000
H      4.88100000      8.57700000      5.08000000
O     -6.44200000     -5.73800000     15.32800000
H     -7.17200000     -6.02200000     15.87800000
H     -5.86000000     -6.49700000     15.29200000
O     13.31800000     -7.84900000     -0.83100000
H     12.77200000     -7.11300000     -1.10700000
H     13.90600000     -7.47800000     -0.17300000
O     14.29100000     -7.29800000     -3.71100000
H     15.00200000     -7.93000000     -3.60400000
H     13.80100000     -7.34800000     -2.89000000
O      4.03700000      0.69200000      2.22300000
H      3.87800000     -0.19100000      1.89100000
H      4.32200000      1.18900000      1.45600000
O     -2.12400000     15.41600000     -8.08400000
H     -1.17800000     15.53200000     -8.00400000
H     -2.43200000     16.22800000     -8.48800000
O      4.93200000      6.46900000     12.20900000
H      5.07300000      6.98400000     13.00300000
H      5.77300000      6.49500000     11.75300000
O      8.36000000     -2.33200000     -0.98300000
H      8.62700000     -2.02800000     -1.85100000
H      8.42600000     -3.28600000     -1.03300000
O    -11.04700000      2.20100000      7.80400000
H    -11.25400000      1.71600000      7.00500000
H    -10.84700000      3.08700000      7.50100000
O      7.70400000     -5.89300000     -9.82600000
H      7.29900000     -5.04600000     -9.63700000
H      8.12000000     -5.77500000    -10.68000000
O    -13.78600000     -9.60400000      5.37800000
H    -14.25800000     -8.85600000      5.01200000
H    -14.43400000    -10.30700000      5.40400000
O    -11.56200000     -3.85300000    -11.09400000
H    -10.92200000     -3.56600000    -11.74600000
H    -11.10600000     -3.76500000    -10.25600000
O     -5.46600000     -0.88800000    -11.89500000
H     -5.33800000     -1.81000000    -12.11600000
H     -5.16600000     -0.41200000    -12.67000000
O    -11.82600000    -11.13000000      1.38400000
H    -12.27000000    -11.05400000      0.53900000
H    -10.90600000    -11.26600000      1.16000000
O      8.26500000     -6.26100000     12.36000000
H      8.81300000     -6.08600000     13.12500000
H      7.38900000     -6.39700000     12.71900000
O     10.12000000      4.12200000      5.21100000
H     10.89000000      3.72300000      4.80600000
H      9.41400000      3.49400000      5.05500000
O     -9.57800000     -5.05600000     -2.54300000
H    -10.47000000     -4.78600000     -2.75800000
H     -9.41100000     -5.80800000     -3.11200000
O      8.02600000      7.89200000      6.63400000
H      7.09000000      8.08000000      6.56300000
H      8.38600000      8.64300000      7.10600000
O     11.77000000     11.71000000     -2.36500000
H     11.47300000     10.82300000     -2.56900000
H     10.98300000     12.16300000     -2.06300000
O     10.59700000     -1.82500000      6.46100000
H     10.57900000     -2.75200000      6.70000000
H     11.33300000     -1.74900000      5.85200000
O    -10.45800000     -9.92800000     -8.70600000
H    -11.37800000    -10.16300000     -8.58300000
H    -10.35100000     -9.11300000     -8.21600000
O     11.41600000     -7.38600000     11.63400000
H     12.03400000     -6.84700000     12.12600000
H     11.31000000     -8.17500000     12.16500000
O    -16.01400000     -5.31600000      3.22000000
H    -16.91600000     -5.44800000      2.92700000
H    -15.67300000     -4.63100000      2.64500000
O     -7.39800000      5.52600000      3.06100000
H     -7.25600000      5.93700000      3.91300000
H     -8.32700000      5.29700000      3.05700000
O     -2.25600000     11.24200000     -6.47600000
H     -3.16800000     11.42400000     -6.70500000
H     -2.16100000     10.29800000     -6.60500000
O    -13.55100000     -1.13300000     -0.35400000
H    -13.05700000     -1.72700000     -0.91900000
H    -14.46700000     -1.35700000     -0.51200000
O     -8.53200000     -1.45200000     -9.15600000
H     -8.85600000     -0.80400000     -9.78100000
H     -9.04100000     -1.29400000     -8.36100000
O      7.98200000     -1.18900000     12.67900000
H      8.92200000     -1.26400000     12.51600000
H      7.88600000     -1.37400000     13.61400000
O      7.30600000    -10.17300000    -10.32300000
H      7.30600000     -9.76700000     -9.45600000
H      6.38800000    -10.39200000    -10.48400000
O     -9.64200000    -10.58700000    -11.20400000
H     -9.93900000    -10.32500000    -10.33200000
H    -10.44700000    -10.78300000    -11.68200000
O     11.27900000     -2.29900000     -5.97000000
H     11.48700000     -3.15800000     -5.60200000
H     11.89800000     -1.70200000     -5.55000000
O      2.39200000     12.13800000     -3.97700000
H      1.48600000     12.30400000     -3.71700000
H      2.91300000     12.69500000     -3.39900000
O     -9.70100000     -2.67100000     -5.13900000
H     -9.13100000     -2.65900000     -4.37000000
H    -10.26200000     -1.90300000     -5.03300000
O      8.93700000      0.54200000      4.08400000
H      9.00100000      0.15700000      3.21000000
H      9.17700000      1.46000000      3.95900000
O      9.17000000     -8.00900000      1.87000000
H      8.39600000     -8.53000000      1.65700000
H      9.06300000     -7.78800000      2.79500000
O    -11.10600000     -8.03000000      3.52900000
H    -11.55700000     -8.87000000      3.60500000
H    -11.51500000     -7.60600000      2.77500000
O    -10.05600000      4.76800000      3.46300000
H    -10.60600000      5.49800000      3.17900000
H    -10.10700000      4.13700000      2.74600000
O     10.05400000      6.59800000     12.79400000
H      9.94100000      5.64800000     12.76000000
H     10.98600000      6.73500000     12.62200000
O     -6.56400000     -2.63800000      3.93800000
H     -6.17400000     -2.12300000      4.64400000
H     -7.47900000     -2.35900000      3.91500000
O     -8.70200000      5.91400000     12.90100000
H     -9.36600000      6.58900000     12.75900000
H     -8.54900000      5.92200000     13.84600000
O      0.72200000     -1.19800000     14.23300000
H      1.11500000     -0.59400000     13.60400000
H     -0.19400000     -0.92800000     14.28500000
O    -13.02300000     -5.01100000     11.36700000
H    -13.19100000     -4.18900000     10.90700000
H    -12.06900000     -5.05700000     11.43400000
O      4.49700000     -3.72500000     -8.33300000
H      4.67600000     -2.84700000     -8.66900000
H      3.54200000     -3.79700000     -8.35000000
O      9.59100000      0.65400000     -9.36300000
H      9.69700000      1.12500000     -8.53700000
H      9.96200000     -0.21200000     -9.19400000
O     -1.33800000     12.06600000     -0.89700000
H     -0.99300000     12.90100000     -0.58000000
H     -2.24300000     12.04800000     -0.58600000
O    -14.55000000     -0.62400000      5.70400000
H    -14.55500000     -1.57300000      5.82700000
H    -13.63200000     -0.40800000      5.54100000
O     -2.83000000      5.29100000    -16.09500000
H     -2.79500000      4.51800000    -15.53100000
H     -3.62600000      5.17400000    -16.61200000
O     -5.90000000     -7.44700000      7.64700000
H     -5.08800000     -7.89200000      7.89100000
H     -5.66200000     -6.91500000      6.88800000
O      0.09800000      5.39700000     -1.85800000
H     -0.29900000      5.23700000     -1.00200000
H      0.43800000      6.29000000     -1.80100000
O      3.45800000     10.74300000     13.12000000
H      3.95500000     10.58900000     13.92300000
H      3.96600000     10.30500000     12.43700000
O     -7.91100000     10.42500000     10.81700000
H     -8.85900000     10.44100000     10.95000000
H     -7.70300000      9.50000000     10.69000000
O      3.00200000      7.54700000      3.24400000
H      3.31200000      7.37700000      4.13300000
H      2.43800000      8.31600000      3.33000000
O     -1.87400000     -6.28900000    -11.00600000
H     -2.82100000     -6.41000000    -11.08500000
H     -1.50400000     -6.85100000    -11.68700000
O     -9.52400000     10.32900000      1.60500000
H     -9.70100000      9.97100000      0.73500000
H     -9.08500000      9.61800000      2.07200000
O     -9.33800000      4.18800000     -5.40400000
H     -8.46600000      4.29200000     -5.02300000
H     -9.66200000      5.08200000     -5.51100000
O     12.54600000      3.17100000     -4.86800000
H     12.97900000      2.37000000     -5.16200000
H     11.78600000      3.25700000     -5.44300000
O     -8.90700000     -6.45500000     -9.63400000
H     -9.86100000     -6.37900000     -9.66000000
H     -8.69000000     -7.00000000    -10.39000000
O     16.46500000      5.33300000      1.50500000
H     16.81900000      5.75200000      0.72100000
H     16.55600000      4.39500000      1.33800000
O     12.71700000      2.79700000      6.78300000
H     12.44200000      2.30300000      6.01100000
H     12.30300000      2.34400000      7.51800000
O    -10.63700000      9.36300000     -1.10900000
H    -11.13300000      8.60300000     -0.80600000
H    -10.97700000      9.53700000     -1.98700000
O     -9.75800000      2.53400000     -3.48700000
H     -9.13000000      2.93500000     -2.88600000
H     -9.78000000      3.12600000     -4.23900000
O      7.85700000     -6.13200000     -5.12200000
H      7.56000000     -5.24600000     -4.91200000
H      7.25000000     -6.43400000     -5.79800000
O    -10.02100000      0.17800000    -11.26400000
H     -9.22600000     -0.15800000    -11.67900000
H    -10.72700000     -0.34800000    -11.63900000
O     10.84300000      0.35800000     10.52900000
H     10.80500000     -0.08500000     11.37700000
H     10.80500000      1.29000000     10.74300000
O     -0.28600000      6.05400000      5.01700000
H     -0.23900000      6.90600000      4.58200000
H     -0.76200000      6.22700000      5.82900000
O      7.33200000    -14.16500000     -3.58600000
H      7.22800000    -14.43100000     -4.49900000
H      7.64900000    -14.95100000     -3.14100000
O      9.35700000     -2.91600000    -10.79700000
H      8.92600000     -3.48200000    -11.43700000
H      8.65100000     -2.63200000    -10.21500000
O      9.56100000     -6.16200000     10.02100000
H     10.24100000     -6.63400000     10.50200000
H      8.81800000     -6.13200000     10.62300000
O    -15.78000000     -2.86200000      1.46200000
H    -14.86800000     -2.78600000      1.74400000
H    -16.25600000     -2.25400000      2.02800000
O      0.91000000     -6.38800000      0.50800000
H      0.21000000     -6.81800000      0.99900000
H      1.14000000     -5.62500000      1.03800000
O      7.92400000     -7.20300000     -2.29500000
H      7.81400000     -8.15300000     -2.35000000
H      7.48100000     -6.86600000     -3.07400000
O      9.02900000     -6.10400000      0.05100000
H      9.11500000     -6.81100000      0.69000000
H      8.99900000     -6.54800000     -0.79600000
O     -7.94100000    -12.49600000      6.21700000
H     -7.62900000    -12.88600000      7.03400000
H     -7.98900000    -11.55800000      6.40200000
O      3.26400000     13.50600000     -2.06000000
H      3.50600000     13.15000000     -1.20600000
H      2.90500000     14.37200000     -1.86600000
O      6.29800000     -1.99400000      4.35500000
H      6.66300000     -1.34000000      4.95200000
H      6.96700000     -2.10100000      3.67900000
O     13.48000000    -10.42900000     -1.95400000
H     13.39000000     -9.58300000     -1.51500000
H     14.35700000    -10.73000000     -1.71600000
O      6.67500000     -4.77100000     15.79500000
H      7.59200000     -4.71200000     15.53000000
H      6.65200000     -4.37700000     16.66700000
O     -3.55000000    -16.72100000     -6.64600000
H     -2.89700000    -16.15400000     -7.05600000
H     -4.23000000    -16.12100000     -6.33900000
O     -3.98200000    -10.99700000     -6.72600000
H     -4.26600000    -10.87800000     -7.63300000
H     -3.27000000    -10.36800000     -6.61400000
O    -10.94500000      0.32400000     14.91500000
H    -10.21200000      0.39700000     14.30400000
H    -11.59500000     -0.20100000     14.44700000
O      6.47400000      6.88900000     -3.79100000
H      6.60900000      6.69600000     -4.71900000
H      6.69900000      7.81500000     -3.70400000
O     -6.58000000     -6.93400000     -1.43800000
H     -6.02700000     -6.68000000     -2.17700000
H     -5.97300000     -7.02000000     -0.70300000
O     -7.18100000      6.11200000     -1.82800000
H     -6.90600000      5.19900000     -1.74800000
H     -6.62300000      6.58500000     -1.21100000
O      8.67700000      3.92300000     -3.63300000
H      7.79400000      4.24300000     -3.44800000
H      8.78600000      4.05200000     -4.57500000
O      6.33500000     10.64000000      8.91800000
H      6.12200000      9.71200000      8.82000000
H      5.50300000     11.09300000      8.77700000
O      1.76700000     11.82300000      6.63600000
H      1.73900000     11.69200000      5.68800000
H      1.04800000     12.42800000      6.81500000
O     -9.88600000     -2.11600000      8.43300000
H     -8.95100000     -2.25000000      8.58500000
H    -10.21800000     -1.77400000      9.26300000
O      6.90400000      8.87000000     -8.15100000
H      7.80700000      8.74000000     -7.86200000
H      6.63000000      8.01300000     -8.47700000
O      1.87000000     14.86100000     -7.10500000
H      1.68500000     15.73300000     -6.75900000
H      1.20700000     14.29800000     -6.70400000
O      3.76000000      7.10200000      6.04900000
H      3.52400000      7.57000000      6.85000000
H      4.09100000      6.25700000      6.35300000
O     -2.72300000      1.93100000     -7.43600000
H     -2.12300000      1.47100000     -6.84900000
H     -2.72100000      1.40900000     -8.23800000
O     -7.77900000     10.19200000     -0.91000000
H     -8.56500000      9.80700000     -1.29800000
H     -7.05300000      9.74400000     -1.34500000
O     -7.21500000     -4.20600000      1.92400000
H     -6.84100000     -3.85500000      2.73300000
H     -7.03700000     -5.14500000      1.96600000
O      0.29100000     -3.21300000      6.26300000
H      0.76600000     -2.85400000      5.51400000
H      0.96300000     -3.35000000      6.93000000
O      7.07800000     -0.20800000    -17.24900000
H      7.22000000     -0.54500000    -16.36500000
H      7.81700000     -0.54600000    -17.75600000
O     -1.40600000      0.17900000     -5.82500000
H     -1.74100000      0.02300000     -4.94200000
H     -1.40700000     -0.68400000     -6.23700000
O     -2.18400000    -14.99200000     -2.25500000
H     -1.49700000    -14.39900000     -1.95200000
H     -2.46500000    -14.62500000     -3.09400000
O     -5.62500000    -12.80800000     -5.23200000
H     -4.87100000    -13.15500000     -4.75400000
H     -5.29900000    -12.66300000     -6.12100000
O     13.88700000      0.10800000     -0.03300000
H     14.72900000      0.45500000     -0.32600000
H     13.94300000     -0.83300000     -0.20000000
O     -5.48700000     -7.17800000     12.17600000
H     -5.30600000     -6.53000000     12.85700000
H     -5.94300000     -7.88500000     12.63200000
O      0.68600000      5.71300000     -9.05100000
H     -0.21900000      5.72200000     -8.73900000
H      1.19300000      5.38700000     -8.30700000
O      0.56200000     -7.77600000     14.83200000
H      0.81600000     -8.66200000     14.57600000
H     -0.06700000     -7.50400000     14.16300000
O      3.46400000     13.31400000    -10.01900000
H      4.08700000     12.68600000     -9.65300000
H      2.62900000     13.09000000     -9.60800000
O      2.54700000    -12.31100000     -1.76200000
H      2.47700000    -11.54200000     -1.19500000
H      3.29700000    -12.12400000     -2.32700000
O     -8.95100000      3.18700000    -12.24700000
H     -9.00700000      2.44100000    -12.84500000
H     -9.69800000      3.07800000    -11.65900000
O      1.85700000      7.97700000     15.27000000
H      1.49600000      7.60500000     16.07400000
H      2.20900000      8.82600000     15.53600000
O     -1.01100000    -17.53600000     -2.02200000
H     -0.60100000    -17.61300000     -1.16000000
H     -0.98300000    -16.59900000     -2.21800000
O      4.37700000    -13.84800000      3.69000000
H      4.61000000    -14.74600000      3.92800000
H      4.41300000    -13.36400000      4.51500000
O      5.75800000      1.18000000     -5.22600000
H      5.15500000      1.26900000     -4.48900000
H      5.29600000      1.58000000     -5.96300000
O      5.26100000     -1.83000000     -4.20900000
H      5.61600000     -2.66000000     -4.52800000
H      5.43500000     -1.20800000     -4.91500000
O     -6.73700000      4.87700000      8.47100000
H     -6.20300000      5.50300000      8.96000000
H     -6.13300000      4.49600000      7.83300000
O    -10.21000000     10.86800000      7.79500000
H    -10.76900000     11.64400000      7.84100000
H     -9.31900000     11.21100000      7.87100000
O      1.96400000      4.24400000     -7.23500000
H      1.61000000      3.38700000     -6.99500000
H      1.66100000      4.83000000     -6.54100000
O    -15.36300000      5.44600000      6.57700000
H    -14.54100000      5.24600000      7.02500000
H    -15.83900000      4.61600000      6.56900000
O      9.86000000    -13.31000000     -4.49900000
H      8.93900000    -13.24100000     -4.24700000
H      9.89600000    -14.08000000     -5.06700000
O     -2.64500000     15.73200000      1.71100000
H     -3.53700000     15.94400000      1.98500000
H     -2.09500000     16.36700000      2.17100000
O      2.42700000     -8.03200000     -3.77200000
H      2.50800000     -8.69200000     -4.46100000
H      3.33100000     -7.81800000     -3.53900000
O      4.98900000      5.03000000    -13.42300000
H      4.04200000      4.97400000    -13.29700000
H      5.14800000      5.94800000    -13.64200000
O      2.31700000     16.13600000     -1.34300000
H      3.03400000     16.34300000     -0.74400000
H      1.52400000     16.36100000     -0.85600000
O      6.21000000     -4.77000000      0.21200000
H      6.92500000     -5.36700000      0.43400000
H      5.94900000     -5.02700000     -0.67100000
O     -8.86200000     10.08400000     -8.63900000
H     -9.21100000     10.97000000     -8.72900000
H     -9.25800000      9.75100000     -7.83300000
O     -1.92100000     -9.35900000      5.72600000
H     -2.76000000     -9.04700000      5.38800000
H     -1.96100000    -10.31000000      5.62700000
O     -1.35900000     -4.66800000      1.60700000
H     -0.49600000     -4.38700000      1.90900000
H     -1.45800000     -5.55500000      1.95400000
O      6.23000000      3.13200000     11.12300000
H      6.29500000      2.43900000     11.78000000
H      6.07000000      2.66900000     10.30000000
O      6.94400000      4.56500000     14.57800000
H      6.68200000      5.39400000     14.17700000
H      6.48200000      3.89700000     14.07100000
O     -9.10700000     14.95800000      4.64800000
H     -8.85600000     14.25100000      4.05300000
H     -9.81900000     15.41000000      4.19500000
O     -4.73800000     -6.58800000    -11.27200000
H     -4.68300000     -7.54400000    -11.29100000
H     -5.52900000     -6.38300000    -11.76900000
O     -1.85200000      4.66600000     -7.74900000
H     -2.15000000      3.87700000     -7.29600000
H     -2.12800000      5.38700000     -7.18400000
O      6.29000000      1.45500000     13.52000000
H      5.64200000      1.85100000     14.10300000
H      6.22500000      0.51600000     13.69300000
O     -4.87100000      0.13200000      8.62500000
H     -3.96600000      0.38100000      8.81000000
H     -5.37800000      0.92400000      8.80300000
O     -5.82900000     13.82400000     -6.59600000
H     -5.48100000     12.94300000     -6.45300000
H     -5.05500000     14.38700000     -6.60800000
O     11.67200000      6.66400000     -2.30700000
H     10.88600000      6.43600000     -1.81100000
H     12.31600000      6.90300000     -1.64000000
O     -0.95100000     -4.38300000    -16.16000000
H     -1.55800000     -4.97400000    -16.60500000
H     -1.29800000     -4.30800000    -15.27100000
O     -4.19300000     -0.07500000    -14.22400000
H     -3.51700000     -0.71000000    -13.98500000
H     -3.71300000      0.63500000    -14.64900000
O      8.70800000     -5.48000000    -12.60400000
H      8.00600000     -5.86400000    -13.12900000
H      9.44500000     -6.08000000    -12.71200000
O     11.46400000     -4.55500000     -9.56000000
H     11.02000000     -4.72300000     -8.72900000
H     10.91900000     -3.89900000     -9.99500000
O      6.40300000     -0.40700000     -7.82200000
H      6.14700000      0.45700000     -7.49900000
H      7.32100000     -0.49500000     -7.56600000
O     -0.59800000      0.72800000      5.02600000
H      0.34400000      0.56200000      5.05500000
H     -0.73400000      1.44700000      5.64400000
O     11.18800000      9.60000000     -0.33000000
H     11.22900000      8.84200000      0.25400000
H     12.10200000      9.78800000     -0.54200000
O      5.01300000     -5.14300000     -2.28100000
H      5.00800000     -4.60200000     -3.07000000
H      4.14800000     -5.01000000     -1.89300000
O      9.48500000      3.95700000     12.37900000
H      9.75900000      3.45300000     13.14600000
H      9.43400000      3.31200000     11.67400000
O      1.49500000    -10.30300000     13.90900000
H      1.11900000    -11.18300000     13.90300000
H      1.23900000     -9.92800000     13.06600000
O      8.67800000    -13.07200000     -0.17500000
H      8.80700000    -13.06500000      0.77400000
H      9.50300000    -12.74200000     -0.53100000
O     -3.79100000     13.21300000    -11.42600000
H     -4.28300000     13.74300000    -10.79900000
H     -2.87500000     13.43000000    -11.25600000
O     -6.81500000     10.09800000     -5.48400000
H     -7.09900000      9.20100000     -5.31000000
H     -7.50200000     10.46200000     -6.04300000
O      0.92000000    -10.29900000     -8.75700000
H      0.81300000    -10.13000000     -7.82100000
H      1.80100000     -9.98200000     -8.95800000
O     -4.31600000      5.11100000     12.23200000
H     -4.79900000      5.29400000     11.42600000
H     -4.26900000      4.15500000     12.27100000
O     -4.34100000      5.61400000      9.28800000
H     -3.75000000      4.91500000      9.00600000
H     -3.82500000      6.41500000      9.19600000
O      1.27000000      0.86400000    -14.04600000
H      0.40300000      1.10600000    -13.72100000
H      1.59000000      1.65200000    -14.48500000
O      4.73300000      1.75700000     -0.77600000
H      4.41600000      2.23900000     -1.54000000
H      5.14700000      0.97500000     -1.14200000
O     -2.03000000      0.58600000      8.51400000
H     -1.43900000      0.08500000      9.07600000
H     -2.32400000     -0.04200000      7.85400000
O      7.52600000      7.46900000      3.07500000
H      6.83800000      8.04900000      3.40100000
H      8.32700000      7.79000000      3.48900000
O      2.86300000    -14.76100000     -0.32100000
H      3.65700000    -15.11100000      0.08200000
H      2.99000000    -13.81200000     -0.31600000
O    -14.95500000      6.41900000     -0.21900000
H    -14.96200000      6.14700000      0.69800000
H    -15.82600000      6.19100000     -0.54400000
O    -16.40600000     -0.55800000     -0.90600000
H    -16.15500000      0.20400000     -1.42900000
H    -17.22400000     -0.86000000     -1.30000000
O     -8.44600000     -2.68200000     14.97600000
H     -8.61900000     -1.80100000     15.30600000
H     -7.58500000     -2.90600000     15.33100000
O     -7.24300000      1.97000000      3.16700000
H     -7.04000000      1.78700000      4.08400000
H     -8.18000000      2.16700000      3.16400000
O     -0.23400000    -11.54900000      9.55500000
H      0.16000000    -11.13100000      8.78900000
H     -0.53500000    -12.40000000      9.23500000
O    -12.18200000    -12.26400000     -2.92200000
H    -11.50500000    -11.63500000     -2.67400000
H    -11.69900000    -13.05500000     -3.16100000
O      0.47500000      1.91500000    -11.02800000
H      0.50800000      0.99000000    -10.78400000
H     -0.12200000      2.30800000    -10.39100000
O      0.15500000     -0.70500000      9.32100000
H      0.20300000     -1.21200000     10.13100000
H      1.01100000     -0.82800000      8.91000000
O     10.83300000     -9.38200000      9.65500000
H     11.37600000     -8.91800000     10.29100000
H     11.40700000     -9.51500000      8.90100000
O     12.63400000      5.86300000     11.92500000
H     12.71400000      5.07600000     11.38700000
H     12.93700000      6.57300000     11.35800000
O    -14.21800000     10.72800000     -0.86200000
H    -14.93900000     10.35200000     -0.35700000
H    -14.25200000     11.66400000     -0.66700000
O     -5.15700000     -5.78000000     -3.26500000
H     -5.32500000     -5.69500000     -4.20400000
H     -4.61000000     -5.02400000     -3.05100000
O     -9.09800000      3.14700000     14.55100000
H     -9.16400000      2.55500000     13.80100000
H     -9.98900000      3.47200000     14.68000000
O    -12.62100000      3.90500000     -3.62200000
H    -12.96000000      3.46000000     -2.84400000
H    -12.23800000      4.71500000     -3.28600000
O     15.19800000      2.96900000      5.62000000
H     14.52200000      3.14400000      6.27500000
H     14.82300000      3.28400000      4.79800000
O     -4.83600000    -15.37700000     -0.96900000
H     -5.09900000    -15.72300000     -1.82200000
H     -3.94500000    -15.05300000     -1.10700000
O     -0.96200000    -13.93400000      8.43300000
H     -1.69800000    -14.28700000      7.93400000
H     -0.76200000    -14.61200000      9.07800000
O     14.82700000     -4.57700000     -5.13900000
H     14.99100000     -4.45400000     -6.07400000
H     15.58300000     -5.07500000     -4.82700000
O     15.60900000      6.48300000     -6.21700000
H     15.48300000      6.46500000     -7.16600000
H     14.93200000      7.08000000     -5.89800000
O      3.88200000     -2.66000000      3.07300000
H      4.05900000     -2.81000000      2.14500000
H      4.74600000     -2.53100000      3.46400000
O      1.84500000    -15.10100000     -4.68800000
H      1.85100000    -15.59900000     -3.87000000
H      1.94200000    -15.76300000     -5.37200000
O      1.79000000     10.00400000      3.79100000
H      0.86100000      9.97300000      4.01700000
H      1.81500000     10.43400000      2.93600000
O    -10.81800000      0.50300000      3.04600000
H    -10.10400000      0.48500000      2.40800000
H    -11.60800000      0.62100000      2.51800000
O     13.28800000      1.77900000     12.44900000
H     13.35600000      0.93200000     12.88900000
H     12.45500000      2.14000000     12.75300000
O      8.94500000     -4.24400000      2.92700000
H      8.38600000     -3.67400000      2.40000000
H      9.83500000     -4.03800000      2.64200000
O      4.69500000     -9.05100000    -12.01500000
H      5.13300000     -9.27400000    -12.83600000
H      4.45100000     -9.89500000    -11.63600000
O    -14.74100000    -10.83400000      0.34900000
H    -14.90500000    -10.99600000      1.27800000
H    -14.16300000    -10.07100000      0.33700000
O     -7.73800000    -10.86300000     -1.45900000
H     -7.20700000    -10.24800000     -1.96500000
H     -7.32000000    -11.71200000     -1.60000000
O     -0.00400000     15.89900000      6.06400000
H      0.28900000     15.11000000      6.52000000
H     -0.27600000     16.49300000      6.76300000
O     -3.10600000    -12.10900000     -1.73900000
H     -2.34800000    -11.52600000     -1.78900000
H     -3.86200000    -11.52500000     -1.80100000
O     11.94200000     -8.26200000      1.59500000
H     11.91200000     -7.75100000      0.78600000
H     11.05800000     -8.61700000      1.68800000
O    -10.07500000      2.78100000      1.41700000
H    -10.77300000      2.23800000      1.04900000
H     -9.34300000      2.67400000      0.80900000
O     -4.07100000     14.66100000      6.66100000
H     -3.22900000     15.01600000      6.94600000
H     -4.69800000     15.36200000      6.83500000
O     -7.26700000    -13.75400000      1.71400000
H     -7.98200000    -14.16900000      2.19600000
H     -6.64900000    -14.46600000      1.54300000
O     -3.15400000      9.55400000    -15.04900000
H     -2.84400000      9.95000000    -15.86400000
H     -3.15200000     10.27300000    -14.41800000
O      1.52300000    -11.18200000    -13.45800000
H      1.52200000    -10.74200000    -12.60700000
H      0.82000000    -11.82800000    -13.39400000
O     -3.88900000     -1.11600000     16.47400000
H     -3.82200000     -0.25900000     16.05300000
H     -4.15500000     -0.92100000     17.37300000
O     -1.05900000      9.78700000     -4.12100000
H     -1.98100000      9.92300000     -3.90400000
H     -0.71800000     10.66600000     -4.28600000
O     -6.74200000     -5.87500000    -13.03300000
H     -7.52900000     -5.85900000    -12.48800000
H     -7.01700000     -6.31700000    -13.83600000
O     -5.82700000     -5.82800000      5.55900000
H     -6.65500000     -5.43200000      5.28800000
H     -5.18000000     -5.13100000      5.44900000
O     -6.94700000      8.84000000    -10.39200000
H     -6.92500000      7.90000000    -10.21200000
H     -7.60700000      9.18300000     -9.78900000
O    -10.94300000      8.11800000     -9.32500000
H    -10.16100000      8.63000000     -9.53200000
H    -10.60600000      7.30700000     -8.94600000
O    -16.65400000      1.16700000      4.89800000
H    -16.01900000      0.45100000      4.90400000
H    -16.23500000      1.85400000      4.38000000
O     -0.97500000     14.48500000      0.03200000
H     -1.55500000     14.67700000      0.76900000
H     -0.21700000     15.05300000      0.16900000
O     -5.05400000     -9.17000000     -9.05700000
H     -4.17100000     -8.87500000     -8.83400000
H     -4.99500000     -9.42600000     -9.97700000
O    -11.16200000      2.55900000     -9.93000000
H    -10.96700000      2.43300000     -9.00100000
H    -11.01700000      1.69800000    -10.32400000
O     -6.22100000     15.70500000     -2.95000000
H     -7.10700000     15.43600000     -2.70600000
H     -5.87200000     14.96200000     -3.44200000
O     -0.99000000     -7.64200000     12.45500000
H     -0.32800000     -8.14200000     11.97700000
H     -1.80300000     -7.80100000     11.97600000
O     -5.61300000     -9.06000000      0.56900000
H     -5.05800000     -8.89100000     -0.19200000
H     -5.95400000     -9.94300000      0.42400000
O      4.75300000      7.61300000      1.12400000
H      5.04100000      8.52400000      1.18600000
H      4.15000000      7.50200000      1.85800000
O     -4.31600000     12.91200000     -3.83000000
H     -4.07900000     13.42300000     -3.05700000
H     -3.84000000     13.32900000     -4.54900000
O      4.55200000    -12.98800000      6.20700000
H      4.47100000    -13.53100000      6.99100000
H      4.52100000    -12.08900000      6.53400000
O    -10.45900000     -0.55900000     -7.41300000
H     -9.88000000     -0.39800000     -6.66800000
H    -10.88800000      0.28300000     -7.56900000
O     -0.39100000      9.60400000      1.03300000
H      0.02900000     10.41300000      1.32600000
H     -0.08200000      9.48500000      0.13500000
O      3.57400000      3.81100000      1.20400000
H      2.82500000      3.76800000      1.79800000
H      3.40600000      4.58200000      0.66200000
O    -10.53200000    -10.55700000     -1.64200000
H    -10.81700000     -9.64800000     -1.55000000
H     -9.57600000    -10.51300000     -1.60900000
O      2.40200000    -16.39000000     -2.30600000
H      2.58000000    -15.56200000     -1.86200000
H      2.46700000    -17.05100000     -1.61700000
O     -1.77200000     -2.63600000      3.79500000
H     -1.23100000     -1.97300000      4.22600000
H     -1.26300000     -2.89800000      3.02800000
O     12.60000000      5.99400000      2.25000000
H     12.05300000      5.36700000      1.77700000
H     12.08500000      6.80200000      2.26000000
O    -12.03400000     -2.83600000      4.46700000
H    -12.04900000     -3.77600000      4.64400000
H    -11.13900000     -2.56800000      4.67400000
O    -10.26700000      5.38100000     -8.66400000
H    -10.96700000      5.65400000     -8.07200000
H    -10.56500000      4.54200000     -9.01700000
O     -7.04800000      2.29800000      9.37100000
H     -6.76900000      3.21100000      9.29900000
H     -7.67200000      2.29400000     10.09700000
O     -1.62300000     -8.52800000    -12.79200000
H     -0.67100000     -8.61700000    -12.82400000
H     -1.91900000     -8.80100000    -13.66000000
O     -5.90200000      5.58100000     -6.98900000
H     -6.59100000      4.96100000     -6.74600000
H     -6.24300000      6.02500000     -7.76500000
O    -12.90300000      5.00700000      8.14000000
H    -12.07400000      5.24800000      8.55500000
H    -13.40000000      4.57200000      8.83200000
O     -0.19200000     -4.88300000     -6.65600000
H     -0.48700000     -5.44500000     -5.93900000
H     -0.36400000     -5.39300000     -7.44700000
O     10.90000000    -10.29400000     -7.64000000
H      9.95500000    -10.14000000     -7.63700000
H     11.28300000     -9.43400000     -7.46700000
O     -9.51000000      4.90400000      7.67700000
H     -8.58500000      5.12500000      7.56800000
H     -9.77600000      5.37300000      8.46800000
O      0.47700000      8.98600000      9.79700000
H      0.45600000      9.93900000      9.70700000
H      0.30200000      8.82900000     10.72500000
O      7.26200000     11.39100000      0.50500000
H      7.03800000     12.15000000     -0.03400000
H      7.64900000     10.76700000     -0.11000000
O      5.65600000      7.08900000     14.82500000
H      5.95900000      7.61000000     15.56800000
H      5.27300000      6.30600000     15.22100000
O      0.78700000    -11.19100000      6.95800000
H      0.54300000    -10.71900000      6.16200000
H      0.78700000    -12.11300000      6.69900000
O      5.46100000    -12.12900000      0.61000000
H      5.10600000    -11.62900000     -0.12500000
H      4.80600000    -12.03500000      1.30200000
O      9.66700000      8.48000000     10.96500000
H     10.38000000      8.22400000     10.37900000
H      9.55400000      7.72800000     11.54600000
O     13.84800000    -11.94200000      0.90800000
H     13.14400000    -12.51800000      1.20600000
H     13.77200000    -11.16600000      1.46300000
O     11.67100000     -0.33500000     -4.01300000
H     11.45400000     -0.93100000     -3.29700000
H     11.43600000      0.53200000     -3.68200000
O      6.94100000     13.01400000     10.33600000
H      7.89000000     13.03100000     10.45500000
H      6.73400000     12.09100000     10.19000000
O     -3.04500000      8.81700000      0.85400000
H     -3.56700000      9.59300000      1.05700000
H     -2.15000000      9.14400000      0.77400000
O      3.95300000      4.68800000     -8.92100000
H      3.14200000      4.67300000     -8.41300000
H      3.95300000      3.85700000     -9.39700000
O     14.29600000      9.63800000     -5.00600000
H     15.22900000      9.43700000     -4.93500000
H     14.22300000     10.54300000     -4.70300000
O     -9.81700000    -13.89200000     -1.18100000
H     -8.92700000    -13.61000000     -0.96900000
H    -10.24500000    -13.99400000     -0.33100000
O    -13.31900000     -8.44500000      0.12700000
H    -12.70200000     -8.02700000     -0.47300000
H    -13.42900000     -7.81300000      0.83700000
O     18.66600000     -0.27700000      1.94600000
H     17.92600000     -0.66600000      1.47900000
H     19.43500000     -0.55200000      1.44700000
O      9.83300000     10.70200000     -4.80100000
H     10.53700000     10.12100000     -4.51100000
H     10.20300000     11.17200000     -5.54800000
O     -6.89000000      4.38100000     -4.22000000
H     -6.24800000      4.86400000     -4.74100000
H     -6.36400000      3.89400000     -3.58500000
O     -2.03400000      6.35100000     11.61900000
H     -2.84800000      5.91500000     11.36600000
H     -1.34300000      5.79100000     11.26600000
O      5.34600000     -1.05000000     14.83100000
H      4.94800000     -1.58400000     14.14300000
H      4.71600000     -1.07800000     15.55100000
O    -12.06500000     10.39000000     -3.23100000
H    -12.54400000      9.93100000     -3.92100000
H    -12.74700000     10.73700000     -2.65600000
O     10.00600000    -13.28300000      5.01500000
H      9.17000000    -13.30100000      5.48000000
H     10.04000000    -12.41400000      4.61500000
O     -5.62400000     12.64900000      3.17200000
H     -6.22400000     12.98800000      2.50800000
H     -6.14600000     12.01600000      3.66500000
O      8.24700000     -8.91000000     -7.69900000
H      9.00500000     -8.36000000     -7.49900000
H      7.57000000     -8.61400000     -7.09100000
O     -0.23900000      8.65800000     12.48700000
H      0.54500000      8.14000000     12.67100000
H     -0.50000000      9.00900000     13.33800000
O     10.82500000      4.45300000     -8.56800000
H     11.19900000      5.24700000     -8.18600000
H     11.12400000      4.46000000     -9.47700000
O     -8.54900000     -7.44500000     -3.46400000
H     -8.86900000     -8.34600000     -3.40600000
H     -8.00100000     -7.33500000     -2.68700000
O     -4.19800000      0.98200000    -16.95800000
H     -3.35300000      1.42500000    -17.02700000
H     -3.97700000      0.05200000    -16.90400000
O      9.63700000     12.86700000     -1.15600000
H      9.10700000     13.44500000     -1.70400000
H      9.04700000     12.15100000     -0.92100000
O      5.77000000     -0.74600000     -1.71800000
H      6.63400000     -1.10300000     -1.51300000
H      5.52800000     -1.16600000     -2.54400000
O    -11.91300000     -4.02900000      8.55700000
H    -11.07000000     -3.58600000      8.46600000
H    -12.49100000     -3.36700000      8.93800000
O    -12.12300000    -11.96600000      7.31200000
H    -12.25200000    -12.02200000      6.36500000
H    -11.44600000    -11.29800000      7.42200000
O      0.90800000      4.69700000    -13.72700000
H      0.59900000      5.15400000    -12.94400000
H      0.18000000      4.12700000    -13.97400000
O      1.26800000     11.08300000    -10.33000000
H      1.96500000     10.85000000     -9.71800000
H      0.96800000     11.94300000    -10.03600000
O     -5.69300000      1.01800000     -3.49900000
H     -6.29300000      0.69800000     -2.82500000
H     -5.61200000      0.28800000     -4.11400000
O      3.01100000     -1.27700000    -11.65600000
H      3.92000000     -1.54300000    -11.51800000
H      2.79300000     -1.61000000    -12.52600000
O     -1.99500000     17.52900000      4.66800000
H     -2.87700000     17.62100000      5.03000000
H     -1.58800000     16.84500000      5.20100000
O     11.59100000      6.73600000     -7.06800000
H     12.05700000      7.24800000     -7.72900000
H     12.18400000      6.72000000     -6.31600000
O    -15.97400000     -7.61700000      0.20500000
H    -15.49100000     -8.22200000     -0.35900000
H    -16.22500000     -8.14500000      0.96300000
O      5.72800000     -7.36400000     -6.78600000
H      4.77200000     -7.33800000     -6.73200000
H      5.91000000     -7.57100000     -7.70200000
O      9.46900000      1.52500000    -14.45200000
H      9.89300000      1.43600000    -15.30500000
H      8.58800000      1.17700000    -14.58400000
O     17.94300000      1.49300000      3.95300000
H     17.14800000      1.27300000      4.44000000
H     18.35000000      0.64800000      3.76400000
O     -1.92400000     -6.97200000     16.29100000
H     -1.48900000     -6.83800000     17.13300000
H     -1.26800000     -6.72100000     15.64000000
O      5.13600000      4.90500000      6.63800000
H      5.79100000      4.30500000      6.99600000
H      5.53100000      5.23900000      5.83300000
O     -3.27600000     -7.87900000     -3.08400000
H     -3.02700000     -8.10500000     -3.98000000
H     -3.65300000     -7.00200000     -3.15400000
O    -10.20500000     -5.13600000     11.44700000
H     -9.86500000     -5.17500000     10.55300000
H     -9.46500000     -5.39100000     11.99700000
O     -5.42300000     -0.98300000      5.83400000
H     -6.04000000     -0.28400000      5.61900000
H     -4.78600000     -0.56900000      6.41700000
O     -8.96200000      0.47300000     -5.26000000
H     -9.15100000      1.03700000     -4.51100000
H     -8.05900000      0.68500000     -5.49800000
O      7.25700000      6.01700000     11.06600000
H      6.99400000      5.09600000     11.07300000
H      8.20700000      5.99500000     11.17700000
O     -6.99000000      5.99500000      5.79800000
H     -6.36500000      5.28900000      5.63500000
H     -6.71000000      6.37500000      6.63100000
O      8.10300000     -3.15900000     -4.18400000
H      8.94000000     -3.44500000     -3.81700000
H      8.23500000     -2.23300000     -4.38700000
O      5.98300000      7.85600000    -14.61700000
H      5.48600000      8.63400000    -14.86800000
H      6.49200000      7.63400000    -15.39700000
O      1.76400000     16.16800000     -3.95200000
H      1.99000000     16.19700000     -3.02200000
H      0.84200000     15.90900000     -3.96700000
O    -12.74300000     10.31300000      1.57300000
H    -12.89900000     10.37100000      0.63100000
H    -11.80000000     10.44900000      1.66800000
O      3.70700000     10.25400000     -9.07900000
H      3.45000000      9.59400000     -8.43500000
H      4.59000000      9.99700000     -9.34500000
O     -7.37500000      8.63000000      4.34500000
H     -8.12400000      8.13200000      4.67200000
H     -7.31700000      9.38700000      4.92800000
O     -8.14200000     -8.36400000    -11.68300000
H     -8.60700000     -9.15500000    -11.41100000
H     -7.38200000     -8.68800000    -12.16700000
O      1.39400000     -6.66900000    -10.72600000
H      1.41800000     -6.74800000    -11.67900000
H      2.08100000     -6.03500000    -10.52000000
O     -5.29600000      3.45300000     -2.19500000
H     -4.94100000      2.67000000     -2.61600000
H     -4.54100000      3.86000000     -1.77000000
O    -12.42300000     10.17000000     -8.12300000
H    -11.76200000      9.63000000     -8.55600000
H    -13.21700000      9.63500000     -8.14000000
O      3.06300000     -5.21200000      4.00100000
H      2.76200000     -4.33500000      4.24100000
H      3.05000000     -5.70300000      4.82200000
O     -4.08300000     -9.37700000    -14.34400000
H     -3.45800000     -9.18300000    -15.04200000
H     -4.89000000     -9.61100000    -14.80300000
O      5.73700000     13.86700000     -3.65300000
H      5.30100000     14.48000000     -4.24500000
H      5.11000000     13.73100000     -2.94400000
O     12.57700000      8.73900000      3.45100000
H     13.40100000      8.32700000      3.19000000
H     12.78200000      9.18600000      4.27200000
