# Supplementary material for: Integrated Multiscale Multilevel Approach to Open Shell Molecular Systems
Source: J Chem Theory Comput. 2023 Feb 13;19(5):1446–56. doi: 10.1021/acs.jctc.2c00805 (PMC10018740; doi:10.1021/acs.jctc.2c00805)
Supplement: Supplementary file 2 — ct2c00805_si_002.zip [file ct2c00805_si_002.zip › structures/PROXYL/frame87.xyz]

2609

C     -1.75300000      0.61400000     -0.24600000
H     -2.58800000      0.81800000     -0.91600000
H     -1.98900000      1.31200000      0.55800000
C     -0.31400000      0.85600000     -0.77300000
C     -0.16700000      0.37800000     -2.24500000
H     -0.33400000     -0.69600000     -2.32300000
H      0.82400000      0.72500000     -2.53800000
H     -0.96900000      0.86600000     -2.80000000
C      0.02000000      2.33900000     -0.59600000
H     -0.58700000      2.97500000     -1.24100000
H     -0.24300000      2.64400000      0.41700000
H      1.03800000      2.58200000     -0.90300000
N      0.45900000      0.03200000      0.20500000
O      1.65800000     -0.07300000     -0.04900000
C     -0.30300000     -1.01900000      0.76600000
C      0.10800000     -2.45800000      0.28500000
H      1.16200000     -2.54100000      0.54900000
H     -0.59600000     -3.17000000      0.71300000
H      0.07700000     -2.38800000     -0.80300000
C     -0.34000000     -0.99700000      2.29000000
H     -0.88100000     -1.86200000      2.67500000
H     -0.83600000     -0.10200000      2.66600000
H      0.63200000     -1.10100000      2.77200000
C     -1.74500000     -0.83000000      0.27300000
H     -1.94600000     -1.60000000     -0.47100000
H     -2.43000000     -0.80400000      1.12100000
O     15.14800000     -4.12200000      4.19500000
H     14.60300000     -4.87900000      4.41000000
H     15.49000000     -3.82600000      5.03900000
O      0.05500000      7.99700000     -0.71800000
H     -0.80100000      8.42300000     -0.68200000
H      0.58600000      8.57200000     -1.26800000
O      8.96500000     -5.25600000      1.56300000
H      8.71600000     -4.41900000      1.95500000
H      9.19600000     -5.03800000      0.66000000
O      6.44100000      0.66600000      2.12000000
H      7.31100000      0.34700000      1.87900000
H      5.83900000      0.13300000      1.60100000
O     12.69000000     -7.95200000      9.90500000
H     11.87100000     -8.44400000      9.97300000
H     12.72600000     -7.43500000     10.71000000
O      5.80500000      6.15700000     -0.96500000
H      5.29200000      6.70300000     -1.56100000
H      5.34100000      6.21400000     -0.12900000
O      7.74500000    -16.23500000      2.21500000
H      8.04400000    -16.64300000      1.40300000
H      7.32900000    -15.42000000      1.93400000
O      2.89800000     -9.65600000      8.37200000
H      2.46600000     -9.04100000      7.77900000
H      3.28000000     -9.10300000      9.05400000
O      8.33400000      5.14200000     -1.78300000
H      8.68500000      5.85700000     -1.25100000
H      7.40300000      5.34700000     -1.87500000
O      3.79000000     13.89600000     -3.92200000
H      4.33900000     13.17700000     -3.60800000
H      4.40200000     14.49700000     -4.34700000
O     -8.11500000      3.70500000      9.50800000
H     -8.28400000      4.62400000      9.71900000
H     -7.83400000      3.71800000      8.59300000
O     -2.52100000    -13.60000000     -6.72500000
H     -2.62800000    -14.52400000     -6.49700000
H     -2.21500000    -13.61100000     -7.63200000
O      9.28200000     13.76400000     -1.33900000
H     10.06000000     13.99200000     -1.84800000
H      9.62800000     13.39100000     -0.52800000
O      7.67700000      4.98300000     10.50900000
H      6.99900000      4.81800000     11.16400000
H      7.60400000      5.91900000     10.32000000
O      5.26000000     -4.80800000      2.46900000
H      5.57400000     -4.44900000      1.63900000
H      4.40100000     -4.40400000      2.59500000
O      0.21800000    -15.18900000     -1.52700000
H     -0.25300000    -14.98600000     -2.33600000
H      0.78300000    -14.43000000     -1.38300000
O      9.61500000    -10.60100000      8.96600000
H      9.77300000     -9.99000000      9.68500000
H      9.54000000    -11.45600000      9.39000000
O      6.20500000     -9.22000000    -14.88200000
H      6.04500000     -8.30400000    -14.65600000
H      7.04000000     -9.42800000    -14.46100000
O     -1.31300000     14.54400000      5.71800000
H     -2.02900000     14.34200000      5.11500000
H     -0.54200000     14.14200000      5.31700000
O      2.77600000     -6.38100000     12.75900000
H      3.49500000     -6.27600000     13.38200000
H      2.46000000     -7.27300000     12.90500000
O    -10.51300000      0.86500000    -12.26100000
H    -10.38800000     -0.07900000    -12.16500000
H    -10.90100000      0.96800000    -13.13000000
O     -0.76100000     12.24300000      8.54300000
H     -1.00900000     13.15300000      8.70700000
H     -1.57600000     11.75100000      8.64200000
O      4.04300000    -11.10400000     11.70600000
H      4.78000000    -11.10000000     11.09400000
H      3.95500000    -12.02000000     11.96800000
O      5.37500000     -2.23000000      7.03400000
H      5.27900000     -1.95400000      6.12200000
H      4.64900000     -2.83700000      7.17800000
O    -10.84600000     -4.48900000     -8.32700000
H    -11.09200000     -4.96200000     -9.12200000
H    -10.00200000     -4.86400000     -8.07600000
O     11.36300000     -9.14100000     -8.30800000
H     11.28000000     -8.70600000     -7.45900000
H     10.46100000     -9.26300000     -8.60300000
O      7.16500000     11.55800000     -0.64400000
H      7.08400000     12.37800000     -1.13200000
H      7.66800000     11.79300000      0.13600000
O     -2.88700000      9.23000000     13.00700000
H     -3.58300000      8.69200000     12.63000000
H     -3.31600000     10.05500000     13.23100000
O     -3.82300000      6.34000000      7.96300000
H     -3.98700000      6.42800000      7.02400000
H     -3.03600000      5.79700000      8.01800000
O     -9.51200000      1.92400000      2.81100000
H     -9.85300000      1.74300000      3.68700000
H     -8.59700000      2.16400000      2.95500000
O      4.55600000    -14.90000000      7.77700000
H      4.42300000    -13.95500000      7.85900000
H      5.19000000    -14.99200000      7.06600000
O     -8.05000000      0.72500000     12.12200000
H     -8.54600000      0.12200000     12.67600000
H     -7.57500000      1.28100000     12.74000000
O      1.85400000      7.76000000     -3.30200000
H      1.96200000      8.23900000     -4.12300000
H      1.28400000      7.02400000     -3.52700000
O     -3.05300000      7.54400000    -12.18300000
H     -3.12500000      6.82900000    -11.55100000
H     -2.12700000      7.56000000    -12.42200000
O     -0.04400000     -7.69300000    -15.92900000
H      0.74200000     -8.17400000    -16.18700000
H      0.27900000     -6.83100000    -15.66600000
O      8.84000000      5.69400000     -5.23000000
H      9.29400000      5.78100000     -4.39200000
H      8.05400000      5.18900000     -5.02500000
O      4.63000000      6.81500000      6.09900000
H      4.49800000      7.74100000      6.30200000
H      3.78400000      6.40700000      6.28200000
O     -0.77300000      9.81900000     15.04500000
H     -1.48700000      9.72100000     14.41500000
H     -0.59200000     10.75900000     15.05800000
O     -6.75100000      5.84900000    -15.82800000
H     -6.66400000      6.77900000    -16.03500000
H     -7.25500000      5.83100000    -15.01400000
O     -8.73200000     10.74200000      8.30500000
H     -8.29000000     11.05600000      7.51600000
H     -9.33900000     10.07300000      7.99000000
O    -13.88100000      4.42800000     -1.11300000
H    -14.64700000      4.50600000     -0.54500000
H    -13.64200000      3.50200000     -1.06800000
O     -1.20300000     -3.14100000     -3.18300000
H     -2.06200000     -3.11600000     -2.76100000
H     -1.39400000     -3.30500000     -4.10600000
O     -5.42400000     12.18500000      2.65300000
H     -6.32800000     12.49300000      2.71900000
H     -5.32400000     11.57600000      3.38500000
O    -12.03100000    -10.66400000     -3.81300000
H    -12.58400000    -11.09300000     -3.16100000
H    -12.64800000    -10.29600000     -4.44600000
O     13.99800000      2.35300000     -9.45100000
H     14.56800000      3.02500000     -9.82500000
H     13.19300000      2.40700000     -9.96600000
O     -5.15000000      5.33600000    -12.41400000
H     -4.76700000      6.12900000    -12.79000000
H     -5.38000000      5.58400000    -11.51900000
O      0.83300000      6.18900000      9.53000000
H      1.70100000      6.55700000      9.69500000
H      0.36600000      6.29500000     10.35900000
O      2.67200000    -10.32700000     -4.47300000
H      2.37900000    -11.22600000     -4.62500000
H      2.04600000     -9.78700000     -4.95500000
O      6.52000000      2.22200000      5.65100000
H      6.97000000      1.83500000      6.40300000
H      6.35800000      3.12900000      5.91000000
O     -0.88600000      8.69000000     -9.02600000
H     -0.19700000      8.15100000     -9.41300000
H     -1.31600000      9.10300000     -9.77400000
O    -13.54600000     -8.18400000     -8.09200000
H    -13.64100000     -7.83300000     -8.97800000
H    -12.60100000     -8.18700000     -7.93600000
O    -16.10600000      7.49300000      2.36000000
H    -15.24500000      7.88500000      2.21600000
H    -16.01400000      7.00600000      3.17900000
O      1.57400000      7.91600000      4.26000000
H      1.09800000      8.14900000      5.05700000
H      1.41700000      8.64900000      3.66500000
O     10.80300000     -6.38900000      8.75300000
H     11.32100000     -7.18200000      8.89100000
H     10.56800000     -6.41600000      7.82500000
O     14.41800000      1.38000000     -1.55700000
H     14.90200000      2.12100000     -1.19400000
H     13.91900000      1.75200000     -2.28400000
O     12.28700000     -8.67000000     -0.24600000
H     12.97100000     -9.03800000     -0.80500000
H     11.51600000     -8.62400000     -0.81100000
O     -1.19300000     -8.30600000     -9.37400000
H     -1.16000000     -8.13200000    -10.31400000
H     -1.91800000     -8.92200000     -9.26900000
O    -13.81600000      1.54500000     -8.29400000
H    -13.30700000      2.24900000     -7.89200000
H    -14.56600000      1.42900000     -7.71000000
O    -10.06200000      4.04700000    -12.13700000
H     -9.55000000      3.60200000    -11.46200000
H    -10.84500000      4.35300000    -11.68000000
O    -14.09000000     -1.04500000    -10.58700000
H    -14.29000000     -1.69100000     -9.90900000
H    -13.25900000     -0.65800000    -10.31200000
O      9.56000000      2.04900000     -5.46100000
H      8.79200000      2.42200000     -5.02800000
H     10.23500000      2.72200000     -5.37400000
O      0.28800000     -8.75400000     -6.98200000
H      1.14500000     -8.98200000     -7.34100000
H     -0.33600000     -9.05100000     -7.64400000
O     -2.40200000    -11.60700000    -11.54000000
H     -2.36600000    -11.84600000    -12.46600000
H     -3.15000000    -12.09500000    -11.19500000
O     14.76600000     -1.06800000     -1.01300000
H     15.28000000     -1.02400000     -0.20700000
H     14.63600000     -0.15400000     -1.26500000
O     -6.35100000      6.30600000    -10.25200000
H     -6.78700000      6.72800000     -9.51200000
H     -6.49000000      6.90500000    -10.98500000
O     -6.04200000     14.06600000      8.32500000
H     -5.38900000     13.47900000      8.70600000
H     -5.53500000     14.80700000      7.99500000
O      1.47200000     12.36400000     10.12400000
H      1.59500000     11.43800000     10.33100000
H      0.92000000     12.36400000      9.34200000
O      1.14300000      5.60300000      2.72500000
H      0.20300000      5.45100000      2.63200000
H      1.20600000      6.47300000      3.12100000
O     -2.54500000    -13.70500000      8.46900000
H     -1.82500000    -14.02800000      7.92800000
H     -2.15000000    -13.55000000      9.32700000
O      9.07100000     11.27900000     -9.84600000
H      8.67800000     11.78800000     -9.13800000
H      8.90000000     11.79400000    -10.63500000
O     -4.35200000      9.40000000    -13.65100000
H     -3.91900000      8.73300000    -13.11800000
H     -3.78700000      9.49700000    -14.41800000
O      9.47200000      0.69800000    -14.66300000
H      9.82100000      0.43200000    -13.81200000
H     10.06800000      1.38500000    -14.96100000
O      8.97500000      1.29500000      1.24900000
H      9.81100000      1.31600000      0.78500000
H      8.44900000      1.97300000      0.82600000
O      8.84000000     -2.02300000    -13.73100000
H      9.41300000     -2.78900000    -13.70600000
H      9.09000000     -1.51100000    -12.96100000
O     -7.13500000     -5.79200000     14.18200000
H     -6.33000000     -5.31000000     13.99300000
H     -7.36500000     -5.53300000     15.07500000
O      0.90800000      0.77300000     -6.79100000
H      0.39800000      0.79200000     -5.98100000
H      0.53000000      1.46900000     -7.32900000
O      0.06800000     -4.13600000      7.57000000
H     -0.30900000     -3.33500000      7.20500000
H     -0.13900000     -4.09500000      8.50300000
O     -3.44800000    -17.87500000     -1.93400000
H     -4.00800000    -17.89000000     -1.15800000
H     -3.45800000    -16.96200000     -2.21900000
O     -0.05600000    -15.71600000      3.39500000
H     -0.71100000    -15.58700000      4.08100000
H     -0.38600000    -16.45500000      2.88400000
O      5.15900000     14.87200000      0.28000000
H      5.83100000     14.59800000     -0.34400000
H      4.64800000     14.07900000      0.44500000
O     12.55600000     -8.05800000    -11.21200000
H     12.37000000     -8.96800000    -10.98100000
H     12.12200000     -7.54400000    -10.53100000
O     -1.47300000     -4.57200000     -5.74000000
H     -0.87200000     -5.31600000     -5.77100000
H     -2.03400000     -4.68500000     -6.50700000
O      9.75800000     -1.21000000      1.19600000
H      9.34400000     -0.35100000      1.11000000
H     10.19200000     -1.35100000      0.35500000
O      6.55700000     -7.21700000      1.18200000
H      6.53100000     -6.34200000      1.56800000
H      7.48800000     -7.43300000      1.13800000
O    -14.02500000     -9.53800000     -5.46200000
H    -14.03100000     -8.71400000     -5.94800000
H    -14.45200000    -10.16400000     -6.04800000
O     10.51800000     14.53600000      1.18600000
H     10.19000000     15.32600000      1.61700000
H     11.38100000     14.39300000      1.57400000
O     -0.46800000      0.56900000     16.63900000
H     -0.60400000     -0.15600000     17.24900000
H     -1.32800000      0.71300000     16.24200000
O     11.23800000      7.32400000     10.55800000
H     11.69900000      8.14700000     10.39600000
H     11.73500000      6.90600000     11.26200000
O      7.05700000    -10.36700000      1.90800000
H      7.01600000     -9.81000000      2.68500000
H      7.91800000    -10.78300000      1.95600000
O     10.64000000      4.53200000     -3.28000000
H      9.76900000      4.50600000     -2.88500000
H     10.93900000      5.43100000     -3.14100000
O    -10.16800000     -3.13900000      5.43700000
H     -9.83800000     -2.29800000      5.12000000
H     -9.73500000     -3.26400000      6.28100000
O    -17.26700000     -1.39800000     -5.19100000
H    -18.14200000     -1.46300000     -4.80900000
H    -17.09800000     -0.45700000     -5.24600000
O     -6.94700000      3.31600000      2.96700000
H     -6.50100000      2.53800000      3.30200000
H     -6.30700000      4.02000000      3.06700000
O     -7.63500000     -8.16400000     -4.35800000
H     -8.56100000     -8.23500000     -4.12500000
H     -7.54400000     -7.28000000     -4.71300000
O     -0.90400000     -1.70000000      6.59200000
H     -0.77900000     -1.53400000      7.52600000
H     -0.07700000     -1.43600000      6.18900000
O     -3.03500000    -14.11000000      0.31800000
H     -2.39200000    -13.56700000      0.77600000
H     -3.81000000    -14.08800000      0.88000000
O      0.08300000     -7.49000000     15.54000000
H      0.76000000     -6.87600000     15.82400000
H     -0.26700000     -7.10600000     14.73700000
O    -11.10100000     -1.81800000      8.48400000
H    -10.18900000     -1.75200000      8.76500000
H    -11.16200000     -2.67700000      8.06600000
O     -6.40600000      2.43700000     -9.08200000
H     -6.51400000      1.70800000     -8.47100000
H     -6.99100000      2.22900000     -9.81000000
O     -6.53000000      5.86800000     -4.73300000
H     -7.20500000      5.52100000     -4.14900000
H     -5.73600000      5.88200000     -4.20000000
O      1.70000000     13.30400000     -5.61500000
H      1.69100000     14.10100000     -6.14500000
H      2.26000000     13.51800000     -4.87000000
O    -12.70500000      8.18000000     -9.44500000
H    -11.96700000      8.68600000     -9.78400000
H    -12.29900000      7.45400000     -8.97000000
O      5.32800000     -1.21400000      4.53600000
H      5.18300000     -1.23100000      3.59000000
H      4.86200000     -0.43400000      4.83600000
O     -6.80500000      8.83200000     14.91200000
H     -6.44700000      7.96300000     14.73100000
H     -7.50000000      8.67600000     15.55200000
O    -15.38000000     -2.04400000     -3.43900000
H    -16.21700000     -1.82800000     -3.85000000
H    -15.49800000     -1.81100000     -2.51800000
O     -9.79100000     -3.14600000     -0.38600000
H    -10.45000000     -3.79600000     -0.63300000
H     -9.75500000     -3.19300000      0.56900000
O     13.56500000      4.69500000     -1.40500000
H     14.06600000      4.52800000     -0.60600000
H     12.75200000      5.09600000     -1.09900000
O      0.32200000    -13.57800000      7.73900000
H      0.89700000    -13.09000000      8.32800000
H      0.61400000    -13.33300000      6.86100000
O     -1.20500000     -3.00800000     11.38200000
H     -0.50800000     -3.62000000     11.14600000
H     -0.81300000     -2.44300000     12.04800000
O     16.08700000     -0.48500000      1.70300000
H     16.92000000     -0.74900000      1.31200000
H     16.33100000      0.12400000      2.39900000
O    -13.33200000      8.61700000      1.69900000
H    -12.48600000      8.30500000      1.37700000
H    -13.58800000      9.29900000      1.07800000
O      1.97000000     -5.50300000     16.26600000
H      1.93900000     -4.54700000     16.23000000
H      2.79800000     -5.73200000     15.84400000
O     10.07800000     -8.02900000     -6.26600000
H      9.36500000     -8.28700000     -5.68100000
H     10.35500000     -7.17200000     -5.94100000
O     -9.28100000     -0.64400000      4.68500000
H     -8.59600000     -0.71800000      4.02000000
H     -9.19300000      0.24700000      5.02200000
O     12.05100000     -5.65800000     -6.48800000
H     12.67200000     -5.20700000     -7.06000000
H     11.30700000     -5.86000000     -7.05600000
O      4.68300000     -8.81200000      2.82700000
H      5.23400000     -9.01000000      2.06900000
H      5.07800000     -8.02900000      3.21100000
O      2.17300000      8.55300000      7.51300000
H      2.26000000      7.71300000      7.96400000
H      3.04800000      8.94000000      7.55800000
O    -12.25900000      6.14900000      7.98900000
H    -11.60100000      5.65500000      8.47900000
H    -12.89100000      6.42800000      8.65200000
O    -11.83800000     -6.94100000     10.35500000
H    -11.30900000     -6.27900000     10.80000000
H    -11.67300000     -7.74700000     10.84300000
O      1.14900000    -13.71700000      5.14700000
H      0.53800000    -14.31500000      4.71600000
H      1.74000000    -13.43400000      4.44900000
O     -6.04400000     -1.74900000     -8.81400000
H     -5.77500000     -1.14300000     -9.50400000
H     -5.23500000     -1.95500000     -8.34700000
O     -9.21900000      7.95500000    -12.79400000
H     -9.76900000      8.52000000    -12.25200000
H     -8.32900000      8.27600000    -12.64900000
O    -12.28400000      7.02100000      3.71600000
H    -12.14800000      6.39000000      3.00900000
H    -12.82200000      7.70800000      3.32300000
O     -9.63300000     -8.76100000     -1.45800000
H     -9.03800000     -9.44200000     -1.14400000
H     -9.36800000     -7.97300000     -0.98300000
O      0.99800000     12.84800000     -1.42100000
H      1.24700000     12.52700000     -2.28800000
H      1.24800000     13.77200000     -1.42700000
O     -3.90600000      4.57700000     -5.56500000
H     -3.93500000      5.21000000     -4.84700000
H     -2.97300000      4.45900000     -5.74300000
O     -7.22600000      3.54000000      6.63400000
H     -6.27200000      3.61800000      6.67000000
H     -7.52200000      4.38500000      6.29300000
O      0.44200000    -10.27600000    -11.51000000
H     -0.40100000    -10.62800000    -11.22300000
H      0.83800000     -9.92400000    -10.71300000
O      6.82400000      5.59300000    -15.40400000
H      6.42500000      6.22700000    -16.00100000
H      6.33500000      4.78300000    -15.55400000
O     -9.41100000      7.68200000     -8.34900000
H     -8.53200000      7.41200000     -8.08400000
H     -9.84800000      6.86600000     -8.59600000
O      5.02900000     13.04400000    -10.66200000
H      4.71600000     13.86700000    -10.28700000
H      4.25800000     12.47700000    -10.67300000
O      2.62800000     -9.60800000     -8.39500000
H      3.56100000     -9.41200000     -8.30900000
H      2.57000000    -10.55500000     -8.26800000
O    -10.59900000      9.21200000      6.86800000
H    -10.35200000      8.42000000      6.38900000
H    -10.75800000      9.86400000      6.18500000
O      3.60700000     -2.06100000     -5.22500000
H      3.89900000     -1.48400000     -5.93000000
H      3.40800000     -1.47000000     -4.49900000
O    -12.43100000      4.15400000     -7.34500000
H    -11.92300000      3.92000000     -6.56800000
H    -11.82500000      4.66000000     -7.88500000
O    -12.71400000     -2.36000000     -2.98200000
H    -13.61500000     -2.09100000     -3.16200000
H    -12.71300000     -3.30700000     -3.12500000
O    -13.64200000     -7.73500000     -3.06200000
H    -13.47500000     -8.41300000     -3.71600000
H    -14.59400000     -7.63700000     -3.05600000
O      7.09100000      1.19200000     -8.50900000
H      7.42800000      1.12400000     -9.40200000
H      6.56200000      1.99000000     -8.51200000
O     15.57400000      1.31600000     -7.25500000
H     15.81400000      0.40600000     -7.42800000
H     15.20600000      1.62800000     -8.08200000
O     11.72100000      5.07900000      4.95400000
H     12.14000000      5.25900000      5.79600000
H     11.53300000      4.14100000      4.97500000
O     -8.27400000      5.49600000    -13.58800000
H     -8.86500000      4.99800000    -13.02300000
H     -8.58300000      6.39900000    -13.52100000
O      2.27600000     -3.15200000    -10.05000000
H      1.70100000     -3.22900000     -9.28900000
H      1.91500000     -3.76900000    -10.68600000
O    -15.48000000     -7.72700000      3.80800000
H    -15.52500000     -8.15200000      2.95100000
H    -16.19700000     -8.11900000      4.30700000
O      1.98600000     14.96400000     10.47100000
H      2.55300000     14.97400000      9.70000000
H      1.76000000     14.04200000     10.59000000
O    -11.02500000      1.72200000     14.78400000
H    -11.14200000      2.08900000     13.90700000
H    -10.33900000      2.26100000     15.17900000
O     13.58000000     -6.19200000      4.97100000
H     13.97800000     -7.04400000      4.79300000
H     12.84700000     -6.38700000      5.55500000
O     -8.95800000     -4.28600000      7.64300000
H     -8.64000000     -4.43100000      8.53400000
H     -8.33500000     -4.75400000      7.08700000
O      1.19100000    -12.55800000     -1.76700000
H      1.26400000    -11.71800000     -1.31300000
H      0.27000000    -12.61300000     -2.02300000
O    -14.15800000      6.43500000     -5.89700000
H    -13.93600000      5.84400000     -5.17800000
H    -13.65800000      7.23100000     -5.71600000
O     10.96200000      1.51300000     -0.70500000
H     11.47200000      2.31900000     -0.62800000
H     11.42000000      1.00200000     -1.37300000
O     -1.35400000      9.32600000     -6.41100000
H     -1.13200000      9.08200000     -7.31000000
H     -1.40600000     10.28100000     -6.42800000
O      6.08000000     -6.67100000      4.34300000
H      6.98000000     -6.93600000      4.15500000
H      5.91700000     -5.93800000      3.74900000
O      3.49900000     -4.51700000     10.27200000
H      3.43800000     -5.03000000     11.07800000
H      4.42600000     -4.54800000     10.03700000
O      5.62200000      6.55800000      3.57600000
H      5.82700000      7.34300000      4.08500000
H      4.94500000      6.11200000      4.08500000
O      4.12200000    -11.24000000      4.98000000
H      4.11400000    -11.98800000      4.38300000
H      3.92200000    -10.48700000      4.42400000
O      2.27500000     -2.60700000      5.05300000
H      2.57900000     -3.06200000      5.83800000
H      2.24000000     -3.28800000      4.38100000
O     11.56200000      0.03500000     -3.07600000
H     11.64700000     -0.91600000     -3.13700000
H     12.28800000      0.37500000     -3.59800000
O     -6.40400000    -11.37700000     -3.45700000
H     -7.05400000    -11.88200000     -3.94500000
H     -5.61800000    -11.92500000     -3.46900000
O      6.35500000     14.80000000      8.61400000
H      6.83000000     13.99600000      8.82500000
H      6.67300000     15.44000000      9.25100000
O      8.68500000      5.02300000    -13.41200000
H      7.97600000      5.03500000    -14.05600000
H      8.93400000      5.94200000    -13.31300000
O      7.32000000     -2.79600000      4.37200000
H      6.60700000     -2.15800000      4.37900000
H      7.50300000     -2.94200000      3.44400000
O      1.76200000     -5.59400000      0.64200000
H      1.11400000     -6.26100000      0.41500000
H      2.60600000     -6.01500000      0.48100000
O     13.41800000    -11.02000000      6.82700000
H     13.78400000    -11.90300000      6.79000000
H     12.62700000    -11.06500000      6.29000000
O     -2.84200000     13.36700000     11.87200000
H     -2.96000000     13.90500000     11.09000000
H     -1.92900000     13.08100000     11.83100000
O     -5.86600000    -10.56300000     -6.17700000
H     -6.24500000    -10.53000000     -5.29900000
H     -5.01800000    -10.99100000     -6.05600000
O     -5.02000000     15.73200000      4.70000000
H     -5.44900000     14.88900000      4.55800000
H     -4.46700000     15.85300000      3.92700000
O     12.85400000      2.02700000     -6.77600000
H     13.79900000      1.94300000     -6.64600000
H     12.75700000      2.78700000     -7.34900000
O     -6.79600000     -1.12700000    -13.81800000
H     -6.33900000     -0.30800000    -13.62700000
H     -7.62100000     -1.05800000    -13.33900000
O     -8.37300000     -1.30400000      7.73500000
H     -8.77300000     -0.70200000      7.10800000
H     -7.57300000     -1.60300000      7.30300000
O     -6.02400000      1.21600000    -12.44200000
H     -5.92900000      1.98900000    -12.99800000
H     -6.78100000      1.41100000    -11.89000000
O      2.03300000     -5.74900000     -4.54200000
H      1.19600000     -6.19900000     -4.42800000
H      2.04100000     -5.08200000     -3.85500000
O     -5.46200000    -12.27500000      0.00800000
H     -6.10500000    -12.21300000      0.71400000
H     -5.60100000    -13.14500000     -0.36700000
O      7.61200000      9.07800000      0.52100000
H      7.31100000      9.96800000      0.33700000
H      6.85400000      8.64600000      0.91500000
O    -11.15200000     -3.85800000     10.82600000
H    -12.07200000     -3.60100000     10.77400000
H    -10.79300000     -3.32200000     11.53400000
O     -3.24500000      4.19900000      1.21900000
H     -2.48300000      4.23700000      1.79700000
H     -3.37500000      3.26600000      1.05300000
O     -4.26500000      2.95300000      7.42800000
H     -3.81900000      2.11700000      7.29300000
H     -3.93500000      3.51500000      6.72700000
O      0.84800000      7.95300000     14.16100000
H      0.27600000      8.60900000     14.56000000
H      1.43300000      7.68300000     14.86900000
O     -5.57400000      0.53400000     -0.14500000
H     -6.39800000      0.67500000      0.32000000
H     -5.42800000     -0.41100000     -0.09400000
O    -11.89000000     -4.31700000      7.30100000
H    -11.53900000     -4.24900000      6.41300000
H    -11.16700000     -4.67200000      7.81800000
O      5.17500000      0.98800000     -4.90500000
H      4.44000000      1.58900000     -4.78300000
H      5.01000000      0.57800000     -5.75400000
O    -11.29600000      4.94300000     -1.20500000
H    -12.23200000      4.79000000     -1.33700000
H    -10.89400000      4.08300000     -1.32500000
O    -10.25800000      3.77700000     12.86000000
H     -9.81900000      4.62600000     12.80400000
H     -9.94700000      3.29700000     12.09200000
O     -9.50700000     13.04900000     -0.63400000
H     -8.98500000     13.65000000     -0.10200000
H     -9.72200000     12.33000000     -0.04000000
O     -1.12800000     -1.70000000    -10.62900000
H     -0.61400000     -1.75200000     -9.82300000
H     -0.52900000     -1.31800000    -11.27100000
O     -2.86500000      1.70100000     15.79200000
H     -3.41600000      1.08900000     16.27900000
H     -2.87400000      1.36900000     14.89400000
O     11.89500000     -2.12500000    -10.61800000
H     11.88900000     -3.03100000    -10.31000000
H     12.82300000     -1.89600000    -10.67200000
O      1.57200000     -3.31700000     -6.64000000
H      2.19700000     -3.07700000     -5.95600000
H      0.92400000     -3.86100000     -6.19300000
O      3.65300000     -1.08500000    -16.58800000
H      3.50600000     -1.19200000    -17.52800000
H      4.45800000     -1.57300000    -16.41400000
O     13.99800000     -9.28900000     -2.29600000
H     14.62000000     -9.98400000     -2.08300000
H     14.50700000     -8.65800000     -2.80500000
O     14.63400000     -6.85700000     -3.48300000
H     14.33400000     -6.08500000     -3.96300000
H     15.04300000     -6.50400000     -2.69300000
O      1.41100000      9.76400000      9.99700000
H      0.58900000      9.43900000     10.36400000
H      1.34400000      9.58300000      9.05900000
O      9.22600000     11.81100000     -4.07600000
H      9.50100000     11.47500000     -4.92900000
H      8.74200000     11.08700000     -3.67800000
O     -7.07900000     11.28000000    -13.09600000
H     -6.65200000     10.44600000    -12.89800000
H     -7.35100000     11.19900000    -14.01000000
O     -7.69300000      7.17200000     -0.69400000
H     -7.80500000      6.79200000     -1.56500000
H     -6.74800000      7.30500000     -0.61100000
O      7.38300000     -5.23900000    -15.23500000
H      8.19000000     -5.28800000    -14.72300000
H      7.52100000     -5.85000000    -15.95900000
O      4.80500000      4.41700000      8.68900000
H      4.84700000      3.50600000      8.98000000
H      5.47100000      4.48200000      8.00500000
O     12.05000000     11.54500000      8.42700000
H     12.02700000     10.61200000      8.21300000
H     11.63900000     11.97300000      7.67600000
O    -14.87300000     -6.15400000      6.27500000
H    -15.81000000     -6.32900000      6.36300000
H    -14.69100000     -6.28300000      5.34500000
O      4.95700000      1.34100000     13.81200000
H      4.24600000      1.84200000     13.41200000
H      5.74900000      1.67000000     13.38800000
O     -8.89200000    -11.88400000    -10.23500000
H     -8.24100000    -12.33700000     -9.69800000
H     -9.60400000    -11.68200000     -9.62800000
O     16.08600000     -7.20700000     -0.90000000
H     15.29900000     -6.93900000     -0.42500000
H     16.63900000     -6.42600000     -0.90700000
O     -3.59500000     -9.44000000     -9.06600000
H     -3.58700000    -10.39600000     -9.11500000
H     -4.29400000     -9.17500000     -9.66400000
O     13.86700000     -8.24200000      7.50700000
H     13.49200000     -9.11700000      7.40800000
H     13.52700000     -7.92900000      8.34500000
O      8.47200000     -3.27200000    -10.82300000
H      7.58600000     -3.54000000    -10.58100000
H      8.70600000     -2.60500000    -10.17800000
O     -1.11600000      5.05600000     -2.96700000
H     -1.18900000      5.95700000     -3.28100000
H     -0.47400000      5.10000000     -2.25700000
O     -9.40100000    -12.99900000      3.57900000
H     -9.50700000    -12.08300000      3.83400000
H     -9.80700000    -13.49400000      4.29100000
O     -6.41100000     -3.66500000    -12.67500000
H     -5.55000000     -3.65300000    -12.25600000
H     -6.35000000     -3.00600000    -13.36700000
O     -4.59200000      2.36700000     -7.08000000
H     -4.35200000      3.13700000     -6.56400000
H     -5.29800000      2.67100000     -7.65000000
O      5.31700000     15.45500000     -5.52800000
H      5.76500000     14.61100000     -5.58200000
H      5.99800000     16.10000000     -5.72100000
O    -10.63700000      9.14600000    -10.74000000
H    -10.67500000     10.09500000    -10.86200000
H    -10.18400000      9.03100000     -9.90400000
O    -10.59300000     11.27600000     -2.34800000
H    -10.23600000     12.06600000     -1.94100000
H    -11.37400000     11.57800000     -2.81100000
O      1.15300000     -5.02100000    -16.66200000
H      1.07200000     -4.15600000    -16.26000000
H      0.33300000     -5.14000000    -17.14200000
O     -0.85000000      4.20200000    -16.03100000
H     -0.97800000      4.22200000    -16.98000000
H     -0.33200000      3.41300000    -15.87700000
O     -6.58800000     -8.39400000     -8.60400000
H     -6.97000000     -8.38300000     -9.48200000
H     -6.75700000     -9.27900000     -8.28000000
O      3.05400000      0.64700000     -9.20000000
H      2.59400000      0.08600000     -8.57500000
H      2.35900000      1.14400000     -9.63200000
O     -4.30300000     -0.16300000     -5.91100000
H     -4.37200000      0.69300000     -6.33400000
H     -3.90100000     -0.72600000     -6.57200000
O     -9.54400000      9.88100000      0.05600000
H     -9.62100000     10.27500000     -0.81300000
H    -10.22200000      9.20600000      0.07300000
O     -9.94400000     -7.83000000      5.77700000
H    -10.82100000     -7.52000000      6.00300000
H     -9.41800000     -7.64700000      6.55500000
O      9.96900000     -8.84700000     10.86900000
H      9.27700000     -8.18500000     10.86100000
H     10.36500000     -8.76800000     11.73700000
O     14.45300000      6.88400000      1.58100000
H     15.18300000      6.38400000      1.94500000
H     13.81400000      6.92700000      2.29300000
O     15.57000000     -7.89200000      2.54500000
H     15.10200000     -7.39600000      1.87300000
H     14.95900000     -7.93200000      3.28100000
O     10.27600000    -10.67400000     -0.66300000
H     10.90500000    -11.27900000     -1.05500000
H      9.92200000    -10.18200000     -1.40400000
O      7.20100000     12.27700000      4.85700000
H      7.89800000     12.61600000      5.42000000
H      7.65200000     12.00000000      4.05900000
O    -14.61300000      9.34500000      5.03300000
H    -14.78900000      9.65700000      5.92100000
H    -13.71800000      9.63000000      4.85200000
O     -3.23600000     -2.89700000      5.46200000
H     -2.92600000     -2.36400000      6.19300000
H     -2.55400000     -3.55800000      5.34100000
O     -8.33700000     12.05400000      2.72500000
H     -8.43800000     11.59600000      1.89100000
H     -9.19400000     12.44900000      2.88700000
O      4.99100000      2.96100000     -8.50500000
H      4.46000000      2.86900000     -9.29600000
H      4.36100000      3.18500000     -7.81900000
O     -9.07300000      5.88500000      2.03700000
H     -8.92300000      6.71600000      1.58600000
H     -8.45300000      5.89300000      2.76600000
O    -10.26800000     15.18600000     -2.53700000
H     -9.81700000     14.56000000     -1.97000000
H    -10.96700000     15.54500000     -1.99100000
O      4.69500000      9.58000000      7.19800000
H      4.90400000      9.55100000      8.13100000
H      4.73700000     10.50900000      6.97100000
O      6.49500000    -14.83600000      5.51900000
H      5.91100000    -14.51100000      4.83400000
H      7.22000000    -15.24200000      5.04400000
O      4.92300000    -12.41600000      1.39300000
H      4.22900000    -11.82600000      1.10000000
H      5.69200000    -11.85400000      1.48600000
O     11.77000000      2.89300000     12.24500000
H     11.39100000      2.06800000     11.94300000
H     12.61800000      2.94200000     11.80300000
O      9.28200000     -0.45400000      8.66200000
H      8.55400000     -0.91100000      9.08200000
H      9.42800000     -0.93300000      7.84600000
O    -15.30400000      2.10400000      0.99800000
H    -14.55600000      1.70100000      0.55800000
H    -15.00700000      2.24000000      1.89800000
O    -12.01900000     -2.73200000      1.63800000
H    -12.11300000     -3.38700000      0.94600000
H    -11.34100000     -3.08700000      2.21200000
O     -4.38800000    -10.01900000      9.83200000
H     -4.66800000    -10.25500000     10.71600000
H     -4.94400000     -9.27700000      9.59400000
O     -8.67200000     10.45000000     -4.70200000
H     -8.07300000     11.10400000     -4.34100000
H     -9.24100000     10.21700000     -3.96900000
O      0.69400000     13.66200000      3.78300000
H      0.82500000     14.58300000      3.55900000
H      0.28200000     13.28300000      3.00700000
O      1.47000000    -11.79500000      9.75600000
H      0.87200000    -11.34900000     10.35500000
H      1.89300000    -11.08700000      9.27000000
O     -5.35200000    -11.91300000      8.08000000
H     -5.55600000    -11.38200000      7.31000000
H     -4.85600000    -11.32600000      8.65100000
O      8.86700000      3.69700000      8.37700000
H      9.11800000      4.51900000      7.95600000
H      8.53000000      3.95900000      9.23300000
O    -14.69100000     -4.01500000     -9.37300000
H    -15.55900000     -3.65400000     -9.19400000
H    -14.15400000     -3.72500000     -8.63500000
O    -17.65900000      0.63500000      0.72300000
H    -16.89800000      1.17800000      0.92400000
H    -17.86700000      0.19800000      1.54900000
O     12.32300000      7.22400000      3.29000000
H     11.74100000      7.80500000      2.80100000
H     11.73700000      6.71500000      3.85100000
O     12.99300000     -4.52900000      2.09000000
H     13.35100000     -4.72900000      2.95600000
H     12.22500000     -3.98600000      2.26800000
O    -11.63600000    -10.26500000     -0.12500000
H    -12.03500000    -11.10500000     -0.34800000
H    -11.03500000    -10.08600000     -0.84800000
O     -9.36900000      6.56700000     12.85900000
H     -9.75000000      7.44500000     12.84000000
H     -9.28700000      6.32200000     11.93800000
O     -1.89400000     -5.43800000      4.63800000
H     -1.54000000     -5.27100000      3.76500000
H     -1.12200000     -5.59500000      5.18300000
O     -2.34300000     10.98800000      2.21200000
H     -1.91700000     11.27200000      3.02100000
H     -1.81000000     11.36800000      1.51400000
O     -4.51800000     -5.47100000      8.94200000
H     -3.72300000     -5.62600000      9.45200000
H     -4.66400000     -4.52700000      9.00600000
O    -11.48300000      4.74400000      2.24100000
H    -10.60700000      5.12800000      2.19500000
H    -11.48100000      4.06400000      1.56600000
O     -0.04200000     16.25900000     -0.78600000
H      0.70700000     15.75500000     -1.10300000
H     -0.09600000     17.00700000     -1.38000000
O     -1.31000000    -13.52300000     -9.21500000
H     -0.71600000    -13.88700000     -9.87100000
H     -1.07600000    -12.59600000     -9.16700000
O      4.04700000      6.32000000     14.34000000
H      4.51600000      6.48700000     13.52300000
H      4.67400000      6.54500000     15.02700000
O     -5.37900000     10.88600000     -8.13800000
H     -5.74100000     11.58200000     -7.59100000
H     -4.95300000     11.34700000     -8.86100000
O      3.25900000    -17.12800000      3.16100000
H      3.08400000    -16.98900000      4.09100000
H      2.72500000    -16.46900000      2.71600000
O     12.22300000     11.17600000      5.40100000
H     12.87700000     10.75300000      4.84400000
H     11.63900000     10.46500000      5.66600000
O     -1.27500000    -10.86100000     10.73400000
H     -1.98400000    -10.39100000     11.17200000
H     -1.50500000    -11.78500000     10.82800000
O      6.95100000      3.16900000     -4.27000000
H      6.68300000      2.25100000     -4.23000000
H      6.30000000      3.58500000     -4.83400000
O    -13.77800000      7.37600000     -1.90700000
H    -14.01900000      6.45200000     -1.83200000
H    -14.47400000      7.76200000     -2.43900000
O     13.28800000      0.75400000      1.36200000
H     13.02100000      1.04600000      0.49000000
H     14.16700000      0.39700000      1.23600000
O     -2.40100000     -4.74600000     14.84500000
H     -2.73100000     -4.25200000     15.59500000
H     -1.91100000     -4.10400000     14.33200000
O     -1.33200000     -5.21100000    -10.32100000
H     -0.82500000     -5.80300000     -9.76600000
H     -0.75400000     -5.02200000    -11.06000000
O     13.86900000      3.54100000      8.14000000
H     12.97000000      3.62300000      8.45700000
H     14.38800000      4.06100000      8.75300000
O      9.45400000      7.39400000     -0.84900000
H      8.74300000      7.92200000     -0.48700000
H     10.01200000      8.02300000     -1.30600000
O     -8.66200000     -5.20100000     -4.44100000
H     -8.79100000     -4.81900000     -5.30900000
H     -8.51200000     -4.44900000     -3.86800000
O     12.86000000     -3.53100000     -1.66400000
H     12.26200000     -3.35200000     -2.38900000
H     13.46200000     -2.78700000     -1.66100000
O      6.72400000     -1.95500000      9.44000000
H      7.04800000     -2.81900000      9.69400000
H      6.24200000     -2.10900000      8.62700000
O     -8.56700000      0.28300000      0.61400000
H     -9.13900000     -0.03000000     -0.08600000
H     -9.10300000      0.91300000      1.09700000
O    -17.70000000      4.81000000      1.66400000
H    -18.39900000      4.41900000      2.18900000
H    -16.98300000      4.94500000      2.28300000
O     -2.71000000     -3.22300000     17.13300000
H     -2.39000000     -2.32500000     17.05400000
H     -2.12200000     -3.63200000     17.76800000
O     14.07500000      9.83900000      3.85600000
H     13.68200000      9.10300000      3.38800000
H     15.01200000      9.64500000      3.86500000
O     13.91900000      6.94400000      6.08500000
H     13.34500000      6.82600000      5.32800000
H     14.46000000      6.15400000      6.10000000
O      0.63800000    -18.00400000      1.17400000
H     -0.15300000    -17.47200000      1.09800000
H      1.10900000    -17.85400000      0.35400000
O      3.45000000     16.96400000      1.20200000
H      3.94700000     16.21500000      0.87200000
H      3.94800000     17.72900000      0.91100000
O     10.27800000     -4.91400000     -1.17000000
H     10.79100000     -4.11100000     -1.26100000
H     10.59300000     -5.48000000     -1.87600000
O     -2.81000000     14.11900000     -7.21400000
H     -2.14800000     13.46500000     -7.43800000
H     -2.81600000     14.13600000     -6.25700000
O      4.88100000      9.47500000      9.92000000
H      5.38300000     10.12600000     10.41000000
H      3.97900000      9.79200000      9.95400000
O     11.45900000     -2.63200000     -3.63700000
H     10.56700000     -2.95700000     -3.75600000
H     11.66900000     -2.20100000     -4.46600000
O      1.79500000      4.29600000     -4.35100000
H      1.04500000      4.28100000     -3.75600000
H      1.53900000      4.90500000     -5.04400000
O      6.87500000     -4.62000000      7.03300000
H      7.04900000     -4.68300000      6.09400000
H      6.59900000     -3.71300000      7.16600000
O     -8.26300000      1.45400000    -10.75700000
H     -8.59100000      0.82400000    -10.11600000
H     -8.97600000      1.54600000    -11.38900000
O     15.54500000      3.84200000      2.92600000
H     16.07800000      3.04600000      2.93000000
H     15.00400000      3.77100000      3.71300000
O      2.84500000      8.03400000    -14.51900000
H      3.71900000      7.87500000    -14.16100000
H      2.42900000      7.17200000    -14.52900000
O    -18.12100000     -3.21300000      1.19300000
H    -17.61300000     -3.43600000      1.97300000
H    -17.46300000     -3.06700000      0.51300000
O    -15.69500000      3.41000000      7.70400000
H    -15.30600000      2.53500000      7.68600000
H    -16.51800000      3.31700000      7.22500000
O     -5.04700000     -5.09800000      4.75100000
H     -5.78100000     -5.31800000      5.32400000
H     -4.52200000     -4.48100000      5.26100000
O     -9.97500000    -13.43800000     -0.81500000
H     -9.25500000    -12.88100000     -0.51800000
H     -9.78700000    -13.59900000     -1.74000000
O     -5.50300000     -0.96900000     12.81000000
H     -6.30500000     -0.73000000     12.34600000
H     -5.80800000     -1.38400000     13.61700000
O     16.03700000      5.03200000      6.12000000
H     16.68300000      5.12700000      5.42000000
H     15.59300000      4.20700000      5.92500000
O      4.91500000    -14.12400000      3.49200000
H      4.94500000    -13.52200000      2.74900000
H      4.21900000    -14.74300000      3.27000000
O      3.95800000      0.97500000      5.98000000
H      3.50900000      1.36600000      5.23100000
H      4.67900000      1.57500000      6.16700000
O      7.65700000    -12.12000000     -1.15400000
H      8.20900000    -11.40000000     -0.85000000
H      8.27500000    -12.78100000     -1.46500000
O      2.28000000      4.19400000     -9.96100000
H      2.55000000      3.52000000    -10.58400000
H      1.49100000      3.83900000     -9.55000000
O      7.28100000     11.84100000      9.39900000
H      8.11000000     12.07000000      9.82000000
H      7.53800000     11.41100000      8.58300000
O      8.55400000      0.75500000      4.46800000
H      8.17600000      0.62900000      3.59700000
H      7.84400000      1.13800000      4.98300000
O     11.50200000    -13.79500000     -4.31600000
H     10.61900000    -14.15600000     -4.38300000
H     11.37300000    -12.84600000     -4.30300000
O     -5.17900000     -2.10500000      0.42200000
H     -4.61800000     -2.36300000     -0.30900000
H     -5.57600000     -2.92300000      0.72000000
O     -4.31000000      8.43800000     -7.40300000
H     -3.51800000      8.64400000     -6.90700000
H     -4.62100000      9.28600000     -7.72100000
O      4.42400000     12.10400000     10.80500000
H      5.00000000     12.84500000     10.61600000
H      3.62100000     12.29500000     10.32200000
O    -12.07600000     10.55400000      4.70000000
H    -11.99700000     11.07300000      5.50000000
H    -12.48700000     11.14600000      4.07000000
O      3.22600000     -1.68700000    -12.34000000
H      2.82800000     -2.01100000    -11.53200000
H      3.79400000     -2.40000000    -12.63100000
O    -16.22900000      6.21300000     -0.43400000
H    -16.96000000      5.61800000     -0.26700000
H    -15.96200000      6.51400000      0.43500000
O     -2.77100000     -2.88200000    -14.45300000
H     -3.36000000     -2.35800000    -13.91000000
H     -3.27700000     -3.07100000    -15.24300000
O      5.25900000    -10.52500000     -5.57600000
H      4.40900000    -10.23200000     -5.24600000
H      5.49800000    -11.25600000     -5.00700000
O     -0.61000000     -1.30000000    -13.79900000
H     -1.33800000     -1.85500000    -14.07900000
H     -1.00200000     -0.43400000    -13.68000000
O     -1.80700000     17.71800000      2.59400000
H     -1.10500000     18.02600000      2.02000000
H     -1.35500000     17.40400000      3.37800000
O      9.71400000    -13.91100000     -1.69700000
H     10.17000000    -14.71300000     -1.44100000
H      9.48400000    -14.04900000     -2.61600000
O      7.83600000      8.09900000      7.14700000
H      8.20300000      8.98000000      7.07500000
H      7.15800000      8.06500000      6.47300000
O    -11.93700000      0.35000000     -9.95700000
H    -11.60500000      1.00000000    -10.57600000
H    -12.34900000      0.86700000     -9.26500000
O     -7.61300000      8.49300000      1.84100000
H     -7.02600000      7.99200000      1.27600000
H     -8.10000000      9.05800000      1.24100000
O     -4.58100000      9.35300000      2.16000000
H     -3.81500000      9.92300000      2.22900000
H     -5.08000000      9.52400000      2.95900000
O      6.47100000      4.83700000      6.13400000
H      7.34100000      5.19800000      5.96200000
H      5.87600000      5.57800000      6.01300000
O      0.19200000    -14.83500000     -5.65800000
H     -0.53300000    -14.21300000     -5.70800000
H      0.13700000    -15.33400000     -6.47300000
O     -0.62900000    -13.63900000    -12.42500000
H     -0.03300000    -12.98500000    -12.06000000
H     -1.12900000    -13.16300000    -13.08800000
O      8.21600000     -4.78800000     -6.40200000
H      8.85400000     -4.35300000     -5.83700000
H      7.80900000     -4.07600000     -6.89600000
O     -3.58200000    -11.43700000     -4.84500000
H     -3.17400000    -10.75300000     -5.37600000
H     -3.36800000    -12.25200000     -5.29900000
O    -11.05100000     -8.24600000     -7.05200000
H    -10.32800000     -7.78900000     -7.48100000
H    -10.94300000     -8.04700000     -6.12200000
O     -0.74200000     -5.86000000     -1.86500000
H      0.17900000     -5.64300000     -1.72400000
H     -1.04100000     -5.22400000     -2.51600000
O      6.90100000     13.17800000     -4.71300000
H      6.81300000     12.76700000     -5.57300000
H      7.74600000     12.87000000     -4.38600000
O      6.42300000     -5.14500000     10.77900000
H      6.23100000     -5.65100000      9.98900000
H      7.24200000     -5.51500000     11.10700000
O     -3.64200000     -9.86900000     12.54200000
H     -3.83500000     -8.98900000     12.86500000
H     -3.68700000    -10.42500000     13.31900000
O     -2.85900000     -4.65400000     -8.07700000
H     -2.32900000     -4.72100000     -8.87100000
H     -3.63700000     -5.18000000     -8.26200000
O      0.12500000      6.10700000     -5.58100000
H     -0.58400000      6.67100000     -5.27000000
H     -0.24800000      5.64700000     -6.33300000
O     -5.33300000     -9.02500000     -2.57300000
H     -5.82600000     -9.71800000     -3.01200000
H     -5.66100000     -8.21500000     -2.96200000
O     -7.59600000     -9.89100000      1.85200000
H     -7.33900000     -8.97700000      1.73600000
H     -8.53600000     -9.85500000      2.03100000
O      0.50100000     18.45700000      1.03200000
H      1.33100000     18.38900000      1.50300000
H      0.28200000     17.55400000      0.80100000
O      2.08600000     -0.61100000     10.21100000
H      2.27000000     -0.17600000      9.37900000
H      2.94800000     -0.85300000     10.55000000
O      1.53900000     -3.71900000     -2.61500000
H      2.05300000     -2.96500000     -2.32600000
H      0.62900000     -3.43200000     -2.54100000
O     -8.20900000      4.32300000     -9.53300000
H     -7.76800000      3.75100000     -8.90500000
H     -7.50000000      4.80700000     -9.95600000
O     -3.36300000      8.25600000    -16.11900000
H     -2.51800000      8.51400000    -16.48800000
H     -3.21800000      7.37200000    -15.78300000
O     -7.85700000     -1.80600000      2.40200000
H     -7.82300000     -1.18700000      1.67200000
H     -8.65400000     -2.31300000      2.24800000
O     17.30600000      4.62800000     -3.17800000
H     17.06700000      3.75900000     -3.50100000
H     17.83000000      5.01000000     -3.88300000
O      9.44500000      8.60000000      4.88800000
H      9.22400000      8.55300000      3.95800000
H      9.00200000      7.84600000      5.27800000
O      3.69300000     14.66400000      8.28200000
H      3.29700000     14.36400000      7.46400000
H      4.62000000     14.43900000      8.19600000
O    -15.08500000      3.71000000     -9.75500000
H    -14.20400000      3.80400000    -10.11800000
H    -15.13700000      4.38300000     -9.07600000
O     -2.95300000     -7.04900000      6.72600000
H     -3.50900000     -6.64100000      7.39000000
H     -2.73800000     -6.33700000      6.12300000
O      8.66700000      0.34500000     -2.42700000
H      8.80100000      1.13800000     -1.90800000
H      9.54900000      0.07100000     -2.67800000
O     -0.92400000     13.79000000      1.55200000
H     -0.78100000     14.55900000      1.00000000
H     -0.57300000     13.06000000      1.04100000
O      1.29600000     13.23700000     -9.40200000
H      1.65000000     13.90600000     -8.81600000
H      0.44100000     13.57600000     -9.66500000
O      7.92000000      7.42300000     13.72900000
H      7.28400000      7.21400000     13.04500000
H      8.44200000      6.62600000     13.82400000
O     -3.52300000    -13.29200000      5.94200000
H     -4.26900000    -12.70100000      5.83800000
H     -3.41300000    -13.37400000      6.88900000
O    -12.52800000     12.04300000     -3.87000000
H    -12.17100000     11.86600000     -4.74000000
H    -13.21400000     12.69300000     -4.02000000
O     13.99800000     11.22700000     -0.17500000
H     14.69400000     10.65600000     -0.50100000
H     14.43800000     12.05500000      0.01600000
O     -1.40900000      4.96600000      8.21500000
H     -0.59000000      5.39500000      8.46100000
H     -1.39100000      4.13000000      8.68000000
O      9.40600000      4.98700000     13.55900000
H      9.11800000      4.08800000     13.39600000
H      9.91000000      5.22200000     12.78000000
O     -6.36200000    -14.65600000     -0.56900000
H     -6.47500000    -14.90800000      0.34700000
H     -7.20300000    -14.86000000     -0.97800000
O     -0.88200000      1.62700000      6.39000000
H     -1.17300000      2.43900000      5.97500000
H     -0.01200000      1.46900000      6.02400000
O    -16.91000000     -1.08900000      5.64100000
H    -16.15800000     -0.49700000      5.65500000
H    -16.53100000     -1.96000000      5.76000000
O      3.10100000     16.59000000      5.09300000
H      2.79900000     17.49600000      5.15800000
H      4.02300000     16.62500000      5.34800000
O      2.34900000     11.97100000      1.07900000
H      3.28200000     11.75800000      1.08600000
H      2.15500000     12.16700000      0.16300000
O      9.06700000     -0.04300000     13.04000000
H      8.78900000     -0.89900000     12.71400000
H      9.32200000     -0.20400000     13.94900000
O      2.01300000     -8.81300000      2.36000000
H      2.74100000     -8.96600000      2.96200000
H      1.23400000     -8.82700000      2.91800000
O     -9.42700000     12.55800000     -6.87700000
H     -9.59600000     13.35800000     -6.37900000
H     -8.48000000     12.43300000     -6.81800000
O      7.30800000    -14.43100000     -6.97000000
H      7.19900000    -15.19500000     -6.40300000
H      8.19600000    -14.12300000     -6.78800000
O     -6.36100000      7.84100000      4.29700000
H     -6.24100000      8.66200000      4.77400000
H     -6.89400000      8.07900000      3.53900000
O      1.38500000     15.42900000     -7.26500000
H      1.94200000     16.07900000     -7.69300000
H      0.90500000     15.92400000     -6.60100000
O     -2.70200000     -9.82900000      7.68500000
H     -3.20500000     -9.93200000      8.49300000
H     -3.01800000     -9.00700000      7.30900000
O      9.37500000      4.39300000      2.81900000
H      9.63800000      3.62400000      3.32500000
H      8.93700000      4.03400000      2.04800000
O      4.76200000     12.42700000      6.39200000
H      4.18000000     13.16600000      6.21400000
H      5.42600000     12.47500000      5.70500000
O     -6.37200000     14.57000000     -2.39600000
H     -6.58400000     15.43200000     -2.03900000
H     -5.53700000     14.69700000     -2.84800000
O     -1.96500000      7.20900000      3.87400000
H     -1.18700000      7.56900000      4.29800000
H     -1.66300000      6.94600000      3.00400000
O      1.10900000     -6.16100000     -8.75400000
H      0.76100000     -7.05100000     -8.69500000
H      1.46200000     -6.10000000     -9.64200000
O      7.73500000     -2.76400000      1.63600000
H      8.48400000     -2.20200000      1.44000000
H      7.01800000     -2.39500000      1.12000000
O     -5.36300000      6.34900000     14.70100000
H     -5.24400000      5.97200000     15.57300000
H     -4.60500000      6.04300000     14.20200000
O      7.75700000      2.36000000     13.52400000
H      7.94600000      2.65400000     14.41500000
H      8.18100000      1.50400000     13.45900000
O      7.10200000     -2.17900000    -15.75400000
H      7.74500000     -1.96400000    -15.07900000
H      7.20200000     -3.12100000    -15.89100000
O    -10.24900000     -8.27600000     -4.20000000
H     -9.99700000     -8.35300000     -3.28000000
H    -11.10100000     -7.84100000     -4.18000000
O     -3.80500000    -10.33300000      4.52600000
H     -2.88100000    -10.55200000      4.64000000
H     -3.79900000     -9.53000000      4.00500000
O     15.92400000     -4.08300000      6.86300000
H     15.77300000     -4.65200000      7.61700000
H     15.30400000     -3.36200000      6.97800000
O    -11.41300000      8.83200000      9.85800000
H    -12.18300000      9.35400000      9.63300000
H    -11.30000000      8.23900000      9.11500000
O     -0.32600000      6.11200000     12.07200000
H     -0.53000000      5.97300000     12.99600000
H     -0.19600000      5.23100000     11.72000000
O      8.42200000      3.96800000    -10.65800000
H      8.01500000      3.13600000    -10.89900000
H      8.81800000      4.28400000    -11.47000000
O      6.24200000     -8.85600000     12.74300000
H      6.83000000     -9.24500000     13.39000000
H      5.38400000     -8.85600000     13.16800000
O     -4.01100000     11.56600000    -10.72200000
H     -3.07700000     11.59600000    -10.92900000
H     -4.35200000     10.84900000    -11.25700000
O     -3.15900000     -1.88300000     -7.56900000
H     -2.66200000     -2.66800000     -7.33900000
H     -2.77200000     -1.58800000     -8.39300000
O      5.31500000     10.82600000    -13.58700000
H      5.56900000     10.48500000    -12.73000000
H      4.39100000     11.05300000    -13.49000000
O      5.12800000     -3.37600000     12.52100000
H      5.67500000     -3.18500000     13.28300000
H      5.64500000     -3.99300000     12.00300000
O     14.57800000      5.48200000     -4.64200000
H     14.88100000      5.97000000     -3.87600000
H     14.31600000      4.63000000     -4.29400000
O      2.17400000    -12.76900000     -5.29300000
H      2.71800000    -13.20900000     -4.64000000
H      1.36400000    -13.27900000     -5.31300000
O     -5.81600000     -8.77100000     14.25300000
H     -5.86400000     -8.26200000     15.06200000
H     -6.23700000     -8.21700000     13.59600000
O     -4.01100000     -3.19300000     11.36900000
H     -4.14400000     -2.28800000     11.64900000
H     -3.12700000     -3.20400000     11.00400000
O    -15.52100000     -9.02500000      1.53600000
H    -15.49400000     -9.98100000      1.53100000
H    -14.82200000     -8.76200000      0.93700000
O      4.18000000      8.32800000     -2.00600000
H      3.98400000      8.57600000     -1.10300000
H      3.33100000      8.09200000     -2.37900000
O      1.67200000      1.91500000     18.41100000
H      1.03000000      2.09000000     17.72300000
H      1.16700000      1.50100000     19.11100000
O     10.64300000      0.80800000     10.91100000
H     10.23600000      0.24900000     10.25000000
H     10.04200000      0.77700000     11.65500000
O      2.92400000      8.66700000     12.49200000
H      2.23300000      8.10600000     12.84500000
H      3.30500000      8.15700000     11.77700000
O    -10.80200000    -12.76800000     -5.96900000
H    -10.88000000    -12.29600000     -5.14000000
H    -11.68700000    -13.08800000     -6.14600000
O      8.60400000     12.52600000      1.54600000
H      9.19100000     13.25900000      1.36000000
H      9.12300000     11.93600000      2.09200000
O    -15.45700000     -3.47600000      5.75900000
H    -14.59300000     -3.20700000      5.44800000
H    -15.33800000     -4.38300000      6.04100000
O      2.27200000      4.22800000     14.60000000
H      3.05200000      3.73700000     14.85800000
H      2.61300000      5.00200000     14.15300000
O      6.44600000      9.39500000      4.82500000
H      6.65500000     10.27500000      4.51200000
H      5.88200000      9.53900000      5.58600000
O     -3.64500000     15.90500000      1.83100000
H     -3.03500000     16.58800000      2.11000000
H     -3.32700000     15.11000000      2.25900000
O    -10.66900000      6.29000000     -3.65600000
H    -10.21100000      5.70200000     -4.25600000
H    -10.89300000      5.74100000     -2.90500000
O     -3.40600000      0.31500000      5.80400000
H     -3.14000000     -0.36500000      5.18600000
H     -2.58200000      0.67700000      6.13100000
O     12.56300000      1.07000000    -12.73500000
H     12.29900000      1.86200000    -12.26800000
H     13.04400000      0.55700000    -12.08600000
O     -9.51300000      2.13400000     -7.52100000
H     -9.03000000      1.37400000     -7.19600000
H     -9.13500000      2.87700000     -7.05100000
O      4.02100000     -3.84500000    -15.76400000
H      3.23500000     -4.38000000    -15.87500000
H      4.36300000     -3.73500000    -16.65200000
O     11.84700000      9.98400000     -8.88800000
H     10.95500000     10.32000000     -8.97000000
H     11.85100000      9.18200000     -9.40900000
O      2.12900000     -9.23600000     12.11500000
H      2.76700000     -9.90600000     11.86800000
H      1.59800000     -9.65000000     12.79400000
O     -3.39700000     -5.65400000     -0.97100000
H     -2.49500000     -5.79900000     -1.25700000
H     -3.67700000     -4.87200000     -1.44800000
O     -6.25400000     -2.36700000      6.30000000
H     -5.57400000     -2.72500000      6.87000000
H     -5.84200000     -2.31700000      5.43800000
O      9.44600000     13.11700000      6.58400000
H      9.81100000     13.62600000      5.86000000
H      9.84000000     13.50000000      7.36800000
O     -1.16100000      8.73300000     11.05200000
H     -1.70200000      9.14000000     11.72900000
H     -1.03200000      7.83500000     11.35700000
O     15.08800000      6.53700000     -2.34900000
H     14.48800000      5.85000000     -2.05900000
H     15.95900000      6.16100000     -2.22800000
O    -12.31300000      2.87700000      4.04200000
H    -12.04300000      3.12400000      4.92700000
H    -12.10500000      3.64200000      3.50600000
O      5.62300000    -10.74700000    -10.93100000
H      5.35500000    -10.57500000    -10.02800000
H      5.59500000     -9.89000000    -11.35700000
O      4.62600000     16.59000000     -2.15900000
H      4.98700000     17.24800000     -1.56400000
H      5.21500000     15.84000000     -2.07200000
O      6.93200000      0.56200000    -16.01900000
H      6.85100000     -0.36300000    -16.25500000
H      7.85800000      0.67500000    -15.80700000
O      0.89600000      9.79300000      2.43700000
H      1.07300000     10.59900000      1.95100000
H      0.13000000     10.00000000      2.97200000
O     -7.00200000      0.74200000     -6.55800000
H     -6.88500000      0.88900000     -5.61900000
H     -6.55900000     -0.09000000     -6.72700000
O     15.38600000      3.43500000      0.17600000
H     15.14900000      3.69000000      1.06700000
H     16.34300000      3.41000000      0.18000000
O      1.57000000      5.41100000    -15.49400000
H      1.96900000      5.36500000    -14.62500000
H      0.67100000      5.11100000    -15.36200000
O     -0.16400000     -9.15800000      4.00000000
H     -0.59000000     -8.38900000      4.38000000
H     -0.56800000     -9.90100000      4.44700000
O     -6.21100000    -11.18900000      5.55100000
H     -6.73400000    -11.61300000      4.87200000
H     -5.43100000    -10.87700000      5.09300000
O     -0.71300000    -10.13900000     -4.33700000
H     -1.13100000     -9.72000000     -3.58400000
H     -0.91700000     -9.56500000     -5.07500000
O      7.94000000      3.79600000      0.63200000
H      7.97400000      4.05900000     -0.28800000
H      7.07300000      4.07300000      0.92800000
O     -3.34800000     11.45300000      6.66600000
H     -2.49700000     11.81500000      6.91300000
H     -3.82400000     11.37500000      7.49300000
O      6.22600000     12.00300000     -7.13600000
H      5.31900000     12.06100000     -7.43600000
H      6.36800000     11.06900000     -6.98300000
O     10.69400000      2.55000000      4.65500000
H      9.96600000      1.93300000      4.73900000
H     11.46800000      1.99500000      4.56100000
O     -1.15500000     -5.72700000      2.09900000
H     -1.55100000     -6.33100000      1.47000000
H     -0.76100000     -5.04300000      1.55800000
O      1.21800000     16.30000000      2.98300000
H      1.67300000     16.39100000      3.82100000
H      1.91200000     16.35600000      2.32600000
O     -9.69400000     -0.22800000     -4.60400000
H    -10.12300000     -0.49000000     -5.41900000
H    -10.37000000     -0.32700000     -3.93400000
O     -6.03300000     -8.53100000    -13.42300000
H     -5.50000000     -8.38300000    -12.64200000
H     -6.04300000     -7.68500000    -13.87000000
O     -7.16300000     -7.44400000     11.71200000
H     -7.92800000     -7.18500000     11.19800000
H     -7.05300000     -6.73900000     12.35000000
O      1.15200000     -0.23100000      5.30000000
H      1.57700000     -0.10800000      6.14900000
H      1.51600000     -1.05200000      4.96700000
O      9.82300000      9.51000000     -5.98400000
H      9.90100000      9.37000000     -5.04100000
H     10.71800000      9.68200000     -6.27600000
O     -7.15600000    -15.15600000      2.36900000
H     -6.53700000    -14.78100000      2.99500000
H     -7.06200000    -16.10200000      2.47500000
O    -10.50300000      9.19100000     -6.52800000
H     -9.79700000      9.63700000     -6.05900000
H    -10.10200000      8.90400000     -7.34800000
O      1.96200000      8.87700000    -11.45300000
H      2.13000000      9.71300000    -11.88700000
H      2.67400000      8.30800000    -11.74500000
O      1.19500000     -3.91300000    -13.20200000
H      1.66100000     -3.63800000    -13.99100000
H      0.35800000     -3.45100000    -13.24600000
O      5.99800000     -6.72200000     -5.89100000
H      6.09800000     -5.81700000     -5.59500000
H      5.21300000     -7.03500000     -5.44100000
O     -2.23800000     -8.18100000     -2.89700000
H     -3.16400000     -8.37800000     -2.75600000
H     -1.96800000     -7.71700000     -2.10400000
O      5.09900000     12.16800000      0.73300000
H      4.97800000     11.45600000      1.36100000
H      5.92900000     11.96900000      0.30100000
O     17.55200000      0.39900000     -4.27700000
H     17.15200000      1.12500000     -4.75500000
H     16.81200000     -0.13800000     -3.99400000
O      5.07400000     -5.83300000      8.29700000
H      5.86600000     -5.40700000      7.96900000
H      4.88700000     -6.51900000      7.65600000
O    -10.56900000     -2.04600000    -10.16500000
H    -11.06300000     -1.24800000     -9.97900000
H    -10.93900000     -2.70100000     -9.57400000
O      4.08800000     -6.78200000     -0.06900000
H      3.76600000     -7.62400000     -0.38800000
H      4.85200000     -7.00400000      0.46300000
O      3.80900000     -7.57200000     10.07500000
H      3.11300000     -7.31100000     10.67700000
H      4.25400000     -6.75300000      9.85400000
O    -14.27900000      4.50400000     -3.83300000
H    -14.26000000      4.37100000     -2.88500000
H    -15.18500000      4.32300000     -4.08200000
O    -10.99500000     -6.03800000    -10.70500000
H    -10.82500000     -6.97900000    -10.75700000
H    -10.17000000     -5.63100000    -10.97000000
O    -11.35600000      7.98000000     -0.69400000
H    -10.75300000      7.25100000     -0.84000000
H    -12.12200000      7.76700000     -1.22700000
O      9.54700000     -8.75100000      1.91800000
H     10.36900000     -9.08100000      2.28100000
H      9.45400000     -9.20800000      1.08200000
O      5.33400000     -9.88200000     -8.22000000
H      5.66000000     -8.98800000     -8.11400000
H      5.35400000    -10.25100000     -7.33700000
O     -5.16100000     -6.13000000     -8.68700000
H     -5.62300000     -6.95600000     -8.82900000
H     -5.69900000     -5.47500000     -9.13200000
O     -6.81700000    -10.08900000     11.95700000
H     -6.34500000    -10.19700000     12.78300000
H     -6.76300000     -9.15200000     11.77100000
O     -7.05500000     -1.07800000     -3.32200000
H     -7.88100000     -0.68700000     -3.60800000
H     -6.38800000     -0.44200000     -3.57800000
O     -4.81900000     -0.16200000    -10.45100000
H     -4.33700000      0.61500000    -10.16800000
H     -4.94500000     -0.03600000    -11.39200000
O      1.34300000      3.78300000      5.26000000
H      1.78900000      4.12000000      6.03700000
H      1.39600000      4.49700000      4.62400000
O     -5.78500000      6.52300000     10.11400000
H     -5.46400000      5.98900000     10.84100000
H     -5.06300000      6.53000000      9.48500000
O    -14.01700000     -0.44700000     -5.53500000
H    -14.71900000      0.18700000     -5.68200000
H    -14.41800000     -1.12800000     -4.99500000
O      2.75100000    -16.55500000      6.03000000
H      3.35600000    -16.06500000      6.58700000
H      1.91900000    -16.08800000      6.11200000
O      2.22000000     -2.37800000     17.43300000
H      2.51300000     -1.90800000     16.65200000
H      1.34400000     -2.03200000     17.60500000
O    -14.73800000      1.91400000      3.74600000
H    -14.69600000      1.16800000      4.34400000
H    -13.85500000      2.28200000      3.75900000
O     13.62600000     -4.58500000     -8.61900000
H     14.12700000     -4.07700000     -9.25800000
H     13.06000000     -5.14600000     -9.15000000
O     -7.66900000      3.88800000     -6.38400000
H     -7.88300000      3.96100000     -5.45400000
H     -7.40300000      4.77100000     -6.63900000
O     15.34700000     -3.51600000      0.87400000
H     14.65400000     -3.98700000      1.33800000
H     15.36400000     -2.65100000      1.28300000
O      2.93500000     -6.68300000     -7.01600000
H      2.60700000     -6.24700000     -6.22900000
H      2.28700000     -6.47900000     -7.69100000
O    -14.49700000     -0.10100000      5.55600000
H    -14.33200000      0.07700000      6.48200000
H    -13.91100000     -0.82800000      5.34400000
O     -2.71800000     -9.36900000     -6.55200000
H     -2.84200000     -9.46700000     -7.49600000
H     -3.24900000     -8.60800000     -6.31900000
O     -5.44700000     12.81100000      0.03700000
H     -5.92000000     12.05000000     -0.30100000
H     -5.51000000     12.72900000      0.98800000
O      8.01200000      1.17200000    -11.04800000
H      7.27000000      0.74900000    -11.48000000
H      8.74800000      0.58000000    -11.20100000
O     -2.05500000      8.83400000      8.18500000
H     -2.93100000      8.51800000      7.96400000
H     -1.95200000      8.62500000      9.11300000
O      4.12100000    -12.30900000      7.74300000
H      3.51100000    -11.94100000      8.38300000
H      4.01100000    -11.76200000      6.96500000
O      2.15200000     11.89700000    -11.76400000
H      1.80900000     12.46200000    -11.07200000
H      1.38900000     11.69000000    -12.30400000
O      2.95500000     -3.60800000      7.52300000
H      3.41200000     -4.25300000      8.06300000
H      2.03900000     -3.88600000      7.54100000
O     -1.08800000     11.52800000     -0.22600000
H     -0.40400000     12.08600000     -0.59600000
H     -1.45600000     11.06900000     -0.98100000
O     -3.41200000      2.35700000    -10.03000000
H     -2.80500000      2.36100000     -9.29000000
H     -4.27300000      2.49000000     -9.63400000
O      5.28100000      7.41000000     -5.77400000
H      4.38000000      7.44800000     -5.45300000
H      5.29000000      6.66600000     -6.37500000
O     -4.17900000      1.05000000     13.57100000
H     -4.57400000      0.17900000     13.59000000
H     -4.90100000      1.63600000     13.34300000
O     -1.19600000      4.70200000     -8.47400000
H     -0.60400000      5.31900000     -8.90400000
H     -2.03800000      5.15800000     -8.44500000
O      3.28200000     -1.01400000     -2.32300000
H      4.19300000     -0.97100000     -2.61200000
H      3.26200000     -0.49700000     -1.51700000
O     -4.46600000     -7.70700000    -11.30900000
H     -4.45800000     -6.84300000    -10.89900000
H     -3.57800000     -7.82100000    -11.64800000
O    -13.23200000     -2.55600000     -7.45100000
H    -13.72300000     -1.76900000     -7.21300000
H    -12.33600000     -2.37400000     -7.16800000
O     11.96900000      6.93100000     -3.04000000
H     12.22000000      6.91100000     -2.11700000
H     12.21400000      7.80700000     -3.33700000
O    -16.36900000     -7.29100000     -2.93300000
H    -16.18600000     -6.71000000     -3.67100000
H    -16.98300000     -6.79900000     -2.38700000
O    -12.91600000     -5.05600000     -3.24000000
H    -13.07100000     -5.98900000     -3.08900000
H    -12.49100000     -5.01900000     -4.09700000
O     -7.26100000     -6.99400000      1.54400000
H     -6.84700000     -6.14700000      1.71300000
H     -7.19600000     -7.10700000      0.59600000
O     -5.77500000    -14.80800000      7.77900000
H     -5.87400000    -13.89900000      7.49600000
H     -4.93500000    -14.82600000      8.23600000
O     -1.45100000    -11.80800000      1.36600000
H     -2.08100000    -11.66600000      0.65900000
H     -1.41700000    -10.96900000      1.82800000
O    -15.76100000     -3.83200000     -0.13100000
H    -15.08900000     -4.41200000      0.22600000
H    -16.13100000     -4.31800000     -0.86800000
O     -0.44800000      4.07900000     14.52700000
H      0.46400000      4.11200000     14.24000000
H     -0.41800000      4.33500000     15.44900000
O     -3.99300000     15.39500000     -3.51300000
H     -4.43300000     16.23300000     -3.65400000
H     -3.55600000     15.49400000     -2.66700000
O     -2.94700000    -16.38700000     -6.23400000
H     -2.92300000    -16.88000000     -7.05400000
H     -2.35900000    -16.86500000     -5.65000000
O     -3.23400000    -11.08100000     -0.59100000
H     -3.77700000    -10.30800000     -0.74900000
H     -3.85800000    -11.76700000     -0.35500000
O     -0.29400000     15.09600000     -4.21700000
H     -0.42100000     15.93300000     -4.66300000
H      0.51200000     15.21300000     -3.71400000
O     -3.97800000      6.51300000      5.40900000
H     -4.75200000      6.67200000      4.86900000
H     -3.26000000      6.92100000      4.92500000
O     10.52900000      1.41800000     -8.05100000
H      9.90900000      1.34000000     -7.32600000
H     11.35400000      1.66600000     -7.63400000
O     -6.80700000      0.93300000     16.01300000
H     -6.40700000      0.09700000     15.77000000
H     -7.45000000      0.70400000     16.68400000
O     -8.79900000      3.78500000      0.25900000
H     -8.71100000      4.63900000      0.68300000
H     -8.75900000      3.15500000      0.97900000
O      2.25200000     -8.81100000     -1.70700000
H      1.47300000     -8.59000000     -1.19700000
H      1.96400000     -9.50900000     -2.29500000
O      6.32500000     -4.86400000    -10.25300000
H      5.76000000     -4.68800000    -11.00500000
H      5.81100000     -4.58500000     -9.49600000
O      1.64600000     -5.74800000    -11.28900000
H      1.97600000     -6.53200000    -11.72900000
H      1.43200000     -5.14600000    -12.00100000
O     -4.23800000      4.89800000     16.86100000
H     -3.73600000      4.51200000     16.14300000
H     -4.40800000      4.16800000     17.45500000
O     -9.67400000     11.60200000     -9.75600000
H     -9.79100000     12.04100000     -8.91300000
H     -9.17100000     12.22300000    -10.28200000
O      3.93500000      7.28700000    -11.43500000
H      4.19200000      6.96500000    -10.57100000
H      3.42100000      6.57300000    -11.81300000
O      1.99300000     -4.66700000      3.23800000
H      2.20900000     -5.43900000      3.76200000
H      1.83300000     -5.01200000      2.35900000
O      0.95300000      1.99000000      3.13000000
H      1.35900000      1.22900000      3.54400000
H      1.06800000      2.69700000      3.76500000
O     -2.00100000     -8.65000000    -11.85000000
H     -1.70600000     -8.47000000    -12.74300000
H     -2.39500000     -9.52100000    -11.89900000
O      2.41100000      5.00300000    -12.90400000
H      2.89100000      4.21000000    -12.66800000
H      1.49500000      4.79000000    -12.72500000
O     -1.55800000      1.06200000     -5.58800000
H     -2.17400000      1.52400000     -5.02000000
H     -1.80100000      0.14000000     -5.50800000
O    -15.24500000      1.91300000     -5.92800000
H    -14.61700000      2.63600000     -5.94700000
H    -15.70100000      2.01400000     -5.09300000
O     -7.34700000     -3.70500000     -1.88100000
H     -6.82000000     -2.94800000     -2.13800000
H     -8.05400000     -3.33500000     -1.35300000
O      1.08800000    -17.47500000     -1.42200000
H      0.54900000    -16.68400000     -1.40900000
H      1.84600000    -17.24000000     -1.95800000
O      0.30500000     -7.23800000     11.10600000
H      0.00900000     -7.81100000     10.39800000
H      0.83900000     -7.80400000     11.66300000
O     -7.49000000     -4.03800000     -8.80900000
H     -6.94700000     -3.39900000     -9.27000000
H     -7.61500000     -3.66300000     -7.93700000
O     -3.78800000     -3.16700000     -2.16600000
H     -4.05600000     -3.55000000     -3.00100000
H     -3.91300000     -2.22500000     -2.28300000
O     11.71400000      7.04600000     -9.41700000
H     11.18100000      6.65200000     -8.72700000
H     12.61700000      6.85900000     -9.15900000
O      8.62500000     -2.65900000     -1.44200000
H      8.60600000     -2.23800000     -2.30100000
H      8.85100000     -3.57100000     -1.62700000
O      2.26900000      8.98500000     -8.66400000
H      2.46500000      9.83600000     -8.27200000
H      2.31500000      9.14100000     -9.60800000
O      2.60500000      3.38300000    -17.39100000
H      3.38400000      3.62000000    -17.89400000
H      2.49000000      4.10400000    -16.77300000
O      5.03300000    -14.82000000     -0.08800000
H      5.06100000    -14.00800000      0.41700000
H      4.24400000    -15.26600000      0.22000000
O      9.32600000      9.49200000     11.14400000
H      9.78800000      8.74500000     11.52500000
H     10.01200000     10.14000000     10.98200000
O     -2.24100000      0.82100000    -13.29500000
H     -3.00800000      0.73200000    -12.72900000
H     -2.59000000      0.74300000    -14.18300000
O     11.61500000     -6.41800000     -3.02600000
H     12.52100000     -6.60300000     -2.77700000
H     11.59400000     -6.56100000     -3.97200000
O     -6.59800000     10.54200000     -0.82800000
H     -6.01400000      9.94700000     -1.29900000
H     -7.28300000      9.97500000     -0.47400000
O     -2.48900000      8.79800000     -0.18100000
H     -2.19100000      9.67600000      0.05500000
H     -3.43500000      8.88900000     -0.29700000
O    -16.22500000      2.14700000     -3.55700000
H    -15.64400000      1.89000000     -2.84200000
H    -17.10600000      2.07700000     -3.18800000
O     -6.95800000     11.31000000     10.39700000
H     -7.14900000     10.85000000     11.21400000
H     -7.65100000     11.03200000      9.79800000
O      4.41100000     -6.67100000    -14.32300000
H      4.43200000     -7.03100000    -13.43600000
H      5.03300000     -5.94400000    -14.30100000
O     -3.45100000      6.12500000     -8.42400000
H     -4.14000000      5.56300000     -8.07000000
H     -3.60900000      6.98000000     -8.02300000
O     -0.16700000     -2.29600000     14.81500000
H      0.64100000     -2.80500000     14.74600000
H     -0.12200000     -1.67600000     14.08800000
O     -6.33200000     16.93400000      1.48700000
H     -5.41600000     16.68300000      1.36400000
H     -6.39100000     17.17700000      2.41100000
O     -5.68200000     -2.10200000    -16.64100000
H     -5.02400000     -1.64300000    -17.16300000
H     -6.14800000     -1.40700000    -16.17700000
O    -15.03700000     -3.56200000      8.82700000
H    -14.55200000     -3.78600000      9.62100000
H    -14.51700000     -3.93500000      8.11600000
O      7.44000000      1.44800000      8.07100000
H      8.09900000      0.75500000      8.11400000
H      7.94100000      2.26000000      8.15800000
O      3.87600000     -0.40100000      2.46400000
H      3.16600000     -0.84100000      2.93100000
H      3.44600000      0.03500000      1.72900000
O     -4.00400000      1.30400000    -15.46400000
H     -4.76000000      1.72300000    -15.05400000
H     -4.27600000      1.15300000    -16.37000000
O     -4.78900000     14.20400000     -9.67300000
H     -4.75300000     13.38300000    -10.16300000
H     -4.17900000     14.07600000     -8.94600000
O      6.37400000    -10.23800000      7.27300000
H      6.07500000    -11.14700000      7.24000000
H      6.42600000    -10.03700000      8.20700000
O     -4.01600000      6.43300000     -3.55900000
H     -3.84100000      6.19200000     -2.64900000
H     -3.48600000      7.21700000     -3.70500000
O     -5.61200000     14.97100000     -5.87300000
H     -5.11300000     15.07600000     -5.06400000
H     -5.01500000     15.26200000     -6.56200000
O      9.72200000     -0.89300000     -5.34800000
H      9.73700000     -0.88700000     -6.30500000
H      9.69900000      0.03200000     -5.10400000
O     10.92600000     -3.67300000      6.78100000
H     10.33500000     -2.97000000      6.51200000
H     10.46100000     -4.47800000      6.55300000
O     -0.56500000     11.17600000      4.36200000
H     -0.43500000     10.51700000      5.04300000
H     -0.10000000     11.94800000      4.68400000
O    -10.83700000     -0.67200000     13.15300000
H    -10.88600000     -0.13900000     13.94700000
H    -11.56800000     -1.28600000     13.23100000
O      6.46800000     -7.10400000     -2.17400000
H      6.14300000     -6.25600000     -1.87300000
H      5.69000000     -7.55700000     -2.50000000
O     -8.70100000     -4.89800000    -11.53200000
H     -8.66000000     -4.57500000    -10.63200000
H     -7.88200000     -4.60400000    -11.93100000
O    -10.47200000      6.73600000      5.92100000
H    -10.93900000      6.92600000      5.10800000
H    -11.16000000      6.50200000      6.54400000
O     -8.82500000     -0.51000000     -8.90900000
H     -8.04600000     -0.88300000     -8.49800000
H     -9.08000000     -1.15500000     -9.56900000
O     -0.62500000     12.12500000     12.03500000
H     -0.15000000     12.21500000     11.20900000
H      0.06100000     12.04000000     12.69700000
O     -8.20800000      4.79000000     -2.36200000
H     -8.50900000      4.67500000     -1.46100000
H     -8.51300000      4.00500000     -2.81800000
O      5.71400000     -9.77100000      9.85300000
H      5.08500000     -9.06200000      9.98200000
H      6.30400000     -9.70700000     10.60400000
O     -0.29600000     -7.07300000     -4.85100000
H     -1.02700000     -7.44800000     -4.36000000
H     -0.21800000     -7.62800000     -5.62600000
O      9.86200000     11.16700000      3.43000000
H     10.72700000     11.35200000      3.06300000
H      9.88700000     10.23400000      3.64300000
O      6.63600000     -3.05900000     -7.74800000
H      5.77200000     -3.40700000     -7.96800000
H      6.47900000     -2.13600000     -7.54900000
O     12.39700000     10.77500000     -4.15200000
H     13.04200000     10.11500000     -4.40700000
H     12.89800000     11.58800000     -4.09100000
O     12.91800000      0.86300000      4.27600000
H     12.97700000      0.84000000      3.32100000
H     12.97900000     -0.05500000      4.54200000
O     -8.84500000     -3.21900000     -6.45100000
H     -9.69200000     -3.01700000     -6.84800000
H     -8.60600000     -2.42100000     -5.97900000
O     15.68900000     -0.83800000      4.98000000
H     15.04300000     -0.27500000      5.40700000
H     15.18100000     -1.57600000      4.64500000
O      3.16600000     11.36700000     -7.12000000
H      2.59600000     12.11300000     -6.93600000
H      3.47300000     11.08200000     -6.25900000
O     11.50700000      3.86200000      9.22900000
H     11.36900000      3.78800000     10.17300000
H     10.71200000      3.49500000      8.84200000
O      2.98000000     -0.67800000     15.37000000
H      3.65900000     -0.35900000     14.77500000
H      2.16500000     -0.32200000     15.01500000
O     -7.79700000     14.71400000      0.41600000
H     -6.97500000     14.23800000      0.30100000
H     -7.53800000     15.55400000      0.79500000
O     -3.57600000     12.84700000     -1.88200000
H     -3.19800000     13.72500000     -1.82800000
H     -4.16500000     12.79400000     -1.12900000
O     -9.22300000      1.89400000      5.59000000
H     -8.42500000      2.39200000      5.76800000
H     -9.91300000      2.37700000      6.04400000
O     -4.02000000     -4.87300000     -4.31800000
H     -3.27000000     -4.66200000     -4.87500000
H     -4.55700000     -5.45800000     -4.85200000
O     16.23300000      2.72600000     -4.97200000
H     15.31600000      2.60700000     -4.72300000
H     16.28900000      2.37000000     -5.85900000
O     -7.87000000      5.07300000     14.45500000
H     -8.38900000      5.79700000     14.10400000
H     -6.99600000      5.44200000     14.57900000
O      9.90100000    -12.60100000     -6.98200000
H      9.85200000    -12.26700000     -6.08600000
H      9.28100000    -12.06300000     -7.47300000
O    -15.80100000     -0.73900000     -0.92300000
H    -16.40600000     -0.17400000     -0.44300000
H    -15.26000000     -1.14300000     -0.24400000
O     -1.37100000    -12.52400000     -2.81000000
H     -1.59600000    -12.05900000     -3.61600000
H     -1.87000000    -12.07500000     -2.12800000
O    -12.40000000     -7.62500000      7.56000000
H    -12.97500000     -6.95300000      7.19500000
H    -12.31800000     -7.39400000      8.48500000
O     12.85100000    -12.07100000     -1.92600000
H     13.69500000    -12.05700000     -1.47500000
H     12.76100000    -11.19100000     -2.29200000
O      2.68000000     -0.71500000      7.72100000
H      2.82600000     -1.63700000      7.50600000
H      3.35600000     -0.24500000      7.23400000
O     10.27400000     -4.86400000    -12.03600000
H     10.88400000     -4.49100000    -12.67200000
H      9.67000000     -4.14900000    -11.83400000
O    -10.08900000     -8.76100000     11.47300000
H    -10.30400000     -9.62200000     11.11500000
H     -9.17800000     -8.84100000     11.75700000
O    -13.87300000     -5.38200000      1.45200000
H    -14.59700000     -5.98100000      1.63500000
H    -13.27500000     -5.49600000      2.19100000
O     -6.89000000     -8.21800000      5.48200000
H     -6.14400000     -8.44300000      6.03800000
H     -7.22600000     -9.06200000      5.17900000
O     14.35000000     -9.13300000      4.60000000
H     14.53500000    -10.06400000      4.48200000
H     14.28600000     -9.01900000      5.54800000
O      5.78800000      5.93400000     -9.72900000
H      6.37700000      6.65400000     -9.95500000
H      6.27300000      5.14400000     -9.96700000
O      5.72600000     -7.75300000    -12.23000000
H      6.62300000     -7.42900000    -12.30500000
H      5.43600000     -7.45800000    -11.36600000
O    -12.67800000     12.87300000      0.21500000
H    -12.96300000     12.03500000     -0.14900000
H    -13.15400000     12.94900000      1.04200000
O     13.87300000     -6.77300000      0.57000000
H     13.54600000     -5.95500000      0.94400000
H     13.08700000     -7.30100000      0.42700000
O     -1.77900000     16.74800000      7.43900000
H     -0.93000000     17.18500000      7.38700000
H     -1.69700000     15.99400000      6.85500000
O      7.35800000      7.78100000     10.18300000
H      8.01400000      8.46500000     10.31400000
H      7.03100000      7.92900000      9.29500000
O     -0.10100000    -10.02700000     14.07600000
H     -1.00200000    -10.23600000     13.82900000
H     -0.17000000     -9.20700000     14.56400000
O      0.52500000     -8.17100000      0.28200000
H      0.98100000     -8.41600000      1.08700000
H     -0.39900000     -8.14700000      0.52800000
O      9.54200000     -5.94700000      6.27000000
H      9.30800000     -6.20600000      5.37800000
H      8.90700000     -6.39900000      6.82500000
O    -12.62800000      8.19100000     -4.99300000
H    -11.91400000      8.52100000     -5.53800000
H    -12.19500000      7.64300000     -4.33800000
O     10.29200000      7.19400000    -11.82800000
H     10.77600000      7.02000000    -11.02000000
H     10.93100000      7.61400000    -12.40300000
O     -9.85000000     -5.42300000     14.54500000
H    -10.15500000     -5.99300000     15.25100000
H     -9.21600000     -5.95500000     14.06400000
O     -2.91000000     -7.29600000     13.66000000
H     -2.56400000     -6.45700000     13.96500000
H     -2.89900000     -7.85600000     14.43600000
O     -4.29500000     11.92100000      9.79800000
H     -5.17400000     11.60000000     10.00300000
H     -3.89200000     12.07400000     10.65200000
O     -7.24000000     12.15600000      6.59700000
H     -6.83800000     12.70800000      7.26800000
H     -7.63000000     12.77600000      5.98000000
O     13.60400000      2.58000000     -3.77800000
H     12.78800000      2.16700000     -4.06100000
H     13.32400000      3.31900000     -3.23800000
O     13.02700000     -1.80400000      4.96600000
H     13.12000000     -2.56800000      5.53600000
H     12.47000000     -2.10600000      4.24900000
O      2.46300000     -8.21700000    -12.04100000
H      3.12000000     -8.90200000    -12.16000000
H      1.62900000     -8.68700000    -12.01800000
O     -7.76000000     -6.38800000     -1.32400000
H     -7.51300000     -5.46500000     -1.38300000
H     -7.49700000     -6.76100000     -2.16600000
O     -2.40500000     -5.89500000     10.88600000
H     -1.89400000     -6.62200000     11.24400000
H     -2.93600000     -5.59000000     11.62100000
O    -15.66200000      4.75000000      3.78000000
H    -15.15600000      4.99700000      4.55400000
H    -15.70900000      3.79400000      3.81900000
O     -0.07000000     -5.93000000     13.39500000
H     -0.16700000     -6.30400000     12.51900000
H      0.80900000     -5.55300000     13.39900000
O     -1.93600000      4.60600000    -11.52200000
H     -2.64000000      4.22900000    -10.99400000
H     -1.24500000      3.94300000    -11.50800000
O     11.05500000      5.41900000     -6.91700000
H     10.46600000      4.78600000     -7.32600000
H     10.54700000      5.78800000     -6.19500000
O     12.34500000      7.25000000     -0.50800000
H     13.09000000      7.20800000      0.09200000
H     11.60400000      7.49300000      0.04700000
O      1.19700000    -12.58500000      1.95000000
H      1.79200000    -11.86400000      1.74300000
H      0.41400000    -12.40600000      1.43000000
O      3.56600000     10.33900000     14.62400000
H      4.39000000     10.74400000     14.35300000
H      3.29500000      9.81800000     13.86900000
O      6.16800000      4.70000000     -6.70000000
H      5.68400000      4.09100000     -7.25800000
H      7.04300000      4.73400000     -7.08500000
O      4.09200000     -7.69100000     -4.29700000
H      3.76400000     -8.50500000     -3.91600000
H      3.30500000     -7.17900000     -4.48300000
O    -12.32900000     -5.27600000     -6.02700000
H    -11.81900000     -4.91900000     -6.75400000
H    -13.22700000     -5.30300000     -6.35600000
O    -10.04900000    -10.56700000      4.99700000
H     -9.74600000     -9.68500000      5.21200000
H    -11.00000000    -10.52400000      5.09300000
O     -6.18400000     -5.87900000    -14.18900000
H     -5.58500000     -5.92400000    -14.93400000
H     -6.37600000     -4.94600000    -14.09300000
O      1.05300000     -2.59700000    -15.73400000
H      1.53800000     -1.89000000    -16.15800000
H      0.47200000     -2.15300000    -15.11600000
O    -12.85600000      4.56700000    -11.27400000
H    -12.95800000      4.09200000    -12.09900000
H    -13.48900000      5.28300000    -11.33000000
O      4.45800000     -4.58900000     -8.36600000
H      4.18400000     -5.29200000     -7.77700000
H      3.64000000     -4.16800000     -8.63200000
O     -6.22200000      8.99700000     -4.62200000
H     -6.02200000      8.07300000     -4.77100000
H     -7.11900000      9.10200000     -4.93700000
O     -4.87500000     -1.46800000      3.14200000
H     -4.20700000     -2.11200000      3.37600000
H     -5.05200000     -1.63200000      2.21600000
O     11.33900000     -2.57500000      3.19000000
H     11.34300000     -2.14600000      2.33400000
H     10.41200000     -2.70500000      3.38900000
O     11.66800000      2.91800000    -10.71600000
H     11.14300000      2.45400000    -10.06300000
H     11.20800000      3.74700000    -10.84800000
O      4.83000000      1.83100000      9.31800000
H      4.66100000      0.95600000      9.66800000
H      5.77600000      1.85400000      9.17600000
O      4.63700000     -0.71800000     10.77100000
H      5.35500000     -1.05800000     10.23800000
H      4.89000000     -0.92200000     11.67200000
O    -11.86600000     -6.07700000      3.98900000
H    -10.93400000     -6.29400000      4.02700000
H    -12.31200000     -6.91500000      4.11500000
O     -1.18200000      6.72300000      1.49700000
H     -0.40900000      7.03000000      1.02400000
H     -1.92000000      7.12200000      1.03400000
O     13.40100000     -0.08000000     -5.23300000
H     13.10000000      0.46500000     -5.96000000
H     13.83700000     -0.82100000     -5.65300000
O     -5.86800000      1.14400000      4.26900000
H     -5.85600000      0.32900000      3.76700000
H     -5.27300000      0.98200000      5.00200000
O     10.34200000     -0.27700000    -12.00300000
H     10.97000000      0.24000000    -12.50700000
H     10.88000000     -0.90500000    -11.52100000
O      9.36700000     -9.39200000     -2.84500000
H      8.59700000     -9.40200000     -3.41300000
H      9.12500000     -8.81200000     -2.12300000
O     -1.79300000    -16.75800000      0.99800000
H     -1.85400000    -15.83700000      0.74300000
H     -2.67100000    -17.10700000      0.84400000
O      2.55300000      7.62800000     -6.15500000
H      2.53400000      8.04600000     -7.01600000
H      1.72000000      7.16000000     -6.09700000
O     13.95300000     -4.41600000     -4.87500000
H     13.54400000     -4.64900000     -5.70800000
H     13.26800000     -3.95300000     -4.39300000
O     -9.15800000     -5.51300000     10.33900000
H     -9.77400000     -4.79800000     10.49700000
H     -8.31400000     -5.08000000     10.21700000
O      0.96000000      1.08200000     14.31900000
H      0.83900000      2.02900000     14.39900000
H      0.60400000      0.72600000     15.13300000
O      6.19700000     -1.25800000     -0.00600000
H      6.66300000     -1.66400000     -0.73700000
H      5.79700000     -0.47400000     -0.38300000
O     -1.46300000     10.13100000    -11.18500000
H     -1.24500000      9.40100000    -11.76400000
H     -0.89800000     10.84600000    -11.47800000
O     -1.22300000    -11.27700000      5.16500000
H     -1.81800000    -11.50000000      5.88100000
H     -0.62900000    -12.02500000      5.10500000
O     -9.13500000     -2.69200000     14.80400000
H     -9.63800000     -2.23600000     14.12900000
H     -9.58000000     -3.53300000     14.90800000
O    -17.31900000     -4.29700000      3.85400000
H    -18.25700000     -4.13800000      3.96200000
H    -16.91100000     -3.82800000      4.58200000
O      8.75300000     -7.63800000     -0.87100000
H      7.89100000     -7.42500000     -1.22700000
H      9.27300000     -6.84700000     -1.01100000
O      3.60900000      0.89200000    -14.52300000
H      3.86300000      0.49700000    -15.35700000
H      3.29600000      0.15600000    -13.99600000
O      6.87600000     10.40700000     -3.13000000
H      6.98100000     10.33000000     -2.18200000
H      6.96500000      9.51100000     -3.45500000
O      9.00600000    -14.88700000     -4.23600000
H      8.23500000    -14.81900000     -3.67400000
H      9.12500000    -15.82700000     -4.36600000
O      6.13600000     -0.32300000     16.04500000
H      5.94500000      0.43400000     15.49100000
H      5.49500000     -0.27000000     16.75300000
O     -2.90500000     15.79000000     -1.03700000
H     -2.04700000     16.21500000     -1.03800000
H     -3.18500000     15.81900000     -0.12200000
O     -1.85200000     -8.24600000      1.20900000
H     -2.08000000     -8.06300000      2.12100000
H     -2.68400000     -8.47900000      0.79700000
O     -3.25000000      5.88400000     -0.83900000
H     -3.05900000      5.32600000     -0.08500000
H     -2.43700000      5.88900000     -1.34500000
O     -7.39900000     13.83000000      4.55300000
H     -7.90500000     14.63900000      4.47800000
H     -7.83600000     13.21800000      3.96100000
O      4.05400000     -3.11400000      0.36300000
H      4.58400000     -2.31900000      0.43400000
H      4.03600000     -3.30700000     -0.57400000
O      4.94200000      2.59900000      3.41800000
H      5.68900000      2.38100000      3.97500000
H      4.86200000      1.85500000      2.82100000
O     13.45400000      6.28900000     -6.88700000
H     14.02200000      5.84100000     -6.26000000
H     12.62600000      5.81000000     -6.84500000
O     -4.95300000     -2.53300000      8.73900000
H     -5.70900000     -2.48100000      9.32400000
H     -4.41300000     -1.78000000      8.97900000
O     -5.36400000      2.95600000     -1.79600000
H     -5.93800000      3.40500000     -1.17500000
H     -5.10500000      2.15200000     -1.34500000
O      2.01600000     15.22200000     -2.30900000
H      2.59600000     15.76700000     -1.77700000
H      2.60600000     14.73600000     -2.88500000
O     12.22300000     11.55400000      1.97700000
H     12.91100000     11.63600000      2.63600000
H     12.69200000     11.51800000      1.14400000
O      2.83500000      8.20900000      0.34600000
H      2.76400000      7.26300000      0.21800000
H      1.98600000      8.46600000      0.70800000
O      4.86300000      9.38600000      1.75100000
H      4.88900000      9.31100000      2.70400000
H      4.19000000      8.76200000      1.47900000
O      8.93900000      5.87400000      5.11800000
H      8.93500000      5.17100000      4.46800000
H      9.82600000      5.86100000      5.47900000
O     -7.70400000      5.98600000      5.83200000
H     -7.29100000      6.61000000      5.23400000
H     -8.49700000      6.43100000      6.13200000
O      8.34000000     -6.98500000    -12.37100000
H      8.51900000     -7.01800000    -13.31100000
H      9.05000000     -6.45600000    -12.01000000
O     -3.27700000    -15.02500000     -2.47500000
H     -3.64500000    -14.20600000     -2.80600000
H     -2.90600000    -14.79500000     -1.62300000
O    -11.00700000      2.04200000     -1.71200000
H    -11.10900000      2.02600000     -0.76100000
H    -10.73500000      1.15300000     -1.93900000
O    -17.66700000      1.96400000      3.56800000
H    -16.98100000      1.31300000      3.42100000
H    -18.12600000      1.65700000      4.35000000
O     -1.80200000     12.63200000     -3.86700000
H     -1.38300000     13.47700000     -4.02900000
H     -2.55400000     12.84000000     -3.31200000
O      3.06500000      2.35200000     -5.85000000
H      2.40100000      1.82700000     -6.29800000
H      2.57600000      3.08000000     -5.46600000
O      7.54000000     16.53200000      0.41300000
H      8.45900000     16.75300000      0.56000000
H      7.53500000     15.57900000      0.31900000
O      9.53700000    -11.26600000      6.16600000
H      9.39300000    -10.71600000      6.93600000
H      9.47600000    -12.16200000      6.49700000
O      4.95300000      0.07600000     -7.42600000
H      4.27700000      0.41300000     -8.01400000
H      5.77100000      0.43300000     -7.77100000
O    -13.17200000     10.29800000     -0.58900000
H    -13.60600000     10.07900000     -1.41400000
H    -12.41300000      9.71700000     -0.55500000
O      4.75300000      0.98200000     -0.15900000
H      4.28900000      1.16100000     -0.97700000
H      5.27100000      1.77100000      0.00000000
O     17.96300000     -3.98200000      2.98500000
H     17.72900000     -4.58100000      2.27600000
H     17.13700000     -3.56800000      3.23100000
O     13.79100000      8.82400000     -5.27800000
H     14.69800000      9.00600000     -5.52100000
H     13.50700000      8.15200000     -5.89700000
O    -10.76000000      5.28900000     -9.21200000
H     -9.87800000      5.04000000     -9.48900000
H    -11.34000000      4.80900000     -9.80300000
O      2.46800000     -3.42100000     13.44800000
H      2.18100000     -2.83200000     12.75000000
H      3.36700000     -3.65100000     13.21300000
O    -16.80400000      6.09700000     -4.62300000
H    -16.02200000      6.00900000     -5.16800000
H    -17.52900000      6.11400000     -5.24800000
O      5.36600000      9.59200000    -11.03200000
H      4.71500000      8.89400000    -10.96000000
H      6.20000000      9.16300000    -10.84100000
O      5.43500000      4.49400000      1.59100000
H      5.10900000      3.74100000      2.08300000
H      5.60200000      5.16100000      2.25700000
O      8.75300000    -11.09400000     -8.72500000
H      8.77900000    -11.66700000     -9.49200000
H      8.84600000    -10.21100000     -9.08300000
O      1.00900000      2.36300000    -14.57100000
H      1.77400000      2.47500000    -15.13600000
H      0.52600000      1.63600000    -14.96300000
O      7.15000000     -9.71100000      4.58800000
H      6.52600000     -9.74100000      5.31400000
H      7.94200000    -10.12100000      4.93600000
O    -15.29700000      0.36200000      8.36800000
H    -16.06700000      0.29400000      8.93100000
H    -14.64500000     -0.20200000      8.78400000
O      1.25100000    -11.44200000    -13.77300000
H      2.18700000    -11.59100000    -13.63900000
H      0.94700000    -11.06700000    -12.94600000
O      0.31900000     -1.54200000     -8.21800000
H      0.44500000     -0.81000000     -7.61400000
H      0.79300000     -2.27000000     -7.81500000
O    -13.97800000      5.64800000      5.99600000
H    -13.58900000      6.20000000      5.31700000
H    -13.39800000      5.75300000      6.75000000
O      0.85900000      6.49700000     -9.42500000
H      1.44600000      7.03000000     -8.88800000
H      1.32000000      5.66400000     -9.52700000
O    -10.28600000    -10.85800000     -8.23900000
H    -10.41300000     -9.95900000     -7.93600000
H    -10.67400000    -11.40000000     -7.55200000
O      1.39200000    -13.57700000    -10.00600000
H      1.98600000    -13.67100000    -10.75100000
H      1.94900000    -13.26300000     -9.29400000
O    -14.66600000      6.10400000     -8.54500000
H    -15.22200000      6.88200000     -8.56800000
H    -14.26900000      6.11900000     -7.67400000
O      2.23200000    -14.97200000      1.84000000
H      1.34600000    -15.25900000      2.06200000
H      2.16200000    -14.02200000      1.75200000
O      8.15600000     -7.98300000      7.46100000
H      7.32100000     -8.14000000      7.02100000
H      8.45200000     -8.85200000      7.73100000
O     -7.51700000    -12.30000000     10.61700000
H     -7.21200000    -11.61000000     11.20600000
H     -7.24300000    -12.01000000      9.74700000
O      2.68200000    -12.40900000     -7.86600000
H      2.63200000    -12.59500000     -6.92800000
H      3.58500000    -12.61900000     -8.10400000
O      5.17300000    -11.38400000     -1.90600000
H      5.97300000    -11.81200000     -1.60100000
H      4.96500000    -10.75000000     -1.22000000
O     -9.65800000      3.19900000     -4.13600000
H    -10.16500000      2.65500000     -4.73900000
H    -10.02200000      3.00200000     -3.27200000
O     -4.47300000    -12.00400000     -9.39300000
H     -4.55100000    -12.88700000     -9.03100000
H     -4.89100000    -12.06000000    -10.25300000
O      5.38400000     -3.58200000    -13.41800000
H      5.00900000     -3.87800000    -14.24700000
H      6.29000000     -3.89100000    -13.44100000
O    -12.11600000      0.62700000      7.51200000
H    -12.09400000      0.58100000      8.46800000
H    -11.44400000      0.00800000      7.22700000
O     10.69800000    -11.17200000     -4.75200000
H     10.33500000    -10.63200000     -4.05100000
H     11.35200000    -10.61300000     -5.17100000
O     15.80800000     -1.44100000     -3.52200000
H     15.26300000     -2.05700000     -4.01000000
H     15.45200000     -1.45800000     -2.63300000
O      4.10500000     -4.76600000     -2.18000000
H      3.94500000     -5.37700000     -1.46000000
H      3.23200000     -4.47700000     -2.44600000
O      1.67900000     11.06500000     -4.05400000
H      1.57400000     11.55500000     -4.87000000
H      2.60100000     10.81000000     -4.04500000
O    -11.45300000      3.24700000      6.79600000
H    -11.90600000      2.44200000      7.04700000
H    -12.04900000      3.94900000      7.05700000
O      6.67600000    -15.06100000     -2.36000000
H      5.94300000    -15.52900000     -2.76100000
H      6.28800000    -14.60600000     -1.61200000
O     -5.59100000      3.27100000    -14.07900000
H     -5.23100000      3.79200000    -13.36200000
H     -6.23300000      3.84700000    -14.49500000
O     11.55000000     -5.97800000     -9.77800000
H     10.83200000     -5.89200000     -9.15100000
H     11.17600000     -5.69200000    -10.61100000
O      5.51100000      4.35500000     11.99200000
H      5.77000000      3.93600000     12.81200000
H      4.80200000      3.80700000     11.65600000
O      8.31800000     -6.80100000     12.05700000
H      7.64500000     -7.33000000     12.48500000
H      8.76100000     -6.34900000     12.77500000
O      5.89900000      0.05900000    -12.08100000
H      5.54500000     -0.80600000    -12.28700000
H      5.70900000      0.58700000    -12.85600000
O      8.73200000     -3.05700000     -4.23600000
H      8.81400000     -2.23300000     -4.71600000
H      7.80800000     -3.29400000     -4.32300000
O     -7.61100000     -5.53800000      5.81600000
H     -8.02600000     -5.21800000      5.01500000
H     -7.42700000     -6.46000000      5.63800000
O      0.49300000     -6.89400000      7.21800000
H      0.21500000     -6.03800000      7.54500000
H      0.13100000     -7.51900000      7.84600000
O      3.89900000     15.00900000     -9.35200000
H      3.39000000     15.81100000     -9.47100000
H      4.30000000     15.10500000     -8.48800000
O     -5.62500000     10.59800000      4.87900000
H     -4.90100000     10.95800000      5.39100000
H     -6.40800000     10.99700000      5.25800000
O     -9.07400000     -6.79100000     -8.35200000
H     -8.70400000     -7.03900000     -9.19900000
H     -8.32500000     -6.78500000     -7.75600000
O      2.32800000    -16.32700000     -4.95400000
H      2.78100000    -15.86400000     -5.65900000
H      1.41100000    -16.07000000     -5.05000000
O      3.87100000    -16.10200000     -2.84300000
H      3.65600000    -15.23800000     -2.49100000
H      3.37500000    -16.15800000     -3.66000000
O     -9.58900000     -3.96900000      2.62300000
H     -9.03800000     -4.69800000      2.33800000
H     -9.77000000     -4.15300000      3.54500000
O    -12.87300000     -8.39500000      4.18000000
H    -13.82200000     -8.31000000      4.09400000
H    -12.75100000     -9.16800000      4.73100000
O     -5.76100000      2.12600000      9.60900000
H     -6.70000000      2.30900000      9.58100000
H     -5.41700000      2.51800000      8.80600000
O      8.85600000     -2.87200000     12.42000000
H      9.26600000     -3.40700000     13.10000000
H      9.05500000     -3.32900000     11.60300000
O      5.95800000     -0.49600000     -2.82900000
H      5.78100000      0.05200000     -3.59400000
H      6.89500000     -0.38500000     -2.66600000
O      5.98000000     -3.82500000     -4.26300000
H      5.44200000     -4.26000000     -3.60100000
H      5.43000000     -3.11200000     -4.58700000
O     -6.94600000     -4.11700000     10.29800000
H     -6.08800000     -4.34600000     10.65700000
H     -6.99200000     -3.16500000     10.37700000
O     -7.45000000     -1.32400000     10.45900000
H     -7.62600000     -0.52900000     10.96200000
H     -7.41900000     -1.03100000      9.54900000
O     -4.26700000    -16.36800000      2.66500000
H     -4.52500000    -16.94100000      3.38700000
H     -4.15900000    -15.50700000      3.06800000
O    -12.42700000      1.85900000     -4.85000000
H    -12.87700000      2.32200000     -4.14300000
H    -13.05800000      1.20300000     -5.14600000
O     -1.74100000      8.23600000     -3.65600000
H     -1.57300000      8.96800000     -3.06400000
H     -1.91400000      8.64800000     -4.50300000
O      9.25000000     -1.47800000      6.08300000
H      9.18100000     -0.64800000      5.61100000
H      8.60100000     -2.04500000      5.66600000
O      4.71800000     -5.86300000     15.22300000
H      5.33500000     -6.56000000     15.44800000
H      5.24700000     -5.06500000     15.22500000
O      9.07500000     -5.63300000     -8.85400000
H      8.59600000     -5.09600000     -9.48500000
H      8.65500000     -5.44800000     -8.01400000
O    -11.00400000     -0.50500000     -6.95200000
H    -11.52800000      0.20300000     -6.57700000
H    -10.35600000     -0.05900000     -7.49800000
O      0.29100000    -15.46900000     -8.49300000
H     -0.62500000    -15.32400000     -8.73100000
H      0.77300000    -14.79800000     -8.97700000
O    -10.22000000     -5.57700000    -13.91300000
H    -11.16700000     -5.71600000    -13.89000000
H    -10.00100000     -5.27900000    -13.03000000
O    -10.50100000     13.17700000      2.99000000
H    -11.12100000     12.56600000      3.38700000
H    -11.05200000     13.81900000      2.54200000
O     -8.14300000    -10.47400000      8.38400000
H     -8.18900000     -9.64800000      7.90400000
H     -8.95500000    -10.50300000      8.89100000
O    -11.95300000     -4.68600000     -0.60800000
H    -12.56000000     -5.23300000     -0.11000000
H    -12.25100000     -4.76100000     -1.51500000
O     -7.56100000    -14.55400000     -3.49400000
H     -7.50300000    -13.92600000     -4.21400000
H     -8.20900000    -15.19400000     -3.78600000
O     17.48200000     -2.86900000     -5.76900000
H     17.30100000     -3.41800000     -6.53200000
H     16.62900000     -2.51300000     -5.52200000
O     -6.74700000     12.56300000     -6.29200000
H     -6.73200000     12.18400000     -5.41400000
H     -6.15300000     13.31200000     -6.24000000
O     -7.96700000      9.61800000     12.48300000
H     -7.43800000      9.57900000     13.28000000
H     -8.80600000      9.23100000     12.73300000
O     -1.17800000      3.71800000     17.62600000
H     -1.82800000      3.12500000     17.25000000
H     -1.36200000      3.71100000     18.56500000
O      8.82700000     10.43800000      6.75200000
H      9.17200000     11.31600000      6.59000000
H      9.16000000      9.91200000      6.02600000
O     13.51800000     -3.12100000      7.42100000
H     13.43700000     -2.49400000      8.14100000
H     12.61500000     -3.31300000      7.16800000
O     -1.33300000    -13.53500000     11.28900000
H     -1.33700000    -13.44600000     12.24200000
H     -1.08700000    -14.44700000     11.13500000
O     -6.92800000    -16.90100000     -1.87700000
H     -6.28900000    -16.42800000     -1.34300000
H     -7.13400000    -16.29900000     -2.59300000
O     -1.25300000      1.96200000      8.97500000
H     -1.61900000      1.11400000      9.22500000
H     -0.95200000      1.83600000      8.07500000
O      3.08900000      2.05000000    -11.79900000
H      3.31500000      2.10900000    -12.72700000
H      3.14200000      1.11500000    -11.59900000
O    -13.38600000     -0.38000000      1.22900000
H    -13.95900000     -0.62200000      1.95600000
H    -12.98600000     -1.20500000      0.95400000
O      2.33300000      5.03500000      7.21200000
H      3.16600000      4.62600000      7.44400000
H      1.90500000      5.20100000      8.05200000
O     -5.05400000     -7.27100000     -6.00200000
H     -5.14700000     -6.86600000     -6.86400000
H     -5.27400000     -8.19100000     -6.14400000
O     -0.40800000    -16.38700000      8.03900000
H     -0.36300000    -15.47200000      7.76200000
H     -0.24300000    -16.36000000      8.98200000
O     12.12500000      4.20100000      1.15300000
H     12.42300000      4.72500000      1.89600000
H     11.78000000      3.40000000      1.54700000
O     -3.25800000      4.13400000     14.47200000
H     -2.31100000      4.24000000     14.39000000
H     -3.36800000      3.28600000     14.90200000
O     -6.39300000     -2.24600000     15.08700000
H     -7.31800000     -2.44000000     14.93100000
H     -5.94900000     -3.08500000     14.96100000
O      9.55300000     -4.18900000      9.92700000
H     10.14000000     -3.65800000      9.38900000
H      9.70500000     -5.08700000      9.63300000
O      5.34800000      2.55400000    -16.12100000
H      4.91100000      2.11200000    -15.39400000
H      6.00500000      1.92600000    -16.42300000
O     -3.30200000     -7.78500000      3.80800000
H     -4.14600000     -7.39400000      3.57900000
H     -2.83800000     -7.09400000      4.28100000
O      2.21800000     -6.59900000      4.97500000
H      1.56200000     -6.63600000      5.67100000
H      2.95900000     -7.09900000      5.31600000
O     -2.17600000      4.34600000      5.56800000
H     -1.84300000      4.32700000      6.46600000
H     -2.30900000      5.27500000      5.38200000
O    -12.15500000     11.59800000     -7.02100000
H    -11.51600000     10.88500000     -7.02800000
H    -11.78600000     12.25500000     -7.61200000
O     12.69600000     -4.75600000     10.66300000
H     12.23600000     -4.90800000     11.48900000
H     12.03100000     -4.90000000      9.98900000
O      3.62000000      7.00300000      9.33000000
H      4.13600000      7.76300000      9.59700000
H      4.23800000      6.45000000      8.85100000
O      7.46200000      8.35300000    -10.23100000
H      8.33700000      8.27000000    -10.61000000
H      7.53500000      9.08600000     -9.62000000
O    -10.41100000     -9.02400000      2.08500000
H    -11.09500000     -9.14900000      2.74200000
H    -10.86500000     -9.10700000      1.24700000
O      6.07000000     -7.33200000     -8.64800000
H      6.22300000     -6.53300000     -9.15300000
H      6.31200000     -7.09800000     -7.75200000
O     -9.11700000     -1.88700000    -12.57500000
H     -8.92600000     -2.51800000    -13.27000000
H     -9.48500000     -2.41600000    -11.86700000
O      0.04100000      2.40400000     -9.08800000
H     -0.55200000      3.09800000     -8.80100000
H     -0.14800000      2.29800000    -10.02100000
O    -10.70500000     -0.91000000     -1.89900000
H    -11.53800000     -1.28400000     -2.18400000
H    -10.41400000     -1.48400000     -1.19100000
O    -13.65900000     -6.41800000    -10.41600000
H    -14.10300000     -5.57700000    -10.30600000
H    -12.75800000     -6.18700000    -10.63800000
O    -14.14400000      9.94200000     -3.32500000
H    -13.67300000     10.73700000     -3.57300000
H    -13.74700000      9.25200000     -3.85700000
O     -9.36100000    -11.40200000     -3.54100000
H     -8.83900000    -10.60700000     -3.43800000
H    -10.26900000    -11.09900000     -3.51200000
O     -0.49600000     10.43500000     -2.83200000
H      0.36900000     10.37400000     -3.23800000
H     -0.89000000     11.21500000     -3.22300000
O     -4.15600000     -0.20000000     10.14300000
H     -4.55500000      0.64300000      9.92600000
H     -4.16100000     -0.22800000     11.10000000
O     -1.16700000      3.70300000      2.98100000
H     -1.52900000      3.70500000      3.86700000
H     -0.51400000      3.00300000      2.99100000
O      3.25900000    -10.45900000      0.43800000
H      2.91000000     -9.85000000      1.08900000
H      3.01700000    -10.07400000     -0.40400000
O     10.44900000      8.57000000      1.67600000
H     10.07000000      9.29800000      1.18400000
H      9.75700000      7.90800000      1.69600000
O      3.02700000      5.37200000      0.21700000
H      3.50200000      4.55800000      0.04700000
H      2.41100000      5.14800000      0.91400000
O     -6.73400000      2.47700000     13.85600000
H     -6.57200000      2.21000000     14.76000000
H     -7.20200000      3.30900000     13.93100000
O     -7.66800000     -7.65400000    -10.93200000
H     -8.26600000     -8.24600000    -11.38800000
H     -6.95200000     -7.51400000    -11.55200000
O     -5.35900000      7.55400000      0.16900000
H     -4.58700000      7.02900000     -0.04100000
H     -5.08300000      8.10400000      0.90200000
O    -12.63100000    -10.13200000      6.24000000
H    -12.66200000    -10.87300000      6.84500000
H    -12.43800000     -9.37700000      6.79500000
O     -0.18900000     11.92600000    -13.26300000
H     -0.64200000     11.41300000    -13.93300000
H     -0.30100000     12.83500000    -13.54100000
O     -2.69100000      2.69200000     -3.58400000
H     -1.94900000      3.20000000     -3.25700000
H     -3.43700000      3.28700000     -3.51600000
O     -1.45800000      2.23400000     12.57700000
H     -1.39900000      2.96900000     13.18800000
H     -2.09600000      2.51800000     11.92200000
O      0.65600000     -4.59200000     10.23300000
H      0.54400000     -5.54200000     10.27600000
H      1.60400000     -4.46100000     10.24200000
O     13.71000000     -0.94300000     11.23100000
H     13.12800000     -0.81100000     11.98000000
H     13.19400000     -0.66300000     10.47500000
O     -8.53500000      6.43200000     10.14000000
H     -7.61200000      6.19700000     10.23700000
H     -8.52400000      7.36900000      9.94700000
O      2.70800000    -13.79600000     11.53100000
H      2.29900000    -13.15200000     10.95300000
H      2.99300000    -14.49800000     10.94500000
O      3.31200000      3.01500000     11.72500000
H      2.42200000      3.36800000     11.74800000
H      3.43000000      2.72300000     10.82200000
O     -8.23800000    -11.18000000     -0.66300000
H     -7.79100000    -11.73500000     -1.30100000
H     -7.55400000    -10.59800000     -0.33100000
O     -8.98100000    -12.55500000      6.66100000
H     -8.39400000    -12.11300000      7.27500000
H     -9.30600000    -11.85600000      6.09400000
O     -6.39700000      8.42300000    -12.23100000
H     -6.40000000      8.93700000    -11.42300000
H     -5.66300000      8.77400000    -12.73500000
O     -9.30300000     -7.97700000      8.51500000
H    -10.06500000     -8.35100000      8.95600000
H     -9.23100000     -7.09000000      8.86800000
O      6.72000000     14.39100000     -2.23700000
H      7.65000000     14.24400000     -2.06500000
H      6.53500000     13.87100000     -3.01900000
O     -6.90900000     12.11300000     -3.33500000
H     -6.69600000     12.99300000     -3.02700000
H     -6.68600000     11.54100000     -2.60100000
O      5.66400000      6.93800000     11.92200000
H      6.33100000      7.24200000     11.30700000
H      5.57400000      6.00300000     11.73600000
O     -5.69800000     -7.93600000      8.82800000
H     -6.55500000     -7.52300000      8.71400000
H     -5.11200000     -7.21200000      9.05000000
O      3.37300000      5.74100000     17.41600000
H      2.91700000      5.01300000     16.99400000
H      2.78500000      6.01700000     18.11900000
O     11.86400000    -11.64200000      4.43600000
H     11.75200000    -11.40100000      3.51600000
H     11.01900000    -11.44400000      4.84000000
O      5.17800000    -13.26900000     -8.34900000
H      5.74600000    -13.82200000     -7.81200000
H      5.77600000    -12.65300000     -8.77300000
O      8.18200000     13.40400000     -8.21300000
H      7.88200000     14.30400000     -8.08400000
H      7.40700000     12.86700000     -8.04400000
O     17.06200000     -4.18000000     -3.38600000
H     16.73400000     -4.59000000     -4.18600000
H     17.46500000     -3.36400000     -3.68200000
O     15.39900000      9.08700000     -1.30100000
H     15.25300000      8.17600000     -1.55400000
H     15.88700000      9.03200000     -0.47900000
O     -4.11700000     -3.09900000    -11.31500000
H     -3.31500000     -3.61800000    -11.37500000
H     -3.94700000     -2.47700000    -10.60700000
O      3.40100000    -13.39200000     -2.86600000
H      4.02800000    -12.68100000     -2.73600000
H      2.58900000    -13.07100000     -2.47400000
O     -8.31700000     -6.87400000    -15.45900000
H     -8.93000000     -7.42100000    -14.96900000
H     -7.84400000     -6.38300000    -14.78600000
O    -14.60800000      3.27700000     10.34800000
H    -13.70900000      3.17200000     10.03700000
H    -15.12400000      3.40600000      9.55200000
O     11.56100000    -11.43400000      1.82300000
H     11.68200000    -10.87200000      1.05700000
H     11.12900000    -12.21700000      1.47900000
O      0.02300000     -0.65000000     12.29400000
H      0.70900000     -0.58000000     11.63000000
H     -0.11500000      0.24900000     12.59100000
O     -0.16400000      2.12900000    -12.20100000
H      0.43300000      2.11900000    -12.94900000
H     -0.92900000      1.63600000    -12.49900000
O     -6.16300000      1.43700000     -3.92300000
H     -5.47000000      1.68900000     -4.53300000
H     -5.90300000      1.83000000     -3.09000000
O      4.12800000      3.22200000     -1.86200000
H      5.01100000      3.30800000     -2.22100000
H      3.55000000      3.43800000     -2.59300000
O     14.83900000     -0.49500000      8.40800000
H     15.52500000     -1.10200000      8.68800000
H     15.31200000      0.23000000      8.00000000
O      6.60900000     -3.00100000     15.07700000
H      6.32400000     -2.20900000     15.53400000
H      7.52800000     -2.83600000     14.86400000
O      8.31000000      7.00100000      2.46100000
H      7.43600000      6.82900000      2.81200000
H      8.74900000      6.15000000      2.48500000
O     14.38600000      3.03500000      5.52800000
H     14.17500000      3.01400000      6.46100000
H     13.95200000      2.26200000      5.16700000
O     -6.64100000      6.93900000     -7.40500000
H     -5.86700000      7.49700000     -7.47400000
H     -6.53200000      6.48000000     -6.57200000
O     -1.29000000     14.76200000     -9.92200000
H     -1.72900000     15.29000000    -10.58900000
H     -1.77600000     14.94100000     -9.11700000
O     -4.19500000     -8.43900000     -0.06700000
H     -4.81200000     -8.55300000     -0.79000000
H     -4.12100000     -7.49000000      0.03700000
O    -12.66300000     -1.88300000      4.81800000
H    -12.36200000     -1.30100000      4.12000000
H    -11.99100000     -2.56300000      4.86900000
O      8.85600000      3.93200000     -7.97700000
H      8.76600000      4.14700000     -8.90500000
H      9.01700000      2.98800000     -7.96500000
O      9.52100000    -13.43800000      1.21900000
H      9.20000000    -13.77100000      0.38100000
H     10.35000000    -13.89500000      1.35700000
O     11.28900000     10.19700000     -1.61700000
H     12.21800000     10.18800000     -1.38500000
H     11.27600000     10.44800000     -2.54100000
O     -9.11300000     -6.67700000      3.28500000
H     -8.56800000     -7.03100000      2.58200000
H     -9.34500000     -7.44000000      3.81500000
O     10.50900000     14.10600000     -3.95700000
H     10.02900000     13.27800000     -3.97000000
H     10.67100000     14.30300000     -4.88000000
O     -0.65600000     12.61900000     -7.45600000
H     -0.11300000     12.41100000     -8.21600000
H     -0.09100000     13.15400000     -6.89800000
O     17.35700000     -4.60300000     -0.80600000
H     16.93300000     -4.41400000     -1.64300000
H     16.77000000     -4.22800000     -0.15000000
O     14.09200000     -0.31000000    -10.60200000
H     14.14300000      0.41600000     -9.97900000
H     15.00300000     -0.49400000    -10.83000000
O    -12.07300000    -11.38500000      2.98200000
H    -11.32500000    -11.44800000      2.38900000
H    -12.83600000    -11.36200000      2.40500000
O     -0.78000000      0.93400000    -16.09000000
H     -0.20500000      0.78000000    -16.84000000
H     -1.61000000      1.21300000    -16.47800000
O     -7.19100000    -13.02600000     -5.55900000
H     -7.75400000    -12.27500000     -5.74500000
H     -7.13000000    -13.49100000     -6.39400000
O     -7.04600000      9.71800000    -10.05900000
H     -7.91100000     10.00600000     -9.76900000
H     -6.45000000     10.02500000     -9.37700000
O     -4.48200000      9.71600000     -2.66600000
H     -4.21800000     10.61700000     -2.85400000
H     -5.09400000      9.49400000     -3.36700000
O     -0.51600000      8.00000000    -12.60000000
H      0.26700000      8.02300000    -12.05100000
H     -0.29900000      7.38600000    -13.30100000
O     -5.62600000    -16.46900000     -4.67300000
H     -4.79900000    -16.04700000     -4.90500000
H     -6.20700000    -15.74600000     -4.43700000
O     14.15500000     -2.19300000     -7.15800000
H     14.09800000     -3.08700000     -7.49600000
H     14.82500000     -1.77500000     -7.69800000
O    -10.29300000      1.93000000     10.50400000
H     -9.83800000      1.20000000     10.92400000
H     -9.60000000      2.42100000     10.06100000
O      8.51400000     -8.33800000     -9.54500000
H      7.63700000     -8.30900000     -9.16400000
H      8.98000000     -7.61200000     -9.13000000
O     -1.74000000     14.69400000      9.39400000
H     -1.17800000     14.76700000     10.16400000
H     -1.74000000     15.57300000      9.01300000
O      1.52500000      0.99800000    -17.68300000
H      2.15000000      0.47500000    -18.18400000
H      2.04300000      1.72500000    -17.33800000
O      0.64900000      2.97100000     11.25500000
H      0.04600000      2.55700000     11.87200000
H      0.55400000      2.46200000     10.45000000
O    -13.66400000     -8.48000000     -0.23400000
H    -13.21300000     -9.32400000     -0.22200000
H    -13.45200000     -8.10700000     -1.08900000
O     -6.18100000     -4.31500000      2.37800000
H     -5.82200000     -4.52200000      3.24100000
H     -6.71000000     -3.53000000      2.52100000
O     -5.01000000      8.61100000     11.76500000
H     -5.27400000      7.96800000     11.10800000
H     -5.55700000      9.37600000     11.58600000
O     -1.91100000    -15.33200000      5.42900000
H     -2.54600000    -16.02100000      5.62400000
H     -2.43500000    -14.53300000      5.36700000
O     17.23400000      1.77700000      3.71800000
H     17.09400000      1.05400000      4.33000000
H     18.16900000      1.96900000      3.78500000
O     -3.31000000      5.43000000    -15.68700000
H     -2.67500000      4.73200000    -15.52700000
H     -4.10100000      5.14400000    -15.22900000
O     -2.09300000     -8.71300000    -14.58900000
H     -1.53600000     -8.15200000    -15.12800000
H     -2.93300000     -8.72700000    -15.04800000
O     -0.27200000     -8.96500000      8.96400000
H     -0.46700000     -9.71700000      9.52300000
H     -0.84800000     -9.07400000      8.20700000
O      7.71700000     -8.91500000     -5.17400000
H      7.16800000     -8.17600000     -5.43400000
H      7.13900000     -9.67600000     -5.23400000
O    -13.40000000     -1.13100000     10.02400000
H    -12.55700000     -1.17400000      9.57200000
H    -13.82300000     -1.96600000      9.82000000
O      4.13700000     10.32300000     -4.63500000
H      5.05500000     10.59100000     -4.66300000
H      4.11200000      9.62200000     -3.98400000
O     -4.22500000    -13.66500000      3.05100000
H     -3.72400000    -13.32800000      3.79400000
H     -5.05400000    -13.18700000      3.08500000
O     -0.30300000     -1.51900000      9.23600000
H     -0.72300000     -1.90100000     10.00700000
H      0.62600000     -1.47700000      9.46500000
O      6.91600000      9.42400000     -6.93100000
H      6.33200000      8.76600000     -6.55500000
H      7.79600000      9.11500000     -6.71400000
O     -3.58500000     -0.68900000     -3.36700000
H     -3.90600000     -0.46000000     -4.24000000
H     -3.17200000      0.11300000     -3.04600000
O    -14.20000000      1.39000000     -1.86600000
H    -14.81300000      0.71500000     -1.57300000
H    -13.33600000      1.03400000     -1.66000000
O     -0.09900000      8.90100000      6.06600000
H     -0.82800000      8.93200000      6.68600000
H      0.66500000      8.69300000      6.60500000
O     -0.58100000      5.52100000    -13.62500000
H     -1.13400000      5.32300000    -14.38100000
H     -1.12000000      5.29100000    -12.86800000
O     -2.73700000     13.99400000      3.53400000
H     -3.48200000     13.41000000      3.68000000
H     -2.25800000     13.59400000      2.80800000
O    -11.73100000      4.08500000      9.99800000
H    -11.37400000      3.20800000     10.14300000
H    -12.05800000      4.35400000     10.85700000
O     10.07600000      6.29600000      8.28000000
H      9.39500000      6.95400000      8.14000000
H     10.74300000      6.74800000      8.79800000
O     -4.95500000     -4.21200000     13.73700000
H     -4.12300000     -4.59100000     14.02100000
H     -4.75900000     -3.81100000     12.89100000
O     -6.77500000    -12.23100000      3.07700000
H     -7.62200000    -12.62900000      3.27900000
H     -6.99400000    -11.43400000      2.59400000
O      8.91000000     -6.91500000      3.82900000
H      9.23800000     -6.30200000      3.17000000
H      8.81900000     -7.74400000      3.36100000
O      0.85600000      5.53900000     -1.44800000
H      0.49500000      6.39800000     -1.23100000
H      1.65500000      5.47600000     -0.92500000
O    -11.35300000      1.77900000      0.94800000
H    -11.86700000      1.00200000      1.16600000
H    -10.90400000      2.00600000      1.76200000
O      4.40900000     -7.84300000      6.31600000
H      4.60700000     -8.76800000      6.46300000
H      5.07700000     -7.55200000      5.69500000
O      2.57100000     14.22300000      5.68600000
H      1.86400000     13.90700000      5.12200000
H      2.53300000     15.17600000      5.60500000
O     12.07300000      8.83800000      7.37200000
H     11.43200000      8.36900000      6.83800000
H     12.91000000      8.42400000      7.16000000
O     10.42300000     -1.32500000     -7.92500000
H     11.17500000     -1.73800000     -8.35000000
H     10.39100000     -0.44400000     -8.29700000
O      7.34600000      7.82400000     -4.23700000
H      6.41800000      7.68400000     -4.42700000
H      7.80600000      7.29600000     -4.88900000
