# Supplementary material for: Integrated Multiscale Multilevel Approach to Open Shell Molecular Systems
Source: J Chem Theory Comput. 2023 Feb 13;19(5):1446–56. doi: 10.1021/acs.jctc.2c00805 (PMC10018740; doi:10.1021/acs.jctc.2c00805)
Supplement: Supplementary file 2 — ct2c00805_si_002.zip [file ct2c00805_si_002.zip › structures/PROXYL/frame93.xyz]

2555

C     -0.97100000     -1.68500000      0.30100000
H     -0.81800000     -2.76000000      0.21200000
H     -2.03100000     -1.43100000      0.30700000
C     -0.32400000     -0.93800000     -0.87100000
C      0.92600000     -1.57500000     -1.53700000
H      1.66500000     -1.88400000     -0.79800000
H      1.30900000     -0.80500000     -2.20600000
H      0.81200000     -2.42600000     -2.20900000
C     -1.45000000     -0.67000000     -1.96300000
H     -1.62400000     -1.66500000     -2.37400000
H     -2.28300000     -0.09000000     -1.56500000
H     -0.91600000     -0.02800000     -2.66400000
N      0.12500000      0.30000000     -0.19200000
O      0.39400000      1.43000000     -0.77000000
C      0.10400000      0.31600000      1.28900000
C      1.54400000      0.61200000      1.86100000
H      2.25100000     -0.02800000      1.33300000
H      1.76800000      1.66200000      1.67300000
H      1.46400000      0.37700000      2.92200000
C     -1.01300000      1.24900000      1.81900000
H     -0.74900000      2.24100000      1.45100000
H     -1.17900000      1.33200000      2.89300000
H     -1.97400000      0.97400000      1.38600000
C     -0.36400000     -1.10900000      1.55800000
H      0.51700000     -1.72800000      1.72500000
H     -1.04000000     -1.15700000      2.41100000
O     11.68100000     -6.83900000     -6.49200000
H     12.07700000     -6.67000000     -5.63700000
H     12.36800000     -7.27900000     -6.99100000
O     14.58500000      6.03900000     -4.12900000
H     15.01400000      5.50200000     -4.79500000
H     15.18200000      6.77500000     -3.99300000
O     -3.93900000     -2.90600000      2.25800000
H     -4.39500000     -2.45600000      1.54700000
H     -4.50200000     -3.65100000      2.47000000
O      4.57600000      1.06900000    -10.64200000
H      3.62500000      1.14400000    -10.56400000
H      4.91600000      1.52400000     -9.87100000
O     -3.39600000     10.30000000     11.17900000
H     -3.71100000      9.42800000     10.94100000
H     -4.14400000     10.71500000     11.60900000
O     -0.96500000     16.32000000     -2.42100000
H     -1.21300000     17.12800000     -1.97100000
H     -0.87000000     16.57600000     -3.33900000
O     11.76800000      9.79400000     -4.63200000
H     11.35200000      9.16200000     -4.04600000
H     12.23700000     10.39000000     -4.04700000
O    -11.85800000    -12.49000000      6.11500000
H    -11.86200000    -11.58800000      5.79300000
H    -10.93700000    -12.74700000      6.09500000
O      6.14400000      1.23000000      7.70500000
H      5.29500000      0.79800000      7.61100000
H      6.01500000      1.85900000      8.41500000
O    -12.58000000     -9.66500000      5.55900000
H    -11.68400000     -9.76900000      5.87900000
H    -12.81600000     -8.76800000      5.79700000
O      1.11900000      9.34300000     -0.88000000
H      0.26000000      9.76600000     -0.87000000
H      1.74200000     10.06700000     -0.94000000
O      4.67200000     -3.50700000     -0.04000000
H      4.38300000     -2.96200000      0.69200000
H      5.41500000     -4.00000000      0.30800000
O     -5.30700000     -6.68900000      1.60900000
H     -6.22500000     -6.69300000      1.87700000
H     -4.90900000     -7.40400000      2.10600000
O     -5.97800000     14.18900000      0.46200000
H     -5.31500000     14.84200000      0.23800000
H     -5.47500000     13.43100000      0.76200000
O     -6.22300000      6.44300000     -4.25200000
H     -6.79800000      6.42400000     -5.01700000
H     -5.77700000      7.28900000     -4.30900000
O     -1.47200000     13.90200000      2.60000000
H     -1.39000000     14.61300000      1.96500000
H     -0.62900000     13.45000000      2.56300000
O      5.40200000    -10.32700000     -5.05400000
H      5.98500000     -9.90700000     -4.42200000
H      5.08300000     -9.60900000     -5.60000000
O     -4.25300000      3.82500000     11.48500000
H     -3.70700000      4.22400000     12.16200000
H     -3.95200000      4.22500000     10.66800000
O      7.30000000      5.10900000     11.75800000
H      6.99500000      4.33200000     12.22600000
H      7.81300000      5.59300000     12.40500000
O     -4.93800000     -5.70800000     -2.63400000
H     -4.43300000     -6.35700000     -3.12300000
H     -5.22400000     -5.07800000     -3.29500000
O      0.99300000      4.23900000     14.01000000
H      0.83200000      4.72100000     14.82200000
H      0.28700000      3.59400000     13.97000000
O     -3.86000000     -6.01900000    -15.99600000
H     -4.05400000     -6.87400000    -16.37800000
H     -2.94000000     -5.86400000    -16.20900000
O      8.27100000      2.73600000      9.49200000
H      8.26600000      2.92600000      8.55400000
H      8.10900000      3.58200000      9.90800000
O    -10.66200000     -3.66600000     -4.73800000
H    -10.48500000     -4.58500000     -4.54000000
H    -10.56700000     -3.21700000     -3.89800000
O    -16.13300000     -0.86500000     -0.48200000
H    -15.20000000     -0.65000000     -0.47700000
H    -16.53600000     -0.16900000     -1.00200000
O     10.58700000      9.02300000      7.74800000
H      9.94600000      8.61700000      7.16500000
H     10.53100000      8.51600000      8.55800000
O    -11.40400000      1.87600000     -9.98300000
H    -11.84200000      1.25800000     -9.39700000
H    -12.09700000      2.18600000    -10.56500000
O     -5.57500000     -8.40500000     -0.97700000
H     -5.80400000     -8.03100000     -0.12600000
H     -6.36300000     -8.29300000     -1.50800000
O     11.34900000    -11.74200000      2.05800000
H     11.35400000    -10.80800000      2.26800000
H     11.98400000    -12.12700000      2.66200000
O    -10.52300000     -1.06400000     14.80100000
H    -10.00600000     -0.26300000     14.71200000
H    -11.38600000     -0.83200000     14.45800000
O     -8.68500000      0.45000000     -2.19000000
H     -9.43300000      0.67700000     -2.74200000
H     -8.95700000      0.69500000     -1.30500000
O      5.11700000      3.90600000     -1.26200000
H      4.43200000      3.50500000     -1.79600000
H      4.69200000      4.08700000     -0.42300000
O     -5.51600000      7.85000000     13.04800000
H     -6.10800000      8.57000000     13.26800000
H     -5.95400000      7.06800000     13.38500000
O     -3.70900000     -8.78000000    -12.00000000
H     -2.78700000     -9.03500000    -11.97900000
H     -3.77900000     -8.07700000    -11.35500000
O      7.50000000     -5.24500000     -2.89200000
H      7.34600000     -5.60200000     -3.76700000
H      7.30900000     -4.31100000     -2.97800000
O     -5.05600000     -4.37700000      5.61000000
H     -4.21100000     -4.58900000      5.21600000
H     -5.63100000     -4.20200000      4.86500000
O     11.13900000     -0.98000000      0.36200000
H     10.99100000     -0.30200000     -0.29800000
H     11.78600000     -0.59900000      0.95600000
O     14.91800000     -4.22100000     -4.47100000
H     14.54500000     -3.54900000     -5.04200000
H     14.50200000     -5.03500000     -4.75500000
O     -6.64200000     -9.42300000     -7.43500000
H     -5.82000000     -9.77200000     -7.78000000
H     -6.75800000     -9.86700000     -6.59600000
O      3.54100000     -4.59500000     10.83900000
H      2.63300000     -4.84900000     10.67500000
H      3.70500000     -3.88100000     10.22300000
O      9.57300000     12.67000000     -3.86800000
H      9.61200000     11.97800000     -3.20800000
H      9.17900000     12.25000000     -4.63300000
O     16.31900000      3.30200000     -2.21900000
H     16.27600000      3.64600000     -1.32700000
H     16.66900000      4.02600000     -2.73800000
O    -11.86200000     -5.27300000     10.60700000
H    -11.60100000     -5.98600000     10.02500000
H    -12.54600000     -4.80800000     10.12400000
O     -1.19200000     16.57100000     -5.26100000
H     -1.53900000     15.90500000     -5.85500000
H     -0.44800000     16.94700000     -5.73100000
O      0.43500000     -1.82700000      7.71100000
H      0.51200000     -2.69500000      8.10700000
H     -0.13500000     -1.95800000      6.95400000
O     -6.58600000      2.96900000     12.31100000
H     -6.73000000      2.24300000     11.70400000
H     -5.73200000      3.32300000     12.06300000
O     -9.32900000    -13.54800000      6.86400000
H     -8.50800000    -13.07800000      7.00800000
H     -9.21300000    -14.38100000      7.32200000
O     -9.09900000      5.39400000    -11.58400000
H     -8.68400000      6.13200000    -11.13900000
H     -9.42300000      4.83800000    -10.87500000
O     -0.38400000     13.40700000     -9.46900000
H      0.33900000     13.41300000    -10.09500000
H     -1.16800000     13.30900000    -10.00900000
O      3.12800000     -3.20700000    -10.30500000
H      3.63200000     -2.56300000    -10.80300000
H      3.78200000     -3.82900000     -9.98600000
O      2.22100000     14.81100000     10.63700000
H      2.45800000     14.91500000      9.71600000
H      2.91200000     14.25700000     11.00100000
O     -2.37200000      6.35500000      7.01200000
H     -2.95000000      7.11700000      6.97600000
H     -1.50900000      6.71900000      7.21200000
O      1.99800000      0.81300000     10.48900000
H      1.31800000      1.26900000     10.98400000
H      1.98900000      1.23200000      9.62900000
O     -6.04800000      0.78500000     -2.69200000
H     -5.92400000      1.33700000     -3.46500000
H     -6.99800000      0.72900000     -2.58800000
O    -15.72300000     -5.31000000      5.89300000
H    -16.61500000     -5.55900000      6.13600000
H    -15.46000000     -4.67600000      6.56000000
O     13.37700000     -6.60300000     -4.29500000
H     13.26800000     -7.54800000     -4.40200000
H     12.90700000     -6.39800000     -3.48700000
O     -2.08300000      5.07100000     16.62500000
H     -1.35100000      5.65000000     16.41300000
H     -2.72200000      5.64100000     17.05400000
O    -14.75000000      0.63400000     -9.61400000
H    -15.36900000      0.86800000    -10.30500000
H    -14.29100000     -0.13500000     -9.95400000
O      6.41500000     16.36100000     -1.00200000
H      6.40300000     16.35700000     -1.95900000
H      7.33000000     16.52600000     -0.77500000
O     -7.04900000     11.55300000      3.92100000
H     -6.37500000     10.88100000      3.82400000
H     -6.61000000     12.26800000      4.38200000
O      6.25600000    -12.38200000    -10.36000000
H      7.15500000    -12.05700000    -10.30000000
H      5.96100000    -12.11300000    -11.23000000
O     -0.42400000      0.59800000      8.92700000
H     -1.24600000      0.80500000      8.48300000
H     -0.18500000     -0.26900000      8.59700000
O    -12.67100000     -6.92700000     -2.89600000
H    -12.88800000     -7.81000000     -3.19400000
H    -11.82200000     -6.74000000     -3.29600000
O     -8.78400000     -3.96500000      0.63700000
H     -8.97500000     -4.82400000      1.01200000
H     -8.08000000     -4.12800000      0.01000000
O      2.93100000    -16.20000000      1.44900000
H      3.74600000    -16.67700000      1.29200000
H      2.88600000    -15.56100000      0.73800000
O    -10.09400000     10.93500000     -9.15700000
H     -9.75000000     11.79900000     -8.93200000
H    -10.59700000     11.07700000     -9.95900000
O     -7.19700000      2.35300000    -11.36700000
H     -7.51000000      1.95600000    -12.18000000
H     -6.24400000      2.27200000    -11.41300000
O    -15.23700000     -1.06200000     -6.10200000
H    -15.61900000     -1.66700000     -6.73800000
H    -14.32700000     -0.96200000     -6.38300000
O    -12.26400000     12.10200000     -4.96100000
H    -12.22700000     12.93000000     -4.48300000
H    -11.38200000     11.99000000     -5.31500000
O     18.09000000     -1.19300000      2.09800000
H     18.32400000     -2.02900000      1.69500000
H     17.13900000     -1.13900000      2.00100000
O     15.14800000     -0.74800000     -0.60500000
H     15.30000000     -0.51100000     -1.51900000
H     14.88500000     -1.66800000     -0.63700000
O      1.49300000      2.48600000      4.90700000
H      2.09400000      2.19200000      5.59100000
H      0.73600000      2.82600000      5.38300000
O     -3.22500000      2.37300000      7.16400000
H     -3.99500000      1.80900000      7.09400000
H     -3.41700000      2.95000000      7.90400000
O     -3.43500000    -15.18700000     -7.82900000
H     -4.25500000    -14.99400000     -8.28200000
H     -3.04700000    -14.32800000     -7.66000000
O     -2.58600000     -8.73800000      8.30300000
H     -2.35300000     -7.81800000      8.18300000
H     -1.74600000     -9.19400000      8.35000000
O     -7.41500000     -9.17200000      2.33300000
H     -7.54200000     -9.93600000      1.77100000
H     -7.38200000     -9.52900000      3.22000000
O     -9.93000000      0.64600000    -12.23800000
H     -9.54400000     -0.10000000    -11.77800000
H    -10.34100000      1.16600000    -11.54800000
O      2.09700000     -9.82400000    -13.15500000
H      2.13100000     -9.00900000    -12.65300000
H      1.98000000    -10.50700000    -12.49500000
O     -0.00500000     -0.60400000     13.79100000
H     -0.92900000     -0.72100000     14.01200000
H      0.21800000     -1.37900000     13.27500000
O      0.75300000     -3.90900000     -5.64900000
H      1.63600000     -3.71300000     -5.96200000
H      0.88900000     -4.36200000     -4.81700000
O      8.04900000     -0.14300000      6.15000000
H      7.31000000      0.18300000      6.66200000
H      7.67800000     -0.33500000      5.28900000
O     -5.89900000     16.29200000      4.34500000
H     -5.14500000     16.81700000      4.07700000
H     -5.87000000     16.30300000      5.30200000
O      8.19700000     -8.76000000     13.00600000
H      7.53500000     -8.44700000     12.39000000
H      8.91200000     -9.07200000     12.45100000
O      4.37100000      4.65400000     -6.12600000
H      5.08600000      4.43500000     -6.72400000
H      4.73700000      5.32400000     -5.54900000
O     -5.38000000     -3.75100000    -11.35900000
H     -6.33700000     -3.78100000    -11.33000000
H     -5.15800000     -4.04600000    -12.24200000
O     15.39700000     -0.32300000      2.05400000
H     15.23500000     -0.38100000      1.11300000
H     14.52700000     -0.35600000      2.45000000
O      4.60900000      3.84500000      5.93700000
H      3.92200000      4.46700000      5.69600000
H      4.13800000      3.10600000      6.32200000
O      3.45200000      8.04600000     -5.67400000
H      3.89500000      8.89300000     -5.73300000
H      4.13400000      7.44000000     -5.38400000
O     -1.20600000     -6.12400000     -6.14800000
H     -0.58600000     -6.85200000     -6.11300000
H     -0.69100000     -5.35800000     -5.89700000
O    -11.22300000      9.78700000     -6.99900000
H    -10.83000000     10.37200000     -6.35100000
H    -10.67200000      9.88500000     -7.77500000
O     -0.37000000      5.50800000     11.71200000
H     -1.11800000      5.27100000     12.26000000
H     -0.03300000      6.31400000     12.10200000
O      8.34300000      0.82500000    -10.61200000
H      9.20100000      0.80700000    -10.18700000
H      7.75200000      1.17000000     -9.94300000
O    -13.60300000     10.78400000      3.34500000
H    -14.08900000     10.30200000      2.67600000
H    -12.68300000     10.62800000      3.13100000
O     -8.60900000      3.79600000    -13.90900000
H     -7.70000000      4.06400000    -13.77400000
H     -9.11700000      4.37500000    -13.34200000
O    -15.54300000      2.30600000     -4.36200000
H    -15.40300000      3.23300000     -4.16900000
H    -15.41000000      2.23500000     -5.30700000
O      1.14900000      7.12700000      0.89500000
H      1.42300000      7.87800000      0.36900000
H      1.38800000      6.36500000      0.36700000
O     -9.79000000     14.85200000     -4.15200000
H    -10.36900000     14.17200000     -3.80900000
H     -9.72800000     15.49300000     -3.44300000
O     -1.12000000      0.51200000    -17.56400000
H     -1.39200000     -0.03200000    -18.30200000
H     -0.35000000      0.98200000    -17.88400000
O     -4.62500000    -13.85000000      2.65500000
H     -3.90800000    -14.20900000      3.17700000
H     -4.35300000    -13.98600000      1.74700000
O     -0.64800000    -10.20600000     -2.33800000
H     -1.41000000     -9.73900000     -1.99500000
H     -0.01000000     -9.51700000     -2.52700000
O    -13.37700000      4.92500000     -8.58900000
H    -14.04600000      4.67900000     -9.22800000
H    -13.47700000      5.87100000     -8.49000000
O      2.06500000     -1.96500000     10.52100000
H      1.94100000     -1.02000000     10.60800000
H      1.26100000     -2.34600000     10.87500000
O    -10.01600000    -11.46600000      2.71500000
H    -10.59000000    -12.16600000      2.40700000
H     -9.37200000    -11.91000000      3.26700000
O    -14.65900000      6.76600000      1.35200000
H    -14.18800000      6.73700000      2.18500000
H    -13.97000000      6.78700000      0.68800000
O     14.33900000     -7.67000000     -1.39000000
H     13.55100000     -7.15900000     -1.57300000
H     14.03900000     -8.57900000     -1.38000000
O      4.54800000     -0.30700000     -5.29300000
H      4.75900000     -0.84900000     -4.53300000
H      3.94900000     -0.84500000     -5.81200000
O      0.29100000      0.69700000     -5.83500000
H      0.68300000      0.88700000     -4.98300000
H     -0.03000000     -0.20100000     -5.75500000
O     -1.84400000     11.76800000     13.36600000
H     -1.83100000     11.80700000     12.41000000
H     -1.80000000     12.68300000     13.64400000
O     -1.17900000     -5.59800000    -16.42200000
H     -0.87300000     -5.11400000    -15.65400000
H     -0.86100000     -6.49100000    -16.28400000
O     11.60800000      5.57900000      0.96700000
H     12.03600000      5.41200000      1.80700000
H     12.23200000      5.26300000      0.31300000
O     16.11000000     -1.54700000     -7.13600000
H     15.73500000     -1.30900000     -7.98400000
H     16.96900000     -1.91200000     -7.34700000
O    -12.51500000     -2.01200000      9.36900000
H    -12.83700000     -2.82900000      8.98800000
H    -12.22700000     -1.49400000      8.61700000
O      3.01700000     11.41300000     -0.89500000
H      3.69300000     10.77900000     -1.13500000
H      2.47500000     11.49300000     -1.68100000
O     13.52900000      4.54400000     -1.36500000
H     14.44800000      4.80700000     -1.31500000
H     13.17200000      5.05900000     -2.08700000
O     11.38500000     -5.32500000    -11.81800000
H     11.59200000     -5.76200000    -10.99300000
H     11.96200000     -5.73900000    -12.46000000
O      9.13500000      6.40000000      3.10000000
H      8.55800000      5.70900000      3.42600000
H      9.89800000      6.36600000      3.67600000
O      0.15500000     -8.46100000     -6.26300000
H     -0.17400000     -9.12100000     -5.65300000
H      1.09200000     -8.64800000     -6.33400000
O     -0.05600000     10.20800000    -12.23400000
H      0.63000000     10.15900000    -11.56800000
H     -0.20500000      9.29900000    -12.49300000
O     -4.43700000      4.46100000    -15.06800000
H     -3.79100000      4.35400000    -15.76700000
H     -5.28300000      4.41200000    -15.51500000
O    -12.16600000      4.07600000      0.19100000
H    -12.64700000      4.89800000      0.08900000
H    -11.37900000      4.31900000      0.67900000
O      1.59400000     -5.06200000     -2.63800000
H      0.76300000     -4.65700000     -2.39100000
H      2.06300000     -5.17300000     -1.81100000
O      2.94900000      1.80700000     -2.23200000
H      3.17900000      1.65500000     -3.14900000
H      2.03600000      2.09600000     -2.25900000
O     11.27100000     -7.76300000     -0.23600000
H     10.95700000     -7.32400000      0.55500000
H     11.74800000     -7.08400000     -0.71300000
O     -3.30900000      2.49200000     -7.35900000
H     -3.43200000      3.43000000     -7.21300000
H     -2.59700000      2.44000000     -7.99500000
O      4.50000000      6.90100000    -14.03700000
H      4.20300000      6.31000000    -13.34600000
H      4.44600000      6.37900000    -14.83800000
O      2.35000000     10.19000000      7.21100000
H      1.41600000     10.14400000      7.00900000
H      2.75100000      9.53400000      6.64100000
O    -18.39700000     -1.03100000     -2.63300000
H    -18.78400000     -1.90300000     -2.70700000
H    -17.58800000     -1.08400000     -3.14100000
O      4.15200000     -5.16600000      4.87300000
H      5.05400000     -4.87700000      5.01000000
H      4.17600000     -6.11000000      5.03000000
O      1.67600000     12.53700000     -3.84700000
H      0.96300000     11.91500000     -3.98900000
H      2.46000000     11.99200000     -3.78600000
O      4.35500000     -2.06500000     -2.32900000
H      5.27300000     -2.07800000     -2.59900000
H      4.34500000     -2.52500000     -1.49000000
O      9.05900000     -8.43900000      8.86200000
H      8.74300000     -7.62100000      8.47800000
H      8.27000000     -8.96600000      8.98400000
O      9.04600000     -1.86200000     -1.41300000
H      8.66700000     -2.20200000     -0.60200000
H      9.99100000     -1.94100000     -1.28600000
O     -8.99500000      1.59600000     -6.36400000
H     -8.76200000      1.25900000     -7.23000000
H     -9.56700000      0.92400000     -5.99200000
O      1.83900000    -14.52500000     -0.53100000
H      2.53600000    -14.69500000     -1.16500000
H      1.43800000    -13.70900000     -0.82900000
O      1.94500000      3.57300000     -7.08800000
H      2.38400000      2.72800000     -7.17800000
H      2.58500000      4.13000000     -6.64500000
O     -1.29400000     -6.09800000      9.80200000
H     -0.46500000     -5.99600000     10.26900000
H     -1.54200000     -5.20700000      9.55600000
O     11.03900000      6.68200000      5.09100000
H     10.88300000      6.02800000      5.77300000
H     11.69800000      7.26600000      5.46600000
O     -4.69300000     10.33500000      2.83500000
H     -4.00400000     10.11400000      2.20800000
H     -4.25900000     10.30600000      3.68800000
O      7.16900000     13.99400000      0.56500000
H      6.67000000     14.75900000      0.27900000
H      7.29300000     13.47800000     -0.23100000
O      0.26000000      2.93200000    -15.54500000
H      1.10700000      3.33900000    -15.72400000
H      0.48000000      2.08600000    -15.15400000
O     10.38600000      0.14100000     -5.14300000
H     10.67800000      0.92500000     -4.67800000
H     10.92800000      0.11400000     -5.93200000
O     -0.87700000      3.99300000      9.62600000
H     -0.69500000      4.76600000     10.16100000
H     -1.83300000      3.93800000      9.60300000
O     -2.85500000     10.91200000    -12.79900000
H     -1.92700000     10.68200000    -12.84000000
H     -3.22000000     10.31600000    -12.14400000
O     -3.32100000      7.01900000    -14.43200000
H     -3.30300000      6.07900000    -14.61400000
H     -4.11200000      7.33200000    -14.87100000
O      9.81600000     11.07900000      0.61800000
H      9.45900000     11.84500000      1.06700000
H      9.37200000     10.33500000      1.02400000
O     -0.98900000     15.59600000      0.49800000
H     -0.97500000     15.74300000     -0.44800000
H     -0.41400000     16.27200000      0.85400000
O     -1.15900000     -9.11800000     13.61400000
H     -1.75000000     -9.15800000     12.86200000
H     -0.86500000    -10.02000000     13.73700000
O     13.43000000    -10.25100000     -1.64500000
H     12.72700000    -10.74700000     -1.22600000
H     13.08000000    -10.02000000     -2.50600000
O      6.32400000      4.92500000     -8.25000000
H      5.83300000      5.62500000     -8.68100000
H      6.81000000      4.50200000     -8.95900000
O     -3.15200000    -12.24300000     -7.16100000
H     -3.47200000    -11.71800000     -6.42800000
H     -2.71700000    -11.61300000     -7.73500000
O     -0.33900000     -8.82200000      2.90100000
H     -0.41700000     -9.40900000      3.65300000
H     -0.17100000     -9.40300000      2.15900000
O     -7.97900000     -5.37800000      7.00100000
H     -7.22000000     -4.95700000      7.40500000
H     -8.73400000     -4.95000000      7.40500000
O      0.18300000     -5.27600000     12.89300000
H      0.92400000     -5.88000000     12.94900000
H     -0.58900000     -5.84100000     12.93100000
O    -12.10900000     -5.48200000     -9.98400000
H    -12.51600000     -6.33300000    -10.14600000
H    -12.82500000     -4.92900000     -9.67100000
O      9.30800000     -9.33800000     -1.49400000
H      9.85700000     -9.80400000     -2.12400000
H      9.92700000     -8.86200000     -0.94200000
O     -9.87500000      8.65900000    -11.78500000
H     -9.42000000      8.41300000    -10.97900000
H    -10.15400000      9.56200000    -11.63600000
O     -0.98600000      7.57200000     -7.81600000
H     -0.72100000      7.66200000     -8.73200000
H     -1.24100000      6.65400000     -7.73000000
O     -8.40200000      5.08000000     10.77700000
H     -8.15100000      4.45500000     11.45700000
H     -8.75300000      5.83000000     11.25800000
O     -1.08000000     -1.71000000     -6.32400000
H     -1.64400000     -1.53600000     -7.07800000
H     -0.80300000     -2.61900000     -6.43700000
O      5.16400000      0.29700000     -1.26400000
H      4.67400000     -0.36700000     -1.74800000
H      4.78000000      1.12900000     -1.54300000
O      2.28000000      5.46200000    -17.63200000
H      3.22200000      5.57300000    -17.75700000
H      2.20400000      4.92200000    -16.84600000
O     13.10800000     10.31000000      2.36800000
H     13.01700000     11.26300000      2.38700000
H     12.23900000      9.99200000      2.12200000
O      5.17000000     -1.48200000    -11.30700000
H      5.32300000     -1.77400000    -12.20500000
H      4.94400000     -0.55600000    -11.39100000
O     -7.44000000      3.01600000     -4.09600000
H     -8.10700000      3.06900000     -3.41200000
H     -7.72900000      2.29600000     -4.65700000
O      2.56500000    -11.37200000     -5.79000000
H      3.07300000    -10.61800000     -6.08900000
H      2.72900000    -12.04700000     -6.44800000
O      7.85300000     15.42900000      4.54700000
H      8.10300000     14.74700000      3.92400000
H      7.20700000     15.01100000      5.11500000
O      3.80600000     -2.61600000      8.27400000
H      3.52000000     -2.03500000      8.97800000
H      3.14600000     -3.30900000      8.25100000
O    -11.83300000     -0.28500000      1.50200000
H    -11.10500000     -0.70600000      1.04600000
H    -12.16200000     -0.95600000      2.10100000
O      2.67100000     10.20500000      3.16000000
H      3.35100000     10.07700000      2.49900000
H      2.78500000      9.47200000      3.76500000
O      8.55000000      8.65600000      1.54500000
H      9.42300000      8.32800000      1.32900000
H      8.35400000      8.27200000      2.39900000
O     -8.44400000      6.65600000     -2.04700000
H     -7.50900000      6.60600000     -2.24700000
H     -8.77900000      5.78200000     -2.24800000
O     -0.76000000      7.70700000    -13.31400000
H     -0.32200000      7.50200000    -14.14000000
H     -1.69200000      7.60000000    -13.50400000
O      4.40900000     13.54100000     -6.48000000
H      3.59700000     13.91800000     -6.14300000
H      5.07400000     14.20600000     -6.30300000
O     -5.25300000     10.65500000      8.00000000
H     -4.36800000     10.32800000      8.15700000
H     -5.26300000     10.88400000      7.07000000
O     -6.16900000     14.32000000     -6.83900000
H     -5.45200000     14.88000000     -7.13700000
H     -5.83600000     13.42900000     -6.94200000
O    -15.42700000      3.74800000      4.33600000
H    -16.09600000      4.35400000      4.01700000
H    -14.95500000      3.47700000      3.54800000
O     -1.05100000     -4.97600000     -2.49400000
H     -1.71500000     -5.23200000     -1.85500000
H     -1.47100000     -4.29200000     -3.01600000
O      4.91800000     -6.79600000      1.78400000
H      5.33300000     -5.93400000      1.80900000
H      4.17100000     -6.72000000      2.37800000
O      6.72700000     14.39200000      7.33900000
H      7.65500000     14.49400000      7.55000000
H      6.59700000     13.44500000      7.28400000
O     -9.73300000     11.27300000     10.19900000
H     -8.81500000     11.00400000     10.17300000
H    -10.07100000     11.05700000      9.33000000
O     -8.07500000    -13.05700000     -1.46700000
H     -8.71700000    -12.90400000     -2.16100000
H     -7.85900000    -13.98600000     -1.54100000
O      2.76100000     -0.08000000     13.57800000
H      2.91100000      0.86200000     13.65200000
H      1.85700000     -0.20300000     13.87000000
O      1.76400000      1.23600000    -10.86600000
H      0.90400000      1.43900000    -10.49900000
H      1.57800000      0.90100000    -11.74300000
O      5.76300000     11.79100000      7.55500000
H      6.57400000     11.34100000      7.79400000
H      5.15200000     11.57200000      8.25800000
O      7.90500000      8.74000000     -1.31700000
H      7.44600000      7.90300000     -1.37200000
H      8.27200000      8.75400000     -0.43300000
O     -1.39700000     -2.88100000     14.60800000
H     -0.90400000     -3.07000000     15.40600000
H     -1.12700000     -3.56400000     13.99300000
O    -11.71700000     -1.05400000      6.37600000
H    -12.52600000     -0.83400000      5.91300000
H    -11.56200000     -0.30800000      6.95500000
O    -11.31200000     -6.14900000      7.98700000
H    -11.15500000     -5.30900000      7.55600000
H    -10.46700000     -6.38200000      8.37300000
O     -7.42600000      3.81700000    -16.54000000
H     -7.50400000      2.99600000    -16.05400000
H     -8.15900000      4.34900000    -16.23200000
O     -4.64000000     -3.45900000      9.91800000
H     -5.20300000     -3.41900000     10.69100000
H     -4.98100000     -2.77900000      9.33700000
O     -1.79000000      0.44100000     16.24900000
H     -2.65600000      0.41600000     16.65700000
H     -1.35100000      1.18300000     16.66400000
O     -8.26800000     12.98400000     -8.44200000
H     -8.16300000     13.37600000     -9.30900000
H     -7.72100000     13.52100000     -7.86900000
O      1.74500000     13.09600000      5.90600000
H      2.52200000     12.94300000      5.36900000
H      1.74000000     12.37300000      6.53300000
O     -2.74600000     -3.04900000     -4.08700000
H     -2.94100000     -2.13400000     -4.28900000
H     -2.98100000     -3.52500000     -4.88400000
O      5.46900000     -2.24600000      5.86100000
H      5.24600000     -2.62400000      6.71200000
H      4.62400000     -2.04900000      5.45700000
O     -4.43500000     -1.95500000    -16.08100000
H     -5.07600000     -1.54200000    -16.65800000
H     -3.83400000     -2.40600000    -16.67400000
O     11.44100000     -0.55100000     -7.65000000
H     11.23400000      0.35700000     -7.87000000
H     11.20500000     -1.04800000     -8.43400000
O     10.84100000     10.96100000      4.30000000
H     11.17200000     10.07600000      4.45600000
H     10.73600000     11.33500000      5.17500000
O     13.18700000     10.80400000     -2.59800000
H     12.68600000     11.32800000     -1.97300000
H     14.04900000     11.22000000     -2.62100000
O     12.42800000     -6.63400000     -9.55800000
H     13.25000000     -7.09200000     -9.73000000
H     12.57600000     -6.17900000     -8.72900000
O     13.28000000      4.67400000      7.57400000
H     12.78300000      5.06400000      8.29300000
H     13.18900000      3.73000000      7.70400000
O     12.80900000     -9.41700000      1.91000000
H     12.50800000     -8.84300000      1.20600000
H     12.80000000     -8.86400000      2.69100000
O      2.40400000    -10.30300000      7.09200000
H      1.99800000    -11.14900000      7.28200000
H      3.06400000    -10.49800000      6.42800000
O     15.96000000     -6.31800000      3.36800000
H     16.72100000     -5.75800000      3.21300000
H     15.68300000     -6.59300000      2.49400000
O      6.94300000     -5.81900000     12.53400000
H      7.05400000     -5.99900000     13.46800000
H      6.30800000     -6.47100000     12.23900000
O     10.28900000    -10.61500000     11.52400000
H     11.06200000    -11.17300000     11.43400000
H     10.38400000     -9.96200000     10.83100000
O    -10.96300000      2.64000000     -4.19500000
H    -11.77200000      3.09000000     -3.95000000
H    -10.94200000      2.68800000     -5.15100000
O      4.15600000     -9.09000000      8.96700000
H      4.17800000     -8.28600000      8.44800000
H      3.78000000     -9.74500000      8.37900000
O     10.44800000     11.80900000      6.83100000
H      9.98700000     12.43500000      7.39000000
H     10.43700000     10.99100000      7.32700000
O      4.81000000    -13.58400000      0.04000000
H      4.52300000    -12.84800000     -0.50000000
H      5.13700000    -13.17900000      0.84300000
O     -7.83800000      9.33700000     13.40000000
H     -8.25100000      8.47800000     13.48500000
H     -8.51600000      9.95700000     13.67000000
O    -11.12200000      7.00200000     -8.40400000
H    -11.26700000      7.66600000     -7.73100000
H    -10.17300000      6.98500000     -8.52400000
O    -11.69900000      0.74200000    -14.54500000
H    -11.45800000      0.05200000    -15.16200000
H    -11.08000000      0.64400000    -13.82100000
O      5.67200000     10.71800000     -1.39700000
H      6.14900000     10.44200000     -0.61400000
H      5.80200000     11.66600000     -1.43400000
O      0.65200000     -5.25300000      0.90200000
H      1.52800000     -5.35800000      0.53000000
H      0.78000000     -4.67800000      1.65600000
O      3.25800000     12.77700000     -9.08600000
H      3.41700000     12.52900000     -8.17500000
H      3.84900000     13.51400000     -9.24000000
O     -2.07500000     -0.39500000    -10.58600000
H     -2.06800000      0.51000000    -10.27400000
H     -1.52600000     -0.86800000     -9.96000000
O    -14.27000000     -3.75000000     -8.61600000
H    -15.14400000     -3.49500000     -8.31900000
H    -13.73700000     -3.74600000     -7.82100000
O     11.11200000      4.13200000    -10.11000000
H     11.71500000      3.79700000    -10.77400000
H     11.67900000      4.53800000     -9.45400000
O      5.46100000    -12.29300000      2.54300000
H      5.16100000    -11.55900000      2.00700000
H      6.36900000    -12.07800000      2.75800000
O     16.25400000      1.88400000     -5.05200000
H     15.99600000      1.20300000     -4.43000000
H     15.43000000      2.18000000     -5.43800000
O      1.73300000     -8.02900000     -2.45200000
H      2.57900000     -7.79400000     -2.07100000
H      1.11500000     -7.40900000     -2.06500000
O      0.08200000     -2.86100000     12.04600000
H     -0.73800000     -2.75900000     11.56400000
H      0.07400000     -3.77200000     12.34100000
O     -7.85500000     -8.43000000     11.57400000
H     -7.03300000     -8.13300000     11.18400000
H     -7.58800000     -9.04700000     12.25600000
O    -14.35700000     -3.65400000      0.86600000
H    -14.90400000     -2.91100000      0.61200000
H    -14.46200000     -3.71600000      1.81600000
O    -11.07700000      6.93200000     10.80000000
H    -11.13400000      7.87600000     10.94600000
H    -11.45900000      6.54400000     11.58800000
O      1.66900000      3.10800000      8.50400000
H      1.47100000      3.99400000      8.20100000
H      0.89500000      2.59600000      8.26900000
O    -11.16000000     -1.93700000    -12.53200000
H    -10.48400000     -1.29700000    -12.75600000
H    -11.89300000     -1.72100000    -13.10900000
O     -1.74300000     -7.79700000     -3.62800000
H     -1.53100000     -6.90800000     -3.34400000
H     -2.18600000     -8.19000000     -2.87600000
O      1.84800000     -4.29200000    -17.23600000
H      2.20100000     -3.68700000    -16.58400000
H      1.33400000     -3.73800000    -17.82400000
O      2.24100000     14.89100000     -5.66100000
H      1.49900000     14.42200000     -5.28100000
H      1.84500000     15.50000000     -6.28500000
O     -8.60100000      8.29900000     -6.27000000
H     -9.34700000      7.89500000     -5.82700000
H     -8.08500000      7.56000000     -6.59200000
O    -14.61100000     -7.28800000     -5.83600000
H    -14.35300000     -6.52000000     -5.32700000
H    -14.27000000     -8.03100000     -5.33700000
O    -12.90300000      1.06700000      8.51600000
H    -13.43800000      0.62600000      9.17500000
H    -12.32200000      1.63600000      9.02200000
O     -1.11600000      1.88800000     11.53800000
H     -0.96200000      1.17300000     10.92000000
H     -0.96100000      2.68300000     11.02700000
O    -14.55600000      4.92400000     -3.48700000
H    -14.08200000      5.55000000     -4.03500000
H    -13.90800000      4.25100000     -3.27700000
O    -17.37400000     -5.92000000     -1.51800000
H    -16.66900000     -6.27700000     -0.97800000
H    -17.02000000     -5.10100000     -1.86300000
O     13.40200000      1.83000000      7.19100000
H     12.71700000      1.20100000      6.96400000
H     14.22000000      1.38600000      6.96500000
O    -13.41700000      2.82100000     -1.96700000
H    -12.89900000      3.02500000     -1.18900000
H    -13.58000000      1.88000000     -1.90800000
O      8.99300000      3.33300000    -14.21800000
H      8.76900000      3.37100000    -15.14800000
H      9.66900000      4.00200000    -14.10600000
O     -1.53700000     10.53800000     -1.13300000
H     -1.40900000      9.76400000     -1.68200000
H     -1.92200000     11.18700000     -1.72200000
O     -7.97500000     12.91300000      6.85900000
H     -7.13400000     13.24900000      6.55000000
H     -8.06000000     13.25900000      7.74700000
O      3.87300000     16.82000000      2.68500000
H      3.84500000     15.96200000      3.10800000
H      2.95600000     17.03100000      2.51100000
O     -2.11500000     10.96200000      9.07300000
H     -1.60100000     11.73200000      9.31600000
H     -2.55300000     10.70000000      9.88300000
O      3.43600000    -14.86800000     -5.82700000
H      3.78900000    -14.24400000     -5.19300000
H      3.45300000    -14.39700000     -6.66100000
O      2.90000000      3.80700000    -15.55100000
H      3.72300000      3.37600000    -15.32100000
H      2.64400000      4.27500000    -14.75600000
O     -5.85600000    -12.89500000     -6.76000000
H     -4.91100000    -12.90100000     -6.60800000
H     -5.95200000    -12.59000000     -7.66200000
O    -12.24500000     -4.61800000    -12.75100000
H    -11.50100000     -4.04300000    -12.92700000
H    -12.33400000     -4.60800000    -11.79800000
O     -3.21200000    -11.63200000    -10.37100000
H     -3.05700000    -10.68800000    -10.35600000
H     -2.41300000    -12.00000000    -10.74800000
O    -14.23700000      7.90400000     -3.86900000
H    -14.34300000      8.85100000     -3.77200000
H    -14.71600000      7.69000000     -4.66900000
O      7.62700000      7.03500000      9.18100000
H      7.56500000      6.49900000      9.97100000
H      8.56700000      7.14800000      9.04100000
O     12.20100000     -3.88600000     10.58300000
H     11.60500000     -4.62200000     10.43900000
H     12.85900000     -4.22600000     11.18900000
O      0.72500000    -17.46200000      2.66100000
H      1.41400000    -17.04900000      2.14000000
H      0.38300000    -18.15700000      2.09900000
O      8.45700000    -12.16500000     -0.26800000
H      8.37100000    -11.21200000     -0.29500000
H      8.21200000    -12.45200000     -1.14800000
O    -11.41100000     -0.15300000     -3.33900000
H    -11.94100000     -0.86200000     -3.70200000
H    -11.44700000      0.53700000     -4.00200000
O      3.17000000    -14.15700000      3.73600000
H      2.98000000    -14.84700000      3.10000000
H      4.11200000    -14.01200000      3.65800000
O     -2.02600000     -5.70500000    -12.72800000
H     -2.24400000     -4.77700000    -12.81300000
H     -2.83100000     -6.16300000    -12.97100000
O      6.66300000     12.07500000      2.91800000
H      6.08200000     12.53200000      2.31000000
H      6.23300000     12.15800000      3.76900000
O      6.07600000      6.60900000     -1.05400000
H      6.29600000      5.71800000     -1.32600000
H      5.68800000      6.50500000     -0.18500000
O      4.87300000      0.14200000      1.38900000
H      5.22600000      0.01600000      0.50800000
H      4.65800000      1.07400000      1.42900000
O     -7.82400000     11.23700000     -0.34400000
H     -7.77900000     12.09200000      0.08400000
H     -8.41100000     11.37200000     -1.08800000
O     -9.93900000     -7.60800000      0.42300000
H     -9.96300000     -7.65700000      1.37900000
H    -10.84000000     -7.78300000      0.15200000
O     -8.54200000     -4.87400000     10.25300000
H     -7.82300000     -5.43200000     10.54900000
H     -9.27100000     -5.09200000     10.83300000
O      3.49600000     -6.52800000    -15.96900000
H      3.30300000     -7.46500000    -15.97400000
H      3.03300000     -6.18400000    -16.73300000
O     10.37400000     -4.59800000     -2.85300000
H     10.48600000     -4.17400000     -3.70400000
H      9.48000000     -4.94100000     -2.87300000
O     11.26400000      8.27500000      1.49500000
H     11.94200000      8.44400000      0.84000000
H     11.33100000      7.33700000      1.67200000
O      0.49500000      2.52900000     -3.31900000
H      0.04800000      2.79900000     -4.12200000
H     -0.21200000      2.38000000     -2.69100000
O      6.92000000    -12.52000000      5.31800000
H      7.42000000    -11.99400000      5.94300000
H      7.06000000    -12.08800000      4.47600000
O     12.90100000      5.71400000      3.39500000
H     13.83800000      5.77600000      3.57800000
H     12.49000000      6.27300000      4.05400000
O    -11.42700000     -9.37900000     -8.75800000
H    -11.71000000     -8.50600000     -9.02900000
H    -12.24100000     -9.86500000     -8.62600000
O      2.67200000    -13.46600000      9.50300000
H      1.86500000    -13.83000000      9.13800000
H      3.35900000    -14.06100000      9.20500000
O     -5.16200000     -8.98400000     14.94200000
H     -5.11900000     -8.35900000     14.21800000
H     -4.34300000     -8.85300000     15.42000000
O     -3.67200000    -11.84800000      9.12800000
H     -4.07100000    -11.67900000      8.27400000
H     -4.22500000    -12.52200000      9.52200000
O     -8.95400000      4.46900000     -6.53300000
H     -8.31700000      5.05100000     -6.12000000
H     -8.59800000      3.59100000     -6.40100000
O      2.72700000     -3.77400000     16.11900000
H      3.25100000     -4.08700000     15.38200000
H      2.97400000     -2.85400000     16.21500000
O     -5.37900000     -2.57200000     16.84600000
H     -4.95500000     -1.77300000     16.53200000
H     -5.13600000     -2.62400000     17.77000000
O     -9.94300000    -12.24100000     -3.40400000
H    -10.30400000    -11.66500000     -2.73000000
H    -10.60000000    -12.23500000     -4.10100000
O     -9.99900000      4.38300000     -9.14300000
H    -10.95300000      4.38000000     -9.06700000
H     -9.68900000      4.61800000     -8.26800000
O      1.30800000    -11.43000000    -10.94200000
H      1.33200000    -12.27600000    -10.49400000
H      1.78000000    -10.83600000    -10.35700000
O    -12.16600000      7.03600000     -0.11300000
H    -11.41500000      7.29100000      0.42200000
H    -11.95700000      7.35800000     -0.98900000
O     10.58200000      0.43900000     14.71000000
H     10.07300000     -0.36900000     14.65300000
H     10.01300000      1.10900000     14.33200000
O      3.84700000     -7.45600000     16.04600000
H      3.39400000     -7.15400000     15.25900000
H      4.41900000     -8.15900000     15.73900000
O     -6.99800000      9.29200000     -1.98300000
H     -7.19800000     10.04400000     -1.42600000
H     -7.50200000      8.57200000     -1.60300000
O      2.33700000     17.13800000      6.25400000
H      3.13000000     16.61300000      6.14600000
H      1.65800000     16.64400000      5.79300000
O      3.38100000     -9.97500000     13.47000000
H      3.22400000    -10.31700000     14.35000000
H      3.50000000    -10.75400000     12.92800000
O      7.66100000     -6.80200000     -5.36600000
H      7.51400000     -7.61000000     -4.87400000
H      7.96600000     -7.09500000     -6.22400000
O      8.25600000     -2.35500000     -9.72700000
H      9.19600000     -2.29900000     -9.55400000
H      8.07400000     -1.61000000    -10.30000000
O      6.00300000      9.67500000     12.06300000
H      5.69000000      9.13800000     12.79100000
H      5.91700000      9.11000000     11.29500000
O     -3.18900000     15.00800000      4.34900000
H     -3.36000000     15.89200000      4.02500000
H     -2.76700000     14.56100000      3.61500000
O      6.83200000     13.05800000     -1.94100000
H      7.65700000     12.83100000     -2.37100000
H      6.39400000     13.64400000     -2.55900000
O     13.67300000     -8.36200000      8.23000000
H     13.48400000     -7.42800000      8.31500000
H     14.41300000     -8.40300000      7.62300000
O     -8.13800000     -0.98900000    -10.84900000
H     -7.54600000     -1.44100000    -10.24800000
H     -7.55800000     -0.55300000    -11.47400000
O     -3.49000000      4.01700000    -12.45400000
H     -3.99700000      4.13400000    -13.25700000
H     -2.58000000      3.97200000    -12.74900000
O     11.37400000      2.55200000     -4.18700000
H     11.95200000      2.86200000     -4.88400000
H     10.99000000      3.34900000     -3.82200000
O      4.36800000     -8.36700000      5.45200000
H      4.40800000     -9.31100000      5.60200000
H      5.21400000     -8.15000000      5.06100000
O     -3.44700000     10.23800000      5.14000000
H     -3.27400000      9.47100000      5.68600000
H     -2.61000000     10.70100000      5.10500000
O     -9.07200000      2.85100000      4.34300000
H     -8.64900000      2.34100000      3.65300000
H     -8.43900000      2.85600000      5.06100000
O    -13.58800000      6.17900000      3.73800000
H    -12.80700000      5.62900000      3.80200000
H    -14.31600000      5.58400000      3.92200000
O     -2.80400000     13.00500000    -10.65600000
H     -3.38900000     12.69200000     -9.96600000
H     -2.64900000     12.23700000    -11.20500000
O     14.23200000     -5.52800000      5.15400000
H     14.83300000     -5.91200000      4.51500000
H     14.46800000     -4.60000000      5.17700000
O      4.58900000     15.70900000      5.90700000
H      5.32800000     15.27300000      6.33300000
H      4.64400000     15.43400000      4.99200000
O      4.54900000    -10.15000000      1.07200000
H      4.39800000    -10.58100000      0.23100000
H      4.78400000     -9.25100000      0.84200000
O      3.08600000      2.65800000     14.18500000
H      2.38100000      3.29000000     14.04400000
H      3.05700000      2.47400000     15.12500000
O     -2.93200000      7.48100000     13.88300000
H     -3.80900000      7.67300000     13.55200000
H     -2.88000000      7.95400000     14.71400000
O     -0.44800000     -9.99600000      5.39100000
H      0.02700000     -9.35200000      5.91600000
H      0.17700000    -10.71000000      5.26500000
O      6.66800000     -9.90400000      9.46800000
H      5.83200000     -9.47900000      9.27300000
H      6.42700000    -10.69200000      9.95500000
O      7.54100000     10.05800000      8.84200000
H      7.73600000     10.62900000      9.58500000
H      7.79100000      9.18400000      9.14000000
O      5.32700000      6.79800000      1.37100000
H      6.06800000      6.98000000      1.94900000
H      4.64900000      6.45400000      1.95200000
O    -11.94600000      6.88900000    -11.59500000
H    -11.48300000      6.52200000    -10.84300000
H    -11.36700000      7.57800000    -11.92000000
O      7.21500000      4.29100000      4.01500000
H      7.49900000      3.47300000      3.60600000
H      7.10200000      4.07000000      4.93900000
O    -10.59200000     -3.40300000      7.37000000
H    -11.02800000     -2.81300000      6.75600000
H     -9.83200000     -2.90900000      7.67800000
O      0.60600000     11.22200000    -15.05200000
H     -0.14800000     11.77400000    -15.26300000
H      0.63000000     11.20400000    -14.09600000
O     12.25400000     -4.90200000      3.48000000
H     12.38400000     -4.01400000      3.81300000
H     12.89400000     -5.43200000      3.95500000
O      9.24600000     13.06000000      2.85200000
H      9.84400000     12.44700000      3.28100000
H      8.37900000     12.67000000      2.96900000
O      2.52000000     -2.22600000    -15.13600000
H      2.17100000     -2.42400000    -14.26700000
H      3.46900000     -2.19900000    -15.01200000
O     -6.04600000     -2.16900000      7.58200000
H     -6.10300000     -2.86100000      6.92400000
H     -6.87300000     -2.22500000      8.06100000
O      5.56300000     13.38200000     10.31700000
H      6.07100000     14.12100000      9.98300000
H      5.16100000     13.71100000     11.12100000
O    -14.95800000      6.41200000      6.81300000
H    -15.34200000      5.67400000      6.33800000
H    -15.56400000      6.57300000      7.53600000
O      6.06500000    -12.16800000     11.17400000
H      6.20500000    -13.01000000     10.74200000
H      6.63600000    -12.19400000     11.94200000
O     12.86700000     -8.95400000      5.18100000
H     12.85100000     -8.36700000      5.93600000
H     13.74800000     -9.32800000      5.18600000
O    -12.75600000     -7.30200000     -0.27900000
H    -12.79500000     -7.01800000     -1.19200000
H    -13.57900000     -6.99800000      0.10300000
O     -8.65500000     14.36000000      1.36300000
H     -8.91300000     15.26600000      1.53600000
H     -7.73800000     14.42000000      1.09500000
O     -7.86300000    -15.45900000     -2.39900000
H     -8.07900000    -15.66500000     -3.30900000
H     -7.29300000    -16.17500000     -2.12000000
O      9.33100000     -7.04900000      5.32300000
H     10.01000000     -6.38100000      5.41500000
H      8.85700000     -7.02500000      6.15400000
O     10.50600000    -15.05200000      2.99800000
H     11.31500000    -14.78700000      2.56200000
H      9.80900000    -14.74300000      2.41800000
O     -2.84200000    -10.43500000      1.06800000
H     -2.15000000    -10.98600000      1.43400000
H     -3.19800000     -9.96600000      1.82300000
O      8.60100000    -10.86800000    -10.19100000
H      8.32300000     -9.95700000    -10.09500000
H      8.96600000    -10.91500000    -11.07400000
O     -8.49100000      7.41700000     -9.60500000
H     -8.16400000      8.31300000     -9.52300000
H     -7.86200000      6.88700000     -9.11600000
O      9.34800000     12.71600000     -7.04700000
H      9.33900000     13.01200000     -7.95700000
H      8.42500000     12.66900000     -6.80000000
O     12.85000000      0.57100000      2.44900000
H     12.97100000      1.19600000      1.73400000
H     12.53800000      1.10300000      3.18100000
O    -13.33800000     -7.06800000      6.00400000
H    -14.21900000     -6.91500000      6.34500000
H    -12.75500000     -6.76600000      6.70100000
O    -14.87600000     -7.74700000      3.50500000
H    -14.34400000     -8.49200000      3.22700000
H    -14.36400000     -7.33300000      4.20000000
O     -8.95000000     -8.86200000     -4.67600000
H     -9.23500000     -9.62600000     -5.17600000
H     -7.99800000     -8.85100000     -4.77700000
O    -13.03000000      3.28400000    -11.40900000
H    -13.86600000      3.61400000    -11.07900000
H    -13.19400000      3.09600000    -12.33300000
O     -3.44000000     12.87000000      0.75100000
H     -2.84600000     13.29200000      1.37000000
H     -3.18900000     11.94600000      0.77000000
O      6.89600000    -15.52400000      2.07300000
H      6.47100000    -15.89200000      1.29800000
H      7.74700000    -15.22000000      1.75700000
O    -10.10300000     -3.57600000     -1.99100000
H     -9.72600000     -4.05500000     -1.25300000
H    -11.04300000     -3.56100000     -1.81100000
O      6.75800000     -2.54200000     11.78500000
H      5.81600000     -2.37100000     11.77600000
H      6.86000000     -3.29100000     12.37200000
O     -7.64500000     -2.52900000     -2.76300000
H     -7.95500000     -1.62600000     -2.82900000
H     -8.44400000     -3.04900000     -2.67000000
O      3.96900000     -8.78400000     -7.11500000
H      4.66900000     -8.57700000     -7.73400000
H      3.69900000     -7.93400000     -6.76600000
O     -1.16400000     -9.27700000    -11.47700000
H     -0.83700000     -8.96300000    -10.63400000
H     -0.47700000     -9.04500000    -12.10300000
O      5.63100000      6.37700000     -4.67600000
H      6.12600000      7.17800000     -4.50100000
H      6.21500000      5.67000000     -4.40100000
O      4.09500000     -4.81700000     13.59800000
H      3.91900000     -4.61100000     12.68000000
H      4.95700000     -5.23400000     13.58900000
O     -3.42700000     -4.43400000     15.81200000
H     -2.73200000     -3.96700000     15.34800000
H     -3.96700000     -3.74200000     16.19500000
O      5.05500000    -12.94000000     -4.32300000
H      5.15200000    -12.01000000     -4.52800000
H      5.84300000    -13.34700000     -4.68300000
O     -2.72200000     14.75300000      7.00700000
H     -3.50900000     14.61500000      7.53500000
H     -3.04800000     14.84600000      6.11200000
O      8.30100000     10.77100000    -10.83900000
H      8.31200000     10.15000000    -10.11100000
H      8.32500000     11.63100000    -10.42100000
O      6.70400000     10.60400000     -3.85200000
H      7.34400000      9.90800000     -3.70600000
H      6.31500000     10.75600000     -2.99000000
O     15.81000000      4.80900000     -6.50400000
H     15.72900000      4.09100000     -7.13200000
H     16.15000000      5.54000000     -7.01900000
O      8.65500000     -5.17100000     -0.27100000
H      9.51200000     -4.74800000     -0.22300000
H      8.43600000     -5.16400000     -1.20300000
O      3.64700000     17.18900000     -4.57200000
H      2.86500000     16.74700000     -4.24200000
H      4.07200000     16.53800000     -5.13100000
O      4.16100000      5.78100000     12.18300000
H      3.61500000      5.04300000     11.91600000
H      5.03200000      5.40300000     12.30500000
O     14.05600000      2.44700000    -10.36700000
H     13.48300000      2.81200000    -11.04100000
H     14.80600000      2.10100000    -10.85200000
O    -16.93900000      5.39200000      2.87900000
H    -17.77700000      5.81900000      2.69900000
H    -16.47400000      5.41500000      2.04400000
O     14.27300000     -3.16000000     -0.57800000
H     13.92400000     -2.91600000     -1.43500000
H     14.63900000     -4.03500000     -0.70900000
O     -0.21900000      6.26400000     -2.58900000
H     -0.23900000      5.47200000     -2.05200000
H      0.37300000      6.05000000     -3.31000000
O    -10.56900000      4.47900000      7.16800000
H    -10.39200000      5.41900000      7.20200000
H    -11.43300000      4.41300000      6.76200000
O      4.37000000     -6.03300000    -10.56000000
H      4.24000000     -6.03500000    -11.50800000
H      4.89800000     -6.81300000    -10.38900000
O      6.51100000     -8.89400000    -11.74300000
H      6.27700000     -8.63400000    -12.63400000
H      6.40100000     -9.84500000    -11.73400000
O    -11.89300000    -11.53200000     -5.34100000
H    -11.43900000    -11.72700000     -6.16100000
H    -12.58200000    -12.19400000     -5.28500000
O     10.88900000     -3.64800000     -5.62300000
H     11.17000000     -4.39300000     -6.15400000
H     11.59000000     -3.00400000     -5.72300000
O    -10.07100000     13.88300000     -1.15700000
H    -10.44800000     13.01700000     -1.31300000
H     -9.90700000     13.90600000     -0.21400000
O      7.67300000    -12.02200000     -2.87500000
H      8.52400000    -11.63600000     -3.07900000
H      7.47300000    -12.57400000     -3.63100000
O      2.12300000     -7.40000000    -11.55100000
H      1.80200000     -6.79900000    -12.22300000
H      2.19600000     -6.86000000    -10.76300000
O     -5.59300000     13.59300000      4.87500000
H     -5.99400000     14.44300000      4.68800000
H     -4.65800000     13.73100000      4.72400000
O      5.80000000    -16.23500000     -0.34000000
H      6.55900000    -16.21300000     -0.92200000
H      5.39200000    -15.37500000     -0.44500000
O     -3.06500000    -10.98500000     11.63000000
H     -3.46800000    -11.17300000     10.78200000
H     -2.99600000    -11.83900000     12.05700000
O     -3.28300000      6.34600000     -3.38200000
H     -2.35100000      6.53700000     -3.27700000
H     -3.69600000      7.20600000     -3.46700000
O     -4.05400000     -7.95700000     -5.83600000
H     -4.40500000     -7.06700000     -5.86700000
H     -3.21900000     -7.86900000     -5.37600000
O     13.21400000     -2.41900000     -6.58000000
H     12.60500000     -1.75000000     -6.89300000
H     14.08100000     -2.03700000     -6.71900000
O     -7.72100000     10.51300000     -5.27800000
H     -7.97400000      9.70800000     -5.73100000
H     -6.80600000     10.37300000     -5.03400000
O      5.22600000      7.88300000      7.69400000
H      4.53700000      7.86100000      8.35800000
H      6.02400000      7.65100000      8.16900000
O      4.89500000    -11.10100000    -12.89700000
H      4.16900000    -10.50500000    -13.07800000
H      4.62900000    -11.93000000    -13.29500000
O     -2.33900000      9.89900000      1.39000000
H     -1.84200000     10.17500000      0.61900000
H     -2.34300000      8.94300000      1.34400000
O     -6.02500000     -9.84100000    -12.72800000
H     -6.64400000     -9.13600000    -12.91800000
H     -5.20600000     -9.39100000    -12.52000000
O      1.52000000     -5.81900000    -13.86500000
H      2.34900000     -6.03000000    -14.29500000
H      1.52800000     -4.86600000    -13.78200000
O      9.87600000      1.97400000     12.44200000
H      9.48100000      1.51400000     11.70100000
H     10.68500000      2.34400000     12.09000000
O      0.35000000     13.10100000     -6.86700000
H      0.06200000     13.41100000     -7.72600000
H      1.02700000     12.45300000     -7.06200000
O     -4.29900000     16.98800000     -4.32800000
H     -3.71400000     16.44500000     -3.79900000
H     -5.15400000     16.56300000     -4.25100000
O      6.75500000      1.11600000     -8.38900000
H      7.21900000      1.09300000     -7.55300000
H      6.41400000      0.22800000     -8.50000000
O     -6.24900000     -4.48000000     -0.23300000
H     -6.07000000     -4.90300000     -1.07300000
H     -5.75300000     -4.99400000      0.40400000
O     -0.42300000     13.13800000      9.85900000
H     -0.65600000     14.06200000      9.77300000
H      0.46300000     13.07900000      9.50200000
O      3.59500000     -5.85400000     -6.17100000
H      3.23600000     -5.40100000     -5.40800000
H      4.44600000     -5.44100000     -6.31600000
O     -3.90400000     -8.41900000     12.06200000
H     -3.66200000     -9.29000000     12.37800000
H     -4.22000000     -8.56700000     11.17100000
O      4.82000000    -11.30600000     -1.61600000
H      5.71300000    -11.26800000     -1.95700000
H      4.27000000    -11.40900000     -2.39300000
O     -9.78400000     -0.01100000      9.48800000
H    -10.70900000     -0.00300000      9.73200000
H     -9.67300000      0.76900000      8.94400000
O    -18.43800000     -1.98700000      0.39200000
H    -19.07600000     -1.34600000      0.07900000
H    -17.58800000     -1.57800000      0.22900000
O     -6.36500000     -4.13500000      3.32800000
H     -6.35700000     -4.96700000      2.85600000
H     -6.98700000     -3.59100000      2.84500000
O     -9.90600000     -9.82100000      6.60800000
H     -9.94700000    -10.69200000      7.00300000
H     -9.19500000     -9.38000000      7.07300000
O     13.72200000     -1.35900000      6.36800000
H     14.50700000     -0.83300000      6.21600000
H     13.82100000     -1.68400000      7.26300000
O      0.77800000      0.05400000    -15.14900000
H      1.37800000     -0.57800000    -15.54300000
H      0.06800000      0.14100000    -15.78500000
O     15.26800000      9.18300000      3.69300000
H     14.37200000      9.44200000      3.47900000
H     15.37300000      9.42200000      4.61400000
O      3.74100000     10.42600000     -4.26000000
H      3.63300000      9.59500000     -3.79700000
H      4.66400000     10.64900000     -4.14000000
O      4.00900000     14.87500000     -1.15600000
H      3.70400000     15.13900000     -2.02300000
H      4.78800000     15.41000000     -1.00200000
O      7.00900000     -3.75000000      3.74100000
H      7.94600000     -3.55700000      3.78300000
H      6.63800000     -3.30100000      4.50000000
O     -0.29500000      7.88600000      8.29100000
H      0.11700000      8.23500000      9.08100000
H     -0.35600000      8.63700000      7.70100000
O     -2.97600000      9.77500000     -7.52900000
H     -2.13600000      9.42400000     -7.82200000
H     -3.53700000      9.00500000     -7.43300000
O     -1.54700000    -17.33700000     -1.70900000
H     -1.75200000    -17.09800000     -2.61300000
H     -0.64500000    -17.65300000     -1.74200000
O     -5.84600000     -0.00700000      2.64200000
H     -5.16100000      0.62200000      2.41600000
H     -5.93300000     -0.55600000      1.86300000
O    -17.17100000      2.85200000      0.09400000
H    -17.79000000      2.81400000      0.82300000
H    -16.45100000      2.28200000      0.36100000
O      2.32100000      3.87200000     11.02300000
H      1.51400000      4.12000000     11.47300000
H      2.05000000      3.71000000     10.11900000
O    -14.99400000      2.85200000      7.37600000
H    -14.78200000      2.91900000      6.44500000
H    -14.41600000      2.16300000      7.70400000
O     -4.92700000      4.24200000     -2.59700000
H     -4.50500000      4.99100000     -3.01700000
H     -5.51100000      3.88900000     -3.26900000
O      7.78900000     -4.97200000     -9.29100000
H      7.44100000     -4.80400000     -8.41500000
H      7.92500000     -4.10200000     -9.66600000
O     -7.15400000      3.85800000      8.81400000
H     -7.59200000      4.44500000      9.43100000
H     -7.00300000      3.05500000      9.31200000
O     -6.53900000      6.83500000      0.70100000
H     -6.68300000      5.93400000      0.41100000
H     -5.86000000      7.17000000      0.11600000
O     12.78300000      8.19900000     -1.51400000
H     13.43200000      8.18000000     -0.81000000
H     13.07300000      8.90800000     -2.08800000
O      0.45100000     -5.75700000      6.57800000
H      0.31400000     -5.85400000      5.63500000
H      0.05500000     -6.54100000      6.95900000
O     -3.07300000     -1.46900000     -8.25200000
H     -3.10700000     -1.84600000     -9.13100000
H     -3.63600000     -0.69600000     -8.30100000
O      8.16100000      1.10000000     -0.16700000
H      7.24900000      0.88500000     -0.36300000
H      8.66100000      0.36000000     -0.51200000
O     -7.88600000     -7.83600000    -12.81300000
H     -8.73200000     -8.28400000    -12.83500000
H     -7.80600000     -7.52000000    -11.91300000
O     -4.20900000     -0.78400000     -3.99300000
H     -3.72100000     -0.00700000     -4.26600000
H     -4.84700000     -0.45700000     -3.36000000
O     -8.54200000      1.48200000     -9.19000000
H     -8.07300000      1.83400000     -9.94600000
H     -9.41300000      1.87500000     -9.24400000
O     11.07800000     -8.85600000    -10.41300000
H     11.28500000     -7.93500000    -10.25400000
H     11.86500000     -9.21100000    -10.82500000
O     -4.93300000    -11.64200000      6.34000000
H     -5.68100000    -11.70000000      6.93500000
H     -4.87800000    -12.50900000      5.93900000
O     -0.72900000    -11.19900000     10.31200000
H     -0.38500000    -12.06200000     10.54300000
H     -1.52800000    -11.11300000     10.83200000
O     -1.50800000    -13.27300000      6.81400000
H     -1.45500000    -12.73200000      7.60200000
H     -0.64000000    -13.20100000      6.41600000
O      1.86700000    -10.92600000      2.38400000
H      1.37200000    -10.61500000      1.62600000
H      2.78100000    -10.74900000      2.16300000
O     -5.70800000      6.31300000      8.76900000
H     -6.31600000      6.95500000      8.40400000
H     -6.14600000      5.47100000      8.64700000
O     -2.25800000    -15.36200000      0.16500000
H     -1.96100000    -14.63400000     -0.38000000
H     -2.12300000    -16.13900000     -0.37900000
O      6.93000000      4.05400000     -3.96400000
H      7.14700000      3.97800000     -3.03500000
H      6.34400000      3.31700000     -4.13500000
O    -16.05800000     -1.26600000      2.88900000
H    -16.96300000     -1.13100000      3.16800000
H    -15.83000000     -2.13300000      3.22400000
O     -5.03800000      0.56700000     -8.29400000
H     -4.36100000      1.03500000     -7.80600000
H     -5.53600000      1.25600000     -8.73400000
O     13.03300000      5.13500000     -8.37800000
H     13.96400000      4.92700000     -8.45400000
H     13.00200000      5.87300000     -7.76800000
O     10.32000000     -6.23200000     10.69000000
H     10.56800000     -6.70200000      9.89400000
H      9.52800000     -5.75100000     10.44800000
O      3.62400000      7.49500000     10.11500000
H      3.88100000      6.70700000     10.59500000
H      3.26300000      8.07600000     10.78400000
O      1.98100000      8.23300000    -14.93700000
H      2.87800000      8.04500000    -14.66100000
H      2.07000000      8.94900000    -15.56700000
O     -2.70700000     -3.56000000     11.90200000
H     -3.44100000     -3.41000000     11.30800000
H     -2.64400000     -4.51300000     11.97000000
O     -1.13200000    -12.80200000    -12.12300000
H     -0.88000000    -13.71000000    -11.95400000
H     -0.36900000    -12.28800000    -11.85800000
O     -9.38600000     10.74300000     -2.70400000
H     -8.69200000     10.56100000     -3.33800000
H    -10.17600000     10.38100000     -3.10400000
O     11.98200000     12.95200000     -0.15900000
H     11.37400000     12.36500000      0.29200000
H     11.42600000     13.47300000     -0.73800000
O      6.60000000     -4.85100000      1.28200000
H      6.89200000     -4.35600000      2.04700000
H      7.40800000     -5.09700000      0.83300000
O    -14.84500000      8.28000000      4.72400000
H    -14.99700000      8.00600000      5.62900000
H    -14.47100000      7.50700000      4.30000000
O      6.56500000     -2.47400000      8.83700000
H      6.86000000     -2.27900000      9.72600000
H      5.63200000     -2.25600000      8.84100000
O     -6.43300000     -0.74900000     -5.90000000
H     -5.80700000     -0.71000000     -5.17700000
H     -5.93600000     -0.45700000     -6.66300000
O     -9.67900000      1.91400000      7.35300000
H     -9.81000000      2.86200000      7.32500000
H     -9.16300000      1.72000000      6.57000000
O     -4.03500000      7.26500000     -7.59200000
H     -3.95000000      6.94000000     -8.48800000
H     -3.71300000      6.54800000     -7.04600000
O     -6.25800000     -9.42800000     -4.77300000
H     -5.94600000    -10.23400000     -4.36400000
H     -5.51100000     -8.83100000     -4.72900000
O      7.38300000     11.67300000     11.18000000
H      6.76000000     11.16700000     11.70100000
H      6.85400000     12.36100000     10.77600000
O     -9.72300000     12.21300000     -5.86400000
H     -9.18300000     11.47100000     -5.59200000
H     -9.24400000     12.60200000     -6.59500000
O      7.55700000     -5.39900000    -12.12200000
H      8.35300000     -4.87100000    -12.18600000
H      7.39500000     -5.47500000    -11.18200000
O     -3.38100000      6.39600000    -10.47100000
H     -3.54600000      5.51000000    -10.79400000
H     -2.42700000      6.46600000    -10.44000000
O     -1.88900000      2.35000000    -10.16100000
H     -1.17900000      2.05700000     -9.59000000
H     -1.45400000      2.87200000    -10.83600000
O     -7.20700000    -13.16000000      3.40300000
H     -7.43100000    -14.06000000      3.63700000
H     -6.26000000    -13.17700000      3.26500000
O     -7.14200000    -11.58200000      8.21800000
H     -7.18800000    -10.63600000      8.08100000
H     -7.43300000    -11.70800000      9.12100000
O     -4.64700000     -7.03100000     -9.91000000
H     -5.55400000     -6.73000000     -9.96400000
H     -4.18700000     -6.32700000     -9.45300000
O     17.64700000     -5.16100000     -4.80700000
H     18.10100000     -4.38700000     -5.14000000
H     16.79700000     -4.83300000     -4.51500000
O      4.37300000    -11.19400000      5.34100000
H      4.28600000    -11.11900000      4.39100000
H      4.99600000    -11.90900000      5.46900000
O      2.56400000     -1.55000000      5.15500000
H      1.94000000     -1.70100000      5.86400000
H      2.30200000     -2.16400000      4.47000000
O      3.10000000     -1.09400000     16.21000000
H      3.09800000     -0.33900000     16.79800000
H      2.61600000     -0.79800000     15.43800000
O     16.35100000     -1.42900000     -4.41000000
H     16.20300000     -1.57000000     -5.34500000
H     15.49800000     -1.58700000     -4.00600000
O     -4.29500000     -8.95200000      2.89700000
H     -5.08000000     -9.47900000      3.04700000
H     -3.84500000     -8.94800000      3.74200000
O     -9.75200000      4.58100000     -2.58500000
H     -9.95700000      4.04600000     -3.35200000
H    -10.59300000      4.70400000     -2.14600000
O     -2.97100000     -5.20200000     -7.93500000
H     -3.60500000     -5.07800000     -7.22900000
H     -2.23500000     -5.65100000     -7.52000000
O     -5.05000000      1.62400000    -14.83800000
H     -4.32000000      1.17200000    -14.41400000
H     -4.79500000      2.54600000    -14.83700000
O     -7.50700000      9.94900000      9.40400000
H     -6.58200000     10.12600000      9.23200000
H     -7.59100000      9.00000000      9.30900000
O      3.35700000     -2.93700000     -6.81600000
H      4.07600000     -3.02300000     -7.44300000
H      3.70500000     -3.29900000     -6.00100000
O     -5.76600000     -6.19100000     14.53000000
H     -5.99800000     -5.96100000     13.63100000
H     -5.67300000     -5.34900000     14.97600000
O     11.08000000     -2.08400000     -9.94200000
H     11.88000000     -1.55800000     -9.91100000
H     11.28100000     -2.78800000    -10.55800000
O      0.31200000     -1.04000000     18.07000000
H      0.24800000     -1.79200000     17.48200000
H      0.69500000     -1.39600000     18.87300000
O      7.20700000      1.51900000    -12.96400000
H      7.95000000      2.10900000    -13.09300000
H      7.16000000      1.39800000    -12.01600000
O     -6.33100000     -7.32100000      5.96800000
H     -5.44000000     -7.04300000      5.75400000
H     -6.80300000     -6.50500000      6.13200000
O    -12.06700000      5.33100000     12.81500000
H    -12.95300000      5.41200000     13.16700000
H    -12.00500000      4.41900000     12.52900000
O     -9.25100000     10.50900000      7.11400000
H     -8.67200000     10.15300000      7.78800000
H     -8.78900000     11.27900000      6.78300000
O     10.08700000      4.61700000      7.08400000
H      9.19600000      4.35400000      6.85300000
H     10.61900000      3.84000000      6.91200000
O     12.31400000     -1.99500000      4.08900000
H     12.91400000     -1.95300000      4.83400000
H     12.32400000     -1.11100000      3.72300000
O     -9.66400000      1.78600000      0.08800000
H    -10.54800000      2.11400000      0.25000000
H     -9.43000000      1.32000000      0.89100000
O     -1.04000000     11.80900000      4.59800000
H     -0.27600000     11.61700000      4.05400000
H     -1.37800000     12.63500000      4.25200000
O    -13.23900000     -1.57500000    -10.64200000
H    -12.60100000     -1.78700000     -9.96100000
H    -12.73900000     -1.60800000    -11.45700000
O     -0.66100000      3.54600000      6.34900000
H     -0.80300000      4.44000000      6.65800000
H     -1.42700000      3.06200000      6.65700000
O      2.00700000     -4.08400000      3.18300000
H      2.41500000     -4.81900000      3.64000000
H      2.74100000     -3.52800000      2.92100000
O     -1.70400000     -4.24400000      2.79900000
H     -1.24300000     -4.39100000      1.97300000
H     -2.43300000     -3.66900000      2.56900000
O    -15.69200000      1.46500000     -7.25300000
H    -15.22800000      1.15700000     -8.03100000
H    -15.85800000      0.67200000     -6.74300000
O     13.81500000     -1.05900000     -3.34900000
H     12.87000000     -1.20800000     -3.39000000
H     13.90400000     -0.11300000     -3.23500000
O      4.95000000      2.25800000     -4.38400000
H      4.64700000      2.84000000     -5.08100000
H      4.80600000      1.37600000     -4.72900000
O      8.39600000    -11.26300000      3.18700000
H      9.06500000    -11.64200000      2.61700000
H      8.70900000    -10.37800000      3.36900000
O     13.59200000      3.17200000     -5.92900000
H     13.68800000      2.71900000     -6.76700000
H     14.09100000      3.98200000     -6.03600000
O     11.23300000    -11.93000000     -0.71900000
H     10.33900000    -11.70200000     -0.97600000
H     11.20800000    -11.95500000      0.23700000
O     10.04300000      7.14700000     -7.43400000
H     10.96300000      7.12100000     -7.17300000
H      9.73200000      8.00100000     -7.13400000
O    -12.80500000      4.89900000      9.23400000
H    -12.92400000      5.82200000      9.45700000
H    -12.02100000      4.88500000      8.68400000
O     13.82500000      0.25200000     10.10800000
H     14.69000000     -0.15800000     10.12800000
H     13.99200000      1.14700000      9.81200000
O     -9.57300000     -7.79200000      9.59300000
H     -9.04400000     -8.37600000     10.13700000
H    -10.47800000     -8.02100000      9.80600000
O      5.76400000     11.72200000    -11.45100000
H      6.55500000     11.21200000    -11.62600000
H      5.36700000     11.29600000    -10.69100000
O    -14.78500000     -1.15400000     -3.33300000
H    -15.07400000     -1.21000000     -4.24400000
H    -14.49600000     -0.24800000     -3.22900000
O     -5.76600000    -17.04300000     -1.65700000
H     -5.06700000    -16.41100000     -1.82400000
H     -5.32200000    -17.89000000     -1.62500000
O     10.17600000     -5.56500000      7.59200000
H     11.10900000     -5.69800000      7.42600000
H     10.05700000     -4.61600000      7.54100000
O      5.03800000     -1.93700000    -14.08100000
H      5.82700000     -1.40900000    -14.20700000
H      5.24700000     -2.77900000    -14.48700000
O     -3.45800000     -7.02100000      5.51700000
H     -3.60200000     -7.96700000      5.54500000
H     -2.59400000     -6.92200000      5.11800000
O     -8.39000000     -7.84900000     -1.71700000
H     -8.91000000     -7.67900000     -0.93100000
H     -8.58500000     -8.75800000     -1.94100000
O     -7.93300000     -6.58600000      2.30700000
H     -8.08800000     -6.15700000      3.14900000
H     -7.95100000     -7.52100000      2.50800000
O     -3.97700000      1.87300000     -4.69200000
H     -3.77700000      2.08400000     -5.60400000
H     -3.48500000      2.51800000     -4.18300000
O      6.87500000     11.95000000     -6.21800000
H      6.87400000     11.29000000     -5.52500000
H      5.96100000     12.22400000     -6.28900000
O      1.92000000      8.59500000     -7.67300000
H      2.57300000      8.33800000     -7.02200000
H      1.09100000      8.27300000     -7.32000000
O     16.59800000      4.59500000      0.39900000
H     16.41000000      5.33500000      0.97600000
H     16.17800000      3.84700000      0.82400000
O     -9.59100000      7.47100000      2.06500000
H     -9.72900000      8.24700000      2.61000000
H     -8.82000000      7.68200000      1.53900000
O     -5.32300000    -14.64100000      6.36700000
H     -4.44600000    -14.98700000      6.53100000
H     -5.59200000    -15.05000000      5.54500000
O    -15.69000000      1.10400000      1.71400000
H    -15.80700000      0.15500000      1.65900000
H    -15.80300000      1.30600000      2.64200000
O    -11.84400000      9.97800000      8.26400000
H    -10.94500000     10.09200000      7.95500000
H    -12.37600000     10.01000000      7.46900000
O     -3.90700000     15.48700000     -0.82200000
H     -3.97200000     16.31200000     -0.34100000
H     -3.26500000     14.97300000     -0.33200000
O    -14.87600000     -3.84600000      3.70000000
H    -15.16100000     -4.44400000      4.39000000
H    -14.03400000     -3.50900000      4.00600000
O     -0.99500000      2.25900000     14.24200000
H     -0.98500000      2.10900000     13.29600000
H     -1.21000000      1.40500000     14.61700000
O      6.51600000      0.07800000     11.98900000
H      6.21800000     -0.76600000     12.32900000
H      7.29200000     -0.13400000     11.47000000
O     -4.67200000      0.19600000     16.52800000
H     -5.32400000      0.24900000     15.83000000
H     -4.99100000      0.79900000     17.20000000
O     -8.04700000    -11.55500000     -5.68200000
H     -7.38400000    -12.17900000     -5.97800000
H     -8.28900000    -11.85900000     -4.80700000
O    -14.52900000     -5.31000000     -3.96400000
H    -13.92500000     -5.74700000     -3.36400000
H    -14.85500000     -4.55800000     -3.47000000
O      5.59500000      2.59900000     12.74900000
H      5.84300000      1.74100000     12.40600000
H      4.73500000      2.46000000     13.14400000
O      6.62900000     -7.60800000      4.26200000
H      7.47400000     -7.20200000      4.46000000
H      6.44400000     -7.34700000      3.36000000
O      9.38900000      9.81800000     -6.23400000
H      9.00700000     10.63100000     -6.56700000
H     10.29500000     10.04600000     -6.02700000
O      0.74000000     17.70700000      1.33600000
H      0.59100000     18.64100000      1.19100000
H      0.49000000     17.56300000      2.24800000
O      7.47700000     -5.25500000      9.85600000
H      7.21600000     -4.34400000      9.72300000
H      7.47500000     -5.36900000     10.80600000
O      7.65700000    -13.89400000     -4.80700000
H      7.54900000    -13.44000000     -5.64300000
H      8.29400000    -14.58500000     -4.99000000
O     10.17400000     -9.30800000      3.99500000
H      9.63700000     -8.73500000      4.54200000
H     11.07600000     -9.05800000      4.19900000
O      1.74000000     10.44200000     -9.90000000
H      1.72100000     10.01200000     -9.04500000
H      2.15200000     11.28900000     -9.73300000
O      1.13700000     -2.26900000     -8.88900000
H      1.56100000     -2.25200000     -8.03100000
H      1.83200000     -2.52400000     -9.49500000
O      8.66200000      0.03600000     10.05200000
H      9.14700000     -0.40300000      9.35300000
H      8.64800000      0.95700000      9.79100000
O      1.34600000    -14.64100000      5.63600000
H      1.09800000    -15.54700000      5.45500000
H      1.96800000    -14.41900000      4.94300000
O     -5.26700000     -5.55700000     -6.20500000
H     -6.04800000     -5.86400000     -6.66700000
H     -5.53700000     -4.73100000     -5.80300000
O    -10.17100000      7.07800000      8.35400000
H    -10.32000000      7.15800000      9.29600000
H    -11.01600000      7.29200000      7.95900000
O     -5.83400000     13.01600000     10.58500000
H     -5.64900000     12.57200000     11.41200000
H     -5.77100000     12.32600000      9.92400000
O     -3.37300000      3.12600000     15.16300000
H     -2.51900000      2.74400000     14.95800000
H     -3.17400000      3.85600000     15.75000000
O    -10.43200000      8.82900000      5.03600000
H    -10.88200000      8.14400000      5.53000000
H     -9.93000000      9.30900000      5.69400000
O    -13.75700000     -2.13800000     11.82400000
H    -13.10900000     -2.59100000     12.36400000
H    -13.29100000     -1.93200000     11.01300000
O      7.41200000      1.72200000      3.51500000
H      7.47500000      1.25200000      2.68300000
H      6.54700000      1.49200000      3.85500000
O      5.87900000    -15.20400000      4.45400000
H      6.20800000    -15.10900000      3.56000000
H      5.98200000    -14.33400000      4.84100000
O     -4.01000000     -9.19200000     -8.34800000
H     -4.22200000     -8.79000000     -7.50600000
H     -3.98400000     -8.45900000     -8.96300000
O      2.02500000      5.81100000    -10.01200000
H      1.82700000      5.45000000     -9.14800000
H      2.94200000      6.08100000     -9.95400000
O     10.36300000     -9.32600000     -6.09500000
H     10.03300000     -9.90900000     -6.77800000
H     10.18900000     -8.44500000     -6.42700000
O    -12.20800000     -4.57900000     -0.58900000
H    -12.51700000     -5.42000000     -0.25300000
H    -12.79800000     -3.93400000     -0.19800000
O      3.14900000      1.76400000     16.81700000
H      2.36300000      1.73700000     17.36200000
H      3.79800000      2.21800000     17.35500000
O     -8.44900000      1.36400000    -15.17900000
H     -8.77600000      2.10000000    -14.66000000
H     -8.22700000      0.69500000    -14.53200000
O    -16.33200000      5.09600000     -1.36700000
H    -15.76500000      4.70300000     -2.03100000
H    -16.73200000      4.34900000     -0.92200000
O     -5.40400000      0.62800000      6.96200000
H     -6.17900000      1.12900000      6.71000000
H     -5.53900000     -0.23500000      6.57200000
O     -4.07500000      2.21400000      2.15400000
H     -3.77200000      2.83400000      2.81700000
H     -3.65800000      2.50700000      1.34400000
O     -8.12700000     -3.85100000    -11.42900000
H     -8.44000000     -2.98200000    -11.68300000
H     -8.65500000     -4.08100000    -10.66500000
O    -12.04100000     12.08900000     -1.76700000
H    -12.55700000     11.87500000     -2.54400000
H    -12.53500000     11.71200000     -1.04000000
O     -7.13400000      2.81800000      6.44400000
H     -6.91800000      3.56200000      5.88000000
H     -7.03100000      3.15500000      7.33400000
O      7.21200000      3.84400000      7.05700000
H      7.05100000      2.95300000      6.74500000
H      6.34800000      4.16800000      7.31300000
O      4.18700000     11.96700000      5.13500000
H      4.57100000     11.93500000      6.01100000
H      4.22500000     11.06200000      4.82300000
O      9.10600000    -14.40300000      0.89200000
H      9.72600000    -14.77100000      0.26200000
H      8.73100000    -13.64500000      0.44400000
O     -1.52100000     -7.07500000     15.36500000
H     -0.68500000     -6.60800000     15.36200000
H     -1.36100000     -7.85600000     14.83600000
O     -3.03700000     -9.76000000      5.29800000
H     -2.12600000     -9.93800000      5.53100000
H     -3.54400000    -10.11200000      6.03000000
O     -9.82200000    -10.30500000    -10.97000000
H     -8.92100000    -10.01700000    -10.82800000
H    -10.31800000     -9.89500000    -10.26100000
O     -9.68900000     -1.41300000      0.22600000
H     -9.01800000     -1.22900000     -0.43100000
H     -9.88200000     -2.34500000      0.11700000
O      7.10100000      2.12600000     15.17600000
H      6.46300000      2.16900000     14.46400000
H      7.54600000      2.97300000     15.15200000
O     -9.44200000     -4.88600000     -9.40000000
H     -9.48100000     -4.34600000     -8.61000000
H    -10.33100000     -5.22600000     -9.50100000
O     -6.29400000     -2.98600000     12.00200000
H     -7.10300000     -3.36500000     12.34400000
H     -6.56800000     -2.16700000     11.59000000
O      3.75900000    -13.06800000     -7.82800000
H      4.50100000    -13.23100000     -8.41000000
H      2.98800000    -13.22600000     -8.37300000
O      6.12300000     -4.20500000    -15.45500000
H      6.77600000     -3.97700000    -16.11600000
H      5.68200000     -4.97700000    -15.81000000
O     -4.51000000      1.62000000    -11.48500000
H     -3.85300000      2.31600000    -11.47100000
H     -4.00200000      0.81100000    -11.53300000
O     -0.62200000     10.28200000      6.99100000
H     -0.95600000     10.62800000      7.81800000
H     -1.02700000     10.83200000      6.32000000
O     -6.13300000      0.03200000     14.02900000
H     -6.63500000     -0.26400000     13.27000000
H     -5.31300000     -0.46100000     13.98100000
O      4.78200000      3.09300000      1.80400000
H      5.56200000      3.57500000      2.08000000
H      4.09400000      3.39100000      2.39900000
O      5.13300000      9.65300000      1.55200000
H      5.28000000      8.80700000      1.12900000
H      6.00500000      9.94100000      1.82300000
O     16.08900000     -3.03800000      4.57700000
H     16.40500000     -3.40800000      5.40100000
H     16.45500000     -2.15400000      4.55500000
O     15.74900000      2.47200000     -8.26900000
H     15.02600000      2.51000000     -8.89500000
H     16.38600000      1.88300000     -8.67400000
O      4.09700000     -2.11700000     12.50600000
H      3.38200000     -2.25800000     11.88500000
H      3.74600000     -1.48600000     13.13500000
O     11.00000000      7.64600000    -12.47800000
H     10.82100000      7.82600000    -11.55500000
H     10.62500000      8.39300000    -12.94500000
O     11.20000000     -1.62900000     -3.32600000
H     10.34200000     -1.55800000     -2.90800000
H     11.11000000     -1.13800000     -4.14200000
O     11.83300000      3.05400000      4.69200000
H     11.25300000      2.55300000      5.26500000
H     11.30900000      3.22200000      3.90900000
O      1.17200000    -13.77800000     -8.85200000
H      1.11000000    -14.73100000     -8.79800000
H      0.56100000    -13.45900000     -8.18800000
O      0.70300000      9.12100000     10.51500000
H      0.30000000      8.62900000     11.23100000
H      1.10400000      9.87900000     10.94100000
O    -10.91600000    -14.12800000     -0.03500000
H    -10.95000000    -14.66300000      0.75700000
H    -11.45500000    -14.60300000     -0.66800000
O      3.45000000      0.55200000      7.08900000
H      3.38600000     -0.13600000      7.75100000
H      3.11900000      0.14500000      6.28800000
O     -5.86500000     11.04400000     12.36300000
H     -6.39000000     10.25200000     12.24500000
H     -6.35000000     11.55900000     13.00800000
O     11.68100000     -7.09500000     13.10600000
H     11.07700000     -6.97900000     12.37200000
H     11.29000000     -6.59000000     13.81900000
O     -3.45500000      3.88400000      4.45900000
H     -3.39700000      3.26800000      5.19000000
H     -4.25900000      4.37600000      4.62300000
O     -6.01400000      4.79200000      4.90800000
H     -6.24700000      5.72100000      4.91200000
H     -6.16600000      4.51100000      4.00600000
O    -15.44800000      7.29000000     -6.27100000
H    -14.72900000      6.95900000     -6.80900000
H    -15.46300000      8.23100000     -6.44500000
O    -13.65300000     11.58300000      0.49400000
H    -14.13400000     12.40700000      0.42400000
H    -14.33400000     10.91600000      0.58300000
O      7.01800000    -12.35600000     -6.86700000
H      7.08200000    -11.41700000     -6.69500000
H      6.19700000    -12.45600000     -7.34900000
O     -7.19100000     -6.26600000     -9.73400000
H     -8.04000000     -5.83100000     -9.81000000
H     -7.11600000     -6.48400000     -8.80500000
O    -17.23900000      5.27300000     -4.61400000
H    -17.55600000      6.01700000     -5.12800000
H    -16.36900000      5.53900000     -4.31900000
O     -1.80100000     -3.56900000      9.03700000
H     -1.81700000     -2.92800000      8.32600000
H     -2.70200000     -3.59200000      9.35900000
O     13.80000000      2.16700000      0.30600000
H     13.50800000      2.92400000     -0.20200000
H     14.18800000      1.57900000     -0.34200000
O      4.70800000      1.58500000    -14.77700000
H      4.40500000      0.87400000    -14.21300000
H      5.57600000      1.80600000    -14.43900000
O     10.14500000      8.16900000    -10.02600000
H     10.48000000      9.00900000     -9.71400000
H     10.13300000      7.61200000     -9.24700000
O      7.85300000      2.33100000     -6.01600000
H      7.79000000      2.93100000     -6.75800000
H      7.81600000      2.89700000     -5.24500000
O     -2.88900000     -5.82300000     -0.58500000
H     -3.37400000     -5.97500000      0.22500000
H     -3.54400000     -5.48900000     -1.19800000
O     11.01200000      1.09900000     -1.35900000
H     11.65800000      1.70800000     -1.00300000
H     10.79700000      1.45500000     -2.22200000
O      2.03700000     -6.83000000     10.30500000
H      2.27600000     -6.80000000     11.23100000
H      2.06900000     -7.75900000     10.07900000
O     -5.45500000      7.66500000      2.99200000
H     -5.97700000      7.45000000      2.21900000
H     -4.85300000      8.34700000      2.69200000
O     -3.51900000      4.60900000      8.93700000
H     -4.32800000      5.12000000      8.93600000
H     -2.90500000      5.13200000      8.42000000
O     -0.64100000      0.68200000    -12.68300000
H     -1.08600000     -0.00700000    -12.18900000
H     -0.42800000      0.27500000    -13.52300000
O     -0.87000000     -6.65400000      4.36400000
H     -0.93700000     -5.89600000      3.78300000
H     -0.66800000     -7.38600000      3.78000000
O      8.26200000      3.55400000     -1.66500000
H      8.00500000      2.68100000     -1.36800000
H      8.63100000      3.97300000     -0.88800000
O      0.10700000      1.23900000     -8.59400000
H      0.76700000      0.63300000     -8.93100000
H      0.10000000      1.08400000     -7.64900000
O      9.09500000      4.82100000      0.67300000
H      8.61100000      5.04000000      1.46900000
H      9.98700000      5.12300000      0.84400000
O     -7.69800000     -8.86700000      7.88200000
H     -7.13800000     -8.38600000      7.27300000
H     -7.95200000     -8.21800000      8.53800000
O     -6.36500000    -16.20800000      3.16300000
H     -7.23200000    -16.18900000      2.75800000
H     -5.75600000    -16.14300000      2.42700000
O     16.07300000      2.40800000      2.66400000
H     15.35700000      2.82200000      3.14700000
H     15.79200000      1.50000000      2.55200000
O      6.86700000     -2.22000000     -3.17300000
H      7.06200000     -1.58100000     -3.85900000
H      7.57100000     -2.10700000     -2.53400000
O      3.25500000     10.47500000     11.25600000
H      3.40700000     10.93800000     10.43200000
H      4.12500000     10.38500000     11.64500000
O     -4.08800000      8.58800000    -11.69900000
H     -3.85300000      7.92900000    -11.04600000
H     -4.30800000      8.08300000    -12.48200000
O      4.65700000     -0.59100000      9.81600000
H      5.32700000      0.09100000      9.78100000
H      3.99200000     -0.24300000     10.41000000
O     12.68100000      8.66100000      6.36600000
H     12.05400000      8.95600000      7.02500000
H     13.27200000      9.40500000      6.24700000
O      9.63200000     -2.93500000      4.00700000
H     10.56100000     -2.79700000      3.82500000
H      9.53800000     -2.73600000      4.93900000
O     -3.50400000    -16.71000000     -5.52900000
H     -3.42600000    -16.22600000     -6.35100000
H     -3.76400000    -17.59200000     -5.79500000
O     -6.25900000      4.37500000     -9.00100000
H     -7.04900000      3.87000000     -9.19400000
H     -5.65700000      4.15900000     -9.71400000
O     -0.98200000     -2.51900000      5.44600000
H     -1.81800000     -2.07500000      5.58300000
H     -1.21400000     -3.33400000      5.00100000
O      7.30400000     -6.77900000      7.45100000
H      6.35400000     -6.76300000      7.33200000
H      7.47600000     -6.09700000      8.10100000
O      5.78800000     -1.89500000     -8.63200000
H      6.59200000     -2.40600000     -8.72800000
H      5.51300000     -1.71000000     -9.53000000
O      4.72200000     -6.17500000      8.53600000
H      4.16100000     -5.47100000      8.21100000
H      4.88300000     -5.95000000      9.45200000
O     -4.72500000     -4.56700000    -13.71300000
H     -4.59400000     -5.02100000    -14.54500000
H     -3.92200000     -4.06000000    -13.58800000
O     -3.89600000      1.02900000     11.31200000
H     -4.05300000      0.96500000     12.25400000
H     -3.43200000      1.85900000     11.20300000
O     10.01100000      2.64000000      2.70300000
H      9.15900000      2.32000000      3.00100000
H      9.88000000      2.84300000      1.77700000
O     -3.62300000     -1.12500000     13.64900000
H     -3.24300000     -1.11100000     14.52700000
H     -3.35100000     -1.96600000     13.28300000
O    -11.30800000      7.66500000     -5.23100000
H    -11.79500000      7.54600000     -4.41600000
H    -11.58900000      8.52200000     -5.55400000
O      3.19600000     13.30800000      0.97200000
H      3.26500000     12.45100000      0.55100000
H      3.51200000     13.92600000      0.31300000
O     -6.29100000      1.09400000      9.75400000
H     -5.39400000      0.97300000     10.06400000
H     -6.24100000      0.94700000      8.81000000
O     -2.78700000     -8.84500000     -1.21000000
H     -3.68900000     -8.52800000     -1.17100000
H     -2.65400000     -9.29300000     -0.37500000
O      1.15600000      4.11200000      2.78200000
H      0.22100000      4.29000000      2.88600000
H      1.35500000      3.47200000      3.46500000
O    -14.17600000      3.23200000      2.17200000
H    -13.33800000      3.37100000      1.73200000
H    -14.50400000      2.40900000      1.80900000
O     -7.09100000    -11.62100000      0.82600000
H     -7.44600000    -11.98500000      0.01500000
H     -7.16400000    -12.33300000      1.46100000
O     -9.58000000      1.05800000     13.38500000
H     -8.86300000      1.38900000     13.92600000
H    -10.31800000      1.63200000     13.59000000
O      3.39600000      8.39700000    -11.74700000
H      2.86500000      9.13600000    -11.45000000
H      3.66700000      8.63700000    -12.63300000
O      9.82300000     15.89800000      1.46300000
H      9.14700000     15.23600000      1.60400000
H     10.57300000     15.58700000      1.97000000
O     14.39900000      1.53600000     -3.05600000
H     13.84800000      2.21000000     -3.45400000
H     15.18500000      2.00500000     -2.77500000
O      7.71600000     -0.34800000     -5.36600000
H      7.30400000      0.49900000     -5.53600000
H      8.64400000     -0.14400000     -5.25000000
O      0.01200000     -3.97000000     16.91900000
H     -0.02500000     -4.75100000     17.47200000
H      0.94000000     -3.87000000     16.70700000
O     -6.08100000     -6.10000000     11.53100000
H     -5.80600000     -5.21100000     11.30800000
H     -5.45400000     -6.66500000     11.08000000
O     -8.96900000     -5.24600000      4.47800000
H     -9.88200000     -5.53500000      4.47600000
H     -8.70800000     -5.28300000      5.39800000
O      7.73800000    -10.09800000      6.55000000
H      8.32200000     -9.39200000      6.82800000
H      7.01700000    -10.07500000      7.18000000
O      6.02800000     -8.10100000     -9.20500000
H      6.13400000     -8.29400000    -10.13600000
H      6.85200000     -7.68300000     -8.95200000
O    -12.29900000     13.54800000      2.08700000
H    -12.31900000     12.84200000      1.44100000
H    -11.46800000     13.42700000      2.54800000
O     -5.73600000     11.26700000    -10.76300000
H     -5.80700000     12.02900000    -11.33700000
H     -5.83100000     10.51600000    -11.34800000
O      1.50900000     15.40800000     -2.97300000
H      1.72400000     14.50100000     -3.19100000
H      0.59800000     15.37500000     -2.68100000
O      2.18400000     -4.83500000      8.40300000
H      2.07500000     -5.57300000      9.00300000
H      1.59800000     -5.03300000      7.67200000
O      0.56300000    -15.29900000     -4.77100000
H      1.44800000    -15.49600000     -5.07900000
H      0.51000000    -14.34300000     -4.79200000
O     -2.88200000     -3.71400000    -10.24000000
H     -3.73700000     -3.77300000    -10.66600000
H     -3.00000000     -4.16700000     -9.40500000
O     -0.15000000     -7.74400000    -13.31800000
H     -0.87600000     -7.26700000    -12.91800000
H      0.41300000     -7.06200000    -13.68400000
O     -9.57400000     -4.29400000    -14.04600000
H     -8.89800000     -4.32000000    -13.36900000
H     -9.17800000     -3.79800000    -14.76200000
O     -1.07000000     -9.96000000    -14.56400000
H     -0.61000000     -9.27400000    -14.08100000
H     -1.67000000    -10.34300000    -13.92300000
O     -4.76300000     11.96300000     -8.14200000
H     -5.36300000     11.49700000     -8.72500000
H     -4.05200000     11.34100000     -7.98300000
O     10.34300000      7.37700000      9.85800000
H     10.17000000      7.61700000     10.76800000
H     11.07900000      6.76600000      9.90800000
O     14.58400000      3.16100000      4.85400000
H     14.61300000      3.82800000      5.54100000
H     13.65300000      2.96600000      4.74900000
O     -2.52600000      5.01700000     13.14800000
H     -2.71900000      5.86600000     13.54600000
H     -2.79000000      4.37700000     13.80900000
O      1.81600000      6.16500000      8.26800000
H      2.25500000      6.45200000      9.06900000
H      1.01300000      6.68400000      8.23500000
O      9.16200000     -6.92700000     -8.15000000
H     10.03600000     -6.67900000     -7.85100000
H      8.92700000     -6.25500000     -8.79000000
O    -13.17500000      3.02000000     11.04800000
H    -12.81200000      3.49100000     10.29700000
H    -14.11600000      3.19200000     11.00700000
O    -13.19400000     -3.67600000     -5.81600000
H    -12.28100000     -3.51300000     -5.58100000
H    -13.56000000     -4.13000000     -5.05700000
O     -7.36900000     -9.42900000    -10.29700000
H     -6.55800000     -9.13900000    -10.71500000
H     -7.26700000     -9.18100000     -9.37900000
O     -6.77000000      6.31800000     -7.11600000
H     -6.11900000      6.99300000     -7.30900000
H     -6.56200000      5.60500000     -7.71900000
O     -4.27300000     13.45900000     -2.69300000
H     -4.20000000     14.28400000     -2.21300000
H     -4.98100000     12.98800000     -2.25300000
O    -10.56100000     -8.61900000      3.09100000
H    -10.24600000     -9.51800000      2.99800000
H    -10.60600000     -8.47700000      4.03700000
O     10.05100000      2.01300000     -8.45900000
H      9.23700000      2.46000000     -8.22900000
H     10.57500000      2.68100000     -8.90200000
O      9.81700000     -8.50000000    -13.23800000
H     10.08300000     -8.04500000    -12.43900000
H      9.62500000     -9.39300000    -12.95200000
O    -12.28100000      5.15200000     -5.88700000
H    -12.26200000      5.20700000     -6.84200000
H    -11.77300000      5.90900000     -5.59400000
O     -6.79400000      5.47900000     13.90800000
H     -6.63400000      4.59400000     13.58000000
H     -7.65700000      5.42900000     14.31800000
O     -2.45200000     -3.20300000    -13.59800000
H     -2.73500000     -2.42900000    -14.08400000
H     -1.66600000     -2.91900000    -13.13100000
O     17.32900000     -3.46400000     -0.47700000
H     16.90300000     -4.09900000     -1.05300000
H     17.78700000     -2.87100000     -1.07300000
O     18.53000000      2.33600000      1.32900000
H     19.16300000      1.63200000      1.46700000
H     17.68800000      1.95200000      1.57400000
O     10.66000000     -6.34400000      2.05800000
H     11.17000000     -5.78100000      2.64100000
H      9.90100000     -6.60500000      2.58000000
O     -4.84400000    -15.73600000      0.58500000
H     -3.94100000    -15.57900000      0.30800000
H     -5.20300000    -16.31700000     -0.08600000
O     -3.02200000     -1.01300000      9.89100000
H     -2.65900000     -1.66000000     10.49600000
H     -3.22700000     -0.25800000     10.44200000
O    -13.34500000     -9.31600000     -4.19500000
H    -12.71300000    -10.01900000     -4.34600000
H    -14.03600000     -9.72400000     -3.67300000
O      4.50700000     10.28600000    -13.43400000
H      4.34800000     10.91200000    -12.72800000
H      5.41600000     10.01300000    -13.31200000
O      1.98300000      3.93100000      0.04300000
H      2.19700000      2.99900000      0.01400000
H      2.16400000      4.19000000      0.94700000
O     -7.04800000      4.30600000     -0.40700000
H     -7.82000000      4.00400000     -0.88600000
H     -6.41900000      4.54000000     -1.08900000
O      3.98700000      8.95400000      5.45400000
H      4.21900000      8.60400000      6.31400000
H      4.43100000      8.37600000      4.83300000
O    -16.98400000      1.53300000      4.21600000
H    -17.38400000      1.39400000      5.07500000
H    -16.44500000      2.31600000      4.32700000
O      2.30400000     -6.39300000     -8.80600000
H      2.30100000     -5.93900000     -7.96400000
H      3.23100000     -6.47500000     -9.03100000
O    -13.40900000     10.38600000      6.20600000
H    -13.73200000      9.58600000      5.79200000
H    -13.32600000     11.01100000      5.48600000
O      2.70100000     -7.31600000      3.27200000
H      3.08000000     -7.65300000      4.08400000
H      2.34100000     -8.08900000      2.83800000
O      9.67900000      5.22900000     -4.23000000
H      9.36100000      5.23500000     -5.13300000
H      8.96900000      4.82900000     -3.72800000
O     -7.49600000    -14.88900000     -5.61000000
H     -6.83600000    -14.23000000     -5.82700000
H     -8.33000000    -14.47300000     -5.82500000
O     -4.20400000    -13.81600000    -11.90700000
H     -5.11600000    -13.58500000    -12.08000000
H     -3.84800000    -13.05800000    -11.44500000
O      8.63100000      5.00500000     -6.81200000
H      7.77800000      4.97300000     -7.24600000
H      9.01600000      5.83200000     -7.10300000
O      7.58900000     -0.78400000    -14.26800000
H      7.62300000      0.08200000    -13.86200000
H      8.44100000     -1.17400000    -14.07300000
O    -15.77200000      9.47900000      1.06500000
H    -15.61600000      8.54500000      0.92500000
H    -16.64400000      9.52000000      1.45900000
O     -3.36600000     11.11400000     -3.56100000
H     -3.61900000     12.02800000     -3.43500000
H     -2.55300000     11.15700000     -4.06400000
O    -11.80500000      0.20900000     11.59900000
H    -11.13300000      0.39100000     12.25700000
H    -12.63200000      0.29100000     12.07200000
O      7.42100000      6.89100000    -11.22100000
H      8.31000000      7.21700000    -11.08200000
H      7.49000000      6.33000000    -11.99300000
O      3.30000000     11.96400000      9.04400000
H      2.71000000     11.38000000      8.56700000
H      2.96000000     12.84200000      8.87000000
O    -13.20100000     -9.78500000      2.82700000
H    -12.92100000    -10.23500000      3.62400000
H    -12.38500000     -9.52900000      2.39700000
O      0.25900000     -8.18300000      7.85600000
H      0.08000000     -8.26200000      8.79300000
H      1.07100000     -8.67100000      7.72500000
O     -4.45500000      7.94500000     10.65100000
H     -5.10500000      7.57900000     10.05200000
H     -4.82200000      7.79500000     11.52300000
O      3.61600000     -4.00900000     -4.14100000
H      3.78100000     -3.21700000     -3.63000000
H      2.97500000     -4.49800000     -3.62500000
O     10.90800000     -3.83700000      0.43000000
H     10.99600000     -4.23000000      1.29800000
H     10.99700000     -2.89600000      0.58200000
O     -1.91900000      2.81900000     -2.32500000
H     -2.67100000      2.31400000     -2.01500000
H     -1.60100000      3.27700000     -1.54800000
O     15.49100000      7.16600000      1.66000000
H     15.11500000      7.79100000      1.04100000
H     15.21000000      7.48000000      2.51900000
O      2.65300000    -10.79700000     -3.10400000
H      2.54900000     -9.85800000     -3.26200000
H      2.69000000    -11.18400000     -3.97900000
O      9.94900000      1.81500000      6.75100000
H      9.34600000      1.13200000      6.45800000
H     10.54500000      1.36800000      7.35300000
O     -1.08800000    -15.31200000      2.93900000
H     -1.50900000    -15.37000000      2.08100000
H     -0.66300000    -16.16200000      3.05400000
O     -9.36300000     12.32100000      2.85000000
H     -9.11300000     13.03000000      2.25900000
H     -8.53500000     11.90800000      3.09300000
O     -9.68700000     -2.52500000     -7.05900000
H     -9.92200000     -2.79100000     -6.17000000
H     -8.72900000     -2.53200000     -7.06500000
O      8.85800000     -2.64400000      7.09700000
H      8.08700000     -2.98600000      7.55100000
H      8.70900000     -1.70000000      7.05200000
O    -10.68500000      8.01500000     -2.49300000
H     -9.91500000      7.47900000     -2.30400000
H    -10.54000000      8.82400000     -2.00200000
O     12.78900000     -5.91800000      7.41600000
H     13.17600000     -5.84500000      6.54300000
H     13.32000000     -5.33900000      7.96200000
O      1.53700000    -11.76600000      4.83700000
H      1.65600000    -11.57300000      3.90700000
H      1.97600000    -12.60700000      4.96400000
O     -2.92000000    -14.52300000      4.88200000
H     -2.45000000    -14.05100000      5.56900000
H     -2.25000000    -14.72800000      4.23000000
O    -12.12000000     -2.55900000      3.16300000
H    -11.71200000     -3.42000000      3.06500000
H    -11.43200000     -2.01100000      3.54100000
O      8.21700000      8.28400000     -4.28700000
H      8.88700000      8.09100000     -3.63100000
H      8.70500000      8.63700000     -5.03100000
O      5.01400000      9.68900000     -8.97900000
H      5.31400000      8.80300000     -9.18400000
H      4.11200000      9.57400000     -8.68100000
O     11.90800000    -13.69900000     -2.54300000
H     12.70100000    -13.37100000     -2.96700000
H     11.74100000    -13.07700000     -1.83500000
O     -5.96200000      2.70900000     15.71300000
H     -6.38000000      2.13300000     15.07300000
H     -5.11000000      2.91600000     15.32800000
O     -6.29300000     -0.13400000    -16.92000000
H     -7.15000000      0.16100000    -17.22800000
H     -5.89800000      0.64600000    -16.52900000
O     11.28100000     -2.15900000     12.46000000
H     11.66700000     -2.49900000     11.65200000
H     10.47500000     -1.72800000     12.17700000
O     -5.05800000     -1.23300000      4.86200000
H     -5.32700000     -0.71100000      4.10500000
H     -4.56600000     -1.96300000      4.48600000
O     15.96300000     -7.71400000      0.71900000
H     15.32800000     -7.59200000      0.01300000
H     16.32600000     -8.58700000      0.56500000
O     -0.36700000    -12.71100000     -4.38500000
H     -0.57100000    -11.84200000     -4.73200000
H      0.00200000    -12.54200000     -3.51900000
O    -17.33000000      1.56700000     -2.16100000
H    -17.32800000      2.09300000     -1.36200000
H    -16.68500000      1.99000000     -2.72800000
O     -2.51000000     -3.17100000    -17.19100000
H     -1.87900000     -3.77900000    -16.80400000
H     -2.30700000     -3.17900000    -18.12600000
O      1.07500000      6.91800000      3.74800000
H      0.22600000      6.49400000      3.87300000
H      1.21000000      6.90900000      2.80000000
O      8.23100000     -3.05200000     -6.17600000
H      7.82700000     -2.19700000     -6.02700000
H      9.16900000     -2.89500000     -6.07000000
O      4.19600000     14.17800000      3.54500000
H      4.13900000     13.31200000      3.94900000
H      3.92900000     14.03700000      2.63700000
O    -14.21100000     -1.50700000      5.26200000
H    -15.00200000     -1.17000000      5.68200000
H    -14.38700000     -1.43000000      4.32400000
O     -1.27100000     11.35200000     -5.69600000
H     -1.79100000     10.82200000     -6.30100000
H     -0.89500000     12.04000000     -6.24400000
O      6.53300000     15.17000000     -3.91100000
H      5.95900000     15.77900000     -4.37700000
H      7.41200000     15.38400000     -4.22400000
O     -6.26100000     15.96300000     -2.85200000
H     -6.35000000     15.01300000     -2.76700000
H     -5.87000000     16.24200000     -2.02400000
O     -3.23000000     -1.99000000      6.94900000
H     -3.25700000     -1.46200000      7.74700000
H     -4.11600000     -1.93300000      6.59300000
O     -7.42900000     -6.93300000     -7.11800000
H     -8.27400000     -6.81400000     -6.68500000
H     -7.38300000     -7.87200000     -7.29800000
O     -9.86800000    -11.86800000     -7.91800000
H    -10.32100000    -11.02500000     -7.91300000
H     -9.07400000    -11.71700000     -7.40400000
O     -6.74700000     -9.92800000      4.89100000
H     -6.04300000    -10.46800000      5.25000000
H     -6.78100000     -9.16400000      5.46800000
O     12.24900000      3.05200000     11.46000000
H     12.64800000      3.15600000     12.32400000
H     12.90300000      2.57300000     10.95100000
O    -11.63300000      4.40400000      4.02000000
H    -11.08400000      3.71800000      4.40000000
H    -11.19600000      4.63300000      3.19900000
O     15.63000000      0.69900000      5.94300000
H     15.45300000      1.53200000      5.50500000
H     16.46500000      0.40900000      5.57600000
O     -4.07900000     15.92700000     -6.95300000
H     -3.19700000     15.80600000     -7.30300000
H     -3.96400000     15.92000000     -6.00300000
O     -2.78400000     -0.00700000    -15.20200000
H     -3.38100000     -0.62100000    -15.63000000
H     -2.06800000      0.10500000    -15.82600000
O      8.05000000      7.34900000      5.50800000
H      8.44900000      6.47900000      5.50000000
H      8.71900000      7.92300000      5.13700000
O     13.40200000     -2.99100000      8.41800000
H     14.33300000     -3.05000000      8.63300000
H     12.95300000     -3.21800000      9.23300000
O     -7.41700000     13.37600000     -2.84400000
H     -8.17700000     13.79300000     -2.43700000
H     -7.75500000     13.00800000     -3.66000000
O      7.08200000     -9.05800000     -3.48900000
H      7.80200000     -9.52900000     -3.07000000
H      6.70400000     -8.52700000     -2.78800000
O      8.24400000      6.09900000     14.16300000
H      8.11300000      6.48800000     15.02700000
H      9.03800000      6.51800000     13.83000000
O     13.15700000     -0.18700000    -10.40100000
H     13.22000000     -0.28700000    -11.35100000
H     13.50600000      0.68800000    -10.22900000
O     -6.69100000      3.94900000      2.32300000
H     -6.35700000      3.05800000      2.42600000
H     -6.94700000      4.00400000      1.40200000
O    -12.29200000      6.75000000      6.34900000
H    -12.30800000      6.68000000      5.39400000
H    -13.20100000      6.61200000      6.61400000
O     -8.33700000    -15.56400000      1.10200000
H     -8.40600000    -14.83000000      0.49200000
H     -8.14100000    -16.31900000      0.54700000
O     11.20300000     -0.75900000      8.07300000
H     10.76500000     -1.59300000      7.90600000
H     12.13000000     -0.98700000      8.15000000
O      6.34500000     -7.67600000     -1.00100000
H      6.30100000     -6.86000000     -1.50000000
H      6.36800000     -7.39500000     -0.08600000
O     -0.11400000     -7.56000000     -0.25100000
H     -0.86700000     -7.11700000     -0.64100000
H      0.28700000     -6.89900000      0.31300000
O    -12.14900000      2.48100000     -7.46900000
H    -11.63100000      2.54800000     -8.27100000
H    -12.61900000      3.31300000     -7.41800000
O     -7.58300000     -0.63900000     11.40500000
H     -8.52900000     -0.54900000     11.29000000
H     -7.20500000     -0.04800000     10.75300000
O     -5.98100000    -11.66300000     -9.29100000
H     -5.07500000    -11.84400000     -9.54300000
H     -6.36400000    -11.24400000    -10.06200000
O      5.55400000      6.80700000      4.80300000
H      5.43800000      6.08000000      5.41500000
H      6.35400000      7.24200000      5.09600000
O     14.87300000    -11.06300000      0.46300000
H     14.23100000    -10.56500000      0.97000000
H     14.75500000    -10.75900000     -0.43700000
O     -7.15000000      9.58900000     -8.65700000
H     -7.09000000     10.04900000     -7.82000000
H     -7.18000000     10.28700000     -9.31200000
O      4.91700000      2.77500000      9.89200000
H      5.53400000      3.21000000     10.48000000
H      4.07200000      2.84400000     10.33900000
O      4.15100000      7.97500000     13.86800000
H      3.19900000      7.98600000     13.97200000
H      4.33700000      7.13200000     13.45400000
O    -15.34800000     -6.22500000      0.37600000
H    -15.35400000     -6.45400000      1.30600000
H    -14.95400000     -5.35300000      0.34700000
O     -7.25700000      7.44800000      5.03000000
H     -7.64600000      8.31300000      4.90300000
H     -6.45500000      7.46700000      4.50900000
O     -1.15900000    -17.71000000     -4.74700000
H     -0.54400000    -16.98200000     -4.65500000
H     -1.86200000    -17.36200000     -5.29500000
O      0.16100000     -8.28700000     -9.15200000
H     -0.08600000     -8.25900000     -8.22800000
H      0.70800000     -7.51200000     -9.27800000
O      4.77700000      6.57500000    -10.37200000
H      4.26800000      7.28500000    -10.76400000
H      5.60300000      6.57700000    -10.85700000
O     -5.48500000     -5.42400000      8.34200000
H     -5.14500000     -4.70200000      8.87000000
H     -5.04800000     -5.32800000      7.49500000
O     -6.23400000     -2.02700000     -9.51500000
H     -5.65600000     -2.60000000    -10.01800000
H     -5.80500000     -1.17200000     -9.54100000
O      0.77200000    -14.90400000      8.18700000
H      1.08700000    -14.75300000      7.29600000
H      0.27600000    -15.72100000      8.13000000
O    -10.04800000      4.75400000      1.75600000
H     -9.24400000      4.42500000      2.15800000
H     -9.95800000      5.70600000      1.78400000
O    -13.63600000    -10.27500000     -0.60000000
H    -12.68100000    -10.33800000     -0.60900000
H    -13.81500000     -9.33700000     -0.66200000
O      2.48300000     17.02400000     -0.66300000
H      1.79900000     17.16700000     -0.00900000
H      2.64000000     16.08000000     -0.64300000
O    -10.96700000    -11.02100000     -0.27600000
H    -10.30300000    -10.68300000      0.32500000
H    -10.76600000    -11.95300000     -0.35400000
O      2.62100000      5.79500000      5.74700000
H      2.39700000      5.90500000      6.67200000
H      1.89900000      6.21000000      5.27500000
O     -2.52100000      3.52500000    -16.70900000
H     -1.72500000      3.17000000    -16.31300000
H     -2.22400000      3.92700000    -17.52600000
O      3.49800000    -12.24200000     11.78900000
H      3.14500000    -12.80700000     11.10100000
H      4.43600000    -12.19800000     11.60500000
O     -0.71500000      8.92100000     -3.10400000
H      0.14300000      9.32600000     -3.23500000
H     -0.51700000      8.03800000     -2.79100000
O     -2.91900000    -13.13900000     -3.43900000
H     -2.17500000    -13.07200000     -4.03800000
H     -2.53400000    -13.03900000     -2.56800000
O      1.27700000     11.70500000     12.78000000
H      0.51900000     11.86700000     12.21800000
H      1.99900000     11.55500000     12.17000000
O     -1.73800000      6.94600000      0.86700000
H     -0.78600000      6.90200000      0.96000000
H     -1.93900000      6.32900000      0.16400000
O      9.67000000     10.74300000     -2.07100000
H      9.67100000     10.84100000     -1.11900000
H      9.30700000      9.86900000     -2.22100000
O    -10.88500000     10.22800000      2.72100000
H    -10.56500000      9.65900000      3.42100000
H    -10.30600000     10.98900000      2.74500000
O     15.06200000      6.15500000      5.57900000
H     15.42800000      6.72100000      6.25900000
H     14.20100000      5.90400000      5.91400000
O     -0.14800000     15.18400000      6.22200000
H      0.21600000     14.33300000      5.97900000
H     -1.02000000     14.98400000      6.56200000
O     14.84100000      8.99800000     -0.12500000
H     14.53400000      9.87800000      0.09400000
H     15.79300000      9.08400000     -0.18200000
O     12.58100000      7.18500000     -6.34100000
H     12.70700000      7.15500000     -5.39300000
H     12.75200000      8.09700000     -6.57700000
O     -8.50700000      0.66300000      2.60700000
H     -9.02500000      0.05700000      3.13800000
H     -7.60600000      0.35300000      2.70100000
O      8.25300000      3.83400000     -9.91800000
H      9.09100000      4.29300000     -9.87200000
H      8.44000000      3.04300000    -10.42300000
O     -0.45200000      3.42000000    -12.41300000
H      0.26400000      3.92100000    -12.80200000
H     -0.52400000      2.63900000    -12.96200000
O     -8.43600000     -2.23900000      8.75000000
H     -8.56400000     -3.05400000      9.23600000
H     -8.89400000     -1.57700000      9.26700000
O      1.66000000     -7.53100000     12.92500000
H      2.40700000     -8.08000000     13.16200000
H      1.00500000     -8.14700000     12.59700000
O     -4.48600000    -11.77100000     -0.41300000
H     -5.39600000    -11.58300000     -0.18500000
H     -3.97900000    -11.42800000      0.32300000
O     -0.53000000      6.80800000    -10.61800000
H      0.37100000      6.61400000    -10.36200000
H     -0.47400000      7.03100000    -11.54700000
O      5.19200000     -8.37600000     11.86800000
H      4.96700000     -8.67500000     10.98700000
H      4.67200000     -8.93100000     12.44900000
O      1.68500000      8.37600000     15.09500000
H      1.45900000      9.29100000     14.92600000
H      2.06000000      8.38200000     15.97600000
O      3.63500000      5.25700000      3.12400000
H      3.73900000      5.83500000      3.88000000
H      2.73300000      4.94500000      3.18300000
O      6.19100000     -4.93400000     -6.44800000
H      6.88400000     -4.28100000     -6.34800000
H      6.59400000     -5.75600000     -6.16900000
O     -5.64600000     -3.52500000     -4.20500000
H     -6.43400000     -3.28800000     -3.71600000
H     -5.04600000     -2.79300000     -4.06200000
O      0.49700000    -10.16800000      0.29100000
H      0.13100000     -9.32700000      0.01800000
H      0.76300000    -10.59000000     -0.52600000
O     -5.43900000    -11.79600000     -3.63600000
H     -5.86900000    -11.73000000     -2.78300000
H     -4.53000000    -12.01500000     -3.42900000
O      1.34600000     13.60100000    -11.64100000
H      1.82300000     13.91800000    -12.40800000
H      1.93100000     13.78000000    -10.90500000
O      7.79900000     -1.16100000    -16.85500000
H      7.80500000     -1.15200000    -15.89800000
H      8.04100000     -2.05700000    -17.08800000
O     -7.73000000      7.69400000      7.78800000
H     -8.53300000      7.29500000      8.12500000
H     -7.66900000      7.38100000      6.88500000
O    -11.38300000     -6.10700000      3.97000000
H    -11.28100000     -6.73300000      3.25300000
H    -12.03600000     -6.50500000      4.54500000
O     -9.69400000     -7.75500000     13.46800000
H     -9.07400000     -7.93000000     12.76000000
H     -9.68700000     -8.55400000     13.99400000
O     10.91700000     14.55200000     -2.23200000
H     10.42200000     13.96400000     -2.80300000
H     11.78600000     14.59800000     -2.63100000
O     12.28300000      5.48100000     10.30200000
H     12.87100000      5.92700000     10.91200000
H     12.18600000      4.60000000     10.66500000
O     12.70200000     -9.48700000     -4.53900000
H     13.39500000     -9.70500000     -5.16300000
H     11.89000000     -9.61400000     -5.02800000
O     -3.14400000      8.81700000      7.81900000
H     -2.62200000      9.50400000      8.23100000
H     -3.42000000      8.25700000      8.54400000
O    -14.57100000     -3.25700000      7.67600000
H    -15.09200000     -3.00500000      8.43800000
H    -14.25500000     -2.42900000      7.31600000
O     -0.28400000     -3.30000000    -11.19300000
H      0.14400000     -3.11300000    -10.35800000
H     -1.04900000     -3.82500000    -10.95800000
O     -6.51600000     -2.62000000    -14.66800000
H     -6.19000000     -3.51500000    -14.57200000
H     -5.77000000     -2.12800000    -15.01100000
O     -9.96500000     -6.55700000     -3.85400000
H     -9.22900000     -6.31100000     -3.29400000
H     -9.75500000     -7.44300000     -4.15000000
O      1.24100000    -17.32500000     -1.11900000
H      1.38100000    -16.50100000     -0.65200000
H      2.07000000    -17.48800000     -1.56800000
O     11.41400000     -9.72700000      9.00200000
H     11.93000000     -9.22000000      8.37600000
H     10.53300000     -9.35700000      8.94300000
O      0.07000000      7.92000000     12.92700000
H     -0.65000000      8.13500000     13.52000000
H      0.82600000      7.80100000     13.50200000
O    -16.03500000     -3.47900000     -2.23100000
H    -16.16300000     -3.16800000     -1.33500000
H    -15.84900000     -2.68700000     -2.73500000
O      0.95300000     12.26500000      2.29200000
H      1.34400000     11.42500000      2.53400000
H      1.60300000     12.67700000      1.72200000
O     -3.80800000    -15.77000000     -3.11400000
H     -3.70500000    -16.04500000     -4.02500000
H     -3.89700000    -14.81800000     -3.16000000
O      3.24100000     -5.81700000     -0.59800000
H      3.75100000     -5.01300000     -0.49800000
H      3.69200000     -6.45700000     -0.04600000
O     -1.80300000    -12.67300000     -0.90900000
H     -1.33100000    -12.46300000     -0.10300000
H     -2.54700000    -12.07000000     -0.91500000
O      4.24200000     -2.34300000      2.60200000
H      5.03700000     -2.50600000      3.11000000
H      4.16000000     -1.39000000      2.58500000
O     -1.47300000      4.98700000      2.92900000
H     -2.08200000      4.61400000      3.56700000
H     -1.97200000      5.68100000      2.49900000
O     -9.20000000     -2.67700000      3.33500000
H     -9.03900000     -2.82200000      2.40200000
H     -8.76000000     -3.40800000      3.77000000
O      3.57700000    -15.01900000     -2.64400000
H      3.81900000    -14.11900000     -2.86100000
H      4.01200000    -15.55100000     -3.31100000
O     -5.00100000     -7.83500000      9.47900000
H     -5.11800000     -7.03300000      8.97000000
H     -4.33300000     -8.32700000      9.00200000
O     10.21900000    -10.96900000     -3.94000000
H     10.63700000    -11.81700000     -4.08700000
H     10.32300000    -10.50300000     -4.77000000
O    -10.91500000     -0.84700000     -8.74000000
H    -10.47600000     -1.53400000     -8.23700000
H    -10.28800000     -0.61400000     -9.42400000
O      0.92000000    -12.21500000     -1.62600000
H      1.67800000    -11.81100000     -2.04700000
H      0.19300000    -11.62500000     -1.82400000
O     -2.49700000     -6.22700000     12.81000000
H     -3.14400000     -6.83800000     12.45800000
H     -2.46200000     -6.42800000     13.74500000
O      4.07000000      8.18400000     -2.73500000
H      4.02500000      8.32000000     -1.78800000
H      4.85200000      7.64700000     -2.86300000
O     -4.14600000      2.14000000     -0.93000000
H     -4.33300000      2.96500000     -1.37800000
H     -4.82900000      1.54200000     -1.23500000
O      3.60400000      1.00200000    -17.69000000
H      4.19400000      1.56400000    -18.19200000
H      3.94900000      1.02900000    -16.79700000
O      1.16000000     -9.40900000     10.51500000
H      1.89500000    -10.02000000     10.46700000
H      0.38700000     -9.95100000     10.35800000
O     -0.95200000    -12.55100000      1.90400000
H     -1.06600000    -13.34600000      2.42600000
H     -0.01000000    -12.38400000      1.92500000
O     -5.04300000      8.89400000     -3.92300000
H     -4.39900000      9.59900000     -3.86200000
H     -5.65900000      9.07000000     -3.21200000
O      5.96100000     -3.04200000     14.77600000
H      5.01700000     -2.98500000     14.62700000
H      6.25900000     -2.13300000     14.77600000
O     -5.66200000     -1.77900000     -0.05200000
H     -6.03100000     -1.50100000     -0.89000000
H     -5.60600000     -2.73200000     -0.11900000
O    -12.56000000     -0.06000000     -6.70200000
H    -11.96100000     -0.37300000     -7.37900000
H    -12.77400000      0.83500000     -6.96700000
O     -7.02800000     -3.17800000     -7.38100000
H     -6.81900000     -2.70100000     -8.18400000
H     -6.71900000     -2.60800000     -6.67700000
O      6.95200000      5.05100000    -13.53500000
H      7.67300000      4.42200000    -13.49900000
H      6.81300000      5.20100000    -14.47000000
O      2.55400000    -10.00500000     -9.10500000
H      3.04100000     -9.64400000     -8.36500000
H      2.12200000     -9.24700000     -9.50000000
O     15.94900000     -4.86400000     -2.17100000
H     15.90700000     -5.81900000     -2.12300000
H     15.42400000     -4.63900000     -2.93800000
O      9.75100000      3.47600000     14.91800000
H      9.72300000      3.06600000     14.05300000
H      9.10400000      4.18000000     14.87000000
O      1.88300000      5.90400000     -4.49000000
H      2.18500000      6.40400000     -5.24800000
H      2.54100000      6.07000000     -3.81500000
O     -9.95400000     13.51400000      5.21500000
H     -9.75700000     13.17900000      4.34000000
H     -9.25500000     13.16600000      5.76800000
O      7.74000000     -0.54200000     14.71800000
H      7.56200000      0.35300000     15.00600000
H      7.63600000     -0.51300000     13.76700000
O     12.61100000     -5.68300000     -1.56300000
H     12.77700000     -5.06200000     -0.85400000
H     11.80500000     -5.37000000     -1.97200000
O     -0.67400000      3.45700000     -5.73900000
H      0.15600000      3.92700000     -5.81600000
H     -0.49900000      2.59800000     -6.12200000
O     -1.78100000    -10.42000000     -5.00500000
H     -2.09800000    -10.36400000     -4.10400000
H     -1.85000000     -9.52500000     -5.33900000
O    -13.50000000     -0.01500000     -0.70600000
H    -13.20300000      0.26100000      0.16200000
H    -12.69500000     -0.22200000     -1.18000000
O      0.17100000      6.51200000     16.10300000
H      0.33100000      7.37500000     15.72100000
H      0.96700000      6.31900000     16.59900000
O     -0.22700000    -14.00700000     11.14700000
H     -0.95000000    -14.59200000     11.37300000
H      0.01300000    -14.25600000     10.25500000
O      3.14200000      4.59800000    -12.61000000
H      2.61400000      4.96300000    -11.90000000
H      3.88400000      4.18500000    -12.16800000
O     -0.60400000      4.55000000     -0.47100000
H     -0.85700000      4.20300000      0.38400000
H      0.34400000      4.42000000     -0.51100000
O      1.90200000     -3.19100000    -12.73200000
H      2.60200000     -3.29200000    -12.08700000
H      1.09500000     -3.28100000    -12.22500000
O      5.08700000      1.31000000      4.82800000
H      4.82000000      2.18800000      5.09800000
H      4.32500000      0.76000000      5.01000000
O      4.57400000     -6.16100000    -13.45000000
H      4.54400000     -6.37700000    -14.38200000
H      5.41400000     -5.71800000    -13.33400000
O      2.72800000     14.47900000      8.05300000
H      3.65500000     14.70100000      7.96200000
H      2.45700000     14.21700000      7.17400000
O     -3.02400000      5.08700000     -6.00700000
H     -2.23200000      4.62400000     -5.73500000
H     -3.45200000      5.33300000     -5.18700000
O    -14.34800000     -5.81200000      8.85400000
H    -14.37500000     -4.94400000      8.45200000
H    -14.94300000     -5.74900000      9.60200000
O     -6.99400000     -0.34500000    -13.29300000
H     -6.67200000      0.24200000    -13.97700000
H     -6.90200000     -1.22200000    -13.66700000
O      6.52100000      8.45600000    -13.32000000
H      6.90700000      8.07800000    -12.53000000
H      5.89200000      7.79900000    -13.61800000
O      0.14300000     17.40800000      3.91300000
H     -0.34000000     18.19400000      4.16900000
H     -0.26700000     16.70200000      4.41200000
O     10.62700000      7.82900000     -3.14100000
H     11.31800000      7.78900000     -2.47900000
H     10.47200000      6.91600000     -3.38200000
O      7.42900000     -7.42800000    -14.12600000
H      8.31900000     -7.77900000    -14.09200000
H      7.37400000     -6.84000000    -13.37300000
