# Supplementary material for: Integrated Multiscale Multilevel Approach to Open Shell Molecular Systems
Source: J Chem Theory Comput. 2023 Feb 13;19(5):1446–56. doi: 10.1021/acs.jctc.2c00805 (PMC10018740; doi:10.1021/acs.jctc.2c00805)
Supplement: Supplementary file 2 — ct2c00805_si_002.zip [file ct2c00805_si_002.zip › structures/PROXYL/frame191.xyz]

2609

C      0.88900000     -1.84400000      0.47700000
H      1.89100000     -1.86400000      0.04800000
H      0.60700000     -2.83200000      0.84000000
C     -0.12100000     -1.21500000     -0.44900000
C      0.16400000     -1.72800000     -1.89400000
H      1.09700000     -1.36000000     -2.32000000
H     -0.64800000     -1.47400000     -2.57500000
H      0.07600000     -2.81200000     -1.81200000
C     -1.50000000     -1.63800000      0.02900000
H     -1.49900000     -2.72500000      0.10800000
H     -1.79500000     -1.26600000      1.01000000
H     -2.21500000     -1.35200000     -0.74100000
N      0.05000000      0.24200000     -0.20900000
O     -0.45400000      1.14300000     -0.99100000
C      0.76900000      0.64600000      1.01100000
C      2.12500000      1.22800000      0.57400000
H      2.63200000      0.66300000     -0.20800000
H      1.96800000      2.24100000      0.20300000
H      2.77800000      1.24300000      1.44600000
C     -0.01800000      1.52100000      1.99500000
H     -0.90900000      0.99000000      2.32700000
H     -0.19100000      2.52100000      1.59700000
H      0.53100000      1.73000000      2.91400000
C      0.88400000     -0.73300000      1.58800000
H      1.67600000     -0.89900000      2.31700000
H      0.01600000     -0.96100000      2.20600000
O      5.71800000      0.48600000      1.99900000
H      5.42700000     -0.28700000      1.51500000
H      6.39800000      0.87200000      1.44800000
O      1.25700000      4.37200000      2.71500000
H      1.03000000      4.84500000      3.51600000
H      0.50900000      4.51100000      2.13400000
O     -1.98800000      6.53700000     12.14800000
H     -1.16700000      6.07600000     12.31900000
H     -2.62600000      6.11000000     12.72000000
O     -4.18900000      1.73100000     -5.99900000
H     -4.02900000      2.30100000     -5.24600000
H     -4.26300000      2.33100000     -6.74100000
O      7.98700000     -1.77200000     -2.02400000
H      8.21500000     -1.36000000     -1.19100000
H      7.75300000     -2.67000000     -1.79100000
O    -11.06500000     10.81000000     -9.62100000
H    -10.43500000     10.17700000     -9.96400000
H    -11.59400000     10.30900000     -9.00000000
O     -1.65700000     -3.18000000     -9.62100000
H     -2.47200000     -3.44600000     -9.19700000
H     -1.87800000     -2.36900000    -10.07900000
O     -4.25800000     -5.83700000     -0.21300000
H     -4.44800000     -4.91300000     -0.37200000
H     -4.42600000     -5.95900000      0.72100000
O    -15.02900000     -4.95300000      1.18400000
H    -14.91500000     -4.00900000      1.07700000
H    -15.14600000     -5.28300000      0.29300000
O      3.34300000     -5.91100000     14.84100000
H      3.71500000     -6.76000000     15.08000000
H      3.75900000     -5.69400000     14.00700000
O     13.75700000     -1.55500000     -3.76900000
H     14.28900000     -1.03500000     -3.16700000
H     14.02800000     -1.26600000     -4.64000000
O     -5.48700000    -15.88800000      4.96700000
H     -6.29900000    -16.37900000      5.09600000
H     -5.32200000    -15.47300000      5.81400000
O      7.45500000     -4.17100000      7.08700000
H      8.26100000     -4.66800000      6.94400000
H      7.42700000     -3.54800000      6.36100000
O      6.34200000      5.26300000      5.92200000
H      7.08600000      5.66100000      5.47200000
H      5.98400000      5.96700000      6.46300000
O      3.21200000      2.44400000    -11.91400000
H      3.16200000      1.48800000    -11.93900000
H      3.04700000      2.71600000    -12.81700000
O      2.66800000      9.98400000     -3.78000000
H      2.06400000     10.60100000     -4.19300000
H      2.29900000      9.12200000     -3.97400000
O     -1.22400000     14.75700000      2.88000000
H     -1.74100000     15.56300000      2.86500000
H     -1.87500000     14.05700000      2.93300000
O      2.79700000      2.31800000     13.16300000
H      2.75600000      1.61800000     13.81600000
H      2.32800000      1.96700000     12.40600000
O     -0.21500000     -3.56000000     -4.79600000
H     -0.84300000     -4.27400000     -4.68800000
H     -0.41000000     -2.95900000     -4.07800000
O    -16.79800000     -1.58800000      3.36400000
H    -16.34000000     -0.87700000      2.91700000
H    -17.22800000     -2.07500000      2.66100000
O     14.47300000     -5.26500000     -3.63000000
H     15.14600000     -5.24100000     -4.31000000
H     14.88400000     -5.73500000     -2.90400000
O     -0.94300000    -14.43800000      3.62700000
H     -1.57400000    -14.92200000      3.09400000
H     -0.47500000    -15.11400000      4.11700000
O      7.51200000     -9.99700000     -1.64100000
H      7.20900000     -9.53800000     -2.42400000
H      7.54600000    -10.91800000     -1.90000000
O     -0.38800000     -0.17700000     -5.12700000
H      0.48100000      0.03800000     -5.46500000
H     -0.87100000      0.64800000     -5.16300000
O     -7.85900000      2.68400000     -7.70600000
H     -7.35600000      3.00500000     -8.45400000
H     -7.30400000      2.00900000     -7.31500000
O     -4.31900000      2.69400000    -10.53000000
H     -4.51500000      2.50900000    -11.44800000
H     -3.78600000      3.48800000    -10.55400000
O      4.17500000     16.39400000     -6.20400000
H      4.79200000     15.84600000     -6.68800000
H      3.94400000     17.09200000     -6.81700000
O     -7.16000000     -8.65200000      1.27300000
H     -7.61500000     -9.10500000      0.56300000
H     -7.21300000     -7.72500000      1.04000000
O      4.49300000     10.81900000     -1.81300000
H      4.68200000     10.03300000     -1.30100000
H      3.83900000     10.53700000     -2.45300000
O     -0.53200000     10.16200000      2.52400000
H      0.36400000     10.49900000      2.54100000
H     -0.64800000      9.83800000      1.63000000
O    -14.50600000     -0.55600000      6.26100000
H    -14.77600000     -1.46600000      6.13600000
H    -15.10800000     -0.05000000      5.71400000
O      1.88900000    -10.07400000    -11.50400000
H      2.47000000     -9.31400000    -11.51900000
H      1.70800000    -10.25600000    -12.42600000
O    -13.47900000      0.49900000      8.72500000
H    -13.79600000     -0.02300000      9.46200000
H    -14.05700000      0.26300000      7.99900000
O    -14.80100000      3.10400000      8.22600000
H    -14.32000000      3.78300000      7.75300000
H    -14.30800000      2.30000000      8.05900000
O    -10.58700000      7.34000000    -11.70600000
H    -10.87700000      6.64200000    -11.11800000
H    -10.78200000      7.01000000    -12.58300000
O      1.40800000     17.84200000      2.10000000
H      1.18900000     17.37600000      2.90700000
H      0.79000000     17.50400000      1.45200000
O      7.91600000    -10.72200000     -5.36600000
H      7.26400000    -11.36200000     -5.65100000
H      8.25800000    -10.35000000     -6.17900000
O     11.52400000      3.20200000     11.44800000
H     11.04900000      3.70300000     12.11100000
H     12.42300000      3.52500000     11.50200000
O     -3.84100000      8.63600000      5.78500000
H     -3.00800000      8.20500000      5.98000000
H     -4.47000000      8.21700000      6.37300000
O     -0.72700000     12.90800000     -3.14900000
H     -1.62400000     12.58600000     -3.23700000
H     -0.19800000     12.28200000     -3.64500000
O     14.32400000      9.64500000      5.09000000
H     13.87600000      9.28300000      4.32600000
H     13.92600000     10.50700000      5.21500000
O      4.73800000     -2.82200000     -4.46200000
H      4.43400000     -2.74100000     -5.36600000
H      5.14000000     -1.97500000     -4.26700000
O      9.90000000      3.37800000    -12.41300000
H      9.17700000      3.54300000    -11.80800000
H     10.40400000      2.67800000    -12.00000000
O      0.90300000     -2.30100000     18.36800000
H      1.85400000     -2.21500000     18.43400000
H      0.76200000     -2.77400000     17.54700000
O      6.56400000     10.83800000     -3.65400000
H      7.38500000     10.39300000     -3.44100000
H      6.15800000     11.01100000     -2.80400000
O     -6.02400000     -0.74400000     -0.46900000
H     -5.48500000     -1.03700000      0.26700000
H     -6.77700000     -0.31900000     -0.06000000
O     -4.11300000     13.33900000      8.48000000
H     -3.82400000     13.40300000      9.39000000
H     -3.59300000     12.62300000      8.11400000
O    -15.90400000      5.98200000     -0.93600000
H    -16.53800000      5.50500000     -0.40100000
H    -16.33100000      6.07800000     -1.78700000
O      6.36400000     -3.56300000      9.51600000
H      6.55100000     -3.85500000      8.62400000
H      7.12700000     -3.04000000      9.76100000
O    -10.41200000     10.03000000     11.72200000
H    -11.17600000      9.98100000     11.14700000
H     -9.72600000      9.55800000     11.24900000
O      6.03400000     12.27300000     12.31800000
H      6.70400000     11.62300000     12.10800000
H      5.61000000     12.45700000     11.48000000
O    -13.27800000     -8.49600000     -9.52400000
H    -13.97400000     -8.72200000    -10.14100000
H    -13.06000000     -7.58700000     -9.73100000
O     -9.51100000      7.31100000     -6.69400000
H     -9.45000000      7.65300000     -5.80200000
H    -10.43000000      7.06200000     -6.79200000
O      6.77600000     -2.05500000      5.30600000
H      6.26900000     -1.95500000      4.50000000
H      6.23400000     -1.65100000      5.98300000
O      5.66200000     14.97800000     -7.73100000
H      6.39300000     14.64800000     -7.21000000
H      6.02900000     15.10400000     -8.60700000
O    -11.91600000     -7.71300000     11.74500000
H    -12.72200000     -7.95900000     12.19800000
H    -12.20600000     -7.41700000     10.88300000
O     -8.73900000      8.65700000      9.85200000
H     -9.46900000      8.53000000      9.24600000
H     -8.03600000      9.01400000      9.30900000
O    -11.45200000     -8.72200000      2.95600000
H    -10.59000000     -8.62700000      3.36100000
H    -12.03000000     -8.17700000      3.48900000
O      0.41000000      7.18800000      1.98000000
H      0.96900000      7.65200000      2.60300000
H      0.72300000      7.47100000      1.12100000
O      5.16300000     -0.25600000     -1.61900000
H      5.29500000     -0.82300000     -0.85900000
H      6.02400000     -0.20700000     -2.03300000
O      0.38200000      1.50900000     17.21100000
H      0.22600000      1.24500000     16.30500000
H      0.84000000      2.34600000     17.14200000
O     10.85200000      5.19800000     -2.49500000
H     10.30400000      5.91400000     -2.17300000
H     10.87300000      4.56900000     -1.77400000
O     -5.20600000    -13.10200000     -7.72100000
H     -4.74800000    -13.03000000     -6.88300000
H     -4.50600000    -13.17000000     -8.37100000
O      6.43400000     -5.59200000      2.38900000
H      5.57100000     -5.40800000      2.76200000
H      6.69500000     -6.42100000      2.79100000
O     14.33700000     -7.55100000     -1.98200000
H     14.50100000     -8.49000000     -1.89300000
H     13.43000000     -7.49300000     -2.28100000
O     -0.68000000     -2.50100000     10.66400000
H     -1.17900000     -2.11900000     11.38600000
H     -0.68100000     -3.44100000     10.84300000
O     -9.34200000     -8.35400000      5.11100000
H     -9.11700000     -7.45700000      4.86400000
H     -9.11700000     -8.41100000      6.04000000
O     -1.74500000      4.56400000     -5.49500000
H     -0.98700000      5.03200000     -5.14500000
H     -1.93300000      3.88900000     -4.84300000
O     -5.34600000      7.96000000     -5.82200000
H     -4.59400000      8.18700000     -6.36900000
H     -5.96600000      7.55000000     -6.42500000
O      7.66400000     -9.57100000      6.08200000
H      7.72900000    -10.38600000      5.58400000
H      8.56700000     -9.25700000      6.14700000
O     -7.95200000     -8.35000000     -9.38500000
H     -7.53700000     -7.64900000     -8.88100000
H     -8.87100000     -8.09000000     -9.44400000
O     -3.19200000      6.35300000     -3.96400000
H     -2.74700000      6.35000000     -4.81200000
H     -3.44000000      5.43900000     -3.82100000
O     16.50100000     -2.88700000      5.08100000
H     17.43000000     -2.89800000      5.31100000
H     16.11700000     -3.59400000      5.60000000
O      9.29200000     -1.21600000      4.52100000
H      8.49400000     -1.63400000      4.84400000
H      9.08900000     -0.28000000      4.52100000
O     -2.85100000    -11.91800000     -9.18300000
H     -2.22000000    -11.21300000     -9.33200000
H     -2.80900000    -12.44900000     -9.97800000
O     -4.43100000      6.82400000      0.85300000
H     -4.09800000      6.96300000     -0.03300000
H     -3.77400000      7.22400000      1.42200000
O    -12.95700000      1.10200000     -5.37600000
H    -12.57900000      0.45900000     -5.97500000
H    -13.10000000      1.87900000     -5.91600000
O      8.46200000     -4.20000000    -10.52800000
H      8.88100000     -3.34200000    -10.60300000
H      8.30200000     -4.46900000    -11.43200000
O      3.09200000      0.02200000     15.26200000
H      2.18200000      0.24900000     15.06900000
H      3.18300000     -0.88200000     14.96200000
O    -11.52800000      1.19600000     -0.85400000
H    -10.58100000      1.33000000     -0.90900000
H    -11.84600000      1.94100000     -0.34600000
O      6.08200000     -7.85600000     11.63300000
H      5.96400000     -8.26100000     10.77400000
H      6.84300000     -8.30100000     12.00500000
O      2.54400000     11.63000000     -9.70400000
H      3.29000000     11.03600000     -9.78700000
H      2.54900000     11.89300000     -8.78300000
O    -12.54100000     -8.14000000     -5.67200000
H    -11.72600000     -8.59800000     -5.87700000
H    -12.30400000     -7.53100000     -4.97300000
O      0.64300000     11.58400000      7.60700000
H      0.09200000     11.89200000      6.88700000
H      1.19500000     12.33600000      7.82300000
O      0.01500000     13.97500000      5.24500000
H     -0.41000000     14.43800000      4.52300000
H      0.81200000     13.61000000      4.86000000
O    -13.60500000      7.50300000     -0.86400000
H    -14.49900000      7.17500000     -0.96100000
H    -13.71000000      8.43800000     -0.69000000
O      0.11500000    -12.55400000      5.24800000
H     -0.05800000    -13.06100000      6.04200000
H     -0.27400000    -13.07200000      4.54400000
O      7.69100000      1.31500000    -14.76600000
H      8.61200000      1.57700000    -14.78200000
H      7.52100000      0.98300000    -15.64800000
O      1.95800000      5.54200000     -9.62900000
H      2.77700000      5.31000000    -10.06700000
H      1.28300000      5.39900000    -10.29300000
O     14.91700000      8.03700000     -2.24900000
H     14.33100000      7.28100000     -2.29300000
H     15.64900000      7.80500000     -2.82000000
O     -9.06100000     -0.45600000    -11.92700000
H     -9.47600000     -1.19900000    -11.48900000
H     -8.22300000     -0.35000000    -11.47600000
O    -15.64500000      5.90200000     -6.92800000
H    -15.88000000      5.17700000     -6.34900000
H    -14.80000000      6.20800000     -6.59800000
O     -2.45000000    -13.97500000     -0.52700000
H     -2.13200000    -14.61000000     -1.17000000
H     -1.65800000    -13.54500000     -0.20400000
O     -1.53000000     -7.54000000      1.57200000
H     -1.31600000     -7.58200000      0.64000000
H     -2.31800000     -8.07600000      1.66100000
O    -10.25600000      4.77600000      5.26800000
H    -10.46500000      4.11900000      4.60400000
H     -9.53700000      5.28100000      4.88900000
O     12.51200000      4.36500000      5.63600000
H     11.65100000      4.70200000      5.88400000
H     12.32700000      3.69800000      4.97500000
O     -3.36800000      3.70300000      3.63200000
H     -2.70400000      4.09700000      3.06600000
H     -2.93900000      2.93200000      4.00300000
O     -3.91800000      0.58600000     -9.00400000
H     -4.73100000      0.08300000     -9.04200000
H     -4.01400000      1.24900000     -9.68800000
O      6.41600000      7.49800000    -14.92500000
H      5.94600000      6.73300000    -15.25800000
H      7.29200000      7.42500000    -15.30400000
O     -0.16300000     -9.69700000      3.11400000
H     -0.51500000     -9.26600000      2.33500000
H     -0.82500000    -10.34800000      3.34700000
O    -14.42100000     -1.53200000     -3.43800000
H    -13.50600000     -1.30800000     -3.26900000
H    -14.92100000     -0.82200000     -3.03600000
O     10.78300000     10.97100000      4.29700000
H     10.38000000     11.46800000      3.58500000
H     10.70900000     11.54400000      5.06000000
O     -2.48500000      7.69200000      2.70500000
H     -1.63100000      8.12200000      2.66900000
H     -2.65300000      7.57000000      3.64000000
O      4.92800000      8.06000000     13.25200000
H      4.19200000      7.45000000     13.30200000
H      4.60800000      8.77900000     12.70800000
O     -9.87500000    -12.72300000      1.97600000
H     -9.19300000    -13.39200000      2.03300000
H     -9.73900000    -12.17600000      2.75000000
O     -6.75800000      6.25100000    -12.49200000
H     -6.83700000      7.16600000    -12.22200000
H     -5.81500000      6.08200000    -12.48900000
O     -2.26100000    -11.40500000      3.73600000
H     -2.40000000    -12.05100000      4.42800000
H     -3.14300000    -11.14000000      3.47500000
O     15.55700000      6.87200000      4.69500000
H     15.95400000      7.73100000      4.84000000
H     16.25300000      6.24800000      4.90300000
O     11.25700000      8.11200000     -1.35300000
H     11.31200000      7.23900000     -0.96300000
H     12.03800000      8.56500000     -1.03600000
O    -11.86500000     -1.90900000      6.18000000
H    -12.00900000     -2.19400000      5.27800000
H    -12.66000000     -1.42700000      6.40900000
O     -4.65500000     -6.19000000     16.92300000
H     -4.71600000     -7.04300000     17.35200000
H     -4.94900000     -6.35100000     16.02700000
O      0.80100000     16.24900000     -1.96500000
H      0.28100000     16.25700000     -1.16100000
H      1.70300000     16.13700000     -1.66600000
O     11.62900000      2.64600000     -9.88200000
H     11.71100000      2.59300000     -8.93000000
H     11.69400000      1.73900000    -10.18000000
O      3.74300000    -14.18100000     -0.34200000
H      4.32800000    -14.93900000     -0.35900000
H      3.11700000    -14.37600000      0.35400000
O     -0.16800000      0.41900000    -13.40200000
H      0.77400000      0.24900000    -13.41000000
H     -0.47100000      0.12500000    -14.26200000
O     16.80300000     -1.98600000     -4.83400000
H     17.08500000     -1.40200000     -5.53800000
H     16.35900000     -1.41200000     -4.21000000
O    -11.71700000     -0.65300000     -3.00500000
H    -11.32200000      0.00100000     -3.58200000
H    -11.82900000     -0.19800000     -2.17000000
O      0.79200000     14.32600000     -5.76500000
H      1.57500000     14.71600000     -5.37500000
H      0.98200000     14.29400000     -6.70300000
O     -6.30800000     -6.68600000      8.45300000
H     -5.48900000     -6.87300000      8.91100000
H     -6.09500000     -5.95800000      7.87000000
O     10.02900000     -8.34800000      6.25700000
H     10.72300000     -8.53800000      5.62600000
H     10.27600000     -8.84000000      7.04000000
O      0.02500000     -7.86800000     12.56600000
H     -0.77400000     -7.78500000     13.08600000
H     -0.16500000     -8.57200000     11.94500000
O      0.15600000     16.18300000      7.69000000
H      1.10000000     16.12600000      7.83600000
H     -0.21200000     15.47800000      8.22400000
O     -9.16400000     10.91100000      1.89400000
H     -9.69600000     10.17300000      1.59600000
H     -9.03100000     10.74800000      2.82800000
O     11.82000000      5.94200000      0.84900000
H     12.36900000      5.25900000      0.46500000
H     12.35700000      6.31700000      1.54700000
O      1.81300000      7.04700000      9.36300000
H      1.72100000      6.92900000     10.30800000
H      2.58300000      7.60600000      9.26500000
O      3.46100000    -15.43000000     -9.15600000
H      3.29800000    -16.30300000     -9.51600000
H      2.58900000    -15.08900000     -8.95300000
O     15.19800000      3.59400000     -2.21000000
H     15.05300000      3.09900000     -1.40400000
H     15.39100000      2.92700000     -2.86900000
O      4.38500000     -0.12900000     11.52300000
H      5.22100000      0.00500000     11.07700000
H      4.34500000     -1.07300000     11.67700000
O     -4.87400000     -6.88200000    -16.63400000
H     -4.11200000     -6.37000000    -16.90400000
H     -5.33900000     -6.31300000    -16.02000000
O     -7.64600000     -3.81300000      6.33100000
H     -8.17100000     -4.38100000      5.76600000
H     -8.18900000     -3.03600000      6.45900000
O     -3.92600000     10.60600000     12.88100000
H     -3.69300000     11.40300000     12.40400000
H     -3.28200000      9.95800000     12.59400000
O    -13.83500000      9.91200000      0.53500000
H    -13.29500000     10.67100000      0.31400000
H    -13.45300000      9.57300000      1.34500000
O     11.37100000    -13.99900000      0.15100000
H     11.46200000    -13.65000000      1.03800000
H     10.64900000    -13.49800000     -0.23000000
O      2.45300000      5.59600000     -1.70900000
H      3.32800000      5.77800000     -2.05200000
H      2.57500000      5.53400000     -0.76200000
O      2.46500000     -5.43100000     -6.07700000
H      2.25200000     -4.51100000     -6.23400000
H      3.28400000     -5.40700000     -5.58300000
O     10.45700000      4.80200000     13.26400000
H     10.92800000      5.58600000     13.54600000
H      9.77800000      4.67900000     13.92700000
O     -4.98300000     -7.11500000      4.24900000
H     -5.81100000     -6.86500000      4.65800000
H     -5.07400000     -8.05300000      4.07900000
O    -14.11600000      1.25900000     -0.18800000
H    -13.20800000      1.01400000     -0.36200000
H    -14.23900000      2.07800000     -0.66700000
O     -3.46200000     -9.33500000      1.61500000
H     -3.89200000     -9.76100000      0.87400000
H     -4.18200000     -9.01600000      2.15900000
O     -9.14400000     12.11600000     -5.29400000
H     -8.57500000     11.35700000     -5.42200000
H     -8.59800000     12.86600000     -5.53100000
O     -6.20900000      9.57800000      3.33700000
H     -6.99600000     10.07100000      3.56700000
H     -6.53000000      8.84800000      2.80700000
O     -8.62300000     -8.99400000     -1.14800000
H     -8.29400000     -9.10800000     -2.03900000
H     -9.57500000     -9.02500000     -1.23800000
O     -1.04600000    -10.82100000     -1.56100000
H     -0.71400000    -11.38400000     -0.86200000
H     -0.26600000    -10.39400000     -1.91500000
O      1.90300000      0.02400000      8.28300000
H      1.91400000     -0.93200000      8.31800000
H      1.39800000      0.28600000      9.05400000
O      5.19300000      5.42700000      3.52800000
H      5.67900000      5.39400000      4.35200000
H      5.47800000      4.64800000      3.05000000
O      2.72500000     -8.94900000     13.09200000
H      1.91300000     -8.57600000     12.74900000
H      3.22400000     -9.19400000     12.31200000
O      9.77200000      8.11500000     12.46400000
H      9.14500000      7.39400000     12.52800000
H     10.34200000      7.87200000     11.73400000
O      5.24100000    -14.02400000      9.02800000
H      5.84400000    -14.60600000      8.56600000
H      5.18800000    -13.24500000      8.47500000
O      6.98800000    -14.87600000     -0.59700000
H      7.73600000    -15.47000000     -0.53600000
H      6.22400000    -15.45300000     -0.61700000
O    -18.21200000     -1.90000000      0.93900000
H    -18.89500000     -1.42900000      1.41700000
H    -17.75700000     -1.22100000      0.44100000
O     -3.04200000      3.30100000     -0.47500000
H     -2.28000000      2.72100000     -0.48400000
H     -3.72000000      2.79700000     -0.02600000
O     -5.28600000    -15.59400000      2.44000000
H     -5.20700000    -15.42500000      3.37900000
H     -5.92100000    -16.30700000      2.37800000
O    -10.78100000     -2.41200000     13.72800000
H    -10.41500000     -1.78100000     13.10800000
H    -10.90900000     -3.20700000     13.21200000
O    -13.33900000    -11.95900000      5.25500000
H    -13.04500000    -11.04800000      5.27300000
H    -13.42100000    -12.20300000      6.17700000
O     -2.84500000     -3.39400000     15.31500000
H     -2.52200000     -4.11500000     15.85600000
H     -3.69700000     -3.69600000     14.99900000
O     -1.33400000    -15.22200000     -2.78400000
H     -1.17800000    -15.86800000     -3.47300000
H     -0.47700000    -15.09800000     -2.37500000
O    -10.51900000      7.34500000      2.63600000
H    -10.31200000      7.67100000      1.76000000
H     -9.67600000      7.06800000      2.99400000
O      5.99600000     -8.59600000      8.76000000
H      6.64500000     -8.83600000      8.09800000
H      5.21700000     -8.36000000      8.25600000
O      2.95800000      5.42300000      0.79300000
H      2.44900000      5.37500000      1.60200000
H      3.73900000      4.89900000      0.97000000
O     -4.37600000      9.53500000    -15.01500000
H     -4.92100000      9.69500000    -14.24500000
H     -4.37600000     10.36900000    -15.48600000
O     -0.36900000     -1.89000000      8.01800000
H     -0.12500000     -2.09700000      8.92000000
H      0.06200000     -2.56300000      7.49200000
O      1.78400000     -0.98600000      5.37400000
H      1.44700000     -0.86800000      6.26200000
H      1.00500000     -0.98400000      4.81900000
O     -3.31400000     14.41000000     -3.72300000
H     -2.93100000     13.66100000     -4.17900000
H     -2.59600000     15.03900000     -3.65100000
O      5.14400000     -0.65800000      7.89700000
H      4.90400000     -1.57200000      8.05000000
H      4.33000000     -0.24100000      7.61500000
O     -7.42700000     -6.14600000      0.33400000
H     -6.66900000     -5.92100000     -0.20600000
H     -8.09500000     -6.41900000     -0.29500000
O      3.92900000    -12.48600000    -10.29400000
H      4.14500000    -13.37500000    -10.57600000
H      3.05500000    -12.56200000     -9.91300000
O     10.68700000     -3.33900000      5.84200000
H     11.25300000     -2.88900000      6.46900000
H     10.27600000     -2.63400000      5.34100000
O    -11.38800000    -11.94700000     -5.61300000
H    -11.91500000    -11.52500000     -6.29100000
H    -10.49400000    -11.92600000     -5.95600000
O     -2.65600000    -15.63900000      1.81200000
H     -2.72600000    -15.03700000      1.07100000
H     -3.56300000    -15.82200000      2.05900000
O     10.38500000      0.78500000     -0.47000000
H     10.02100000     -0.03300000     -0.13100000
H     10.20500000      0.75500000     -1.41000000
O     -7.30900000      9.97500000     -5.08600000
H     -6.50200000      9.58300000     -5.42000000
H     -7.85400000      9.22800000     -4.83900000
O      2.80700000     -0.20300000    -13.17000000
H      2.92500000      0.49700000    -13.81200000
H      3.40800000     -0.89200000    -13.45400000
O     -7.90400000     -6.43000000     -3.33300000
H     -7.03500000     -6.51800000     -2.94200000
H     -8.50100000     -6.40000000     -2.58500000
O    -12.07000000      2.79100000    -11.75100000
H    -12.10100000      2.46600000    -12.65100000
H    -12.78200000      2.33300000    -11.30600000
O     -3.98900000      9.34100000     -3.65400000
H     -3.25700000      9.00400000     -3.13700000
H     -4.19000000      8.63800000     -4.27200000
O      9.02800000      0.71300000     12.10000000
H      8.26800000      1.11000000     12.52500000
H      9.52300000      0.31600000     12.81600000
O     -6.54200000    -16.03500000     -4.03200000
H     -6.23900000    -16.67300000     -4.67900000
H     -7.48200000    -15.95700000     -4.19500000
O     -4.99500000     -9.59300000    -13.18900000
H     -5.26500000    -10.48100000    -12.95400000
H     -5.57100000     -9.02500000    -12.67600000
O      1.96800000    -14.13400000      1.83700000
H      1.37600000    -14.75400000      2.26300000
H      1.67000000    -13.27500000      2.13500000
O      2.65500000     12.97400000      4.33800000
H      2.99900000     12.12000000      4.07900000
H      2.50100000     13.43100000      3.51100000
O     -3.97200000     17.12300000      2.64900000
H     -4.06300000     16.25300000      2.26100000
H     -4.64500000     17.15400000      3.32900000
O      5.73900000      8.22200000      1.63000000
H      5.35000000      7.46000000      2.06100000
H      6.38400000      8.54800000      2.25800000
O      5.43200000     -1.79400000     -7.35100000
H      5.11500000     -2.09400000     -8.20300000
H      6.22600000     -2.30600000     -7.19800000
O     -9.89100000      1.30600000     -4.09900000
H     -9.55500000      0.54400000     -4.57000000
H     -9.10800000      1.80100000     -3.85500000
O     -4.07200000      6.71700000     16.64700000
H     -3.99600000      7.34800000     15.93100000
H     -4.57300000      7.17700000     17.31900000
O     -1.38900000      4.95900000      1.57400000
H     -1.27400000      5.89100000      1.75900000
H     -2.09700000      4.92800000      0.93100000
O      3.98700000     15.74100000      5.08300000
H      3.20200000     15.46400000      4.60900000
H      3.68600000     15.88500000      5.98000000
O     17.67100000      0.28900000      3.86900000
H     18.04000000      0.30100000      4.75200000
H     16.78900000     -0.06500000      3.98200000
O     -6.35200000    -15.66100000     -7.18800000
H     -6.24200000    -14.83600000     -7.65900000
H     -6.43400000    -16.32100000     -7.87600000
O    -14.82000000    -10.97900000     -3.30400000
H    -14.98800000    -11.26500000     -2.40600000
H    -13.87100000    -11.04900000     -3.40500000
O     15.13000000      0.17300000      5.76700000
H     15.80600000     -0.43000000      6.07900000
H     14.31500000     -0.32300000      5.84300000
O     -1.06200000     -1.43800000      4.52700000
H     -2.00300000     -1.40100000      4.35800000
H     -0.76400000     -2.21600000      4.05600000
O     -7.54000000      8.25500000     -1.09500000
H     -7.26000000      7.77700000     -1.87600000
H     -7.23400000      9.15000000     -1.24000000
O      9.69800000     -1.21100000     14.16800000
H      9.58900000     -1.76200000     13.39300000
H      8.80900000     -1.08200000     14.49800000
O      7.99800000     -5.08600000    -12.93800000
H      8.72900000     -4.83000000    -13.50100000
H      7.45500000     -5.64800000    -13.49100000
O     15.60000000     -0.46400000      0.46200000
H     15.52200000     -1.09000000      1.18200000
H     14.79700000     -0.58200000     -0.04600000
O      1.21300000    -10.29600000     15.30000000
H      1.78200000    -10.13800000     16.05300000
H      1.45000000     -9.61400000     14.67200000
O     -7.25800000     13.13600000      2.18000000
H     -7.30000000     12.77400000      3.06500000
H     -7.30100000     12.37000000      1.60700000
O     -3.12400000     -0.81400000     -5.80200000
H     -3.45200000      0.08400000     -5.84300000
H     -2.25100000     -0.73300000     -5.41800000
O     14.37600000      2.11200000      7.94400000
H     14.29400000      1.53900000      7.18200000
H     14.12400000      2.97700000      7.62200000
O     -0.39300000     -9.83800000      6.23100000
H     -0.31500000    -10.78700000      6.32900000
H     -0.19500000     -9.67500000      5.30900000
O     -6.28800000      4.71500000      6.12500000
H     -6.28700000      4.71500000      5.16800000
H     -6.85600000      3.98300000      6.36400000
O      2.78200000    -13.69300000      4.96400000
H      2.03900000    -13.12600000      5.16800000
H      2.39300000    -14.44900000      4.52400000
O     -1.47100000     15.71900000     -0.57700000
H     -1.63800000     16.21700000      0.22300000
H     -1.82400000     14.84800000     -0.39600000
O     -2.38700000     -6.72800000      5.53900000
H     -2.18200000     -7.65100000      5.38900000
H     -3.32000000     -6.65500000      5.33800000
O    -12.81000000      5.85000000     -5.24300000
H    -13.08200000      6.74500000     -5.04200000
H    -12.12400000      5.65900000     -4.60300000
O      1.55500000      0.50500000     11.16000000
H      2.45600000      0.28200000     10.92600000
H      1.22700000     -0.26900000     11.61700000
O     -4.65100000     -1.70800000      1.60100000
H     -4.42100000     -1.51600000      2.51100000
H     -4.40200000     -2.62400000      1.48000000
O      9.37500000      5.62700000     10.15600000
H      9.22200000      4.68200000     10.18100000
H      8.85600000      5.97300000     10.88200000
O      9.90100000     -3.42700000      1.77500000
H     10.47100000     -3.42300000      1.00700000
H      9.99000000     -4.30900000      2.13600000
O     15.43500000      2.45100000      0.24300000
H     15.72300000      1.58800000      0.54100000
H     15.19200000      2.91200000      1.04600000
O      9.65500000     11.34400000      1.58500000
H      9.95400000     11.94200000      0.90000000
H      8.74400000     11.59300000      1.73900000
O    -16.72400000      4.75300000      3.48900000
H    -16.81700000      4.85000000      2.54100000
H    -15.78200000      4.65200000      3.62900000
O     -7.99200000    -12.50400000     -5.90600000
H     -7.79700000    -11.86300000     -6.58900000
H     -7.18300000    -12.56600000     -5.39800000
O     -7.62000000    -13.98600000     -0.97400000
H     -8.09300000    -13.69900000     -1.75400000
H     -8.00400000    -14.83700000     -0.76000000
O     -3.56300000     -5.97100000    -13.05800000
H     -3.96800000     -5.82400000    -12.20300000
H     -4.29600000     -5.97800000    -13.67300000
O    -14.92500000      2.32300000     -3.97400000
H    -14.20800000      1.78000000     -4.30500000
H    -15.70800000      1.96400000     -4.39100000
O      8.53800000     -6.22300000     -4.18400000
H      8.11100000     -6.89900000     -3.65800000
H      8.26500000     -6.41100000     -5.08200000
O      7.70400000    -15.10500000      5.85800000
H      6.83700000    -14.90700000      5.50300000
H      7.97000000    -15.90600000      5.40700000
O     -4.30400000      8.69100000     14.82800000
H     -4.35100000      9.39700000     14.18300000
H     -5.14500000      8.24000000     14.75100000
O      6.93500000     -8.67300000     -3.78100000
H      6.18800000     -8.20200000     -4.15300000
H      7.17400000     -9.31100000     -4.45300000
O      5.14700000      7.45800000     -9.82900000
H      6.00600000      7.37500000     -9.41400000
H      4.58500000      6.85800000     -9.33800000
O     -5.03500000     -4.87000000      6.77900000
H     -5.77900000     -4.35800000      6.46400000
H     -4.35800000     -4.21900000      6.96600000
O    -13.24700000     -1.80400000     11.39200000
H    -12.81100000     -2.47300000     11.92000000
H    -12.66200000     -1.04700000     11.43400000
O      1.17500000      3.64400000     -7.65100000
H      1.43500000      4.23000000     -8.36100000
H      0.39200000      3.20200000     -7.97900000
O     -7.57500000     -3.47900000     -6.45800000
H     -8.41900000     -3.07200000     -6.25900000
H     -6.93100000     -2.79500000     -6.27600000
O    -11.57400000    -10.77300000     -2.79500000
H    -11.47100000    -11.55400000     -3.33800000
H    -10.88800000    -10.84900000     -2.13200000
O     -4.03900000     -7.13600000     10.25400000
H     -3.57800000     -6.61300000     10.91000000
H     -3.56200000     -6.97400000      9.44000000
O     -3.91100000     -5.96700000    -10.36900000
H     -4.46800000     -6.59200000     -9.90500000
H     -3.12400000     -5.90000000     -9.82900000
O     -3.19400000    -14.24000000     10.55300000
H     -3.97500000    -13.72900000     10.76700000
H     -2.52800000    -13.92500000     11.16400000
O      1.26800000    -16.17400000      3.85700000
H      0.80900000    -16.56900000      3.11600000
H      1.08800000    -16.76300000      4.59100000
O     -4.29100000     14.71000000      1.38400000
H     -5.24800000     14.71000000      1.42100000
H     -4.05400000     13.78700000      1.30000000
O     11.55200000      6.61100000    -10.11900000
H     11.65200000      7.46000000    -10.54800000
H     10.60800000      6.52000000     -9.98400000
O      7.38500000      5.76800000    -11.92500000
H      6.55400000      5.97400000    -11.49800000
H      7.25800000      4.88800000    -12.28100000
O     -6.02300000     10.56400000     -2.12900000
H     -5.49600000      9.88700000     -2.55400000
H     -6.11000000     11.25100000     -2.79000000
O      4.74400000     14.30200000     -4.22400000
H      5.06400000     13.63700000     -4.83400000
H      4.64900000     15.09000000     -4.75900000
O      4.51500000     -3.03800000     11.42700000
H      4.62600000     -3.77900000     12.02300000
H      5.06700000     -3.25100000     10.67400000
O     -3.35900000     -4.19000000     -7.48600000
H     -3.41900000     -3.82400000     -6.60300000
H     -3.23600000     -5.12900000     -7.34800000
O      8.13800000     -4.70100000     -2.07200000
H      8.27100000     -5.18600000     -2.88600000
H      8.04200000     -5.37800000     -1.40300000
O     -2.39600000     -2.76500000    -16.24700000
H     -2.26600000     -1.82000000    -16.17300000
H     -2.33200000     -3.08600000    -15.34700000
O     -3.69600000     -9.72600000      6.05800000
H     -3.41500000    -10.61900000      5.86200000
H     -4.63600000     -9.72400000      5.87500000
O     10.52600000     -0.97700000     -6.20300000
H     10.72800000     -1.42600000     -5.38300000
H     10.27500000     -0.09300000     -5.93700000
O      8.33500000     -0.61500000      1.31400000
H      8.14800000      0.00300000      2.02100000
H      7.87500000     -1.41500000      1.56800000
O     -6.60200000     11.96000000     -7.78200000
H     -7.42200000     12.11100000     -7.31300000
H     -5.95300000     12.47300000     -7.30000000
O     -0.43900000     -5.50100000    -15.99800000
H     -1.24500000     -5.57600000    -16.50900000
H     -0.30600000     -6.37500000    -15.63100000
O     -1.90300000    -10.01100000      8.29700000
H     -1.12300000     -9.80000000      7.78300000
H     -2.62300000     -9.96800000      7.66800000
O    -10.43900000      1.29700000     -9.26400000
H    -10.36500000      2.07700000     -9.81400000
H     -9.56700000      0.90200000     -9.29100000
O     -7.90800000      4.44300000     -4.46100000
H     -8.71800000      4.33100000     -4.95700000
H     -7.62100000      3.55100000     -4.26600000
O     -4.74900000     -2.71000000     -9.39400000
H     -4.34000000     -3.05700000     -8.60100000
H     -5.60600000     -3.13600000     -9.42800000
O      2.81400000     -3.48700000      3.06300000
H      3.11200000     -2.67400000      3.47000000
H      1.87000000     -3.50100000      3.21900000
O      3.38600000     -0.73500000    -16.23400000
H      3.74000000     -0.27400000    -16.99500000
H      2.46000000     -0.49000000    -16.21600000
O     -7.81300000     12.77600000    -10.99500000
H     -7.24600000     12.57300000    -10.25100000
H     -8.45500000     13.39500000    -10.64500000
O      2.29500000      7.39600000      4.03300000
H      1.77300000      7.05300000      4.75800000
H      2.94300000      6.71300000      3.86000000
O     -6.99400000     14.24300000     -0.59100000
H     -7.48900000     14.01800000     -1.37900000
H     -6.82000000     13.40100000     -0.16900000
O     -5.88400000      2.00400000     12.74600000
H     -6.79600000      1.71300000     12.76400000
H     -5.58600000      1.91500000     13.65100000
O     -7.47200000     -0.06400000     -7.41500000
H     -8.37200000     -0.30400000     -7.19500000
H     -6.93100000     -0.63800000     -6.87300000
O    -12.31900000     -5.93400000    -10.00400000
H    -12.76600000     -5.63500000    -10.79600000
H    -12.78900000     -5.50700000     -9.28800000
O    -14.61200000     -2.00200000     -7.83700000
H    -14.84000000     -1.44600000     -8.58200000
H    -15.37800000     -1.96200000     -7.26500000
O      5.43900000      1.96300000     15.53700000
H      6.26600000      1.74000000     15.11000000
H      4.84800000      1.24800000     15.30300000
O     -4.11000000      9.65600000      0.89700000
H     -3.43100000      9.59800000      1.56900000
H     -4.67400000      8.90000000      1.06000000
O     -8.90600000      3.79400000    -10.37000000
H     -8.01300000      4.00100000    -10.09600000
H     -8.79800000      3.28100000    -11.17100000
O     -7.05200000     -7.95000000    -11.85700000
H     -7.19300000     -8.19700000    -10.94400000
H     -7.69500000     -8.46400000    -12.34600000
O     14.32200000     -0.08500000    -11.02800000
H     13.70800000     -0.51800000    -10.43500000
H     14.49000000      0.76500000    -10.62100000
O      4.44700000      7.00800000     -6.55600000
H      4.03400000      6.71100000     -5.74600000
H      4.50500000      7.95900000     -6.46100000
O    -10.16000000    -11.90200000     -8.66900000
H    -10.42700000    -12.02600000     -9.58000000
H     -9.21200000    -12.03300000     -8.67700000
O      1.49700000     -5.51100000     -1.16700000
H      1.79500000     -5.66200000     -2.06400000
H      0.65700000     -5.96700000     -1.11400000
O     -9.93900000     -6.21700000     -0.93100000
H    -10.37900000     -7.06200000     -1.02000000
H    -10.57600000     -5.66200000     -0.48000000
O     -7.17300000      3.18100000    -16.31400000
H     -6.32100000      3.52500000    -16.04600000
H     -7.80500000      3.67900000    -15.79600000
O     -3.32600000     13.33700000     -1.31400000
H     -3.37200000     13.95300000     -2.04500000
H     -4.21400000     13.32100000     -0.95800000
O      1.94500000     -2.84600000     -6.42300000
H      1.26300000     -3.13700000     -5.81700000
H      1.59200000     -2.04800000     -6.81600000
O     -9.33000000     -4.55100000    -10.91600000
H     -9.88700000     -5.31600000    -11.05600000
H     -8.43800000     -4.88200000    -11.01900000
O     -0.28700000    -17.32800000      1.94500000
H     -0.11400000    -18.06900000      1.36400000
H     -1.03800000    -16.88400000      1.55000000
O     -3.98100000      3.88100000     -3.07200000
H     -4.90100000      3.95300000     -2.81600000
H     -3.52000000      3.68100000     -2.25800000
O     13.37300000     -8.51700000     -6.15800000
H     12.52000000     -8.20600000     -6.46200000
H     13.93000000     -7.73900000     -6.16800000
O     -2.76700000     11.20000000      7.71900000
H     -3.11000000     10.38100000      8.07600000
H     -2.31000000     10.93900000      6.91900000
O     -7.91100000    -16.77700000     -0.10700000
H     -8.28200000    -16.86200000      0.77100000
H     -7.04500000    -16.39500000      0.03500000
O     15.18000000     -4.97900000      6.92200000
H     14.78500000     -5.56600000      7.56800000
H     16.08900000     -5.27000000      6.85800000
O      9.10300000     -6.20000000     -8.94200000
H      8.73900000     -5.42700000     -9.37300000
H      9.38100000     -6.76700000     -9.66200000
O     11.24600000     12.37900000     -0.68500000
H     11.04800000     12.77100000     -1.53600000
H     12.16400000     12.11400000     -0.75200000
O      9.65100000     -1.98700000     -9.91500000
H      8.89000000     -1.46100000     -9.67000000
H     10.35000000     -1.68100000     -9.33700000
O     -0.82200000      7.72200000     -7.54500000
H     -0.29000000      7.07400000     -7.08400000
H     -0.37600000      7.84500000     -8.38300000
O      0.14400000      9.82000000     10.18800000
H      0.91700000      9.25900000     10.12300000
H      0.20200000     10.39700000      9.42700000
O    -10.55000000      4.98100000     -1.46100000
H    -10.88000000      5.87200000     -1.58000000
H    -10.69100000      4.55800000     -2.30800000
O      8.70900000      6.11100000      4.79600000
H      8.87000000      5.90000000      5.71500000
H      9.33500000      6.80600000      4.59600000
O     -8.42500000    -15.71600000      3.57000000
H     -8.52600000    -15.13000000      4.32000000
H     -9.29300000    -16.10100000      3.44900000
O      2.35700000     -1.01200000    -10.19800000
H      2.10200000     -1.93000000    -10.29000000
H      2.48300000     -0.70800000    -11.09600000
O     -2.20900000     -4.92900000      2.23200000
H     -3.15100000     -4.89300000      2.39900000
H     -2.05100000     -5.82700000      1.94200000
O      3.40900000      4.60500000     14.25900000
H      4.18800000      4.91400000     13.79700000
H      3.18400000      3.78100000     13.82500000
O     11.75500000     -7.82000000     -3.34900000
H     12.14300000     -7.96900000     -4.21100000
H     10.97400000     -8.37400000     -3.34000000
O     -5.97000000     16.52600000     -1.56100000
H     -6.73800000     16.99200000     -1.89400000
H     -6.32600000     15.73300000     -1.16000000
O    -10.66700000      2.00500000      5.73800000
H    -11.55700000      2.10100000      5.40000000
H    -10.78500000      1.70500000      6.64000000
O    -10.53500000      0.99400000      8.33300000
H    -11.44900000      0.71800000      8.39500000
H    -10.03200000      0.20100000      8.51900000
O      1.97300000    -12.88500000     -3.75600000
H      1.80600000    -13.67100000     -4.27500000
H      1.75300000    -12.16000000     -4.34100000
O     -1.58300000     17.45600000     -5.97300000
H     -1.11100000     17.10900000     -6.73000000
H     -1.44200000     16.80700000     -5.28400000
O    -16.94100000      1.02400000     -5.52600000
H    -17.17200000      0.46200000     -4.78600000
H    -17.14500000      0.49800000     -6.29900000
O     -2.37500000     -8.79000000     -5.17400000
H     -2.02700000     -9.55900000     -5.62600000
H     -2.79500000     -9.14400000     -4.38900000
O      8.91400000      9.63600000      8.59700000
H      8.69300000      9.90700000      7.70600000
H      9.69200000      9.08900000      8.49500000
O     14.32800000      3.55700000      2.39500000
H     13.76600000      3.05900000      2.98900000
H     13.93400000      4.42900000      2.36700000
O    -14.33500000      7.08600000      6.99100000
H    -14.53100000      7.67600000      6.26300000
H    -13.45800000      6.75500000      6.80100000
O     -1.88800000      2.67100000    -13.52100000
H     -1.33500000      3.40600000    -13.78700000
H     -1.27800000      2.03200000    -13.15300000
O      2.39900000     11.81600000     12.56500000
H      2.94500000     12.41800000     13.07000000
H      2.99600000     11.11500000     12.30100000
O     11.80700000     -6.27700000      9.35400000
H     11.88200000     -7.10200000      9.83300000
H     10.93400000     -6.30400000      8.96300000
O     -8.58800000     13.94200000     -2.93400000
H     -8.58400000     13.21000000     -3.55000000
H     -8.44700000     14.71600000     -3.48000000
O     -8.25000000     -3.27400000     10.87500000
H     -8.23000000     -3.82200000     11.66000000
H     -7.68400000     -3.72800000     10.25100000
O     13.39200000      4.32800000    -11.03100000
H     12.66100000      3.86200000    -10.62500000
H     13.22300000      5.25100000    -10.83900000
O     -9.30100000     -0.69400000      5.50500000
H    -10.07600000     -1.25500000      5.51900000
H     -9.60600000      0.14500000      5.85100000
O     -2.21400000      9.87500000    -12.54300000
H     -1.45300000      9.86100000    -13.12300000
H     -2.93400000     10.17100000    -13.09900000
O     -0.52800000    -16.94000000     -5.28900000
H     -1.42800000    -16.83500000     -5.59600000
H     -0.01200000    -17.03700000     -6.08900000
O    -12.00500000      3.81400000      0.59000000
H    -12.77400000      3.99600000      0.05000000
H    -11.28800000      4.26900000      0.14700000
O      7.05300000     -1.46200000     14.61600000
H      7.20300000     -2.40400000     14.53300000
H      6.56600000     -1.36800000     15.43500000
O    -10.82200000      5.71900000    -13.91200000
H    -11.39000000      5.12900000    -13.41700000
H     -9.94400000      5.35500000    -13.80200000
O      6.17200000      2.26900000     -4.99300000
H      5.75500000      1.43000000     -5.19000000
H      5.85900000      2.85800000     -5.67900000
O      3.21900000     -4.09300000    -14.03800000
H      3.70200000     -4.28300000    -13.23300000
H      2.31600000     -3.96200000    -13.75000000
O     16.00200000     -2.53300000      2.11700000
H     16.73900000     -2.69300000      1.52700000
H     16.39400000     -2.51300000      2.99000000
O     -3.66700000     -9.21500000    -15.58000000
H     -4.37000000     -8.65200000    -15.90400000
H     -3.77800000     -9.21500000    -14.63000000
O      5.87200000     15.75100000     -0.23300000
H      5.69500000     15.97200000      0.68100000
H      6.82600000     15.68900000     -0.28400000
O      1.25900000    -13.09600000     -9.53900000
H      1.06000000    -13.74400000    -10.21500000
H      0.66200000    -12.37000000     -9.71900000
O     14.93900000     -1.08100000     -7.43600000
H     15.77200000     -0.75600000     -7.77700000
H     15.15900000     -1.91800000     -7.02600000
O     13.77800000      8.81000000     -0.12900000
H     14.06700000      8.23300000      0.57800000
H     14.22800000      8.47900000     -0.90700000
O     16.76700000      2.72200000      5.55100000
H     16.27200000      1.96100000      5.24600000
H     17.47500000      2.81900000      4.91400000
O      0.48000000      0.66400000     14.55100000
H     -0.12600000     -0.02600000     14.82200000
H      0.02500000      1.11600000     13.84000000
O      4.61900000    -12.60500000     -3.03900000
H      3.74300000    -12.72400000     -3.40500000
H      4.71100000    -13.31500000     -2.40300000
O     11.87600000      0.98700000      9.60900000
H     11.64700000      1.42200000     10.43000000
H     12.59900000      1.50700000      9.25600000
O      4.85100000     -9.62100000      3.74900000
H      5.28900000     -8.77500000      3.64700000
H      5.12200000    -10.12500000      2.98200000
O     -0.22300000      1.81100000      9.46900000
H      0.21400000      1.67800000     10.31000000
H      0.39400000      2.33500000      8.95900000
O     11.31700000     -9.76900000      8.03900000
H     12.18400000     -9.63000000      8.42000000
H     11.37900000    -10.62300000      7.61000000
O      6.32600000    -10.29900000      1.29600000
H      7.15300000     -9.86900000      1.51200000
H      6.26000000    -10.22600000      0.34400000
O     -2.97200000      3.99700000     -7.92900000
H     -2.55300000      4.10500000     -7.07500000
H     -3.48600000      4.79600000     -8.04600000
O    -17.12300000      3.90700000     -5.51600000
H    -18.06300000      4.06400000     -5.43000000
H    -17.03400000      2.95500000     -5.48000000
O    -17.39800000     -6.86200000      1.87700000
H    -16.96800000     -6.25800000      1.27100000
H    -17.99700000     -7.36600000      1.32600000
O      1.08100000     -6.33000000      2.29800000
H      0.27200000     -6.65600000      1.90400000
H      1.77700000     -6.80900000      1.84800000
O     -2.11700000     18.01200000      0.95100000
H     -2.79400000     18.33600000      0.35700000
H     -2.59200000     17.76400000      1.74300000
O     -5.74300000      7.11300000      7.10500000
H     -6.15300000      6.34500000      6.70800000
H     -5.35000000      6.78500000      7.91300000
O     -7.89500000     14.24600000     -6.16500000
H     -7.36000000     15.02700000     -6.02300000
H     -8.65700000     14.56200000     -6.64900000
O      8.97700000     -9.13800000      9.47200000
H      9.79200000     -9.31200000      9.00100000
H      8.81000000     -8.20700000      9.32500000
O      5.56800000     -5.75600000     -8.84700000
H      6.07700000     -5.61100000     -9.64500000
H      4.87300000     -5.09900000     -8.88400000
O      9.05500000     -5.56400000      4.54000000
H      9.56000000     -5.90100000      3.80000000
H      9.42400000     -4.69600000      4.70600000
O      3.45700000     -3.76000000      0.12900000
H      3.29000000     -4.08700000      1.01300000
H      2.80900000     -4.20600000     -0.41700000
O     -6.28100000      0.62900000    -13.38700000
H     -5.96800000     -0.04100000    -12.77900000
H     -5.60100000      1.30300000    -13.37100000
O      0.98400000     -6.90800000    -11.00500000
H      0.21700000     -6.91700000    -11.57800000
H      1.72000000     -7.09800000    -11.58700000
O      7.88600000      8.34600000    -12.63100000
H      7.80100000      7.39500000    -12.70600000
H      7.24500000      8.69300000    -13.25200000
O    -13.11900000     -3.95200000     -4.93300000
H    -13.22300000     -4.43600000     -5.75200000
H    -13.71400000     -3.20700000     -5.01700000
O    -10.06400000      5.58200000     13.17600000
H     -9.27900000      5.55300000     12.62900000
H     -9.98100000      4.82500000     13.75600000
O      6.83600000      3.51900000    -13.37400000
H      5.89200000      3.39200000    -13.27600000
H      7.09600000      2.88100000    -14.03800000
O     14.02300000      6.24800000      2.61500000
H     14.38800000      6.52100000      3.45600000
H     14.74600000      6.34700000      1.99600000
O     -1.51200000     12.18900000     -9.26100000
H     -2.20800000     11.53200000     -9.27800000
H     -1.80500000     12.83200000     -8.61500000
O     12.41800000      9.51800000      2.78900000
H     12.29900000      9.88600000      1.91300000
H     11.92800000     10.10600000      3.36400000
O    -13.30000000     12.01400000      3.77400000
H    -14.13700000     11.76000000      4.16100000
H    -12.69800000     11.31300000      4.02200000
O     15.09000000      1.87400000     -7.23500000
H     14.17000000      1.91600000     -7.49500000
H     15.57400000      2.09000000     -8.03100000
O     13.54700000     -3.38100000    -11.00000000
H     14.48400000     -3.19200000    -10.93900000
H     13.23600000     -3.34400000    -10.09600000
O      4.06300000    -16.15700000     -5.16600000
H      4.64800000    -15.87000000     -5.86600000
H      3.26200000    -15.65000000     -5.30000000
O    -15.20900000      2.78800000     -8.28300000
H    -15.57000000      3.49900000     -8.81300000
H    -14.69900000      3.23100000     -7.60400000
O    -13.41000000      4.30200000      5.88600000
H    -13.74000000      4.54300000      5.02000000
H    -12.45900000      4.37900000      5.81000000
O    -10.97300000     -3.68400000     -7.87800000
H    -10.70000000     -4.40200000     -7.30600000
H    -11.91100000     -3.58800000     -7.70800000
O      7.81800000     10.84300000     -0.83300000
H      7.25200000     11.61400000     -0.87800000
H      7.21300000     10.10100000     -0.84700000
O     -9.75200000     13.66700000      7.21000000
H     -8.89600000     13.80200000      7.61600000
H     -9.59500000     13.79000000      6.27400000
O    -14.41000000     -4.43000000      3.88900000
H    -15.05800000     -4.51700000      3.18900000
H    -14.86700000     -3.95200000      4.58100000
O     -1.34200000     -0.08300000     -8.27400000
H     -1.33300000     -0.99000000     -7.96700000
H     -2.27000000      0.14900000     -8.30500000
O     10.68100000     12.87000000      6.13900000
H     10.53100000     13.81500000      6.15900000
H     10.87700000     12.63900000      7.04700000
O      0.15700000      4.69000000     12.78900000
H     -0.41100000      3.94000000     12.96900000
H      0.77200000      4.37200000     12.12700000
O     11.26400000     -3.99100000     -0.39600000
H     12.04400000     -4.11300000     -0.93700000
H     10.53300000     -4.17300000     -0.98500000
O    -11.25400000      3.59100000     -3.68200000
H    -10.93700000      2.69000000     -3.62500000
H    -11.33100000      3.75900000     -4.62100000
O      4.16300000      9.69400000     11.20700000
H      3.56400000      9.77800000     10.46500000
H      5.03000000      9.61600000     10.80800000
O     -1.50300000     -1.03300000     14.99900000
H     -1.96000000     -0.71200000     14.22300000
H     -2.03000000     -1.77300000     15.29900000
O      8.15700000    -16.27600000      2.81400000
H      7.49900000    -16.87900000      2.46900000
H      7.82000000    -15.40600000      2.60000000
O     -4.29800000     10.80500000     -8.96300000
H     -4.49500000     11.45900000     -9.63300000
H     -5.08100000     10.78100000     -8.41300000
O     -8.72700000      3.04200000     -0.88200000
H     -7.88000000      3.40200000     -1.14400000
H     -9.27900000      3.81000000     -0.73500000
O      0.48900000      8.17500000      7.07700000
H      0.69700000      7.88400000      7.96500000
H      0.78100000      9.08600000      7.04900000
O     -1.53700000      9.00900000     15.42300000
H     -1.53900000      8.89900000     16.37400000
H     -2.42400000      8.77300000     15.15200000
O      2.83100000      7.10500000     15.81700000
H      2.87100000      6.23400000     15.42300000
H      2.52900000      7.67500000     15.11000000
O      3.16800000      1.98600000     -7.57200000
H      2.51000000      2.64800000     -7.36300000
H      2.66300000      1.19000000     -7.73600000
O      2.03800000    -16.05000000      7.65800000
H      2.71300000    -15.40500000      7.87400000
H      1.53000000    -16.14300000      8.46300000
O     -6.91800000     -1.55400000      4.27700000
H     -7.08900000     -2.22500000      3.61700000
H     -7.78800000     -1.27700000      4.56700000
O     -8.48700000      2.57100000    -12.62200000
H     -7.56900000      2.37100000    -12.80900000
H     -8.90000000      1.71500000    -12.51000000
O     -3.27800000      4.99000000      6.71600000
H     -3.24700000      4.64600000      5.82300000
H     -4.20900000      5.13100000      6.88600000
O     -2.01700000    -12.79300000      8.57900000
H     -2.64000000    -13.10000000      9.23800000
H     -2.01000000    -11.84100000      8.68200000
O     11.26000000     -2.19200000     -3.95400000
H     11.21100000     -3.07900000     -3.59900000
H     12.19700000     -2.02300000     -4.05100000
O    -13.74400000      8.51100000     -5.26600000
H    -13.21200000      9.05600000     -4.68600000
H    -14.61000000      8.50200000     -4.85900000
O      0.52200000     13.98000000     -8.57900000
H      0.25600000     13.15100000     -8.97600000
H      1.45100000     14.06100000     -8.79300000
O     -6.74600000      1.12700000      3.16300000
H     -7.10900000      1.57300000      3.92800000
H     -6.44800000      0.28100000      3.49700000
O    -18.00600000     -0.67500000     -3.57400000
H    -18.87100000     -0.76700000     -3.97400000
H    -17.66200000     -1.56700000     -3.53900000
O     -6.79000000      4.90900000     12.18400000
H     -6.54700000      4.03100000     11.89200000
H     -7.47500000      5.18400000     11.57400000
O      0.99700000      0.33900000    -16.17900000
H      0.58400000     -0.08500000    -16.93100000
H      0.88000000      1.27600000    -16.33800000
O      8.66900000      4.01100000      3.21800000
H      8.71100000      4.59900000      3.97200000
H      8.77700000      4.58600000      2.46000000
O    -12.02700000      3.35200000      3.22200000
H    -11.96500000      3.34800000      2.26600000
H    -12.84500000      2.89300000      3.41100000
O      9.49200000      4.41500000     -9.55800000
H     10.36400000      4.06700000     -9.74600000
H      8.89100000      3.74900000     -9.89100000
O      4.78400000     -5.54500000     -4.23600000
H      4.77600000     -5.58900000     -3.28000000
H      5.16800000     -4.69100000     -4.43300000
O     -2.37800000     10.66800000     -1.23500000
H     -2.46300000     11.62100000     -1.20200000
H     -2.99700000     10.35000000     -0.57700000
O     -5.29500000     -6.73100000     14.30000000
H     -5.84800000     -7.08000000     13.60100000
H     -5.20600000     -5.80100000     14.09300000
O      9.86700000     -3.51000000    -14.12600000
H     10.28300000     -2.89900000    -13.51800000
H     10.55900000     -3.73700000    -14.74800000
O     -7.89800000      0.57900000    -15.59600000
H     -7.63700000      1.34100000    -16.11400000
H     -7.39900000      0.66000000    -14.78300000
O      0.61900000     -3.97700000      6.39200000
H      0.39100000     -3.83300000      5.47400000
H      0.68900000     -4.92800000      6.47500000
O     -8.59600000     -6.20400000    -14.23000000
H     -9.31600000     -6.41300000    -13.63400000
H     -9.02400000     -5.83600000    -15.00200000
O     10.26500000    -10.14100000      2.62400000
H     10.43400000     -9.20000000      2.65800000
H      9.70700000    -10.31200000      3.38300000
O     -0.51700000      6.93300000    -12.95500000
H     -1.04700000      7.39100000    -12.30300000
H     -0.14600000      7.63100000    -13.49500000
O    -14.43800000     -7.36600000     -7.39600000
H    -14.33100000     -7.96400000     -8.13500000
H    -13.83500000     -7.69700000     -6.73000000
O     -3.21100000     14.84400000    -10.16400000
H     -3.43800000     15.77400000    -10.16300000
H     -3.01100000     14.64500000     -9.24900000
O     11.01800000    -12.79000000      2.63200000
H     10.99600000    -11.86100000      2.40400000
H     11.59800000    -12.83700000      3.39300000
O      5.22200000     -1.70500000      0.52500000
H      5.80400000     -2.21200000      1.09100000
H      4.42900000     -2.23700000      0.45800000
O    -10.69300000     -2.38100000    -10.59100000
H    -10.21600000     -3.20500000    -10.68900000
H    -10.80400000     -2.28000000     -9.64600000
O      0.26200000     -7.96000000    -14.89700000
H      0.34500000     -8.90600000    -14.77200000
H     -0.17100000     -7.65100000    -14.10100000
O      0.55100000    -12.73800000     10.97900000
H      0.44200000    -12.15900000     10.22500000
H      1.49100000    -12.91700000     11.01000000
O      7.27900000     -3.17300000      1.66900000
H      8.23500000     -3.19800000      1.62200000
H      7.03100000     -4.04800000      1.96800000
O     -0.97800000      1.95900000     12.74900000
H     -1.71200000      1.73300000     12.17800000
H     -1.29900000      2.69500000     13.27100000
O    -13.48900000     -4.06700000      9.39000000
H    -13.72200000     -3.28900000      9.89700000
H    -12.74500000     -3.78900000      8.85500000
O      3.82700000      5.15700000      8.06600000
H      4.25100000      5.75500000      8.68200000
H      4.09600000      4.28500000      8.35500000
O     -5.29400000    -16.48100000     -1.39600000
H     -5.09500000    -15.76400000     -1.99800000
H     -5.77600000    -17.11400000     -1.92900000
O     -0.07000000      8.91200000    -14.64000000
H      0.12000000      8.43200000    -15.44500000
H      0.46600000      9.70300000    -14.70000000
O      4.80800000     -1.65100000    -14.01900000
H      4.41000000     -2.46300000    -14.33300000
H      4.94400000     -1.12900000    -14.81100000
O      5.94500000     -0.80000000    -11.78600000
H      5.55600000     -1.16200000    -12.58300000
H      6.77100000     -0.41400000    -12.07600000
O     -8.92100000    -10.97100000      4.54500000
H     -9.28100000    -10.12200000      4.80100000
H     -8.02500000    -10.77800000      4.26800000
O     -8.09700000      2.64600000      9.59000000
H     -8.31000000      2.38500000     10.48600000
H     -7.17700000      2.90800000      9.63000000
O     -1.17900000     -7.38000000    -12.65600000
H     -1.47300000     -8.29100000    -12.69000000
H     -1.96000000     -6.86800000    -12.86700000
O    -10.07600000     -3.56100000    -13.65700000
H    -10.90500000     -3.98800000    -13.43800000
H     -9.66400000     -3.38900000    -12.81000000
O      2.82600000     -7.81500000      4.38800000
H      3.16300000     -8.57100000      3.90700000
H      3.45600000     -7.11700000      4.21000000
O      7.52300000      6.35500000     -8.43400000
H      8.14800000      5.73300000     -8.80600000
H      7.61500000      6.25000000     -7.48700000
O      6.36000000      7.70200000      7.21500000
H      6.15300000      7.92600000      8.12300000
H      7.12100000      8.24400000      7.00300000
O      5.74900000      2.73700000     -1.89800000
H      5.76100000      2.53500000     -2.83400000
H      4.82900000      2.65000000     -1.64700000
O     13.45800000     -4.22100000     -5.99400000
H     13.98200000     -4.37200000     -6.78100000
H     13.85300000     -4.78700000     -5.33100000
O      9.77800000     -6.63900000      2.02700000
H     10.59900000     -7.05300000      1.76300000
H      9.15400000     -6.88800000      1.34600000
O      3.32300000      8.04400000    -11.99800000
H      3.05400000      8.90000000    -11.66400000
H      4.12800000      7.84300000    -11.51900000
O    -14.11000000      5.15100000      3.10300000
H    -13.89800000      5.88000000      2.52000000
H    -13.33300000      4.59300000      3.08200000
O      0.02900000      5.14200000      7.88500000
H      0.84800000      5.63800000      7.87100000
H     -0.57300000      5.69100000      8.38800000
O     12.12200000     -8.02000000      1.69100000
H     12.73900000     -7.76600000      2.37700000
H     12.49800000     -8.81400000      1.31200000
O      5.01700000     10.79500000    -10.47700000
H      5.52600000     10.35800000    -11.16000000
H      5.15800000     11.72900000    -10.63400000
O     -6.63800000     -5.22700000    -11.50000000
H     -6.59700000     -6.08800000    -11.91600000
H     -5.85500000     -5.18900000    -10.95100000
O      0.11100000      4.60700000    -14.12600000
H      0.26500000      4.36400000    -13.21300000
H     -0.29100000      5.47400000    -14.07900000
O      5.38200000      1.36300000      4.34800000
H      4.60200000      1.87700000      4.55800000
H      5.19200000      0.97900000      3.49200000
O     -3.83800000     10.35200000      3.85300000
H     -4.76400000     10.27900000      3.62100000
H     -3.73200000      9.76600000      4.60200000
O      6.97800000    -12.05400000     10.49200000
H      6.94800000    -12.91200000     10.06900000
H      6.50100000    -11.47600000      9.89600000
O     -4.93300000      2.64600000      1.63100000
H     -4.53200000      2.91900000      2.45600000
H     -5.36500000      1.81700000      1.83700000
O     -2.95100000      3.90800000      9.55800000
H     -2.44600000      4.50800000     10.10600000
H     -2.53100000      3.95700000      8.69900000
O     -4.09500000     -9.06500000     -9.66300000
H     -4.22800000     -9.93900000     -9.29500000
H     -3.45000000     -8.65800000     -9.08500000
O      2.45000000      6.91700000     -4.23600000
H      1.90800000      6.43300000     -4.85900000
H      2.50000000      6.34600000     -3.46900000
O      8.13700000      1.27000000      3.39000000
H      8.45900000      2.17000000      3.33500000
H      7.25400000      1.35300000      3.75000000
O      7.09000000      5.08900000     -4.19400000
H      6.51700000      4.37500000     -4.47400000
H      7.68100000      5.22600000     -4.93500000
O      5.73600000    -11.50000000      7.74900000
H      4.91300000    -11.08500000      7.49200000
H      6.33400000    -11.31600000      7.02500000
O      6.17900000     -6.32700000     -0.28300000
H      5.66600000     -5.66000000     -0.73900000
H      6.41200000     -5.92100000      0.55200000
O      9.24500000      5.63900000     -6.40300000
H      9.45400000      6.56200000     -6.25800000
H      9.76800000      5.39300000     -7.16700000
O     -6.79100000     13.58300000     10.87400000
H     -6.65500000     12.65300000     11.05900000
H     -7.74200000     13.68000000     10.82200000
O     -9.18400000    -15.64000000     -3.99200000
H     -9.28000000    -14.75800000     -3.63400000
H     -9.13000000    -15.51000000     -4.93800000
O      3.28500000     14.86800000     -8.86300000
H      4.22700000     14.72800000     -8.95800000
H      3.12700000     15.71900000     -9.27100000
O     -5.25500000     -6.64400000     -2.79400000
H     -4.80800000     -7.48500000     -2.88300000
H     -4.85900000     -6.24200000     -2.02000000
O     -1.31200000     -6.30800000     15.01600000
H     -1.23700000     -5.73300000     15.77800000
H     -1.21800000     -7.19100000     15.37300000
O     -2.77600000     -0.82600000     12.31400000
H     -3.42600000     -0.93100000     13.00900000
H     -2.86300000      0.08700000     12.04100000
O     -5.61900000     16.31100000      4.38700000
H     -5.79900000     15.38500000      4.55200000
H     -5.15000000     16.60600000      5.16800000
O    -11.11800000     -5.10900000     12.60900000
H    -11.54000000     -5.30900000     13.44500000
H    -11.48000000     -5.75100000     11.99900000
O      5.27900000    -17.03500000      0.26800000
H      4.77500000    -16.78600000      1.04300000
H      5.52200000    -17.94800000      0.42300000
O     -5.82800000     -5.13800000    -14.74600000
H     -6.59800000     -5.61900000    -14.44300000
H     -6.13000000     -4.23400000    -14.83300000
O     -3.20900000    -12.82000000      6.05300000
H     -2.44100000    -12.84100000      6.62300000
H     -3.95400000    -12.87200000      6.65300000
O    -16.43000000     -3.28300000     -3.86300000
H    -15.55300000     -2.90500000     -3.79900000
H    -16.65200000     -3.52500000     -2.96400000
O     -7.81400000     -7.78500000     13.14000000
H     -7.92100000     -8.67700000     13.46800000
H     -8.15900000     -7.81500000     12.24800000
O      4.78500000     14.78400000      2.21100000
H      4.07400000     15.24400000      2.65900000
H      4.34200000     14.16800000      1.62800000
O    -11.79600000      9.48700000      4.08400000
H    -11.05700000      9.38800000      4.68400000
H    -11.86300000      8.63900000      3.64500000
O      3.47300000     14.87400000     -1.57300000
H      4.21800000     15.11500000     -1.02200000
H      3.78900000     14.99600000     -2.46800000
O    -13.10500000     -8.91600000      0.99900000
H    -13.36100000     -9.83600000      0.92900000
H    -12.42200000     -8.90800000      1.66900000
O     -8.92800000     -1.90300000      1.28800000
H     -9.21900000     -2.11800000      0.40200000
H     -8.76700000     -0.96000000      1.26600000
O      7.34200000     -6.62900000     -6.81100000
H      7.99400000     -6.71500000     -7.50600000
H      6.56200000     -6.29700000     -7.25400000
O     14.14000000      5.99400000     -7.85200000
H     13.73900000      6.05100000     -6.98400000
H     13.56400000      6.50900000     -8.41600000
O    -13.49900000     -6.92200000      4.03900000
H    -14.25500000     -7.30000000      4.48800000
H    -13.76200000     -6.02400000      3.83900000
O     -1.52000000      7.08700000      5.85100000
H     -1.80300000      6.38200000      6.43400000
H     -0.67000000      7.35800000      6.19800000
O     -9.74500000      3.55500000     15.05300000
H     -9.51100000      3.71600000     15.96700000
H     -8.90500000      3.46400000     14.60300000
O      0.85500000     11.40300000    -11.75700000
H      0.20500000     10.83800000    -11.33800000
H      1.50700000     11.56300000    -11.07500000
O     -3.63700000     -9.26900000     -2.40900000
H     -2.76300000     -9.45800000     -2.06900000
H     -4.22900000     -9.74600000     -1.82700000
O      1.94700000     -7.72000000     -7.53700000
H      1.96200000     -6.85300000     -7.13100000
H      2.80800000     -7.80800000     -7.94600000
O     -9.81800000    -11.58200000     -1.18800000
H    -10.52200000    -11.99500000     -0.68800000
H     -9.12800000    -11.42300000     -0.54400000
O     -0.38300000     -5.36700000     11.12100000
H     -1.24800000     -5.55100000     11.49000000
H      0.02800000     -6.22700000     11.03700000
O     11.68000000     -1.92600000    -12.52200000
H     11.04500000     -1.94500000    -11.80600000
H     12.49800000     -2.22200000    -12.12300000
O     12.07800000      7.18200000      5.77500000
H     12.84000000      6.70400000      6.10400000
H     12.37700000      7.57000000      4.95300000
O     10.24000000    -12.69200000     -3.10800000
H     10.51600000    -12.37700000     -2.24800000
H      9.29700000    -12.83500000     -3.01900000
O      1.26800000      0.14200000     -8.15100000
H      0.32200000      0.20500000     -8.28700000
H      1.58700000     -0.34300000     -8.91200000
O      9.25700000      2.82300000     10.01500000
H      9.00000000      2.31900000     10.78700000
H     10.20000000      2.95300000     10.11600000
O     -2.95900000    -16.52200000      6.02800000
H     -3.64400000    -16.34400000      5.38300000
H     -2.73700000    -17.44300000      5.89400000
O      4.86800000     -5.03400000      6.84800000
H      5.79600000     -4.81200000      6.92900000
H      4.81100000     -5.93900000      7.15500000
O      2.26400000      9.02800000     -1.20700000
H      2.33500000      8.87400000     -2.14900000
H      1.40400000      8.67800000     -0.97200000
O      8.13100000     -2.63200000     -6.61800000
H      8.38600000     -3.54900000     -6.72000000
H      8.95600000     -2.16700000     -6.48300000
O      1.64000000    -11.39500000      1.70400000
H      1.54400000    -10.59900000      2.22600000
H      2.42000000    -11.24100000      1.17200000
O     11.24400000    -12.01300000      6.68100000
H     11.67100000    -12.31300000      5.87900000
H     10.67300000    -12.73800000      6.93500000
O      2.51500000    -16.75700000     -2.18900000
H      2.20300000    -15.94700000     -1.78700000
H      1.71800000    -17.21300000     -2.46000000
O      5.29100000     12.23100000      6.71600000
H      4.56600000     12.18300000      6.09300000
H      5.97300000     11.67900000      6.33200000
O      8.70400000     -1.57900000      9.04200000
H      9.43100000     -2.11000000      8.71700000
H      8.66300000     -0.83500000      8.44000000
O     12.17200000     -7.25300000    -10.69300000
H     11.21700000     -7.31700000    -10.67600000
H     12.47500000     -8.12800000    -10.45200000
O     -6.97100000      5.29100000     14.75800000
H     -7.03400000      5.15500000     13.81200000
H     -6.91200000      6.24100000     14.86000000
O     -1.65200000      0.58500000      7.53300000
H     -1.08700000      1.07000000      8.13400000
H     -1.49100000     -0.33500000      7.74200000
O    -10.95700000      2.56500000     10.46100000
H    -10.66700000      1.94800000      9.78800000
H    -10.75700000      3.42700000     10.09700000
O     10.05100000      8.21500000      3.87100000
H     10.02700000      8.15900000      2.91600000
H     10.62100000      8.96200000      4.05300000
O     -5.88600000     -6.98800000     -6.54300000
H     -5.85100000     -7.76700000     -5.98700000
H     -5.14200000     -7.08400000     -7.13700000
O      0.54600000      5.14900000      5.08700000
H     -0.13800000      5.77000000      4.83700000
H      0.33700000      4.91400000      5.99100000
O    -16.10000000     -6.33000000     -0.90500000
H    -15.52800000     -6.49600000     -1.65400000
H    -16.63000000     -5.57800000     -1.17000000
O      3.47000000    -11.10400000      6.28300000
H      3.77500000    -10.55300000      5.56100000
H      3.46700000    -11.99000000      5.92300000
O     -3.09700000    -16.76900000     -5.84800000
H     -3.34200000    -15.86200000     -5.66600000
H     -3.19100000    -16.85600000     -6.79700000
O     -1.88300000    -14.23400000    -10.61600000
H     -1.44300000    -14.88000000    -10.06500000
H     -1.19800000    -13.91500000    -11.20400000
O      6.38600000     10.15900000     -8.13200000
H      5.68000000      9.76500000     -7.62000000
H      5.96200000     10.45000000     -8.94000000
O      1.61600000      4.33900000     10.19900000
H      1.60900000      4.98000000      9.48700000
H      2.28500000      3.70500000      9.94200000
O     -4.60400000     15.72400000     -6.53000000
H     -4.29500000     16.46600000     -6.01100000
H     -5.37300000     16.05800000     -6.99300000
O     -3.28300000    -13.83500000     -5.54600000
H     -2.46000000    -13.53200000     -5.16300000
H     -3.96100000    -13.36000000     -5.06500000
O     10.86800000      4.10600000     -4.97400000
H     10.87200000      4.33400000     -4.04500000
H     10.16000000      4.63200000     -5.34700000
O      1.09000000     11.53500000     -5.39100000
H      0.75100000     12.39800000     -5.62700000
H      1.85900000     11.41900000     -5.95000000
O     -6.94300000     14.12200000      8.21300000
H     -6.86200000     13.93200000      9.14800000
H     -6.35100000     13.50100000      7.79000000
O     -2.96400000      9.63400000     -6.72700000
H     -3.45700000      9.90700000     -7.50000000
H     -2.19700000      9.18100000     -7.07900000
O     12.66100000      2.12600000      4.01400000
H     12.16000000      1.89800000      3.23100000
H     12.63500000      1.33500000      4.55300000
O     -4.98700000     -0.85100000     14.04500000
H     -5.91900000     -0.99400000     14.21200000
H     -4.73300000     -0.17400000     14.67200000
O      1.01300000     -4.36300000     13.26200000
H      0.50600000     -4.58000000     12.48000000
H      1.47000000     -5.17500000     13.48300000
O     -7.83000000     -4.31400000      2.41500000
H     -7.68800000     -4.81800000      1.61300000
H     -8.27900000     -3.52100000      2.12200000
O     -1.40500000    -12.61500000     -3.79500000
H     -1.27200000    -13.51400000     -3.49300000
H     -1.68200000    -12.13800000     -3.01300000
O      2.73200000    -12.65800000     -7.12300000
H      2.36900000    -11.81300000     -6.85900000
H      2.30800000    -12.85100000     -7.95900000
O    -14.63400000      8.25100000      4.54600000
H    -14.24200000      7.96100000      3.72300000
H    -14.64400000      9.20600000      4.48300000
O     13.02500000     -0.84500000     -0.27700000
H     12.17000000     -0.43000000     -0.16800000
H     12.86400000     -1.57200000     -0.87800000
O      8.69700000     15.24400000     -0.32700000
H      9.62900000     15.26500000     -0.54200000
H      8.66400000     14.90100000      0.56600000
O      9.73500000      6.11900000    -13.08900000
H      8.91800000      6.22100000    -12.60000000
H      9.94900000      5.18900000    -13.00500000
O      0.97300000    -14.29500000     -1.64200000
H      1.43600000    -13.98500000     -0.86400000
H      1.32300000    -13.76200000     -2.35600000
O      7.27600000      6.37000000     12.23400000
H      6.87000000      5.62400000     12.67400000
H      6.84300000      7.13600000     12.61300000
O     -4.84400000     -9.44500000     11.00100000
H     -4.65500000     -8.56500000     10.67500000
H     -5.44700000     -9.30500000     11.73100000
O     -2.10600000     -9.82600000    -12.47200000
H     -3.03400000     -9.70600000    -12.26700000
H     -2.02900000    -10.75200000    -12.70000000
O     -5.36900000    -14.85700000      7.57600000
H     -4.99200000    -14.81000000      8.45500000
H     -5.89500000    -14.06100000      7.49900000
O      3.65500000    -17.25900000      2.54400000
H      3.40500000    -18.18200000      2.59100000
H      3.01300000    -16.81000000      3.09400000
O      7.59000000     -0.41800000     -9.07900000
H      6.93800000     -0.62500000     -9.74900000
H      7.09200000     -0.38700000     -8.26200000
O     -6.27800000      4.34100000     -9.76600000
H     -5.77500000      5.15400000     -9.71700000
H     -5.62900000      3.67100000     -9.98100000
O      9.37800000     -2.98900000     11.94600000
H      8.90100000     -2.51000000     11.26900000
H     10.15600000     -3.32300000     11.50000000
O     11.22200000     -7.12900000     -7.05200000
H     11.30400000     -6.25500000     -6.67300000
H     10.40000000     -7.10200000     -7.54200000
O      1.26800000      7.39200000     12.10700000
H      1.25500000      8.18600000     12.64100000
H      1.03500000      6.69000000     12.71500000
O      3.25200000      0.92000000     -3.40800000
H      3.94700000      0.74900000     -2.77300000
H      3.52100000      0.44300000     -4.19300000
O     -3.34500000      1.72100000     11.31400000
H     -4.20500000      1.86500000     11.71100000
H     -3.33100000      2.30100000     10.55400000
O    -12.08100000      6.37600000     -8.47100000
H    -13.02800000      6.48700000     -8.55400000
H    -11.81300000      5.98000000     -9.30000000
O     14.77900000      4.91400000      6.76800000
H     13.92400000      5.00100000      6.34700000
H     15.31800000      4.45500000      6.12400000
O      7.58400000    -13.15400000     -2.56800000
H      7.29300000    -13.71900000     -1.85200000
H      6.94700000    -13.30500000     -3.26600000
O    -16.63300000      0.98100000      5.35100000
H    -17.39600000      0.50500000      5.67900000
H    -16.80000000      1.89300000      5.58700000
O    -14.10000000      3.81500000     -1.45200000
H    -14.65400000      4.59400000     -1.41500000
H    -14.02100000      3.62200000     -2.38600000
O     10.92800000     -3.34600000      8.99900000
H     11.71200000     -2.80000000      9.06100000
H     11.24200000     -4.23600000      9.15700000
O      1.53000000     14.03900000      2.10800000
H      0.64300000     14.38900000      2.02300000
H      1.67200000     13.54800000      1.29900000
O     -1.75800000     12.86600000    -12.07100000
H     -2.13000000     13.52200000    -11.48100000
H     -1.14700000     12.37200000    -11.52400000
O      8.91400000      1.31100000      7.54500000
H      9.08500000      1.81300000      8.34200000
H      8.17900000      1.76300000      7.13000000
O      9.00500000      1.49400000     -5.38500000
H      8.89300000      2.33200000     -5.83300000
H      8.11500000      1.22400000     -5.15600000
O     -6.32300000     -9.32200000      6.91400000
H     -5.85500000     -8.48600000      6.91700000
H     -7.23000000     -9.08900000      7.11300000
O      3.04300000      2.16400000    -14.71500000
H      2.13400000      2.13000000    -15.01200000
H      3.53600000      2.45000000    -15.48500000
O     13.65900000     -4.05400000      2.27000000
H     13.19900000     -3.30400000      2.64800000
H     14.48000000     -3.68900000      1.93900000
O      9.05800000     15.50500000     -5.03800000
H      9.33000000     16.04500000     -4.29600000
H      9.02600000     14.61500000     -4.68900000
O    -16.07300000     -3.25700000      5.60600000
H    -16.44400000     -2.57200000      5.04800000
H    -16.83300000     -3.73900000      5.93100000
O    -17.71900000      2.29600000      1.60800000
H    -18.10400000      2.79300000      0.88600000
H    -17.78100000      2.88300000      2.36200000
O     -1.71400000      6.63200000      9.20900000
H     -1.56500000      6.56600000     10.15200000
H     -1.81300000      7.57000000      9.04700000
O      1.54400000      3.11900000     -3.44900000
H      2.22400000      2.48200000     -3.66800000
H      1.86800000      3.55400000     -2.66000000
O     -9.62400000    -13.58900000      5.15000000
H    -10.41400000    -13.74900000      4.63400000
H     -9.48700000    -12.64400000      5.09200000
O      5.53600000    -12.09500000     -5.77900000
H      5.26800000    -12.02900000     -4.86200000
H      4.86000000    -12.63600000     -6.18800000
O     12.04600000     -3.25100000     -8.46400000
H     12.25100000     -3.35600000     -7.53500000
H     11.31900000     -3.85400000     -8.61800000
O     15.18900000      2.23400000     -4.66300000
H     15.33300000      2.07900000     -5.59700000
H     14.23800000      2.20800000     -4.56000000
O      9.65000000    -11.95400000     -0.38200000
H      8.81200000    -11.50100000     -0.47700000
H     10.06700000    -11.53000000      0.36800000
O     -0.08500000     17.34900000      5.17700000
H     -0.45700000     18.17400000      5.48900000
H      0.08100000     16.84500000      5.97400000
O      1.16700000     13.13000000     -0.58000000
H      1.96900000     13.39200000     -1.03200000
H      0.48700000     13.18000000     -1.25200000
O     -1.80300000     -5.94300000     -3.85900000
H     -2.54800000     -5.44700000     -4.19900000
H     -1.80900000     -6.75900000     -4.35900000
O     12.84700000     10.46500000     -6.07200000
H     13.31500000     10.01000000     -5.37200000
H     12.06900000      9.92800000     -6.22800000
O      4.91800000      5.29000000    -15.21200000
H      4.10100000      5.61800000    -14.83700000
H      4.70800000      4.40400000    -15.50700000
O     10.14800000     -4.66300000     -6.12100000
H      9.86700000     -5.22900000     -5.40200000
H     10.42000000     -3.85100000     -5.69500000
O     -2.35100000     -7.19800000      8.16500000
H     -2.27500000     -6.86900000      7.26900000
H     -2.17800000     -8.13700000      8.09200000
O    -11.35600000      4.90300000    -10.50400000
H    -10.56700000      4.50900000    -10.13300000
H    -11.77800000      4.18800000    -10.98100000
O     -1.08100000      9.28300000     -4.27500000
H     -1.41900000      9.89500000     -3.62100000
H     -1.56700000      9.49200000     -5.07300000
O     -1.35800000     -9.38400000     14.49400000
H     -0.61100000     -9.54900000     15.06900000
H     -1.22700000     -9.97700000     13.75400000
O      7.13800000     12.43200000      2.48800000
H      6.81400000     12.50800000      1.59100000
H      7.52100000     13.28900000      2.67800000
O     -9.38800000      7.76500000     -4.00000000
H     -8.86100000      7.07400000     -3.59900000
H     -9.91200000      8.11500000     -3.27900000
O      4.52900000    -16.64500000      5.45000000
H      4.73000000    -17.11500000      4.64100000
H      4.78600000    -15.74000000      5.27200000
O     -1.97900000      9.16500000     12.21800000
H     -1.85700000      8.21700000     12.27600000
H     -1.35500000      9.44600000     11.54900000
O     -0.76700000     -6.89700000     -8.69700000
H     -0.34900000     -6.97100000     -9.55500000
H     -0.05900000     -7.05200000     -8.07200000
O      3.42000000     12.76000000     -6.92900000
H      4.23000000     12.55700000     -6.46100000
H      3.50000000     13.68600000     -7.15500000
O     -3.11500000     11.65300000     -4.61000000
H     -3.27900000     11.62200000     -5.55300000
H     -3.60100000     10.90800000     -4.25800000
O      6.65100000      2.44400000      6.60200000
H      6.22600000      3.29600000      6.50500000
H      6.17100000      1.86800000      6.00800000
O      4.10100000     -9.45100000     -2.52100000
H      3.86700000     -9.41100000     -3.44800000
H      4.95100000     -9.01500000     -2.46900000
O     -4.49700000     13.11000000     -6.69900000
H     -4.80100000     13.90500000     -6.26000000
H     -3.69200000     13.37600000     -7.14400000
O      6.96300000     15.81000000      4.99900000
H      6.01200000     15.74000000      5.07500000
H      7.30200000     15.21100000      5.66500000
O     -9.68200000      3.93000000     -6.33500000
H     -9.61700000      4.74500000     -6.83300000
H     -9.07100000      3.33500000     -6.77000000
O      2.06300000     10.47700000      1.08200000
H      1.38700000     11.07500000      0.76300000
H      2.47400000     10.13500000      0.28800000
O     13.07300000      6.18100000     -5.35100000
H     12.15900000      6.36400000     -5.13100000
H     13.53700000      6.24400000     -4.51600000
O     13.15700000     -1.64500000      9.66300000
H     13.92600000     -1.66400000      9.09400000
H     12.90100000     -0.72300000      9.69000000
O     -5.96400000     11.78300000      0.20700000
H     -5.27800000     11.43300000      0.77500000
H     -6.00900000     11.16500000     -0.52200000
O      0.79200000     -3.04100000     15.87200000
H      0.00700000     -2.54100000     15.65300000
H      1.01800000     -3.50000000     15.06300000
O    -12.39900000      6.10800000     12.10300000
H    -11.45500000      6.15000000     12.25400000
H    -12.71500000      5.46500000     12.73800000
O     -2.56100000     15.40600000      6.13700000
H     -1.62700000     15.55000000      6.28900000
H     -2.60600000     14.54800000      5.71300000
O    -10.29600000     -3.54400000     -4.66800000
H     -9.99400000     -4.28400000     -5.19500000
H    -11.20800000     -3.75200000     -4.46400000
O      5.49000000    -14.16000000      4.62700000
H      4.73400000    -13.70400000      4.99700000
H      5.73900000    -13.63500000      3.86700000
O     -3.15200000     -2.64800000      6.96400000
H     -3.58500000     -2.58800000      7.81600000
H     -2.26300000     -2.33200000      7.12500000
O     -9.04500000    -13.05800000     -3.16400000
H     -9.45200000    -12.48400000     -2.51500000
H     -9.45900000    -12.81300000     -3.99200000
O     10.93300000      1.79400000      1.98600000
H     11.11400000      1.56900000      1.07400000
H     10.06700000      1.42300000      2.15700000
O      0.98800000     -8.59400000      8.34500000
H      1.07000000     -9.16700000      7.58300000
H      0.43400000     -7.87300000      8.04500000
O      7.85900000     13.91800000      7.22000000
H      8.47800000     13.71100000      7.92100000
H      7.06200000     13.44300000      7.45700000
O      8.47000000     -7.84400000      0.14700000
H      8.39000000     -8.54100000     -0.50500000
H      7.61300000     -7.41800000      0.14800000
O      5.24000000      3.50900000      1.64600000
H      5.09900000      2.98200000      2.43300000
H      5.85300000      2.99500000      1.12000000
O      5.04400000      5.83300000     -2.33300000
H      5.49900000      5.66500000     -3.15900000
H      5.65100000      5.52700000     -1.65900000
O      5.08100000     -4.42100000     -1.68000000
H      5.13800000     -3.67500000     -2.27700000
H      4.51000000     -4.11900000     -0.97400000
O    -13.65600000     -4.59800000     -7.35200000
H    -14.17600000     -5.39000000     -7.48400000
H    -14.12000000     -3.92100000     -7.84400000
O     -2.97300000      1.39700000      5.14000000
H     -2.69700000      1.17700000      6.03000000
H     -3.11700000      0.55000000      4.71800000
O     -2.78300000      4.91500000    -11.09800000
H     -2.02700000      4.45400000    -11.46100000
H     -2.61900000      5.83700000    -11.29600000
O      8.88000000      5.89400000      0.94500000
H      8.99100000      6.83400000      1.08900000
H      9.77300000      5.55300000      0.89200000
O      5.70500000     12.52700000      0.22900000
H      5.28700000     11.91200000     -0.37400000
H      5.60000000     13.38200000     -0.19000000
O     -6.29700000     11.83800000      6.76600000
H     -5.35200000     11.68800000      6.79900000
H     -6.67300000     10.96800000      6.62700000
O    -11.90400000      0.54600000     11.99700000
H    -11.86200000      0.81700000     12.91400000
H    -11.72100000      1.34400000     11.50200000
O      9.13000000      9.86500000     -7.83100000
H      8.21200000      9.71100000     -7.60800000
H      9.18800000      9.65800000     -8.76400000
O      2.66600000      6.38600000    -14.26900000
H      1.71000000      6.36500000    -14.23300000
H      2.92600000      6.84300000    -13.46900000
O     12.42900000      3.12900000     -7.16100000
H     11.90000000      3.42200000     -6.41900000
H     13.11000000      3.79500000     -7.24700000
O     -9.08300000     -9.04200000      8.11800000
H     -8.83900000     -8.74900000      8.99600000
H     -9.83700000     -9.61400000      8.25600000
O     -5.72800000    -13.14900000     -4.62500000
H     -5.34400000    -13.35900000     -3.77400000
H     -6.01700000    -13.99300000     -4.97300000
O    -10.63700000     11.12900000      6.48600000
H    -11.27700000     11.26500000      5.78700000
H    -10.56700000     11.98200000      6.91500000
O     -4.58100000     -2.82800000    -17.81000000
H     -3.92400000     -2.70800000    -17.12500000
H     -5.40800000     -2.58000000    -17.39500000
O     -4.17800000     -1.52500000      4.65900000
H     -3.82800000     -2.08000000      5.35600000
H     -5.12800000     -1.62000000      4.73200000
O    -17.56300000     -0.06700000     -0.90700000
H    -17.71400000     -0.31300000     -1.81900000
H    -17.55500000      0.89000000     -0.91500000
O      4.48100000     -8.16100000     15.27500000
H      4.03500000     -8.54800000     14.52100000
H      5.34900000     -8.56400000     15.27200000
O     -1.94600000     -9.85200000     11.37600000
H     -2.73700000     -9.37400000     11.12500000
H     -1.78700000    -10.45100000     10.64700000
O     13.65000000     -6.59400000      4.10100000
H     13.19900000     -6.08400000      4.77400000
H     13.83100000     -5.96300000      3.40500000
O      7.91900000      9.40700000      5.96000000
H      7.31500000      9.89800000      5.40400000
H      8.57500000      9.06100000      5.35500000
O      6.25800000     -8.74900000    -13.20300000
H      6.48000000     -9.67000000    -13.34300000
H      7.08300000     -8.28200000    -13.33200000
O      7.99900000     -4.64900000     13.47000000
H      8.58600000     -5.33000000     13.14200000
H      8.20000000     -3.88100000     12.93500000
O      1.35100000     -5.98300000     16.85200000
H      1.95300000     -5.75500000     16.14400000
H      1.08500000     -5.14100000     17.22100000
O     13.64600000      5.88800000     -2.69800000
H     14.16300000      5.08300000     -2.66700000
H     12.77900000      5.62800000     -2.38600000
O      3.28400000     -8.19900000    -12.66500000
H      3.07000000     -8.03500000    -13.58400000
H      4.21600000     -8.41400000    -12.67100000
O     -2.99500000     12.88700000     11.33600000
H     -3.32700000     13.77300000     11.48100000
H     -2.14500000     12.87500000     11.77600000
O      0.79900000      4.98700000     -5.35700000
H      0.90700000      4.50500000     -6.17700000
H      1.00600000      4.34900000     -4.67500000
O      4.20900000     -1.49200000      4.35000000
H      3.36200000     -1.56500000      4.78900000
H      4.44000000     -0.56600000      4.42800000
O     -8.04700000      6.38700000      4.24300000
H     -7.42200000      7.08400000      4.44200000
H     -7.51800000      5.70000000      3.83700000
O     -6.17100000      4.31800000     -1.14000000
H     -6.39000000      5.16200000     -1.53400000
H     -5.34300000      4.47300000     -0.68600000
O    -10.01900000     -8.66000000     -6.40900000
H     -9.28900000     -9.23900000     -6.62900000
H    -10.29700000     -8.29400000     -7.24900000
O     -2.28400000      3.96400000     14.28200000
H     -3.19200000      3.66400000     14.24000000
H     -2.23500000      4.46500000     15.09600000
O      6.12300000     -3.00300000     -9.96600000
H      6.08000000     -2.49200000    -10.77400000
H      6.92200000     -3.52300000    -10.05300000
O     -6.05500000    -12.10100000      4.29100000
H     -5.99500000    -12.38000000      5.20500000
H     -6.65100000    -12.73100000      3.88700000
O      0.65800000     -6.64100000      5.78400000
H      1.25700000     -7.04100000      5.15500000
H     -0.21500000     -6.87500000      5.46700000
O     -1.34100000     10.47400000      5.37900000
H     -1.68400000     10.23300000      4.51900000
H     -0.82400000      9.71700000      5.65200000
O      5.10900000    -15.62400000     -2.55100000
H      4.30700000    -16.14200000     -2.48300000
H      5.38300000    -15.72600000     -3.46300000
O     -0.40300000      5.40500000     -1.55100000
H      0.33100000      5.98400000     -1.75500000
H     -0.08700000      4.86100000     -0.83000000
O      9.72200000     -5.67800000      7.09200000
H      9.87300000     -6.40500000      6.48800000
H     10.30800000     -4.98600000      6.78600000
O     -6.43000000     10.01400000     12.68800000
H     -5.51800000     10.28600000     12.58600000
H     -6.85000000     10.74900000     13.13400000
O      1.27900000    -10.35500000     -7.46200000
H      1.28600000     -9.47600000     -7.08400000
H      1.34800000    -10.21000000     -8.40600000
O      9.28700000     12.47200000      9.11500000
H     10.00100000     12.47800000      9.75300000
H      9.15800000     11.54600000      8.90900000
O     -3.57800000     -2.06900000      9.64700000
H     -2.78800000     -2.23900000     10.16100000
H     -3.68000000     -1.11800000      9.67300000
O     -5.03000000     -5.00300000      2.31600000
H     -4.81700000     -5.61500000      3.02100000
H     -5.87600000     -4.63300000      2.56800000
O      2.80700000     -5.53300000    -16.57500000
H      3.01900000     -5.10400000    -15.74600000
H      2.83300000     -6.46900000    -16.37300000
O     16.72800000     -4.72600000     -5.12900000
H     16.61400000     -3.79800000     -4.92000000
H     17.67600000     -4.84900000     -5.16500000
O     -4.29200000      6.83200000    -13.90500000
H     -4.79800000      7.62900000    -14.06300000
H     -3.40000000      7.05800000    -14.16900000
O      1.42200000     11.13700000    -14.43000000
H      1.46800000     11.08000000    -13.47500000
H      1.93500000     11.91500000    -14.64800000
O     11.44600000      3.43100000     -0.63200000
H     10.74200000      2.83300000     -0.88200000
H     11.41300000      3.45200000      0.32400000
O     11.62900000      1.08200000    -12.19200000
H     11.95900000      1.80100000    -12.73200000
H     11.62800000      0.32500000    -12.77800000
O     17.66100000      5.34800000     -1.57300000
H     17.97400000      4.71000000     -0.93100000
H     16.87600000      4.94800000     -1.94500000
O     -4.25400000     -5.50100000     -4.84600000
H     -4.84000000     -5.75500000     -5.55900000
H     -4.69200000     -5.81100000     -4.05400000
O     -6.27100000     -3.56700000     -1.12200000
H     -6.99900000     -3.69500000     -1.73000000
H     -6.22000000     -2.61800000     -1.00800000
O    -10.25200000     -2.74900000     -1.88500000
H    -10.60600000     -1.98200000     -2.33500000
H    -10.96100000     -3.03900000     -1.31100000
O     -8.60900000      5.94500000     10.47900000
H     -8.85800000      5.55700000      9.64000000
H     -8.54800000      6.88300000     10.29900000
O    -11.48600000     -4.85600000      4.27600000
H    -11.86100000     -4.01700000      4.00600000
H    -12.15400000     -5.50200000      4.04700000
O     -1.52400000     -0.74600000    -11.31700000
H     -1.24500000     -0.45600000    -12.18600000
H     -1.44000000      0.03200000    -10.76600000
O     -2.57800000      2.00500000     17.70700000
H     -2.29800000      2.88400000     17.45400000
H     -2.25200000      1.89700000     18.60000000
O     -2.82300000     -6.68800000     12.83900000
H     -2.20600000     -6.45700000     13.53300000
H     -3.60700000     -6.98100000     13.30400000
O     -6.40200000     -0.83300000     -3.09300000
H     -7.05800000     -1.51500000     -3.23500000
H     -6.22600000     -0.86300000     -2.15300000
O     -7.92600000    -10.11300000     -7.00700000
H     -7.20600000     -9.52500000     -6.77700000
H     -7.88700000    -10.17900000     -7.96100000
O    -10.08400000      8.85700000      0.43600000
H    -10.44900000      8.73400000     -0.44100000
H     -9.13800000      8.77800000      0.31400000
O     17.01900000     -6.37800000     -1.83200000
H     17.72600000     -7.00100000     -1.65800000
H     16.22100000     -6.90500000     -1.79300000
O     -7.83500000     -5.99100000     -7.96600000
H     -8.40800000     -5.56600000     -7.32900000
H     -7.04700000     -6.21400000     -7.46900000
O      1.36000000      8.20400000     -9.16300000
H      1.88300000      7.58800000     -9.67600000
H      1.99400000      8.84300000     -8.83700000
O      9.72100000     -6.73400000     12.16900000
H      9.17700000     -7.51200000     12.29100000
H      9.53000000     -6.44600000     11.27700000
O      0.83400000      9.13600000     14.21800000
H     -0.06300000      8.96700000     14.50600000
H      1.18700000      9.73800000     14.87300000
O     -3.38400000      6.79100000     -8.09100000
H     -2.58800000      7.16700000     -7.71700000
H     -3.28400000      6.90800000     -9.03600000
O    -13.14900000      7.58700000      2.12600000
H    -12.23000000      7.37000000      2.28400000
H    -13.20100000      7.73300000      1.18100000
O     10.33400000      0.50800000     -3.27800000
H     10.34700000     -0.42000000     -3.51400000
H      9.73500000      0.90700000     -3.90900000
O    -10.79800000     14.40100000      2.95600000
H    -10.59300000     14.73100000      2.08100000
H    -11.48400000     13.75000000      2.81100000
O      0.95200000     -6.55700000     -3.63900000
H      0.00700000     -6.49500000     -3.77800000
H      1.33200000     -6.41600000     -4.50600000
O     -5.11200000     12.24700000    -11.66000000
H     -4.61100000     13.04100000    -11.85100000
H     -6.00300000     12.45300000    -11.94200000
O      7.40000000      4.75900000    -16.56200000
H      7.11000000      4.60400000    -15.66300000
H      7.50600000      3.88300000    -16.93300000
O      4.92900000      2.79900000    -16.66300000
H      4.74800000      3.02100000    -17.57600000
H      5.64000000      2.16000000    -16.70800000
O     -7.57100000     -2.02700000     14.78500000
H     -7.40100000     -2.92500000     14.50200000
H     -7.70100000     -2.09400000     15.73100000
O    -12.49400000     -6.22400000      1.15000000
H    -13.43500000     -6.29500000      1.31100000
H    -12.18400000     -7.12900000      1.14300000
O     18.03900000      3.44500000      0.50500000
H     18.50300000      2.60800000      0.53100000
H     17.11400000      3.20300000      0.44600000
O     -7.54300000     -2.94700000     -9.35000000
H     -7.50100000     -3.25300000     -8.44500000
H     -8.45000000     -3.10100000     -9.61500000
O      8.33800000     -9.11700000     12.36900000
H      8.38300000     -9.39500000     11.45400000
H      8.29300000     -9.93400000     12.86600000
O     14.72600000     -6.36600000      0.50600000
H     14.20500000     -6.68600000     -0.23100000
H     14.29600000     -5.55200000      0.76800000
O      1.18800000      1.96700000      6.03800000
H      1.49300000      1.20500000      6.53000000
H      0.23600000      1.95600000      6.14500000
O     -4.34500000     16.24300000      8.24300000
H     -4.12600000     15.33000000      8.42800000
H     -3.73300000     16.50100000      7.55400000
O      8.37100000     -6.25400000      9.38000000
H      7.49100000     -5.94400000      9.59300000
H      8.67400000     -5.66100000      8.69300000
O      7.01700000     -7.59400000      4.14000000
H      7.22000000     -8.33000000      4.71700000
H      7.68200000     -6.93700000      4.34600000
O      3.08000000     -2.48900000     13.75000000
H      3.59900000     -2.57400000     12.95000000
H      2.24000000     -2.89300000     13.53500000
O    -12.37400000     11.87500000     -0.33800000
H    -11.44100000     12.08400000     -0.38300000
H    -12.80400000     12.72400000     -0.23500000
O     -2.10900000     14.27600000     -7.66600000
H     -1.21700000     14.56000000     -7.86500000
H     -2.44200000     14.93700000     -7.05900000
O    -11.48700000     -8.48800000     -1.25000000
H    -12.33000000     -8.41900000     -0.80300000
H    -11.70900000     -8.74900000     -2.14400000
O    -12.68000000     -2.54400000      3.37900000
H    -13.42600000     -3.14500000      3.39200000
H    -12.51300000     -2.38900000      2.45000000
O     -8.23500000      9.71500000     -8.84700000
H     -7.80400000     10.25200000     -8.18200000
H     -8.89000000      9.21300000     -8.36300000
O    -12.79500000     -6.82100000      9.22700000
H    -13.01600000     -5.89700000      9.34700000
H    -12.14600000     -6.82200000      8.52300000
O     -8.26200000      4.76800000    -14.10200000
H     -7.65700000      5.34100000    -13.62900000
H     -8.44400000      4.05500000    -13.49000000
O     -7.37300000      9.30100000      7.35400000
H     -8.20300000      9.21900000      6.88400000
H     -6.86100000      8.54400000      7.07000000
O      0.31500000     -4.29700000    -13.43300000
H      0.10200000     -4.71800000    -14.26600000
H     -0.46400000     -3.78600000    -13.21600000
O    -11.77800000      4.90100000      9.27200000
H    -12.24700000      5.45300000      9.89800000
H    -12.21400000      4.05100000      9.33000000
O      3.66800000    -11.32300000     -0.01300000
H      3.98000000    -10.88200000     -0.80400000
H      3.92700000    -12.23700000     -0.13100000
O     10.14100000     -9.98500000     -3.78800000
H      9.31100000     -9.93100000     -4.26200000
H     10.35500000    -10.91700000     -3.78500000
O     12.34900000      6.61200000     10.01300000
H     13.08200000      5.99700000     10.02500000
H     11.57800000      6.06900000     10.18000000
O     -3.29900000      8.94500000      9.29900000
H     -4.12300000      8.47000000      9.41100000
H     -3.05900000      9.22000000     10.18400000
O     -1.26500000      2.58500000     -3.62000000
H     -1.26500000      1.91500000     -2.93600000
H     -0.45400000      3.07300000     -3.47600000
O      7.87200000      2.47100000    -10.49000000
H      6.92000000      2.51200000    -10.58600000
H      8.03100000      1.64700000    -10.02900000
O     -9.86400000     12.38200000     -0.12800000
H     -9.40300000     13.21900000     -0.05600000
H     -9.56300000     11.87800000      0.62700000
O     -6.69400000      1.77700000     -4.10600000
H     -5.93200000      1.66000000     -4.67300000
H     -6.65900000      1.03600000     -3.50100000
O     -5.71500000     -9.67200000      3.22800000
H     -5.85000000    -10.58800000      3.46900000
H     -6.40200000     -9.48900000      2.58800000
O      2.90900000     -7.97200000    -15.25200000
H      1.96600000     -7.82100000    -15.19700000
H      2.99000000     -8.87500000    -15.56000000
O    -11.68300000     11.34400000     -5.65300000
H    -12.31000000     12.05800000     -5.53900000
H    -10.83000000     11.77600000     -5.67900000
O     -4.85300000      6.28200000      9.49500000
H     -5.11500000      6.69800000     10.31600000
H     -4.07200000      5.77700000      9.72100000
O      4.54900000      2.33700000      9.34500000
H      5.33100000      1.80000000      9.47200000
H      4.26800000      2.14300000      8.45100000
O      0.16800000     -4.13400000      3.46600000
H      0.72900000     -4.85600000      3.18200000
H     -0.67300000     -4.30400000      3.04200000
O      0.51600000    -10.60200000    -14.43200000
H     -0.22800000    -11.11600000    -14.11600000
H      1.14600000    -11.25600000    -14.73500000
O      9.94100000      8.53600000      0.96200000
H      9.99400000      9.48100000      1.10500000
H     10.39800000      8.39300000      0.13300000
O    -15.48100000      0.22500000      1.87700000
H    -16.35000000      0.54000000      1.62700000
H    -14.88900000      0.62400000      1.24000000
O     -9.65600000      8.53800000      6.04200000
H    -10.00300000      7.71300000      6.38100000
H    -10.12500000      9.21400000      6.53100000
O     -8.43300000     -4.70800000     13.06700000
H     -9.34200000     -4.83500000     12.79800000
H     -8.15500000     -5.56700000     13.38600000
O      4.48700000     -8.29800000     -5.14600000
H      4.49700000     -8.36400000     -6.10100000
H      4.39000000     -7.36200000     -4.97200000
O     -6.84900000    -11.11200000     -2.44900000
H     -7.69400000    -10.95400000     -2.87100000
H     -6.64500000    -12.02400000     -2.65500000
O      3.82100000      9.17500000      6.37400000
H      4.72500000      8.92900000      6.57000000
H      3.87700000      9.65100000      5.54500000
O     -2.53200000     12.82600000      4.25700000
H     -1.60000000     12.77200000      4.47000000
H     -2.79600000     11.91900000      4.10500000
O    -13.02300000     10.91200000     -2.94700000
H    -12.30800000     10.87400000     -3.58200000
H    -12.59700000     11.14000000     -2.12000000
O     -5.18100000    -10.55700000     -0.13400000
H     -5.45900000    -11.12000000      0.58900000
H     -5.91500000    -10.57600000     -0.74800000
O      4.76600000     -8.18200000     -7.94000000
H      5.25400000     -7.49600000     -8.39500000
H      5.17600000     -8.99800000     -8.22800000
O     -4.36800000      1.98900000     15.14100000
H     -3.52200000      2.11100000     15.57100000
H     -4.84300000      1.38700000     15.71300000
O     -0.17200000     11.88700000     11.71300000
H     -0.25500000     11.11200000     11.15700000
H      0.75800000     11.92500000     11.93400000
O     12.48800000     -0.15800000     -8.86300000
H     11.95400000      0.08300000     -8.10700000
H     12.90500000     -0.98200000     -8.61000000
O     11.24900000     14.37000000     -3.13100000
H     11.72400000     14.81600000     -3.83200000
H     10.59200000     13.84100000     -3.58600000
O     -0.48000000    -10.69600000    -10.41600000
H     -1.06700000    -10.21800000    -11.00100000
H      0.39600000    -10.39500000    -10.65700000
O    -13.22600000     -1.74100000    -11.75500000
H    -12.79000000     -1.02400000    -12.21600000
H    -12.56800000     -2.06700000    -11.14100000
O     15.34300000     -2.35200000      8.12500000
H     16.15900000     -2.71200000      8.47100000
H     14.93100000     -3.08700000      7.67100000
O     -7.96800000     -3.29200000     -3.19000000
H     -8.82000000     -3.42000000     -2.77400000
H     -7.98000000     -3.87600000     -3.94800000
O     -5.69600000     -1.63000000     -5.96600000
H     -4.78200000     -1.49400000     -6.21600000
H     -5.68700000     -1.61800000     -5.00800000
O    -11.37000000      8.81200000      8.49600000
H    -12.09900000      9.35000000      8.80600000
H    -11.75500000      7.94800000      8.35000000
O    -10.66500000     -7.98500000     -9.21400000
H    -11.01800000     -7.18400000     -9.60100000
H    -11.16000000     -8.69000000     -9.63200000
O      8.84700000      9.64400000    -10.51700000
H      8.71200000     10.44200000    -11.02700000
H      8.47800000      8.94700000    -11.06000000
O     11.40700000      8.50600000      8.04300000
H     11.91500000      7.89200000      8.57200000
H     11.50000000      8.18400000      7.14600000
O     -5.27800000    -11.90900000     10.20600000
H     -5.03100000    -10.98400000     10.20900000
H     -5.77600000    -12.02700000     11.01400000
O      1.99800000      3.81200000     16.85300000
H      2.82100000      3.61300000     17.29800000
H      2.20900000      3.75300000     15.92100000
O     -4.90200000      4.47200000    -15.28000000
H     -4.61200000      4.59000000    -16.18500000
H     -4.67000000      5.29300000    -14.84600000
O      0.19000000     14.70200000     10.33700000
H     -0.04600000     15.23600000     11.09600000
H     -0.08800000     13.81700000     10.57100000
O      0.24300000      3.41200000    -11.55500000
H     -0.18200000      2.96700000    -10.82200000
H      1.11200000      3.01500000    -11.60400000
O     -5.07000000    -13.56200000     -1.93000000
H     -5.70400000    -13.50400000     -1.21500000
H     -4.21900000    -13.59400000     -1.49300000
O     15.87100000     -0.02800000     -3.23500000
H     15.71700000      0.82400000     -3.64300000
H     16.51100000      0.14900000     -2.54500000
O      1.75000000    -14.94300000     -5.62100000
H      1.28200000    -15.61600000     -6.11600000
H      2.05800000    -14.32700000     -6.28600000
O      6.09600000     12.67200000     -5.82100000
H      6.33200000     11.99300000     -5.18900000
H      6.78200000     12.62800000     -6.48700000
O     -9.78000000     15.13100000      0.62600000
H     -8.84000000     15.30700000      0.61000000
H    -10.17400000     15.89600000      0.20700000
O     -8.39600000     10.79700000      4.45100000
H     -8.57300000     11.69500000      4.73000000
H     -8.86000000     10.25200000      5.08700000
O    -11.63100000      0.12000000    -13.05300000
H    -10.78500000      0.22400000    -12.61800000
H    -11.43700000      0.22900000    -13.98400000
O    -14.28500000     -2.48600000      0.20700000
H    -14.07200000     -2.15100000     -0.66400000
H    -14.79700000     -1.78700000      0.61300000
O    -10.41200000     11.17000000     -2.74800000
H     -9.90100000     11.38700000     -3.52800000
H    -10.12900000     11.80700000     -2.09200000
O     -7.02900000    -13.46100000      1.87700000
H     -6.66300000    -14.32500000      2.06900000
H     -7.13900000    -13.45300000      0.92700000
O     -9.18900000     -8.20200000     10.77800000
H     -9.13500000     -7.31500000     10.42200000
H     -9.95100000     -8.18200000     11.35600000
O      3.33000000     -3.90600000     -8.87100000
H      2.57400000     -3.82800000     -9.45200000
H      3.00000000     -3.64200000     -8.01200000
O     -5.49100000    -11.92600000      7.43400000
H     -5.40500000    -12.01800000      8.38200000
H     -5.93800000    -11.08800000      7.31400000
O    -11.06500000     -3.58400000      8.11600000
H    -10.58300000     -2.99000000      8.69100000
H    -11.45600000     -3.01300000      7.45500000
O      4.56600000     -2.78100000     16.11700000
H      4.21500000     -3.38400000     16.77200000
H      3.91400000     -2.78300000     15.41600000
O    -14.41300000      1.88200000      3.82100000
H    -14.71700000      1.51200000      4.65000000
H    -14.87100000      1.37600000      3.15000000
O      8.08400000    -11.95200000      4.66900000
H      8.35900000    -12.53600000      5.37600000
H      8.22000000    -12.46200000      3.87100000
O      4.90300000      9.58900000     -5.49700000
H      5.63900000      9.96200000     -5.01100000
H      4.13200000      9.81900000     -4.97800000
O      8.92300000      9.72300000     -3.02100000
H      9.17000000      8.83100000     -2.77600000
H      8.88400000     10.19700000     -2.19000000
O      2.96700000      2.53800000      4.07800000
H      2.64500000      2.97100000      3.28800000
H      2.21700000      2.53600000      4.67300000
O      8.56600000      6.80700000     -2.31500000
H      7.85300000      7.25100000     -1.85600000
H      8.14600000      6.39900000     -3.07200000
O    -11.90400000    -12.60400000      0.30200000
H    -11.16600000    -12.59200000      0.91100000
H    -12.61000000    -12.16100000      0.77300000
O      6.56400000      0.24300000     10.00500000
H      7.39400000     -0.14900000      9.73500000
H      5.91700000     -0.13400000      9.40800000
O    -16.28000000      0.36000000     -9.21400000
H    -15.73600000      1.07300000     -8.87900000
H    -15.85400000      0.09600000    -10.02900000
O    -11.11600000      8.33400000     -1.90400000
H    -12.00300000      8.13900000     -1.60200000
H    -11.15200000      9.25000000     -2.17900000
O     -8.08900000      0.78100000      0.78100000
H     -8.36900000      1.60400000      0.37900000
H     -7.51200000      1.04900000      1.49600000
O    -15.11100000     -7.77400000     -3.63100000
H    -15.29300000     -8.70000000     -3.47100000
H    -14.43900000     -7.77600000     -4.31200000
O      7.36100000      2.36800000      0.50900000
H      8.31300000      2.45100000      0.45600000
H      7.04000000      2.78100000     -0.29300000
O      6.61600000      5.37800000     -0.18100000
H      7.45400000      5.51300000      0.26100000
H      6.03700000      5.04000000      0.50200000
O      5.53400000     -6.31800000    -14.49600000
H      5.34700000     -7.14600000    -14.05300000
H      4.77400000     -5.76800000    -14.30700000
O      2.76700000     14.32800000      9.76400000
H      1.82700000     14.50700000      9.74000000
H      3.09500000     14.87000000     10.48100000
O    -11.28000000     -6.11500000      7.09400000
H    -11.12100000     -5.24700000      7.46700000
H    -11.38100000     -5.95700000      6.15500000
O      6.28600000     10.49200000      4.22200000
H      5.48300000     10.11400000      3.86400000
H      6.48500000     11.22600000      3.64100000
O     -0.52500000      8.75600000     -0.26400000
H     -1.06300000      9.32800000     -0.81100000
H     -1.02800000      7.94400000     -0.19900000
O     -5.75700000     12.61300000     -4.08000000
H     -5.16100000     13.28700000     -3.75200000
H     -5.27400000     12.19200000     -4.79200000
O     -6.91300000     -0.97600000      7.70200000
H     -6.48400000     -0.12600000      7.79500000
H     -7.45800000     -0.88600000      6.92100000
O     -8.18500000      2.55800000      6.71000000
H     -8.41800000      2.69900000      7.62800000
H     -9.02400000      2.53300000      6.25100000
O      3.22100000    -12.83300000     10.47200000
H      3.91600000    -13.23100000      9.94800000
H      3.53500000    -12.89800000     11.37400000
O     15.89400000      7.00100000      0.70800000
H     16.64000000      6.61000000      1.16200000
H     16.18100000      7.07900000     -0.20200000
O     -8.72100000     -6.17400000      8.88700000
H     -7.81700000     -6.46800000      8.77600000
H     -9.06000000     -6.09600000      7.99500000
O     14.13800000     11.45800000     -0.73500000
H     15.03500000     11.79300000     -0.70900000
H     14.22400000     10.52700000     -0.53300000
O      8.38600000      0.25400000    -12.60000000
H      7.97700000      0.76200000    -13.30000000
H      8.74400000      0.91200000    -12.00400000
O      1.43000000     -9.74700000     -1.67100000
H      1.51600000     -8.81000000     -1.84800000
H      2.23500000    -10.13100000     -2.01700000
O    -17.44200000     -3.93000000     -1.15700000
H    -18.20200000     -4.50100000     -1.04300000
H    -17.68600000     -3.11700000     -0.71600000
O      5.55900000      3.69300000     11.89200000
H      4.81000000      3.11200000     12.02200000
H      5.94200000      3.40800000     11.06200000
O      0.85600000      3.05700000    -16.39800000
H      0.42400000      3.66900000    -15.80200000
H      1.38700000      3.61300000    -16.96800000
O      9.32000000      5.57500000      7.40300000
H      9.04000000      4.67600000      7.57900000
H      9.36100000      5.98600000      8.26700000
O     -5.92300000     13.68800000      4.80900000
H     -5.13000000     13.23200000      4.52700000
H     -6.20100000     13.22000000      5.59600000
O    -13.43400000      1.04600000     -9.92800000
H    -13.66000000      1.58400000     -9.16900000
H    -12.59100000      0.65500000     -9.70100000
O     -5.03700000     -3.97800000     13.54700000
H     -5.16000000     -3.06400000     13.80500000
H     -5.34000000     -4.01400000     12.64000000
O      5.19200000      6.63400000     10.03700000
H      4.84800000      6.05400000     10.71700000
H      5.89000000      7.12400000     10.47100000
O     -5.74700000      9.80500000    -12.73400000
H     -6.49800000      9.52800000    -12.20800000
H     -5.46600000     10.62700000    -12.33400000
O      4.44300000      0.28000000     -5.82200000
H      4.77100000     -0.43500000     -6.36700000
H      4.02000000      0.87700000     -6.43900000
O     -8.03700000      8.62100000    -11.69400000
H     -8.83600000      8.17900000    -11.98100000
H     -8.21000000      8.86100000    -10.78300000
O     -8.73800000     -0.84600000     12.44900000
H     -8.26300000     -1.17100000     13.21400000
H     -8.41000000     -1.37500000     11.72100000
O     -7.53700000    -12.73400000     -9.11500000
H     -7.31900000    -13.38600000     -9.78100000
H     -6.70200000    -12.54100000     -8.68700000
O      6.53700000      8.24600000     -1.04200000
H      5.91000000      7.59400000     -1.35200000
H      6.53400000      8.14800000     -0.09000000
O    -11.90700000     -3.89200000      0.02800000
H    -11.83200000     -4.69200000      0.54900000
H    -12.81800000     -3.61900000      0.13700000
O     -8.62700000     -9.09600000     -3.93100000
H     -9.34100000     -9.21800000     -4.55700000
H     -8.59600000     -8.15100000     -3.78400000
O     10.07600000      8.32200000     -5.86100000
H      9.95000000      8.78200000     -5.03100000
H      9.74200000      8.92800000     -6.52300000
O     12.30900000     -8.98100000      4.59400000
H     12.95700000     -8.27700000      4.60200000
H     12.64200000     -9.60500000      3.94900000
O     -8.90200000      1.76100000     12.11200000
H     -9.81900000      1.95100000     11.91600000
H     -8.89300000      0.83200000     12.34000000
O     -4.22400000      1.22200000      8.41300000
H     -3.45800000      0.87700000      7.95300000
H     -3.94400000      2.07900000      8.73400000
O     -9.51600000     -1.18300000     -5.70300000
H    -10.30800000     -0.99400000     -6.20700000
H     -9.72800000     -1.97700000     -5.21200000
O     -4.53600000      2.57600000    -13.28200000
H     -4.75100000      3.34800000    -13.80600000
H     -3.60600000      2.42400000    -13.45100000
O      3.62200000     -7.54600000      7.61000000
H      3.30100000     -7.36300000      6.72700000
H      2.83300000     -7.75000000      8.11400000
O      9.96100000    -13.10000000     -5.86500000
H      9.99900000    -12.26300000     -6.32700000
H     10.02400000    -12.86500000     -4.93900000
O     -3.79800000     -1.72100000    -12.04100000
H     -2.95700000     -1.39300000    -11.72400000
H     -4.30100000     -1.90000000    -11.24700000
O     11.04000000     -0.70100000      7.66300000
H     10.36100000     -0.05600000      7.46500000
H     11.47500000     -0.35700000      8.44400000
O      9.53400000    -10.37500000     -7.72800000
H      9.49000000    -10.90800000     -8.52100000
H      9.82600000     -9.51600000     -8.03300000
O     -5.99800000     -8.91000000     -4.65400000
H     -5.48700000     -9.51400000     -4.11500000
H     -6.89800000     -9.01500000     -4.34400000
O     -8.77500000     -5.72300000      4.49100000
H     -9.71200000     -5.55500000      4.38700000
H     -8.36900000     -5.28200000      3.74500000
O     -0.58100000    -12.34300000      0.66300000
H      0.28200000    -12.08200000      0.98500000
H     -1.16100000    -12.23000000      1.41500000
O     -3.05900000     -7.24500000     -7.44900000
H     -2.84200000     -7.82800000     -6.72200000
H     -2.21700000     -7.06100000     -7.86800000
O    -13.05900000     -9.20300000      5.70700000
H    -13.88700000     -8.83900000      5.39100000
H    -12.81500000     -8.63900000      6.44100000
O      7.14400000     13.45700000     -2.16400000
H      6.63500000     13.98300000     -2.78100000
H      7.54700000     14.09800000     -1.57900000
O     -1.15300000     -6.44000000     -0.96700000
H     -1.32600000     -6.37900000     -1.90600000
H     -1.94000000     -6.08400000     -0.55400000
O     12.66300000      2.17900000     -3.47900000
H     12.00900000      2.68100000     -3.96500000
H     12.21500000      1.36600000     -3.24400000
O     -9.43000000     -1.48300000      8.97300000
H     -8.54200000     -1.32100000      8.65400000
H     -9.30800000     -1.99800000      9.77000000
O      8.14400000     -2.68100000    -16.13900000
H      7.79700000     -1.80700000    -16.31800000
H      8.60000000     -2.59100000    -15.30100000
O    -10.50400000      6.41200000      7.44400000
H    -10.83700000      5.83400000      8.13000000
H    -10.57200000      5.89500000      6.64100000
O      7.59400000     -0.81200000     -4.45500000
H      7.69800000     -1.45800000     -5.15300000
H      7.80100000     -1.29100000     -3.65300000
O      4.98100000      0.93400000    -10.01900000
H      5.13100000      0.27200000    -10.69400000
H      4.03400000      0.92400000     -9.88000000
O     12.76700000     -0.83900000      5.34900000
H     11.91800000     -0.98000000      5.76900000
H     12.60100000     -0.98700000      4.41800000
O    -11.75400000     -0.60900000     -7.46300000
H    -11.49100000      0.03600000     -8.12000000
H    -12.40100000     -1.15500000     -7.90900000
O     15.08900000     -3.00400000     -1.56100000
H     14.73900000     -3.48500000     -2.31100000
H     16.03900000     -3.04200000     -1.67600000
O     -2.80700000      7.87200000    -10.89800000
H     -3.69500000      8.09800000    -10.62000000
H     -2.54000000      8.60100000    -11.45900000
O      4.58200000      4.49200000    -10.41200000
H      5.03700000      4.21200000     -9.61800000
H      4.27400000      3.67800000    -10.81100000
O      6.64600000    -13.72900000      1.84200000
H      6.17000000    -12.91600000      1.67200000
H      6.53900000    -14.24100000      1.04100000
O      8.44200000     15.03700000      2.65300000
H      7.66100000     15.26600000      3.15500000
H      9.15300000     15.05800000      3.29400000
O      2.16900000     -8.65700000      0.86500000
H      1.82900000     -9.01400000      0.04500000
H      3.06800000     -8.98100000      0.91400000
O      4.95200000      4.27400000     -6.61800000
H      4.16600000      3.87200000     -6.98700000
H      4.89400000      5.19400000     -6.87400000
O      9.51800000     -7.32800000    -11.28700000
H      8.93100000     -6.90900000    -11.91600000
H      9.61300000     -8.22500000    -11.60900000
O     -5.30500000      0.13300000     16.75700000
H     -6.24400000      0.11600000     16.94500000
H     -4.89300000     -0.16800000     17.56700000
O      2.73800000      9.88100000      8.78000000
H      2.39500000     10.70500000      8.43600000
H      3.03300000      9.40200000      8.00600000
O     -2.48000000     -0.00200000    -15.93400000
H     -2.65700000      0.74300000    -15.35900000
H     -2.63900000      0.33400000    -16.81600000
O     -2.33100000     -3.53400000    -13.67000000
H     -2.84900000     -2.93200000    -13.13600000
H     -2.78800000     -4.37200000    -13.59800000
O     -9.91200000     -5.77000000     -6.00900000
H    -10.29400000     -6.49500000     -6.50300000
H     -9.27900000     -6.18600000     -5.42400000
O     -2.61400000      7.10400000     -1.27100000
H     -1.90600000      6.47400000     -1.13600000
H     -2.94400000      6.90800000     -2.14800000
O      5.86100000    -10.50300000     -8.32100000
H      5.42400000    -11.11600000     -7.72900000
H      5.92600000    -10.97700000     -9.15100000
O     -7.09600000     -2.24600000    -16.82100000
H     -7.99300000     -2.45100000    -17.08600000
H     -7.19300000     -1.57700000    -16.14400000
O      4.23300000     -5.48000000      4.22200000
H      4.73400000     -5.10700000      4.94800000
H      3.78600000     -4.73000000      3.82900000
O     14.37500000     -7.04800000      8.50500000
H     14.41000000     -7.97100000      8.75500000
H     13.44200000     -6.83300000      8.51000000
O     -6.22100000      4.72700000      3.32100000
H     -5.27100000      4.61500000      3.36400000
H     -6.47300000      4.31200000      2.49600000
O      4.36600000    -11.64500000    -13.09000000
H      4.13600000    -11.24000000    -12.25300000
H      5.22200000    -12.04500000    -12.93500000
O     -8.92500000     13.69400000      4.52600000
H     -8.09300000     14.11600000      4.31200000
H     -9.55500000     14.08700000      3.92200000
O     -5.39500000      7.25400000     12.03600000
H     -5.90800000      6.51300000     12.35900000
H     -5.81200000      8.02200000     12.42600000
O      4.84700000     12.46800000      9.52400000
H      5.05900000     12.47100000      8.59100000
H      4.09700000     13.05800000      9.60200000
O      3.20500000     10.26300000      3.69600000
H      2.76800000      9.54900000      4.16000000
H      3.14100000     10.02300000      2.77200000
O     -1.24000000    -10.84900000     -6.72700000
H     -1.27700000    -11.70000000     -6.29100000
H     -0.33900000    -10.78000000     -7.04200000
O      7.61000000      2.47200000     13.94200000
H      8.27400000      3.15700000     14.02600000
H      6.81700000      2.93900000     13.67900000
O     -7.02800000     -0.39000000    -10.04200000
H     -7.08700000     -0.09500000     -9.13400000
H     -7.24400000     -1.32200000    -10.00600000
O     -5.32700000     -4.05000000     10.61400000
H     -5.14200000     -3.23200000     10.15200000
H     -5.06900000     -4.73600000      9.99800000
O      6.27100000      5.40300000     14.48900000
H      6.88900000      6.02300000     14.87600000
H      5.98600000      4.85800000     15.22300000
O     -3.29600000     17.35700000     -1.82600000
H     -2.59800000     16.79300000     -1.49300000
H     -4.04600000     16.77100000     -1.93400000
O      3.12300000     -2.65000000      7.47000000
H      3.55600000     -3.48500000      7.64800000
H      2.47800000     -2.85500000      6.79200000
O     -6.85500000      7.88700000      1.60600000
H     -7.10700000      8.00200000      0.69000000
H     -6.05100000      7.36900000      1.57000000
O      9.11600000     13.08400000     -4.11500000
H      9.33700000     12.23700000     -4.50300000
H      8.36200000     12.90100000     -3.55300000
O    -12.59200000      3.44600000     -6.94100000
H    -11.63500000      3.44000000     -6.94700000
H    -12.82400000      4.29700000     -6.57000000
O     11.96600000     -1.53700000      2.68600000
H     12.05800000     -1.01200000      1.89100000
H     11.22100000     -2.11100000      2.50900000
O     -5.54000000      7.90300000    -10.08600000
H     -5.60600000      8.83200000     -9.86500000
H     -6.06500000      7.46000000     -9.42000000
O     -1.13100000      2.48800000     -9.15300000
H     -1.90900000      2.98200000     -8.89400000
H     -1.31900000      1.58800000     -8.88500000
O     18.34900000      0.35900000     -0.20200000
H     18.25600000      0.87600000     -1.00200000
H     17.49000000     -0.04300000     -0.07500000
O      8.21400000     12.72600000     -7.80000000
H      8.96400000     13.17600000     -8.18800000
H      8.38600000     11.79700000     -7.95300000
O      3.02100000     16.17000000      7.65500000
H      3.30400000     15.51200000      8.28900000
H      3.72300000     16.82000000      7.65300000
O     -7.00900000      6.61600000     -7.86000000
H     -7.92100000      6.81800000     -7.65100000
H     -6.95200000      5.66300000     -7.78800000
O      6.70400000      9.03200000     10.29400000
H      7.28600000      8.83900000     11.03000000
H      7.16500000      9.70500000      9.79400000
O    -13.21500000      9.32200000     -8.23300000
H    -13.66600000      8.59900000     -8.66900000
H    -13.33900000      9.15400000     -7.29900000
O     -6.50000000      6.56800000     -3.30900000
H     -6.97200000      5.87500000     -3.77200000
H     -5.70600000      6.70400000     -3.82600000
O      5.36900000     -5.34900000     12.78000000
H      6.25600000     -5.04400000     12.96800000
H      5.49200000     -6.19000000     12.34000000
O     11.79600000     -4.70700000     -2.93100000
H     12.58100000     -4.75700000     -3.47700000
H     11.47300000     -5.60700000     -2.89300000
O    -12.08000000     -6.53100000     -3.54900000
H    -11.48200000     -6.40300000     -2.81300000
H    -12.44600000     -5.66200000     -3.71500000
O      4.13700000     -4.77400000    -11.58100000
H      3.72000000     -5.21500000    -10.84100000
H      4.89700000     -4.33400000    -11.20000000
O      1.21500000     -3.55200000    -10.56600000
H      0.36100000     -3.49300000    -10.13700000
H      1.03000000     -3.95500000    -11.41400000
O     -0.88900000     15.89400000     -3.95500000
H     -0.74600000     16.13400000     -3.03900000
H     -0.70100000     14.95600000     -3.98900000
