# Supplementary material for: Integrated Multiscale Multilevel Approach to Open Shell Molecular Systems
Source: J Chem Theory Comput. 2023 Feb 13;19(5):1446–56. doi: 10.1021/acs.jctc.2c00805 (PMC10018740; doi:10.1021/acs.jctc.2c00805)
Supplement: Supplementary file 2 — ct2c00805_si_002.zip [file ct2c00805_si_002.zip › structures/PROXYL/frame185.xyz]

2564

C      1.31700000     -1.47000000     -0.20400000
H      1.49300000     -1.58600000     -1.27300000
H      1.61400000     -2.36200000      0.34700000
C     -0.24000000     -1.30000000     -0.02600000
C     -1.09700000     -1.87400000     -1.18200000
H     -0.82900000     -1.42700000     -2.13900000
H     -2.15200000     -1.68400000     -0.98500000
H     -0.94000000     -2.94800000     -1.29100000
C     -0.81700000     -1.79900000      1.33200000
H      0.03700000     -1.64200000      1.99100000
H     -1.68800000     -1.25000000      1.68800000
H     -0.91500000     -2.88100000      1.42400000
N     -0.34000000      0.16600000     -0.11500000
O     -1.45700000      0.75700000      0.08600000
C      1.00500000      0.86000000      0.05600000
C      1.32200000      1.79000000     -1.14600000
H      0.64800000      2.64300000     -1.22500000
H      2.32900000      2.20300000     -1.07500000
H      1.51100000      1.22800000     -2.06100000
C      0.93600000      1.77100000      1.32000000
H      0.41500000      1.28500000      2.14500000
H      0.41600000      2.72100000      1.20000000
H      1.92800000      2.09600000      1.63400000
C      2.08000000     -0.24900000      0.22500000
H      2.92800000      0.02500000     -0.40100000
H      2.27400000     -0.47800000      1.27300000
O      5.65800000     -9.30100000     -7.36500000
H      6.59800000     -9.26400000     -7.18800000
H      5.42100000    -10.21500000     -7.21200000
O      4.64000000    -13.95900000     -7.82000000
H      3.73500000    -14.22700000     -7.98000000
H      4.92200000    -13.56400000     -8.64500000
O      6.69800000      1.90300000     12.69100000
H      6.01000000      1.59300000     13.28100000
H      6.93200000      1.13400000     12.17100000
O    -11.40000000      8.37600000     -9.56000000
H    -11.75800000      7.52300000     -9.80500000
H    -11.29500000      8.32800000     -8.61000000
O     -7.56300000      5.06200000      9.19500000
H     -6.73000000      5.00100000      8.72800000
H     -7.46700000      5.83300000      9.75500000
O    -10.89200000      5.15500000      3.87600000
H    -11.80100000      5.09900000      4.16900000
H    -10.95100000      5.42100000      2.95800000
O    -10.92500000     -5.89300000    -10.90800000
H    -10.55800000     -5.56800000    -10.08600000
H    -11.76300000     -5.43900000    -10.99200000
O     11.52100000     -4.65500000     -6.27700000
H     11.10500000     -4.59700000     -5.41600000
H     10.84700000     -4.35800000     -6.88900000
O      5.41300000     14.67700000      1.25500000
H      6.27700000     14.28700000      1.11800000
H      5.59700000     15.57700000      1.52300000
O     -5.59800000     15.00200000     -4.75400000
H     -5.97200000     14.16500000     -5.02900000
H     -4.93600000     15.19700000     -5.41800000
O     -7.90000000      1.81800000     12.85700000
H     -8.34800000      2.02700000     12.03800000
H     -8.59600000      1.80700000     13.51500000
O     -7.52500000      6.61500000     15.57800000
H     -8.45000000      6.50600000     15.80100000
H     -7.31000000      5.83900000     15.06100000
O     -9.72600000     10.95200000     -9.37700000
H     -9.83500000     10.09500000     -9.78900000
H    -10.45400000     11.01500000     -8.76000000
O      7.32400000     -4.97400000    -10.39200000
H      6.79500000     -5.63900000    -10.83200000
H      6.72500000     -4.24000000    -10.26000000
O     14.80400000     -1.71200000     -4.10200000
H     13.95700000     -1.81000000     -3.66700000
H     14.87200000     -2.48000000     -4.67000000
O     -6.72200000     -4.95100000     11.48400000
H     -7.16000000     -5.58900000     12.04800000
H     -5.84700000     -4.86000000     11.86000000
O      2.42400000    -14.34300000      8.79600000
H      2.76500000    -14.02200000      9.63100000
H      2.13900000    -15.23700000      8.98200000
O      6.72500000      7.16800000    -14.25000000
H      7.65200000      7.02600000    -14.05600000
H      6.55500000      6.62400000    -15.01900000
O     -9.62800000      0.72700000      5.42100000
H    -10.02800000     -0.06200000      5.05600000
H    -10.32300000      1.38500000      5.38800000
O     -0.98200000     12.85500000      7.10100000
H     -1.09500000     12.41000000      7.94100000
H     -1.74600000     13.42700000      7.02900000
O     15.26100000      3.48300000     -4.66700000
H     14.95600000      2.62500000     -4.37400000
H     14.80700000      4.10600000     -4.09900000
O     -7.35000000     -6.25200000      4.45700000
H     -7.05900000     -5.97300000      3.58900000
H     -6.63900000     -6.80600000      4.78200000
O     -2.63400000      6.62200000     10.99500000
H     -2.75700000      6.07400000     11.77000000
H     -2.90200000      7.49800000     11.27500000
O      4.02700000     10.04800000     -6.34600000
H      4.49800000     10.25800000     -5.53900000
H      3.27600000     10.64200000     -6.34500000
O      7.43800000    -11.07300000    -10.07300000
H      7.87300000    -10.29400000     -9.72600000
H      6.67000000    -10.73300000    -10.53300000
O    -10.21000000      7.56500000      9.56900000
H    -10.12200000      7.66800000      8.62100000
H     -9.95600000      8.41500000      9.92700000
O      3.17300000      7.46800000     -9.28800000
H      2.26600000      7.70700000     -9.10000000
H      3.60300000      7.46400000     -8.43300000
O      4.24600000     16.75200000      6.86700000
H      4.18000000     15.99300000      6.28800000
H      5.00100000     16.56400000      7.42400000
O     -2.42400000      3.91900000    -17.43000000
H     -2.03100000      3.04800000    -17.48400000
H     -2.61900000      4.03700000    -16.50100000
O     -8.27100000     -3.40600000     -9.13200000
H     -8.70000000     -4.22300000     -8.88000000
H     -8.41200000     -2.82200000     -8.38700000
O     -1.00800000      6.75300000     -5.22000000
H     -1.41800000      6.63400000     -4.36400000
H     -1.58700000      6.29400000     -5.82900000
O    -11.45700000      0.31500000     -8.22800000
H    -12.26400000      0.47800000     -8.71600000
H    -10.80100000      0.13700000     -8.90200000
O      1.01700000     -5.59000000     12.50700000
H      1.13700000     -5.44100000     13.44400000
H      0.91800000     -6.53900000     12.42600000
O      2.75300000      0.14200000    -17.40700000
H      2.75900000     -0.64500000    -17.95200000
H      3.64600000      0.20600000    -17.06800000
O     -2.53200000    -16.27100000     -2.04800000
H     -1.63800000    -15.96600000     -1.89500000
H     -3.02700000    -15.95200000     -1.29400000
O      5.95700000      9.72100000      9.53200000
H      5.33700000      9.39300000      8.88000000
H      6.55100000      8.98700000      9.68800000
O    -14.67300000     -4.71000000     -6.20500000
H    -13.94000000     -5.29700000     -6.02000000
H    -15.15500000     -4.66000000     -5.38000000
O      3.32200000     -2.96900000    -11.43900000
H      2.57200000     -2.63300000    -10.94800000
H      2.94500000     -3.31400000    -12.24800000
O    -10.84200000     13.77900000     -2.33100000
H    -11.50400000     13.87500000     -1.64600000
H    -11.34700000     13.64300000     -3.13300000
O     11.93200000      6.44300000    -11.35900000
H     11.58500000      6.97100000    -12.07800000
H     12.76300000      6.86000000    -11.13400000
O     11.22400000     -5.33800000      4.71000000
H     11.07400000     -5.02500000      5.60200000
H     10.83600000     -6.21300000      4.69500000
O     -0.60600000    -17.73100000     -3.33300000
H     -1.42000000    -17.37200000     -2.97900000
H     -0.66700000    -17.58000000     -4.27600000
O    -14.51700000      3.20200000    -10.03900000
H    -14.68900000      2.37800000     -9.58500000
H    -15.23500000      3.77700000     -9.77300000
O    -10.10400000     -1.66900000     -3.69400000
H    -10.09800000     -0.92600000     -4.29700000
H     -9.40500000     -1.47700000     -3.07000000
O     -5.68700000     -6.29300000    -11.15000000
H     -5.70700000     -6.92600000    -10.43200000
H     -6.58400000     -5.96300000    -11.20400000
O      5.38400000      9.79000000    -14.08300000
H      5.87100000      9.00700000    -14.33700000
H      4.71100000      9.47000000    -13.48300000
O      2.99900000      5.22800000    -13.79100000
H      3.94400000      5.23100000    -13.63900000
H      2.73600000      4.32000000    -13.64300000
O    -10.56400000      7.71500000     13.62200000
H    -10.01800000      8.40500000     13.99800000
H    -10.07500000      7.41200000     12.85700000
O     -6.40200000     13.12200000      7.22600000
H     -6.84800000     13.90900000      7.53900000
H     -5.67300000     13.00200000      7.83400000
O     -7.14800000      9.12600000    -10.97600000
H     -6.99700000      9.21500000    -11.91700000
H     -7.11600000     10.02300000    -10.64300000
O      9.81500000    -13.75800000      6.39300000
H      9.30100000    -13.12600000      6.89700000
H      9.19800000    -14.11100000      5.75200000
O     13.76600000      1.88600000      6.08900000
H     14.46600000      2.45400000      6.41300000
H     13.55900000      1.31600000      6.82900000
O    -12.53700000     -6.21000000     -4.62800000
H    -12.42200000     -5.36500000     -4.19400000
H    -12.14800000     -6.84400000     -4.02500000
O      9.79100000      3.04500000     -9.38300000
H     10.04900000      3.65500000    -10.07300000
H      8.85800000      2.89000000     -9.53600000
O     -1.21100000      3.45600000      7.27100000
H     -0.63000000      2.78500000      6.91400000
H     -1.35300000      3.19100000      8.18000000
O      1.85500000     -3.32100000     -2.90300000
H      2.42900000     -3.72300000     -3.55400000
H      1.27000000     -2.76000000     -3.41300000
O    -10.20400000     -8.12000000      8.24800000
H    -10.30900000     -7.21000000      7.97000000
H    -10.60100000     -8.15200000      9.11800000
O      2.54500000      2.52900000    -13.51300000
H      2.19300000      1.99600000    -12.80000000
H      3.48100000      2.59700000    -13.32200000
O      3.92200000      7.23700000     15.23800000
H      3.91000000      6.34900000     15.59400000
H      4.58100000      7.20900000     14.54500000
O     -2.52000000     -3.31800000    -14.03200000
H     -3.19400000     -2.82600000    -14.50000000
H     -3.00500000     -3.98600000    -13.54700000
O     -7.36600000      2.97200000    -14.32400000
H     -8.22300000      3.13300000    -14.71800000
H     -7.56400000      2.59300000    -13.46800000
O      7.47100000      7.51200000     10.30000000
H      6.91500000      6.87700000     10.75200000
H      8.33400000      7.09800000     10.27400000
O     11.07200000      7.39900000     -2.31500000
H     11.49000000      7.67300000     -3.13200000
H     10.42600000      6.74600000     -2.58500000
O     12.90400000      4.41300000     11.75800000
H     12.66700000      3.49800000     11.91000000
H     12.81400000      4.82900000     12.61500000
O     -9.26000000    -10.58200000      3.66200000
H     -9.47900000     -9.65700000      3.77200000
H     -8.34100000    -10.58100000      3.39500000
O     -9.49100000     -1.14000000     -0.09000000
H     -8.60500000     -1.25900000      0.25300000
H     -9.76800000     -0.29000000      0.25400000
O     -3.15300000    -13.34600000      4.38600000
H     -3.68000000    -12.62500000      4.04200000
H     -3.72100000    -14.11400000      4.31100000
O     -4.63400000     -5.18700000     -7.12400000
H     -4.80100000     -6.06500000     -6.78100000
H     -3.70800000     -5.03100000     -6.94100000
O      0.22600000    -10.18200000      7.36100000
H      0.73500000    -10.98200000      7.23200000
H     -0.36200000    -10.14700000      6.60600000
O      2.49600000     -1.98100000     14.61000000
H      1.80800000     -1.82400000     13.96400000
H      3.31000000     -1.93300000     14.10900000
O     -2.00500000      3.64600000     -3.92700000
H     -1.42200000      2.93500000     -3.66000000
H     -2.15300000      4.14800000     -3.12500000
O      3.98200000    -12.41100000      0.84300000
H      3.23200000    -12.53400000      0.26000000
H      3.67600000    -11.78500000      1.49800000
O    -13.72200000      5.66000000     -4.89100000
H    -13.37000000      4.85600000     -5.27300000
H    -13.95500000      6.20100000     -5.64500000
O    -10.97100000     -6.35700000     -1.79500000
H    -10.68600000     -5.58600000     -2.28500000
H    -11.25900000     -6.01100000     -0.95100000
O      9.64200000      5.43200000     11.17800000
H      9.31300000      4.75400000     11.76800000
H      9.64100000      5.01900000     10.31400000
O     13.96900000      8.76700000      2.29600000
H     14.01700000      9.61600000      1.85700000
H     13.22900000      8.32300000      1.88000000
O     -3.14400000     -7.66100000     -8.55100000
H     -2.67600000     -8.48300000     -8.40600000
H     -3.80700000     -7.63800000     -7.86000000
O     -9.41200000     -0.57900000     12.00700000
H     -8.70800000     -0.66700000     12.65000000
H     -9.19000000     -1.20900000     11.32100000
O    -12.15700000      2.82600000      8.77800000
H    -11.61700000      2.08800000      9.06000000
H    -13.02900000      2.62900000      9.12000000
O      0.90900000     -0.91700000     -4.60300000
H      1.65300000     -0.42800000     -4.95300000
H      0.29600000     -0.24300000     -4.30900000
O    -18.00300000     -1.82400000      2.83500000
H    -17.07500000     -1.59300000      2.87600000
H    -18.45400000     -1.07000000      3.21500000
O     12.66500000     -7.72800000      7.11100000
H     13.32400000     -8.03400000      6.48800000
H     11.97300000     -8.38800000      7.07000000
O     -8.38400000      6.37600000     -4.96500000
H     -8.42700000      7.32800000     -4.87800000
H     -7.74700000      6.22700000     -5.66300000
O    -10.57200000     -8.14100000     11.28400000
H    -10.17400000     -7.28000000     11.41600000
H     -9.82900000     -8.73800000     11.20000000
O     -0.30700000    -16.64600000      5.47800000
H      0.59800000    -16.33800000      5.41900000
H     -0.44600000    -17.13500000      4.66700000
O     -4.20200000    -16.95000000     -4.12800000
H     -3.94300000    -17.86100000     -4.26900000
H     -3.92000000    -16.75700000     -3.23400000
O      5.48700000    -16.33700000     -5.69200000
H      5.26200000    -15.64300000     -6.31200000
H      6.18100000    -16.83200000     -6.12800000
O      4.48200000      8.03700000      7.63400000
H      3.91000000      7.97400000      6.87000000
H      4.02100000      7.55400000      8.32000000
O     -1.14300000      7.23500000     13.90700000
H     -0.52200000      7.52600000     14.57400000
H     -1.21200000      7.97500000     13.30400000
O     -4.70900000     11.47600000     -2.77700000
H     -4.81100000     11.05400000     -1.92400000
H     -4.20700000     12.27000000     -2.59400000
O    -10.90900000      0.58400000     -5.63100000
H    -10.50500000      1.43600000     -5.47200000
H    -11.09900000      0.58000000     -6.56900000
O      6.86100000      5.97400000     -6.30300000
H      5.90500000      5.96900000     -6.24900000
H      7.12100000      6.78800000     -5.87300000
O      0.76600000    -13.90300000      2.06900000
H     -0.06600000    -14.32200000      2.29100000
H      0.57800000    -12.96500000      2.09600000
O     -5.48900000      8.98500000     -8.65200000
H     -5.76700000      8.46700000     -9.40700000
H     -4.98900000      9.70900000     -9.03000000
O     -2.60000000      9.15500000      8.83600000
H     -1.97400000      8.90700000      8.15500000
H     -3.43300000      8.79100000      8.53900000
O     -5.50900000     -7.12300000      6.60400000
H     -5.63500000     -6.70400000      7.45500000
H     -6.00400000     -7.94000000      6.66400000
O     -7.66300000    -11.35600000     -8.76300000
H     -7.60600000    -10.74400000     -8.02900000
H     -6.78100000    -11.72000000     -8.84100000
O     -0.31400000    -17.58000000      3.02100000
H      0.34200000    -17.65400000      2.32800000
H     -0.76200000    -16.75400000      2.84000000
O     -9.87300000      4.27100000      7.70500000
H    -10.63600000      4.05500000      8.24100000
H     -9.18700000      4.48100000      8.33800000
O      4.10400000     11.18800000      7.18500000
H      3.32600000     11.62500000      7.53200000
H      3.80900000     10.30300000      6.97500000
O     13.76000000    -11.05700000      2.06200000
H     13.84900000    -11.97200000      1.79800000
H     13.42100000    -11.09700000      2.95600000
O     -2.21700000     -1.55300000      7.34600000
H     -2.57400000     -0.73700000      6.99500000
H     -2.45000000     -1.53600000      8.27500000
O      9.60800000      2.44000000     10.25400000
H      9.57900000      3.02900000      9.50000000
H      9.23800000      1.61800000      9.93000000
O      4.71500000      0.34200000     -4.16200000
H      5.29300000     -0.23900000     -3.66900000
H      4.44400000     -0.17600000     -4.92000000
O      7.25900000      2.25400000    -10.86800000
H      6.63200000      2.47800000    -10.18100000
H      7.41800000      1.31700000    -10.75100000
O      1.55200000      0.03400000      5.95000000
H      2.06800000     -0.24100000      5.19300000
H      1.46600000     -0.75700000      6.48200000
O     -8.41700000      4.23100000      3.50500000
H     -9.28500000      4.49000000      3.81200000
H     -7.96300000      3.93300000      4.29400000
O      2.18500000     -5.82500000     -9.07200000
H      1.59400000     -5.07700000     -9.16600000
H      3.06100000     -5.43900000     -9.07600000
O    -16.03800000      4.14200000     -4.15800000
H    -16.08100000      4.03300000     -3.20800000
H    -15.20300000      4.58700000     -4.31100000
O      3.35500000    -12.46600000     -2.71700000
H      3.25600000    -13.29200000     -2.24300000
H      4.17800000    -12.56200000     -3.19600000
O      4.34000000      2.62800000      0.88400000
H      3.70800000      3.31600000      0.67300000
H      4.49500000      2.18200000      0.05200000
O     -1.89500000     -4.02300000      5.83800000
H     -2.45400000     -4.56500000      6.39500000
H     -1.84000000     -3.18500000      6.29600000
O     -2.86600000      4.44500000     -6.36200000
H     -2.59400000      4.14200000     -5.49600000
H     -2.47800000      3.81500000     -6.96900000
O      0.32700000     -9.04900000    -13.94900000
H     -0.33600000     -8.36500000    -14.04300000
H      0.94600000     -8.88100000    -14.66000000
O     -3.66000000    -16.00700000      0.52700000
H     -3.78500000    -16.86600000      0.93000000
H     -4.47400000    -15.53700000      0.70600000
O     -0.85100000     -6.58400000    -14.54700000
H     -0.65700000     -6.34500000    -13.64100000
H     -1.06700000     -5.75400000    -14.97200000
O      8.37300000     13.04300000      2.64100000
H      7.96300000     13.64900000      3.25900000
H      8.03600000     12.18300000      2.89100000
O     -7.02200000      4.26200000     14.43400000
H     -7.10300000      3.32600000     14.61800000
H     -6.74200000      4.30300000     13.51900000
O     -4.94800000      2.51600000      3.81300000
H     -4.13300000      2.02000000      3.89400000
H     -5.53600000      1.93300000      3.33200000
O     -7.10600000      5.45500000     -0.12300000
H     -7.49200000      5.39500000     -0.99700000
H     -6.29100000      4.95800000     -0.18700000
O      9.33300000      0.78200000    -12.47000000
H      9.64100000      0.31100000    -13.24500000
H      9.41700000      1.70600000    -12.70200000
O     -8.29800000     -7.28900000    -14.47300000
H     -7.44100000     -7.04700000    -14.82400000
H     -8.85200000     -6.52700000    -14.64500000
O     11.22000000    -12.92700000      4.03900000
H     12.11500000    -13.24700000      4.15400000
H     10.76000000    -13.21200000      4.82800000
O     -5.92300000     -6.40200000    -16.05600000
H     -5.05000000     -6.76400000    -15.90000000
H     -6.15400000     -6.70400000    -16.93400000
O     -2.94500000      6.28700000      0.80400000
H     -3.61100000      6.35400000      1.48900000
H     -3.02500000      5.39000000      0.47900000
O      2.09900000      3.43500000      8.38400000
H      1.34100000      3.13700000      8.88800000
H      1.89300000      3.19700000      7.48000000
O    -13.89100000     -3.12800000     10.80600000
H    -13.68800000     -4.05800000     10.70500000
H    -14.65700000     -3.11000000     11.37900000
O    -11.25700000     11.71300000      6.79500000
H    -11.58100000     10.87000000      7.11300000
H    -10.68800000     12.03100000      7.49600000
O     -3.61800000     -0.36200000    -15.46100000
H     -3.73600000      0.58600000    -15.40000000
H     -4.47900000     -0.72500000    -15.25000000
O      9.86300000      3.05800000     12.98800000
H      9.49500000      2.82000000     12.13700000
H     10.73800000      2.67200000     12.98700000
O     -2.75400000     -3.06500000     11.87900000
H     -2.34500000     -2.84300000     12.71500000
H     -3.69200000     -3.09000000     12.07000000
O      4.53500000      1.03000000     14.29000000
H      4.65500000      0.16600000     14.68400000
H      3.81200000      0.91400000     13.67300000
O      6.24000000      9.95200000     -7.92500000
H      5.84400000      9.70400000     -8.76000000
H      5.52600000      9.88300000     -7.29200000
O     -1.41900000     -6.23800000     -3.17500000
H     -1.25700000     -6.17400000     -4.11600000
H     -1.06000000     -7.09000000     -2.92800000
O    -13.13000000     10.76800000      0.03100000
H    -13.09200000     11.71100000     -0.13000000
H    -13.64000000     10.42100000     -0.70100000
O      3.29000000     -5.45500000      7.58500000
H      3.49200000     -5.83100000      8.44200000
H      4.06900000     -5.63100000      7.05600000
O      2.17800000     -5.33000000     -1.31900000
H      2.17100000     -6.06900000     -1.92800000
H      1.95400000     -4.57300000     -1.85900000
O     -9.84000000    -12.07000000      7.42900000
H    -10.62800000    -12.60000000      7.54500000
H    -10.16500000    -11.21700000      7.14000000
O      5.95800000    -12.49200000     -1.57100000
H      6.50800000    -12.34000000     -0.80300000
H      5.88400000    -13.44400000     -1.62900000
O      6.86000000     -3.52700000     -4.51300000
H      6.70600000     -3.79300000     -5.41900000
H      7.78100000     -3.73600000     -4.35500000
O     -5.39900000     -1.51700000      8.46500000
H     -4.98400000     -2.27400000      8.05100000
H     -6.03600000     -1.21100000      7.81900000
O     -1.09900000     15.99300000     -3.19300000
H     -0.79200000     16.37400000     -4.01600000
H     -1.91200000     16.46000000     -3.00200000
O      7.32500000    -12.82300000     10.00100000
H      6.81600000    -12.74400000     10.80800000
H      7.40600000    -13.76700000      9.86100000
O      5.21600000      3.14300000    -14.01100000
H      4.77400000      3.50700000    -14.77800000
H      6.00000000      3.68200000    -13.90800000
O      2.03900000     11.95400000     -5.68400000
H      1.87400000     11.58100000     -4.81800000
H      1.42900000     11.49700000     -6.26300000
O      7.58700000      6.25700000     15.95300000
H      8.46600000      6.59300000     15.77400000
H      7.45200000      5.57600000     15.29400000
O     -9.70000000     -7.86800000      4.17700000
H     -9.90700000     -7.40700000      3.36400000
H     -8.80900000     -7.58900000      4.39000000
O     -4.51000000      7.07200000     14.01100000
H     -4.04500000      7.56900000     14.68400000
H     -4.80100000      7.73400000     13.38300000
O     -0.03900000    -15.48300000     -1.32800000
H      0.23800000    -15.82500000     -0.47800000
H      0.28400000    -16.12300000     -1.96200000
O    -11.61300000      5.99300000      1.40200000
H    -12.52000000      5.69400000      1.47000000
H    -11.55200000      6.37700000      0.52700000
O     -1.80400000     -4.41500000     -7.02300000
H     -1.60900000     -5.24000000     -6.57800000
H     -1.19800000     -3.78500000     -6.63400000
O     -1.39100000     -8.84400000     -2.10900000
H     -1.10100000     -9.74000000     -2.28400000
H     -0.91500000     -8.58900000     -1.31900000
O      8.19200000      2.01500000     -5.42500000
H      8.72500000      2.74900000     -5.72900000
H      7.80200000      1.65600000     -6.22200000
O     -3.34300000    -11.34800000     -6.76100000
H     -3.43400000    -12.29600000     -6.86000000
H     -3.91900000    -11.12700000     -6.02900000
O     -9.77100000     10.00600000     10.61400000
H     -9.33100000     10.82900000     10.40100000
H     -9.74300000      9.96100000     11.57000000
O      9.73400000    -10.14900000      4.39900000
H      8.79200000    -10.08300000      4.55200000
H      9.80900000    -10.42400000      3.48500000
O     -7.94700000     -4.83500000      6.49900000
H     -7.73200000     -5.20300000      5.64200000
H     -8.71400000     -5.33000000      6.78600000
O      2.55200000      5.41900000     -5.98000000
H      3.26600000      4.85100000     -6.27000000
H      2.03600000      4.87100000     -5.38800000
O     13.60200000    -10.62500000     -3.24700000
H     14.22600000    -11.26300000     -2.89900000
H     13.79900000     -9.81600000     -2.77600000
O     12.56300000      3.77800000     -6.80200000
H     12.07600000      4.54100000     -7.11500000
H     13.28500000      3.68400000     -7.42300000
O     -8.80900000      4.29000000     -9.00400000
H     -8.92900000      3.69000000     -9.73900000
H     -8.49100000      5.09900000     -9.40500000
O      5.92500000      6.24200000     13.58500000
H      5.52300000      5.95500000     12.76500000
H      6.62700000      5.61100000     13.74200000
O      0.99700000     -3.61200000     10.76700000
H      0.41600000     -3.72000000     10.01400000
H      0.77600000     -4.34000000     11.34700000
O     13.79800000     -3.23600000     -0.20700000
H     13.18700000     -3.86100000      0.18400000
H     13.25100000     -2.49000000     -0.45400000
O     -9.49800000    -10.76900000    -10.92300000
H    -10.42700000    -10.88500000    -11.12600000
H     -9.45800000    -10.79400000     -9.96600000
O      8.73700000     -1.82200000      2.83300000
H      9.65400000     -2.08900000      2.89100000
H      8.71100000     -0.96100000      3.25000000
O     -2.65000000     15.17800000      7.56500000
H     -2.58400000     15.82500000      6.86300000
H     -1.81900000     15.25000000      8.03500000
O      4.64200000      9.43100000    -10.47300000
H      4.04900000      8.71500000    -10.24400000
H      4.06500000     10.13600000    -10.76600000
O     -5.48800000      0.41700000     12.59200000
H     -5.68400000     -0.47300000     12.29900000
H     -6.33900000      0.78100000     12.83900000
O      5.87900000      5.72900000     -9.56900000
H      5.10800000      6.26100000     -9.37200000
H      5.75800000      4.93100000     -9.05400000
O      1.02800000     -1.67900000    -10.68900000
H      1.31100000     -1.17500000    -11.45200000
H      0.47400000     -1.07500000    -10.19400000
O      1.08500000      1.53800000    -15.57300000
H      1.52900000      1.20400000    -16.35200000
H      1.78600000      1.90800000    -15.03700000
O      6.75600000     -1.62500000    -14.22400000
H      7.22200000     -2.10000000    -13.53700000
H      6.85900000     -2.17000000    -15.00400000
O     11.36700000    -10.02800000     -0.05800000
H     11.16800000     -9.10500000      0.09800000
H     11.57400000    -10.07400000     -0.99100000
O     -0.36100000    -11.53800000    -13.07400000
H     -0.23600000    -10.64800000    -13.40100000
H     -0.48600000    -12.06800000    -13.86100000
O      8.82600000    -10.55300000     12.44200000
H      9.26000000    -11.33000000     12.08900000
H      8.61000000    -10.02800000     11.67200000
O     -1.92400000     17.24600000      1.83300000
H     -2.26200000     16.59800000      1.21600000
H     -1.72900000     18.01200000      1.29400000
O    -12.93400000     -9.36600000      0.20800000
H    -13.54400000     -9.08200000     -0.47200000
H    -12.06800000     -9.18300000     -0.15400000
O     -6.88100000    -14.14500000      4.39800000
H     -7.14900000    -13.48000000      5.03100000
H     -6.81200000    -14.95000000      4.91100000
O     -1.79500000     -0.98000000     10.29700000
H     -2.05200000     -1.82200000     10.67400000
H     -0.88500000     -1.10600000     10.02800000
O     -5.57100000     12.91300000      4.78800000
H     -5.70200000     12.79500000      5.72800000
H     -5.48000000     13.85900000      4.67600000
O     -0.06700000      5.96200000    -17.25800000
H      0.18700000      6.49300000    -16.50300000
H     -0.90500000      5.57400000    -17.00700000
O     -3.96000000      3.19900000    -12.10200000
H     -4.68200000      3.47300000    -11.53700000
H     -4.09600000      2.26000000    -12.22500000
O     -5.11700000     -8.19500000     10.34200000
H     -4.46600000     -8.34700000     11.02600000
H     -4.69000000     -7.59100000      9.73500000
O    -12.36800000      9.52800000     -4.54200000
H    -11.74900000      9.03200000     -5.07800000
H    -11.95800000     10.38600000     -4.43500000
O    -16.24800000      3.73100000     -1.57800000
H    -16.46200000      4.19300000     -0.76700000
H    -15.83800000      2.91600000     -1.28700000
O      4.36900000      6.53500000      1.23700000
H      4.47900000      7.06700000      2.02600000
H      5.26200000      6.31800000      0.96900000
O     -5.60700000    -10.87300000     10.64500000
H     -5.28200000    -10.04600000     10.28900000
H     -5.28600000    -11.53900000     10.03700000
O     -8.79600000     -3.01300000    -12.08600000
H     -8.17100000     -3.19100000    -11.38300000
H     -9.43800000     -3.72100000    -12.02100000
O     16.10200000      4.77500000     -0.74900000
H     15.87700000      5.04700000      0.14100000
H     15.73200000      3.89600000     -0.83100000
O    -12.66400000      3.58100000     -0.52700000
H    -13.28700000      3.40000000      0.17600000
H    -12.64300000      4.53600000     -0.58900000
O      1.26800000     10.34400000      8.00700000
H      1.37600000     10.97200000      7.29300000
H      0.59200000      9.74200000      7.69600000
O    -11.51800000      6.74600000     -3.81000000
H    -10.89000000      6.50900000     -4.49200000
H    -12.37500000      6.61600000     -4.21700000
O      0.74100000     -1.92100000    -16.66400000
H      0.79400000     -1.73800000    -15.72600000
H     -0.19400000     -1.87600000    -16.86400000
O     -3.90000000     10.99800000     -0.12300000
H     -3.40300000     11.80400000      0.01600000
H     -4.59200000     11.02600000      0.53800000
O      5.70600000      3.53500000      7.49000000
H      5.76000000      4.48400000      7.37900000
H      5.08700000      3.41300000      8.21100000
O      7.24700000    -13.62600000     -4.24000000
H      7.24600000    -13.43600000     -3.30200000
H      6.39900000    -14.03900000     -4.40200000
O      7.57300000      1.01200000     -1.09600000
H      8.15100000      1.33400000     -1.78800000
H      6.71700000      1.38500000     -1.30800000
O     -0.73300000      6.30000000      8.94400000
H     -0.75600000      5.34500000      8.87200000
H     -1.55900000      6.52700000      9.37100000
O     -3.96400000     -8.50000000    -13.13400000
H     -3.50500000     -8.74700000    -12.33200000
H     -4.07700000     -7.55200000    -13.06300000
O      1.79700000    -13.42300000     -0.32200000
H      1.50100000    -13.97800000      0.40000000
H      1.00000000    -13.22100000     -0.81100000
O     -5.78000000     14.39600000     -9.06600000
H     -6.09700000     15.29000000     -8.93400000
H     -5.07200000     14.48500000     -9.70400000
O     -1.97900000     -3.14800000     14.74000000
H     -2.52300000     -2.42200000     15.04700000
H     -1.42700000     -3.36700000     15.49000000
O     13.97900000     -8.71200000      0.72900000
H     13.67800000     -9.62000000      0.70500000
H     13.34400000     -8.26400000      1.28900000
O      0.06400000    -11.28500000      1.76900000
H     -0.76000000    -10.97200000      2.14200000
H     -0.04500000    -11.17800000      0.82400000
O     -7.71500000     -6.96400000     12.93600000
H     -8.20100000     -7.39100000     13.64100000
H     -7.42600000     -7.68300000     12.37400000
O    -14.72100000     -1.36400000      3.17700000
H    -14.20700000     -0.97900000      2.46700000
H    -14.28900000     -2.19900000      3.35900000
O    -14.41100000      2.87600000      6.02700000
H    -13.85000000      3.22500000      5.33400000
H    -14.34900000      1.92600000      5.93000000
O    -14.67800000     -8.87800000     -1.86000000
H    -14.51800000     -9.14100000     -2.76600000
H    -15.55200000     -9.21400000     -1.66300000
O      1.73300000    -10.30500000     -2.54600000
H      0.83500000    -10.45200000     -2.84400000
H      2.23200000    -11.02800000     -2.92600000
O      3.90800000     -1.23300000      8.40400000
H      3.13100000     -1.75800000      8.20800000
H      4.61400000     -1.87300000      8.48800000
O      4.63200000      7.09300000      3.84900000
H      3.87700000      7.46000000      4.31000000
H      4.56700000      6.15000000      3.99500000
O      8.53700000     -3.52700000    -13.01800000
H      9.47200000     -3.33000000    -12.97000000
H      8.30300000     -3.79900000    -12.13000000
O     -1.09500000     -6.37900000     16.10800000
H     -1.10200000     -6.50700000     15.16000000
H     -1.06000000     -7.26400000     16.47000000
O     -2.81400000      6.72800000    -13.18400000
H     -1.96000000      6.37000000    -12.94300000
H     -3.22900000      6.93900000    -12.34800000
O     12.06800000    -13.02600000     -2.36000000
H     12.04700000    -13.19900000     -3.30100000
H     12.02700000    -12.07200000     -2.29000000
O     -2.50200000     -8.30400000     11.51900000
H     -2.20200000     -8.87300000     12.22700000
H     -2.20900000     -8.74100000     10.72000000
O     -1.10700000      0.34000000    -10.52600000
H     -0.89700000      0.50400000    -11.44600000
H     -2.02400000      0.06400000    -10.53500000
O     -7.80600000     10.47400000     -7.48400000
H     -8.43500000     10.84900000     -8.10000000
H     -7.07200000     10.19500000     -8.03100000
O     -4.35100000    -15.73300000      3.78900000
H     -4.55300000    -15.64400000      2.85700000
H     -4.92900000    -16.43300000      4.09300000
O    -10.39000000     -1.29600000    -10.69700000
H     -9.84200000     -1.95800000    -11.12100000
H    -11.03700000     -1.80000000    -10.20500000
O      3.56500000     -7.47900000     13.05900000
H      3.16400000     -6.95200000     13.74900000
H      2.82800000     -7.91500000     12.63100000
O     -3.76400000      2.99700000     10.91700000
H     -4.19100000      3.59400000     10.30200000
H     -3.70100000      3.49600000     11.73100000
O     -0.23400000      5.94700000      5.95300000
H     -0.83800000      5.84300000      5.21800000
H     -0.34300000      5.14700000      6.46700000
O     12.83900000    -10.67200000      5.04100000
H     13.04500000    -11.58300000      5.25100000
H     11.91900000    -10.68900000      4.77500000
O     -0.24500000     10.71900000    -11.59500000
H     -0.72700000     11.30300000    -11.00900000
H      0.07000000     11.28900000    -12.29600000
O     -5.38800000     -2.75900000      1.66600000
H     -4.51800000     -2.60200000      2.03300000
H     -5.71500000     -1.88800000      1.44300000
O      6.32600000     -1.51000000     -2.71700000
H      6.28100000     -2.22200000     -3.35500000
H      7.21500000     -1.16700000     -2.80300000
O      7.63500000     -6.63400000      3.31300000
H      7.12000000     -6.95300000      2.57200000
H      7.47700000     -5.69000000      3.32700000
O     -5.75600000     -2.13200000     11.37600000
H     -5.48700000     -1.70600000     10.56200000
H     -6.51500000     -2.66100000     11.13000000
O      4.29300000     14.20300000      5.11400000
H      4.25600000     13.49000000      4.47600000
H      5.10900000     14.66100000      4.91400000
O     -4.50100000      2.90900000     -3.10700000
H     -4.94100000      2.23700000     -3.62700000
H     -3.65500000      3.03000000     -3.53900000
O      8.64600000    -11.63700000      7.80000000
H      8.27800000    -11.96300000      8.62100000
H      7.98200000    -11.84200000      7.14100000
O     -1.14900000    -13.66600000    -10.26300000
H     -1.16000000    -14.61900000    -10.16900000
H     -0.78000000    -13.51600000    -11.13400000
O     -5.51300000     -1.75500000      5.01000000
H     -6.19600000     -1.13500000      5.26600000
H     -5.61500000     -2.48800000      5.61800000
O      1.48600000    -14.40700000     -4.31600000
H      2.21100000    -14.82900000     -3.85700000
H      0.87100000    -14.16600000     -3.62400000
O     -3.08600000     -5.67300000      7.94800000
H     -3.28900000     -5.64300000      8.88300000
H     -3.05300000     -6.60700000      7.74000000
O      0.36000000      4.81300000     13.36000000
H      1.22600000      4.68200000     12.97400000
H      0.07700000      5.66600000     13.03100000
O    -10.21200000     -8.98100000     -7.69800000
H     -9.73500000     -8.33800000     -8.22300000
H    -10.61900000     -9.56100000     -8.34200000
O      2.57100000      0.41100000     12.52600000
H      2.64600000      0.39200000     11.57200000
H      1.75600000     -0.05600000     12.71100000
O      8.43000000     -1.36500000     -0.05700000
H      8.48600000     -1.42300000      0.89700000
H      8.18700000     -0.45500000     -0.22800000
O     10.11900000    -11.66300000      2.01400000
H     10.85500000    -11.41300000      1.45600000
H     10.48800000    -12.30100000      2.62600000
O     11.44800000     -4.58200000      0.92500000
H     11.45300000     -3.98100000      1.67100000
H     10.55400000     -4.53800000      0.58800000
O      1.04200000     -6.35800000      5.76200000
H      0.27900000     -6.86700000      5.48900000
H      0.76300000     -5.92000000      6.56700000
O     -4.38700000    -11.28800000      2.91500000
H     -3.96000000    -11.08300000      2.08300000
H     -5.29300000    -11.00200000      2.79700000
O     -9.32200000     -8.83600000     -4.83400000
H     -9.52600000     -8.89300000     -5.76800000
H    -10.02300000     -9.32600000     -4.40500000
O     14.03100000     -1.01800000      4.14400000
H     14.86100000     -1.22800000      3.71500000
H     13.83300000     -0.12600000      3.85900000
O     -0.52500000     17.01700000     -5.61400000
H     -1.21100000     16.63200000     -6.15900000
H     -0.03700000     17.58500000     -6.21000000
O     10.37300000     -4.08700000     12.37800000
H      9.79100000     -3.88800000     13.11200000
H     10.93200000     -3.31500000     12.30000000
O      3.12600000    -11.96900000      4.93500000
H      2.52200000    -12.09000000      5.66700000
H      3.77100000    -12.66900000      5.03700000
O    -11.83500000     -3.92100000     -3.44400000
H    -11.31900000     -3.46500000     -4.11000000
H    -11.64000000     -3.45500000     -2.63100000
O     -1.10600000    -13.77700000      6.32200000
H     -1.85900000    -13.30000000      5.97300000
H     -1.09100000    -14.59700000      5.82800000
O      8.65300000     -9.59000000      9.62800000
H      8.52300000    -10.20000000      8.90200000
H      8.58000000     -8.72300000      9.22800000
O     -9.96900000    -10.47000000      1.11400000
H     -9.94900000    -11.42700000      1.11400000
H     -9.85000000    -10.22800000      2.03200000
O      5.15800000     -7.11500000    -13.74800000
H      6.02200000     -7.18600000    -13.34200000
H      5.28500000     -7.44000000    -14.63900000
O     -7.77900000     -9.04200000     11.17200000
H     -7.29900000     -8.63400000     10.45200000
H     -7.13500000     -9.60700000     11.59900000
O     13.31700000     -2.92900000     -7.88100000
H     14.04800000     -3.45400000     -8.20800000
H     12.91700000     -3.47200000     -7.20200000
O      5.59500000     -0.02100000     -9.83600000
H      5.49600000      0.14800000    -10.77300000
H      4.75000000      0.22400000     -9.45800000
O    -14.15300000    -11.69200000      1.63100000
H    -13.71800000    -11.06300000      1.05500000
H    -14.95700000    -11.92600000      1.16600000
O     12.26300000      1.89600000     12.46600000
H     13.12400000      1.65300000     12.80700000
H     12.18400000      1.40600000     11.64700000
O      2.16700000    -15.89500000      4.53100000
H      2.90500000    -15.40400000      4.89200000
H      2.11200000    -15.61000000      3.61900000
O    -12.27500000     -3.31500000     -9.52800000
H    -13.01000000     -2.99400000     -9.00500000
H    -11.75900000     -3.84300000     -8.91900000
O     -7.58900000      7.87400000      7.79200000
H     -7.31600000      8.67700000      7.34800000
H     -8.24400000      7.49000000      7.21100000
O    -15.59300000     -1.69000000     -0.77400000
H    -15.38500000     -1.43000000     -1.67100000
H    -16.54900000     -1.69500000     -0.74100000
O    -12.84100000     -6.00200000      0.80600000
H    -13.39700000     -6.63400000      1.26200000
H    -13.38100000     -5.21500000      0.73600000
O      6.49700000     15.54600000      4.00800000
H      6.52700000     16.48700000      3.83100000
H      7.30400000     15.36800000      4.49200000
O     -7.64300000    -11.06000000     -0.71800000
H     -7.43700000    -10.43000000     -1.40900000
H     -8.59800000    -11.03700000     -0.65000000
O      4.81800000     -6.56000000     -6.98100000
H      5.57200000     -6.75800000     -6.42600000
H      4.75300000     -7.30900000     -7.57300000
O      0.99200000     11.34600000      2.86100000
H      1.63600000     10.89600000      2.31300000
H      0.79100000     12.15000000      2.38200000
O      1.58900000     12.12000000     -9.13100000
H      2.45200000     12.38900000     -8.81400000
H      1.00900000     12.24600000     -8.38100000
O     -8.41200000     -6.34900000    -11.86800000
H     -8.23000000     -6.75000000    -12.71700000
H     -9.32600000     -6.06800000    -11.92600000
O    -13.55700000     -3.60200000      6.71900000
H    -13.00900000     -3.06700000      6.14500000
H    -14.40100000     -3.15000000      6.73400000
O      2.09200000     15.44400000      3.89400000
H      2.34800000     15.47700000      2.97200000
H      2.68300000     14.79900000      4.28300000
O     -3.33000000      0.89800000      6.64600000
H     -3.29200000      1.84300000      6.49700000
H     -3.98200000      0.79200000      7.33800000
O     -6.34100000      1.70900000     15.48300000
H     -5.85100000      1.37700000     16.23600000
H     -6.95900000      1.00900000     15.27200000
O     16.06200000     -0.26700000      1.11300000
H     16.86800000      0.12200000      0.77200000
H     16.34900000     -0.80000000      1.85400000
O     -0.08800000     -4.81700000      8.29000000
H      0.40800000     -5.55800000      8.64000000
H     -0.98300000     -5.14500000      8.20700000
O     11.36300000     -7.25300000      0.80700000
H     10.89700000     -7.22500000      1.64300000
H     11.49200000     -6.33400000      0.57400000
O     -9.54600000     -2.78900000      5.20400000
H     -9.02700000     -3.38300000      5.74600000
H     -8.93700000     -2.48400000      4.53200000
O      4.16700000    -10.53800000    -11.16100000
H      3.59100000     -9.81100000    -11.40000000
H      4.65500000    -10.73000000    -11.96100000
O      8.63800000    -10.89300000     -0.39800000
H      9.47700000    -10.44600000     -0.28300000
H      8.06800000    -10.50700000      0.26700000
O     -6.57300000     -0.64900000     -1.95700000
H     -5.99200000     -0.55600000     -2.71200000
H     -6.38900000     -1.52500000     -1.61900000
O      0.28400000     -3.93100000     -9.28100000
H      0.08900000     -3.76400000     -8.35900000
H      0.51400000     -3.07200000     -9.63600000
O     -9.86000000      6.53600000      6.37400000
H    -10.35900000      6.35100000      5.57900000
H     -9.79500000      5.69000000      6.81800000
O      2.64500000     15.53700000      1.15900000
H      3.54000000     15.20400000      1.23000000
H      2.69700000     16.22400000      0.49400000
O     -6.00500000      6.00800000    -12.65000000
H     -6.58200000      5.97500000    -11.88700000
H     -5.12100000      6.01200000    -12.28200000
O     14.51700000     -8.64400000      5.14400000
H     14.03500000     -9.47100000      5.16400000
H     14.31700000     -8.27200000      4.28500000
O     11.18600000      1.16000000     -1.86400000
H     10.56800000      1.72300000     -2.33100000
H     11.23600000      0.36600000     -2.39600000
O      6.92900000     -9.98500000      3.85000000
H      6.85200000    -10.22800000      2.92800000
H      6.45700000     -9.15500000      3.91900000
O      3.66700000    -16.77200000      1.04400000
H      4.25500000    -17.36900000      0.58100000
H      4.23200000    -16.05500000      1.33200000
O     -8.58500000      2.27000000     -7.08300000
H     -8.51400000      3.21100000     -7.24600000
H     -8.75000000      1.88900000     -7.94600000
O      0.31700000      2.28500000     -9.36700000
H     -0.33000000      2.92900000     -9.65500000
H     -0.00900000      1.45000000     -9.70100000
O      2.53800000      6.64500000      9.14000000
H      1.83200000      7.10700000      8.68800000
H      2.08900000      6.04400000      9.73400000
O     -6.26000000     -5.83700000      8.73600000
H     -6.47400000     -5.57700000      9.63200000
H     -6.93500000     -5.42300000      8.19900000
O    -13.33700000      7.98700000      8.05100000
H    -12.62500000      8.54300000      7.73500000
H    -13.13300000      7.83700000      8.97400000
O      0.08500000      6.52200000      1.66900000
H      0.60800000      7.27200000      1.38400000
H     -0.38300000      6.24400000      0.88200000
O     -2.54900000     13.14100000      0.66700000
H     -2.51500000     13.18000000      1.62300000
H     -1.66100000     13.36000000      0.38600000
O      2.99300000    -11.32400000     -5.74900000
H      3.33100000    -10.72300000     -5.08400000
H      3.77500000    -11.71700000     -6.13600000
O     -5.56100000    -12.74000000     -5.42800000
H     -5.19300000    -13.14600000     -4.64300000
H     -6.50800000    -12.83800000     -5.32700000
O     13.53500000     11.25100000      1.04000000
H     12.99000000     11.55100000      0.31200000
H     13.13400000     11.64200000      1.81600000
O     -1.59400000     -6.82600000     -5.88300000
H     -2.17500000     -7.52000000     -5.57100000
H     -1.05000000     -7.25100000     -6.54700000
O    -12.53400000     -5.26600000      9.14000000
H    -12.87600000     -4.46900000      8.73500000
H    -13.01300000     -5.97600000      8.71400000
O     -2.02700000    -10.59000000      5.73200000
H     -2.65500000    -10.62000000      6.45400000
H     -2.43800000    -11.10000000      5.03500000
O     12.39500000     12.65000000      3.17200000
H     12.19700000     12.31800000      4.04800000
H     13.22500000     13.11500000      3.27300000
O      1.88800000     -3.64600000      2.71800000
H      2.06000000     -3.79100000      3.64800000
H      2.64200000     -3.14100000      2.41100000
O     12.93700000      3.51600000    -10.56000000
H     12.10700000      3.99500000    -10.54900000
H     12.69600000      2.62700000    -10.82000000
O     10.00300000      4.44600000      8.54200000
H      9.55200000      4.98500000      7.89200000
H     10.91200000      4.74500000      8.51000000
O     -3.20700000    -10.17600000      0.81600000
H     -2.97500000     -9.83400000     -0.04700000
H     -3.62300000     -9.43900000      1.26300000
O     -2.60200000     10.83600000     13.65200000
H     -2.79000000     11.57600000     14.23000000
H     -1.84000000     11.11600000     13.14500000
O     -4.25500000     11.53700000    -12.58400000
H     -3.39000000     11.29400000    -12.91500000
H     -4.76600000     11.73400000    -13.37000000
O      9.87700000     12.98200000     -7.20200000
H     10.10800000     12.05400000     -7.23700000
H      9.66100000     13.20900000     -8.10700000
O      5.21300000      3.15000000     -8.53500000
H      4.42800000      2.73700000     -8.89500000
H      5.15800000      2.98700000     -7.59300000
O     -4.85100000      1.35400000     17.64900000
H     -4.15200000      1.71500000     17.10400000
H     -4.42200000      0.67300000     18.16800000
O      9.39200000     -3.09700000      6.87300000
H      8.58200000     -3.57400000      6.69100000
H     10.03300000     -3.78000000      7.06900000
O      4.17200000      4.41400000      9.58000000
H      3.47100000      3.97200000      9.10200000
H      3.94200000      5.34200000      9.53900000
O     10.68500000     -7.98000000     10.70700000
H     10.12000000     -8.43800000     10.08300000
H     11.45800000     -8.53900000     10.78500000
O      5.67400000      0.15600000    -16.88700000
H      5.90000000     -0.76900000    -16.79100000
H      6.18600000      0.59900000    -16.21200000
O     -2.12500000      3.66800000     -0.71200000
H     -2.94100000      3.46400000     -1.16900000
H     -2.27700000      3.38500000      0.18900000
O     -9.42000000      9.53400000      1.95400000
H     -8.57500000      9.61800000      2.39600000
H    -10.03000000      9.28700000      2.64900000
O      9.18100000      4.36300000     -6.65800000
H      8.37800000      4.87600000     -6.74600000
H      9.74800000      4.68300000     -7.36000000
O    -10.10800000    -14.47400000      3.70500000
H    -10.10400000    -13.80500000      4.39000000
H     -9.18600000    -14.70000000      3.58500000
O     16.64900000     -3.38200000     -0.13500000
H     16.60100000     -4.32100000      0.04500000
H     15.76200000     -3.06100000      0.02800000
O     14.75400000      5.84500000      5.39200000
H     13.92000000      5.47800000      5.68400000
H     14.65100000      5.95000000      4.44600000
O      4.15100000     -4.27200000     16.12300000
H      4.01100000     -4.14700000     17.06100000
H      3.84100000     -3.45900000     15.72400000
O      8.12100000     -1.99900000     10.15100000
H      8.26800000     -1.15700000      9.72000000
H      7.60000000     -1.78400000     10.92400000
O     -1.78400000     12.05500000      9.58300000
H     -2.66300000     12.42200000      9.49200000
H     -1.92900000     11.12400000      9.75100000
O    -11.19400000      5.33100000     -8.22100000
H    -10.33900000      4.91400000     -8.33500000
H    -11.57900000      5.33100000     -9.09700000
O     -9.95800000     -5.49400000     -8.23800000
H     -9.43300000     -6.22800000     -8.55800000
H     -9.71000000     -5.40600000     -7.31700000
O      6.16900000     -3.87000000     -7.09000000
H      5.75300000     -4.63800000     -7.48300000
H      6.98000000     -3.75700000     -7.58700000
O      2.26200000      3.25700000     12.21500000
H      2.12200000      2.32300000     12.36900000
H      3.09000000      3.29900000     11.73500000
O      3.59900000     13.44400000     -7.38200000
H      3.38300000     14.37100000     -7.48100000
H      3.14000000     13.17300000     -6.58800000
O     -8.77500000     -5.15600000     -5.91200000
H     -9.09000000     -5.84100000     -5.32300000
H     -7.94900000     -4.86600000     -5.52300000
O     15.31500000      9.52800000     -2.40000000
H     15.68900000     10.40700000     -2.46200000
H     14.39300000      9.67400000     -2.19100000
O     11.00700000     -4.26300000    -12.11800000
H     11.28800000     -3.56600000    -11.52500000
H     11.31700000     -3.98400000    -12.98000000
O     -0.21500000     -1.79100000    -14.05000000
H     -0.47400000     -1.00000000    -13.57800000
H     -1.02900000     -2.28300000    -14.15700000
O     -3.24100000     -5.02000000     -1.70700000
H     -2.69700000     -5.42500000     -2.38200000
H     -2.93100000     -5.40400000     -0.88700000
O     -5.42200000    -12.57400000     -0.43800000
H     -5.02700000    -11.70400000     -0.49300000
H     -6.36500000    -12.41000000     -0.43700000
O     -0.49100000     -5.15300000      3.28300000
H      0.18200000     -4.56400000      2.94100000
H     -0.90100000     -4.66100000      3.99400000
O      8.35800000     -6.89400000      8.39500000
H      8.01100000     -6.54400000      7.57400000
H      8.52100000     -6.12200000      8.93500000
O     12.68600000      9.37400000     -5.40600000
H     12.23500000      9.91900000     -4.76100000
H     13.24600000      8.79900000     -4.88400000
O      9.70000000     10.99700000      9.89900000
H      9.10000000     10.37600000     10.31100000
H     10.28600000     10.45200000      9.37400000
O      3.71400000     -5.88100000     10.60800000
H      2.77600000     -5.83600000     10.79600000
H      4.06300000     -6.47900000     11.26900000
O      7.29900000     -5.20800000    -14.92600000
H      7.43700000     -5.94600000    -14.33200000
H      7.42800000     -4.43300000    -14.37900000
O     11.00000000     11.96100000     -3.97300000
H     10.50900000     11.96800000     -4.79500000
H     10.37200000     12.26300000     -3.31700000
O     -0.65000000      6.37600000     -9.70000000
H     -0.11100000      6.36800000     -8.90900000
H     -1.01500000      7.26000000     -9.73300000
O     11.35000000      8.80000000      8.18400000
H     12.14200000      8.94500000      8.70100000
H     10.97700000      7.99300000      8.53900000
O      5.26300000      5.32600000    -16.01200000
H      4.68400000      5.97900000    -16.40500000
H      6.00200000      5.26600000    -16.61700000
O      6.47000000     12.51700000      8.32900000
H      6.32000000     11.76000000      8.89500000
H      5.69600000     12.55300000      7.76700000
O     -6.77800000     -6.49000000     -1.54500000
H     -6.06100000     -6.17200000     -0.99600000
H     -7.03500000     -7.32100000     -1.14600000
O     -7.00500000     -7.17200000     -4.31000000
H     -7.67900000     -7.83400000     -4.46300000
H     -6.80300000     -7.24600000     -3.37800000
O      4.45000000     12.20900000      0.04100000
H      4.50600000     12.73100000      0.84200000
H      5.19300000     12.49900000     -0.48700000
O     -3.71100000    -10.77600000     14.32500000
H     -3.06200000    -10.09900000     14.13200000
H     -3.68900000    -11.35300000     13.56200000
O     -4.70300000      5.71100000     -8.32200000
H     -3.79900000      5.61400000     -8.02300000
H     -5.09500000      4.84800000     -8.18600000
O     -4.59100000     -7.13800000      0.41500000
H     -4.64900000     -7.55700000      1.27400000
H     -3.68900000     -6.82200000      0.36300000
O    -11.94800000     -1.47600000     13.26600000
H    -12.49300000     -1.43400000     12.47900000
H    -11.07100000     -1.23800000     12.96200000
O      1.96400000    -11.22400000     13.38000000
H      2.07400000    -11.34700000     12.43700000
H      1.59400000    -12.05100000     13.68800000
O     -6.18200000      3.81800000    -10.49400000
H     -6.32500000      3.66000000     -9.56100000
H     -7.03700000      3.66500000    -10.89700000
O     -0.71900000      2.18100000     -6.55200000
H     -0.95200000      1.27700000     -6.76300000
H     -0.20600000      2.47800000     -7.30300000
O     -3.28900000     -7.34100000    -15.50200000
H     -3.59400000     -7.94900000    -14.82900000
H     -2.45200000     -7.01600000    -15.17000000
O    -12.74000000      7.17200000     10.77300000
H    -12.74200000      6.47300000     11.42700000
H    -11.89900000      7.07800000     10.32500000
O     -2.98800000     13.93400000     -3.07100000
H     -2.17500000     13.45800000     -3.24500000
H     -2.70800000     14.83500000     -2.91100000
O      4.00900000      9.27900000     12.13200000
H      4.72600000      9.53500000     11.55200000
H      3.22400000      9.63500000     11.71400000
O     -3.24100000     -2.08400000      3.64500000
H     -4.08500000     -1.96200000      4.07900000
H     -2.65800000     -2.39600000      4.33600000
O     -5.09400000      2.22800000    -16.21900000
H     -5.80700000      2.10700000    -15.59200000
H     -4.45100000      2.76000000    -15.75000000
O     -0.90600000      8.70400000      6.82900000
H     -0.85400000      7.75100000      6.90400000
H     -0.80700000      8.87600000      5.89200000
O     12.77400000      5.01000000      9.15400000
H     12.64600000      4.83500000     10.08600000
H     13.61500000      5.46600000      9.10900000
O     14.21300000      4.12400000      1.25600000
H     13.70200000      4.93300000      1.27400000
H     13.62500000      3.47700000      0.86700000
O     13.77100000     -5.69200000      8.64600000
H     13.39400000     -6.26100000      7.97500000
H     13.15200000     -5.73900000      9.37500000
O     10.56800000     -6.51600000    -13.97100000
H      9.84100000     -7.13400000    -13.89700000
H     10.44900000     -5.91600000    -13.23500000
O     -4.83100000     -3.89100000      6.88600000
H     -5.69300000     -4.29000000      6.99800000
H     -4.21400000     -4.60800000      7.03000000
O      8.68800000    -15.23300000      0.13400000
H      8.56600000    -14.73700000      0.94300000
H      9.01000000    -14.58900000     -0.49600000
O      6.80500000     -8.30900000     11.55700000
H      7.51100000     -8.55400000     10.95900000
H      6.16900000     -9.02100000     11.48100000
O      0.22100000     -8.62100000      0.01800000
H      1.17600000     -8.59000000      0.08100000
H     -0.08500000     -8.39000000      0.89500000
O     -6.64800000     11.95700000     -9.95500000
H     -7.46300000     11.99300000    -10.45700000
H     -6.43600000     12.87300000     -9.77600000
O     -8.75300000     -1.23400000    -14.16500000
H     -8.74200000     -1.86800000    -13.44800000
H     -9.63900000     -0.87100000    -14.15000000
O      8.74800000     14.58300000      5.33000000
H      8.67400000     13.68300000      5.64700000
H      9.67100000     14.80500000      5.45200000
O     -7.65100000      8.06000000     -2.26400000
H     -7.85000000      8.42100000     -3.12800000
H     -6.94000000      7.43800000     -2.42200000
O     10.92100000      0.80900000      2.37900000
H     11.09500000      0.55500000      3.28600000
H      9.98500000      1.00500000      2.36100000
O     -4.62600000    -10.76000000     -2.92000000
H     -4.44900000    -11.68100000     -3.11000000
H     -5.55800000    -10.65100000     -3.11200000
O      7.21100000      6.87000000     -3.25000000
H      7.72600000      7.29400000     -3.93700000
H      7.42000000      7.36300000     -2.45700000
O      5.25800000     -7.05400000      6.28800000
H      4.54500000     -7.66200000      6.48200000
H      5.26200000     -6.98600000      5.33300000
O     -3.18700000     -8.62700000     -4.14300000
H     -2.38900000     -8.76800000     -3.63300000
H     -3.79800000     -9.28800000     -3.81800000
O    -15.09700000      1.08600000     -0.91900000
H    -15.12200000      1.68600000     -0.17400000
H    -15.05000000      0.21500000     -0.52400000
O     -0.77900000      2.50800000     14.34400000
H     -0.27400000      3.21800000     13.94700000
H     -0.95200000      1.90400000     13.62200000
O     -8.78400000     13.25300000      4.53300000
H     -9.09000000     13.93100000      5.13600000
H     -7.85300000     13.15800000      4.73200000
O      4.51300000     -8.07500000      3.93100000
H      4.03400000     -8.88800000      3.76900000
H      3.91500000     -7.38400000      3.64800000
O     10.72400000    -10.18400000     -2.93100000
H     11.61700000    -10.20100000     -3.27500000
H     10.22700000    -10.74300000     -3.52800000
O     -2.83500000      4.55800000     13.01200000
H     -3.34200000      4.77800000     13.79400000
H     -1.96800000      4.92800000     13.17700000
O      8.81000000      5.25300000      3.75900000
H      9.15500000      4.50900000      4.25400000
H      9.01000000      5.04500000      2.84600000
O    -13.55000000      5.17500000      4.63700000
H    -14.42700000      4.82500000      4.47800000
H    -13.69000000      6.10900000      4.79600000
O     -6.67000000     -3.40400000     15.24700000
H     -6.44900000     -4.16700000     15.78000000
H     -6.18700000     -3.53400000     14.43100000
O      5.19900000     -9.73900000     -4.39400000
H      5.68000000     -9.99800000     -3.60800000
H      5.76100000    -10.01300000     -5.12000000
O      4.45400000     11.51400000     13.79200000
H      5.31800000     11.54600000     13.38100000
H      4.02800000     10.75600000     13.39300000
O     -1.74900000    -15.20300000      2.16500000
H     -2.41100000    -14.93300000      2.80200000
H     -2.25000000    -15.44900000      1.38800000
O     -8.48500000     11.49200000     -3.50300000
H     -9.30400000     11.88800000     -3.79900000
H     -8.39600000     11.77600000     -2.59400000
O    -11.28300000      7.66300000     -6.69500000
H    -10.45000000      7.22200000     -6.86700000
H    -11.94600000      7.06100000     -7.03200000
O    -12.53300000      3.64300000    -12.22100000
H    -13.07100000      3.59900000    -11.43000000
H    -12.08700000      2.79600000    -12.25400000
O      1.30500000    -11.39700000     10.44500000
H      0.58900000    -11.96000000     10.15100000
H      2.06700000    -11.97700000     10.48000000
O      8.17500000      7.18100000     -8.58800000
H      7.94000000      6.56700000     -7.89200000
H      7.50200000      7.05300000     -9.25700000
O      7.08200000      8.40700000    -11.31500000
H      6.23700000      8.71900000    -10.99000000
H      7.63100000      9.19100000    -11.34400000
O     -5.68100000    -14.47600000      1.62400000
H     -5.68900000    -13.70900000      1.05300000
H     -5.89300000    -14.13200000      2.49200000
O      5.87500000    -12.01400000     -6.32000000
H      6.77200000    -12.17200000     -6.61500000
H      5.39000000    -12.78900000     -6.60400000
O      8.23700000     -7.89400000    -13.63800000
H      8.57700000     -8.14800000    -12.78000000
H      8.36100000     -8.67000000    -14.18500000
O      1.34200000    -12.80800000      6.76400000
H      1.57300000    -13.04900000      7.66100000
H      0.48000000    -13.20000000      6.62600000
O     -2.25400000     -8.86600000    -11.28200000
H     -2.82400000     -8.45200000    -10.63400000
H     -1.39100000     -8.48600000    -11.12000000
O     10.12900000      3.30500000      5.46000000
H      9.37900000      3.03200000      5.98700000
H     10.43800000      2.49900000      5.04600000
O      5.41700000      4.41400000      4.43100000
H      5.98300000      3.86600000      4.97500000
H      4.69500000      3.83900000      4.18100000
O      3.08800000      2.32000000     -9.79600000
H      3.21500000      3.20100000    -10.14700000
H      2.14100000      2.24000000     -9.68500000
O     -6.96400000      1.95200000     -0.66800000
H     -6.88700000      1.07700000     -1.05000000
H     -7.85600000      2.22800000     -0.88100000
O     -7.02700000    -10.36100000      2.02800000
H     -7.16200000     -9.42700000      1.87100000
H     -7.32200000    -10.78500000      1.22200000
O     10.92900000     -5.39800000      7.51600000
H     10.64900000     -5.16300000      8.40100000
H     11.26700000     -6.29000000      7.60100000
O     -5.74800000     -3.57200000    -13.81600000
H     -6.69600000     -3.48400000    -13.71300000
H     -5.50100000     -4.25400000    -13.19100000
O      0.94900000     -0.94400000      9.68700000
H      1.45700000     -1.68000000      9.34700000
H      1.56500000     -0.21100000      9.69400000
O     -8.97200000      3.04400000     10.35200000
H     -9.66200000      3.29300000     10.96600000
H     -8.57900000      3.87400000     10.08300000
O     -5.63000000      2.85000000     -7.80600000
H     -5.46200000      2.04100000     -8.28900000
H     -5.20300000      2.71700000     -6.96000000
O     -5.05400000      3.81400000     -0.45600000
H     -5.53500000      2.98800000     -0.41500000
H     -4.67700000      3.82900000     -1.33600000
O      1.59100000     15.90200000     -1.73500000
H      1.47300000     15.07200000     -1.27400000
H      0.74500000     16.06800000     -2.15100000
O    -10.57400000    -13.24500000      1.37100000
H    -11.48400000    -12.98200000      1.23000000
H    -10.59100000    -13.73100000      2.19600000
O     -5.78600000     10.70400000     10.17700000
H     -5.71500000     10.72000000      9.22300000
H     -5.87700000     11.62400000     10.42600000
O      1.81900000     16.58700000      8.27400000
H      1.56400000     15.69900000      8.02200000
H      2.70800000     16.68500000      7.93300000
O      2.44700000     16.98800000     -4.74700000
H      1.49900000     16.92000000     -4.86000000
H      2.61100000     16.61500000     -3.88100000
O     -4.55000000    -13.57900000     -2.99700000
H     -5.22400000    -13.28300000     -2.38600000
H     -4.41600000    -14.50100000     -2.78000000
O      9.59000000    -15.59300000     -4.03500000
H      9.02700000    -16.34200000     -3.84000000
H      9.17700000    -14.85800000     -3.58200000
O      1.29300000     -8.12700000     -5.25500000
H      1.66300000     -9.01000000     -5.25500000
H      1.11100000     -7.94400000     -6.17700000
O    -16.66300000      0.54800000     -3.73100000
H    -16.28200000      1.32200000     -4.14600000
H    -15.91000000      0.00200000     -3.50500000
O     -2.63700000      0.82200000      3.38100000
H     -2.63100000     -0.12200000      3.22700000
H     -1.79800000      1.00100000      3.80600000
O      4.55800000     -9.95200000     10.86800000
H      3.69400000     -9.55000000     10.77900000
H      4.45500000    -10.82800000     10.49700000
O      5.13500000    -14.64200000      0.72000000
H      6.00600000    -14.43800000      1.05900000
H      4.66100000    -13.81100000      0.76100000
O     -3.54100000      4.10300000    -14.56100000
H     -3.68400000      3.69400000    -13.70800000
H     -3.50700000      5.04100000    -14.37400000
O     10.96000000     -9.20100000     -8.32500000
H     11.74200000     -9.65700000     -8.63700000
H     11.29800000     -8.46800000     -7.81100000
O    -15.17700000      5.07900000      7.51400000
H    -14.99400000      5.92600000      7.10700000
H    -14.64600000      4.45500000      7.01900000
O     10.90600000      5.86700000     -8.47800000
H     10.03300000      6.13400000     -8.76700000
H     11.50400000      6.32200000     -9.07000000
O    -12.36800000     -2.13100000     -5.86700000
H    -13.14700000     -2.68700000     -5.86700000
H    -12.58400000     -1.41700000     -6.46700000
O     -7.38200000      1.21200000      8.60500000
H     -7.84300000      1.72700000      9.26700000
H     -6.48600000      1.54900000      8.62200000
O     -8.28800000      9.13800000     -4.82700000
H     -8.49800000      9.44400000     -5.70900000
H     -8.42900000      9.90200000     -4.26800000
O     10.39900000     -0.09700000    -14.67600000
H     10.86700000     -0.92200000    -14.80400000
H     10.65200000      0.44000000    -15.42700000
O     -0.63300000      3.09700000      3.97700000
H      0.16900000      3.11800000      4.49900000
H     -0.79100000      4.01200000      3.74300000
O     16.96200000     -1.49000000     -2.22500000
H     16.77100000     -1.87500000     -1.36900000
H     16.17400000     -1.65600000     -2.74300000
O     -1.76100000      1.10000000     12.09400000
H     -2.57100000      1.60400000     12.17000000
H     -1.91400000      0.51100000     11.35500000
O      7.01900000     -4.37100000     14.64700000
H      7.12200000     -5.28200000     14.37000000
H      6.09100000     -4.29200000     14.86700000
O    -10.23600000      1.46100000      1.37600000
H     -9.57300000      1.78300000      1.98700000
H    -10.54900000      2.24600000      0.92700000
O    -14.00200000     -9.10400000     -4.37800000
H    -13.28900000     -8.90800000     -4.98600000
H    -14.78200000     -9.15300000     -4.93200000
O      3.99400000     16.36100000     -6.96400000
H      4.61400000     15.76900000     -6.53800000
H      3.45600000     16.69900000     -6.24800000
O      5.29100000      2.32300000     -1.61600000
H      5.59400000      3.13200000     -2.02900000
H      4.95100000      1.79700000     -2.33900000
O     -0.40200000     14.08800000     10.71900000
H     -0.93100000     13.37700000     10.35600000
H      0.39300000     13.65800000     11.03400000
O     -7.30000000     -4.34100000     -3.50600000
H     -7.26600000     -3.67300000     -2.82100000
H     -7.41900000     -5.16400000     -3.03200000
O      0.48200000     -8.49100000    -11.40100000
H      0.19300000     -8.87100000    -12.23000000
H      1.43800000     -8.53800000    -11.43600000
O      6.32800000     -5.11300000     -1.35900000
H      5.98700000     -5.80400000     -1.92600000
H      5.69100000     -4.40300000     -1.43600000
O    -10.93400000     -4.83500000     11.38600000
H    -11.33100000     -5.19400000     12.17900000
H    -11.53900000     -5.07700000     10.68500000
O      7.64300000      1.77000000      6.25400000
H      7.07200000      1.20900000      5.72700000
H      7.05800000      2.43700000      6.61300000
O      2.38900000    -12.35500000    -12.72000000
H      2.54300000    -11.50600000    -12.30500000
H      1.47000000    -12.32800000    -12.98500000
O      4.20500000     -3.75200000    -15.16400000
H      4.17600000     -4.70300000    -15.05700000
H      3.40200000     -3.44000000    -14.74600000
O    -13.52300000     10.40000000      4.96900000
H    -12.79700000     10.82500000      5.42500000
H    -13.17500000     10.20000000      4.10000000
O      5.89200000     -1.84700000     11.93500000
H      5.13600000     -2.31800000     11.58300000
H      5.71900000     -1.78400000     12.87400000
O     -3.88000000      6.81900000    -10.73300000
H     -3.12800000      7.26400000    -10.34100000
H     -4.26400000      6.31900000    -10.01200000
O      0.50000000     -5.55500000    -12.24300000
H      0.81400000     -6.41200000    -11.95500000
H      0.28300000     -5.09500000    -11.43300000
O     13.54600000     -8.11700000     -1.97800000
H     14.02700000     -7.29000000     -2.02100000
H     13.56700000     -8.35800000     -1.05200000
O     -2.61100000     -2.51900000     -4.42400000
H     -3.50300000     -2.86200000     -4.37300000
H     -2.10100000     -3.09300000     -3.85400000
O      2.42200000      4.61500000      0.40200000
H      1.65200000      5.06700000      0.05700000
H      2.64400000      5.09600000      1.20000000
O     -4.69500000      6.11100000      3.15200000
H     -5.37500000      6.60600000      2.69600000
H     -5.16700000      5.40100000      3.58700000
O      4.31400000    -10.13100000     -1.29200000
H      4.72900000    -10.97600000     -1.47000000
H      3.43300000    -10.21600000     -1.65500000
O     -6.87700000      7.51700000     10.55300000
H     -7.24600000      7.88800000      9.75100000
H     -6.20600000      8.14500000     10.82100000
O     -5.22300000     -2.92400000     -8.73200000
H     -6.09300000     -3.30900000     -8.84000000
H     -4.77000000     -3.52000000     -8.13700000
O     -3.34500000     -5.57200000     10.68800000
H     -3.16500000     -4.77300000     11.18300000
H     -2.88700000     -6.26100000     11.17000000
O     -8.48600000     10.72200000      6.02200000
H     -7.53900000     10.75200000      6.15800000
H     -8.67000000     11.46600000      5.44800000
O    -15.98900000     -2.59300000      6.38700000
H    -16.32400000     -1.93900000      7.00100000
H    -16.67900000     -3.25500000      6.34300000
O     16.78400000     -4.82400000     -3.11400000
H     16.70400000     -4.56100000     -4.03100000
H     17.09500000     -4.03800000     -2.66600000
O     -2.70500000      8.54800000     -1.05500000
H     -2.91400000      7.83800000     -0.44900000
H     -2.79300000      9.34500000     -0.53200000
O      2.45200000      7.95100000      0.09200000
H      3.08700000      7.37900000      0.52200000
H      2.32400000      7.56200000     -0.77200000
O      0.47800000    -16.88800000     -7.98200000
H      1.01200000    -16.11000000     -7.82000000
H      0.03000000    -16.70300000     -8.80700000
O      1.72500000     13.69700000      8.10400000
H      2.08100000     13.29800000      7.31000000
H      0.77900000     13.56200000      8.03600000
O     -8.49100000      6.57500000    -10.59600000
H     -9.04800000      6.49900000    -11.37000000
H     -7.97400000      7.36500000    -10.74900000
O     -8.45400000     -7.64500000     -9.26600000
H     -8.76700000     -7.71700000    -10.16700000
H     -7.61100000     -8.09900000     -9.26900000
O    -12.06900000     -1.85400000      5.27700000
H    -11.85200000     -1.22000000      4.59400000
H    -11.24900000     -2.32100000      5.43900000
O      6.15700000     14.96900000     -5.94700000
H      6.81200000     15.29400000     -5.32900000
H      6.50900000     14.13300000     -6.25300000
O     -3.95100000      0.35100000      1.10400000
H     -3.21400000      0.28200000      0.49700000
H     -3.57100000      0.72300000      1.90000000
O     16.05100000      7.76900000      0.31900000
H     16.66000000      7.95400000      1.03300000
H     15.18800000      7.77300000      0.73300000
O     -0.58300000     -1.72100000     17.78500000
H     -0.26000000     -2.41700000     17.21300000
H     -0.00000000     -0.98100000     17.61400000
O     12.91100000     10.64100000     -2.41300000
H     12.22000000     10.30600000     -1.84200000
H     12.54900000     11.44800000     -2.77900000
O     17.13400000     -1.49100000      3.50600000
H     16.57200000     -2.26500000      3.47300000
H     17.69500000     -1.63600000      4.26900000
O      5.64600000      0.41100000    -12.66400000
H      5.77100000     -0.37400000    -13.19800000
H      5.91900000      1.13200000    -13.23100000
O      1.89300000     12.91000000     11.74700000
H      2.18100000     13.77800000     11.46400000
H      2.06500000     12.89500000     12.68800000
O     -6.01900000     15.18400000      1.81000000
H     -5.53700000     15.17800000      2.63700000
H     -6.34700000     14.29000000      1.71800000
O      0.72400000     -7.57300000      8.44700000
H      0.10500000     -8.24500000      8.16300000
H      1.40400000     -7.57500000      7.77300000
O      8.48000000     -8.55700000     -9.20800000
H      8.31600000     -7.86300000     -8.56900000
H      9.43100000     -8.66600000     -9.20500000
O      3.95500000     12.92000000    -13.01000000
H      3.18300000     12.98600000    -13.57200000
H      3.67300000     12.36700000    -12.28100000
O      1.48400000      2.69900000      6.03800000
H      1.42700000      1.74400000      6.02200000
H      2.23200000      2.90400000      5.47600000
O     -3.02100000     13.34000000     -8.16100000
H     -3.73800000     13.95800000     -8.30300000
H     -3.23700000     12.91100000     -7.33300000
O    -10.83100000      1.39200000    -12.15500000
H    -11.29300000      0.95500000    -12.87000000
H    -10.83400000      0.75200000    -11.44300000
O      2.85600000      1.11200000      9.91000000
H      2.55200000      1.88400000      9.43300000
H      3.54600000      0.74500000      9.35600000
O     13.98900000      5.13500000     -3.13000000
H     13.85300000      5.98100000     -3.55600000
H     14.49200000      5.34200000     -2.34200000
O    -13.63100000     -8.57800000      5.11400000
H    -13.15800000     -9.37200000      5.36400000
H    -13.82800000     -8.69900000      4.18500000
O    -13.97200000     -8.15200000      2.33100000
H    -14.87700000     -7.89500000      2.15500000
H    -13.77000000     -8.79600000      1.65300000
O      2.02700000    -14.60600000     -7.04000000
H      1.22800000    -14.14000000     -7.28600000
H      2.04100000    -14.57000000     -6.08400000
O      2.12200000      8.87800000     14.52500000
H      2.81200000      8.22000000     14.60800000
H      2.04900000      9.26100000     15.39900000
O      1.63100000      4.37300000     -3.76700000
H      1.00800000      4.81400000     -3.18900000
H      2.48500000      4.71500000     -3.50300000
O      0.31400000      8.21300000    -14.21100000
H      0.14100000      7.45800000    -13.64800000
H      0.87300000      8.78300000    -13.68200000
O     10.13600000     -8.87100000    -12.13600000
H     10.99100000     -9.00800000    -12.54300000
H     10.32200000     -8.82600000    -11.19800000
O      3.30900000    -13.35800000     11.40900000
H      2.98400000    -13.69200000     12.24600000
H      4.25600000    -13.29200000     11.53000000
O      9.17300000     -0.98400000     -5.10500000
H      8.87900000     -0.08000000     -4.99500000
H      9.29200000     -1.08400000     -6.05000000
O     -0.04100000      9.74600000     12.70200000
H      0.32700000     10.25000000     11.97700000
H      0.72200000      9.42300000     13.18200000
O     -9.47400000    -14.73600000     -0.55800000
H     -9.65200000    -14.19200000     -1.32600000
H     -9.54700000    -14.13600000      0.18300000
O      5.34600000     -1.49400000     15.25800000
H      6.21300000     -1.89700000     15.20900000
H      5.26600000     -1.20600000     16.16700000
O     -6.91600000    -14.46000000      7.96000000
H     -6.34700000    -15.21700000      8.09400000
H     -7.72700000    -14.68600000      8.41400000
O     13.39400000     -2.17700000      6.52200000
H     13.73100000     -3.04700000      6.30800000
H     13.77400000     -1.60200000      5.85800000
O      2.15100000      7.51600000      5.66900000
H      1.72100000      6.73500000      6.01600000
H      1.44200000      8.02600000      5.27900000
O      7.27600000     12.52400000     -6.08700000
H      8.17600000     12.63600000     -6.39100000
H      6.97700000     11.72000000     -6.51200000
O     -2.63800000      2.76800000     16.44400000
H     -3.23300000      3.45200000     16.13800000
H     -1.95400000      2.72900000     15.77600000
O     -8.94400000      6.55400000     11.73500000
H     -7.99600000      6.62100000     11.62100000
H     -9.30900000      6.89200000     10.91700000
O    -11.96200000      6.85100000     -1.17000000
H    -11.90900000      6.96100000     -2.11900000
H    -11.48700000      7.60200000     -0.81500000
O     -7.96300000     -0.95900000     14.60600000
H     -7.58200000     -1.82800000     14.72500000
H     -8.74300000     -0.96100000     15.16200000
O     11.01400000      4.67500000     -4.19900000
H     10.72100000      4.93600000     -5.07200000
H     11.96800000      4.74300000     -4.23600000
O    -13.97800000     -4.23900000      3.84900000
H    -14.60200000     -4.28200000      4.57500000
H    -13.31000000     -4.88800000      4.07000000
O      7.40200000     -4.99100000      6.16900000
H      6.67800000     -5.61600000      6.13500000
H      7.36400000     -4.53500000      5.32800000
O     -3.61900000     12.25200000     -5.75400000
H     -3.30200000     12.29100000     -4.85100000
H     -4.53300000     11.98100000     -5.67500000
O     -8.00700000     -0.37300000     -6.39700000
H     -8.43000000      0.43200000     -6.69600000
H     -8.57100000     -1.07500000     -6.72300000
O     10.88800000      0.60800000     -8.47500000
H     11.35700000      0.69900000     -7.64600000
H     10.47300000      1.45900000     -8.61100000
O      0.64000000     -3.61100000     16.26000000
H      1.37100000     -3.60400000     15.64200000
H      0.96700000     -4.10400000     17.01300000
O      6.25300000     -0.09100000      4.65300000
H      6.62600000     -0.79400000      5.18600000
H      5.33000000     -0.32500000      4.56100000
O      8.39800000      8.10900000     -1.04100000
H      9.31100000      7.98000000     -0.78200000
H      8.17300000      8.97400000     -0.69900000
O     17.41400000     -0.73400000     -6.58900000
H     17.91100000     -0.91400000     -7.38700000
H     16.55300000     -1.12000000     -6.75000000
O      7.14500000     -9.75900000     -2.35000000
H      7.75700000    -10.39200000     -1.97500000
H      6.64300000     -9.43800000     -1.60100000
O     -0.65600000    -10.90200000     -3.89700000
H     -0.22100000    -10.97600000     -4.74700000
H     -1.57900000    -11.07400000     -4.08500000
O    -14.90100000     -2.58200000     -8.43400000
H    -15.06500000     -3.34300000     -7.87700000
H    -15.60200000     -2.60600000     -9.08500000
O      8.47300000     -4.70500000      9.90200000
H      8.31500000     -3.76900000     10.02400000
H      8.95400000     -4.97200000     10.68500000
O     -6.98700000      6.98900000      2.16600000
H     -6.86700000      6.62900000      1.28700000
H     -7.56700000      6.36600000      2.60300000
O      6.51300000      0.26600000     -7.43200000
H      6.15000000      0.17400000     -8.31200000
H      6.00800000     -0.34700000     -6.89800000
O     10.20000000      1.17500000     15.14800000
H     10.81800000      0.55200000     14.76400000
H      9.93200000      1.72900000     14.41400000
O    -10.91800000     11.84600000     -5.35100000
H    -10.97100000     12.80200000     -5.37300000
H    -11.05500000     11.57800000     -6.26000000
O     -5.96900000     -3.13700000     -0.98700000
H     -5.19500000     -3.56800000     -1.35200000
H     -5.93400000     -3.33500000     -0.05200000
O    -10.93800000      9.06800000      7.09200000
H    -10.33200000      9.76800000      6.84900000
H    -10.46500000      8.26100000      6.89200000
O     12.31300000      0.30700000     10.06500000
H     11.62400000      0.92400000      9.81900000
H     13.03800000      0.51000000      9.47400000
O     -4.64000000    -13.30400000      9.25200000
H     -3.91300000    -13.89000000      9.46100000
H     -5.40200000    -13.88100000      9.19000000
O      8.39500000    -12.00100000     -7.60800000
H      7.98500000    -11.63600000     -8.39200000
H      8.99300000    -12.67100000     -7.94000000
O      8.45800000      3.86400000     -0.80800000
H      8.58500000      3.42600000     -1.65000000
H      8.47400000      3.15600000     -0.16400000
O    -14.19700000     -6.57000000      7.25100000
H    -14.76700000     -5.88000000      6.91000000
H    -13.97900000     -7.10000000      6.48500000
O     -1.68900000     -0.39400000     -6.93500000
H     -1.74900000     -1.15200000     -7.51700000
H     -1.75000000     -0.76300000     -6.05400000
O      3.10000000      4.89400000    -10.48100000
H      2.68600000      5.46600000     -9.83600000
H      3.51200000      5.49200000    -11.10400000
O     -4.69500000      1.32200000      8.91000000
H     -4.38000000      1.87500000      9.62500000
H     -4.95500000      0.50500000      9.33600000
O    -10.96300000     -3.11900000     -0.84800000
H    -10.31200000     -2.42600000     -0.73900000
H    -11.29400000     -3.27700000      0.03600000
O     -9.92100000      4.01500000      0.61200000
H     -9.17900000      4.31800000      1.13500000
H    -10.62600000      4.62800000      0.82000000
O      1.17200000    -17.56900000      0.79700000
H      1.50800000    -18.31400000      0.29800000
H      1.95000000    -17.05600000      1.01400000
O    -15.78400000      2.32800000      8.45800000
H    -15.46800000      2.57400000      7.58900000
H    -16.07900000      3.15100000      8.84700000
O     14.56500000      7.67700000     -4.27800000
H     15.40900000      7.34700000     -4.58500000
H     14.78700000      8.29300000     -3.58000000
O     -3.06100000     -8.30500000      7.97600000
H     -3.42600000     -8.90900000      7.32900000
H     -2.76700000     -8.86900000      8.69100000
O      0.44600000    -11.41700000     -6.30000000
H      1.40200000    -11.39800000     -6.32900000
H      0.21500000    -12.30100000     -6.58600000
O     12.26900000     -5.80400000     10.94700000
H     11.77200000     -5.14600000     11.43300000
H     11.62500000     -6.48000000     10.73400000
O      6.22200000     13.02600000     -3.65600000
H      6.52900000     12.89500000     -4.55300000
H      6.30100000     13.96800000     -3.51000000
O     -6.20900000     -1.01800000    -15.17800000
H     -7.06500000     -1.14600000    -14.76900000
H     -6.05400000     -1.82500000    -15.66800000
O    -10.23300000     -6.82100000      1.33800000
H    -10.13100000     -5.94700000      1.71500000
H    -11.11400000     -6.81800000      0.96300000
O     13.62400000     -6.90700000      3.14900000
H     14.08500000     -6.36200000      2.51100000
H     12.79600000     -6.45200000      3.29900000
O     -4.66100000      9.26000000     12.27300000
H     -4.17700000      9.93500000     12.74900000
H     -5.14400000      9.74100000     11.60100000
O     11.47600000     11.16600000      5.50500000
H     12.29200000     11.14800000      6.00500000
H     11.05500000     10.33000000      5.70200000
O      9.38100000      2.67400000     -3.09000000
H     10.00600000      3.33200000     -3.39300000
H      8.92000000      2.39700000     -3.88200000
O     -2.62800000     -5.31200000      0.99900000
H     -1.92800000     -5.89200000      1.30000000
H     -2.43300000     -4.46900000      1.40700000
O     -3.16900000     -0.96300000     17.57900000
H     -2.28600000     -1.27600000     17.38300000
H     -3.58500000     -0.86800000     16.72200000
O      8.91400000     12.22700000      6.19700000
H      8.55600000     11.53000000      6.74700000
H      9.76500000     11.89400000      5.91200000
O      7.79100000     -6.96200000     -4.36200000
H      8.49700000     -6.65000000     -3.79500000
H      7.03600000     -7.04400000     -3.78000000
O      9.47900000     -3.05500000     -2.06300000
H      9.22800000     -3.92500000     -1.75500000
H      8.93700000     -2.45400000     -1.55100000
O      4.39600000    -13.08800000    -10.61400000
H      3.87800000    -13.35300000    -11.37400000
H      4.31300000    -12.13400000    -10.58800000
O     -2.99600000      3.39900000      1.81500000
H     -2.83600000      2.68300000      2.42900000
H     -3.92700000      3.33300000      1.60600000
O      3.42700000     -1.41600000      4.01600000
H      3.25300000     -1.97800000      4.77100000
H      3.97900000     -1.94800000      3.44300000
O     -0.96800000     -4.55500000    -16.52000000
H     -0.13900000     -4.08300000    -16.59500000
H     -1.63300000     -3.86700000    -16.48300000
O     -3.28600000      9.57100000     -3.89100000
H     -3.38100000      8.98200000     -3.14200000
H     -3.78600000     10.35000000     -3.64700000
O      6.11600000     -6.83000000      0.84900000
H      6.45800000     -6.29900000      0.12900000
H      5.20900000     -6.54100000      0.95000000
O    -10.41600000    -12.56600000     -2.29700000
H    -10.90100000    -12.45100000     -1.48000000
H    -10.71400000    -11.84700000     -2.85500000
O     -2.66600000     16.80100000      4.86900000
H     -2.36000000     17.68900000      5.05100000
H     -1.98900000     16.42400000      4.30700000
O      4.80500000     -2.79500000     -0.98600000
H      3.97000000     -2.62700000     -1.42200000
H      5.44500000     -2.29700000     -1.49400000
O     -5.42200000      4.41400000      7.36500000
H     -4.61700000      4.43500000      6.84700000
H     -6.11800000      4.27800000      6.72200000
O    -11.44800000      2.80100000      5.61800000
H    -11.93300000      3.10400000      6.38600000
H    -10.84900000      3.52000000      5.41400000
O     -2.00200000     -1.91800000    -17.17200000
H     -2.30500000     -1.50700000    -17.98200000
H     -2.58100000     -1.57000000    -16.49500000
O     15.50500000     -3.69300000      3.16400000
H     15.08600000     -4.27800000      2.53300000
H     15.03200000     -3.84300000      3.98200000
O     12.51600000      4.43600000      5.95500000
H     12.78600000      3.56800000      6.25500000
H     11.59800000      4.32700000      5.70400000
O    -10.63000000     -5.38300000      7.19900000
H    -11.21600000     -5.41700000      6.44300000
H    -11.17600000     -5.05000000      7.91100000
O     -3.12700000      0.14000000     -4.43900000
H     -2.87400000     -0.78300000     -4.45000000
H     -3.87400000      0.19000000     -5.03500000
O      3.54200000     -6.05600000      0.74800000
H      3.07200000     -6.80800000      1.10700000
H      3.00300000     -5.76600000      0.01200000
O     -1.38900000     -9.72000000     -7.84100000
H     -2.04000000    -10.38800000     -7.62600000
H     -0.54900000    -10.12400000     -7.62200000
O      1.99800000      3.32000000     15.52200000
H      1.63000000      4.05000000     15.02400000
H      2.72800000      3.00800000     14.98700000
O    -13.76000000      2.02600000     -3.34800000
H    -12.86500000      1.89500000     -3.03400000
H    -14.29600000      2.01600000     -2.55500000
O      0.79000000     -2.51900000      7.30900000
H     -0.11500000     -2.20800000      7.33300000
H      0.73200000     -3.44300000      7.55400000
O     -0.84000000    -12.91400000      9.34400000
H     -0.92500000    -13.28900000      8.46700000
H     -1.36500000    -13.48800000      9.90200000
O    -10.71700000      3.24400000     12.32600000
H    -11.11700000      4.01000000     12.73700000
H    -11.06400000      2.49900000     12.81800000
O      0.52500000     -7.44300000     -7.56000000
H      0.06900000     -7.92700000     -8.24800000
H      1.08200000     -6.82300000     -8.03100000
O     -4.75600000     -4.76700000     13.59600000
H     -3.80600000     -4.85400000     13.51700000
H     -5.05200000     -5.63000000     13.88700000
O      6.34500000    -10.19800000      0.97500000
H      6.26300000     -9.24400000      0.96600000
H      5.50300000    -10.51300000      0.64600000
O      0.53300000     13.50900000      1.32700000
H      0.85800000     14.38500000      1.53700000
H      0.68600000     13.41600000      0.38700000
O     -4.55300000      4.60600000     15.57300000
H     -5.28500000      4.04600000     15.31500000
H     -4.67500000      5.40900000     15.06700000
O     -9.73100000     -4.67600000      2.50300000
H    -10.51800000     -4.14100000      2.40400000
H     -9.02100000     -4.04200000      2.60300000
O      0.02100000      2.84900000     10.08500000
H      0.34100000      3.14900000     10.93500000
H     -0.64600000      2.19600000     10.29800000
O    -16.12000000      4.33100000      4.25100000
H    -17.07400000      4.31000000      4.18700000
H    -15.94400000      4.35600000      5.19200000
O    -14.52500000     -1.04900000     -3.48400000
H    -13.92300000     -0.96000000     -4.22300000
H    -13.95700000     -1.08700000     -2.71500000
O     11.63400000     -1.00100000     -0.04000000
H     11.00700000     -1.72300000      0.00600000
H     11.10400000     -0.23900000     -0.27600000
O     -8.88400000      3.10200000    -11.55100000
H     -9.47400000      2.38000000    -11.76700000
H     -9.17500000      3.82400000    -12.10800000
O     -4.75000000      0.30700000    -12.57200000
H     -4.53800000     -0.26300000    -11.83200000
H     -5.38300000     -0.19300000    -13.08600000
O     -5.54500000     -0.79300000     -5.39500000
H     -5.26900000     -1.67200000     -5.13600000
H     -6.44200000     -0.90500000     -5.70800000
O     -7.54000000     -7.72700000      1.84800000
H     -8.35400000     -7.29400000      1.59100000
H     -6.90300000     -7.01700000      1.92000000
O     -5.35900000      9.61300000      5.58200000
H     -4.52400000      9.82000000      5.16200000
H     -5.15700000      8.88900000      6.17500000
O     -3.92300000     -1.83700000    -11.01500000
H     -4.39000000     -2.22200000    -10.27400000
H     -3.63100000     -2.58900000    -11.53100000
O     -2.28900000      8.34600000    -15.47300000
H     -1.45800000      8.67600000    -15.13100000
H     -2.66300000      7.84300000    -14.74900000
O     -6.02900000     -8.50100000     -9.19600000
H     -5.68500000     -9.33300000     -9.52000000
H     -5.57500000     -8.36100000     -8.36500000
O      8.09000000      3.66600000    -13.13300000
H      7.71600000      3.11600000    -12.44400000
H      8.21400000      4.51900000    -12.71800000
O    -14.54500000     -4.19000000      0.29800000
H    -15.28500000     -4.75200000      0.06900000
H    -14.70200000     -3.37900000     -0.18700000
O      5.82200000     -3.03200000      8.86200000
H      6.57100000     -2.64800000      9.31800000
H      5.96700000     -3.97700000      8.91700000
O     -0.19300000     14.83200000      5.04800000
H      0.74600000     14.96500000      4.92200000
H     -0.25100000     14.15300000      5.72000000
O      5.54800000     10.32900000     -3.99800000
H      5.63200000     11.27500000     -3.87900000
H      6.32300000      9.96400000     -3.57100000
O      9.88900000      4.85400000      1.26800000
H      9.33900000      4.62300000      0.51900000
H     10.78300000      4.69400000      0.96800000
O    -13.26300000     -0.30400000      0.93500000
H    -13.59700000     -0.87400000      0.24300000
H    -12.69100000      0.31500000      0.48100000
O     10.07100000     -4.90800000     -3.81800000
H      9.98400000     -4.35200000     -3.04400000
H     10.66700000     -5.60600000     -3.54500000
O      4.22500000     11.90600000      3.68500000
H      3.66500000     11.42500000      3.07600000
H      5.04800000     11.41700000      3.69200000
O      9.90200000      8.10500000     12.37100000
H      9.57100000      7.30500000     11.96300000
H     10.84600000      7.96500000     12.44100000
O     -3.20000000    -14.15000000     -7.46500000
H     -3.98300000    -14.18900000     -6.91600000
H     -2.93700000    -15.06400000     -7.57200000
O      0.58100000      7.24200000     -7.31400000
H      1.25500000      6.66100000     -6.96200000
H     -0.12300000      7.21300000     -6.66600000
O     -0.46700000     12.00800000     -7.23100000
H     -0.55700000     11.06700000     -7.37800000
H     -1.36700000     12.32300000     -7.13700000
O      6.71500000     13.27100000     -0.98200000
H      6.27600000     14.08600000     -0.73700000
H      6.52100000     13.16600000     -1.91400000
O     11.62700000     12.54500000     -0.46000000
H     10.77300000     12.62400000     -0.88400000
H     11.64900000     13.26600000      0.17000000
O    -14.65100000      9.33000000     -6.43800000
H    -13.96300000      9.36900000     -5.77300000
H    -14.95400000     10.23400000     -6.52200000
O     13.85600000      1.38200000      2.63900000
H     14.00500000      1.27000000      1.70000000
H     12.91200000      1.51700000      2.71800000
O    -13.35000000     -0.50200000     10.92600000
H    -12.68200000     -0.31000000     10.26800000
H    -13.56800000     -1.42300000     10.78500000
O      0.25800000      9.01700000      4.25400000
H      0.62800000      9.90000000      4.24500000
H     -0.42800000      9.03800000      3.58800000
O    -11.88900000     -3.16600000      2.22800000
H    -12.00100000     -2.27500000      2.55900000
H    -12.64800000     -3.64400000      2.56300000
O     10.20600000      8.52700000     -9.84100000
H      9.48300000      7.97100000     -9.54900000
H      9.80700000      9.12500000    -10.47400000
O     -7.56500000     -0.55300000      6.37300000
H     -8.32100000     -0.25700000      5.86600000
H     -7.69600000     -0.17300000      7.24100000
O     12.17500000      6.39400000      2.14300000
H     11.27800000      6.24600000      1.84200000
H     12.07800000      6.68800000      3.04900000
O     -8.73900000     -3.50400000     10.72200000
H     -9.41800000     -3.98300000     11.19800000
H     -7.93700000     -3.99900000     10.88700000
O      9.18700000      6.82900000    -12.80700000
H      9.93300000      7.42600000    -12.74700000
H      8.56300000      7.16000000    -12.16100000
O     -4.20000000     13.51200000      8.83600000
H     -4.53600000     13.75700000      9.69800000
H     -3.82800000     14.32100000      8.48400000
O      4.86700000     -6.78100000     -2.75500000
H      3.97300000     -6.83900000     -2.41600000
H      5.03800000     -7.64400000     -3.13100000
O     -8.08800000      1.49900000      2.94400000
H     -7.99500000      2.41500000      3.20800000
H     -8.38100000      1.05000000      3.73700000
O      2.32300000     -6.49600000      3.35500000
H      2.45000000     -5.63400000      2.95800000
H      1.69700000     -6.34300000      4.06400000
O     -1.18000000      1.72800000    -17.25700000
H     -0.86900000      1.44900000    -16.39600000
H     -1.19600000      0.92500000    -17.77800000
O      1.76300000     -3.73400000    -13.77700000
H      1.24200000     -4.46700000    -13.44800000
H      1.11500000     -3.08500000    -14.05300000
O     -7.46800000    -15.66100000     -3.59800000
H     -7.22700000    -15.95900000     -2.72100000
H     -7.28100000    -16.40900000     -4.16500000
O    -10.42800000     15.48700000      1.94600000
H     -9.55900000     15.15900000      1.71600000
H    -10.96000000     14.69900000      2.05700000
O      4.27800000      2.79900000     -6.02100000
H      4.94200000      2.46700000     -5.41600000
H      3.45100000      2.46100000     -5.67700000
O    -12.70000000     -7.91100000     -6.67500000
H    -11.89900000     -8.03300000     -7.18500000
H    -12.53600000     -7.12200000     -6.15800000
O      7.39500000      8.62700000     14.04500000
H      8.23200000      8.28800000     13.72900000
H      6.78900000      7.89200000     13.95600000
O     -9.25800000      2.87500000     -1.81300000
H     -9.60500000      3.23000000     -0.99500000
H     -8.97400000      3.64400000     -2.30700000
O      6.90100000      4.86800000     11.29000000
H      6.79500000      3.98200000     11.63600000
H      6.72400000      4.78200000     10.35300000
O      6.92200000    -14.11200000     -9.91900000
H      6.15800000    -14.11800000    -10.49500000
H      7.20800000    -13.19900000     -9.91000000
O      6.13000000     -7.42400000     14.18200000
H      5.30100000     -7.56100000     13.72500000
H      6.79700000     -7.72800000     13.56600000
O    -14.87200000      6.30400000     -0.91100000
H    -14.01800000      6.72300000     -1.02100000
H    -15.27600000      6.35500000     -1.77800000
O    -13.58200000      0.07500000    -11.76600000
H    -14.25900000      0.23900000    -12.42300000
H    -13.87400000      0.55900000    -10.99400000
O     15.06600000     -5.82600000      1.35600000
H     15.51400000     -6.65700000      1.20000000
H     14.69400000     -5.59200000      0.50500000
O     -5.73000000     12.06600000      2.22400000
H     -5.73900000     12.38800000      3.12500000
H     -6.27400000     11.27800000      2.24600000
O      9.03300000     -2.37300000     15.10100000
H      8.90900000     -2.01400000     15.97900000
H      8.26800000     -2.93100000     14.96000000
O     -1.25400000     -7.94700000      5.45900000
H     -1.73700000     -8.73100000      5.72000000
H     -1.90700000     -7.39500000      5.02900000
O      9.55100000    -11.64900000     -4.86200000
H      8.97000000    -12.24100000     -4.38400000
H      9.12000000    -11.52100000     -5.70700000
O    -14.28400000      4.90200000      1.41600000
H    -14.61600000      5.39800000      0.66800000
H    -15.07000000      4.58900000      1.86400000
O     -0.49900000      1.00500000    -13.36500000
H      0.39500000      1.04700000    -13.70600000
H     -1.00300000      1.57800000    -13.94300000
O    -12.06800000     -5.92100000      4.55600000
H    -11.12900000     -5.75700000      4.46500000
H    -12.17100000     -6.84900000      4.34700000
O     -0.29400000     -7.90900000      2.40700000
H      0.54800000     -8.01900000      2.84900000
H     -0.68000000     -7.13400000      2.81500000
O     11.13600000      7.38000000     -6.28800000
H     11.90600000      7.94200000     -6.20900000
H     11.33300000      6.80700000     -7.03000000
O     14.72000000     -0.42900000     -7.36800000
H     13.97400000     -0.91600000     -7.71900000
H     14.36000000      0.06100000     -6.62900000
O      8.98400000     -1.53800000     -8.11900000
H      8.14700000     -1.18400000     -8.42100000
H      9.55800000     -0.77500000     -8.05300000
O      5.47700000     -2.71300000    -17.35400000
H      5.13700000     -3.04500000    -16.52300000
H      4.69700000     -2.56600000    -17.89000000
O    -10.67000000     12.59200000      2.49400000
H    -10.19400000     12.50300000      1.66800000
H    -10.01300000     12.90300000      3.11700000
O     14.94800000      9.14400000      4.90800000
H     15.06200000      8.26200000      5.26200000
H     14.67900000      9.00400000      4.00000000
O      0.56100000     -1.34900000     12.72500000
H     -0.31200000     -0.95700000     12.70500000
H      0.65000000     -1.78200000     11.87600000
O     15.03600000      4.29100000     -9.05900000
H     14.37400000      4.01200000     -9.69200000
H     14.90400000      5.23500000     -8.97500000
O     -0.48200000    -13.39100000     -7.74300000
H     -0.80000000    -13.43700000     -8.64400000
H     -1.25000000    -13.59000000     -7.20700000
O     12.32200000     -7.25100000     -6.32100000
H     13.26900000     -7.32200000     -6.44200000
H     12.13200000     -6.32400000     -6.46200000
O      4.70800000      4.96700000     16.51500000
H      5.47300000      5.39000000     16.12500000
H      4.82600000      4.03600000     16.32600000
O     10.48200000     -9.67700000      6.80000000
H     10.30800000     -9.67200000      5.85900000
H     10.19900000    -10.54300000      7.09100000
O      8.07900000     10.95900000     -0.16400000
H      8.65200000     11.40000000      0.46400000
H      7.54900000     11.66200000     -0.54000000
O     15.16900000     -4.28200000     -5.57200000
H     15.57900000     -3.84000000     -6.31500000
H     14.84200000     -5.10600000     -5.93300000
O     -3.23800000      4.86500000      6.01400000
H     -2.53200000      4.27500000      6.27700000
H     -2.91100000      5.29100000      5.22100000
O     -5.62500000      0.25500000     -8.05800000
H     -5.06200000     -0.52000000     -8.06800000
H     -6.39300000     -0.01400000     -7.55500000
O      0.40100000     -2.72200000     -6.86800000
H      0.49700000     -2.04900000     -6.19400000
H      1.19500000     -3.25100000     -6.79300000
O      8.93300000      6.08000000      6.82800000
H      8.89600000      6.25600000      5.88800000
H      8.01700000      5.99000000      7.09200000
O    -16.68900000      2.89400000      1.43500000
H    -16.50900000      2.90400000      2.37500000
H    -17.40400000      2.26500000      1.33500000
O      1.92200000     10.42900000     10.72900000
H      2.13600000     11.33400000     10.95700000
H      1.73500000     10.45600000      9.79100000
O     14.09100000     -4.68300000      5.40100000
H     14.77400000     -5.35200000      5.45200000
H     13.27500000     -5.16300000      5.54000000
O      0.14900000      5.34500000     -1.26200000
H     -0.45700000      6.05300000     -1.47900000
H     -0.40600000      4.57000000     -1.18500000
O     12.95500000      8.94400000     -9.82100000
H     11.99900000      8.91100000     -9.77800000
H     13.19600000      9.66000000     -9.23400000
O      4.32400000      7.28900000     -6.71300000
H      4.19000000      8.12400000     -6.26300000
H      3.65900000      6.70900000     -6.34300000
O      2.23000000     -5.88200000     14.92500000
H      2.92000000     -5.37200000     15.34900000
H      1.65600000     -6.15000000     15.64200000
O    -12.30900000     10.42100000      2.64000000
H    -11.72000000     11.17600000      2.65600000
H    -12.78700000     10.50600000      1.81600000
O    -14.50800000      1.82900000     -5.93300000
H    -14.08800000      1.77500000     -5.07400000
H    -14.04800000      2.53900000     -6.38000000
O     -1.77800000      5.88900000      3.72500000
H     -2.65900000      6.19300000      3.50900000
H     -1.24200000      6.15700000      2.97900000
O     -9.49400000     -2.54500000     -6.83800000
H    -10.36600000     -2.18600000     -6.67700000
H     -9.40200000     -3.24700000     -6.19400000
O     -1.90400000     -5.28500000    -10.12900000
H     -1.22100000     -4.84500000     -9.62300000
H     -2.31000000     -5.89000000     -9.50800000
O     -3.24900000     10.46300000      3.75000000
H     -2.62400000     11.17600000      3.62000000
H     -4.00300000     10.70400000      3.21200000
O      9.17800000     -4.31400000     -8.18700000
H      8.94500000     -4.45400000     -9.10500000
H      9.30700000     -3.36800000     -8.11400000
O      9.36200000    -13.39600000     -1.85800000
H      9.08700000    -12.59200000     -1.41800000
H     10.30500000    -13.29000000     -1.98500000
O    -11.60100000     -0.31800000      3.05600000
H    -12.45800000     -0.24600000      2.63500000
H    -10.99600000      0.09000000      2.43700000
O     -7.95700000     -2.09900000      2.80200000
H     -7.22900000     -2.52000000      2.34500000
H     -7.65400000     -1.20500000      2.96200000
O    -12.54300000     -0.96800000     -1.90900000
H    -12.17700000     -0.11600000     -2.14500000
H    -11.81100000     -1.44000000     -1.51100000
O     -8.66600000     13.57100000      0.50300000
H     -9.27100000     12.94500000      0.10500000
H     -8.10000000     13.84900000     -0.21700000
O     16.39900000      2.53200000      2.74900000
H     15.90400000      1.82400000      3.16200000
H     15.73100000      3.10500000      2.37400000
O     -6.96800000     10.23800000      0.05400000
H     -7.80800000     10.68000000      0.17800000
H     -7.16200000      9.52000000     -0.54900000
O    -10.66400000     -9.63800000      6.16100000
H    -10.04200000     -9.06500000      5.71300000
H    -10.83600000     -9.20000000      6.99400000
O     -8.95200000     -8.40200000     -1.03000000
H     -9.49300000     -7.68500000     -1.36100000
H     -9.42600000     -8.72600000     -0.26400000
O    -15.36700000     -4.22600000     -3.51300000
H    -15.11900000     -4.80800000     -2.79500000
H    -14.69300000     -3.54600000     -3.51400000
O     -5.39200000    -13.34400000    -11.58600000
H     -4.85000000    -14.13200000    -11.61800000
H     -4.76500000    -12.62200000    -11.57000000
O     -6.76000000    -16.18700000     -1.11900000
H     -6.41000000    -16.98300000     -0.71900000
H     -7.25400000    -15.76300000     -0.41700000
O     -6.89600000      9.56900000      3.32700000
H     -6.80100000      8.70800000      2.92000000
H     -6.36000000      9.51900000      4.11900000
O     11.35700000      0.83500000      5.08600000
H     11.23000000      0.28300000      5.85700000
H     12.24700000      1.17500000      5.17800000
O     -6.44800000     15.78500000     -1.81600000
H     -6.15900000     15.49700000     -2.68200000
H     -7.40000000     15.69600000     -1.83900000
O     11.93500000      0.89300000    -11.32900000
H     11.09500000      1.01800000    -11.77100000
H     11.72500000      0.35600000    -10.56400000
O      7.50400000      4.12600000     14.14400000
H      7.11500000      3.36600000     14.57700000
H      8.30900000      3.79100000     13.74900000
O    -11.52100000    -10.25000000     -3.80000000
H    -11.73500000    -11.08600000     -4.21400000
H    -12.33400000     -9.98000000     -3.37300000
O     -4.39300000    -11.12900000      7.54100000
H     -4.32200000    -11.96900000      7.99400000
H     -5.30800000    -11.08400000      7.26100000
O     11.90200000      6.99200000      4.62100000
H     11.32700000      7.63100000      5.04000000
H     12.10200000      6.36000000      5.31200000
O      3.13400000      2.84500000      4.05900000
H      2.62000000      3.56700000      3.69600000
H      3.22500000      2.22800000      3.33300000
O     11.96500000     -1.76300000     -3.53000000
H     11.53500000     -1.59300000     -4.36800000
H     11.25700000     -2.04100000     -2.95000000
O     -1.52600000     -9.17300000     14.16800000
H     -0.58000000     -9.22500000     14.03600000
H     -1.62600000     -8.90900000     15.08300000
O      8.84400000     10.10000000     -7.07200000
H      7.96000000      9.95300000     -7.40800000
H      9.39600000      9.50600000     -7.58000000
O      6.93400000     15.80100000     -3.20800000
H      7.52600000     16.12700000     -2.53100000
H      6.29800000     16.50600000     -3.33000000
O     11.94900000      1.24300000     -5.99400000
H     12.36100000      1.19600000     -5.13100000
H     12.05500000      2.15600000     -6.26000000
O     -1.85500000      3.96500000    -10.02100000
H     -2.50900000      3.88800000    -10.71500000
H     -1.48000000      4.83800000    -10.14000000
O     11.89400000    -13.18700000     -5.17800000
H     12.00800000    -13.55500000     -6.05500000
H     11.16900000    -12.56900000     -5.27000000
O     -7.67200000      3.23000000      6.12900000
H     -8.49700000      3.67900000      6.31700000
H     -7.57300000      2.60100000      6.84400000
O      6.81700000      6.06400000      0.38300000
H      7.54600000      6.56600000      0.01800000
H      7.03200000      5.15200000      0.18500000
O      6.51000000     10.59100000      2.99200000
H      6.34700000     10.27500000      2.10400000
H      7.41100000     10.32500000      3.17900000
O     -1.84200000     -5.34900000     13.40500000
H     -2.01000000     -4.68000000     14.06900000
H     -1.03300000     -5.06500000     12.97900000
O      1.01800000     14.59900000    -11.29800000
H      1.96600000     14.69300000    -11.20300000
H      0.75300000     14.07400000    -10.54300000
O     -7.31300000    -10.52400000     -3.39800000
H     -7.82700000     -9.95900000     -3.97500000
H     -7.46600000    -11.40900000     -3.73100000
O      1.23300000     -8.11900000     11.42400000
H      1.29200000     -7.96000000     10.48200000
H      0.95700000     -9.03300000     11.49500000
O    -12.54400000     -2.32500000    -12.69000000
H    -12.59700000     -1.69000000    -11.97600000
H    -13.33400000     -2.85700000    -12.59700000
O    -14.35200000     -6.17900000     -1.81400000
H    -13.50200000     -6.17900000     -1.37400000
H    -14.42700000     -7.05700000     -2.18800000
O     11.66800000     -2.01100000     -9.93600000
H     10.94900000     -1.47700000     -9.59700000
H     12.22800000     -2.16900000     -9.17500000
O     -4.72700000      7.05100000     -4.13700000
H     -5.28300000      6.74200000     -4.85200000
H     -4.29300000      7.82800000     -4.49100000
O      4.20800000     -4.59800000     -4.23100000
H      5.02400000     -4.15000000     -4.45400000
H      4.48700000     -5.38600000     -3.76600000
O      2.65400000      0.28300000     -7.83600000
H      2.61600000      0.93600000     -8.53500000
H      2.36400000      0.75200000     -7.05400000
O     -3.17600000     -0.45000000     14.71100000
H     -2.61900000      0.32100000     14.82000000
H     -3.88700000     -0.15300000     14.14300000
O     11.06000000     -0.93300000      7.00200000
H     11.91800000     -1.35700000      7.02300000
H     10.45500000     -1.63000000      6.74800000
O     16.57600000      1.99400000     -1.60800000
H     17.34500000      1.72000000     -1.10800000
H     16.13400000      1.17500000     -1.83400000
O     -6.24700000     -3.57500000    -17.02100000
H     -7.00600000     -4.06500000    -17.33600000
H     -5.91600000     -4.09100000    -16.28600000
O      7.34800000      1.73500000     15.82200000
H      6.73400000      1.60700000     16.54500000
H      8.21200000      1.63500000     16.22200000
O     -1.02600000      1.32900000     -3.19600000
H     -1.14300000      1.34700000     -2.24600000
H     -1.83400000      0.93800000     -3.52900000
O     -8.63000000      0.60600000     -9.50100000
H     -7.68500000      0.72700000     -9.41600000
H     -8.73800000     -0.33300000     -9.65700000
O     -1.67100000    -10.08200000      9.51800000
H     -0.75800000     -9.87100000      9.32600000
H     -1.69200000    -11.03800000      9.56400000
O     -4.21200000     -8.26900000      2.75400000
H     -4.07600000     -9.14800000      3.10700000
H     -3.73800000     -7.69400000      3.35500000
O     -4.70000000    -10.78000000     -9.28400000
H     -4.14700000    -10.86500000     -8.50700000
H     -4.19700000    -11.19600000     -9.98300000
O      8.11300000      1.03600000      2.78000000
H      7.40300000      0.69900000      3.32800000
H      7.74000000      1.80800000      2.35400000
O      5.14500000      6.28900000    -12.15500000
H      5.78900000      6.68800000    -12.74100000
H      5.61900000      6.15600000    -11.33400000
O      3.98400000    -15.33400000     -3.46300000
H      4.27400000    -15.70300000     -4.29700000
H      4.75900000    -15.37300000     -2.90200000
O     11.31100000     -7.18500000     -3.44000000
H     12.11900000     -7.59700000     -3.13700000
H     11.35500000     -7.24500000     -4.39500000
O     13.92900000      0.89600000     -3.90600000
H     14.15400000      1.04700000     -2.98800000
H     14.11900000     -0.03100000     -4.05000000
O     -3.69500000     -5.38200000    -12.49700000
H     -2.90600000     -5.34400000    -11.95600000
H     -4.35800000     -5.77100000    -11.92700000
O      9.19800000     -7.94300000     -1.84700000
H      9.09100000     -8.86500000     -2.08200000
H      9.93300000     -7.64300000     -2.38100000
O     -7.08400000    -12.03400000      6.75300000
H     -8.03100000    -11.96300000      6.87500000
H     -6.87500000    -12.93000000      7.02000000
O      7.60500000    -15.45400000      4.49400000
H      7.41900000    -16.01800000      5.24500000
H      7.63900000    -16.05200000      3.74800000
O    -16.97800000      1.31900000     -7.23100000
H    -16.16900000      1.41700000     -6.72800000
H    -17.45900000      0.62600000     -6.77800000
O      3.61800000     -3.13100000     11.25200000
H      3.95000000     -4.01800000     11.11500000
H      2.67800000     -3.19900000     11.08500000
O      4.53000000     -1.36600000     -6.36800000
H      3.73400000     -1.15100000     -6.85300000
H      4.65700000     -2.30300000     -6.51800000
O      2.64900000     -3.40200000      5.54900000
H      1.85000000     -3.06500000      5.95400000
H      2.92700000     -4.11500000      6.12400000
O      2.31100000     -7.62700000     -2.73800000
H      1.86900000     -7.56600000     -3.58500000
H      2.28800000     -8.56000000     -2.52300000
O    -13.11200000      3.60800000     -7.28500000
H    -13.66900000      3.94100000     -7.98800000
H    -12.24700000      3.97500000     -7.47000000
O     -2.34100000     13.65800000      3.43000000
H     -3.05700000     13.61900000      4.06300000
H     -1.64400000     14.13100000      3.88500000
O      5.24200000     -7.63600000    -10.14900000
H      6.18400000     -7.59500000     -9.98200000
H      4.90600000     -8.23200000     -9.47900000
O      1.65900000     10.39100000     -3.51900000
H      0.98500000      9.98300000     -4.06200000
H      2.22000000      9.66500000     -3.24700000
O      1.36700000     -0.28600000     16.52700000
H      2.01000000     -0.82900000     16.07100000
H      1.17300000      0.42200000     15.91300000
O      8.42700000     -7.20700000     -6.95200000
H      8.11800000     -6.98600000     -6.07300000
H      8.87800000     -6.41800000     -7.25200000
O      2.51800000     -4.53100000     -6.52100000
H      3.06700000     -4.56200000     -5.73700000
H      2.94100000     -5.13300000     -7.13300000
O     13.59400000     -4.84400000    -10.83800000
H     12.68100000     -4.98500000    -11.08700000
H     13.84200000     -4.03400000    -11.28400000
O     14.76800000     -5.75900000     -1.50600000
H     14.45300000     -4.89100000     -1.75900000
H     15.46000000     -5.95500000     -2.13800000
O    -11.13600000      0.28100000      9.59500000
H    -10.56300000      0.71200000     10.22900000
H    -10.72600000     -0.57000000      9.44100000
O     -7.30900000     -9.10900000      6.91800000
H     -7.77000000     -8.83300000      7.71100000
H     -7.47200000    -10.05000000      6.86200000
O     -1.68400000      8.76000000    -10.43000000
H     -1.04300000      9.35200000    -10.82200000
H     -2.48100000      9.28500000    -10.35600000
O     -6.57900000     -0.11800000      1.36700000
H     -6.96000000      0.71300000      1.65100000
H     -5.69800000      0.11100000      1.07100000
O      1.71900000      1.90500000     -5.35600000
H      0.86000000      1.91900000     -5.77800000
H      1.59300000      2.38800000     -4.54000000
O      3.02000000      8.16000000    -13.31500000
H      2.85100000      7.52200000    -14.00800000
H      3.51400000      7.67200000    -12.65600000
O      7.57200000    -13.86000000      2.32400000
H      7.91500000    -13.00300000      2.57900000
H      7.52600000    -14.35200000      3.14400000
O     -4.34000000      7.29100000      7.60100000
H     -4.07300000      6.60300000      6.99100000
H     -4.80000000      6.82700000      8.30000000
O    -14.16000000      6.69000000     -7.44200000
H    -14.41000000      6.63300000     -8.36400000
H    -14.36900000      7.59000000     -7.19200000
O     -2.89400000    -11.81600000    -11.15800000
H     -2.21500000    -11.18600000    -11.40000000
H     -2.41000000    -12.57600000    -10.83400000
O     14.63700000      1.12800000      8.63500000
H     14.99300000      1.86100000      9.13600000
H     15.39200000      0.56700000      8.46000000
O     16.82300000      3.16500000     -7.33400000
H     16.14700000      3.60300000     -7.85100000
H     16.49300000      3.19200000     -6.43600000
O    -14.33900000      9.65600000     -2.29200000
H    -15.04700000      9.08900000     -1.98700000
H    -13.83300000      9.10600000     -2.89000000
O      6.11500000      4.19300000     -3.34700000
H      6.89700000      3.77300000     -3.70600000
H      6.31500000      5.12900000     -3.36700000
O    -14.02900000      0.76100000     -8.92000000
H    -14.13900000      1.01000000     -8.00200000
H    -14.28600000     -0.16100000     -8.95000000
O     -5.15600000    -10.61200000    -14.26000000
H     -4.59700000     -9.94900000    -13.85600000
H     -5.90700000    -10.68400000    -13.67000000
O     13.38200000     -2.08900000    -12.01200000
H     14.17700000     -1.55600000    -12.05800000
H     12.96600000     -1.82800000    -11.19000000
O    -17.07900000     -2.24500000     -3.86800000
H    -16.66600000     -3.10600000     -3.93400000
H    -16.34800000     -1.62900000     -3.84800000
O      8.15300000     10.77500000    -10.75500000
H      7.39100000     11.21200000    -11.13500000
H      8.87800000     11.38200000    -10.90600000
O      6.99000000     -3.78900000      3.55000000
H      7.62700000     -3.14300000      3.24400000
H      6.16900000     -3.53200000      3.13100000
O     -1.90800000     12.55600000    -10.36800000
H     -2.32600000     13.07000000     -9.67800000
H     -1.88000000     13.14500000    -11.12200000
O     10.56200000     14.12300000      1.70100000
H     11.28700000     13.63700000      2.09500000
H      9.84100000     14.02300000      2.32200000
O     -2.55900000      6.41700000     -2.71900000
H     -3.35000000      6.56100000     -3.23800000
H     -2.66100000      6.99200000     -1.96100000
O      2.86100000     -8.82100000      0.69500000
H      3.36200000     -9.23500000     -0.00800000
H      2.76900000     -9.50500000      1.35800000
O     -8.38600000    -11.80200000     10.23800000
H     -8.39900000    -11.93900000      9.29100000
H     -8.09000000    -10.89800000     10.34500000
O      2.70300000     10.94800000    -11.51400000
H      2.33600000     11.30200000    -10.70400000
H      1.95100000     10.57300000    -11.97300000
O     11.54100000      2.95400000      0.24400000
H     11.79600000      2.36300000     -0.46400000
H     11.25100000      2.37400000      0.94800000
O     -5.21700000     -3.42700000     -4.97200000
H     -5.25100000     -3.93600000     -5.78200000
H     -5.91200000     -3.79700000     -4.42700000
O     11.31800000     -2.92500000      2.89100000
H     11.18000000     -3.62600000      3.52800000
H     12.15600000     -2.53600000      3.14100000
O      3.22800000     -8.10200000    -12.07400000
H      3.54700000     -7.47200000    -12.72000000
H      3.58400000     -7.79300000    -11.24100000
O    -11.41500000    -11.92800000      4.71600000
H    -11.58800000    -11.34600000      5.45600000
H    -10.77300000    -11.45500000      4.18500000
O      0.84600000     13.09600000     -1.48100000
H      0.30700000     13.22900000     -2.26100000
H      1.20400000     12.21400000     -1.58500000
O     10.27100000     -7.60300000      3.45100000
H      9.39200000     -7.22700000      3.50700000
H     10.12800000     -8.54900000      3.48100000
O      9.59400000     13.44000000     -2.16700000
H      8.73200000     13.66700000     -1.81800000
H      9.78800000     14.13500000     -2.79600000
O      3.63800000      6.14200000     -1.95500000
H      4.58300000      6.00700000     -1.89500000
H      3.27500000      5.62600000     -1.23500000
O    -14.48700000      0.14600000      5.35000000
H    -14.85700000     -0.32900000      4.60600000
H    -13.87300000     -0.47100000      5.74700000
O      7.21500000    -12.58000000      5.56100000
H      6.61300000    -13.22800000      5.19600000
H      7.14700000    -11.82900000      4.97100000
O      6.27800000      6.07200000      6.93400000
H      6.28500000      6.83100000      7.51700000
H      5.96100000      6.41400000      6.09800000
O      7.39500000      9.40400000      6.53300000
H      6.56000000      9.62600000      6.94500000
H      7.21600000      9.44400000      5.59300000
O     -5.13600000     -7.88400000     -6.26800000
H     -6.00400000     -7.49900000     -6.15000000
H     -4.77200000     -7.93200000     -5.38400000
O    -11.64400000      1.68600000     -1.95500000
H    -10.71900000      1.90800000     -2.06300000
H    -12.02800000      2.45500000     -1.53500000
O     -6.29300000      6.99800000     -6.70100000
H     -5.82900000      6.44400000     -7.32800000
H     -6.01000000      7.88700000     -6.91100000
O      2.51900000    -10.82800000      2.56600000
H      2.66500000    -11.12700000      3.46300000
H      1.59200000    -11.00300000      2.40300000
O      2.62200000     -0.01300000    -12.24700000
H      3.47600000      0.17700000    -11.85900000
H      2.82500000     -0.47600000    -13.06000000
O      6.00000000     -2.73800000    -10.75700000
H      6.14500000     -1.83600000    -11.04300000
H      5.04900000     -2.84300000    -10.76800000
O     10.21000000      8.89000000      5.87500000
H      9.25900000      8.81100000      5.95400000
H     10.52900000      8.86300000      6.77700000
O      2.98100000      6.38400000     12.45800000
H      2.06100000      6.48100000     12.21200000
H      3.34000000      7.26900000     12.39200000
O    -10.02400000     -2.15900000      8.86400000
H     -9.99900000     -2.57300000      8.00100000
H     -9.57800000     -2.78000000      9.44000000
O     -6.10200000     -5.42200000      2.23500000
H     -5.95200000     -4.47900000      2.17800000
H     -5.41800000     -5.80700000      1.68700000
O     -6.73600000      6.37900000    -15.31800000
H     -6.52800000      6.22900000    -14.39600000
H     -6.58800000      5.53200000    -15.73800000
O    -14.11100000      7.63400000      5.37800000
H    -14.09100000      8.57900000      5.22900000
H    -13.78900000      7.52500000      6.27300000
O      0.75600000      3.19500000     18.22800000
H      0.89800000      3.16900000     17.28200000
H      1.28900000      3.93100000     18.53000000
O     -3.55600000     -6.60700000      4.60000000
H     -4.26900000     -6.56500000      5.23800000
H     -3.12300000     -5.75600000      4.66800000
O     -3.75700000     10.38000000    -10.41400000
H     -3.35400000     11.21900000    -10.18800000
H     -4.35600000     10.58800000    -11.13100000
O      4.11400000    -14.88800000      6.14800000
H      3.54300000    -14.29400000      6.63600000
H      4.66200000    -15.29700000      6.81700000
O      5.77000000     13.55200000     -9.35300000
H      5.20300000     13.57000000     -8.58200000
H      5.66500000     12.66900000     -9.70700000
O     -3.84600000     15.65700000     -0.27200000
H     -4.74500000     15.66500000      0.05600000
H     -3.42900000     14.92800000      0.18700000
O     -6.14600000      1.87300000     -5.03000000
H     -6.00000000      0.93400000     -5.14600000
H     -6.86100000      2.08000000     -5.63200000
O     -6.53800000     12.05500000     -5.70100000
H     -6.99700000     11.81300000     -4.89700000
H     -7.12700000     11.78400000     -6.40500000
O      7.36800000      7.55700000      4.36300000
H      6.49700000      7.31900000      4.04700000
H      7.89300000      6.76700000      4.23500000
O      9.13600000      0.27500000      8.51300000
H      9.73300000     -0.36600000      8.12800000
H      8.76700000      0.74100000      7.76300000
O     15.79200000     -3.54300000      7.69900000
H     15.14100000     -4.24300000      7.65800000
H     15.29700000     -2.77000000      7.97100000
O      3.36900000      8.44600000     -3.66600000
H      4.12200000      9.02700000     -3.55800000
H      3.63100000      7.63200000     -3.23500000
O      1.95600000     12.00800000      5.61700000
H      2.87200000     11.90000000      5.36200000
H      1.47300000     11.98700000      4.79100000
O     -8.00200000    -13.07100000     -3.60300000
H     -7.91500000    -14.01900000     -3.50300000
H     -8.74500000    -12.83900000     -3.04500000
O      6.85600000      3.19700000      1.75700000
H      5.99700000      2.96600000      1.40300000
H      6.67000000      3.85300000      2.42800000
O      6.16400000    -15.20200000     -1.80100000
H      6.94100000    -15.75600000     -1.73900000
H      5.67200000    -15.38900000     -1.00200000
O      0.63000000      6.99400000     11.46400000
H      0.80500000      7.86200000     11.10000000
H     -0.17600000      6.71100000     11.03200000
O      4.36000000     -3.17800000      1.77200000
H      4.72300000     -2.91300000      0.92700000
H      4.30200000     -4.13200000      1.71900000
O     -4.99900000     15.52700000      4.29500000
H     -5.58600000     16.19900000      4.64300000
H     -4.12000000     15.86700000      4.46600000
O      8.43800000     15.51000000     -0.29200000
H      9.12400000     14.94400000      0.06100000
H      8.83600000     16.38000000     -0.32000000
O     -0.62900000      9.82900000     -4.86600000
H     -1.49300000      9.61000000     -4.51800000
H     -0.41100000      9.09700000     -5.44300000
O     -0.72800000     12.51900000     -3.84500000
H     -0.70200000     11.61900000     -4.16800000
H     -0.31000000     13.03400000     -4.53500000
O      8.98300000     -5.55600000     -0.55800000
H      8.06600000     -5.43400000     -0.80400000
H      9.16000000     -6.47800000     -0.74500000
O    -12.22100000      5.91600000    -10.50400000
H    -11.75200000      5.57400000    -11.26600000
H    -13.14600000      5.82100000    -10.73100000
O      9.01500000      9.68800000      3.50000000
H      9.87500000      9.54000000      3.89200000
H      8.52900000      8.88200000      3.67600000
O     -7.54600000      4.80500000     -2.75300000
H     -6.72600000      4.36500000     -2.97300000
H     -7.73800000      5.35100000     -3.51500000
O    -10.17200000     11.36300000     -0.50800000
H    -10.86300000     11.49500000     -1.15700000
H    -10.27900000     10.45500000     -0.22400000
O      2.86500000     10.18700000      1.48300000
H      3.25900000     10.80300000      0.86500000
H      2.64800000      9.42100000      0.95200000
O      1.69000000      5.49000000      3.61500000
H      1.27800000      5.88800000      4.38100000
H      1.12400000      5.73600000      2.88300000
O     12.15700000     -1.95700000     11.75900000
H     11.85400000     -1.22900000     11.21700000
H     13.09200000     -2.02500000     11.56600000
O     10.42900000      4.26400000    -11.65200000
H     10.29200000      4.16600000    -12.59400000
H     10.76600000      5.15400000    -11.55000000
O    -10.45800000      5.92400000    -12.79900000
H    -11.02900000      6.68600000    -12.89400000
H    -10.59900000      5.41800000    -13.59900000
O      8.58500000      7.97100000     -5.23800000
H      9.35100000      7.62200000     -5.69400000
H      8.53200000      8.88300000     -5.52200000
O     -0.30400000      6.04500000    -12.66500000
H      0.38200000      5.38900000    -12.54000000
H     -0.58900000      6.26400000    -11.77800000
O     -3.86800000     16.58700000     -2.84500000
H     -4.29000000     15.90400000     -3.36700000
H     -4.32100000     16.55800000     -2.00200000
O    -10.28000000      8.67400000     -0.36600000
H    -10.01000000      8.69700000      0.55200000
H     -9.53300000      8.29200000     -0.82600000
O      7.54000000      1.34900000    -15.22700000
H      7.99000000      1.59800000    -14.42000000
H      8.02000000      0.58200000    -15.54200000
O     14.41400000      0.09400000     -1.11700000
H     13.49900000     -0.18200000     -1.06000000
H     14.70300000      0.15300000     -0.20600000
