# Supplementary material for: Integrated Multiscale Multilevel Approach to Open Shell Molecular Systems
Source: J Chem Theory Comput. 2023 Feb 13;19(5):1446–56. doi: 10.1021/acs.jctc.2c00805 (PMC10018740; doi:10.1021/acs.jctc.2c00805)
Supplement: Supplementary file 2 — ct2c00805_si_002.zip [file ct2c00805_si_002.zip › structures/PROXYL/frame44.xyz]

2543

C     -1.69900000     -0.65200000      0.47100000
H     -2.27100000     -1.51700000      0.13300000
H     -2.22700000      0.10500000      1.05100000
C     -1.00600000      0.02600000     -0.69800000
C     -0.78000000     -0.97100000     -1.82700000
H     -1.72800000     -1.22100000     -2.30300000
H     -0.31100000     -1.83700000     -1.35900000
H     -0.16900000     -0.48500000     -2.58800000
C     -1.78400000      1.25700000     -1.11000000
H     -2.86400000      1.14100000     -1.01600000
H     -1.48500000      2.03500000     -0.40700000
H     -1.52400000      1.55800000     -2.12500000
N      0.32200000      0.41500000     -0.07400000
O      1.22900000      1.01300000     -0.73100000
C      0.69600000     -0.27300000      1.14400000
C      1.98100000     -1.08900000      1.07500000
H      2.83100000     -0.41700000      0.95400000
H      2.04700000     -1.60500000      2.03300000
H      1.96800000     -1.83700000      0.28200000
C      0.82900000      0.74100000      2.31300000
H      0.89200000      0.38700000      3.34200000
H     -0.05600000      1.37000000      2.22000000
H      1.67500000      1.40200000      2.12600000
C     -0.55200000     -1.16200000      1.29000000
H     -0.24000000     -2.15100000      0.95300000
H     -0.80400000     -1.25400000      2.34700000
O     16.30600000     -2.13200000      3.79800000
H     15.72100000     -2.18100000      4.55400000
H     17.02500000     -1.57000000      4.08800000
O     10.06800000      6.99000000     10.72500000
H     10.24500000      6.43300000      9.96700000
H     10.40500000      7.85000000     10.47400000
O      9.37400000     -7.10800000    -11.19800000
H      9.00700000     -7.99100000    -11.25300000
H     10.30000000     -7.22000000    -11.41100000
O      1.30000000     11.07600000      0.36100000
H      2.07900000     11.21300000      0.90000000
H      1.13000000     11.93000000     -0.03600000
O    -10.66100000      2.15700000     -9.67100000
H    -10.44100000      2.75400000    -10.38600000
H    -10.73600000      2.72200000     -8.90200000
O     -4.07700000    -15.38400000      0.97300000
H     -4.58400000    -16.14800000      0.69800000
H     -4.44900000    -14.65700000      0.47300000
O      6.85300000      4.34800000      1.63900000
H      7.70600000      4.03100000      1.93500000
H      6.36700000      4.52000000      2.44500000
O      3.40500000      3.90900000     -0.63100000
H      2.87600000      4.11200000      0.14100000
H      4.12900000      3.38100000     -0.29300000
O     11.06600000      9.55200000     10.33600000
H     10.50600000     10.08800000      9.77400000
H     11.84700000      9.38700000      9.80800000
O     -2.80100000     -5.65800000     12.72400000
H     -2.52700000     -5.50100000     13.62800000
H     -3.29700000     -4.87600000     12.48400000
O      5.07000000     -6.58200000     12.42600000
H      5.52400000     -7.17100000     13.02900000
H      4.86900000     -5.80800000     12.95200000
O    -11.06800000      7.01700000     -3.06900000
H    -11.71500000      6.31100000     -3.07900000
H    -10.70800000      7.00000000     -2.18300000
O    -11.79200000     -0.47300000    -12.15100000
H    -11.19400000     -0.47100000    -11.40400000
H    -11.62900000     -1.31000000    -12.58600000
O    -10.85000000      6.37200000     11.88800000
H    -10.35300000      5.64900000     12.27100000
H    -11.71800000      6.30300000     12.28500000
O      3.12800000      6.24500000     -9.48400000
H      3.55900000      6.37800000    -10.32900000
H      3.59000000      6.83200000     -8.88500000
O      8.16700000     -2.69600000      8.51100000
H      8.22400000     -3.27400000      9.27300000
H      8.42600000     -1.83600000      8.84400000
O    -11.75900000     -5.09600000      8.35300000
H    -11.95200000     -4.42100000      9.00300000
H    -11.55500000     -4.60900000      7.55400000
O      3.33100000      5.30500000     -5.73200000
H      4.04200000      4.69200000     -5.92200000
H      2.98100000      5.01200000     -4.89000000
O     -8.64900000     -3.80000000      7.51300000
H     -8.34300000     -2.90700000      7.66800000
H     -9.29700000     -3.71400000      6.81300000
O     -0.69800000      2.89600000    -12.71500000
H      0.21500000      3.18100000    -12.70900000
H     -1.05400000      3.21400000    -11.88500000
O      5.39900000     -5.02000000      9.89300000
H      5.51300000     -5.42600000     10.75200000
H      6.19700000     -5.24300000      9.41400000
O    -12.84400000      5.83000000      7.47600000
H    -11.96200000      5.76300000      7.84300000
H    -13.41600000      5.90300000      8.24000000
O     -2.42400000    -11.60400000     -4.84100000
H     -3.28700000    -11.40200000     -4.48100000
H     -1.94400000    -11.99300000     -4.11000000
O      0.33800000      1.82100000     14.32200000
H      1.13700000      1.30600000     14.43200000
H      0.15300000      2.16600000     15.19500000
O      5.02500000     12.65300000      9.63300000
H      5.18200000     13.10700000      8.80500000
H      4.64500000     11.81300000      9.37800000
O     -5.37900000    -12.26400000     -8.37200000
H     -5.86000000    -12.09800000     -9.18300000
H     -4.49100000    -11.95600000     -8.55400000
O     15.84000000     -8.04600000      0.27300000
H     15.96900000     -8.79200000      0.85900000
H     14.98100000     -8.19700000     -0.12100000
O     -1.70500000    -12.39700000      7.02600000
H     -2.58600000    -12.76900000      6.99100000
H     -1.72400000    -11.67600000      6.39700000
O      6.80900000     16.27700000     -4.01400000
H      7.54200000     15.66400000     -4.07500000
H      6.60700000     16.49900000     -4.92300000
O     -8.18700000      8.07000000     -9.58400000
H     -7.46700000      8.08800000     -8.95400000
H     -8.26000000      7.15100000     -9.84000000
O      3.02700000      3.38300000    -10.17500000
H      3.00900000      2.93600000    -11.02100000
H      2.97200000      4.31300000    -10.39400000
O     -5.65200000     -1.94600000     14.07800000
H     -6.59300000     -2.09500000     13.98800000
H     -5.38900000     -2.50400000     14.81000000
O      3.15200000     -5.02400000     14.02900000
H      3.21400000     -5.46100000     14.87900000
H      3.45700000     -4.13200000     14.19500000
O      7.91100000     -3.71500000      1.87100000
H      6.99400000     -3.46800000      1.99400000
H      8.11600000     -4.26000000      2.63000000
O      0.34100000     -7.18800000     -4.31900000
H      1.11400000     -6.69400000     -4.04700000
H      0.15100000     -7.76300000     -3.57700000
O     11.44800000      4.80300000      5.92300000
H     10.69400000      4.21600000      5.87500000
H     11.85400000      4.74200000      5.05800000
O      4.94400000      6.51800000    -14.10900000
H      5.50200000      6.07100000    -14.74600000
H      4.44100000      7.14400000    -14.62800000
O     -7.34300000      0.28300000      8.60700000
H     -7.33000000     -0.30400000      7.85200000
H     -8.03400000      0.91400000      8.40800000
O      1.92800000      1.38400000     -4.82800000
H      2.28800000      2.01000000     -4.20000000
H      2.58200000      1.34100000     -5.52500000
O      6.15500000      3.07500000     -2.64800000
H      5.98400000      2.77500000     -1.75600000
H      6.37500000      2.27800000     -3.13100000
O     12.95800000      2.19200000    -12.01200000
H     13.09700000      1.80600000    -11.14800000
H     13.79900000      2.59200000    -12.23400000
O     -2.57300000     14.64900000     -8.21400000
H     -2.26500000     15.52300000     -8.45400000
H     -3.45100000     14.59200000     -8.59200000
O     -0.99100000      1.92400000    -16.86000000
H     -1.38000000      1.78800000    -15.99600000
H     -1.71900000      2.22200000    -17.40600000
O     -0.10200000    -12.26400000     -9.04500000
H     -0.40500000    -11.74200000     -8.30100000
H     -0.35700000    -13.16100000     -8.82800000
O     -3.74700000     -9.01400000     12.00900000
H     -3.36500000     -8.80400000     11.15700000
H     -4.69100000     -9.02600000     11.85200000
O    -10.55300000     -5.92100000     13.19600000
H     -9.82300000     -6.07500000     13.79500000
H    -11.20000000     -6.58600000     13.43100000
O      1.64400000      4.33000000     -7.98900000
H      2.10000000      4.86700000     -7.34100000
H      2.27300000      4.23200000     -8.70400000
O     -4.61200000     -5.07100000      0.51300000
H     -4.31200000     -5.95000000      0.28000000
H     -4.39100000     -4.53400000     -0.24800000
O     -7.92700000      2.82500000      6.57700000
H     -8.73800000      2.31900000      6.52500000
H     -8.15200000      3.67700000      6.20400000
O    -10.41900000     11.74000000     -5.75800000
H    -11.11700000     11.15400000     -5.46600000
H    -10.12600000     11.36800000     -6.59000000
O     12.93200000      5.42400000     -6.87300000
H     13.84200000      5.13800000     -6.79400000
H     12.45900000      4.89900000     -6.22700000
O      9.19400000      3.34800000      2.41000000
H      9.88100000      4.00300000      2.53200000
H      9.66400000      2.55100000      2.16600000
O     -2.39700000      5.09800000      4.90600000
H     -2.71600000      4.22500000      4.67700000
H     -2.87000000      5.32200000      5.70700000
O     10.08800000      7.84000000     -9.94100000
H      9.83500000      7.68100000    -10.85000000
H     10.81700000      8.45800000    -10.00000000
O    -11.62800000    -13.13100000      4.80000000
H    -11.76000000    -13.10700000      5.74700000
H    -11.98000000    -12.29800000      4.48700000
O      7.91000000     11.18400000     10.45600000
H      7.17600000     11.76600000     10.25900000
H      8.65900000     11.58500000     10.01600000
O     -3.12100000     17.69400000     -2.12200000
H     -3.99300000     17.31100000     -2.21200000
H     -3.05100000     17.91500000     -1.19300000
O     14.34500000      2.92100000      9.72000000
H     14.29700000      3.75500000     10.18800000
H     13.69300000      2.99900000      9.02400000
O      3.35700000     12.55600000     -8.03800000
H      4.10000000     12.57500000     -7.43400000
H      2.89600000     13.37900000     -7.87700000
O      5.63900000     -4.88900000      3.84800000
H      4.97900000     -4.24100000      4.09600000
H      6.07300000     -5.11500000      4.67100000
O      4.99700000    -11.04500000     -0.76300000
H      5.68600000    -11.67100000     -0.53900000
H      5.36900000    -10.52300000     -1.47400000
O      1.56900000      4.50000000      3.50900000
H      2.27000000      5.07000000      3.82300000
H      1.23200000      4.07600000      4.29900000
O      9.29800000    -11.37400000     -8.71900000
H      8.93300000    -11.05500000     -7.89400000
H      8.98800000    -12.27700000     -8.78600000
O     -4.82000000      2.60800000     -2.16900000
H     -4.09300000      3.08900000     -2.56500000
H     -5.41100000      3.28900000     -1.84800000
O      1.84400000     -9.42100000     -8.96800000
H      2.36600000     -8.64700000     -9.18000000
H      1.08700000     -9.36600000     -9.55100000
O      1.97000000    -11.17000000     13.14600000
H      2.01600000    -11.18000000     12.19000000
H      1.69400000    -10.28000000     13.36400000
O      0.49300000     -4.98400000      7.91200000
H      0.29600000     -5.88900000      8.15300000
H     -0.17700000     -4.75600000      7.26800000
O      2.58200000      7.83600000     11.14500000
H      1.75800000      8.23700000     10.87000000
H      3.25900000      8.41300000     10.79100000
O     12.00700000    -12.45000000     -4.39100000
H     12.31000000    -11.66200000     -4.84200000
H     12.74800000    -13.05400000     -4.44100000
O     12.17700000     -7.06100000    -11.33300000
H     12.96300000     -7.49400000    -11.66900000
H     12.43300000     -6.14500000    -11.23300000
O     -5.90200000    -12.55900000      7.12300000
H     -5.25700000    -13.18600000      7.45000000
H     -5.52100000    -12.22500000      6.31100000
O     -5.61900000     -8.12300000      6.84000000
H     -6.22000000     -8.84700000      6.66200000
H     -4.75800000     -8.53600000      6.90200000
O     -9.96300000     11.08300000      9.96900000
H     -9.99300000     10.71000000     10.85000000
H     -9.68700000     11.99000000     10.10200000
O     -9.61100000      8.74400000     12.12700000
H     -8.67000000      8.58800000     12.04700000
H    -10.01400000      7.91200000     11.88100000
O      8.72600000      6.45100000      4.02400000
H      8.28000000      6.86000000      3.28200000
H      9.44800000      5.96300000      3.62900000
O      1.58100000     11.01600000     -4.24400000
H      2.39700000     10.79300000     -3.79500000
H      1.49500000     10.35200000     -4.92800000
O      2.47500000     -1.94200000      6.82000000
H      3.02600000     -1.97100000      7.60200000
H      2.10500000     -1.05900000      6.82000000
O      2.48100000     -4.07500000    -13.21800000
H      3.35200000     -3.81400000    -12.91900000
H      1.90100000     -3.38400000    -12.90000000
O     -4.63000000     -1.58700000      2.20700000
H     -4.89400000     -1.96500000      1.36800000
H     -4.36800000     -0.69100000      1.99400000
O      6.38200000    -12.34200000      6.92100000
H      6.67200000    -13.16600000      7.31100000
H      6.29500000    -11.74300000      7.66300000
O     -3.82200000     -3.04500000     -2.31300000
H     -4.48400000     -3.58500000     -2.74500000
H     -4.32600000     -2.42700000     -1.78300000
O     -5.03700000     14.61400000     -9.00900000
H     -5.32500000     14.56300000     -9.92100000
H     -5.80000000     14.94600000     -8.53600000
O    -16.13000000     -1.38700000     -7.28500000
H    -15.23000000     -1.32100000     -6.96600000
H    -16.65200000     -0.93200000     -6.62400000
O     -4.27400000     13.11700000     10.96800000
H     -4.38700000     13.00400000     11.91200000
H     -4.67700000     13.96400000     10.77800000
O    -11.42000000      1.15400000      9.09600000
H    -11.40300000      1.90900000      9.68400000
H    -11.23800000      1.52100000      8.23100000
O     -1.06800000     -9.38900000      7.12800000
H     -0.40900000     -9.97500000      7.50000000
H     -0.58800000     -8.58800000      6.92200000
O     13.23700000     -2.47800000      2.55800000
H     13.15000000     -1.61000000      2.16400000
H     14.17600000     -2.57500000      2.71700000
O      6.44500000     11.33200000     -2.73100000
H      7.36900000     11.30800000     -2.48300000
H      6.04000000     11.91900000     -2.09200000
O      3.23300000     16.38200000      3.07900000
H      3.09500000     16.18500000      4.00500000
H      2.57400000     17.04500000      2.87400000
O     11.36200000     -8.78500000     -5.63900000
H     11.37300000     -8.55800000     -6.56900000
H     12.09300000     -9.39400000     -5.53200000
O     -2.38600000     -6.51000000      5.68700000
H     -1.52100000     -6.88600000      5.52200000
H     -2.64500000     -6.12900000      4.84800000
O     -2.55200000      7.80400000      8.42900000
H     -2.39300000      8.53300000      7.82900000
H     -2.90300000      8.21700000      9.21800000
O      4.05600000    -15.02800000      6.13200000
H      4.11900000    -15.97000000      6.29000000
H      4.84100000    -14.66300000      6.54100000
O     14.45100000     -5.68800000     -9.04300000
H     15.34100000     -5.37200000     -9.19700000
H     13.91600000     -5.22200000     -9.68600000
O     -7.02100000    -16.48400000      2.59100000
H     -6.81500000    -17.41900000      2.61600000
H     -7.24600000    -16.31300000      1.67700000
O      9.46400000     12.02800000      0.64300000
H      9.29200000     11.51600000     -0.14700000
H      8.94100000     12.82200000      0.53300000
O     10.66900000      2.68900000    -10.04100000
H     10.72600000      3.63800000     -9.92900000
H     11.17900000      2.51000000    -10.83100000
O    -13.36200000      9.80800000     -0.02300000
H    -13.62200000      9.54800000      0.86000000
H    -13.74000000     10.68000000     -0.13700000
O      9.80100000     -5.20200000      8.95500000
H     10.37600000     -5.95000000      9.11400000
H      9.48900000     -4.95200000      9.82500000
O     -0.94900000     -3.58700000      5.65000000
H     -1.76800000     -3.60100000      5.15500000
H     -0.91500000     -2.71000000      6.03300000
O      4.63200000      7.49600000     -7.36500000
H      4.38600000      8.29700000     -6.90200000
H      4.20300000      6.79500000     -6.87400000
O     -5.87300000     -5.02700000     -2.73400000
H     -6.12100000     -5.71600000     -2.11700000
H     -5.28000000     -5.45800000     -3.34900000
O     -5.21500000      8.18300000      1.26100000
H     -4.27500000      8.34700000      1.18600000
H     -5.62400000      8.91300000      0.79600000
O    -10.21500000     -5.35800000      0.15600000
H     -9.26400000     -5.41400000      0.24500000
H    -10.47400000     -4.67300000      0.77300000
O      4.56500000      6.37900000     -1.81500000
H      5.16500000      6.40600000     -2.55900000
H      4.07000000      5.56800000     -1.93500000
O     -7.55600000     -7.53200000      1.22100000
H     -7.92700000     -7.03100000      1.94800000
H     -6.89400000     -8.09000000      1.62800000
O      7.17400000      1.48000000     -8.01700000
H      7.53500000      0.60200000     -8.14000000
H      7.34600000      1.92700000     -8.84500000
O      0.75900000     -4.03700000     13.41900000
H      1.62000000     -4.40200000     13.62100000
H      0.29600000     -4.74700000     12.97400000
O     -6.22400000     11.96800000      9.24800000
H     -5.71500000     12.29000000      8.50400000
H     -5.72700000     12.24800000     10.01700000
O      8.35400000     15.81600000      2.61600000
H      7.46400000     15.47300000      2.54000000
H      8.50100000     15.89400000      3.55900000
O     -8.78100000     -8.99000000     10.96300000
H     -9.21000000     -9.54800000     10.31400000
H     -9.23900000     -9.18000000     11.78200000
O     -5.74900000      8.00800000     14.56100000
H     -6.26500000      7.95400000     15.36600000
H     -6.17900000      7.39900000     13.96000000
O     -4.26300000      7.39400000    -15.51300000
H     -3.66500000      8.14200000    -15.52700000
H     -3.69600000      6.63200000    -15.63000000
O     -8.88000000     -5.56700000    -14.25800000
H     -8.85700000     -6.02400000    -13.41800000
H     -9.66800000     -5.02500000    -14.21500000
O     11.07600000     -1.33900000     -6.71600000
H     11.29100000     -0.74500000     -7.43500000
H     11.02100000     -2.20200000     -7.12700000
O      8.96000000    -10.31500000     -6.46900000
H      9.71100000     -9.99000000     -5.97400000
H      8.36000000    -10.64900000     -5.80200000
O    -11.84800000      2.99200000     11.11900000
H    -11.17200000      3.43900000     11.62800000
H    -12.60000000      2.94600000     11.70900000
O     -1.38200000     -6.63700000    -14.62900000
H     -1.12900000     -7.25700000    -13.94500000
H     -1.69700000     -7.18700000    -15.34600000
O      5.93100000      0.37500000     -3.73100000
H      5.58500000     -0.04100000     -4.52100000
H      5.27100000      0.19900000     -3.06000000
O     -3.44000000     13.60500000     -2.45900000
H     -3.25300000     13.90300000     -3.34900000
H     -3.26900000     12.66400000     -2.48000000
O     -4.42800000      2.41700000     -9.36900000
H     -4.92700000      1.61400000     -9.51800000
H     -4.32200000      2.79900000    -10.24000000
O     -5.72300000      5.91800000      2.22400000
H     -5.56300000      5.95500000      3.16700000
H     -5.73000000      6.83400000      1.94600000
O      7.61300000     -4.31100000     15.39900000
H      7.53000000     -3.86900000     16.24400000
H      7.81600000     -3.60900000     14.78100000
O     -6.82300000    -12.57400000      2.61700000
H     -6.17800000    -12.67100000      1.91700000
H     -7.66600000    -12.72800000      2.18800000
O      2.78600000      6.22500000      5.62600000
H      2.34200000      5.66100000      6.25900000
H      2.08400000      6.74900000      5.23900000
O     10.25000000    -10.03100000      2.65500000
H     10.89400000    -10.42400000      2.06500000
H      9.53100000    -10.66300000      2.67800000
O      4.38400000     -2.61300000      4.57400000
H      4.97000000     -2.59400000      5.33000000
H      3.52000000     -2.41400000      4.93500000
O     -9.67900000     -4.91400000    -10.76500000
H     -9.58100000     -5.77300000    -11.17600000
H     -8.84000000     -4.75800000    -10.33200000
O     -9.22400000      8.06100000     -0.58500000
H     -8.56500000      7.38800000     -0.75200000
H     -9.35000000      8.04300000      0.36400000
O     -0.17900000     16.43500000      0.07900000
H      0.65600000     16.10400000     -0.25200000
H     -0.74700000     15.66500000      0.10900000
O     -4.22600000     17.35100000      0.40500000
H     -4.77000000     17.37600000      1.19200000
H     -4.09100000     16.41900000      0.23600000
O    -10.45700000     -4.62300000     10.99000000
H    -10.57300000     -5.11700000     11.80200000
H     -9.80100000     -5.11900000     10.50000000
O     10.77900000      4.69300000     -4.85400000
H     10.47100000      3.85300000     -5.19700000
H     10.57600000      5.32200000     -5.54600000
O     -3.76100000     10.01200000    -14.34200000
H     -3.10900000     10.26700000    -14.99500000
H     -4.06000000     10.84000000    -13.96600000
O     -7.91100000      5.23000000      9.42300000
H     -7.53500000      4.72000000      8.70500000
H     -7.20900000      5.82600000      9.68700000
O     -2.15300000     -1.47600000    -18.44800000
H     -2.19000000     -2.29200000    -18.94700000
H     -1.91000000     -1.74900000    -17.56300000
O     -3.23000000    -11.92200000    -10.38400000
H     -3.36300000    -12.01600000    -11.32800000
H     -2.37100000    -11.50700000    -10.30400000
O     -9.80500000     -7.07500000     -6.93500000
H     -9.43600000     -6.23300000     -7.20200000
H    -10.01200000     -7.51700000     -7.75900000
O     -7.03500000     -4.27500000     -5.42700000
H     -6.85400000     -4.50300000     -4.51500000
H     -6.36500000     -3.62900000     -5.65000000
O     -1.12300000    -16.42000000      0.97700000
H     -0.99100000    -16.92200000      1.78100000
H     -2.06900000    -16.44700000      0.83100000
O     -7.12400000      6.23100000     13.41200000
H     -7.14700000      5.72100000     12.60200000
H     -7.75600000      5.79800000     13.98600000
O      0.65400000      8.98200000     -6.02800000
H      0.04300000      8.81800000     -5.30900000
H      0.11700000      8.91900000     -6.81800000
O      3.20700000      8.42800000     16.32100000
H      4.15400000      8.51200000     16.21700000
H      2.92000000      7.96200000     15.53600000
O      4.40500000     14.32600000      7.38300000
H      4.21800000     14.76100000      6.55100000
H      4.23100000     14.99400000      8.04700000
O     -8.86500000    -13.19500000      7.26100000
H     -7.94200000    -12.96900000      7.37300000
H     -9.21500000    -12.50200000      6.70100000
O     -1.57600000    -16.20300000      4.94700000
H     -1.05000000    -15.55500000      5.41600000
H     -0.95900000    -16.62400000      4.34800000
O      5.15400000     12.23500000     -6.14200000
H      6.09000000     12.04400000     -6.08800000
H      4.73500000     11.37500000     -6.17800000
O      2.19200000    -16.36100000     -0.40400000
H      2.19900000    -16.46100000      0.54800000
H      1.84400000    -17.19200000     -0.72900000
O     11.47400000     -2.62700000     -3.82200000
H     11.23700000     -1.70400000     -3.91500000
H     11.99600000     -2.82000000     -4.60100000
O     -2.66700000      3.94000000     -3.65100000
H     -2.20300000      3.20500000     -4.05200000
H     -1.97700000      4.56500000     -3.42600000
O     -5.62000000     10.54700000      6.43500000
H     -6.14500000     10.10200000      7.10000000
H     -5.37900000      9.85600000      5.81900000
O    -13.19400000      5.39300000     -3.46100000
H    -13.25900000      4.44900000     -3.60800000
H    -13.84900000      5.57600000     -2.78700000
O     -3.12200000      2.69800000     15.89000000
H     -3.80700000      2.08300000     16.15100000
H     -3.59300000      3.49700000     15.65400000
O      2.90000000     -6.95300000    -12.81500000
H      2.70400000     -6.17800000    -13.34100000
H      2.41400000     -7.66000000    -13.24000000
O      5.79700000      2.26400000      0.06100000
H      6.31000000      2.94000000      0.50500000
H      5.59900000      1.62600000      0.74600000
O      6.83100000      6.61300000     -8.80800000
H      6.93700000      7.40000000     -9.34300000
H      6.05600000      6.78800000     -8.27400000
O     -0.06200000    -12.00300000      9.37600000
H     -0.52400000    -12.30600000      8.59400000
H     -0.75800000    -11.80300000     10.00300000
O      8.62100000     11.55600000      5.35000000
H      9.19800000     10.90000000      4.95800000
H      8.01800000     11.79600000      4.64600000
O     -6.55700000     -9.63100000    -11.10800000
H     -5.77100000     -9.22500000    -10.74300000
H     -6.34500000    -10.56300000    -11.15600000
O      0.18900000      9.31700000      2.21500000
H      0.63700000      9.89100000      1.59400000
H      0.66500000      8.48800000      2.16000000
O     12.19400000    -11.05800000      0.82000000
H     12.41100000    -11.94300000      1.11100000
H     12.56600000    -10.99600000     -0.06000000
O      8.40700000     -1.30100000     -0.48200000
H      8.29500000     -1.37200000     -1.43000000
H      9.03300000     -1.99100000     -0.26300000
O     -3.36300000      8.52900000     -1.50800000
H     -2.71000000      7.82900000     -1.48900000
H     -3.11100000      9.10900000     -0.78900000
O      8.42500000    -12.39600000      2.53300000
H      9.05900000    -13.09300000      2.36600000
H      8.23400000    -12.46500000      3.46900000
O     18.08800000      1.13900000      0.35500000
H     18.26800000      0.24900000      0.05400000
H     17.34900000      1.04500000      0.95500000
O    -10.54200000     -3.00800000    -12.72000000
H    -10.23700000     -3.43000000    -11.91700000
H    -10.03700000     -2.19700000    -12.77100000
O      3.90100000     14.44200000     -3.24200000
H      3.55600000     15.33500000     -3.23800000
H      4.47900000     14.41200000     -4.00400000
O      8.34800000     -5.11800000      6.64100000
H      8.90700000     -4.71100000      7.30300000
H      7.65100000     -5.54000000      7.14300000
O     -3.99300000      5.31100000      7.19000000
H     -3.24100000      5.51900000      7.74600000
H     -4.59100000      4.83500000      7.76500000
O     -0.94200000    -15.05900000    -11.08100000
H     -0.70300000    -14.65600000    -10.24600000
H     -1.88900000    -14.93800000    -11.14200000
O     -0.28700000    -14.07600000      2.33900000
H     -0.52800000    -14.96200000      2.06500000
H     -1.09300000    -13.71200000      2.70500000
O    -10.61500000     -9.98000000     -5.11200000
H    -11.40400000     -9.49100000     -5.34300000
H    -10.77100000    -10.27600000     -4.21500000
O    -14.98600000      2.90900000      1.51600000
H    -15.38700000      3.55600000      2.09800000
H    -15.72700000      2.42400000      1.15100000
O      5.00400000     -6.71000000      1.84300000
H      5.94000000     -6.51800000      1.79600000
H      4.62800000     -5.95800000      2.30100000
O     -4.03700000     15.14100000      7.50500000
H     -3.98400000     14.41500000      6.88200000
H     -3.77200000     15.90900000      7.00000000
O      8.16100000     -8.56500000     -4.12000000
H      7.89200000     -8.05100000     -4.88200000
H      8.20900000     -7.92900000     -3.40700000
O      5.79600000     16.00100000      2.09900000
H      6.33300000     16.78800000      2.01300000
H      5.07900000     16.26100000      2.67700000
O    -14.38900000     -6.22400000      7.05700000
H    -13.54800000     -6.11500000      6.61300000
H    -15.02100000     -5.78700000      6.48600000
O      9.88200000      9.01300000      4.49600000
H      9.63000000      8.13800000      4.20100000
H     10.76200000      9.14100000      4.14400000
O      3.06700000      3.99200000     -3.29800000
H      3.97600000      3.69700000     -3.25000000
H      2.77300000      4.01000000     -2.38700000
O    -10.08500000      4.11100000    -14.30200000
H     -9.33700000      4.45800000    -14.78700000
H    -10.79500000      4.72700000    -14.48300000
O      3.09800000    -16.27700000     -2.96400000
H      3.16300000    -16.19400000     -2.01300000
H      2.77800000    -15.42400000     -3.25800000
O      3.38900000     -7.29700000     -5.71900000
H      3.27900000     -6.63100000     -6.39800000
H      3.56200000     -6.79900000     -4.92000000
O     -0.20000000    -14.72300000     -8.11300000
H     -0.43500000    -14.93500000     -7.21000000
H      0.64400000    -15.15300000     -8.24900000
O     -2.09000000     -0.66500000     -4.88800000
H     -2.25700000     -1.03800000     -5.75400000
H     -1.96700000     -1.42500000     -4.32000000
O      2.27300000    -13.09000000      1.94000000
H      1.57600000    -13.55100000      2.40800000
H      2.97500000    -12.99900000      2.58500000
O      2.07200000    -10.31700000      7.37100000
H      2.07500000    -11.26300000      7.52000000
H      2.81600000    -10.16400000      6.78900000
O     -4.52300000    -14.80200000     -1.99700000
H     -5.31300000    -15.08100000     -2.45900000
H     -4.54900000    -13.84600000     -2.03500000
O      7.89800000      7.90300000    -13.68100000
H      6.98000000      7.70400000    -13.86500000
H      8.07900000      8.69300000    -14.19100000
O     -5.75800000     -9.24900000      2.25800000
H     -6.06900000    -10.14900000      2.36000000
H     -5.31000000     -9.05600000      3.08200000
O     15.11000000      1.02400000      7.68000000
H     14.33600000      0.59100000      8.04100000
H     15.16600000      1.85100000      8.15700000
O      7.61400000    -11.37900000      0.06300000
H      7.74000000    -10.45100000      0.26000000
H      7.94700000    -11.83500000      0.83700000
O      8.78900000      0.61000000    -14.50800000
H      8.75400000     -0.27700000    -14.86400000
H      7.87600000      0.89700000    -14.48800000
O      5.97600000     -8.91100000      3.50600000
H      5.47900000     -8.09900000      3.40900000
H      5.45500000     -9.56800000      3.04500000
O    -12.65200000     -2.31300000     11.56900000
H    -12.80600000     -2.06600000     10.65800000
H    -11.83000000     -2.80400000     11.54900000
O     -8.47700000    -11.94400000      4.90500000
H     -8.23500000    -11.48200000      4.10200000
H     -7.95400000    -12.74500000      4.88700000
O     10.71900000     -1.77400000     12.50300000
H     11.50000000     -2.31900000     12.40400000
H     10.44800000     -1.57900000     11.60600000
O     -3.37500000     -1.79700000      7.09200000
H     -3.29100000     -2.20500000      6.23000000
H     -3.81200000     -2.45900000      7.62800000
O      4.26400000    -13.09200000      3.79700000
H      3.97100000    -13.53100000      4.59600000
H      5.16200000    -13.39900000      3.67100000
O    -10.36800000     -8.33500000     -9.70300000
H    -11.14200000     -7.94200000    -10.10600000
H    -10.64700000     -9.21800000     -9.46100000
O      8.74300000      3.47500000     13.82300000
H      8.02400000      4.05800000     13.58000000
H      9.02000000      3.07900000     12.99700000
O      1.77000000      4.62700000     13.68300000
H      1.11600000      4.84100000     13.01700000
H      1.60300000      3.71000000     13.89700000
O     -2.76600000     14.98800000     -0.31000000
H     -3.08800000     14.59300000     -1.12100000
H     -2.07400000     14.39600000     -0.01400000
O      3.49700000      1.98700000      5.28400000
H      3.74400000      2.48400000      6.06400000
H      4.33000000      1.75400000      4.87500000
O      9.35800000     -2.11800000    -10.01200000
H      9.11400000     -2.87700000    -10.54100000
H     10.30500000     -2.04100000    -10.12600000
O     -9.28600000      1.85200000     13.71900000
H     -9.45700000      1.38700000     12.90000000
H     -9.27000000      1.16400000     14.38500000
O      2.89700000      7.75800000    -15.78000000
H      3.45400000      8.51000000    -15.97900000
H      3.02700000      7.16200000    -16.51800000
O     -7.26300000     -3.50100000     11.12400000
H     -7.27300000     -4.31100000     10.61400000
H     -7.10800000     -3.78600000     12.02400000
O    -13.61200000     -0.93700000     -5.43700000
H    -12.85000000     -0.36700000     -5.32900000
H    -13.37900000     -1.51200000     -6.16500000
O    -15.16800000     -7.86100000     -4.11700000
H    -14.57700000     -7.16800000     -3.82400000
H    -15.60300000     -7.49500000     -4.88700000
O     -1.73000000     -6.83500000     10.29600000
H     -2.10600000     -6.73900000     11.17100000
H     -1.09700000     -7.54700000     10.38400000
O    -10.09900000      4.05200000     -2.05500000
H     -9.37900000      4.66200000     -2.21200000
H    -10.64500000      4.48800000     -1.40100000
O      1.76200000      0.76100000      7.07400000
H      1.80400000      1.00100000      8.00000000
H      2.21400000      1.47300000      6.62100000
O      0.13400000    -18.27100000     -0.69600000
H      0.00700000    -17.40600000     -0.30800000
H     -0.74700000    -18.55600000     -0.94000000
O      3.46100000    -13.46600000     10.16100000
H      2.76000000    -14.03900000     10.47200000
H      3.23500000    -12.60200000     10.50400000
O     -7.21100000      9.62800000     -2.38000000
H     -7.55300000     10.45600000     -2.71600000
H     -7.89800000      9.30100000     -1.80000000
O      0.20600000      6.54200000     -3.91600000
H      0.98600000      7.09300000     -3.85000000
H      0.05600000      6.23200000     -3.02300000
O     13.98200000     -4.71500000      7.42700000
H     13.24400000     -5.22600000      7.09600000
H     14.33100000     -5.23800000      8.14800000
O    -15.05500000     -0.24800000     -3.22500000
H    -14.58900000     -0.51900000     -4.01600000
H    -14.39300000     -0.27600000     -2.53500000
O      3.68600000     13.75000000     11.60600000
H      4.08000000     13.18200000     10.94400000
H      4.30600000     14.47300000     11.70000000
O     11.86600000     -7.35800000     -8.29500000
H     11.71500000     -7.33400000     -9.24000000
H     12.70700000     -6.91700000     -8.17400000
O      8.12300000    -11.77300000      5.03400000
H      7.62900000    -12.12600000      5.77400000
H      8.30600000    -10.86600000      5.27800000
O     -3.50100000      2.60100000      5.29500000
H     -3.31700000      2.31700000      6.19100000
H     -4.29000000      2.11900000      5.04800000
O      5.14300000      9.99300000    -10.49700000
H      5.52600000     10.85000000    -10.31400000
H      4.28500000     10.18900000    -10.87300000
O     16.13900000      4.56500000      1.14800000
H     16.09500000      3.76600000      0.62300000
H     16.49700000      5.22300000      0.55100000
O      1.42400000     -6.44000000    -10.46000000
H      0.85700000     -5.67000000    -10.42800000
H      1.90400000     -6.35100000    -11.28400000
O      7.68500000     -6.96300000      2.16700000
H      8.27800000     -6.44700000      2.71400000
H      7.40700000     -7.68400000      2.73100000
O    -12.68700000      7.68200000      4.35500000
H    -13.05200000      6.80900000      4.21600000
H    -13.16200000      8.02300000      5.11300000
O      0.39800000     -8.56400000     11.46000000
H      0.83300000     -7.73500000     11.26200000
H      0.86300000     -9.21100000     10.92900000
O      3.97800000      9.40200000      5.22000000
H      4.89300000      9.15700000      5.36100000
H      3.93600000      9.64500000      4.29500000
O     11.53100000     -7.32000000     -3.52200000
H     11.58000000     -7.80100000     -4.34800000
H     11.10400000     -7.92500000     -2.91600000
O     -5.02400000     -2.24900000     -5.49100000
H     -4.75700000     -1.62100000     -4.81900000
H     -4.72500000     -1.86100000     -6.31300000
O     13.16200000      7.12300000      5.86900000
H     12.52000000      6.41700000      5.79500000
H     12.93800000      7.72600000      5.15900000
O     -1.39600000     17.37300000     -4.27300000
H     -1.79400000     17.63900000     -3.44400000
H     -1.01300000     16.51500000     -4.09100000
O     -2.81800000      8.44800000     -5.28600000
H     -3.60800000      8.27800000     -4.77400000
H     -2.70700000      7.66300000     -5.82300000
O      9.68800000      4.96000000    -12.24400000
H      8.80100000      5.01800000    -11.89000000
H      9.75100000      4.06800000    -12.58600000
O    -10.28900000      1.62900000      6.41100000
H    -10.19000000      0.73900000      6.07200000
H    -11.01000000      2.00000000      5.90400000
O      2.44100000     12.51900000      4.63700000
H      2.04900000     13.20000000      4.09000000
H      2.74400000     11.85700000      4.01500000
O      6.27900000      7.64700000      8.57500000
H      6.70100000      7.07300000      9.21400000
H      5.95800000      7.05300000      7.89600000
O     -2.65900000     10.98100000     -6.20500000
H     -3.55300000     11.32000000     -6.23800000
H     -2.72400000     10.18400000     -5.67800000
O     -0.79000000     17.29900000      5.81000000
H     -0.71700000     16.82400000      6.63800000
H     -1.43700000     16.80400000      5.30700000
O    -14.01700000      2.85800000     -2.97800000
H    -14.96300000      2.78000000     -2.85100000
H    -13.64600000      2.72600000     -2.10600000
O     -4.12300000    -11.87300000      4.97700000
H     -3.93900000    -12.06500000      4.05700000
H     -4.00000000    -10.92700000      5.05400000
O     10.50300000      9.11500000     -3.57500000
H     10.99200000      9.34600000     -4.36500000
H     10.74600000      8.20600000     -3.40000000
O     -3.54500000      0.16300000     10.43100000
H     -4.33700000     -0.37100000     10.49600000
H     -3.65200000      0.83300000     11.10600000
O      7.51000000     -5.72700000     -2.58400000
H      7.59800000     -4.82700000     -2.89700000
H      7.80300000     -5.69300000     -1.67300000
O    -11.07500000     -3.85700000     -2.95700000
H    -10.51900000     -3.96200000     -3.72900000
H    -10.79300000     -4.55300000     -2.36300000
O      7.54000000     -0.17000000    -11.18100000
H      8.14400000     -0.87400000    -10.94600000
H      8.01000000      0.63300000    -10.95900000
O      6.61300000      8.67700000      5.29500000
H      7.40800000      9.07200000      5.65300000
H      6.92100000      7.90000000      4.82800000
O      8.19800000      2.39100000    -10.40000000
H      7.72000000      3.06700000    -10.88100000
H      9.10100000      2.70700000    -10.37900000
O     -3.71800000     -9.17600000      4.36400000
H     -3.18200000     -8.95100000      3.60400000
H     -3.38000000     -8.62300000      5.06800000
O     -8.34700000      5.64500000    -10.55200000
H     -7.58700000      5.23600000    -10.96500000
H     -9.10000000      5.19800000    -10.93900000
O     -8.42100000      5.02700000      5.15000000
H     -9.02500000      5.76800000      5.18900000
H     -7.55900000      5.42600000      5.02800000
O    -13.51400000      1.74800000     -8.81800000
H    -13.02500000      0.93600000     -8.95300000
H    -13.27000000      2.30000000     -9.56100000
O      4.26500000      5.47700000     17.04000000
H      3.55700000      5.77600000     16.46900000
H      5.05900000      5.59400000     16.51800000
O      7.10200000      4.85400000    -11.10200000
H      7.21000000      5.17600000    -10.20700000
H      6.28700000      5.25600000    -11.40400000
O     -0.13800000     -8.99900000    -10.64200000
H      0.28900000     -8.19100000    -10.92600000
H     -0.64400000     -9.28300000    -11.40300000
O      8.86300000     -2.90700000      5.03900000
H      9.36700000     -2.53600000      5.76300000
H      8.76300000     -3.83200000      5.26600000
O    -12.21100000     -1.56800000      8.96300000
H    -11.26100000     -1.58700000      9.07800000
H    -12.38300000     -0.73500000      8.52400000
O    -12.02400000     -7.30800000     -0.66600000
H    -12.72100000     -6.90900000     -1.18700000
H    -11.51600000     -6.56700000     -0.33700000
O     -4.38000000      3.55200000     10.43800000
H     -4.06900000      3.08600000     11.21400000
H     -3.77600000      4.28800000     10.34200000
O     -7.31000000      8.87600000      4.24700000
H     -6.45400000      8.85400000      3.81800000
H     -7.19900000      8.33500000      5.02900000
O      5.22500000     -2.52500000      1.86900000
H      5.64300000     -1.66800000      1.78800000
H      4.96500000     -2.57900000      2.78900000
O    -13.12700000     -2.22000000     -7.83500000
H    -12.43000000     -1.79600000     -8.33600000
H    -13.03500000     -3.15100000     -8.03700000
O     11.90100000     -5.16800000      4.69800000
H     12.31400000     -5.27600000      3.84200000
H     12.33500000     -5.81300000      5.25600000
O     12.04700000    -11.39100000     -8.81000000
H     11.12600000    -11.15300000     -8.70800000
H     12.24000000    -11.21400000     -9.73100000
O      3.27300000     17.32800000     -0.19700000
H      4.01600000     17.46800000     -0.78400000
H      3.50600000     17.80000000      0.60200000
O     -8.31600000     -2.34600000     14.17000000
H     -8.61000000     -2.87200000     13.42600000
H     -8.69200000     -2.78100000     14.93500000
O      6.11400000      9.33000000     11.03600000
H      6.08300000      8.84300000     10.21200000
H      6.88300000      9.89400000     10.95100000
O     -7.40800000     -3.15500000    -14.43700000
H     -7.78100000     -4.03700000    -14.42900000
H     -8.10300000     -2.60500000    -14.79900000
O      4.00300000      1.40800000    -17.34700000
H      3.07900000      1.32100000    -17.11000000
H      4.16300000      2.35100000    -17.34300000
O      2.98300000      1.12800000     15.08000000
H      3.24000000      1.29400000     15.98700000
H      3.73100000      1.42600000     14.56200000
O     -2.44800000     -4.77500000     15.90300000
H     -2.00200000     -4.20100000     16.52600000
H     -3.36300000     -4.49500000     15.93200000
O     -8.51900000      1.21800000     -1.67000000
H     -9.19300000      0.53800000     -1.69100000
H     -8.23300000      1.30100000     -2.57900000
O      6.36400000     14.60800000     -7.09600000
H      5.97200000     13.90900000     -6.57400000
H      5.76200000     15.34600000     -6.99800000
O      5.37900000      2.88100000      7.24600000
H      5.78400000      3.20700000      8.05000000
H      5.53600000      1.93700000      7.26400000
O     -7.72900000     -7.81100000     -4.91600000
H     -8.53000000     -8.08800000     -5.36100000
H     -7.08500000     -7.71900000     -5.61800000
O     -6.75400000     -7.41200000     -1.30900000
H     -7.03500000     -7.46000000     -0.39500000
H     -7.04600000     -8.23900000     -1.69300000
O      1.83400000      2.76900000    -14.23800000
H      1.33000000      1.96000000    -14.14300000
H      2.01300000      2.83100000    -15.17600000
O     -7.75800000     11.72900000      3.64300000
H     -7.94700000     12.06800000      4.51800000
H     -7.58700000     10.79700000      3.77900000
O     11.93900000      1.62500000     -5.17700000
H     11.28700000      1.39800000     -4.51400000
H     11.42300000      1.87500000     -5.94400000
O     16.25000000     -5.84200000     -6.02800000
H     16.75700000     -6.64200000     -5.89100000
H     15.74800000     -5.73500000     -5.21900000
O      0.31100000      1.87100000     -7.80900000
H     -0.59000000      2.19000000     -7.77200000
H      0.84100000      2.66100000     -7.91300000
O     11.18000000      0.24700000     14.19300000
H     11.05300000     -0.36500000     13.46800000
H     12.11500000      0.45000000     14.17300000
O     10.72400000      2.76500000    -13.61200000
H     10.23100000      1.97000000    -13.81200000
H     11.61400000      2.45900000    -13.43800000
O     -8.85800000     -8.78500000      6.63800000
H     -8.73000000     -7.90100000      6.98200000
H     -8.26400000     -9.33100000      7.15400000
O     -6.29200000     -0.56000000     16.74700000
H     -5.66000000     -0.27400000     17.40700000
H     -5.84000000     -0.43700000     15.91300000
O      4.69100000    -10.82000000      2.02200000
H      4.68300000    -11.03800000      1.08900000
H      4.78500000    -11.66400000      2.46400000
O      8.26600000     -0.98800000     -3.43000000
H      8.01300000     -1.83700000     -3.79400000
H      7.45700000     -0.47600000     -3.43200000
O      3.71300000     -2.85900000      9.30700000
H      2.89900000     -3.21300000      9.66600000
H      4.40400000     -3.34100000      9.76100000
O    -11.48300000     -0.35100000     -8.97000000
H    -11.08400000      0.51000000     -9.09300000
H    -10.83400000     -0.84800000     -8.47200000
O      9.66900000      9.18100000     -7.36200000
H     10.04100000      8.76600000     -8.14000000
H      9.94500000      8.62100000     -6.63600000
O      8.22900000     -0.10000000      9.80900000
H      8.76200000      0.44200000     10.39000000
H      7.41200000     -0.23500000     10.28900000
O     13.38800000     -8.43400000     -0.98300000
H     13.49100000     -9.07700000     -1.68400000
H     12.44500000     -8.40100000     -0.82400000
O     -3.98300000     -7.20000000     -0.99800000
H     -4.89100000     -7.43700000     -1.19000000
H     -3.48300000     -7.54800000     -1.73600000
O     -9.58700000     -2.11900000     10.30100000
H     -8.74700000     -2.55300000     10.15100000
H    -10.11800000     -2.77600000     10.75200000
O     13.91900000     -4.05400000     -6.73000000
H     13.05800000     -4.12500000     -7.14300000
H     14.42800000     -4.76600000     -7.11700000
O     -6.28500000      8.59800000    -13.56700000
H     -5.51000000      8.79000000    -14.09500000
H     -6.91700000      8.24000000    -14.19000000
O     -3.19200000      7.26200000     13.10600000
H     -3.88100000      7.92600000     13.06700000
H     -2.37700000      7.76400000     13.13500000
O      0.17400000     15.60700000      8.04000000
H      0.56500000     15.28600000      8.85300000
H      0.74400000     15.26900000      7.35000000
O      9.21800000     -5.60500000      4.05200000
H      8.95600000     -5.73400000      4.96300000
H     10.17500000     -5.58700000      4.07700000
O     -7.83600000      1.01900000    -16.20200000
H     -7.38700000      0.27500000    -16.60500000
H     -7.79600000      1.70900000    -16.86400000
O      7.12600000     -5.46300000     -8.02900000
H      8.08200000     -5.48800000     -7.98300000
H      6.89200000     -6.22100000     -8.56500000
O     12.09100000     13.15600000      1.41800000
H     11.47600000     12.68200000      0.85900000
H     12.91400000     12.67400000      1.33100000
O      1.93600000     -7.61800000     -0.96400000
H      1.91200000     -8.44000000     -1.45500000
H      2.45300000     -7.82000000     -0.18400000
O     -7.91700000     -3.91900000      2.99000000
H     -7.48100000     -3.49100000      3.72700000
H     -8.03900000     -4.82500000      3.27600000
O     -6.84000000      5.07600000     -4.27500000
H     -7.19900000      5.48800000     -5.06100000
H     -6.49800000      4.23600000     -4.58000000
O      0.49600000     -3.40800000     -3.93300000
H      1.07600000     -2.68700000     -4.17800000
H      1.08300000     -4.08000000     -3.58500000
O     16.96400000      2.06500000      3.55600000
H     16.69200000      1.52500000      4.29800000
H     16.51500000      1.68100000      2.80300000
O     -4.60200000     -8.00000000     -9.98300000
H     -3.74100000     -8.17700000     -9.60300000
H     -4.71200000     -7.05300000     -9.89300000
O    -16.30100000     -0.23000000      5.57700000
H    -17.14500000     -0.33300000      5.13800000
H    -15.66300000     -0.19600000      4.86400000
O    -11.06200000     13.31000000      0.58900000
H    -11.92400000     13.07300000      0.24600000
H    -10.54900000     12.50500000      0.52500000
O     12.75900000      8.53500000      8.10300000
H     11.82900000      8.58300000      7.88300000
H     13.12600000      7.92900000      7.45900000
O     -6.27100000    -10.21100000     -6.40100000
H     -5.54900000    -10.64000000     -6.86100000
H     -6.33200000     -9.34600000     -6.80500000
O      3.18500000    -10.92000000    -13.85600000
H      3.10700000    -11.52500000    -13.11800000
H      2.41900000    -10.35100000    -13.78100000
O    -11.71300000    -10.28300000      3.00600000
H    -12.62400000    -10.03300000      3.16000000
H    -11.51900000     -9.95100000      2.13000000
O     12.94800000      6.04300000     -1.00100000
H     13.30500000      6.63400000     -1.66500000
H     12.41200000      5.42300000     -1.49600000
O      7.75900000     10.92200000      2.29500000
H      7.04000000     11.02000000      1.67000000
H      8.49300000     11.38300000      1.89000000
O     -7.82500000      1.02900000     -4.38600000
H     -7.28700000      1.81000000     -4.51300000
H     -8.19100000      0.84700000     -5.25200000
O     14.11100000      1.28000000     -0.99900000
H     13.88100000      1.87500000     -1.71300000
H     14.48700000      0.51600000     -1.43600000
O     -4.82200000      4.95900000     -8.48600000
H     -4.80300000      4.02000000     -8.66900000
H     -4.52800000      5.03300000     -7.57800000
O     -0.73500000      2.16900000     -4.69000000
H      0.15600000      2.07600000     -5.02900000
H     -0.86900000      1.39000000     -4.15100000
O      4.30800000      4.29700000      3.37800000
H      3.41300000      3.97600000      3.26800000
H      4.68200000      3.73600000      4.05700000
O      4.33400000     -2.49700000     14.28800000
H      4.52400000     -1.96100000     15.05800000
H      3.53300000     -2.11900000     13.92500000
O      2.42300000    -16.47300000      2.24500000
H      2.87300000    -16.57000000      3.08500000
H      1.70300000    -15.87000000      2.42700000
O    -13.03200000     -3.97800000      0.10200000
H    -12.12600000     -3.69800000      0.23600000
H    -13.26500000     -3.62900000     -0.75800000
O      5.65000000     10.68000000      0.59000000
H      5.61300000      9.75600000      0.34200000
H      5.25900000     11.14300000     -0.15100000
O     -8.79900000     11.84700000     -3.40400000
H     -9.21400000     11.99300000     -4.25500000
H     -9.51100000     11.54900000     -2.83800000
O     -3.92000000     12.86000000      6.19400000
H     -3.69700000     12.74300000      5.27100000
H     -4.62500000     12.23200000      6.35200000
O     10.68900000      4.28300000     11.00500000
H     11.24100000      4.94200000     11.42700000
H     10.61000000      4.58100000     10.09900000
O     -4.00800000     -3.50000000    -16.49000000
H     -4.38500000     -3.77400000    -17.32600000
H     -3.07500000     -3.38900000    -16.67300000
O     15.21000000     -1.93300000     -8.95900000
H     16.16500000     -1.94000000     -8.89700000
H     14.91600000     -2.40400000     -8.17900000
O      6.35700000     -2.85000000      6.37800000
H      6.83300000     -3.02200000      7.19000000
H      7.00000000     -2.42700000      5.80900000
O    -13.28200000     -2.76800000     -2.30200000
H    -12.49300000     -3.17600000     -2.65900000
H    -13.13600000     -1.82800000     -2.41300000
O     -5.20800000     10.92900000     -4.25100000
H     -5.87700000     10.26000000     -4.10600000
H     -5.70300000     11.72900000     -4.42700000
O     -4.19400000     -5.81000000     -4.64600000
H     -3.57700000     -5.08500000     -4.73600000
H     -3.70500000     -6.57900000     -4.94100000
O      5.79200000     -1.42000000     -6.69900000
H      5.37800000     -1.02900000     -7.46800000
H      6.69400000     -1.58700000     -6.97200000
O     11.12000000     13.63000000      4.73900000
H     11.70000000     14.19000000      4.22200000
H     10.75000000     13.01700000      4.10400000
O    -14.98500000     -0.76100000     -0.26400000
H    -14.11800000     -0.64300000     -0.65100000
H    -15.28400000      0.12700000     -0.06800000
O      6.70100000     -0.10900000      1.72600000
H      7.12500000     -0.28900000      0.88700000
H      7.30800000     -0.45600000      2.38000000
O     -3.42200000      3.75200000    -11.50400000
H     -2.75700000      4.09600000    -10.90700000
H     -3.64200000      4.49200000    -12.06900000
O      5.10500000     -3.45200000    -12.49500000
H      5.60500000     -3.78900000    -11.75200000
H      4.98100000     -2.52300000    -12.30000000
O      2.68300000     -5.31100000      3.09300000
H      2.31800000     -4.87400000      3.86300000
H      3.29500000     -5.95400000      3.45000000
O    -16.65600000      1.33600000      0.07100000
H    -17.43100000      1.24100000      0.62500000
H    -16.91900000      1.96200000     -0.60400000
O      2.90100000     -8.45800000     16.31000000
H      2.32400000     -8.39200000     15.55000000
H      2.99500000     -7.55700000     16.61900000
O     -7.72800000    -16.28300000     -0.46600000
H     -8.07600000    -15.39200000     -0.42200000
H     -8.48400000    -16.84400000     -0.29400000
O     -0.04800000    -13.51700000     -0.47900000
H      0.89200000    -13.37600000     -0.59100000
H     -0.15500000    -13.68400000      0.45800000
O     -1.40800000      9.17400000     -8.26000000
H     -1.87400000      9.74300000     -7.64700000
H     -1.81400000      8.31500000     -8.14500000
O     -7.37400000      2.19000000      0.51100000
H     -6.80800000      2.91700000      0.25300000
H     -7.67100000      1.81100000     -0.31600000
O      5.50500000     -7.70700000     -9.57500000
H      5.12700000     -8.58000000     -9.67800000
H      5.82700000     -7.48100000    -10.44800000
O     -1.18300000      9.07900000      6.01000000
H     -0.65800000      9.70300000      6.51200000
H     -0.68000000      8.26500000      6.04100000
O      8.25200000     -1.25700000     13.72200000
H      9.20600000     -1.19100000     13.68400000
H      7.98400000     -0.53400000     14.28900000
O     -2.71800000    -14.30300000      3.27900000
H     -3.35700000    -14.69800000      2.68600000
H     -2.45500000    -15.01700000      3.85900000
O     -0.28000000      6.35400000      6.10400000
H     -0.60200000      5.76200000      5.42500000
H     -0.72500000      6.06800000      6.90200000
O     10.49100000     -3.32100000      0.69700000
H     11.23500000     -3.61600000      1.22200000
H      9.72300000     -3.64000000      1.17100000
O      2.12500000     11.15200000    -12.29600000
H      1.22400000     11.21700000    -11.97800000
H      2.61600000     11.76900000    -11.75300000
O     -8.37800000    -13.25900000     -8.59400000
H     -8.11600000    -12.37700000     -8.33000000
H     -7.94500000    -13.83600000     -7.96500000
O     -1.29100000      2.83000000      7.92800000
H     -1.04200000      2.57100000      8.81400000
H     -2.06100000      2.29700000      7.72900000
O     12.73600000     -3.43300000     10.07800000
H     12.74500000     -3.74800000     10.98200000
H     13.09600000     -4.15800000      9.56800000
O      9.82200000      1.83000000      8.42000000
H      9.95500000      1.07400000      8.99200000
H      9.05600000      2.27400000      8.78300000
O     13.05800000     -0.18900000      1.03900000
H     13.42200000      0.30200000      0.30200000
H     12.11200000     -0.06200000      0.96700000
O     14.90800000     -2.09300000      6.24600000
H     14.14900000     -1.52500000      6.11200000
H     14.54800000     -2.88200000      6.65100000
O     -7.89700000     -6.01500000     13.91000000
H     -7.20000000     -6.35900000     13.35100000
H     -7.71300000     -6.38200000     14.77500000
O     12.62200000      9.73800000      3.79600000
H     12.34700000      9.90500000      2.89400000
H     13.56000000      9.93000000      3.80000000
O     -0.56900000      4.32800000    -10.39600000
H     -0.75600000      5.06600000     -9.81500000
H      0.35700000      4.13600000    -10.24900000
O     -6.83500000      4.02600000    -12.34800000
H     -6.80000000      3.55400000    -13.18000000
H     -6.30200000      4.80700000    -12.49300000
O     13.17400000     -8.88900000      2.38200000
H     12.68900000     -9.60400000      1.97000000
H     14.09500000     -9.12600000      2.26700000
O     12.38200000     -6.17900000      2.10200000
H     13.13000000     -5.94700000      1.55200000
H     12.53200000     -7.09500000      2.33600000
O     -9.94900000      7.99700000     -5.52900000
H     -9.03200000      8.27100000     -5.52400000
H    -10.03400000      7.43100000     -4.76200000
O     10.34600000     14.37300000     -1.10200000
H      9.42700000     14.12300000     -1.00400000
H     10.70600000     13.72700000     -1.71000000
O    -12.61100000     10.56100000      3.11500000
H    -13.40500000     10.17200000      3.48000000
H    -12.06000000     10.74200000      3.87600000
O      7.99100000     -6.73400000    -13.77800000
H      7.14800000     -6.64700000    -13.33300000
H      8.63800000     -6.70100000    -13.07400000
O     10.93400000      7.49900000      0.69400000
H     10.19800000      7.69700000      0.11600000
H     11.58300000      7.08800000      0.12400000
O      3.61400000     -5.65600000      7.39700000
H      4.09000000     -5.02500000      7.93600000
H      2.94200000     -5.13700000      6.95600000
O    -10.76500000    -10.77500000     -8.45600000
H    -11.27400000    -11.35400000     -9.02200000
H    -10.47500000    -11.33700000     -7.73700000
O     -2.56500000      1.49300000    -14.41700000
H     -2.09900000      2.14200000    -13.89100000
H     -2.49100000      0.68100000    -13.91600000
O     -5.53800000     10.25300000     -0.32400000
H     -6.14300000     10.93100000     -0.02500000
H     -5.81300000     10.06400000     -1.22100000
O    -16.20800000      1.75800000     -9.26700000
H    -15.95400000      2.67900000     -9.20700000
H    -15.38200000      1.27800000     -9.21900000
O     -8.72200000    -11.68900000     -6.04100000
H     -9.45800000    -11.20300000     -5.67000000
H     -7.98500000    -11.08000000     -5.99300000
O     -0.55200000     -1.56000000     13.76000000
H     -0.81300000     -1.29000000     12.87900000
H     -0.15000000     -2.42000000     13.63800000
O     -2.81900000     -9.00400000     14.76900000
H     -3.22300000     -8.85800000     13.91400000
H     -2.58300000     -8.12900000     15.07500000
O    -10.03100000     11.02200000      1.62700000
H    -10.84900000     10.55900000      1.81000000
H     -9.44400000     10.76000000      2.33600000
O     -7.36200000     11.52900000     -9.31800000
H     -6.45100000     11.76500000     -9.14000000
H     -7.32100000     10.99800000    -10.11300000
O     -7.09900000      5.92400000     -7.01400000
H     -6.63000000      5.59500000     -7.78100000
H     -7.93300000      6.24200000     -7.36100000
O      8.19300000     -8.74300000      5.11000000
H      7.85300000     -8.21000000      5.82900000
H      7.50500000     -8.71500000      4.44500000
O     -2.00100000     10.19900000      3.59000000
H     -1.68000000      9.75700000      4.37600000
H     -1.24700000     10.21500000      3.00000000
O      3.79500000     10.44500000     -2.69800000
H      4.72200000     10.68200000     -2.68300000
H      3.43900000     10.82000000     -1.89200000
O     -0.80100000      1.84200000     17.34600000
H     -0.85600000      0.98800000     16.91900000
H     -1.47900000      2.36700000     16.92100000
O     14.49600000      0.83700000     -6.29500000
H     14.00800000      0.02200000     -6.41200000
H     13.92500000      1.38300000     -5.75500000
O      2.62200000      3.23700000      8.04500000
H      2.37300000      4.05400000      8.47700000
H      3.49600000      3.04300000      8.38600000
O    -12.31500000      7.42000000      1.73100000
H    -13.21000000      7.47100000      1.39800000
H    -12.37200000      7.75500000      2.62500000
O     -6.15400000      7.48600000      9.95800000
H     -6.73800000      8.10100000      9.51500000
H     -5.47900000      8.03900000     10.35300000
O      4.80200000     -0.07200000     -9.08100000
H      5.73000000     -0.30200000     -9.06700000
H      4.57800000     -0.03500000    -10.01100000
O     -0.57900000    -15.41400000     -5.42400000
H     -0.40500000    -15.46800000     -4.48500000
H     -1.43600000    -14.99200000     -5.48600000
O      2.98000000     10.01900000     -6.84400000
H      2.68100000     10.64900000     -7.50000000
H      2.21800000      9.46200000     -6.68300000
O      4.65900000      3.71700000    -14.11700000
H      3.94200000      3.41500000    -13.55900000
H      4.62100000      4.67200000    -14.05800000
O     -3.34800000     13.22300000      3.29400000
H     -3.94800000     13.00500000      2.58100000
H     -2.77700000     12.45800000      3.36800000
O     14.94800000     -3.93700000     -3.69900000
H     14.24400000     -4.45200000     -3.30500000
H     14.71600000     -3.88300000     -4.62600000
O     12.97000000     -5.75500000     -2.08500000
H     13.11400000     -6.45300000     -1.44600000
H     12.35200000     -6.12900000     -2.71300000
O    -11.43100000     -7.16100000     -4.85400000
H    -10.74000000     -7.30800000     -4.20900000
H    -10.96400000     -7.03900000     -5.68100000
O      6.44800000    -14.71100000      3.06600000
H      6.84800000    -14.33200000      2.28300000
H      6.49200000    -15.65600000      2.92500000
O     -0.83400000      8.71600000    -14.51100000
H     -0.69600000      7.77200000    -14.58200000
H     -0.59900000      8.92600000    -13.60700000
O      9.09700000      5.45200000     -7.27900000
H      9.81000000      5.27700000     -7.89300000
H      8.42400000      5.88100000     -7.80800000
O    -17.63400000     -0.18300000     -5.30500000
H    -17.00700000     -0.25900000     -4.58600000
H    -18.42000000     -0.62700000     -4.98600000
O     -4.34100000      1.26300000    -12.08600000
H     -4.82000000      1.36400000    -12.90800000
H     -3.98600000      2.13400000    -11.90700000
O    -14.49800000      8.56800000     -3.69500000
H    -14.73800000      9.36200000     -3.21800000
H    -14.35000000      7.91400000     -3.01100000
O      0.29500000     -8.68000000     -6.79000000
H      1.09500000     -8.64900000     -7.31600000
H      0.53900000     -8.27400000     -5.95900000
O    -12.18700000     -9.16000000     10.58400000
H    -11.73600000     -8.70400000      9.87400000
H    -11.76300000    -10.01700000     10.62600000
O     -2.29900000     -0.92500000    -13.25600000
H     -2.94800000     -1.59200000    -13.03300000
H     -1.59800000     -1.04900000    -12.61700000
O     -0.59600000     -8.63500000     -2.25800000
H     -0.82400000     -9.49100000     -1.89400000
H     -0.54100000     -8.05800000     -1.49600000
O    -11.29100000      8.58800000      7.75200000
H    -11.21300000      9.32500000      8.35800000
H    -10.93600000      7.84200000      8.23600000
O    -14.16800000      3.28400000     -6.61000000
H    -13.71300000      2.70800000     -7.22500000
H    -13.62000000      3.27800000     -5.82600000
O      6.29900000    -10.40500000      9.12100000
H      5.54800000     -9.91500000      9.45900000
H      6.41300000    -11.12500000      9.74100000
O     -2.24000000      9.22300000    -11.87600000
H     -2.73600000      9.48000000    -12.65300000
H     -2.87800000      8.77600000    -11.32100000
O      5.90300000     -6.83200000      6.41700000
H      5.10100000     -6.65600000      6.90800000
H      6.38700000     -7.45200000      6.96300000
O     -9.36100000      7.93100000      2.35000000
H    -10.26500000      7.85800000      2.65600000
H     -8.90400000      8.38400000      3.05900000
O     -3.21600000      0.78200000      7.72400000
H     -3.28800000      0.61700000      8.66400000
H     -3.22700000     -0.08900000      7.32700000
O     15.38200000      1.04300000      1.43200000
H     14.90500000      1.40500000      0.68500000
H     15.00000000      0.17400000      1.56100000
O     14.72500000     -1.41500000     -2.37800000
H     14.88400000     -1.56900000     -1.44700000
H     14.82700000     -2.27600000     -2.78400000
O      2.19400000     10.15400000      9.35200000
H      1.62000000     10.04300000      8.59400000
H      3.07900000     10.10400000      8.99100000
O     13.07000000      2.80700000     -3.03400000
H     12.29700000      3.20300000     -2.63100000
H     12.78700000      2.57700000     -3.91900000
O     -7.75500000      9.35100000      8.84000000
H     -8.71100000      9.39900000      8.84900000
H     -7.46900000     10.24100000      9.04400000
O     -6.01100000     -3.86700000      5.72100000
H     -5.98000000     -3.89100000      6.67700000
H     -6.19800000     -4.77000000      5.46400000
O     -5.34300000     12.41600000     -6.80000000
H     -6.24900000     12.71800000     -6.74600000
H     -4.82300000     13.16200000     -6.50300000
O     -5.91400000      3.66800000      8.11700000
H     -6.50100000      3.11300000      7.60300000
H     -6.03800000      3.37600000      9.02000000
O      5.78600000    -10.36300000    -10.44700000
H      6.17400000    -11.23800000    -10.44500000
H      6.17200000     -9.93200000    -11.21000000
O      2.10100000    -13.89300000     -4.43000000
H      2.48500000    -13.61700000     -5.26200000
H      1.24500000    -13.46600000     -4.40800000
O     -5.41300000     -7.09000000      9.41100000
H     -5.57500000     -7.56700000      8.59800000
H     -4.92500000     -6.31200000      9.14000000
O      3.13600000     13.07500000    -10.71800000
H      3.13300000     14.03200000    -10.71000000
H      3.15900000     12.82800000     -9.79400000
O     12.88200000     11.26300000     -1.06000000
H     12.41600000     10.76300000     -0.39100000
H     13.54800000     10.65900000     -1.39000000
O     -1.51400000     -4.01800000    -13.86300000
H     -1.51300000     -4.91300000    -14.20100000
H     -1.17300000     -4.09800000    -12.97200000
O      0.55500000     10.60800000     -9.85900000
H      0.01900000     10.07800000     -9.27000000
H      0.17400000     11.48400000     -9.80700000
O     -8.43900000     13.88400000      2.19200000
H     -8.22300000     13.15700000      2.77700000
H     -9.37000000     13.76900000      2.00200000
O      1.88200000    -13.27500000    -10.75600000
H      2.29900000    -12.41300000    -10.74200000
H      1.18800000    -13.21600000    -10.09900000
O      7.60400000     -8.33900000      7.75700000
H      8.47600000     -8.39800000      8.14900000
H      7.05100000     -8.87900000      8.32200000
O     -0.30800000      5.75800000     -0.82400000
H      0.23900000      6.54000000     -0.75000000
H     -0.29500000      5.37200000      0.05200000
O     10.09000000    -13.97000000     -2.89200000
H      9.70800000    -13.12800000     -2.64500000
H     10.82900000    -13.74100000     -3.45600000
O     -3.74900000     -5.98300000      3.31300000
H     -4.29100000     -5.52200000      2.67200000
H     -3.14600000     -6.50700000      2.78500000
O     -2.54800000      5.55600000    -16.11500000
H     -2.56900000      4.99600000    -16.89100000
H     -1.74600000      5.30200000    -15.65800000
O      9.91400000      2.77800000      5.53100000
H      9.60500000      2.35200000      6.33100000
H      9.17900000      2.70700000      4.92300000
O      6.23500000     -3.47500000     -9.63800000
H      7.00200000     -3.49800000    -10.20900000
H      6.42300000     -4.12400000     -8.96000000
O     12.61700000    -11.46200000      4.88400000
H     11.70300000    -11.74600000      4.89000000
H     12.57500000    -10.51700000      5.03500000
O     11.14900000      5.22300000     -9.17700000
H     10.78200000      6.04700000     -9.49900000
H     11.89400000      5.48700000     -8.63800000
O     -5.89000000      8.78300000     -7.49900000
H     -6.60100000      8.42900000     -6.96400000
H     -5.67700000      9.62100000     -7.08800000
O      6.94600000      3.66900000      9.21300000
H      7.36700000      4.52900000      9.21000000
H      6.96500000      3.39600000     10.13000000
O    -13.56300000     -9.76500000     -6.71700000
H    -14.09400000     -9.07000000     -7.10700000
H    -13.09100000    -10.15000000     -7.45600000
O    -10.96600000     -3.41400000      1.77300000
H    -11.01700000     -4.03200000      2.50200000
H    -10.63700000     -2.60600000      2.16700000
O    -14.51600000     -9.99600000      2.77300000
H    -14.92100000     -9.50000000      2.06100000
H    -15.25100000    -10.26500000      3.32400000
O      1.64600000     -3.81600000      5.00500000
H      1.84200000     -3.07900000      5.58500000
H      0.69000000     -3.83300000      4.95600000
O     -2.98000000      6.79500000      2.90600000
H     -3.62300000      6.35400000      2.35100000
H     -2.78000000      6.15900000      3.59300000
O     11.25900000     -8.04300000      9.01200000
H     12.10300000     -8.16600000      9.44500000
H     10.69700000     -8.72200000      9.38500000
O     -8.68200000     -6.50000000      3.65400000
H     -8.23100000     -6.74500000      4.46300000
H     -9.42700000     -7.09900000      3.60500000
O    -11.26100000      5.65400000     -0.05100000
H    -10.63900000      5.33900000      0.60400000
H    -11.62500000      6.45400000      0.32900000
O     -6.30700000    -15.13700000     -3.96600000
H     -5.85000000    -15.03400000     -4.80000000
H     -7.21600000    -14.90500000     -4.15900000
O      4.10300000     -0.61200000     -2.09500000
H      3.48500000     -0.25800000     -1.45500000
H      4.36200000     -1.46000000     -1.73600000
O      4.80900000    -12.30000000     -5.57200000
H      4.96800000    -12.89300000     -6.30600000
H      4.41800000    -11.52300000     -5.97300000
O     -3.92600000    -12.22700000     -2.07200000
H     -4.10100000    -11.39000000     -2.50200000
H     -2.97400000    -12.25500000     -1.97800000
O    -17.65200000      4.28400000      1.32000000
H    -18.56400000      4.57000000      1.37300000
H    -17.55800000      3.94900000      0.42800000
O     -9.45500000     -0.20900000      2.14200000
H     -8.95400000      0.55000000      2.44000000
H     -8.80900000     -0.77000000      1.71300000
O     -7.91900000     -9.69400000     -2.85200000
H     -7.89200000     -8.99300000     -3.50400000
H     -8.84900000     -9.90100000     -2.76300000
O      0.72500000      3.57200000      5.79000000
H     -0.11200000      3.47500000      6.24500000
H      1.25500000      2.84100000      6.10700000
O      7.61800000     -5.54500000     -0.02800000
H      7.71500000     -4.79900000      0.56400000
H      7.97500000     -6.28700000      0.46100000
O    -11.31400000     10.91500000      5.45300000
H    -10.63300000     11.58800000      5.47900000
H    -11.55800000     10.78600000      6.36900000
O    -16.80100000      2.64400000      4.70400000
H    -16.35500000      2.55000000      5.54600000
H    -16.50600000      3.49200000      4.37000000
O     -5.58600000     15.83000000     -2.60400000
H     -4.88400000     15.24600000     -2.31700000
H     -6.39100000     15.35300000     -2.40300000
O    -14.99700000      2.77500000      6.80400000
H    -15.32500000      3.17300000      7.61000000
H    -14.32100000      3.37900000      6.49700000
O     15.75000000      2.77500000     -3.47400000
H     15.45000000      2.98000000     -4.35900000
H     14.95000000      2.75600000     -2.94800000
O     -0.56400000     -0.82500000      6.50600000
H      0.22000000     -0.30200000      6.34300000
H     -1.27300000     -0.18400000      6.55800000
O    -11.30600000      0.27700000     -5.51400000
H    -11.16400000      1.09400000     -5.03600000
H    -10.45600000      0.07600000     -5.90400000
O    -17.04700000     -5.61700000      1.94700000
H    -17.19000000     -5.48300000      1.01000000
H    -16.19700000     -5.21200000      2.12000000
O     -5.39300000     -1.62500000     -0.46700000
H     -6.24300000     -1.58200000     -0.02900000
H     -5.27000000     -0.75100000     -0.83900000
O      5.64700000      2.69400000     -6.00800000
H      6.33800000      2.52200000     -6.64700000
H      4.90000000      2.18200000     -6.31900000
O    -14.63300000     -3.90600000      2.21400000
H    -14.11200000     -4.33700000      1.53600000
H    -14.44300000     -2.97400000      2.10500000
O     -8.83900000      0.06600000     15.63300000
H     -8.85000000     -0.67900000     15.03200000
H     -8.01100000     -0.02000000     16.10600000
O     -9.69400000      5.04000000      1.93400000
H     -9.19600000      5.85700000      1.95600000
H     -9.29100000      4.49500000      2.61000000
O     18.22500000      0.45300000     -3.65700000
H     17.43400000     -0.01600000     -3.92600000
H     17.94500000      1.36400000     -3.56800000
O     -7.36200000     -4.51800000      0.43200000
H     -6.69300000     -5.20000000      0.48200000
H     -7.51500000     -4.26400000      1.34200000
O     10.43300000      7.44400000    -12.88100000
H      9.52500000      7.64800000    -13.10600000
H     10.46000000      6.48800000    -12.83900000
O    -10.63400000      4.09000000    -11.56800000
H    -11.52700000      3.88000000    -11.84200000
H    -10.12800000      4.08900000    -12.38100000
O     -5.99800000      1.20900000      5.16300000
H     -6.52400000      1.85900000      5.62900000
H     -5.63600000      0.65300000      5.85400000
O     -3.39400000      5.02600000     -0.52800000
H     -3.01500000      4.54300000     -1.26300000
H     -2.65600000      5.50400000     -0.15000000
O    -11.65500000      3.28100000     13.98700000
H    -12.09900000      2.50500000     14.33000000
H    -10.78000000      2.97300000     13.75100000
O    -11.32400000     -9.95300000      6.60900000
H    -11.63900000     -9.27000000      7.20100000
H    -10.38100000     -9.79800000      6.54500000
O      4.69900000     12.69900000     -1.04000000
H      4.37100000     13.15300000     -0.26400000
H      4.62500000     13.34300000     -1.74400000
O      8.70300000    -11.60200000     -2.23200000
H      8.28900000    -11.44000000     -1.38500000
H      8.02500000    -11.39200000     -2.87400000
O     -0.72200000      4.55100000     12.34600000
H     -0.85300000      3.93500000     11.62500000
H     -1.14400000      5.35800000     12.05000000
O     -4.65400000      7.13400000     -3.61500000
H     -5.13400000      6.39900000     -3.23300000
H     -4.32000000      7.62000000     -2.86100000
O     10.67200000      3.69000000     -1.97300000
H      9.85300000      4.06500000     -1.65000000
H     10.39800000      2.97700000     -2.55100000
O     12.48500000      1.26700000     11.60800000
H     12.63500000      2.02000000     11.03700000
H     12.38100000      0.52800000     11.00900000
O     -7.47500000     15.07100000      4.81700000
H     -7.86100000     14.99200000      3.94400000
H     -6.53800000     15.18200000      4.65500000
O     16.04900000     -0.74200000     -4.69500000
H     15.57100000     -0.86800000     -3.87500000
H     15.56300000     -0.05600000     -5.15300000
O      4.49200000     10.24800000      7.84000000
H      4.06900000     10.03100000      7.00900000
H      5.42000000     10.06500000      7.69200000
O    -10.60800000      1.71300000      0.08700000
H    -10.01700000      2.07700000     -0.57200000
H    -10.02700000      1.30700000      0.73100000
O    -10.60500000      6.26900000      9.11200000
H    -10.79700000      6.52200000     10.01500000
H     -9.75200000      5.83700000      9.16100000
O      0.88200000     14.60300000      2.80600000
H      1.58000000     15.14300000      3.17800000
H      0.09400000     15.13900000      2.89000000
O      1.85000000     13.20400000      7.07100000
H      1.92900000     12.89400000      6.16900000
H      2.73100000     13.49900000      7.30200000
O     -7.92800000     -6.39100000     10.30100000
H     -8.44000000     -7.10800000     10.67400000
H     -7.10300000     -6.79800000     10.03700000
O      6.83900000      6.87900000     -3.27700000
H      6.72300000      6.21300000     -3.95400000
H      7.07300000      7.67300000     -3.75900000
O     -0.70700000      8.63700000     13.02800000
H     -0.45400000      9.34500000     12.43500000
H     -0.56100000      8.99500000     13.90400000
O     -1.50000000     -5.69300000     -9.27700000
H     -1.37400000     -6.64000000     -9.21900000
H     -1.31900000     -5.37300000     -8.39400000
O    -11.63300000     -5.51000000      3.73400000
H    -12.39800000     -6.04000000      3.51200000
H    -10.96100000     -6.14800000      3.97300000
O      9.82700000     11.34500000     -9.07700000
H      9.63600000     10.81300000     -8.30400000
H      8.98600000     11.42300000     -9.52700000
O     -6.05500000      4.58800000     -0.18500000
H     -5.11300000      4.61500000     -0.35400000
H     -6.16700000      5.08700000      0.62400000
O     -0.28200000     -0.64200000     16.49900000
H      0.65300000     -0.62200000     16.29400000
H     -0.70700000     -0.83300000     15.66300000
O      3.17600000     -8.50500000      1.36800000
H      3.76200000     -9.24700000      1.21500000
H      3.76200000     -7.77400000      1.56300000
O     -0.91500000     -5.46600000     -6.31500000
H     -1.41600000     -4.99600000     -5.64800000
H     -0.20500000     -5.88600000     -5.83000000
O     -0.21600000     -4.41100000    -11.08200000
H      0.07100000     -3.62100000    -10.62400000
H     -0.62100000     -4.94900000    -10.40200000
O      2.18100000     16.34600000     -3.52700000
H      1.30600000     15.97600000     -3.40900000
H      2.15500000     17.17700000     -3.05300000
O      8.52200000     -4.41200000    -11.15100000
H      8.75000000     -4.09400000    -12.02500000
H      8.93800000     -5.27200000    -11.09200000
O      2.25700000     14.12600000     -5.71200000
H      2.38600000     14.74500000     -4.99400000
H      2.08500000     13.29000000     -5.27900000
O     -2.00500000     -8.53900000      2.17200000
H     -1.58500000     -7.98600000      1.51400000
H     -1.28900000     -8.81000000      2.74800000
O     -8.19800000     14.50100000     -2.81900000
H     -8.24300000     13.54700000     -2.77000000
H     -8.96300000     14.80300000     -2.32900000
O      6.72400000     -7.26000000     -5.85200000
H      6.13300000     -6.68900000     -5.36200000
H      6.78500000     -6.85600000     -6.71700000
O      9.13000000    -10.20200000    -11.18700000
H      9.06100000    -10.59800000    -10.31800000
H     10.04500000    -10.33000000    -11.43600000
O      2.28000000     -1.06200000     13.26700000
H      1.34200000     -1.21700000     13.37600000
H      2.45200000     -0.26800000     13.77400000
O     12.23100000      9.48500000     -5.64000000
H     13.18700000      9.52000000     -5.66100000
H     11.96400000      9.69800000     -6.53300000
O      1.36700000    -11.29700000     -3.14100000
H      1.91600000    -10.95100000     -3.84500000
H      1.94300000    -11.31600000     -2.37700000
O    -12.25900000      9.05400000     -7.89400000
H    -12.21100000      9.43200000     -7.01600000
H    -11.76600000      9.66400000     -8.44400000
O     -0.42400000     14.59400000     -4.09800000
H     -0.44500000     13.76200000     -3.62400000
H     -0.47800000     14.34400000     -5.02100000
O      6.45300000     -3.02400000     12.77700000
H      7.12100000     -2.41900000     13.09800000
H      5.65200000     -2.75900000     13.22900000
O     -0.96200000    -15.21200000     -2.67900000
H     -1.57800000    -15.60200000     -2.05800000
H     -0.38800000    -14.67000000     -2.13700000
O      8.66900000      0.16400000      6.20700000
H      9.48800000      0.02600000      6.68400000
H      8.02800000      0.37000000      6.88700000
O      8.06300000     14.01300000     -3.78800000
H      8.68900000     13.79000000     -4.47700000
H      7.31100000     13.44500000     -3.95600000
O      0.92200000     -8.35900000     14.24400000
H      0.61000000     -8.46100000     13.34500000
H      0.50900000     -7.55300000     14.55100000
O     -3.70200000      1.27600000     -6.28000000
H     -3.62900000      0.67300000     -7.02000000
H     -2.81800000      1.31100000     -5.91200000
O      5.63500000     -7.14900000    -12.24700000
H      5.60000000     -8.03300000    -12.61300000
H      4.79400000     -6.75800000    -12.48400000
O      6.75600000      5.08300000     13.31200000
H      5.96800000      4.66500000     12.96600000
H      6.44500000      5.90400000     13.69300000
O      6.29000000      2.21200000    -15.98900000
H      5.80700000      1.83400000    -16.72300000
H      5.67800000      2.83200000    -15.59300000
O      6.84000000     12.36200000     -9.29500000
H      6.85000000     12.89800000    -10.08800000
H      6.20200000     12.79000000     -8.72400000
O     -9.95900000     -0.71300000      5.21400000
H    -10.89200000     -0.78800000      5.01500000
H     -9.55400000     -0.47500000      4.38000000
O      1.66400000     10.12900000      6.67000000
H      1.63500000     11.08400000      6.60100000
H      2.25800000      9.85600000      5.97200000
O     -4.37900000     -7.90300000    -12.81600000
H     -4.09700000     -6.99300000    -12.90200000
H     -4.61100000     -7.99600000    -11.89200000
O    -11.40300000     10.59900000     -1.82400000
H    -10.94500000      9.76000000     -1.87400000
H    -11.95100000     10.52700000     -1.04200000
O      6.79100000    -10.81400000     13.20200000
H      6.03700000    -10.77400000     13.79000000
H      7.04300000     -9.90000000     13.07200000
O      5.63800000     -9.89300000    -13.17300000
H      4.88300000    -10.24400000    -13.64500000
H      6.39600000    -10.22800000    -13.65200000
O    -13.09100000      2.80500000     -0.48700000
H    -13.55900000      2.82700000      0.34800000
H    -12.16800000      2.88300000     -0.24600000
O     16.02400000     -1.76100000      0.25100000
H     16.68200000     -2.44100000      0.39700000
H     15.20600000     -2.24200000      0.12400000
O      7.90600000     -8.13700000     12.70100000
H      7.51200000     -7.39300000     13.15600000
H      8.83000000     -7.90200000     12.61400000
O     10.36900000      6.02000000      8.24700000
H     10.21500000      6.87200000      7.83800000
H     10.90000000      5.54100000      7.61000000
O     -0.46400000      1.86200000     11.61700000
H      0.20900000      1.29500000     11.24100000
H     -0.08600000      2.17100000     12.44000000
O     -1.51000000     -1.29400000     11.30500000
H     -2.15900000     -0.59300000     11.25000000
H     -1.16300000     -1.37000000     10.41700000
O      0.56400000      0.24500000    -14.38000000
H      0.40300000     -0.08800000    -15.26300000
H     -0.30300000      0.48500000    -14.05300000
O    -12.42000000    -12.49000000      0.00200000
H    -12.49600000    -12.59800000      0.95000000
H    -12.57700000    -11.55700000     -0.14600000
O     -4.41300000      8.86600000      4.41400000
H     -3.84300000      8.14800000      4.13800000
H     -4.09600000      9.62400000      3.92400000
O      5.05700000      1.34400000     13.44500000
H      5.28100000      0.46500000     13.75300000
H      5.89800000      1.79700000     13.38200000
O      5.46100000      7.93400000      0.36200000
H      5.23100000      7.25100000      0.99200000
H      5.13500000      7.60500000     -0.47600000
O      5.21600000      6.73100000    -11.38300000
H      5.33600000      7.64500000    -11.12800000
H      5.09500000      6.76100000    -12.33200000
O      3.18200000     -6.61400000     -8.35100000
H      3.84000000     -6.96900000     -8.94900000
H      2.47200000     -6.32300000     -8.92300000
O     -2.38700000     -2.31100000     17.59800000
H     -2.66700000     -2.06000000     18.47800000
H     -1.53200000     -1.89300000     17.49100000
O      7.36800000      6.35500000     10.83200000
H      7.11000000      6.26200000     11.74900000
H      8.26400000      6.68800000     10.86800000
O      1.40800000     -2.65900000     -9.36200000
H      0.86000000     -2.18200000     -8.73900000
H      2.22700000     -2.81300000     -8.89200000
O    -11.34400000     -7.73700000      8.36400000
H    -11.75100000     -6.87100000      8.34100000
H    -10.40500000     -7.55800000      8.43000000
O     -5.00900000     15.47000000      4.49200000
H     -4.60600000     16.28900000      4.77900000
H     -4.32800000     15.03400000      3.98000000
O      1.23200000     -7.85400000      8.09100000
H      1.75400000     -8.58300000      7.75600000
H      1.87200000     -7.26200000      8.48500000
O     -4.15400000      5.36400000     -5.82500000
H     -3.35100000      4.98400000     -5.46900000
H     -4.44100000      5.98600000     -5.15600000
O      9.09800000     -3.37500000    -13.66000000
H      9.47500000     -4.01700000    -14.26200000
H      8.84600000     -2.64100000    -14.22000000
O     -1.08000000     13.32100000     -6.55400000
H     -1.52900000     13.65700000     -7.33000000
H     -1.42500000     12.43500000     -6.44200000
O      4.46300000      1.37200000     10.03800000
H      3.61900000      1.34500000     10.48800000
H      4.98000000      0.68400000     10.45600000
O      5.61600000     -4.39000000    -15.05800000
H      5.39900000     -4.26000000    -14.13500000
H      5.81800000     -3.51300000    -15.38300000
O     -3.74200000    -14.22000000      6.59900000
H     -3.91200000    -13.59200000      5.89700000
H     -3.60400000    -15.05200000      6.14700000
O     -7.31000000      8.29400000     -4.97800000
H     -7.11600000      8.45800000     -4.05500000
H     -6.82100000      7.49800000     -5.18700000
O      7.17000000    -11.00800000     -4.31200000
H      7.43400000    -10.11200000     -4.10200000
H      6.30300000    -10.91600000     -4.70500000
O     -4.90700000     -3.76000000     16.11800000
H     -5.26900000     -4.64400000     16.06200000
H     -5.42800000     -3.33000000     16.79600000
O     -6.80400000      1.75100000    -10.91400000
H     -6.14900000      1.18700000    -11.32600000
H     -6.74300000      2.57700000    -11.39400000
O      7.78200000     14.29000000      0.17000000
H      7.20700000     14.83200000     -0.37200000
H      8.06400000     14.87200000      0.87600000
O     -9.75100000      0.35900000     11.45100000
H    -10.38700000      0.62000000     10.78600000
H     -9.52400000     -0.54300000     11.22600000
O    -15.95600000     -4.38600000     -2.81200000
H    -15.75300000     -3.64500000     -2.24100000
H    -15.10300000     -4.75300000     -3.04100000
O     14.92800000     -5.55000000      1.35700000
H     15.51500000     -5.25400000      2.05200000
H     15.43400000     -6.20800000      0.88000000
O    -16.05800000      5.05100000      3.48300000
H    -16.35100000      5.79200000      4.01300000
H    -16.61300000      5.08100000      2.70300000
O     11.38600000     -3.44300000     -8.28200000
H     10.64200000     -4.04500000     -8.29000000
H     11.37900000     -3.04200000     -9.15200000
O      1.90400000     -0.25000000     10.66900000
H      1.47900000     -0.97900000     10.21600000
H      2.36300000     -0.65900000     11.40300000
O      2.02200000     -5.13600000     -2.49000000
H      1.98500000     -5.83400000     -1.83600000
H      2.95800000     -4.98700000     -2.62900000
O     15.44800000     -7.82800000      6.36000000
H     15.65100000     -8.35500000      7.13300000
H     14.49100000     -7.79700000      6.33800000
O     -5.72700000      5.51100000      4.89300000
H     -5.22300000      4.83800000      5.35100000
H     -5.77200000      6.23900000      5.51200000
O    -13.92000000      7.26500000     -9.30900000
H    -13.17300000      7.06100000     -9.87100000
H    -13.53600000      7.42300000     -8.44700000
O      5.44800000    -13.78600000     -8.10200000
H      5.80100000    -13.83300000     -8.99000000
H      6.02700000    -14.34500000     -7.58400000
O     11.06200000      5.61100000      2.72900000
H     11.00700000      6.26600000      2.03300000
H     11.92200000      5.20800000      2.61200000
O      4.89900000     -6.17900000     -1.15100000
H      4.81000000     -6.24500000     -0.20000000
H      5.83600000     -6.28800000     -1.31200000
O      6.89200000      0.68500000     15.31600000
H      7.45000000      1.44000000     15.50400000
H      6.48400000      0.47400000     16.15500000
O      0.24600000      8.59100000     -1.35400000
H      1.11400000      8.37700000     -1.69500000
H      0.40100000      9.29800000     -0.72900000
O     -6.67100000     -4.39500000     -9.59700000
H     -6.33200000     -3.57000000     -9.94500000
H     -5.95400000     -5.01800000     -9.71600000
O     11.05300000     12.46200000     -2.59600000
H     11.38600000     12.75100000     -3.44500000
H     11.58400000     11.69700000     -2.37800000
O      7.70700000     -3.66300000     -4.69400000
H      8.65300000     -3.75900000     -4.79700000
H      7.34800000     -3.88800000     -5.55200000
O     10.23000000      6.68700000     13.56600000
H      9.51300000      6.59500000     12.93900000
H     10.96100000      6.21800000     13.16400000
O     11.15900000     -8.72500000      4.98200000
H     11.19500000     -9.10100000      4.10200000
H     10.22500000     -8.62100000      5.16000000
O      9.62600000     -9.55500000     10.48900000
H      9.01400000     -9.21600000     11.14300000
H      9.57000000    -10.50600000     10.57900000
O      4.86100000     -8.91500000     -2.48100000
H      5.19500000     -8.41300000     -3.22400000
H      4.67100000     -8.25600000     -1.81300000
O     -8.86600000      0.41600000     -6.75700000
H     -8.85500000     -0.45100000     -7.16300000
H     -8.19400000      0.90900000     -7.22700000
O     -1.16800000    -10.80700000     -7.15700000
H     -1.50300000    -11.20800000     -6.35500000
H     -0.41700000    -10.28600000     -6.86900000
O      0.14700000     -7.47400000      4.62900000
H      0.96500000     -7.00800000      4.80200000
H      0.25600000     -7.82800000      3.74600000
O    -10.21600000     -1.37200000     -2.28100000
H     -9.30000000     -1.65100000     -2.27300000
H    -10.71000000     -2.17700000     -2.43600000
O     13.02400000     -4.47200000    -10.92900000
H     13.23500000     -4.54900000    -11.85900000
H     12.96000000     -3.53000000    -10.77400000
O     -0.14100000    -11.68900000    -12.25100000
H     -0.11200000    -11.80500000    -11.30100000
H      0.32300000    -12.45000000    -12.59900000
O    -13.35600000      6.63700000     -5.90900000
H    -13.15000000      6.21800000     -5.07400000
H    -12.92200000      7.48900000     -5.86300000
O     -6.11100000     -9.31100000    -14.49900000
H     -5.56000000     -8.70400000    -14.00500000
H     -5.61700000    -10.13100000    -14.50700000
O    -11.44300000      2.92100000     -4.38900000
H    -10.94900000      3.22600000     -3.62800000
H    -12.32500000      2.76000000     -4.05400000
O     -7.66500000     -2.27500000     -2.32800000
H     -6.90100000     -1.72900000     -2.51500000
H     -7.32300000     -2.99200000     -1.79400000
O     -2.86100000     10.68600000     -3.18300000
H     -3.75800000     10.78800000     -3.50300000
H     -2.85400000      9.82700000     -2.76000000
O     -5.58400000    -13.20500000      0.18200000
H     -4.82800000    -12.83100000     -0.27200000
H     -6.26000000    -13.26800000     -0.49300000
O     -6.14800000    -12.35100000    -11.21900000
H     -6.94300000    -12.84300000    -11.42500000
H     -5.68000000    -12.29300000    -12.05300000
O     -2.41800000      6.82000000     -7.72200000
H     -3.11300000      6.16200000     -7.71500000
H     -1.60700000      6.31200000     -7.69000000
O    -15.14200000      8.12100000      2.01700000
H    -16.05200000      8.30600000      1.78600000
H    -14.95100000      8.72400000      2.73600000
O      2.11900000     -6.49500000     11.39500000
H      2.88300000     -6.44200000     11.96900000
H      1.90700000     -5.58400000     11.19300000
O     -5.19200000      1.28500000      2.00800000
H     -5.84000000      1.53400000      1.34900000
H     -5.50800000      1.68500000      2.81800000
O     11.16800000     -0.77100000     -1.62600000
H     10.62400000     -1.30300000     -1.04500000
H     11.86900000     -1.36000000     -1.90400000
O     -1.90600000     11.46400000     13.52800000
H     -2.22700000     12.23100000     14.00400000
H     -0.99600000     11.67500000     13.32200000
O    -14.40100000      0.98100000     10.10600000
H    -14.47500000      0.47400000      9.29700000
H    -13.46000000      1.11800000     10.21800000
O      3.14400000    -10.98400000    -11.05200000
H      2.75500000    -10.20400000    -10.65700000
H      4.08400000    -10.88800000    -10.89800000
O    -10.65000000     -8.17700000      4.38200000
H    -11.04400000     -9.00900000      4.12200000
H    -10.14900000     -8.38500000      5.17000000
O      0.06300000      6.02100000    -15.01600000
H      0.70700000      6.67600000    -15.28500000
H      0.21000000      5.91000000    -14.07700000
O    -15.62800000     -5.26400000      4.49200000
H    -15.19700000     -4.81000000      3.76700000
H    -16.06100000     -4.56800000      4.98600000
O      2.34400000    -11.62700000     -0.35500000
H      3.20800000    -11.23400000     -0.47600000
H      2.29400000    -11.81300000      0.58300000
O      2.37700000     16.42800000      5.59600000
H      1.47500000     16.70400000      5.76000000
H      2.89500000     16.90300000      6.24600000
O     -7.62800000     -1.87700000      0.78600000
H     -7.88800000     -2.41500000      0.03900000
H     -7.71600000     -2.45700000      1.54200000
O     -2.55200000      5.90700000     10.64500000
H     -2.57400000      6.62100000     10.00800000
H     -3.10500000      6.21200000     11.36500000
O      6.92600000    -15.43300000     -0.33300000
H      7.34800000    -15.36000000     -1.18900000
H      6.20500000    -14.80300000     -0.36600000
O      0.83300000     -8.97000000      2.66500000
H      0.76900000     -9.83600000      2.26200000
H      1.69700000     -8.65000000      2.40700000
O    -13.28900000      5.01100000      3.49300000
H    -13.00800000      5.14400000      2.58800000
H    -14.23500000      4.88000000      3.43400000
O     12.60500000    -11.34500000     -1.92100000
H     12.06500000    -11.71000000     -2.62200000
H     13.50200000    -11.57700000     -2.16400000
O      6.71200000     -6.78800000     14.55700000
H      7.06600000     -5.97600000     14.92000000
H      6.71700000     -7.40100000     15.29200000
O     -6.05400000      2.27600000    -14.24500000
H     -5.68700000      2.90300000    -14.86900000
H     -6.44700000      1.59600000    -14.79200000
O     -4.55300000    -11.21300000      9.79200000
H     -3.86500000    -11.63600000     10.30500000
H     -5.32500000    -11.76100000      9.92800000
O      4.34700000     -8.85000000     10.25000000
H      3.62000000     -9.22800000     10.74600000
H      4.29900000     -7.91200000     10.43500000
O    -10.25100000     -9.07700000      0.47700000
H     -9.44400000     -8.58400000      0.62400000
H    -10.87500000     -8.42600000      0.15600000
O    -14.80700000    -10.84100000     -3.48800000
H    -14.53300000     -9.93800000     -3.65100000
H    -15.71900000    -10.87000000     -3.77500000
O      6.66200000      5.35100000     -5.38300000
H      7.44900000      5.39700000     -5.92600000
H      6.34800000      4.45300000     -5.49400000
O      4.18500000     -2.99300000     -5.04100000
H      3.54600000     -2.29600000     -5.18600000
H      4.98800000     -2.67000000     -5.45000000
O     -5.91700000     -1.07000000     10.40600000
H     -6.69400000     -0.68900000      9.99700000
H     -6.22400000     -1.89500000     10.78200000
O     -4.83100000     -3.59900000      8.39400000
H     -5.02600000     -3.34700000      9.29700000
H     -4.22900000     -4.33800000      8.47700000
O      0.31500000    -14.40000000      6.12900000
H      1.15800000    -14.02000000      6.37500000
H     -0.33100000    -13.75200000      6.40900000
O      2.37800000    -13.11200000      7.34600000
H      2.56100000    -13.33800000      8.25800000
H      3.17200000    -13.36000000      6.87400000
O      0.27400000     -1.90400000      9.10100000
H     -0.11600000     -1.16900000      8.62700000
H     -0.03600000     -2.68000000      8.63500000
O     -9.38700000     -6.64800000     -2.83900000
H     -8.57700000     -6.73500000     -3.34200000
H     -9.09600000     -6.43700000     -1.95200000
O     -8.87500000     -4.62900000     -7.46000000
H     -8.24600000     -4.80600000     -8.15900000
H     -8.33500000     -4.48800000     -6.68200000
O    -14.96200000      6.81600000     -1.46300000
H    -14.94900000      7.31700000     -0.64800000
H    -15.86000000      6.49200000     -1.53100000
O     -0.42600000     -6.46100000     15.25500000
H     -0.05100000     -6.60500000     16.12400000
H     -1.13900000     -5.83900000     15.40200000
O     11.99600000      0.27900000     -8.70000000
H     11.29700000      0.92300000     -8.81400000
H     12.74100000      0.78900000     -8.38200000
O      7.97400000     11.76500000     -6.41000000
H      8.34900000     10.90800000     -6.61000000
H      8.73100000     12.34500000     -6.32900000
O      0.96400000     -4.99900000      0.86000000
H      1.61500000     -5.06800000      1.55900000
H      1.07700000     -4.11400000      0.51400000
O     -3.27700000     -0.81100000     -8.18500000
H     -2.75700000     -1.48600000     -7.75000000
H     -2.73000000     -0.52000000     -8.91500000
O      3.38700000      1.32200000     -7.05800000
H      2.65900000      1.56900000     -7.62900000
H      3.92200000      0.73500000     -7.59200000
O      9.75400000     -5.60000000     -7.63100000
H     10.12600000     -6.45700000     -7.84200000
H      9.90800000     -5.49700000     -6.69200000
O      2.68900000     11.37300000     12.71000000
H      1.95800000     10.98200000     12.23200000
H      2.91400000     12.15500000     12.20600000
O     -5.46200000     -0.06100000     -3.15500000
H     -5.08900000      0.76400000     -2.84600000
H     -6.16200000      0.20200000     -3.75300000
O     -1.96100000      0.61600000     -9.93200000
H     -1.73900000      1.32400000     -9.32600000
H     -2.42600000      1.05000000    -10.64700000
O     -6.66800000      7.52100000      7.07400000
H     -7.31200000      7.94600000      7.64000000
H     -5.95200000      7.28300000      7.66300000
O     12.31500000      2.43300000      8.00100000
H     12.56000000      2.68300000      7.11000000
H     11.39500000      2.17500000      7.93300000
O     -2.09200000     -3.95800000     -4.37500000
H     -1.21000000     -3.61300000     -4.23300000
H     -2.59100000     -3.66000000     -3.61500000
O    -10.49300000      3.40000000     -7.10600000
H     -9.65000000      2.94600000     -7.12900000
H    -10.67200000      3.52600000     -6.17400000
O      8.82700000     -3.81900000     11.27400000
H      7.99300000     -3.71800000     11.73200000
H      9.45900000     -4.01100000     11.96700000
O      5.87400000      1.36400000      3.95600000
H      5.93700000      0.82400000      3.16800000
H      6.44100000      0.92700000      4.59100000
O     -6.68300000     -2.02000000    -11.70700000
H     -7.58400000     -2.06600000    -11.38600000
H     -6.75700000     -2.17100000    -12.64900000
O      2.66300000      7.82200000     -3.15100000
H      3.12200000      8.59400000     -3.48300000
H      3.34500000      7.30300000     -2.72600000
O     -5.66400000     -6.75100000     12.46100000
H     -4.71900000     -6.63700000     12.55700000
H     -5.80700000     -6.78600000     11.51600000
O    -10.91700000    -14.09700000     -2.49700000
H    -10.55300000    -14.00400000     -1.61700000
H    -11.67100000    -13.50700000     -2.50900000
O     10.73900000      6.59200000     -3.03200000
H     10.14700000      6.26300000     -2.35500000
H     10.89600000      5.83700000     -3.59900000
O     -4.40800000      0.15900000    -15.97500000
H     -3.77300000      0.79400000    -15.64200000
H     -4.42800000     -0.53000000    -15.31100000
O     -1.62200000     -2.30800000    -15.97200000
H     -2.04900000     -1.57800000    -15.52300000
H     -1.40900000     -2.92700000    -15.27400000
O     14.46100000      9.19600000     -1.80700000
H     15.41500000      9.12500000     -1.84500000
H     14.14600000      8.51000000     -2.39600000
O     -7.65000000     -1.52700000      6.41700000
H     -7.02600000     -1.91900000      5.80600000
H     -8.44000000     -1.38700000      5.89500000
O     -4.41100000    -15.53100000     -7.57500000
H     -4.06300000    -15.57300000     -8.46600000
H     -4.37400000    -16.43500000     -7.26200000
O      3.69000000      5.64700000      9.81400000
H      3.15700000      6.33800000     10.20900000
H      4.04600000      6.04400000      9.01900000
O     12.68600000      1.35400000      5.44100000
H     13.40300000      1.89900000      5.11600000
H     11.92500000      1.62800000      4.92900000
O      0.38000000      8.83700000    -12.02500000
H      0.88800000      9.53600000    -11.61300000
H     -0.53300000      9.07800000    -11.86400000
O     -3.29200000    -16.69200000     -3.31200000
H     -2.80600000    -16.14800000     -3.93200000
H     -3.71900000    -16.06600000     -2.72800000
O     12.09500000      2.96400000      1.45600000
H     12.51100000      3.05700000      0.59900000
H     11.68600000      2.09900000      1.43200000
O      8.34700000     -0.96500000     -7.53500000
H      8.74200000     -1.40300000     -8.28900000
H      9.08100000     -0.79600000     -6.94500000
O     15.76500000      7.56300000      3.35900000
H     14.93200000      7.26800000      2.99100000
H     16.16900000      6.76700000      3.70400000
O      0.92500000     -9.01000000    -13.67100000
H      0.14100000     -9.47500000    -13.37800000
H      0.72800000     -8.75300000    -14.57200000
O    -11.39800000     -3.97700000      5.96900000
H    -11.59600000     -4.44100000      5.15500000
H    -11.47300000     -3.05100000      5.74200000
O      4.48100000    -13.94600000     -0.35700000
H      4.41100000    -13.00500000     -0.51700000
H      3.63700000    -14.18800000      0.02300000
O    -12.11100000      9.50000000     -4.92300000
H    -11.41800000      8.85300000     -4.78900000
H    -12.79900000      9.24500000     -4.30900000
O     -9.22000000     13.12000000      5.80600000
H     -9.92700000     13.65300000      5.44200000
H     -8.46800000     13.71100000      5.84200000
O     16.59900000     -4.85400000      3.36300000
H     16.41800000     -3.92600000      3.51100000
H     16.68400000     -5.22500000      4.24100000
O     -0.35100000     11.76000000      8.03700000
H     -0.51400000     12.03500000      8.93900000
H      0.30700000     12.37600000      7.71400000
O      5.97100000     -0.98800000     11.08500000
H      6.48500000     -1.67500000     10.66000000
H      5.80300000     -1.32400000     11.96500000
O      1.03200000    -17.72400000     -5.72700000
H      0.65900000    -18.32200000     -5.08000000
H      0.49600000    -16.93400000     -5.66000000
O      4.40500000     -9.75100000      6.23600000
H      5.20800000    -10.26500000      6.15200000
H      4.70600000     -8.84500000      6.31100000
O      9.96700000     -5.32000000     -4.95300000
H     10.21200000     -6.22400000     -4.75900000
H     10.27600000     -4.82000000     -4.19700000
O     -7.61800000     12.00800000      0.10000000
H     -7.33800000     12.63500000      0.76600000
H     -8.23600000     11.43600000      0.55500000
O     -8.92200000     -6.55100000      7.87200000
H     -8.86500000     -5.68700000      7.46200000
H     -8.58300000     -6.41900000      8.75700000
O     15.04300000      3.55900000     -5.97800000
H     15.10500000      2.69900000     -6.39300000
H     15.68500000      4.09600000     -6.44300000
O     10.66500000    -13.37000000      5.33900000
H     10.44400000    -14.11400000      5.89800000
H      9.85700000    -12.85800000      5.29100000
O      9.78700000     11.24400000      7.64600000
H      9.21700000     11.32500000      6.88100000
H     10.37400000     11.99900000      7.58700000
O    -17.57500000     -1.86400000      0.88600000
H    -16.62200000     -1.77500000      0.87600000
H    -17.89800000     -0.97200000      1.01000000
O     -4.34900000      7.02500000    -10.05400000
H     -4.74400000      6.21600000     -9.72900000
H     -4.11700000      7.51300000     -9.26300000
O      1.29600000     -4.10000000     10.37400000
H      0.97100000     -3.20000000     10.39600000
H      1.11000000     -4.40000000      9.48400000
O    -13.26200000     -5.90400000     -3.26100000
H    -13.06800000     -4.97300000     -3.37100000
H    -12.55400000     -6.35300000     -3.72200000
O     -9.00200000     -0.45200000    -11.36700000
H     -8.41500000     -0.17800000    -12.07100000
H     -9.16600000      0.34700000    -10.86700000
O      2.36200000     16.38800000     -7.51400000
H      1.87000000     15.65500000     -7.14600000
H      1.75900000     16.79300000     -8.13700000
O     -1.46800000     12.59900000     10.41300000
H     -2.32000000     12.45100000     10.82300000
H     -1.42300000     13.54700000     10.28900000
O     -7.54300000     13.75300000     -5.60900000
H     -7.56600000     13.83800000     -4.65600000
H     -8.44700000     13.55300000     -5.85400000
O      0.90800000     -1.19600000     -6.86100000
H      0.70900000     -0.26400000     -6.95100000
H      1.41700000     -1.25500000     -6.05300000
O    -13.68500000    -11.26800000      6.71700000
H    -12.89000000    -10.76900000      6.52600000
H    -13.37000000    -12.14200000      6.94700000
O     10.00300000     -4.80600000     13.77300000
H     10.05500000     -5.75800000     13.69100000
H      9.74400000     -4.65600000     14.68200000
O     -3.26600000    -10.98700000      1.59000000
H     -2.74500000    -10.22000000      1.82700000
H     -3.54400000    -10.81900000      0.69000000
O      8.98600000     10.92600000     -1.93100000
H      9.43100000     10.12800000     -2.21600000
H      9.51200000     11.63700000     -2.29600000
O     -9.23700000     10.10500000     -8.02100000
H     -8.45300000     10.61500000     -8.22200000
H     -9.22900000      9.39000000     -8.65800000
O      9.54100000      1.73400000     11.56500000
H      9.77600000      2.60500000     11.24500000
H     10.34900000      1.39300000     11.94800000
O     -3.93800000     -5.06800000    -10.37100000
H     -3.75300000     -4.89700000    -11.29400000
H     -3.07700000     -5.19100000     -9.97300000
O    -15.87200000      5.47400000     -6.16100000
H    -15.16100000      6.11500000     -6.14900000
H    -15.44600000      4.64800000     -6.39300000
O     -7.22800000     -7.36200000     -9.56900000
H     -7.72000000     -8.18100000     -9.52500000
H     -6.49400000     -7.55400000    -10.15300000
O     -4.89200000     -1.86100000    -14.23900000
H     -5.79500000     -2.15100000    -14.36400000
H     -4.38300000     -2.39000000    -14.85300000
O     -8.80900000    -11.49000000      0.57500000
H     -9.11400000    -11.85400000      1.40600000
H     -9.12700000    -10.58800000      0.57600000
O     -9.03900000     -7.50200000    -11.99400000
H     -8.62400000     -8.26800000    -12.39100000
H     -9.38800000     -7.82300000    -11.16300000
O     -0.53500000      4.85100000     -6.23700000
H     -0.30000000      5.31500000     -5.43300000
H      0.30300000      4.56700000     -6.60200000
O     -1.82800000     -9.10400000    -13.05700000
H     -2.49900000     -8.42200000    -13.03500000
H     -2.20300000     -9.79100000    -13.60900000
O    -10.44600000      8.99800000    -10.89300000
H    -11.15100000      8.46900000    -10.52100000
H     -9.64400000      8.54700000    -10.63100000
O    -13.02200000     -9.92500000     -0.53600000
H    -13.94100000     -9.79700000     -0.29900000
H    -12.68900000     -9.04100000     -0.68800000
O      9.55400000      2.51300000     -6.38400000
H      9.10400000      3.23800000     -6.81700000
H      8.85500000      1.89900000     -6.15500000
O      3.27900000     13.84600000      1.33000000
H      2.38800000     14.09200000      1.57800000
H      3.79400000     14.64100000      1.46700000
O     14.38800000      1.24300000     -9.65700000
H     15.30900000      1.50000000     -9.71200000
H     14.41200000      0.31000000     -9.44600000
O     -4.06500000      5.19900000     14.95400000
H     -4.64600000      5.88800000     14.63200000
H     -3.42700000      5.07600000     14.25100000
O      3.24000000     -5.89200000     16.78200000
H      4.10800000     -5.60900000     17.07000000
H      2.66800000     -5.15000000     16.98100000
O    -12.21500000      3.32100000      5.69400000
H    -11.67000000      4.08200000      5.89600000
H    -12.75400000      3.60100000      4.95400000
O     13.19500000      3.90500000      4.00300000
H     12.90700000      3.47000000      3.20000000
H     14.13400000      4.04300000      3.87700000
O      3.24100000     -0.13300000    -14.54600000
H      2.40200000     -0.46200000    -14.22400000
H      3.03800000      0.73300000    -14.90100000
O      5.12800000     -5.40900000     -4.45400000
H      5.73900000     -5.23100000     -3.73900000
H      4.66400000     -4.58200000     -4.58500000
O     -2.25200000     15.10200000      4.87300000
H     -2.35000000     14.40600000      4.22300000
H     -2.06200000     14.64300000      5.69000000
O     -7.05600000      2.17100000     -8.14900000
H     -6.96700000      1.82600000     -9.03700000
H     -6.20900000      1.99600000     -7.73900000
O     17.50700000     -3.38800000     -2.43800000
H     16.64800000     -3.26600000     -2.84200000
H     17.34600000     -3.99100000     -1.71200000
O    -12.67600000     -0.03100000     -1.50900000
H    -11.79800000     -0.38200000     -1.36400000
H    -12.75300000      0.68800000     -0.88200000
O    -17.43000000     -0.84500000     -2.04200000
H    -16.97900000     -1.25100000     -1.30200000
H    -16.73300000     -0.64000000     -2.66500000
O     -6.71100000     10.98300000    -11.85300000
H     -7.02700000     10.31800000    -12.46500000
H     -5.76400000     10.84800000    -11.82200000
O    -13.74500000     12.33700000     -2.78900000
H    -13.37500000     13.11400000     -3.20800000
H    -12.98300000     11.82800000     -2.51400000
O    -14.82200000     -0.30700000      3.23400000
H    -15.59300000      0.01300000      2.76700000
H    -14.08100000     -0.00700000      2.70700000
O      8.72500000     -8.94000000      0.40700000
H      9.45700000     -9.26000000      0.93500000
H      8.43600000     -8.14500000      0.85500000
O      2.55200000    -11.59100000     -7.05100000
H      1.73800000    -11.58400000     -7.55300000
H      3.01000000    -10.79600000     -7.32600000
O     -2.01800000      3.11700000     -7.89100000
H     -2.96600000      2.98600000     -7.87800000
H     -1.84500000      3.69200000     -7.14600000
O     10.16900000      0.98300000     -3.39500000
H      9.48000000      0.49700000     -3.84800000
H     10.42000000      0.41700000     -2.66400000
O      1.85700000      6.89000000      1.65000000
H      2.78800000      6.82400000      1.86100000
H      1.47100000      6.09300000      2.01300000
O     -7.89700000      2.23400000     10.21000000
H     -7.34500000      1.56500000      9.80400000
H     -8.42100000      1.75400000     10.85200000
O     -3.70300000     -9.92800000      7.34600000
H     -3.76900000    -10.26900000      8.23800000
H     -2.76300000     -9.82000000      7.20000000
O     10.39100000    -14.29400000      2.03000000
H     11.25900000    -13.89200000      2.08100000
H     10.34700000    -14.65800000      1.14600000
O     10.21600000      0.63200000      1.38100000
H     10.00500000      0.22500000      2.22100000
H      9.55900000      0.28700000      0.77600000
O      2.35800000     -1.19600000     -4.14800000
H      2.23200000     -0.26100000     -4.31100000
H      3.07700000     -1.23400000     -3.51700000
O     13.66900000      7.21900000     -3.46600000
H     13.55300000      7.75000000     -4.25400000
H     14.40400000      6.64200000     -3.67200000
O      0.82900000     -8.07800000    -16.20900000
H      1.16700000     -7.22000000    -16.46500000
H      0.00300000     -8.16200000    -16.68500000
O     -2.36900000     -8.48900000     -8.20500000
H     -1.49800000     -8.87600000     -8.29300000
H     -2.90000000     -9.18200000     -7.81300000
O      8.18800000      4.51800000     -0.82700000
H      7.89700000      4.66000000      0.07400000
H      7.37800000      4.43800000     -1.33100000
O     -4.96600000      6.09300000    -12.38300000
H     -4.90000000      6.54000000    -11.53900000
H     -4.89500000      6.79400000    -13.03200000
O      2.57300000    -14.26800000     -7.68300000
H      3.45400000    -14.55000000     -7.92500000
H      2.60800000    -13.31200000     -7.72100000
O     -3.25000000     -3.08800000      4.50000000
H     -3.42300000     -2.58500000      3.70400000
H     -3.98200000     -3.70200000      4.55900000
O     -2.61600000    -12.83600000     11.12300000
H     -2.45500000    -13.71900000     11.45700000
H     -2.23800000    -12.25700000     11.78500000
O     -0.66200000     -7.31400000      0.00700000
H      0.18100000     -7.64200000      0.32000000
H     -0.56400000     -6.36100000      0.01100000
O     -4.68500000     -4.63800000    -13.28200000
H     -5.46400000     -4.14600000    -13.02400000
H     -4.47300000     -4.31000000    -14.15600000
O      4.96700000     -1.44800000     17.08800000
H      4.74300000     -0.54700000     17.32400000
H      4.36900000     -1.98600000     17.60700000
O    -10.53300000    -10.64200000     -2.19100000
H    -11.36400000    -10.59200000     -1.71800000
H     -9.87800000    -10.79200000     -1.50900000
O     -2.63600000     11.41600000      0.48100000
H     -3.23600000     11.71000000     -0.20500000
H     -3.17200000     10.86100000      1.04700000
O     -0.47400000     12.11700000     -2.94400000
H     -1.33100000     11.87400000     -3.29300000
H      0.12700000     11.46800000     -3.31100000
O      3.76100000     -3.60000000     -8.23000000
H      4.41400000     -3.28900000     -8.85700000
H      4.04200000     -4.49000000     -8.01500000
O      1.95300000     -3.90000000    -15.99500000
H      1.16800000     -3.39000000    -15.79500000
H      2.33600000     -4.09500000    -15.14000000
O     -6.05900000     -7.38400000     -7.11500000
H     -6.47900000     -7.36800000     -7.97500000
H     -5.53400000     -6.58300000     -7.09100000
O      7.85200000    -15.46800000     -2.93500000
H      8.58100000    -14.86000000     -3.06300000
H      7.07000000    -14.94400000     -3.10700000
O      5.21000000      5.84800000      6.92600000
H      4.42900000      6.03400000      6.40500000
H      5.24000000      4.89300000      6.98000000
O    -13.87400000      8.66000000      6.85300000
H    -13.67700000      7.73700000      7.01400000
H    -13.06300000      9.11900000      7.07000000
O     -2.64300000     -8.24700000     -5.16600000
H     -2.07900000     -8.38400000     -5.92700000
H     -2.03500000     -8.14700000     -4.43300000
O     14.11100000      6.20300000      1.72700000
H     13.50600000      6.02300000      1.00800000
H     14.79800000      5.54300000      1.63200000
O      5.57000000    -13.99300000     -3.32400000
H      5.47600000    -13.34200000     -4.02000000
H      4.67200000    -14.23700000     -3.10100000
O    -14.35700000      0.01100000    -11.58100000
H    -14.81300000     -0.77500000    -11.28200000
H    -13.45000000     -0.27100000    -11.70200000
O     -3.16000000    -14.58800000     -5.22600000
H     -3.37300000    -13.69000000     -4.97300000
H     -3.40100000    -14.64000000     -6.15000000
O     -8.95300000    -14.50900000     -4.90700000
H     -9.50000000    -14.17500000     -4.19600000
H     -8.89100000    -13.78000000     -5.52400000
O     -3.62300000     -3.07200000     12.28900000
H     -2.88300000     -2.51800000     12.04100000
H     -4.22400000     -2.48100000     12.74300000
O      4.17000000      6.81300000      2.95600000
H      4.46800000      5.94200000      3.21700000
H      4.56400000      7.40300000      3.59800000
O    -13.88300000      0.33400000      7.27100000
H    -14.71400000     -0.14100000      7.27400000
H    -14.12600000      1.24100000      7.08800000
O     -2.27800000      8.54600000      0.93800000
H     -1.42400000      8.93700000      1.12500000
H     -2.47700000      8.02400000      1.71500000
O     -1.61200000     18.09300000      1.45800000
H     -0.99900000     17.67900000      0.85100000
H     -2.47200000     17.95700000      1.06000000
O      1.55000000      2.58000000    -16.86200000
H      1.46100000      3.36600000    -17.40200000
H      0.65100000      2.28400000    -16.71900000
O     -9.05500000      4.18200000     12.46100000
H     -8.71100000      3.96700000     11.59400000
H     -8.85000000      3.41500000     12.99600000
O      8.96000000     -0.54100000      3.41000000
H      8.91100000     -0.23900000      4.31700000
H      9.37800000     -1.40000000      3.46700000
O      4.44500000      4.37900000     12.29100000
H      3.56100000      4.29600000     12.65000000
H      4.31000000      4.65800000     11.38500000
O      5.03000000     -0.92600000    -11.89900000
H      5.90800000     -0.60500000    -11.69100000
H      4.73500000     -0.36700000    -12.61800000
O     -3.59600000     14.22600000     -5.41100000
H     -2.76700000     14.05900000     -5.85900000
H     -3.90800000     15.05100000     -5.78300000
O     -8.17800000      1.93400000      3.36400000
H     -7.88500000      2.15000000      2.47800000
H     -7.81200000      2.62700000      3.91300000
O     -1.84800000     12.03700000    -11.71200000
H     -1.69000000     12.24900000    -10.79200000
H     -1.72400000     11.08900000    -11.76300000
O      4.69400000     -9.65300000     -6.36700000
H      4.09000000     -8.91800000     -6.26000000
H      5.52100000     -9.24800000     -6.62600000
O     -0.55100000      5.24400000      2.00000000
H      0.04400000      4.85600000      2.64100000
H     -1.12800000      5.80500000      2.51800000
O     -6.13500000    -14.65600000      4.43100000
H     -5.96400000    -13.86200000      3.92600000
H     -6.39800000    -15.30400000      3.77600000
O     12.02400000     -2.42400000      5.24100000
H     11.73700000     -3.32200000      5.07500000
H     12.44800000     -2.15400000      4.42700000
O      9.91000000     13.44000000     -5.65900000
H     10.82100000     13.23300000     -5.44800000
H      9.89300000     14.39400000     -5.73400000
O     11.81600000     -0.48400000      7.32000000
H     12.00200000     -1.29200000      6.84100000
H     12.18100000      0.21000000      6.77200000
O     -7.94500000      5.70100000     -1.88900000
H     -7.52200000      5.07200000     -1.30500000
H     -7.55400000      5.53300000     -2.74700000
O      0.89600000     -0.45800000    -17.61800000
H      0.66700000     -1.00900000    -18.36700000
H      0.23000000      0.22900000    -17.61300000
O     -1.39000000     -2.61500000     -7.11100000
H     -1.16700000     -3.51800000     -6.88500000
H     -0.60900000     -2.11100000     -6.88000000
O     -8.80600000     -1.79900000     -8.32200000
H     -8.93600000     -2.71400000     -8.07200000
H     -7.89500000     -1.75700000     -8.61100000
O     -3.11700000      2.88600000     12.89300000
H     -2.22200000      3.19500000     13.03500000
H     -3.31000000      2.34900000     13.66100000
O     -0.54800000     13.40100000     -0.44000000
H     -0.44800000     13.06100000     -1.32900000
H     -1.11000000     12.76200000     -0.00100000
O     -0.18800000     -0.99600000    -11.23600000
H     -0.78300000     -0.55800000    -10.62700000
H      0.68400000     -0.83400000    -10.87700000
O     -6.93900000    -12.27500000     -2.05700000
H     -6.40900000    -12.43000000     -2.83900000
H     -7.23900000    -11.37100000     -2.14600000
O     16.37000000     -5.41100000      6.06500000
H     15.68200000     -4.92700000      6.52200000
H     16.11400000     -6.32900000      6.15100000
O     -5.91100000     -1.52200000     -9.18400000
H     -6.00500000     -1.42500000    -10.13100000
H     -4.96900000     -1.44700000     -9.02800000
O     11.12700000     10.11900000      1.52300000
H     10.90100000      9.23000000      1.24800000
H     10.37400000     10.64900000      1.26200000
O      0.31600000     10.52000000     11.14100000
H      0.97700000     10.58500000     10.45100000
H     -0.31800000     11.20500000     10.93000000
O      2.11400000    -10.88200000     10.27100000
H      1.35000000    -11.43100000     10.09500000
H      2.41000000    -10.59900000      9.40500000
O     -9.47400000    -14.24300000      0.05600000
H     -9.92300000    -14.26400000      0.90100000
H     -9.15900000    -13.34300000     -0.02600000
O     16.93300000      0.45900000      5.63600000
H     16.31900000      0.64400000      6.34700000
H     17.77700000      0.34000000      6.07200000
O     -3.28400000     -5.88000000      8.22300000
H     -2.91700000     -6.26000000      7.42400000
H     -2.74800000     -6.24300000      8.92800000
O      3.85200000     11.39900000      2.35700000
H      4.53900000     11.10700000      1.75800000
H      3.76400000     12.33600000      2.18100000
O    -11.33000000      6.45700000    -10.21400000
H    -10.90800000      6.58300000     -9.36400000
H    -11.01000000      5.60800000    -10.51700000
O      5.91000000      0.35500000      7.76600000
H      5.17800000      0.35800000      8.38300000
H      6.18400000     -0.56100000      7.72300000
O     11.65300000     -0.88800000      9.99400000
H     11.79800000     -0.64700000      9.07900000
H     11.90500000     -1.81000000     10.04200000
O     -2.94500000     10.77200000      8.33300000
H     -1.99500000     10.75300000      8.21600000
H     -3.26400000     11.31700000      7.61400000
O     11.94200000     -1.76700000    -10.42100000
H     12.29600000     -1.45600000    -11.25400000
H     11.94800000     -0.99500000     -9.85500000
O    -15.12500000      4.47900000     -9.26800000
H    -14.93100000      4.44900000     -8.33100000
H    -14.88600000      5.36600000     -9.53400000
O    -10.03600000      6.24300000     -7.84600000
H    -10.12600000      6.81400000     -7.08200000
H    -10.52100000      5.45200000     -7.61200000
O    -14.98700000     -5.65300000      9.79800000
H    -14.56600000     -5.69800000      8.94000000
H    -14.98500000     -4.72100000     10.01700000
O      8.42100000     -1.83500000    -15.78000000
H      8.83500000     -1.51000000    -16.57900000
H      7.49000000     -1.64900000    -15.90000000
O     -5.04600000      4.04500000    -16.12900000
H     -4.28200000      3.94300000    -16.69600000
H     -4.75400000      4.63800000    -15.43700000
O    -12.69100000     -1.20600000      4.97300000
H    -13.08300000     -0.65900000      5.65400000
H    -13.23500000     -1.05300000      4.20100000
O     -1.83700000    -11.01600000     13.08500000
H     -2.54800000    -10.37500000     13.10600000
H     -1.08000000    -10.54500000     13.43300000
O    -12.24500000     -4.25300000     -9.64100000
H    -13.00900000     -4.57500000    -10.11900000
H    -11.49800000     -4.51300000    -10.18000000
O     -6.78800000    -10.24000000      8.04200000
H     -6.51100000    -10.24700000      8.95800000
H     -6.50500000    -11.08800000      7.69900000
O     -6.15600000     -6.44800000      5.02700000
H     -5.87200000     -6.91700000      5.81200000
H     -5.38500000     -6.44400000      4.45900000
O      9.94900000      8.52000000      7.29800000
H     10.03400000      8.60500000      6.34800000
H      9.70600000      9.39700000      7.59600000
O     -3.98100000      9.98800000     13.02800000
H     -4.48200000     10.28400000     13.78800000
H     -3.23000000     10.58100000     12.99100000
O     -6.05100000    -16.42500000      6.57700000
H     -6.95600000    -16.19200000      6.78600000
H     -5.82200000    -15.86000000      5.83900000
O      5.52200000     10.61500000     13.47200000
H      5.54400000     10.12700000     12.64900000
H      4.66600000     11.04400000     13.47300000
O     -3.98000000      9.22200000     10.21400000
H     -3.71100000      9.55900000     11.06900000
H     -3.70000000      9.89400000      9.59300000
O    -10.22400000      7.25200000      5.34000000
H    -10.00800000      7.50300000      6.23900000
H    -11.11500000      7.57400000      5.20900000
O      6.18400000    -12.86400000     10.31900000
H      6.30700000    -13.45500000     11.06100000
H      5.28700000    -13.03100000     10.02700000
O      4.15600000     -3.15800000     -1.02700000
H      4.17000000     -4.06600000     -1.33100000
H      4.13200000     -3.22600000     -0.07200000
O      0.87100000      6.07500000    -12.04400000
H      1.06600000      7.01200000    -12.00800000
H      0.72000000      5.82800000    -11.13100000
O     -4.31100000    -10.11800000     -3.81200000
H     -3.66400000     -9.50000000     -4.15200000
H     -5.12600000     -9.87800000     -4.25400000
O     -6.86700000     -1.11600000      3.67000000
H     -6.03800000     -1.32700000      3.24200000
H     -6.73600000     -0.23600000      4.02400000
O     14.11000000     -3.63100000     -0.30700000
H     14.40900000     -4.32200000      0.28400000
H     13.38100000     -4.02500000     -0.78600000
O     -9.76100000    -13.38900000      2.83500000
H    -10.22700000    -12.92700000      3.53200000
H     -9.56500000    -14.24900000      3.20700000
O     -5.58200000      3.00200000     -5.61200000
H     -5.20900000      3.71400000     -6.13100000
H     -4.96100000      2.28100000     -5.71300000
O      0.11600000      6.78100000     -9.07900000
H      1.06600000      6.74700000     -8.96800000
H     -0.07800000      7.71100000     -9.20000000
O     12.58500000     -7.17300000      6.69200000
H     12.04800000     -7.10800000      7.48100000
H     12.27300000     -7.96500000      6.25400000
O      8.67600000      7.27200000     -0.69800000
H      8.23300000      6.49300000     -1.03500000
H      8.09500000      7.99700000     -0.92800000
O     -7.76000000     16.54400000      0.32700000
H     -6.91800000     16.85500000      0.65800000
H     -8.05500000     15.90900000      0.98000000
O      2.65000000      7.10800000     14.02900000
H      2.37300000      6.19200000     14.04400000
H      2.44600000      7.40600000     13.14300000
O    -11.93600000      0.56600000      2.48600000
H    -12.07800000      1.49800000      2.32000000
H    -10.98600000      0.45700000      2.44400000
O     -1.09500000    -11.40300000     -1.75300000
H     -0.80700000    -11.99900000     -1.06200000
H     -0.30800000    -11.24000000     -2.27200000
O      7.18500000      8.18800000      2.42800000
H      6.78600000      8.32700000      1.56900000
H      7.49100000      9.05500000      2.69300000
O     10.53900000     -9.04500000     -1.54600000
H     10.32000000     -9.93200000     -1.82900000
H      9.91300000     -8.85500000     -0.84700000
O      5.58900000     -1.73000000    -15.56400000
H      5.32200000     -1.08500000    -16.22000000
H      5.14300000     -1.45500000    -14.76300000
O     -0.35100000     13.26200000     -9.80800000
H      0.34100000     13.81200000    -10.17600000
H     -0.70800000     13.77900000     -9.08600000
O     10.29300000    -15.29800000     -0.42100000
H      9.96800000    -14.72700000     -1.11700000
H     10.51700000    -16.11500000     -0.86700000
