# Supplementary material for: Integrated Multiscale Multilevel Approach to Open Shell Molecular Systems
Source: J Chem Theory Comput. 2023 Feb 13;19(5):1446–56. doi: 10.1021/acs.jctc.2c00805 (PMC10018740; doi:10.1021/acs.jctc.2c00805)
Supplement: Supplementary file 2 — ct2c00805_si_002.zip [file ct2c00805_si_002.zip › structures/PROXYL/frame50.xyz]

2612

C      1.67700000      0.91000000      0.02600000
H      2.60400000      0.97600000      0.59400000
H      1.58500000      1.75100000     -0.66100000
C      0.44300000      0.87100000      0.90100000
C      0.67000000      0.43200000      2.37200000
H      0.86000000     -0.64100000      2.39300000
H     -0.12100000      0.66100000      3.08600000
H      1.53700000      1.00200000      2.70400000
C     -0.03400000      2.31300000      0.83700000
H     -0.92200000      2.49900000      1.44100000
H      0.80200000      2.93500000      1.15700000
H     -0.28100000      2.54000000     -0.20000000
N     -0.31500000     -0.12700000      0.18900000
O     -1.53900000     -0.29000000      0.43300000
C      0.22300000     -0.73600000     -1.02800000
C      0.02200000     -2.24000000     -0.97200000
H      0.53400000     -2.84100000     -1.72400000
H      0.38800000     -2.58800000     -0.00700000
H     -1.03300000     -2.45800000     -1.13800000
C     -0.31700000     -0.09200000     -2.26700000
H     -1.37600000      0.08700000     -2.08400000
H     -0.04600000     -0.64700000     -3.16500000
H      0.24400000      0.84000000     -2.32600000
C      1.67600000     -0.44300000     -0.77300000
H      2.06300000     -1.20800000     -0.09900000
H      2.25400000     -0.49800000     -1.69500000
O    -10.41600000     -5.53900000     -7.65700000
H     -9.47800000     -5.51000000     -7.84900000
H    -10.79000000     -6.05600000     -8.37100000
O      4.36700000     -5.41700000      7.36400000
H      3.53500000     -5.80300000      7.09300000
H      4.39300000     -5.54500000      8.31200000
O     -5.83900000      6.52700000     -3.60500000
H     -5.81000000      6.01300000     -2.79800000
H     -6.63400000      6.23100000     -4.04900000
O      6.46900000     13.75800000     -0.19300000
H      6.44800000     13.02700000      0.42500000
H      6.27500000     13.36000000     -1.04200000
O     11.76700000    -10.37500000     -3.30600000
H     11.59800000    -10.74800000     -4.17100000
H     12.70700000    -10.49700000     -3.17200000
O      3.03000000     15.25100000      2.38400000
H      2.20400000     15.53300000      1.99200000
H      3.70400000     15.64900000      1.83300000
O     14.49700000     -6.38200000      9.40100000
H     14.55600000     -6.27300000      8.45200000
H     13.75100000     -6.96800000      9.52900000
O     -1.23900000      4.06800000     17.47700000
H     -0.96700000      4.28100000     18.37000000
H     -0.99600000      3.14900000     17.36600000
O     -1.31100000    -14.25400000     -0.41500000
H     -1.00800000    -15.10500000     -0.09800000
H     -2.19400000    -14.42200000     -0.74400000
O      3.05900000     -0.42900000     15.90200000
H      2.51100000     -0.47300000     16.68500000
H      2.74000000      0.33900000     15.42800000
O     12.20000000     -4.00000000    -11.98400000
H     11.72200000     -3.57100000    -12.69400000
H     12.47300000     -3.28200000    -11.41200000
O    -15.39000000      9.08400000     -3.05000000
H    -14.75200000      9.74100000     -3.32800000
H    -16.22900000      9.41400000     -3.37200000
O    -10.80300000      6.88500000      4.90500000
H    -10.89300000      7.78400000      4.59100000
H    -10.79700000      6.96300000      5.85900000
O    -10.00000000      6.58100000    -12.16800000
H     -9.66300000      6.22500000    -12.99100000
H     -9.27000000      6.49700000    -11.55500000
O      7.45800000    -14.08800000      7.04000000
H      7.00400000    -14.92100000      6.91500000
H      7.31200000    -13.87200000      7.96100000
O      2.13500000     -7.05900000      6.89700000
H      2.13100000     -7.89600000      6.43200000
H      1.21300000     -6.88700000      7.08700000
O     -4.26000000      6.78900000     -7.15500000
H     -4.39800000      5.91800000     -6.78400000
H     -3.77600000      7.26400000     -6.48000000
O      7.13000000     -1.35800000     13.64400000
H      6.42900000     -1.88000000     13.25300000
H      7.80900000     -1.32500000     12.97000000
O     -9.45700000      4.74200000     11.32900000
H     -8.93500000      5.49600000     11.60400000
H     -8.97300000      4.37200000     10.59100000
O    -10.52200000     -3.80500000      2.59700000
H    -10.44700000     -3.73500000      3.54800000
H     -9.63200000     -3.99800000      2.30000000
O     -6.06400000     14.29000000      5.49300000
H     -6.27000000     13.82200000      4.68400000
H     -6.44500000     15.16000000      5.37100000
O      6.38200000     14.27300000     -3.33600000
H      6.31200000     13.52500000     -3.92900000
H      6.77000000     14.96700000     -3.87000000
O      1.40300000      6.92800000     10.37100000
H      1.34200000      5.98400000     10.51400000
H      0.70100000      7.29800000     10.90700000
O    -10.92400000    -12.79600000     -3.25900000
H    -11.07300000    -12.34200000     -4.08800000
H    -11.48200000    -12.33800000     -2.63100000
O     -1.28100000    -12.96400000      7.34100000
H     -1.44800000    -13.69700000      7.93300000
H     -2.10800000    -12.83900000      6.87500000
O     -0.34300000     -4.86100000      1.35500000
H     -0.83700000     -4.63800000      0.56500000
H      0.56900000     -4.68600000      1.12400000
O      5.34300000     13.70500000     -9.95200000
H      5.82100000     13.22400000     -9.27700000
H      5.84800000     14.50900000    -10.07700000
O     -5.89400000      5.65600000     14.17800000
H     -5.64500000      5.08100000     14.90200000
H     -6.77900000      5.94800000     14.39800000
O     -9.28000000     -4.20900000     -3.40800000
H     -9.87800000     -4.92800000     -3.61100000
H     -9.20100000     -4.22600000     -2.45400000
O     -7.17200000     -7.40300000     -8.85100000
H     -7.77800000     -8.07900000     -8.54900000
H     -6.32700000     -7.84900000     -8.91500000
O    -15.47400000     -1.63000000      6.16400000
H    -16.36500000     -1.78500000      6.47600000
H    -15.50600000     -1.84400000      5.23200000
O    -14.30700000     -7.08000000     -8.53900000
H    -13.40100000     -7.31000000     -8.33100000
H    -14.81400000     -7.40900000     -7.79700000
O    -10.47900000      1.86700000     -0.18200000
H     -9.83200000      1.23000000      0.12100000
H    -11.31000000      1.55300000      0.17600000
O    -12.26400000     -3.65100000      8.28700000
H    -13.15600000     -3.51200000      7.96800000
H    -11.76000000     -2.93200000      7.90700000
O      4.67600000     15.65100000      0.22500000
H      3.87500000     15.23000000     -0.08800000
H      5.37100000     15.02800000      0.01500000
O     -6.23200000    -14.11200000      0.05300000
H     -7.02300000    -13.95300000     -0.46100000
H     -5.95500000    -13.24200000      0.34200000
O     -6.69500000     13.23900000      2.75200000
H     -7.32200000     12.95800000      2.08600000
H     -7.00900000     14.09900000      3.02900000
O      8.56000000     -5.45400000     -0.85800000
H      9.31800000     -5.12400000     -1.34200000
H      8.79800000     -5.34400000      0.06300000
O     13.68700000      5.21400000      0.43300000
H     12.83700000      4.89100000      0.73100000
H     13.71400000      6.12400000      0.72700000
O      8.45800000      6.20900000    -11.23500000
H      7.90100000      6.77600000    -10.70100000
H      8.76000000      5.53100000    -10.63000000
O     16.60800000     -2.48600000      1.22400000
H     17.02100000     -2.92200000      0.47900000
H     17.34200000     -2.16500000      1.74900000
O     -7.50300000     15.76900000      3.28000000
H     -8.07500000     15.79700000      2.51300000
H     -7.37600000     16.68800000      3.51800000
O    -12.80300000     -6.19800000     -1.01000000
H    -12.33500000     -6.87200000     -0.51600000
H    -12.67200000     -5.39600000     -0.50500000
O      8.17500000    -13.56300000     -2.40600000
H      8.94600000    -13.00100000     -2.48400000
H      8.19200000    -13.86800000     -1.49900000
O      8.42700000      7.83400000      6.26100000
H      7.77800000      7.15600000      6.07400000
H      9.23300000      7.51200000      5.85700000
O      9.81600000     -9.94900000    -12.18700000
H      9.19600000    -10.05600000    -11.46600000
H     10.45900000     -9.32000000    -11.86000000
O     10.91500000     11.70500000     -7.38600000
H     11.47500000     11.54500000     -6.62700000
H     10.03900000     11.44800000     -7.09500000
O      1.34300000      3.33200000     -9.18900000
H      1.63800000      3.05500000    -10.05700000
H      0.66900000      3.98800000     -9.36400000
O     -9.30200000     -6.22100000    -11.89000000
H     -8.98600000     -5.32100000    -11.97600000
H    -10.05300000     -6.26900000    -12.48200000
O      0.19900000     10.42600000     13.76800000
H     -0.72700000     10.65500000     13.85100000
H      0.34000000      9.75400000     14.43500000
O     -0.48200000     10.39100000      4.19500000
H      0.30800000     10.26700000      4.72000000
H     -0.65900000      9.52800000      3.82000000
O     -4.81800000     -5.19000000      4.98200000
H     -4.40700000     -4.95100000      5.81300000
H     -4.11600000     -5.10800000      4.33600000
O     -2.37300000      8.45700000     10.60200000
H     -3.12400000      8.99100000     10.85900000
H     -1.96200000      8.94700000      9.89000000
O     11.73500000      3.67800000     -7.83800000
H     12.01000000      4.56200000     -7.59500000
H     11.44900000      3.75900000     -8.74800000
O     -5.75100000      5.57500000    -11.26800000
H     -4.98900000      5.75900000    -10.71800000
H     -5.73200000      6.25700000    -11.93900000
O      1.05200000     -6.41900000     -7.22400000
H      1.49800000     -6.36000000     -8.06900000
H      0.96100000     -5.51000000     -6.93800000
O     -3.78600000     -7.09000000      0.24900000
H     -2.99300000     -6.62800000     -0.02300000
H     -3.47100000     -7.80800000      0.79700000
O      8.96000000     10.89500000     -0.09000000
H      9.75700000     10.71400000      0.40900000
H      9.06100000     11.80000000     -0.38400000
O     -9.22800000      0.51300000     13.37600000
H     -8.27700000      0.43200000     13.44100000
H     -9.42300000      1.36600000     13.76500000
O     -5.97900000      9.14800000     13.75900000
H     -6.46700000      9.58900000     14.45400000
H     -6.37300000      8.27700000     13.70600000
O     -7.33100000      2.52900000     -0.86300000
H     -8.02300000      1.98700000     -0.48500000
H     -7.10500000      2.09200000     -1.68400000
O      3.30600000    -15.09700000      4.75300000
H      3.64200000    -14.28000000      5.12000000
H      2.63800000    -14.82100000      4.12500000
O     15.51600000     -1.51400000      4.85700000
H     14.81400000     -1.05100000      5.31400000
H     15.13800000     -1.74300000      4.00800000
O     16.00100000      7.41000000      2.58300000
H     16.62100000      8.00200000      2.15600000
H     16.32300000      6.53300000      2.37200000
O    -14.39500000      2.43800000      8.66900000
H    -13.47000000      2.68100000      8.65200000
H    -14.68300000      2.65200000      9.55700000
O     10.95800000      6.87300000      6.01900000
H     11.41500000      7.68200000      5.79000000
H     11.37700000      6.20100000      5.48200000
O     -4.92200000    -10.20800000     -8.47300000
H     -4.60000000    -10.10400000     -9.36800000
H     -4.15200000    -10.06400000     -7.92300000
O     -3.46800000     -4.30000000      7.21500000
H     -2.70900000     -4.49500000      7.76500000
H     -4.09300000     -3.88400000      7.80800000
O     -1.65000000     -9.33900000      4.79800000
H     -1.74000000    -10.07500000      4.19300000
H     -1.26900000     -8.63800000      4.26800000
O     10.61800000     12.29000000     -3.11300000
H     10.30100000     11.38900000     -3.17000000
H     10.53400000     12.51600000     -2.18600000
O      6.36500000    -14.85500000     -4.88600000
H      6.42600000    -14.97200000     -5.83400000
H      6.89100000    -14.07500000     -4.70600000
O     -4.77400000     -5.66200000     14.00500000
H     -5.35400000     -5.01700000     13.60100000
H     -4.14900000     -5.14000000     14.50900000
O      4.86300000     -5.71400000     15.44900000
H      5.11100000     -5.43100000     16.33000000
H      3.93300000     -5.93100000     15.52100000
O     -0.06600000      1.16200000      9.47300000
H      0.52800000      0.68300000      8.89400000
H      0.11500000      0.81000000     10.34500000
O     12.67700000     -1.89400000     12.57500000
H     11.98700000     -2.13400000     13.19300000
H     12.81900000     -2.68600000     12.05600000
O     -4.17900000      0.14100000    -11.35500000
H     -3.88800000      0.78900000    -10.71500000
H     -4.81000000      0.60900000    -11.90100000
O      0.50500000      2.89000000      5.44900000
H     -0.35900000      2.50300000      5.30800000
H      0.34000000      3.65000000      6.00600000
O      9.42900000     -0.72600000     -6.79700000
H      9.98700000     -0.08400000     -6.35800000
H      9.20800000     -1.35800000     -6.11300000
O      2.11400000      7.81100000     -5.31800000
H      1.26500000      8.25200000     -5.27700000
H      2.74600000      8.48300000     -5.06300000
O     12.37200000     11.54400000     -1.15600000
H     12.35100000     10.59000000     -1.09000000
H     12.59000000     11.71600000     -2.07200000
O     -0.95700000      2.18400000    -13.28900000
H     -1.34600000      1.31100000    -13.24100000
H     -1.18100000      2.49800000    -14.16600000
O      7.72200000     -3.43900000     -6.17700000
H      8.13800000     -4.27900000     -5.98200000
H      7.32700000     -3.16900000     -5.34800000
O     -4.53500000     11.97800000      2.22200000
H     -3.93000000     12.71100000      2.33500000
H     -5.36500000     12.29500000      2.57800000
O      7.85300000      4.65300000     -5.99700000
H      7.57500000      3.74300000     -5.89200000
H      8.20800000      4.69400000     -6.88500000
O     15.51800000      4.78600000     -7.81800000
H     16.45900000      4.65000000     -7.92900000
H     15.14800000      4.62300000     -8.68600000
O     -8.64300000     -1.83700000     11.88800000
H     -9.48200000     -2.28800000     11.99000000
H     -8.66900000     -1.13400000     12.53700000
O     -0.67900000     -8.49600000      1.67800000
H      0.02500000     -8.71100000      2.29000000
H     -0.28800000     -8.60800000      0.81200000
O     12.83300000    -12.92300000      3.68500000
H     12.34000000    -13.62600000      3.26200000
H     12.33300000    -12.13000000      3.49400000
O      5.08600000     -1.74100000     17.28100000
H      4.48900000     -1.34900000     17.91700000
H      4.89400000     -1.28800000     16.46100000
O     -8.87800000      9.56000000     -0.91100000
H     -8.60300000      8.68800000     -0.62900000
H     -9.81000000      9.59900000     -0.69400000
O     13.91500000     -3.32600000     -4.49400000
H     14.05800000     -2.38100000     -4.43400000
H     14.74600000     -3.67300000     -4.82000000
O    -17.65600000      0.70000000     -1.77200000
H    -18.48800000      0.34600000     -1.45800000
H    -16.99000000      0.22800000     -1.27100000
O      1.90400000     -9.64800000      5.97900000
H      1.44300000    -10.06600000      6.70700000
H      1.42800000     -9.93400000      5.19900000
O      0.89600000      6.39000000      5.39900000
H      1.85100000      6.38700000      5.45900000
H      0.60500000      5.96500000      6.20600000
O      5.74300000     10.84500000     -8.75800000
H      5.93300000     10.36300000     -7.95400000
H      4.83900000     10.61000000     -8.97100000
O      6.61400000      5.89200000      5.32200000
H      6.04000000      6.00100000      4.56300000
H      6.28900000      5.10300000      5.75600000
O      6.36700000      9.21400000     -6.36400000
H      6.91600000      8.87900000     -5.65500000
H      5.48100000      9.21600000     -6.00000000
O     -3.70600000    -12.19100000      6.20700000
H     -3.64600000    -11.48400000      6.84900000
H     -4.62900000    -12.20700000      5.95400000
O     -2.73200000      2.89300000    -11.07400000
H     -2.91400000      3.79100000    -11.35300000
H     -1.88700000      2.68500000    -11.47200000
O     12.81000000     -8.15900000      0.32000000
H     11.98100000     -8.29200000      0.78000000
H     13.08800000     -9.03900000      0.06600000
O     -5.77900000      0.04900000      9.63400000
H     -5.54000000      0.24100000      8.72800000
H     -4.94500000     -0.11900000     10.07200000
O      2.09800000     10.22700000     -1.41900000
H      2.18000000     10.87400000     -0.71800000
H      1.37200000     10.54500000     -1.95500000
O      2.22400000    -12.08600000     -2.16200000
H      2.28400000    -13.02300000     -1.97200000
H      3.13000000    -11.77700000     -2.12800000
O     -5.76100000      0.71700000    -13.56700000
H     -5.06000000      0.12900000    -13.84800000
H     -6.48100000      0.13400000    -13.32700000
O     14.07700000      3.82200000     -1.98900000
H     13.14400000      3.92600000     -2.17900000
H     14.23600000      4.40200000     -1.24400000
O      4.98800000      4.12200000      6.87400000
H      5.10700000      3.62700000      6.06400000
H      5.68400000      3.80800000      7.45100000
O      1.73300000      0.25800000     -8.12300000
H      2.42000000     -0.40400000     -8.04400000
H      2.14500000      1.06800000     -7.82300000
O     -8.41400000      8.60700000      9.32000000
H     -7.70000000      9.24500000      9.32900000
H     -8.27400000      8.08000000     10.10700000
O      7.03000000    -12.73200000     -7.81400000
H      6.96900000    -13.54100000     -8.32200000
H      7.90600000    -12.39600000     -8.00300000
O      8.68600000      5.96600000     10.49500000
H      9.18400000      6.22000000      9.71800000
H      9.17900000      5.23400000     10.86700000
O     16.76000000      3.87100000     -0.27600000
H     16.34700000      3.44600000     -1.02700000
H     16.05300000      3.97300000      0.36100000
O      3.08200000     11.05800000     12.33000000
H      2.36500000     10.51000000     12.64900000
H      3.43500000     11.47200000     13.11800000
O     14.06400000     -6.60200000     -7.53000000
H     14.30100000     -6.66200000     -6.60400000
H     14.04400000     -5.66200000     -7.71100000
O     -1.54700000      1.02900000     -7.42200000
H     -0.71300000      0.65000000     -7.70000000
H     -1.30300000      1.70100000     -6.78500000
O     12.57900000      8.31400000     -6.17700000
H     12.22600000      7.43000000     -6.08200000
H     13.52700000      8.19000000     -6.22200000
O     -2.78600000    -13.26800000      3.66900000
H     -3.62700000    -13.72500000      3.65100000
H     -2.73800000    -12.88700000      4.54500000
O     -5.89000000      7.92000000    -12.53400000
H     -6.82100000      8.12800000    -12.45800000
H     -5.44900000      8.76600000    -12.45700000
O    -10.97400000     -1.71100000      0.76000000
H    -10.83500000     -1.97200000      1.67100000
H    -11.28800000     -0.80800000      0.81600000
O      3.62200000     -8.98600000     -8.62400000
H      4.09800000     -9.31100000     -9.38800000
H      2.76600000     -8.72900000     -8.96800000
O     -5.90000000    -12.64200000     -8.40800000
H     -6.84600000    -12.49500000     -8.37700000
H     -5.51900000    -11.76600000     -8.34400000
O     11.67100000     -3.15100000     -0.44100000
H     11.29700000     -3.67000000     -1.15200000
H     12.60900000     -3.33400000     -0.47800000
O     -3.32200000     -0.34900000     10.50400000
H     -3.10700000      0.56600000     10.68600000
H     -2.64800000     -0.63600000      9.88900000
O     -2.54900000      7.51600000     -5.20700000
H     -1.99100000      7.07100000     -5.84500000
H     -2.02500000      7.54200000     -4.40700000
O     11.42000000     -7.82800000    -11.06300000
H     12.05400000     -8.18300000    -10.44000000
H     11.22100000     -6.95300000    -10.73000000
O     -0.43800000    -11.67300000     -1.00300000
H     -0.79700000    -12.42600000     -0.53300000
H      0.42500000    -11.96500000     -1.29800000
O     -4.04400000     -0.32900000     -0.85300000
H     -3.24400000     -0.21400000     -0.33900000
H     -4.26600000      0.55300000     -1.15000000
O     14.39500000     -9.86200000      2.80900000
H     15.19400000    -10.27600000      2.48300000
H     14.68800000     -9.31700000      3.53900000
O    -14.99300000      3.21200000     -4.59600000
H    -15.20900000      3.69000000     -5.39700000
H    -15.81500000      3.17900000     -4.10700000
O     -5.17600000     -5.86500000     10.60000000
H     -4.55100000     -5.53300000     11.24400000
H     -5.63300000     -5.08500000     10.28500000
O     12.85200000      2.69200000      3.42500000
H     13.34700000      2.04500000      3.92800000
H     13.14400000      2.56700000      2.52200000
O      2.70400000     -5.77000000     -9.79400000
H      2.58300000     -5.61100000    -10.73000000
H      3.57900000     -6.15200000     -9.72700000
O     -7.23200000      2.08700000      5.84300000
H     -6.96000000      2.11000000      4.92600000
H     -6.45500000      2.36100000      6.33000000
O    -15.10600000      7.50900000     -6.56800000
H    -14.47500000      7.65600000     -5.86400000
H    -15.67700000      6.81600000     -6.23700000
O     -1.30400000     -6.42000000     -8.77900000
H     -0.73700000     -6.34300000     -8.01200000
H     -1.17700000     -5.59900000     -9.25500000
O     -8.19600000      4.19000000      1.36800000
H     -8.98100000      3.71700000      1.64500000
H     -7.79400000      3.62200000      0.71100000
O      3.29800000    -12.87700000      6.74800000
H      2.43600000    -12.84200000      6.33300000
H      3.80400000    -12.19500000      6.30700000
O     -7.86300000     -3.97600000      2.64600000
H     -7.04900000     -4.30000000      2.25900000
H     -7.61300000     -3.68800000      3.52400000
O      7.68400000     -0.65100000     -9.02300000
H      8.28200000     -0.19900000     -8.42600000
H      7.66900000     -1.55400000     -8.70800000
O     -0.57500000      6.85600000     -6.93900000
H     -0.68900000      6.10800000     -7.52500000
H     -0.39700000      7.59300000     -7.52300000
O     13.37700000     -1.80700000     -9.77500000
H     14.00900000     -1.12900000     -9.53500000
H     12.56900000     -1.32600000     -9.95700000
O      5.00900000      4.44700000    -13.85000000
H      4.64900000      4.02000000    -13.07300000
H      5.62300000      5.09500000    -13.50400000
O     -4.07700000     -1.60100000    -16.96000000
H     -4.96200000     -1.25000000    -17.06400000
H     -3.75600000     -1.70800000    -17.85500000
O      0.31700000     -8.83800000     -0.84300000
H      0.06600000     -9.76200000     -0.87200000
H     -0.30200000     -8.40400000     -1.43000000
O     -0.13100000     14.04300000     10.63100000
H      0.20300000     14.82800000     10.19700000
H      0.62700000     13.46000000     10.68600000
O     10.56500000      6.32300000     -7.62400000
H     10.74800000      6.03800000     -6.72900000
H      9.64500000      6.09900000     -7.76400000
O      0.96200000    -12.83900000      5.69500000
H      0.68300000    -12.19900000      5.04000000
H      0.28100000    -12.80700000      6.36600000
O    -11.57900000     -6.72500000     -9.90900000
H    -10.97700000     -6.48500000    -10.61300000
H    -11.51700000     -7.67900000     -9.85500000
O     -4.26000000     10.09100000      7.87300000
H     -4.27300000     10.47800000      6.99800000
H     -3.36600000      9.76600000      7.97900000
O      4.78700000     -3.85800000    -12.85800000
H      3.88400000     -3.68700000    -12.59100000
H      4.80200000     -3.65900000    -13.79400000
O      4.87500000      1.95000000    -12.03300000
H      5.21300000      2.76700000    -11.66700000
H      5.19200000      1.27100000    -11.43600000
O     12.18300000      5.77100000     -9.73700000
H     11.81600000      5.94100000    -10.60500000
H     11.47600000      5.99100000     -9.13100000
O      7.92700000      6.11700000    -14.21400000
H      8.66600000      6.51900000    -14.67000000
H      8.12000000      6.24600000    -13.28500000
O      1.33900000      7.66100000     -0.56700000
H      1.25100000      8.16300000     -1.37700000
H      1.86200000      8.22200000      0.00700000
O     11.50000000     -7.54900000     -3.64500000
H     11.31500000     -7.78000000     -4.55500000
H     11.39900000     -8.37000000     -3.16300000
O      8.12400000      5.80100000     15.59700000
H      7.91800000      5.86900000     14.66500000
H      9.07500000      5.90600000     15.64100000
O      1.87400000     -0.90900000    -17.03300000
H      1.12600000     -0.40700000    -16.71100000
H      2.63900000     -0.42900000    -16.71700000
O     -4.73600000      6.10400000      2.57600000
H     -4.65900000      6.96000000      2.99900000
H     -5.13400000      5.54300000      3.24200000
O     -5.10900000      4.14200000     -1.29000000
H     -6.05500000      4.01400000     -1.21600000
H     -4.73500000      3.53400000     -0.65300000
O     -1.16800000     -4.23700000      9.19700000
H     -0.42800000     -3.64200000      9.31600000
H     -0.87900000     -4.84600000      8.51700000
O     -4.17800000    -15.37000000      8.41400000
H     -3.45100000    -15.94400000      8.17200000
H     -3.83600000    -14.48500000      8.28900000
O     10.51900000     -8.06900000     11.93800000
H     11.33900000     -8.41500000     12.29000000
H      9.96500000     -7.93600000     12.70700000
O     -1.90100000     -1.52700000     -9.54200000
H     -2.50900000     -1.24900000     -8.85600000
H     -1.49000000     -0.71600000     -9.84100000
O    -10.31900000     -1.01200000    -13.42500000
H    -10.34900000     -0.12000000    -13.07800000
H    -11.03600000     -1.04600000    -14.05900000
O      9.95600000     -1.29200000      0.69000000
H     10.54300000     -0.60300000      1.00200000
H     10.49100000     -1.80500000      0.08300000
O     10.22000000     -8.46200000      2.27800000
H     10.74700000     -7.97600000      2.91300000
H      9.45700000     -7.90500000      2.12400000
O      6.39900000     -8.54700000     11.76800000
H      6.44400000     -9.46600000     11.50400000
H      7.02500000     -8.10300000     11.19700000
O    -12.63700000     -3.33400000     -0.35600000
H    -12.91300000     -2.73600000     -1.05100000
H    -12.04600000     -2.81200000      0.18800000
O     -1.81400000    -11.22300000     13.52000000
H     -2.02700000    -12.15300000     13.60500000
H     -0.99900000    -11.20900000     13.01900000
O     -2.12900000    -16.59900000      2.54200000
H     -1.29900000    -16.76100000      2.99200000
H     -1.88300000    -16.46200000      1.62700000
O     -6.87700000      5.19400000      7.25200000
H     -7.35800000      5.74700000      6.63600000
H     -6.59600000      4.44300000      6.73000000
O      7.45400000     -6.91200000     -6.05100000
H      7.26300000     -7.20100000     -5.15900000
H      6.59500000     -6.82300000     -6.46300000
O      4.73700000      2.04200000     -7.58500000
H      3.84100000      2.33500000     -7.42000000
H      4.89100000      1.36200000     -6.92900000
O      0.66600000    -18.19800000      3.01800000
H      1.09500000    -18.46200000      3.83200000
H      1.11700000    -17.39400000      2.76000000
O     11.57000000     -7.29200000      4.39000000
H     12.03900000     -6.50200000      4.12000000
H     12.03500000     -7.59200000      5.17100000
O      7.23300000    -10.47900000     -3.48200000
H      6.54200000    -11.04700000     -3.14200000
H      7.80900000    -10.32800000     -2.73200000
O     -1.78400000     13.79800000      7.66500000
H     -1.09100000     14.02500000      8.28500000
H     -2.41100000     14.51900000      7.73200000
O     -9.84600000     -9.36000000     -0.69200000
H     -9.86500000     -8.40300000     -0.65700000
H    -10.73900000     -9.62500000     -0.47400000
O      7.97000000     13.16400000     -6.27600000
H      8.06600000     12.24300000     -6.51900000
H      7.02500000     13.29200000     -6.19200000
O     15.30100000      1.71900000      1.25400000
H     16.08300000      1.78000000      1.80200000
H     15.58900000      1.24000000      0.47700000
O      7.21000000    -14.17900000      0.29300000
H      7.83900000    -14.82500000      0.61300000
H      6.44000000    -14.29900000      0.84900000
O     11.06700000      9.29600000     -4.15900000
H     11.72400000      9.06100000     -3.50400000
H     11.44200000      9.00500000     -4.99000000
O     11.96100000      6.48100000     10.74600000
H     11.50000000      6.29600000      9.92800000
H     12.55900000      7.19600000     10.52800000
O    -14.86900000     -4.08200000      7.01100000
H    -14.46400000     -4.43700000      6.22000000
H    -15.14000000     -3.19800000      6.76500000
O    -10.47200000      7.90100000     -3.69600000
H    -10.04500000      8.72600000     -3.92300000
H    -10.54200000      7.43100000     -4.52700000
O      4.95300000      2.78700000     -1.71300000
H      5.81800000      2.72000000     -1.30800000
H      5.10400000      2.58200000     -2.63600000
O     -8.33300000    -13.38100000     -1.78100000
H     -7.81400000    -13.13600000     -2.54700000
H     -9.24200000    -13.28300000     -2.06500000
O      9.85900000     13.28200000      6.21300000
H      9.88000000     13.08300000      7.14900000
H      9.66400000     14.21800000      6.17100000
O      0.35600000    -10.83900000     11.39900000
H      0.91300000    -10.20400000     10.95000000
H     -0.43400000    -10.88900000     10.86000000
O      7.48600000      0.13300000    -16.01900000
H      7.42100000      0.77500000    -16.72600000
H      6.88600000      0.45700000    -15.34600000
O     -7.31800000      8.84200000      6.52800000
H     -7.84200000      9.50100000      6.98400000
H     -7.06600000      9.26300000      5.70600000
O      7.73400000     15.05600000      4.06900000
H      8.06500000     14.18900000      4.30200000
H      6.78500000     14.94500000      4.01700000
O     14.39800000     -0.95400000      1.59200000
H     15.08400000     -1.49900000      1.20700000
H     14.65700000     -0.05800000      1.37900000
O      7.64300000      8.74300000     -1.28200000
H      6.74000000      9.04900000     -1.19700000
H      8.16700000      9.41700000     -0.84900000
O     -8.18600000     12.63600000      7.27200000
H     -7.46800000     13.08000000      6.82200000
H     -8.32300000     13.14600000      8.07000000
O      7.27800000     -1.54100000      0.85800000
H      8.22200000     -1.60800000      0.71400000
H      7.19500000     -1.26300000      1.77000000
O     -4.31500000     -7.56500000      8.63000000
H     -3.44300000     -7.73300000      8.98900000
H     -4.75000000     -7.03400000      9.29700000
O     -7.55700000     -1.21900000    -12.90800000
H     -8.46600000     -1.16000000    -13.20100000
H     -7.48400000     -2.09700000    -12.53300000
O     -8.91500000     -0.67100000      3.49300000
H     -9.43300000     -0.73400000      4.29500000
H     -8.10600000     -1.14200000      3.69100000
O      9.25300000      3.18600000    -10.77300000
H     10.00500000      2.60000000    -10.68000000
H      8.96100000      3.05900000    -11.67600000
O      2.32200000     -1.03700000      8.29500000
H      1.71000000     -0.95700000      7.56400000
H      3.18000000     -0.86200000      7.90900000
O    -16.10700000      0.35100000     -8.93900000
H    -15.71800000      0.61400000     -8.10500000
H    -15.87800000      1.05600000     -9.54400000
O      8.39400000      2.67200000     15.29600000
H      8.07300000      3.52500000     15.58900000
H      8.77600000      2.27800000     16.08000000
O      2.39600000     -8.85800000     -3.64700000
H      2.69300000     -9.29600000     -4.44500000
H      2.19000000     -9.57200000     -3.04400000
O     -8.86800000     -9.93100000      3.69500000
H     -8.00600000     -9.60000000      3.94800000
H     -8.72200000    -10.35800000      2.85100000
O      4.50200000     -9.68600000     -6.01800000
H      4.95300000     -9.61500000     -6.85900000
H      3.74800000    -10.24800000     -6.19800000
O     14.88900000      0.58400000      8.80900000
H     15.28000000      0.70600000      7.94400000
H     15.28200000     -0.22300000      9.13800000
O     -8.27700000      5.09100000     -2.22200000
H     -9.13900000      4.69200000     -2.10800000
H     -8.21700000      5.26800000     -3.16100000
O      4.20200000    -16.00300000      7.47000000
H      3.60200000    -15.89700000      6.73300000
H      5.07000000    -16.04900000      7.06800000
O    -11.96800000     11.22400000     -1.11500000
H    -12.55200000     11.67700000     -1.72300000
H    -12.33600000     10.34300000     -1.04100000
O    -10.01100000     11.53600000      3.25100000
H     -9.23300000     11.00500000      3.07400000
H     -9.80400000     12.00000000      4.06200000
O    -14.71800000     -8.73100000      0.87200000
H    -15.19900000     -9.40300000      0.39000000
H    -15.35500000     -8.02900000      1.00500000
O     -3.32400000    -12.95200000      9.71400000
H     -2.71200000    -12.26600000      9.98300000
H     -4.10400000    -12.79900000     10.24800000
O      0.67900000      4.92900000     -4.58400000
H      0.51500000      4.75700000     -3.65700000
H      0.47400000      5.85700000     -4.69600000
O      5.01000000     14.36300000      4.20100000
H      4.71800000     14.66000000      5.06300000
H      4.30100000     14.61300000      3.60900000
O      4.73300000     -2.74100000      0.90200000
H      5.67400000     -2.57200000      0.93600000
H      4.48200000     -2.88500000      1.81400000
O     -8.98200000      8.78100000     -7.04700000
H     -8.36200000      8.37200000     -6.44300000
H     -8.50900000      8.83500000     -7.87700000
O     -9.98700000     -6.76500000      0.13100000
H     -9.41400000     -6.00600000      0.02300000
H     -9.67700000     -7.18800000      0.93200000
O     10.34600000      7.35300000      8.58500000
H      9.87500000      8.18400000      8.52700000
H     10.72800000      7.23300000      7.71600000
O     17.37800000      6.70100000     -1.12500000
H     17.12800000      6.73300000     -2.04900000
H     16.97600000      5.89700000     -0.79600000
O     14.34300000     -3.95300000     -0.84500000
H     14.36700000     -4.91000000     -0.84100000
H     15.15000000     -3.69100000     -0.40200000
O      1.91400000     12.76500000      3.11500000
H      2.04100000     12.53100000      4.03500000
H      2.21500000     13.67200000      3.05500000
O      2.87200000     13.00400000    -10.73800000
H      3.81000000     13.06200000    -10.55500000
H      2.51800000     13.84200000    -10.44200000
O      1.54300000      2.20000000     16.13000000
H      2.49800000      2.18400000     16.19700000
H      1.27900000      2.95300000     16.65900000
O     -5.12900000     -7.97400000     -6.14800000
H     -4.41600000     -7.65100000     -5.59700000
H     -4.79200000     -7.90600000     -7.04100000
O     13.70400000      0.59000000      5.33400000
H     12.87600000      0.15500000      5.53800000
H     13.75900000      1.30800000      5.96500000
O      4.06900000      7.97600000     10.83100000
H      4.69900000      7.25600000     10.79700000
H      3.28600000      7.62900000     10.40300000
O     -3.29200000     11.26900000     -9.55100000
H     -3.61300000     11.77500000     -8.80400000
H     -2.49800000     10.84300000     -9.22800000
O      5.12700000      6.96300000    -15.73800000
H      5.57300000      6.89900000    -14.89300000
H      5.02600000      6.05600000    -16.02500000
O      8.44200000     -9.71800000     -9.62600000
H      8.76100000     -8.96500000     -9.12900000
H      7.52500000     -9.80400000     -9.36800000
O      5.66000000     16.12300000      7.39300000
H      5.18500000     15.34700000      7.68800000
H      5.58300000     16.74200000      8.11900000
O     -7.94500000      6.89000000     -0.10600000
H     -8.03300000      6.30700000     -0.86000000
H     -7.85700000      6.30100000      0.64300000
O     -6.29200000      2.88800000     -9.33400000
H     -5.88300000      3.70800000     -9.60900000
H     -5.56700000      2.26500000     -9.28100000
O    -14.59200000      4.28700000     -7.21900000
H    -13.86700000      4.89900000     -7.09000000
H    -15.36000000      4.84700000     -7.33400000
O     -9.16300000    -12.07500000     -6.05600000
H    -10.10200000    -12.15200000     -5.88400000
H     -9.07700000    -12.24000000     -6.99500000
O      0.69600000     15.80400000      0.58600000
H     -0.24500000     15.89200000      0.73800000
H      0.88800000     16.44200000     -0.10100000
O    -10.44600000      3.43200000      2.90600000
H    -11.40000000      3.46600000      2.83500000
H    -10.28400000      3.03500000      3.76200000
O     -7.70400000     -7.56700000      1.82200000
H     -7.22100000     -8.05700000      2.48700000
H     -7.17000000     -6.78900000      1.66100000
O      5.50800000     -5.04500000     -1.04100000
H      5.05800000     -5.47000000     -1.77100000
H      6.41800000     -5.33100000     -1.12200000
O    -10.74400000    -12.13500000      1.07900000
H    -11.25900000    -11.34000000      1.21500000
H     -9.83600000    -11.83100000      1.05500000
O    -10.88900000      1.41600000    -12.20100000
H    -11.57400000      1.02200000    -11.66100000
H    -10.32700000      1.87600000    -11.57700000
O     10.15500000     14.35500000     -5.04900000
H      9.44500000     13.96600000     -5.56000000
H     10.37200000     13.69000000     -4.39600000
O      2.90900000     16.00200000     -6.74400000
H      2.81100000     15.31800000     -7.40600000
H      2.04200000     16.07200000     -6.34300000
O      3.14500000     10.18900000     -8.65900000
H      2.33200000     10.44100000     -9.09600000
H      3.01300000      9.27100000     -8.42100000
O      6.31800000      8.82000000      1.91700000
H      7.07700000      8.99600000      2.47300000
H      5.88400000      8.07400000      2.33200000
O      2.72800000    -14.94200000     -2.01100000
H      2.51100000    -15.77400000     -2.43200000
H      3.31700000    -15.18200000     -1.29600000
O      2.17300000     -2.86400000      2.74800000
H      2.05000000     -3.52500000      2.06700000
H      2.84400000     -3.23200000      3.32200000
O    -10.87000000      1.69100000      5.30500000
H    -11.10500000      2.21800000      6.06900000
H    -10.04300000      1.27500000      5.54600000
O     10.89000000      6.63400000    -12.56000000
H     10.21800000      6.27300000    -11.98200000
H     10.73400000      6.21000000    -13.40300000
O      5.35500000      0.66400000     -5.14200000
H      5.53200000     -0.25200000     -4.92900000
H      4.54900000      0.86800000     -4.66900000
O      1.87600000      3.12300000    -16.10200000
H      1.68400000      3.53800000    -15.26100000
H      1.18000000      2.47500000    -16.21300000
O     -2.96600000    -13.94500000     -4.24700000
H     -2.49500000    -14.64400000     -3.79400000
H     -3.50000000    -14.39900000     -4.89900000
O     10.81000000      9.02000000    -11.15600000
H     11.58400000      9.17100000    -10.61500000
H     11.01300000      8.22600000    -11.65000000
O     -0.39100000    -12.95600000      2.27000000
H     -1.13300000    -13.24100000      2.80300000
H     -0.55600000    -13.33600000      1.40700000
O      0.03300000     -4.89700000     -2.86500000
H      0.85300000     -4.41000000     -2.79000000
H      0.25600000     -5.66400000     -3.39200000
O     -3.11800000     14.10800000     11.40300000
H     -3.30600000     15.00400000     11.12200000
H     -2.40800000     13.82100000     10.82900000
O     -5.79700000      7.01400000      8.90800000
H     -6.02100000      7.78400000      8.38500000
H     -6.22300000      6.28600000      8.45700000
O      2.73600000     14.14600000     -0.87300000
H      2.86300000     13.22400000     -0.64700000
H      1.88800000     14.37100000     -0.49000000
O     -3.41200000     16.80600000     -0.30400000
H     -2.91000000     16.06100000     -0.63300000
H     -4.27500000     16.44300000     -0.10400000
O      8.62700000     -6.70600000      4.58800000
H      9.44900000     -6.76100000      5.07500000
H      7.94700000     -6.72600000      5.26200000
O      6.53200000     -6.57700000      6.24700000
H      5.79200000     -6.06600000      6.57700000
H      6.44000000     -7.43100000      6.66800000
O     17.59300000     -3.68900000     -0.80400000
H     18.47100000     -3.34000000     -0.95300000
H     17.66700000     -4.62100000     -1.01300000
O      6.51100000      4.76500000      1.08700000
H      6.47200000      5.32000000      0.30800000
H      6.40800000      3.87500000      0.75200000
O     -4.55800000      4.22200000     16.08200000
H     -4.01600000      3.44100000     15.96900000
H     -4.07900000      4.75500000     16.71600000
O      1.00000000      5.65600000     15.07800000
H      1.09500000      5.26100000     15.94400000
H      1.89900000      5.80700000     14.78400000
O      7.06300000    -13.07300000      9.57400000
H      7.54200000    -13.43200000     10.32200000
H      6.85300000    -12.17600000      9.83200000
O     12.48700000     13.47100000      0.63400000
H     12.46300000     12.67500000      0.10300000
H     13.08700000     13.26300000      1.35000000
O      4.84400000    -10.11000000    -12.96000000
H      5.38200000    -10.47100000    -13.66400000
H      4.25000000    -10.82200000    -12.72400000
O     10.83100000     -5.11300000     -2.23800000
H     11.18200000     -5.98600000     -2.41600000
H     10.85500000     -4.66800000     -3.08400000
O    -10.82600000     -9.31800000     -9.90700000
H    -10.74800000    -10.22900000    -10.19100000
H     -9.93500000     -9.06600000     -9.66300000
O      5.75700000     -9.96100000    -10.19000000
H      5.41300000    -10.85400000    -10.23100000
H      5.95200000     -9.73800000    -11.10000000
O     -1.27500000     15.72000000     -3.33600000
H     -1.81800000     16.41400000     -2.96100000
H     -0.71700000     16.17000000     -3.97100000
O     -6.78400000      4.50100000      3.71600000
H     -7.14400000      5.21100000      4.24700000
H     -7.41600000      4.38900000      3.00600000
O      9.36500000    -14.78400000      2.24400000
H     10.09900000    -14.86400000      2.85300000
H      9.75100000    -14.94000000      1.38200000
O     -2.13000000     16.41400000      1.95500000
H     -2.78100000     16.63000000      1.28800000
H     -2.40500000     15.56100000      2.29100000
O     -8.79000000    -14.25200000      5.64000000
H     -9.42400000    -13.68300000      5.20500000
H     -8.34000000    -14.70100000      4.92500000
O     -3.53300000      2.81500000      0.47800000
H     -4.04200000      2.12900000      0.91100000
H     -3.06800000      3.25400000      1.18900000
O      6.88400000    -16.76800000     -2.77400000
H      7.66600000    -16.56500000     -2.26100000
H      6.74800000    -15.99400000     -3.32000000
O    -12.73500000     -4.73800000     10.71400000
H    -11.95800000     -5.03400000     11.18700000
H    -12.39400000     -4.36900000      9.90000000
O     -3.37100000     -4.29900000      2.63800000
H     -2.60500000     -4.74900000      2.28300000
H     -3.08000000     -3.39700000      2.77100000
O    -14.02300000     -2.64400000     11.93300000
H    -13.68800000     -3.52100000     11.74400000
H    -13.61900000     -2.08600000     11.26900000
O     15.03500000     -0.63800000     -4.44400000
H     15.85400000     -0.46300000     -4.90800000
H     15.30900000     -0.95100000     -3.58200000
O     -2.75300000     -0.49900000    -13.58100000
H     -3.06600000     -0.43700000    -12.67900000
H     -2.35800000     -1.36900000    -13.63800000
O      7.61600000      6.32900000     13.00400000
H      6.95200000      7.01800000     13.02600000
H      7.85200000      6.25400000     12.07900000
O     -4.16500000     -5.09600000    -14.81400000
H     -3.97100000     -5.21800000    -15.74300000
H     -4.90200000     -4.48600000    -14.80100000
O    -12.97300000     -9.53500000      4.89700000
H    -12.91500000     -9.21600000      5.79800000
H    -12.24400000     -9.11000000      4.44500000
O     -2.09600000      1.83400000     11.41300000
H     -1.27800000      1.72800000     10.92600000
H     -2.01500000      2.69000000     11.83300000
O    -11.40000000     11.93900000     -7.82600000
H    -11.07900000     11.91600000     -8.72700000
H    -10.61500000     11.83800000     -7.28800000
O     -4.58400000      1.53000000     -3.17700000
H     -5.49100000      1.77300000     -3.36100000
H     -4.14000000      2.36300000     -3.02000000
O     -0.48800000    -11.36500000    -14.66800000
H     -0.35100000    -10.63600000    -14.06400000
H      0.36600000    -11.49800000    -15.08100000
O    -10.22600000    -12.32000000      4.24800000
H    -10.63400000    -12.52200000      3.40600000
H    -10.00000000    -11.39200000      4.18800000
O      2.19000000      3.26800000     -6.38800000
H      1.87000000      3.46600000     -7.26800000
H      2.05700000      4.07800000     -5.89700000
O     -1.67600000      6.04200000    -16.11700000
H     -1.37800000      6.61200000    -15.40800000
H     -2.57500000      6.32300000    -16.28800000
O      9.56000000      4.68600000     -0.14300000
H      9.66100000      4.17900000      0.66200000
H      8.61300000      4.73700000     -0.27600000
O    -12.47000000      6.18700000     -7.78700000
H    -12.89300000      7.04600000     -7.76600000
H    -12.27600000      6.03800000     -8.71200000
O    -12.92800000      0.33300000    -10.40600000
H    -13.60200000     -0.06500000    -10.95700000
H    -13.33900000      1.12600000    -10.06100000
O    -12.70600000     -0.07700000      4.15300000
H    -13.51600000      0.14100000      4.61400000
H    -12.04800000      0.50200000      4.53900000
O     11.24800000     -0.88000000      9.85800000
H     11.54200000      0.01600000      9.69600000
H     11.89400000     -1.23900000     10.46600000
O      4.67100000     -5.65900000     -3.52800000
H      5.00200000     -6.54900000     -3.40400000
H      4.52300000     -5.58900000     -4.47100000
O      6.30400000     -8.67700000      8.20500000
H      6.15700000     -9.52400000      7.78400000
H      7.17000000     -8.75600000      8.60500000
O     10.83200000    -13.01100000     -2.22300000
H     11.21000000    -12.23400000     -1.81200000
H     11.57500000    -13.44800000     -2.63900000
O     -2.86500000     -4.48100000     11.45400000
H     -2.25400000     -4.15600000     10.79300000
H     -2.36900000     -5.14600000     11.93200000
O     -4.24100000     13.09100000     -2.85100000
H     -3.74400000     13.71600000     -2.32300000
H     -3.62900000     12.81300000     -3.53200000
O      1.01600000    -15.95600000      6.87400000
H      0.78500000    -15.18500000      6.35600000
H      1.20400000    -15.61100000      7.74700000
O      2.56200000     -4.07300000     -3.40500000
H      3.26000000     -4.72100000     -3.50000000
H      2.97500000     -3.33900000     -2.95200000
O      9.17600000     -2.99400000      3.86000000
H      8.94000000     -3.80700000      4.30600000
H      9.48700000     -3.27500000      2.99900000
O     10.43000000    -12.51500000      8.23800000
H      9.90900000    -11.94200000      8.79900000
H     10.25200000    -12.20700000      7.34900000
O     14.98200000      0.14700000     -9.15200000
H     15.12400000      0.72800000     -9.89900000
H     14.76300000      0.73500000     -8.42900000
O      4.61000000     -0.43800000      7.03900000
H      5.47800000     -0.26000000      7.40100000
H      4.76600000     -1.08300000      6.34900000
O     -9.27000000     10.39200000     11.90800000
H     -8.55800000     10.78800000     11.40500000
H     -9.82700000     11.13000000     12.15600000
O      5.82300000      8.57200000      7.63000000
H      6.34200000      8.23100000      6.90100000
H      5.79800000      7.85500000      8.26300000
O     -3.82500000     -0.43900000     -4.77600000
H     -3.34900000     -1.07600000     -4.24300000
H     -4.18000000      0.18500000     -4.14300000
O     -2.64000000     13.22200000    -11.55300000
H     -2.49800000     12.46200000    -10.98900000
H     -1.92400000     13.18700000    -12.18800000
O      7.84600000     12.12400000      9.04600000
H      7.78100000     13.04800000      9.28900000
H      7.05000000     11.72600000      9.39800000
O     -3.67500000     -8.16900000    -15.77600000
H     -4.56800000     -8.51300000    -15.80700000
H     -3.44700000     -8.17900000    -14.84600000
O     -6.77800000     -3.38200000     -4.19800000
H     -6.37100000     -3.20400000     -3.35000000
H     -7.66900000     -3.66000000     -3.98300000
O      4.82000000    -14.50100000     10.25700000
H      4.80700000    -15.13700000      9.54100000
H      5.49200000    -13.86900000     10.00400000
O      2.51500000     -5.06700000      4.96900000
H      1.72600000     -4.58400000      5.21500000
H      2.35900000     -5.95800000      5.28300000
O      4.97300000     -7.12400000    -14.41200000
H      5.55100000     -6.58200000    -13.87600000
H      4.79900000     -7.89500000    -13.87300000
O     -8.48300000      0.18500000      0.96800000
H     -8.68100000     -0.10100000      1.86000000
H     -8.19000000     -0.61000000      0.52200000
O     -8.20200000     14.41800000     -2.73800000
H     -7.77300000     13.83000000     -3.36000000
H     -8.88000000     13.88000000     -2.32800000
O     12.56800000     12.01500000      5.19200000
H     11.73400000     12.48500000      5.20300000
H     13.10000000     12.45600000      5.85500000
O     -2.72000000     -3.31400000    -13.15000000
H     -3.39400000     -3.82300000    -13.60100000
H     -2.60800000     -3.75800000    -12.30900000
O      0.75900000     13.89500000     -3.26800000
H      1.51800000     14.46500000     -3.14500000
H      0.01900000     14.49700000     -3.35000000
O     -3.43800000     13.62500000      5.54400000
H     -3.08300000     13.93500000      6.37800000
H     -4.34700000     13.92500000      5.54400000
O     -7.35000000      6.63600000     11.56700000
H     -6.81600000      6.85400000     12.33100000
H     -6.86200000      6.99200000     10.82400000
O     -1.67200000      2.56700000      7.85500000
H     -1.19100000      1.88400000      8.32300000
H     -1.59700000      3.33900000      8.41700000
O     -5.12000000      3.78300000     11.99700000
H     -4.67000000      4.58500000     11.73100000
H     -5.30600000      3.91000000     12.92800000
O      7.37300000     -4.75000000     14.58600000
H      7.71000000     -4.70400000     15.48100000
H      6.42200000     -4.72200000     14.68600000
O     -1.63100000      5.12400000     15.08300000
H     -0.79200000      5.57600000     14.99300000
H     -1.64700000      4.82700000     15.99300000
O     11.84600000      5.57000000     -5.09000000
H     12.67100000      5.08600000     -5.04700000
H     11.39600000      5.34700000     -4.27500000
O      3.53100000      5.28200000     14.28400000
H      4.00000000      5.07200000     15.09200000
H      4.14900000      5.81100000     13.78000000
O    -12.69300000      9.14200000      6.28000000
H    -12.67700000     10.03400000      5.93400000
H    -12.38600000      8.59800000      5.55500000
O      7.51300000    -16.52000000      3.77600000
H      7.82500000    -17.31100000      3.33600000
H      7.88900000    -15.80000000      3.26800000
O     -8.91700000      5.04200000    -14.19000000
H     -9.54100000      4.31700000    -14.20500000
H     -8.06400000      4.62300000    -14.07400000
O      8.48500000      0.13500000    -12.03400000
H      8.33500000      0.42100000    -11.13300000
H      8.95400000      0.86300000    -12.44200000
O    -10.77000000      3.27500000     -5.56600000
H    -10.63700000      2.58400000     -6.21400000
H    -10.66400000      2.83500000     -4.72200000
O     -1.79100000     -0.62900000     16.64100000
H     -1.71500000     -1.10000000     15.81100000
H     -2.17700000     -1.26600000     17.24300000
O     -7.43300000    -16.44200000      1.46300000
H     -6.80400000    -16.70400000      2.13500000
H     -6.94500000    -15.84000000      0.90000000
O     -1.62600000      4.79300000      9.59900000
H     -1.74700000      4.50600000     10.50500000
H     -2.35500000      5.39200000      9.43900000
O      9.76900000      8.87600000      3.48300000
H      9.36700000      8.04300000      3.24000000
H      9.51500000      9.00700000      4.39700000
O      3.42500000     15.36300000     -3.23600000
H      3.30900000     14.98400000     -2.36500000
H      4.31200000     15.10900000     -3.49100000
O     10.01000000     13.34900000     -0.68300000
H      9.39200000     14.07600000     -0.61300000
H     10.71200000     13.57100000     -0.07200000
O      5.29800000     10.70500000     10.76500000
H      4.51600000     10.76900000     11.31400000
H      5.21900000      9.85500000     10.33300000
O    -11.39300000      6.94000000     -1.32200000
H    -10.99600000      7.19000000     -2.15700000
H    -11.27200000      5.99200000     -1.27400000
O     -6.37300000     11.78700000     -1.52600000
H     -5.94600000     10.93100000     -1.54700000
H     -5.66900000     12.41000000     -1.70700000
O      3.32100000      4.76500000     -0.80900000
H      3.77500000      3.93500000     -0.66200000
H      3.94800000      5.29700000     -1.29900000
O     -8.48200000     -3.83700000    -10.83700000
H     -9.00800000     -3.66000000    -10.05700000
H     -7.61800000     -4.06800000    -10.49700000
O     -6.22600000    -10.46600000     10.35800000
H     -6.07900000    -11.41200000     10.33600000
H     -5.58600000    -10.13800000     10.98900000
O    -15.06200000      6.32300000     -3.28200000
H    -14.17000000      6.11400000     -3.00600000
H    -15.20300000      7.22000000     -2.97800000
O     -7.96400000      6.46200000      5.14900000
H     -8.88700000      6.49700000      4.89900000
H     -7.72900000      7.37400000      5.32300000
O    -10.78800000      4.26200000     -1.45500000
H    -10.80900000      3.42900000     -0.98400000
H    -11.48000000      4.18200000     -2.11200000
O      2.44300000      5.20500000      1.80600000
H      2.83800000      5.08600000      0.94200000
H      1.59900000      5.61900000      1.62800000
O     -0.79600000      5.15100000     -9.61400000
H     -1.05000000      5.84800000    -10.21900000
H     -1.57100000      5.01100000     -9.07000000
O      7.47200000     11.07300000     12.25400000
H      8.22800000     10.80800000     11.73000000
H      6.73900000     11.06300000     11.63800000
O     -2.53400000     -9.78300000      7.52300000
H     -3.05000000     -8.97700000      7.51300000
H     -2.21700000     -9.87500000      6.62400000
O     -2.03300000    -10.67000000      9.98000000
H     -2.66400000    -10.20300000     10.52800000
H     -2.04700000    -10.20100000      9.14500000
O      1.96200000    -13.03300000     11.67200000
H      1.45500000    -12.25200000     11.45000000
H      1.91000000    -13.08800000     12.62600000
O      1.92000000     -6.19400000    -12.53900000
H      2.06400000     -5.65600000    -13.31800000
H      0.97900000     -6.36700000    -12.53800000
O     -6.01100000     16.81800000      0.36400000
H     -6.85100000     16.36400000      0.30500000
H     -5.97600000     17.14200000      1.26400000
O     13.41500000      8.52900000      1.82700000
H     14.25100000      8.07700000      1.94600000
H     12.75400000      7.86200000      2.01100000
O      9.73300000    -11.78100000     -8.68800000
H      9.10600000    -11.09000000     -8.90100000
H     10.55700000    -11.48300000     -9.07200000
O     11.47800000     -1.64300000      7.15700000
H     12.33400000     -1.93600000      7.46900000
H     11.07600000     -1.22200000      7.91700000
O    -15.66700000     -3.62300000     -4.00400000
H    -15.72500000     -2.75600000     -3.60200000
H    -14.77400000     -3.91300000     -3.82100000
O     -5.32400000     10.28100000    -11.47300000
H     -4.61400000     10.62000000    -10.92800000
H     -5.30800000     10.83000000    -12.25700000
O      0.49000000      0.39700000     11.80100000
H      1.33400000     -0.00400000     12.00700000
H      0.36400000      1.05600000     12.48500000
O      2.55900000     16.24800000      5.48500000
H      1.94500000     16.17200000      4.75500000
H      2.10500000     15.84400000      6.22400000
O     -3.72900000      6.18100000     -9.80700000
H     -3.79800000      6.45000000     -8.89100000
H     -3.11300000      6.80300000    -10.19400000
O     -2.22300000      0.11400000    -16.11500000
H     -2.73900000     -0.61200000    -16.46500000
H     -2.38300000      0.08800000    -15.17100000
O      8.42900000     -1.21200000     15.91600000
H      7.76400000     -1.02800000     15.25300000
H      9.05900000     -1.77900000     15.47100000
O      2.13100000     12.03500000      5.67100000
H      2.70900000     11.51200000      6.22700000
H      1.73100000     12.66600000      6.26900000
O     -1.85200000     -7.24900000     -5.81300000
H     -1.18400000     -7.15000000     -5.13500000
H     -2.02300000     -6.35700000     -6.11200000
O      2.54800000      1.43800000     -4.08400000
H      1.75700000      1.47300000     -3.54600000
H      2.36500000      2.02600000     -4.81700000
O    -10.69200000      0.99200000     -7.26700000
H    -11.43900000      0.59200000     -7.71300000
H    -10.32000000      0.28400000     -6.74100000
O     -5.10400000     -4.16900000     -6.14900000
H     -5.50000000     -3.93800000     -5.30900000
H     -4.23700000     -4.50600000     -5.92100000
O     11.21300000      7.07700000     -0.76900000
H     11.31700000      7.19500000      0.17600000
H     10.60600000      6.34200000     -0.85300000
O     -3.65200000      9.59600000     15.10800000
H     -3.63400000      8.66300000     14.89600000
H     -4.53100000      9.88100000     14.86000000
O      4.26600000    -17.52500000      3.79500000
H      4.04700000    -16.73100000      4.28400000
H      4.44900000    -18.17900000      4.46900000
O     -0.63300000      7.20000000     12.29400000
H     -1.24900000      7.45100000     11.60500000
H     -0.84200000      7.78100000     13.02500000
O      3.35100000    -16.04800000      0.40700000
H      4.01600000    -15.64600000      0.96600000
H      3.69000000    -16.92500000      0.22400000
O    -12.28800000      5.61600000      1.28900000
H    -11.71800000      5.49200000      0.53000000
H    -12.60000000      6.51800000      1.20900000
O      3.58100000     -7.94900000    -11.50000000
H      3.93300000     -8.64600000    -12.05300000
H      3.10900000     -7.37800000    -12.10500000
O      3.24500000      0.74300000    -15.12800000
H      2.74200000      1.51600000    -15.38200000
H      2.73800000      0.35000000    -14.41700000
O      0.91600000    -12.54700000    -11.06700000
H      0.91500000    -11.69100000    -11.49500000
H      1.18600000    -12.36400000    -10.16700000
O     -9.00400000      3.13300000     13.31400000
H     -8.19700000      2.77200000     12.94700000
H     -9.45300000      3.52400000     12.56400000
O     -5.81200000     -5.39500000      1.30300000
H     -5.19600000     -5.95100000      0.82600000
H     -5.25900000     -4.85000000      1.86300000
O     -2.04600000      8.08600000    -10.22300000
H     -1.74400000      8.64400000     -9.50600000
H     -1.67100000      8.48200000    -11.00900000
O      9.48600000     -7.97700000     -8.01100000
H     10.01900000     -7.19100000     -7.88800000
H      8.62200000     -7.73500000     -7.68000000
O    -11.17000000     -1.53300000      7.11300000
H    -10.46000000     -0.89600000      7.19200000
H    -11.93700000     -1.00900000      6.88000000
O     13.77700000      4.65000000      9.79400000
H     14.15600000      3.96800000     10.34900000
H     13.04800000      4.99800000     10.30800000
O     -8.47500000      3.27400000      9.06100000
H     -7.75600000      3.77600000      8.67600000
H     -8.05200000      2.50600000      9.44600000
O     -3.76000000      4.39600000     -3.52300000
H     -3.13900000      5.12400000     -3.53400000
H     -4.04700000      4.34100000     -2.61200000
O     -5.64300000      2.23300000    -16.03200000
H     -4.83500000      2.74500000    -16.06600000
H     -5.72700000      1.98100000    -15.11200000
O    -14.70700000      1.12800000     -6.51300000
H    -14.33900000      1.91100000     -6.10400000
H    -15.37100000      0.82400000     -5.89400000
O      5.22200000    -14.81300000      2.31500000
H      4.35900000    -14.43600000      2.48700000
H      5.41900000    -15.32500000      3.09900000
O     -1.14000000    -15.27400000     -6.87100000
H     -1.90400000    -15.79800000     -6.63100000
H     -0.40500000    -15.88500000     -6.82300000
O     -2.79600000     -7.30000000     16.79400000
H     -2.46500000     -7.22200000     15.90000000
H     -2.46900000     -8.14800000     17.09700000
O     -5.65800000    -13.34300000      3.47200000
H     -6.08100000    -14.17900000      3.27400000
H     -6.14100000    -13.00300000      4.22500000
O     -7.20800000     -2.42100000      4.88400000
H     -7.08600000     -3.22800000      5.38400000
H     -6.92900000     -1.72500000      5.47900000
O      8.12300000    -12.41400000     -5.29700000
H      7.71700000    -11.79100000     -4.69500000
H      7.64200000    -12.30300000     -6.11700000
O     -1.83700000     -8.08600000     -2.42300000
H     -2.32300000     -7.37300000     -2.83700000
H     -2.00200000     -8.84500000     -2.98200000
O      2.04000000     12.50600000     10.40800000
H      2.41700000     11.98200000     11.11400000
H      1.59800000     11.87000000      9.84600000
O      2.50000000     -6.71600000     -1.19400000
H      2.61100000     -6.83700000     -2.13700000
H      2.04900000     -7.50800000     -0.90200000
O      6.78300000      7.64500000     -9.72200000
H      6.19500000      7.65300000     -8.96700000
H      7.18500000      8.51400000     -9.72100000
O      8.70600000      6.22400000     -3.78700000
H      8.61000000      5.57700000     -4.48500000
H      8.67100000      7.06800000     -4.23600000
O     -3.20100000      6.65700000      0.14200000
H     -3.52500000      7.55600000      0.09800000
H     -3.80900000      6.21200000      0.73300000
O     -8.62800000     -9.94500000     -3.37300000
H     -8.80500000     -9.75600000     -2.45100000
H     -8.52700000    -10.89600000     -3.40600000
O      5.45300000    -12.21300000     -2.36400000
H      5.80400000    -13.09200000     -2.50700000
H      5.68200000    -12.00800000     -1.45800000
O    -17.26000000      3.32700000     -2.81300000
H    -17.99600000      3.91300000     -2.63400000
H    -17.53300000      2.48300000     -2.45300000
O      2.68100000      4.08900000      8.38200000
H      3.34800000      4.15300000      7.69800000
H      2.64300000      3.15600000      8.59300000
O     -4.22000000     -2.19100000     12.50900000
H     -3.94500000     -3.05000000     12.18800000
H     -3.94600000     -1.58100000     11.82500000
O    -13.07600000      5.78700000      3.96900000
H    -12.24400000      6.12800000      4.29700000
H    -13.00000000      5.84500000      3.01700000
O      1.26700000     17.87200000     -1.26100000
H      1.57700000     17.96600000     -2.16100000
H      0.39100000     18.25900000     -1.26700000
O      5.98300000      3.02400000      4.26500000
H      5.12800000      3.38400000      4.03100000
H      6.20900000      2.44900000      3.53300000
O     -4.33800000      8.35500000      3.92600000
H     -4.29600000      9.22600000      4.32100000
H     -3.45800000      8.20600000      3.58100000
O      5.83500000     11.33700000    -11.62100000
H      5.56500000     11.38300000    -10.70300000
H      6.63700000     11.85700000    -11.66100000
O      3.18600000     10.53100000    -12.77300000
H      3.79000000     10.13600000    -13.40200000
H      3.60900000     10.40600000    -11.92400000
O     -5.38900000    -11.42200000      0.16300000
H     -4.55300000    -11.18200000      0.56100000
H     -5.18600000    -11.55200000     -0.76300000
O      7.60000000     -8.23200000     -0.60000000
H      8.47000000     -8.59600000     -0.76100000
H      7.75700000     -7.30400000     -0.42600000
O     -0.48500000     14.23300000     -7.11000000
H     -1.00200000     14.40300000     -7.89700000
H     -0.43800000     15.08000000     -6.66600000
O     -4.78900000     13.35900000     -7.51100000
H     -4.55700000     13.69900000     -8.37500000
H     -5.52800000     13.89800000     -7.23100000
O    -11.01400000      6.03000000     -5.64100000
H    -11.09600000      5.08300000     -5.52500000
H    -11.44000000      6.20600000     -6.47900000
O    -12.65200000      4.12400000     -3.51600000
H    -13.60200000      4.19000000     -3.60900000
H    -12.31000000      4.34100000     -4.38300000
O      6.99500000     -6.20700000     -9.72800000
H      7.81200000     -6.65700000     -9.51700000
H      6.78100000     -6.50100000    -10.61400000
O     13.34000000    -11.20500000      0.26200000
H     13.70800000    -10.78300000      1.03800000
H     13.98000000    -11.03500000     -0.42900000
O     -5.73400000     -6.79700000    -13.07200000
H     -6.40900000     -6.67000000    -13.73800000
H     -5.02600000     -6.20700000    -13.33300000
O      1.70500000      4.27500000     12.15900000
H      1.81800000      5.01100000     12.76000000
H      1.32600000      3.58100000     12.69800000
O      5.23500000      0.32600000     -9.91100000
H      5.16500000      0.86800000     -9.12400000
H      6.07700000     -0.12000000     -9.82100000
O     13.56500000      1.54200000     -4.41300000
H     13.99300000      0.68600000     -4.38200000
H     13.89200000      2.00100000     -3.64000000
O     -5.47200000     -1.18000000      2.66200000
H     -4.92500000     -1.50900000      3.37500000
H     -6.05900000     -1.90800000      2.45500000
O     13.76500000      2.80800000      6.95300000
H     13.16300000      3.07400000      7.64800000
H     14.56300000      2.55100000      7.41300000
O    -14.44400000      2.81100000      3.98600000
H    -14.06200000      3.64600000      4.25800000
H    -15.08500000      2.60800000      4.66700000
O     16.44100000      4.85200000      3.66800000
H     16.33700000      4.03400000      3.18300000
H     16.00900000      4.69000000      4.50700000
O      2.70000000     -3.39200000    -17.33200000
H      2.35700000     -2.52600000    -17.11100000
H      2.33900000     -3.57900000    -18.19900000
O    -13.60500000    -10.17100000     -3.02400000
H    -14.45900000     -9.83700000     -2.74900000
H    -13.41000000    -10.87100000     -2.40200000
O      0.37400000      8.48000000     15.56100000
H      0.67700000      7.57800000     15.45400000
H      0.74300000      8.75800000     16.39900000
O    -12.82700000      8.47900000    -10.12000000
H    -12.40300000      8.66900000     -9.28300000
H    -12.29800000      8.94400000    -10.76800000
O      4.65800000     -3.71100000     10.21300000
H      5.01600000     -4.21300000     10.94500000
H      3.76500000     -4.04100000     10.11100000
O    -11.99700000     -6.38600000      5.01500000
H    -11.57400000     -5.54500000      5.18700000
H    -12.93300000     -6.20600000      5.10100000
O     -7.04400000    -15.91100000      4.16200000
H     -6.19800000    -16.10900000      3.76000000
H     -6.90700000    -16.06100000      5.09700000
O     -4.92200000     -0.34700000      6.83100000
H     -4.91900000     -0.86500000      6.02600000
H     -4.20600000     -0.70900000      7.35200000
O     -5.55400000     -2.05100000     -9.97100000
H     -5.77800000     -1.29400000     -9.42900000
H     -5.06400000     -1.68300000    -10.70600000
O     13.49500000     -3.98900000     -8.01100000
H     13.44100000     -3.50000000     -8.83200000
H     13.32700000     -3.33600000     -7.33100000
O     -9.49500000     11.61700000     -5.43800000
H     -9.09500000     10.97800000     -4.84800000
H    -10.43700000     11.51100000     -5.30300000
O      7.52000000     -0.59100000      3.86400000
H      7.97900000     -1.43100000      3.86200000
H      6.91400000     -0.65000000      4.60300000
O     -7.80700000     -4.34000000     -0.57800000
H     -7.81400000     -3.43300000     -0.27000000
H     -6.99000000     -4.70200000     -0.23500000
O      6.10000000      0.77600000     15.26700000
H      5.97200000      0.00000000     14.72200000
H      6.50900000      1.41500000     14.68300000
O    -15.17600000     -2.15600000      3.19400000
H    -15.64300000     -2.67900000      2.54300000
H    -14.28300000     -2.09300000      2.85500000
O     -1.93800000    -10.99300000     -8.69800000
H     -1.51300000    -10.34900000     -8.13200000
H     -2.13700000    -11.72800000     -8.11800000
O      4.36700000      4.45200000    -16.31200000
H      3.60000000      3.88300000    -16.38000000
H      4.65800000      4.35400000    -15.40600000
O     -9.49200000     -2.67400000     -6.16900000
H     -9.95500000     -3.48000000     -5.94000000
H     -8.93900000     -2.91800000     -6.91100000
O      5.49300000     11.34100000      4.92900000
H      5.14400000     11.82900000      5.67600000
H      5.45900000     11.96200000      4.20100000
O      9.50800000     -4.69000000     11.04100000
H      9.50700000     -4.74800000     11.99700000
H      8.58400000     -4.74300000     10.79700000
O     -4.61100000    -10.03300000    -11.39800000
H     -4.14300000    -10.33600000    -12.17700000
H     -4.08000000     -9.31000000    -11.06600000
O     -8.51800000     -0.15700000     -5.42100000
H     -8.83700000     -1.04800000     -5.56600000
H     -7.68200000     -0.12400000     -5.88500000
O     10.01300000     -1.05600000    -15.77500000
H      9.11600000     -0.86900000    -15.49900000
H     10.37800000     -0.19900000    -15.99900000
O     -4.26100000    -10.17100000     12.00200000
H     -4.78600000     -9.63700000     12.59700000
H     -3.45200000    -10.34200000     12.48400000
O     -5.76900000     -3.03700000      8.59400000
H     -6.59900000     -3.38100000      8.26300000
H     -5.99600000     -2.19000000      8.97800000
O      5.79300000     -6.01000000      1.65800000
H      5.48500000     -5.74700000      0.79100000
H      5.60400000     -6.94700000      1.70600000
O      2.17900000      8.17500000      7.98300000
H      1.80200000      7.57400000      8.62600000
H      2.78900000      7.63600000      7.48000000
O     -8.44000000     15.84300000     -0.21000000
H     -8.57300000     15.32100000     -1.00100000
H     -8.85000000     15.33100000      0.48700000
O    -10.89300000      1.16500000     11.03400000
H    -10.45900000      1.17400000     10.18100000
H    -10.23000000      0.82600000     11.63600000
O     -0.67000000      9.69700000     -8.14700000
H     -0.01000000     10.01200000     -8.76600000
H     -0.65800000     10.33900000     -7.43700000
O      5.19400000      6.25700000      2.92800000
H      4.26200000      6.12900000      2.74800000
H      5.63900000      5.85500000      2.18200000
O      2.17400000     -6.13300000     12.83300000
H      2.00600000     -6.20900000     13.77300000
H      2.85400000     -6.78300000     12.65800000
O      3.62200000      6.34100000      6.18200000
H      4.33200000      5.74200000      6.41200000
H      4.04900000      7.03900000      5.68600000
O     -6.50900000      7.78900000     -6.20600000
H     -6.09800000      7.43900000     -5.41600000
H     -6.01500000      7.39800000     -6.92600000
O      2.39600000    -15.50100000     -8.90200000
H      1.83100000    -16.06500000     -8.37300000
H      3.28500000    -15.75100000     -8.65100000
O     -6.60700000      0.34600000     14.12000000
H     -5.80300000      0.63800000     13.68900000
H     -6.44100000      0.48000000     15.05300000
O      6.74100000    -11.35700000      0.26000000
H      7.04100000    -12.22800000      0.51900000
H      7.54300000    -10.88600000      0.03400000
O     -6.12600000     16.66900000     -2.70000000
H     -5.92900000     16.64000000     -1.76300000
H     -7.03400000     16.37400000     -2.76300000
O     -0.50900000     13.98700000      5.19700000
H     -0.39400000     13.07500000      4.92900000
H     -0.86800000     13.93300000      6.08300000
O    -15.66600000      5.17100000      8.59000000
H    -15.32200000      5.05000000      7.70500000
H    -16.30900000      4.47000000      8.69500000
O     11.22400000     -3.33500000     -4.35400000
H     12.15100000     -3.24100000     -4.57000000
H     10.87900000     -2.44300000     -4.38200000
O     12.57300000      1.44100000      9.95200000
H     12.78100000      2.13900000     10.57300000
H     13.41300000      1.22000000      9.55000000
O     -2.41800000     -1.36500000      7.83700000
H     -2.10100000     -2.24800000      8.02600000
H     -1.75600000     -0.99300000      7.25400000
O     -1.75600000      1.73800000      5.13700000
H     -1.89100000      2.09200000      6.01600000
H     -2.36200000      2.23200000      4.58500000
O    -12.72400000     -8.20300000      9.64000000
H    -12.14600000     -7.71300000     10.22400000
H    -12.29800000     -8.15500000      8.78400000
O    -13.05500000     -3.38700000     -7.64000000
H    -12.30600000     -3.94000000     -7.41800000
H    -12.91000000     -3.14300000     -8.55500000
O     -8.94400000    -11.92900000     -8.84600000
H     -8.30600000    -11.93400000     -9.56000000
H     -9.78700000    -12.06700000     -9.27600000
O     -0.79700000      9.50700000    -12.24900000
H     -0.89800000      8.83000000    -12.91800000
H     -0.81700000     10.33100000    -12.73700000
O     -2.78800000    -10.76700000      0.46900000
H     -2.41800000    -11.42500000     -0.12000000
H     -2.03100000    -10.27300000      0.78200000
O     -7.01600000     10.30300000      4.16700000
H     -6.93100000      9.74600000      3.39300000
H     -6.61300000     11.13300000      3.91100000
O      2.26500000     -0.57600000      5.02700000
H      2.80600000      0.20600000      5.13500000
H      2.45700000     -0.88000000      4.14000000
O     11.78600000     -7.86500000      7.27300000
H     12.39300000     -7.19400000      7.58600000
H     12.13300000     -8.68400000      7.62400000
O      8.44000000     15.72300000     -0.35800000
H      8.64300000     15.95400000      0.54900000
H      7.61800000     15.23700000     -0.30300000
O    -15.66800000     -0.44300000     10.11600000
H    -15.58800000     -1.30800000     10.51800000
H    -14.80000000     -0.26500000      9.75400000
O     11.72000000    -10.54100000      3.15800000
H     11.04700000     -9.88700000      2.97000000
H     12.52800000    -10.15800000      2.81800000
O     -8.48000000     -4.07700000     14.97800000
H     -7.75500000     -4.20100000     14.36700000
H     -8.37200000     -3.18200000     15.30100000
O     17.11400000      1.73100000     -3.83500000
H     17.30300000      0.94800000     -4.35300000
H     17.35900000      2.46000000     -4.40500000
O     -7.92900000     -8.44300000     -5.52700000
H     -8.21100000     -9.00700000     -4.80600000
H     -7.01400000     -8.24300000     -5.33000000
O      8.69400000      3.88200000     12.36000000
H      8.08500000      3.19000000     12.61800000
H      8.28500000      4.68900000     12.67000000
O      4.67700000      8.87600000      4.70300000
H      3.76300000      9.14000000      4.81000000
H      5.15600000      9.70000000      4.61500000
O     14.81200000      7.30100000     -2.63100000
H     15.51000000      6.93100000     -3.17100000
H     14.00400000      6.99500000     -3.04200000
O    -12.98200000     -0.99700000     10.01100000
H    -12.45700000     -1.09500000      9.21600000
H    -12.49200000     -0.37400000     10.54700000
O      5.75800000      9.48300000    -13.53200000
H      5.98100000      9.91000000    -14.35900000
H      5.85300000     10.17100000    -12.87300000
O      4.50000000     14.14800000      8.90600000
H      4.41900000     14.27700000      9.85100000
H      4.34000000     13.21300000      8.77700000
O     -0.81900000     -6.10100000      6.77500000
H     -1.34700000     -6.82000000      7.12300000
H     -0.88500000     -6.19300000      5.82500000
O     -1.63500000     15.03800000     -9.43200000
H     -1.61500000     15.99300000     -9.47800000
H     -2.06400000     14.76800000    -10.24400000
O    -13.06200000     -1.33700000     -2.43200000
H    -12.23800000     -1.56100000     -2.86400000
H    -13.07800000     -0.38000000     -2.42700000
O     -1.71300000     11.89500000     -0.52400000
H     -2.46600000     11.34800000     -0.30300000
H     -1.16800000     11.88300000      0.26300000
O      3.36900000    -14.88700000     -5.48300000
H      4.15100000    -15.16500000     -5.00500000
H      3.66100000    -14.14000000     -6.00600000
O     14.98000000     -6.65300000      0.05600000
H     14.25300000     -7.24100000      0.26000000
H     15.45800000     -7.09800000     -0.64400000
O     -2.14400000      4.44900000     12.57200000
H     -2.05200000      5.35000000     12.26000000
H     -2.09800000      4.52000000     13.52600000
O     -0.21500000     -0.53800000      6.07400000
H     -0.76200000      0.23600000      5.93500000
H      0.67100000     -0.24600000      5.86100000
O      7.59900000      1.74000000      2.42900000
H      8.47900000      2.11500000      2.47200000
H      7.69200000      0.86800000      2.81300000
O      0.79300000     -6.96000000     -4.55200000
H      1.24600000     -7.71800000     -4.18300000
H      1.07000000     -6.93700000     -5.46800000
O      1.43400000    -16.68900000     -6.55800000
H      2.13100000    -16.28100000     -6.04400000
H      1.62600000    -17.62600000     -6.51800000
O      9.78300000      4.52400000      7.09800000
H     10.04400000      5.39200000      6.79200000
H      9.27800000      4.69200000      7.89400000
O     -4.73800000      4.65600000     -6.01100000
H     -5.65000000      4.79900000     -5.75800000
H     -4.34700000      4.21100000     -5.25900000
O      6.14400000     11.13400000      0.65700000
H      5.96700000     10.36800000      1.20300000
H      7.01800000     10.97500000      0.29800000
O     -5.06900000     -7.55600000      5.99500000
H     -4.97000000     -6.67000000      5.64500000
H     -4.70600000     -7.50600000      6.87900000
O     -0.04000000      8.71800000      6.53400000
H     -0.15900000      7.99600000      5.91600000
H      0.75000000      8.48700000      7.02300000
O    -14.36300000      5.18100000      6.28000000
H    -13.47900000      4.89300000      6.50500000
H    -14.28200000      5.53400000      5.39300000
O      5.89100000      4.24400000    -11.23300000
H      6.26700000      5.09300000    -11.46400000
H      5.76200000      4.28800000    -10.28600000
O     -4.76800000    -14.12800000    -10.42800000
H     -5.03000000    -13.68600000     -9.62100000
H     -3.85500000    -13.87100000    -10.55700000
O      9.33000000     -5.01500000    -12.86800000
H      9.62200000     -5.60100000    -12.17000000
H      9.04700000     -4.22200000    -12.41300000
O     -6.34500000     -0.15500000    -17.40700000
H     -6.28700000      0.57000000    -16.78500000
H     -5.97000000      0.19300000    -18.21600000
O      2.90900000     -0.78000000    -10.79800000
H      2.84100000     -1.57100000    -10.26400000
H      3.65400000     -0.30500000    -10.42900000
O     -6.52900000      3.45100000    -13.41800000
H     -6.35200000      3.85600000    -12.56900000
H     -6.49200000      2.51000000    -13.24700000
O      8.67400000      6.27700000      2.56400000
H      8.63200000      5.57600000      3.21500000
H      7.98100000      6.06600000      1.93900000
O      2.09700000     -3.12200000    -12.02200000
H      1.82800000     -3.36800000    -12.90600000
H      2.40900000     -2.22100000    -12.10900000
O     -5.80800000      9.37400000     -3.08500000
H     -5.52000000      8.48000000     -2.89800000
H     -5.27300000      9.64600000     -3.83000000
O    -14.42600000      9.61900000     -0.22700000
H    -15.01400000      8.86500000     -0.18900000
H    -14.80500000     10.18500000     -0.89900000
O      1.47900000      0.22800000    -12.96700000
H      1.89800000     -0.11100000    -12.17700000
H      0.59600000      0.47000000    -12.68600000
O     10.04800000    -11.12100000      5.65100000
H      9.48700000    -11.65400000      5.08800000
H     10.79300000    -10.88900000      5.09600000
O     -4.70300000    -16.65700000      2.79600000
H     -4.73200000    -17.24000000      2.03800000
H     -3.78300000    -16.65200000      3.06000000
O      5.71000000     -2.15300000      5.32800000
H      5.54200000     -2.83000000      4.67300000
H      6.27400000     -2.57900000      5.97400000
O      7.14200000      3.42900000      8.53900000
H      6.77900000      2.68600000      9.02100000
H      8.06600000      3.44800000      8.78800000
O    -16.05600000     -6.56600000     -4.38400000
H    -15.54400000     -5.76700000     -4.51100000
H    -16.70200000     -6.33400000     -3.71700000
O    -10.29800000     13.13800000     -1.85100000
H    -10.88700000     13.73600000     -1.39200000
H    -10.68100000     12.27200000     -1.71400000
O    -13.15300000      3.16500000      1.65300000
H    -13.04100000      4.08700000      1.42100000
H    -13.62400000      3.18200000      2.48600000
O     10.72500000      4.67500000     -2.71900000
H     10.00700000      5.26000000     -2.96200000
H     10.41900000      4.23700000     -1.92500000
O     -2.27200000     14.50200000     -1.07700000
H     -1.56200000     14.66200000     -1.69800000
H     -2.09000000     13.63100000     -0.72500000
O      3.92000000     10.48300000      7.17900000
H      3.44200000      9.79600000      7.64300000
H      4.74400000     10.07100000      6.92100000
O      6.70800000     -8.70300000      3.19300000
H      6.06700000     -8.46900000      3.86300000
H      7.55600000     -8.56700000      3.61500000
O     -1.04400000     -2.32700000     11.65300000
H     -0.77300000     -1.40900000     11.65800000
H     -0.36400000     -2.77500000     11.15100000
O     11.86600000      0.22300000      1.99600000
H     12.71700000     -0.21300000      2.02600000
H     11.40200000     -0.10300000      2.76700000
O     -0.69800000     -3.91700000     -9.67900000
H      0.06300000     -3.60700000    -10.17000000
H     -1.27500000     -3.15500000     -9.62600000
O     -3.76500000      6.96500000     14.83300000
H     -3.15600000      6.22900000     14.77600000
H     -4.58000000      6.63200000     14.45800000
O     14.72400000     -4.38000000      2.78000000
H     14.84400000     -3.52900000      2.35800000
H     14.32700000     -4.92900000      2.10400000
O      3.91600000      8.07300000     16.29700000
H      4.25500000      7.25800000     16.66600000
H      4.02800000      7.97200000     15.35100000
O      7.36700000     -3.47700000     -8.82100000
H      7.29700000     -3.40100000     -7.87000000
H      7.57700000     -4.39800000     -8.97300000
O      8.15800000     12.40400000      4.21200000
H      7.46100000     11.92300000      4.65800000
H      8.80600000     12.57500000      4.89600000
O      1.39100000     -3.68400000     -6.21600000
H      1.11600000     -2.78300000     -6.04500000
H      1.57200000     -4.04800000     -5.35000000
O    -11.37800000      9.19100000      3.45100000
H    -11.14500000     10.10100000      3.63500000
H    -11.31000000      9.11400000      2.49900000
O    -13.54700000     -5.07000000     -3.49800000
H    -12.98800000     -5.38600000     -4.20900000
H    -13.10700000     -5.36300000     -2.70000000
O     -6.77800000      9.01000000     -9.37500000
H     -6.71600000      9.72300000     -8.74000000
H     -6.17200000      9.25800000    -10.07400000
O      5.33400000      4.45300000     -8.62100000
H      4.90700000      5.06300000     -8.02000000
H      5.04700000      3.58800000     -8.32800000
O     -7.40700000     -4.49800000     -7.98100000
H     -6.80600000     -5.01400000     -7.44400000
H     -6.87700000     -3.76900000     -8.30200000
O      8.34700000     -2.82500000    -11.45600000
H      7.69800000     -2.92700000    -10.76000000
H      8.29900000     -1.89900000    -11.69300000
O     -0.14300000      8.08300000    -14.54900000
H      0.15700000      8.64400000    -15.26400000
H      0.63200000      7.58000000    -14.29800000
O    -11.60700000     -1.16500000     14.24700000
H    -10.69600000     -0.87200000     14.23700000
H    -11.59400000     -1.96800000     14.76700000
O      7.61900000      2.00500000     -6.24200000
H      8.09700000      1.34800000     -6.74800000
H      7.03000000      1.49700000     -5.68400000
O     -3.86500000    -14.90500000     -1.22200000
H     -4.65100000    -14.62300000     -0.75500000
H     -4.00200000    -15.83900000     -1.38100000
O     14.22100000     -2.59600000      7.60400000
H     14.62500000     -3.00600000      8.36900000
H     14.81100000     -2.80400000      6.88100000
O      4.52500000    -12.70600000     -6.57600000
H      5.38000000    -12.73300000     -7.00500000
H      4.65800000    -12.14600000     -5.81100000
O      7.06700000      2.25900000     -0.08300000
H      7.03500000      1.44900000     -0.59200000
H      7.27000000      1.97400000      0.80800000
O     -1.07100000     -6.19800000     12.43800000
H     -1.38900000     -7.02500000     12.80000000
H     -0.20500000     -6.08200000     12.83100000
O    -13.79800000      2.79200000     -9.85000000
H    -12.94000000      3.18500000    -10.00900000
H    -14.11400000      3.22100000     -9.05400000
O      6.90300000      6.15800000     -1.24300000
H      7.26100000      5.99600000     -2.11600000
H      7.23500000      7.02400000     -1.00500000
O     -7.95600000     -1.65100000     15.40000000
H     -8.38600000     -0.88500000     15.77900000
H     -7.09900000     -1.33000000     15.11900000
O     -3.88300000      2.93900000      3.62900000
H     -4.40600000      2.20500000      3.30800000
H     -4.52400000      3.62400000      3.82100000
O     -0.57500000     12.14100000      1.98100000
H      0.21200000     12.37000000      2.47700000
H     -0.93900000     11.38700000      2.44500000
O      3.50900000     -8.65300000     14.74300000
H      2.78500000     -8.36100000     15.29800000
H      4.22900000     -8.81400000     15.35300000
O      9.39200000    -10.45000000     -1.38400000
H      9.78000000    -10.90000000     -0.63400000
H     10.04600000    -10.53200000     -2.07700000
O     -4.91800000      2.85000000      6.76300000
H     -4.41500000      2.09900000      7.07700000
H     -4.55900000      3.59600000      7.24200000
O     -2.99300000      1.67100000     16.02200000
H     -3.10100000      1.81700000     15.08200000
H     -2.50700000      0.84900000     16.08300000
O     -4.45100000      9.70400000     -5.30300000
H     -3.70400000      9.12100000     -5.17200000
H     -5.03300000      9.22100000     -5.88900000
O     -2.10100000     -4.64900000     -6.26000000
H     -2.00000000     -4.06700000     -7.01400000
H     -1.79200000     -4.13100000     -5.51600000
O    -13.06100000      1.29500000     -2.77400000
H    -13.86800000      1.62900000     -3.16700000
H    -12.41500000      1.98400000     -2.93200000
O     -0.95000000     11.73900000     -6.26700000
H     -0.58700000     12.53100000     -6.66300000
H     -1.73300000     12.03900000     -5.80500000
O    -14.39300000     -5.20300000      4.61500000
H    -14.10400000     -4.86200000      3.76800000
H    -15.32100000     -5.39700000      4.49000000
O      4.10400000      9.81500000     -4.44500000
H      4.59900000      9.77300000     -3.62600000
H      3.96000000     10.75000000     -4.59000000
O     -8.75600000     -9.22700000     -7.99000000
H     -8.40300000     -9.03500000     -7.12100000
H     -8.79400000    -10.18300000     -8.02700000
O     -1.39400000      3.03500000     -5.14800000
H     -1.94300000      3.21100000     -4.38400000
H     -0.61100000      3.56700000     -5.00800000
O     14.66200000      7.63100000      5.10900000
H     14.68600000      6.68900000      5.27600000
H     15.22100000      7.75200000      4.34100000
O     16.14900000      0.36000000     -0.94900000
H     15.90700000     -0.49400000     -1.30800000
H     16.17200000      0.94100000     -1.70900000
O     -5.08600000    -10.41200000     -4.47000000
H     -5.10900000     -9.86100000     -5.25200000
H     -4.81100000     -9.82000000     -3.76900000
O     -7.79100000     -0.26300000     -2.84200000
H     -7.76000000      0.22100000     -3.66700000
H     -8.51300000     -0.88200000     -2.95400000
O      9.95400000     12.92900000      2.15700000
H      9.23100000     12.66700000      2.72600000
H     10.38600000     12.10700000      1.92400000
O     -4.51900000      9.81700000     11.63800000
H     -4.98100000      9.32600000     12.31800000
H     -4.29300000     10.64900000     12.05400000
O      8.42800000     10.81600000     -7.32000000
H      7.84400000     10.14300000     -6.97000000
H      8.44800000     10.64900000     -8.26300000
O     12.32200000      5.15400000      4.22900000
H     12.27500000      4.27100000      3.86200000
H     13.09900000      5.14000000      4.78800000
O     -7.43600000      3.97900000     -6.99100000
H     -8.35500000      3.80000000     -7.19300000
H     -6.94600000      3.47800000     -7.64400000
O     10.74800000    -14.81500000      0.00600000
H     10.55500000    -13.99300000     -0.44400000
H     11.57100000    -15.11200000     -0.38100000
O      2.19500000     -9.80200000      1.43700000
H      3.13200000     -9.98500000      1.50900000
H      2.07100000     -9.54500000      0.52300000
O      8.48300000      9.87100000     -9.90400000
H      8.03300000     10.42800000    -10.53900000
H      9.24700000      9.53900000    -10.37500000
O     10.43600000     -0.16100000     -4.01300000
H     10.50000000      0.55700000     -4.64300000
H     10.23600000      0.26700000     -3.18100000
O     -7.83500000     -5.73700000    -14.61000000
H     -8.76100000     -5.56300000    -14.44000000
H     -7.51000000     -4.93200000    -15.01300000
O    -12.20900000    -11.63900000     -5.29900000
H    -12.20400000    -10.80500000     -4.82900000
H    -13.11800000    -11.75200000     -5.57700000
O      9.80000000     -5.11300000     13.64500000
H      8.93600000     -4.93700000     14.01800000
H      9.95600000     -6.03900000     13.82900000
O     15.77500000     -6.30200000      4.65100000
H     15.43100000     -5.77000000      3.93300000
H     16.72400000     -6.18600000      4.60200000
O     12.01000000     -7.19900000      9.98200000
H     11.50800000     -7.53900000     10.72300000
H     11.40400000     -6.60900000      9.53300000
O      4.35900000      8.97700000     -1.79000000
H      3.47700000      9.35100000     -1.80600000
H      4.25300000      8.09800000     -2.15300000
O     -3.70700000      9.93300000      0.69200000
H     -4.56900000      9.54700000      0.84600000
H     -3.68700000     10.70900000      1.25200000
O     14.38300000     -5.84100000      6.84300000
H     14.63500000     -6.16200000      5.97700000
H     15.06600000     -5.21100000      7.07300000
O     -5.93900000     -2.98800000    -15.38000000
H     -6.13000000     -2.30200000    -14.74000000
H     -5.53500000     -2.52400000    -16.11400000
O     -6.02500000      0.42200000     -6.70200000
H     -5.30100000      0.88300000     -7.12500000
H     -5.62600000     -0.00900000     -5.94600000
O     -1.85900000    -10.76000000     -3.65600000
H     -2.44200000    -11.16400000     -3.01400000
H     -1.00500000    -11.16000000     -3.49000000
O     -7.31300000    -11.14800000    -11.01000000
H     -6.37500000    -11.18100000    -10.82000000
H     -7.47300000    -10.23900000    -11.26500000
O     10.28800000     -2.29100000     13.84300000
H      9.52000000     -1.91300000     13.41400000
H     10.13400000     -3.23600000     13.82100000
O     -3.99200000     -2.24400000      4.76700000
H     -3.82200000     -2.78700000      5.53700000
H     -3.13600000     -2.14300000      4.35100000
O     -6.48500000     -3.60800000     12.60700000
H     -6.06900000     -2.80200000     12.91200000
H     -7.35600000     -3.33400000     12.32000000
O     -4.66200000    -14.65800000     -6.69500000
H     -4.53500000    -13.75200000     -6.97600000
H     -5.60500000    -14.73200000     -6.54500000
O     -8.49800000     10.03900000     -3.45400000
H     -7.54800000     10.01700000     -3.56600000
H     -8.63300000      9.89100000     -2.51800000
O      4.57100000     -2.68000000     -1.96500000
H      4.35900000     -2.51600000     -1.04600000
H      4.98100000     -3.54500000     -1.96600000
O      0.22200000      5.44200000      7.69000000
H     -0.44200000      5.13800000      8.30900000
H      1.04000000      5.06300000      8.01000000
O     -3.34600000      7.15900000      6.38500000
H     -2.56000000      6.99600000      5.86300000
H     -3.99000000      7.47900000      5.75300000
O     -0.48600000     -8.58700000     14.01500000
H     -0.09600000     -8.88100000     13.19200000
H      0.06400000     -8.97900000     14.69400000
O      0.74800000    -10.72700000      3.60900000
H      0.21200000    -11.35600000      3.12700000
H      1.36200000    -10.38800000      2.95800000
O      8.41700000     -7.59500000     10.26400000
H      8.88700000     -7.13000000      9.57100000
H      9.08800000     -7.79600000     10.91600000
O      2.94400000     -0.23500000     12.64100000
H      3.26100000      0.63800000     12.87100000
H      3.57400000     -0.83200000     13.04500000
O     -0.22500000     -3.38900000      5.08000000
H      0.04700000     -3.01700000      4.24100000
H     -0.31600000     -2.63200000      5.65900000
O     -6.93100000      2.14100000     11.54700000
H     -6.67700000      1.52400000     10.86100000
H     -6.16400000      2.70200000     11.66000000
O    -12.08100000      8.85000000      0.40900000
H    -11.93300000      8.07800000     -0.13700000
H    -13.00600000      9.05900000      0.28200000
O     12.38500000      2.38800000      0.45700000
H     12.32700000      1.61900000      1.02500000
H     13.09400000      2.18300000     -0.15200000
O     -3.99800000      9.20500000    -15.49700000
H     -4.34300000      9.58600000    -14.68900000
H     -4.23800000      8.28000000    -15.44700000
O    -11.99500000     10.59000000     -5.01200000
H    -11.87200000     10.53400000     -4.06500000
H    -12.94400000     10.63800000     -5.12800000
O     -4.69900000     -6.20500000     -2.61700000
H     -5.27600000     -5.77700000     -3.24900000
H     -5.12600000     -7.04100000     -2.43200000
O     -7.61600000     14.05400000     -7.03200000
H     -8.14000000     14.81500000     -6.78200000
H     -7.73400000     13.43500000     -6.31200000
O      5.79500000      0.96300000    -14.26600000
H      5.58400000      1.14700000    -13.35100000
H      4.94800000      0.95900000    -14.71200000
O      5.74800000     -8.30500000     -3.71300000
H      5.34600000     -8.52400000     -4.55400000
H      6.20200000     -9.10600000     -3.44900000
O     -8.43000000     -6.45000000     12.57700000
H     -8.43300000     -7.07500000     13.30300000
H     -7.52900000     -6.13000000     12.54100000
O     -0.58100000     -9.02600000     -7.54800000
H     -0.90700000     -8.35400000     -6.94900000
H     -0.04400000     -8.54600000     -8.17800000
O     -5.61500000      1.38400000      2.01500000
H     -5.60600000      0.45800000      2.25500000
H     -6.52200000      1.55800000      1.76400000
O     -1.45100000     -2.91900000     -3.95200000
H     -0.94300000     -3.64700000     -3.59500000
H     -2.13900000     -2.76700000     -3.30400000
O      2.05100000     -4.53900000      0.44800000
H      2.83500000     -3.99000000      0.40000000
H      2.27300000     -5.31800000     -0.06100000
O    -13.22800000     -4.90300000    -11.23700000
H    -12.60200000     -4.35900000    -11.71500000
H    -12.75500000     -5.17900000    -10.45200000
O      0.71900000     -1.15900000     17.38400000
H     -0.16800000     -0.86400000     17.17800000
H      0.64100000     -1.57200000     18.24300000
O    -16.44000000      0.45900000     -4.44500000
H    -17.06400000     -0.12900000     -4.87000000
H    -16.83300000      0.65000000     -3.59300000
O    -11.89700000      4.66800000    -10.13700000
H    -11.13100000      4.09500000    -10.16400000
H    -11.62700000      5.45200000    -10.61600000
O      8.74300000      4.23200000      4.41000000
H      9.11600000      4.41800000      5.27200000
H      8.01600000      3.63500000      4.58700000
O      6.94200000    -11.12400000     11.55200000
H      6.27500000    -11.26900000     12.22400000
H      7.76800000    -11.34400000     11.98300000
O     -6.22500000     -9.27800000      4.36500000
H     -5.41800000     -9.75700000      4.17500000
H     -5.94500000     -8.54100000      4.90800000
O      0.04700000      9.60800000     -4.46500000
H     -0.59500000     10.00700000     -5.05200000
H      0.06400000     10.18400000     -3.70100000
O    -13.45300000      0.03900000      7.11800000
H    -14.26200000     -0.37900000      6.82100000
H    -13.74800000      0.77800000      7.65100000
O     -9.77300000     14.72400000      1.85800000
H     -9.78100000     14.63800000      2.81100000
H    -10.41600000     14.08300000      1.55400000
O     -7.81000000     12.43700000     10.32800000
H     -7.72400000     11.65000000      9.79000000
H     -6.91300000     12.65100000     10.58400000
O    -16.52100000     -2.86700000      0.97600000
H    -16.16700000     -3.54700000      0.40300000
H    -17.26800000     -2.51300000      0.49400000
O      3.84500000     -8.44900000     12.20500000
H      3.64000000     -8.75800000     13.08700000
H      4.79600000     -8.53500000     12.13600000
O      4.26700000    -12.29600000    -11.19300000
H      3.57100000    -12.57300000    -10.59700000
H      4.73200000    -13.10400000    -11.41000000
O      8.50900000     -5.52300000      2.04200000
H      7.60000000     -5.59000000      1.74800000
H      8.49100000     -5.83000000      2.94800000
O    -15.40600000      4.38400000     -0.92500000
H    -15.06000000      3.58700000     -0.52500000
H    -15.89900000      4.07600000     -1.68600000
O    -16.72700000      5.64500000     -5.34300000
H    -16.20400000      5.75800000     -4.55000000
H    -17.60100000      5.95200000     -5.10000000
O     -3.25300000     -4.55100000    -17.16000000
H     -3.54700000     -4.65300000    -18.06500000
H     -3.03700000     -3.62200000    -17.08200000
O     -9.89100000    -15.10500000      0.71900000
H     -9.88800000    -14.14700000      0.72500000
H     -8.98800000    -15.34800000      0.92500000
O     10.57100000     -4.19300000      6.18600000
H     11.30200000     -4.41800000      5.61000000
H     10.84300000     -3.38000000      6.61100000
O      7.05300000      1.39800000     12.33500000
H      7.56400000      0.59700000     12.22100000
H      6.73800000      1.60900000     11.45600000
O      1.65800000     16.96100000     -4.17500000
H      1.94900000     17.33100000     -5.00800000
H      2.37300000     16.38400000     -3.90700000
O      3.89000000     -1.18600000     -7.51500000
H      4.42800000     -1.39300000     -6.75100000
H      4.06000000     -1.90000000     -8.12900000
O      0.81500000      4.63800000     -1.86700000
H      0.68400000      4.68200000     -0.92000000
H      1.76100000      4.54000000     -1.97400000
O     -1.60400000      6.26700000     -2.27900000
H     -2.10500000      6.26000000     -1.46300000
H     -0.74300000      5.92500000     -2.03500000
O    -12.40400000      0.63600000      1.45000000
H    -12.41100000      0.29500000      2.34500000
H    -12.85300000      1.47900000      1.51100000
O     -7.16100000      2.42100000     -3.90900000
H     -7.31800000      3.36000000     -3.80900000
H     -7.94900000      2.09200000     -4.34300000
O      4.85400000     -2.30300000     12.50900000
H      4.67000000     -2.90300000     11.78700000
H      4.37200000     -2.66700000     13.25200000
O      2.28400000    -17.28300000     -3.15900000
H      2.59800000    -17.37300000     -4.05900000
H      2.33100000    -18.16900000     -2.80000000
O      5.28700000     -6.89600000     -7.68700000
H      5.80100000     -6.77700000     -8.48600000
H      4.61500000     -7.53400000     -7.92800000
O     -9.96400000     10.16400000      6.67800000
H    -10.62800000     10.78300000      6.37400000
H     -9.22300000     10.71300000      6.93200000
O     -8.59800000      0.04200000      6.56200000
H     -8.27700000     -0.10600000      7.45200000
H     -8.09900000      0.79600000      6.24900000
O    -11.49000000      9.32600000     -8.05700000
H    -10.65500000      9.09700000     -7.64900000
H    -11.81100000     10.06800000     -7.54500000
O     -8.06100000      6.85700000    -10.16800000
H     -7.90100000      7.72100000     -9.79000000
H     -7.19400000      6.54400000    -10.42600000
O     -0.71300000     -6.65800000    -11.80700000
H     -1.25900000     -5.88800000    -11.64500000
H     -1.17000000     -7.37300000    -11.36400000
O     11.59100000      6.59800000      2.02200000
H     11.81300000      6.21700000      2.87100000
H     10.63700000      6.54200000      1.97500000
O    -13.17600000     -4.15800000      2.11600000
H    -12.22100000     -4.12600000      2.16600000
H    -13.36800000     -4.13300000      1.17900000
O      4.79500000     -4.23200000      3.55000000
H      5.30800000     -4.86500000      3.04800000
H      4.30500000     -4.76500000      4.17700000
O      3.19000000      1.26700000      9.13000000
H      2.91200000      0.41300000      8.79800000
H      2.42600000      1.60300000      9.59700000
O      4.68300000     -8.91900000     -1.09100000
H      5.54400000     -8.80400000     -0.69000000
H      4.79500000     -8.61800000     -1.99200000
O     16.48700000     -4.31300000     -5.03800000
H     17.06000000     -4.13000000     -5.78300000
H     17.08500000     -4.53100000     -4.32300000
O     -3.23300000     -4.68200000    -10.91300000
H     -3.92900000     -5.33700000    -10.86700000
H     -3.41900000     -4.08300000    -10.19000000
O      9.45800000     -5.59500000      8.47900000
H      9.97900000     -5.24500000      7.75600000
H      9.69600000     -5.05200000      9.23100000
O    -10.34400000      1.39700000     -3.84800000
H    -10.57500000      0.73200000     -3.19900000
H     -9.80400000      0.93200000     -4.48600000
O     -3.69400000    -10.68800000      3.17100000
H     -3.32400000    -10.81400000      2.29700000
H     -4.26800000    -11.44200000      3.29900000
O      1.98800000     -4.02400000    -14.56600000
H      1.08000000     -3.99600000    -14.86700000
H      2.50800000     -3.91500000    -15.36200000
O     -7.27300000    -12.35700000     -4.18800000
H     -7.70200000    -12.24600000     -5.03600000
H     -6.44300000    -11.88900000     -4.27600000
O      7.54100000      3.87200000    -15.53900000
H      6.68500000      3.59500000    -15.21000000
H      7.63700000      4.77200000    -15.22800000
O      5.18400000     -5.56700000     12.33000000
H      5.19100000     -5.48300000     13.28300000
H      5.47100000     -6.46500000     12.16600000
O     -2.59100000    -12.64700000     -6.87600000
H     -2.58900000    -12.43900000     -5.94100000
H     -2.25200000    -13.54100000     -6.92200000
O      9.16100000      2.27000000    -13.46900000
H     10.03200000      2.35100000    -13.85900000
H      8.56600000      2.23700000    -14.21800000
O     -8.73300000     -9.35200000     10.05500000
H     -7.88500000     -9.58300000     10.43500000
H     -8.70900000     -9.72400000      9.17300000
O    -11.67000000     12.88200000      1.22500000
H    -11.82800000     12.29600000      0.48400000
H    -11.41300000     12.30000000      1.94000000
O     14.48600000      5.08900000      5.84700000
H     15.23900000      5.24700000      6.41700000
H     14.22000000      4.19200000      6.04600000
O     -5.66300000      8.05000000      0.82300000
H     -5.42900000      7.44700000      1.52900000
H     -6.48600000      7.70600000      0.47700000
O     -7.58800000     -8.39700000    -11.95300000
H     -6.71600000     -8.22300000    -12.30900000
H     -8.03200000     -7.54900000    -11.98300000
O     -3.96200000      0.54100000     13.20800000
H     -3.28000000      1.03200000     12.74800000
H     -3.98800000     -0.30600000     12.76400000
O    -10.81800000     -7.92900000      2.94700000
H    -10.04900000     -8.30200000      3.37900000
H    -10.99100000     -7.11800000      3.42500000
O     10.86300000    -11.49100000     -5.59000000
H     11.11100000    -12.15600000     -6.23300000
H      9.90600000    -11.52200000     -5.57100000
O    -11.27900000     -5.79300000     -4.81700000
H    -10.96000000     -5.76000000     -5.71900000
H    -11.42500000     -6.72400000     -4.64900000
O    -12.09400000     -9.70500000      1.09000000
H    -11.76800000     -9.10600000      1.76200000
H    -12.96500000     -9.37100000      0.87500000
O     -3.95500000      6.21500000     10.79400000
H     -4.53600000      6.47800000     10.08000000
H     -3.38400000      6.97100000     10.92900000
O      0.94600000     -8.50900000      9.56400000
H      1.07000000     -9.20500000      8.91900000
H      1.82400000     -8.15800000      9.71000000
O      6.44800000    -11.18300000      7.35400000
H      5.97000000    -11.93000000      6.99500000
H      7.37100000    -11.42100000      7.26000000
O     17.49400000      1.89500000      2.78500000
H     18.29100000      2.38700000      2.98200000
H     17.56500000      1.10200000      3.31700000
O     14.10800000     -9.10600000     -5.42100000
H     13.18500000     -8.86800000     -5.50500000
H     14.58400000     -8.31500000     -5.67600000
O      6.19200000      6.50100000      9.44500000
H      7.05000000      6.28100000      9.80900000
H      5.62600000      5.77700000      9.71300000
O      0.85600000    -13.28400000     -6.58000000
H     -0.06400000    -13.49400000     -6.74200000
H      1.20700000    -14.06400000     -6.15000000
O      3.15000000     12.01000000      0.76400000
H      3.84500000     11.35900000      0.85700000
H      2.66500000     11.96400000      1.58800000
O     -7.57200000     11.22300000     -8.00800000
H     -7.51400000     12.17600000     -7.94300000
H     -7.76900000     10.93300000     -7.11700000
O     -0.36000000    -16.75900000      0.08300000
H      0.58300000    -16.61000000      0.01500000
H     -0.51800000    -17.54300000     -0.44400000
O     14.43400000      5.33800000     -5.20700000
H     14.50700000      6.18700000     -5.64300000
H     15.00900000      4.76100000     -5.70900000
O     -7.40700000    -14.69700000     -6.01900000
H     -7.43600000    -14.09100000     -5.27800000
H     -8.32200000    -14.79100000     -6.28700000
O     13.86400000     -6.21600000     -4.28700000
H     13.64600000     -5.29100000     -4.17700000
H     13.09100000     -6.68400000     -3.97100000
O     11.09800000     10.31000000      1.50800000
H     10.79200000      9.56600000      2.02600000
H     12.04900000     10.20700000      1.47700000
O    -11.95300000     -8.57000000     -7.15200000
H    -11.10000000     -8.62500000     -7.58300000
H    -11.75800000     -8.67900000     -6.22100000
O      6.59600000     -5.80900000    -12.61500000
H      6.08300000     -5.00800000    -12.72800000
H      7.43900000     -5.61300000    -13.02300000
O      5.26900000     13.37100000     -6.16000000
H      4.59000000     12.70600000     -6.28400000
H      4.86800000     14.18200000     -6.47200000
O      3.18200000      6.90200000     -9.82000000
H      2.48000000      6.34900000    -10.16200000
H      3.70200000      7.13300000    -10.59000000
O    -10.56600000     -1.77700000     -3.54700000
H    -10.69200000     -1.53400000     -4.46500000
H    -10.21100000     -2.66500000     -3.58200000
O    -11.27300000     -2.48600000     -9.69700000
H    -11.51600000     -1.60000000     -9.96800000
H    -10.70000000     -2.80100000    -10.39600000
O      9.42000000      9.82400000      8.00800000
H      8.96500000      9.28300000      7.36300000
H      8.86600000     10.60000000      8.10300000
O     -9.75200000     13.81700000      4.73500000
H     -9.32600000     14.59600000      5.09000000
H    -10.10300000     13.36500000      5.50200000
O     10.73000000    -12.18500000      0.43600000
H     11.65500000    -11.94400000      0.38100000
H     10.59200000    -12.39600000      1.35900000
O      6.51600000     -1.69300000      9.74900000
H      6.75200000     -2.48500000      9.26700000
H      5.65800000     -1.89000000     10.12600000
O     -0.13500000      0.68000000    -10.44200000
H     -0.33500000      1.56200000    -10.12900000
H      0.62700000      0.41100000     -9.93000000
O     -3.71000000     15.72800000      7.64100000
H     -4.61900000     15.89700000      7.39300000
H     -3.63300000     16.08000000      8.52700000
O     -6.63900000    -12.44600000      5.85800000
H     -6.87800000    -11.57000000      6.16100000
H     -7.13200000    -13.03800000      6.42600000
O      9.62800000    -10.37000000      9.70700000
H      9.00900000     -9.85800000     10.22700000
H      9.78900000     -9.83300000      8.93000000
O      1.84500000     13.86900000      7.99000000
H      1.83400000     13.24200000      8.71300000
H      2.68000000     14.32700000      8.08300000
O     -8.08900000    -10.68700000      1.07600000
H     -7.13500000    -10.62800000      1.01400000
H     -8.41000000     -9.98200000      0.51500000
O    -11.00200000     -5.89600000     13.11900000
H    -11.33700000     -6.77500000     13.29400000
H    -10.06300000     -6.02100000     12.97700000
O      2.42700000     -9.25800000    -14.64400000
H      2.52600000    -10.09100000    -15.10500000
H      2.69500000     -8.59800000    -15.28300000
O     -3.85600000     -4.68800000     16.41600000
H     -3.27100000     -3.97100000     16.65800000
H     -3.38700000     -5.48000000     16.68000000
O     11.37200000     -8.88200000     -6.09600000
H     10.96500000     -8.85500000     -6.96200000
H     11.15500000     -9.75100000     -5.75700000
O     10.04700000      1.92500000     -1.88300000
H      9.24600000      2.37300000     -1.61000000
H     10.49800000      1.72100000     -1.06400000
O     -0.06100000     11.40200000     -2.66300000
H     -0.65300000     11.61000000     -1.94000000
H      0.32100000     12.24500000     -2.90800000
O    -15.83700000      2.10500000      6.13900000
H    -16.67500000      1.64500000      6.19900000
H    -15.60600000      2.29900000      7.04700000
O     11.29100000      0.50100000     -8.44400000
H     10.68200000      0.04700000     -7.86200000
H     11.77300000      1.09600000     -7.86900000
O     -3.33000000     12.38500000     -5.29800000
H     -3.50800000     11.46200000     -5.47500000
H     -3.98500000     12.85800000     -5.81100000
O     -3.13200000     10.69900000      5.32400000
H     -2.33300000     10.96000000      4.86600000
H     -3.56700000     11.52400000      5.53700000
O     10.94000000     -1.38900000    -11.31700000
H     10.18700000     -1.90500000    -11.02900000
H     10.55700000     -0.64700000    -11.78500000
O     -3.69300000      1.51200000     -9.02500000
H     -3.32300000      2.21500000     -9.56000000
H     -3.01000000      1.31200000     -8.38600000
O     11.61000000      1.44700000    -10.86900000
H     11.61400000      0.98200000    -10.03300000
H     12.53400000      1.61100000    -11.05700000
O     -9.65000000      2.94100000     -9.94800000
H     -9.69000000      3.12300000     -9.00900000
H     -8.78400000      3.24800000    -10.21500000
O    -10.73000000     -3.85700000      5.46300000
H    -11.43900000     -3.23300000      5.61800000
H    -10.19700000     -3.81600000      6.25700000
O     -5.00100000     -8.63300000     14.18800000
H     -5.08800000     -7.68200000     14.25100000
H     -4.71800000     -8.90600000     15.06000000
O     10.93300000     -4.12300000      2.00700000
H     10.12300000     -4.60000000      1.82500000
H     11.14900000     -3.69400000      1.17900000
O     14.38900000      4.42900000    -10.68000000
H     13.65900000      4.88300000    -10.25900000
H     15.08500000      5.08400000    -10.72400000
O     -1.54400000      9.89700000      8.33000000
H     -1.06800000      9.50000000      7.60000000
H     -1.50300000     10.83800000      8.15900000
O    -11.30100000     -3.52900000    -12.60500000
H    -11.12700000     -4.05700000    -13.38400000
H    -10.93700000     -2.66900000    -12.81200000
O    -12.04000000      5.51400000      8.36300000
H    -11.44600000      6.18000000      8.01600000
H    -12.23100000      5.80400000      9.25500000
O      0.41400000     -3.81500000     15.54300000
H      0.30000000     -2.98400000     16.00500000
H     -0.31600000     -3.84700000     14.92500000
O      2.24400000     13.44800000     -7.82400000
H      2.32100000     13.30000000     -8.76600000
H      1.31400000     13.62700000     -7.68500000
O      8.39300000      4.70500000     -8.74300000
H      8.55100000      3.96400000     -9.32800000
H      7.47400000      4.93200000     -8.88600000
O      4.35800000     -8.95900000      4.61800000
H      3.69100000     -8.92100000      3.93200000
H      3.91100000     -9.35800000      5.36400000
O    -12.03500000     -1.18100000     -5.71600000
H    -12.69400000     -0.48700000     -5.72300000
H    -12.38200000     -1.84600000     -6.31000000
O      4.10100000     -3.12900000     -9.19400000
H      3.69300000     -3.78300000     -9.76200000
H      5.02400000     -3.38200000     -9.16300000
O    -15.33200000     -5.19200000     -0.60100000
H    -14.47700000     -5.61900000     -0.64100000
H    -15.65500000     -5.21900000     -1.50200000
O      5.73500000      6.28600000     -4.92500000
H      6.53400000      5.77000000     -5.02700000
H      5.28600000      6.20300000     -5.76600000
O     -6.85600000     12.77500000     -4.28300000
H     -6.86300000     11.94700000     -3.80300000
H     -6.02900000     13.18800000     -4.03600000
O     -0.63400000     -4.23700000    -15.79300000
H     -1.29500000     -4.25900000    -15.10100000
H     -1.10800000     -4.48900000    -16.58500000
O      7.37300000    -12.99000000      4.47100000
H      7.30500000    -13.44100000      5.31300000
H      7.16800000    -13.66300000      3.82200000
O     12.75200000      9.06100000     -1.87100000
H     12.08400000      8.53700000     -1.42900000
H     13.54800000      8.53300000     -1.81100000
O     -8.69100000      9.15300000      1.99500000
H     -9.00300000      8.24800000      2.02600000
H     -8.71100000      9.38100000      1.06600000
O     -8.43900000      9.97800000    -11.56700000
H     -8.02700000     10.55400000    -12.21100000
H     -7.88600000     10.05400000    -10.78900000
O    -14.82000000      1.86900000     -0.36600000
H    -14.84200000      1.04300000     -0.84800000
H    -13.97400000      1.86400000      0.08100000
O     15.51000000     -1.95100000     -2.15300000
H     14.94900000     -2.58400000     -1.70500000
H     16.26200000     -2.46400000     -2.44800000
O     -5.98000000     -5.72400000    -10.49200000
H     -5.95200000     -6.14100000    -11.35400000
H     -6.74600000     -6.10600000    -10.06600000
O     -9.29800000     -9.31800000      6.48000000
H     -9.16500000     -9.84400000      5.69100000
H     -8.47200000     -9.39200000      6.95900000
O    -10.85000000      3.11700000      7.71800000
H    -11.31600000      3.88800000      8.04200000
H     -9.96000000      3.21500000      8.05800000
O     -0.68800000    -13.95000000     10.20200000
H      0.16800000    -13.54700000     10.05600000
H     -1.03700000    -13.49900000     10.97100000
O      5.39400000     -2.43800000     -4.74600000
H      4.93200000     -2.51600000     -3.91200000
H      4.95500000     -3.06300000     -5.32300000
O     -0.93400000      7.36100000      3.43200000
H     -0.76400000      6.98600000      2.56800000
H     -0.30100000      6.93300000      4.00800000
O      1.03500000     10.72900000    -10.16700000
H      0.69600000     10.13200000    -10.83400000
H      1.51300000     11.39400000    -10.66200000
O    -13.38800000    -12.78800000      1.05200000
H    -13.46100000    -13.21200000      1.90700000
H    -12.45300000    -12.61000000      0.95300000
O      2.75100000     12.01900000     -5.65400000
H      2.74900000     12.46400000     -6.50200000
H      1.97500000     12.35500000     -5.20600000
O      1.74800000     -6.61200000    -16.96900000
H      2.34900000     -5.92500000    -17.25800000
H      0.97100000     -6.14000000    -16.66900000
O    -12.02300000      6.55100000     11.04000000
H    -11.17300000      6.11100000     11.06100000
H    -12.05900000      7.04000000     11.86200000
O      4.62500000    -12.06500000      4.22700000
H      5.55200000    -12.24600000      4.38600000
H      4.62200000    -11.24300000      3.73800000
O      0.24500000      2.18200000     13.87400000
H      0.92300000      2.07400000     14.54200000
H     -0.48900000      2.58200000     14.34000000
O     -2.36700000      4.03000000     -7.33100000
H     -1.97700000      3.54800000     -6.60200000
H     -3.26600000      4.20300000     -7.05100000
O      2.71000000    -12.67000000     -9.00300000
H      3.13000000    -12.46500000     -8.16800000
H      2.58000000    -13.61800000     -8.98000000
O      6.43000000     -0.12000000     -1.37600000
H      6.55200000     -0.53400000     -0.52200000
H      6.10400000     -0.82200000     -1.93900000
O     13.17800000     -1.16000000     -6.80900000
H     13.75600000     -0.47000000     -6.48100000
H     12.85400000     -0.82300000     -7.64400000
O     10.76900000     -5.18500000     -7.02600000
H     10.47000000     -4.93400000     -6.15200000
H     11.71100000     -5.01400000     -7.01400000
O    -12.71800000      3.14900000     11.43800000
H    -12.04000000      2.47500000     11.40000000
H    -12.23600000      3.97600000     11.42400000
O     -7.86300000      5.39400000     -4.90000000
H     -7.62800000      4.88100000     -5.67300000
H     -8.69300000      5.81100000     -5.13200000
O      5.32500000     -3.03900000    -15.43200000
H      5.02400000     -2.71600000    -16.28200000
H      5.71300000     -2.27300000    -15.00900000
O      3.41300000     -7.67300000      9.70900000
H      3.59500000     -7.97600000     10.59800000
H      4.19800000     -7.90400000      9.21100000
O    -16.31800000      5.48800000      2.75000000
H    -16.83200000      4.95000000      3.35200000
H    -16.01200000      6.22000000      3.28600000
O    -10.15900000      7.61600000      7.47300000
H    -10.07800000      8.38500000      6.90900000
H     -9.63200000      7.82600000      8.24300000
O     -4.03800000     -2.50900000     -2.53000000
H     -4.02000000     -3.20900000     -1.87700000
H     -4.04800000     -1.70200000     -2.01600000
O      3.58800000      9.21300000      0.95600000
H      3.91600000      9.37200000      0.07100000
H      4.26500000      8.67800000      1.36900000
O     12.34300000     12.14500000     -5.13400000
H     11.65700000     12.25700000     -4.47600000
H     12.72600000     13.01700000     -5.23000000
O     -3.92200000      5.09000000      7.85800000
H     -4.60000000      5.55100000      8.35300000
H     -3.64800000      5.71600000      7.18800000
O    -16.62800000     -6.84200000      1.26700000
H    -17.37700000     -7.13200000      0.74500000
H    -16.39700000     -5.98900000      0.90000000
O      9.63400000    -14.72300000     -5.65900000
H      9.36300000    -14.12100000     -4.96500000
H     10.36700000    -14.28000000     -6.08600000
O      2.33400000     -5.20700000     10.31900000
H      2.21700000     -5.42900000     11.24300000
H      2.45900000     -6.05100000      9.88400000
O      1.18500000     -8.38200000    -10.19200000
H      0.58100000     -7.64300000    -10.25900000
H      2.03500000     -8.02100000    -10.44600000
O      8.68300000     -1.15200000     11.35000000
H      9.35400000     -0.93200000     10.70400000
H      7.94400000     -1.46900000     10.83000000
O    -11.87500000     -8.31900000      7.10100000
H    -11.95300000     -7.51500000      6.58700000
H    -11.06200000     -8.72100000      6.79500000
O     -7.35100000     -4.35300000      6.87600000
H     -8.12100000     -4.74100000      7.29400000
H     -6.88100000     -5.09800000      6.50300000
O      0.83200000     -9.90500000    -12.50500000
H      0.99700000     -9.43000000    -11.69100000
H      1.34100000     -9.43500000    -13.16500000
O      1.01800000     -2.96400000      9.72100000
H      1.72500000     -2.40700000      9.39600000
H      1.43600000     -3.81000000      9.88400000
O      4.68600000      7.69800000     13.51700000
H      4.23900000      8.03500000     12.74000000
H      5.32900000      8.37200000     13.73400000
O      0.94100000    -11.06400000      8.26800000
H      0.02700000    -11.29700000      8.10900000
H      1.36900000    -11.89600000      8.47000000
O     10.90500000      2.79200000     13.98900000
H     10.75800000      1.91500000     14.34400000
H     10.03200000      3.18300000     13.94900000
O     12.76100000      9.55600000     -8.79000000
H     12.75800000      8.86700000     -8.12500000
H     12.03000000     10.12500000     -8.55000000
O     -2.65000000     13.90300000      2.86400000
H     -2.92800000     13.96900000      3.77700000
H     -1.86200000     13.36000000      2.89100000
O     -6.86500000     -9.84000000      7.81700000
H     -6.15400000     -9.28000000      7.50800000
H     -6.59600000    -10.10600000      8.69600000
O     -8.40100000     12.75500000      0.11200000
H     -7.81000000     12.29100000     -0.48100000
H     -9.21200000     12.85300000     -0.38600000
O     -3.96100000    -12.11800000     -2.21000000
H     -4.13400000    -11.89000000     -3.12300000
H     -3.75800000    -13.05300000     -2.23000000
O      0.25800000    -12.77200000     -3.96600000
H      0.84500000    -12.61300000     -3.22700000
H      0.79900000    -12.61800000     -4.74000000
O     11.16700000      1.66800000     -6.02200000
H     11.94800000      1.73700000     -5.47300000
H     11.10000000      2.52000000     -6.45300000
O    -16.11800000      1.59100000      2.07500000
H    -15.74200000      2.13000000      2.77200000
H    -15.82200000      2.00700000      1.26600000
O      4.76300000    -10.28600000      2.01900000
H      5.46100000     -9.69500000      2.30200000
H      5.19600000    -10.90300000      1.43000000
O      3.85900000      6.47900000     -2.99000000
H      4.54500000      6.37900000     -3.65000000
H      3.04200000      6.45000000     -3.48700000
O     10.83600000     -5.54400000    -10.28800000
H     11.49300000     -5.04500000    -10.77300000
H     10.72300000     -5.05900000     -9.47000000
O      4.10700000     -4.68500000     -6.25000000
H      3.25000000     -4.38400000     -6.55100000
H      4.46900000     -5.16300000     -6.99600000
O     -0.34100000      6.14800000      1.03500000
H      0.12600000      6.66300000      0.37700000
H     -1.19800000      5.98000000      0.64300000
O    -17.21700000     -0.46800000      3.23700000
H    -16.66700000     -1.24200000      3.35500000
H    -16.61000000      0.21800000      2.95800000
O    -16.16600000      7.39700000     -0.31600000
H    -16.56200000      7.08100000     -1.12900000
H    -16.02400000      6.60700000      0.20500000
O     -6.57700000     -1.77400000     -0.59000000
H     -5.78700000     -1.44200000     -0.16400000
H     -6.72000000     -1.17800000     -1.32600000
O     10.72000000     -0.55700000      4.48700000
H     10.32900000     -1.33500000      4.09000000
H     11.02700000     -0.85300000      5.34400000
O     -1.73000000      3.36400000    -15.64300000
H     -2.13600000      2.83900000    -16.33300000
H     -2.06100000      4.25000000    -15.79000000
O      4.75900000      4.30000000     10.46700000
H      5.10200000      3.40900000     10.53800000
H      3.85700000      4.18600000     10.16900000
O      4.13300000      2.48000000     16.10300000
H      4.60200000      3.27800000     16.34600000
H      4.81600000      1.81300000     16.03200000
O      1.13600000     10.40400000      9.26400000
H      1.74000000      9.71900000      8.97900000
H      0.26600000     10.02600000      9.13300000
O     -4.17500000     -7.11300000     -8.43300000
H     -3.27000000     -6.84300000     -8.59300000
H     -4.70500000     -6.43400000     -8.84900000
O     10.01700000      3.10600000      2.14400000
H     10.89300000      2.75700000      1.97700000
H     10.07700000      3.49800000      3.01500000
O      1.89200000    -10.56100000     -6.38100000
H      1.60100000    -11.41300000     -6.70600000
H      1.32900000     -9.92900000     -6.82800000
O      6.96100000     -3.35900000      7.51900000
H      7.84500000     -3.72000000      7.58000000
H      6.40800000     -4.11200000      7.31100000
O     -0.61300000     -5.89200000      4.16000000
H     -0.31400000     -5.89500000      3.25000000
H     -0.73100000     -4.96600000      4.36900000
O      5.84200000      1.33300000      9.97000000
H      4.94600000      1.18000000      9.67200000
H      6.28900000      0.49900000      9.82700000
O     -9.65900000     -4.91700000      8.25200000
H     -9.88200000     -5.71300000      8.73500000
H    -10.48900000     -4.44600000      8.17100000
O      0.12000000      1.22500000    -16.89800000
H     -0.61100000      0.79300000    -16.45700000
H     -0.21600000      1.43300000    -17.77000000
O    -11.45600000     -8.58600000     -4.32500000
H    -10.61800000     -8.97700000     -4.07800000
H    -12.02600000     -8.74500000     -3.57200000
O     14.38300000      1.86000000     -7.19200000
H     14.17800000      1.84800000     -6.25700000
H     14.48000000      2.78800000     -7.40400000
O     12.30700000      8.89500000      4.99600000
H     13.23600000      8.66600000      4.96500000
H     12.26200000      9.76700000      4.60500000
O      3.37200000     -2.85100000     14.56900000
H      3.79900000     -3.13000000     15.37800000
H      2.69500000     -2.23600000     14.85400000
O      1.93400000     -6.16300000     15.67200000
H      1.53700000     -5.30900000     15.84400000
H      1.88000000     -6.62400000     16.50900000
O    -11.06200000      3.21700000    -14.15000000
H    -10.97100000      2.86400000    -15.03500000
H    -10.92500000      2.46400000    -13.57600000
O    -10.27900000     -6.89000000     10.21100000
H     -9.77900000     -6.66900000     10.99600000
H     -9.88400000     -7.70300000      9.89600000
O      0.37700000     16.28600000      3.51100000
H      0.13000000     15.66000000      4.19100000
H     -0.34700000     16.25700000      2.88500000
O      3.66200000      2.40800000     13.50300000
H      3.47000000      3.29400000     13.19800000
H      3.90600000      2.51800000     14.42200000
O     -6.30100000     10.15000000      9.59700000
H     -5.78500000      9.85200000     10.34600000
H     -5.68900000     10.13400000      8.86200000
O      3.63900000      6.33200000     -7.29900000
H      3.16400000      6.87600000     -6.67000000
H      3.51600000      6.77400000     -8.13900000
O     -1.99300000     -5.20900000     -0.96900000
H     -1.26500000     -4.94400000     -1.53100000
H     -2.71100000     -5.38900000     -1.57600000
O     -3.44000000     -1.99700000     -7.28000000
H     -3.72300000     -1.30600000     -6.68200000
H     -4.25300000     -2.39700000     -7.58600000
O     -1.88900000    -13.07500000    -10.97400000
H     -0.97700000    -12.78500000    -11.00900000
H     -2.32800000    -12.42100000    -10.43000000
O     -1.46800000     -7.28000000      9.30600000
H     -1.34800000     -6.50400000      9.85200000
H     -0.65000000     -7.76900000      9.40100000
O     -2.04700000     -1.93500000      2.59100000
H     -2.25000000     -1.07700000      2.21600000
H     -1.25100000     -2.21100000      2.13800000
O     -1.20600000      5.14100000    -12.89100000
H     -1.27100000      5.45600000    -13.79300000
H     -0.48400000      4.51300000    -12.90800000
O     -8.50800000     -0.19100000      9.62400000
H     -7.55100000     -0.19000000      9.61300000
H     -8.74000000     -0.99000000     10.09800000
O      1.69100000      4.29000000    -13.69700000
H      1.67200000      5.18900000    -13.37000000
H      1.99900000      3.77100000    -12.95400000
O      2.33500000    -14.33000000      2.27100000
H      1.48100000    -13.90000000      2.22500000
H      2.38800000    -14.84500000      1.46500000
O     -0.50800000    -15.75000000     -3.67000000
H      0.14600000    -16.25500000     -3.18700000
H     -0.25400000    -14.83700000     -3.53300000
O      8.31500000      8.96600000     -4.31600000
H      8.12800000      8.94600000     -3.37800000
H      9.26100000      9.10800000     -4.36900000
O      5.00400000      7.44000000    -11.80000000
H      5.56700000      7.70600000    -11.07300000
H      5.33600000      7.93100000    -12.55200000
O     12.43400000     -4.41700000      4.13200000
H     11.87800000     -4.34700000      3.35600000
H     13.31900000     -4.24300000      3.80900000
O      9.59300000      2.84600000     10.02800000
H     10.50900000      2.58600000     10.11900000
H      9.29000000      2.97600000     10.92600000
O     12.09400000     10.88600000      8.80700000
H     12.11700000     11.73900000      8.37200000
H     11.52900000     10.35000000      8.25200000
O      1.88400000    -14.24200000      8.93000000
H      2.62600000    -14.07700000      8.34900000
H      2.22400000    -14.06600000      9.80800000
O      2.69500000      3.18200000      3.83800000
H      2.37600000      3.67700000      3.08300000
H      1.92000000      3.05500000      4.38500000
O     -2.06700000     -2.50200000     14.23400000
H     -2.92500000     -2.39000000     13.82400000
H     -1.46000000     -2.59000000     13.49900000
O     -9.75500000     -3.65000000    -15.07100000
H     -9.68800000     -3.38700000    -15.98900000
H     -9.32900000     -2.94200000    -14.58800000
O      2.28400000      2.56800000    -11.70800000
H      1.82100000      1.89900000    -12.21300000
H      3.20500000      2.31400000    -11.76200000
O     -4.58000000      6.28800000    -15.02800000
H     -4.38800000      5.62600000    -14.36400000
H     -5.49900000      6.14500000    -15.25100000
O      2.51800000      7.01700000    -14.34500000
H      2.95200000      6.17400000    -14.47600000
H      3.10500000      7.65400000    -14.75300000
O     -4.65100000     -9.06900000     -2.08800000
H     -3.87900000     -8.72800000     -1.63500000
H     -5.24400000     -9.33400000     -1.38400000
O    -15.92300000     -3.22500000     -7.53900000
H    -15.11000000     -2.84900000     -7.20400000
H    -15.65900000     -3.71400000     -8.31800000
O    -15.55200000     -0.71400000     -1.09400000
H    -14.79700000     -1.12300000     -1.51700000
H    -15.77000000     -1.30200000     -0.37100000
O     -2.49000000     -8.71800000    -10.12800000
H     -2.30200000     -9.63200000     -9.91400000
H     -2.28300000     -8.23700000     -9.32700000
O      9.32800000     -8.96400000      7.51700000
H      9.40000000     -9.41000000      6.67300000
H     10.05000000     -8.33600000      7.51800000
