# Supplementary material for: Integrated Multiscale Multilevel Approach to Open Shell Molecular Systems
Source: J Chem Theory Comput. 2023 Feb 13;19(5):1446–56. doi: 10.1021/acs.jctc.2c00805 (PMC10018740; doi:10.1021/acs.jctc.2c00805)
Supplement: Supplementary file 2 — ct2c00805_si_002.zip [file ct2c00805_si_002.zip › structures/PROXYL/frame78.xyz]

2567

C     -0.60300000      1.25500000      1.40000000
H     -1.14600000      2.19400000      1.51500000
H      0.04100000      1.13100000      2.27100000
C      0.20100000      1.21800000      0.08600000
C     -0.45900000      2.07000000     -0.94100000
H     -1.50600000      1.77500000     -1.02300000
H      0.03800000      2.07100000     -1.91100000
H     -0.43200000      3.06800000     -0.50400000
C      1.69300000      1.69200000      0.27800000
H      2.25800000      1.62900000     -0.65200000
H      1.82400000      2.72500000      0.59900000
H      2.07800000      1.03600000      1.05900000
N      0.14200000     -0.17900000     -0.30000000
O      0.66200000     -0.61000000     -1.36900000
C     -0.72900000     -1.00300000      0.54900000
C     -1.70200000     -1.76400000     -0.37200000
H     -1.07100000     -2.46000000     -0.92400000
H     -2.35900000     -2.47800000      0.12500000
H     -2.32100000     -1.09700000     -0.97300000
C      0.10300000     -2.00000000      1.35400000
H      0.68900000     -2.58700000      0.64700000
H     -0.66000000     -2.62600000      1.81800000
H      0.75400000     -1.50200000      2.07200000
C     -1.56000000      0.09700000      1.29700000
H     -2.50400000      0.37600000      0.82900000
H     -1.99700000     -0.24200000      2.23700000
O     -0.65400000     14.98900000     -3.05600000
H     -0.99900000     14.16100000     -2.72100000
H     -1.25500000     15.65200000     -2.71900000
O      2.12400000      2.65500000     16.78400000
H      2.04600000      1.84400000     17.28600000
H      1.30300000      2.71400000     16.29600000
O     10.10200000      8.94200000      4.81600000
H     10.79400000      9.60300000      4.78100000
H      9.28900000      9.44300000      4.75000000
O     -3.93100000    -16.90600000      0.32000000
H     -3.63300000    -16.02000000      0.52700000
H     -4.22700000    -17.26100000      1.15900000
O    -11.49100000     -6.40400000      0.33900000
H    -11.42900000     -7.11000000      0.98300000
H    -12.40000000     -6.43300000      0.03900000
O     -9.75400000      8.69800000      8.76300000
H    -10.70200000      8.79800000      8.84700000
H     -9.56100000      8.98800000      7.87100000
O     -6.68100000      5.13600000      9.38700000
H     -6.22700000      4.37700000      9.02100000
H     -7.46700000      4.77100000      9.79400000
O     -3.96400000     -9.32300000     -9.94800000
H     -4.56900000     -9.98700000    -10.27700000
H     -4.35400000     -9.02900000     -9.12500000
O    -14.60700000     -3.46000000     -5.40300000
H    -14.58400000     -3.41100000     -6.35900000
H    -14.74800000     -2.55700000     -5.12000000
O      2.66000000    -11.96600000      3.55800000
H      1.81200000    -11.89000000      3.12000000
H      2.83900000    -12.90600000      3.57400000
O     -9.46300000      7.87300000      4.72600000
H     -9.56400000      8.13600000      3.81200000
H     -8.67600000      8.33000000      5.02200000
O     -2.30800000     13.24500000     -0.21500000
H     -2.48300000     12.64900000      0.51300000
H     -1.46500000     13.64400000     -0.00200000
O    -10.94900000     -1.58300000      2.14600000
H    -10.50000000     -0.75900000      1.95400000
H    -10.98200000     -1.62000000      3.10200000
O     10.88500000    -12.32400000     -4.54800000
H     10.57600000    -12.36900000     -5.45200000
H     11.12400000    -11.40600000     -4.42100000
O      9.18700000      1.78900000     13.06900000
H      9.92700000      1.36600000     13.50500000
H      8.42800000      1.26300000     13.32200000
O     -1.40600000     -2.10700000      4.32400000
H     -2.18700000     -2.50300000      3.93800000
H     -0.90100000     -2.84900000      4.65900000
O      9.11400000     -5.99600000     -9.18100000
H      9.43800000     -6.89500000     -9.22200000
H      8.21900000     -6.07900000     -8.85100000
O    -11.28300000      2.89500000      3.35500000
H    -11.81600000      2.10400000      3.27400000
H    -10.73900000      2.73900000      4.12700000
O      0.34300000     -1.44000000    -16.99300000
H     -0.01700000     -2.32500000    -17.05300000
H      1.28200000     -1.57100000    -16.86200000
O     -8.96800000     -6.69600000     11.65300000
H     -9.28100000     -7.59000000     11.79200000
H     -9.32500000     -6.44700000     10.80100000
O      9.99600000      3.42000000     -8.02000000
H      9.76700000      3.75000000     -7.15100000
H      9.50200000      3.97400000     -8.62400000
O     -2.25300000     -5.46900000    -14.43600000
H     -2.62600000     -5.03400000    -15.20300000
H     -3.00200000     -5.87900000    -14.00400000
O      1.65300000      7.24700000      0.31400000
H      2.18200000      6.56200000      0.72400000
H      1.14800000      7.62300000      1.03400000
O     -4.47300000    -11.04700000     12.48800000
H     -4.40400000    -10.61300000     13.33800000
H     -4.17200000    -11.94100000     12.65000000
O      5.59500000     -4.36700000     -2.38300000
H      6.27100000     -4.05300000     -1.78200000
H      5.84000000     -5.27400000     -2.56600000
O     -5.24200000      7.88300000      9.59100000
H     -5.86100000      7.26400000      9.20200000
H     -5.53900000      8.74100000      9.28700000
O      8.31700000    -10.26300000      1.50800000
H      7.92000000     -9.51500000      1.95400000
H      7.90000000    -10.27800000      0.64700000
O      0.82900000     -4.21500000     14.32800000
H      0.82100000     -5.15900000     14.16900000
H      0.34200000     -3.84400000     13.59200000
O     -5.20600000      2.49700000     12.83500000
H     -4.98900000      3.18200000     12.20300000
H     -4.36500000      2.09500000     13.05100000
O     -8.59400000     -1.86100000     -4.28800000
H     -8.65400000     -1.67000000     -3.35200000
H     -8.08900000     -2.67300000     -4.33500000
O      6.53900000     -0.79100000      3.79800000
H      5.76700000     -0.26300000      3.59700000
H      7.27600000     -0.19000000      3.68600000
O      7.44800000     -2.35900000     -6.01200000
H      7.43200000     -2.30800000     -6.96800000
H      7.83000000     -3.21600000     -5.82400000
O     -0.58300000     17.08400000      3.04000000
H     -0.79900000     17.63100000      3.79500000
H     -0.42700000     16.21500000      3.41000000
O    -10.34400000     -4.16700000    -12.72000000
H     -9.77800000     -4.83000000    -12.32500000
H    -10.44900000     -3.50400000    -12.03800000
O     -3.81800000      2.97000000     -0.60600000
H     -4.49700000      3.45400000     -1.07600000
H     -4.28500000      2.53000000      0.10400000
O     -6.67200000     -3.94600000     11.03200000
H     -5.99200000     -3.66600000     11.64400000
H     -7.48900000     -3.85400000     11.52300000
O      2.68600000      4.72800000     13.78700000
H      2.69700000      4.85100000     12.83700000
H      3.25100000      5.42300000     14.12500000
O      5.82800000    -15.53600000     -5.01400000
H      6.66800000    -15.07700000     -5.00700000
H      6.05100000    -16.44100000     -5.23400000
O      7.84200000      7.77900000     -2.75000000
H      7.45800000      8.38600000     -3.38300000
H      7.09900000      7.47800000     -2.22700000
O     14.77500000     -0.00700000     -7.96000000
H     14.42600000     -0.35200000     -8.78200000
H     15.24800000     -0.74300000     -7.57300000
O     -5.26000000     -1.31300000     15.94000000
H     -4.90900000     -0.96100000     16.75800000
H     -5.82400000     -2.03600000     16.21300000
O      5.49300000     -6.75300000    -10.34500000
H      5.04900000     -6.16000000    -10.95200000
H      5.95500000     -6.17300000     -9.73900000
O      9.68100000     -0.44600000     -7.63600000
H      9.28400000      0.32800000     -7.23800000
H     10.13900000     -0.87800000     -6.91500000
O     -3.13100000     -2.65700000    -11.04200000
H     -3.89100000     -2.69200000    -10.46100000
H     -3.48600000     -2.83700000    -11.91200000
O      0.54500000     -4.15800000    -16.80800000
H      0.93000000     -4.56100000    -17.58600000
H      0.70600000     -4.78900000    -16.10700000
O      2.93500000      9.35400000      5.49700000
H      3.81700000      9.29900000      5.13100000
H      2.64900000      8.44400000      5.57200000
O    -12.57000000     -4.96800000      4.27100000
H    -13.39200000     -4.88700000      4.75500000
H    -12.09200000     -4.16400000      4.47500000
O     -3.65800000     12.17100000      1.79700000
H     -4.34400000     12.64800000      2.26400000
H     -3.66400000     11.29700000      2.18900000
O    -11.66700000     -7.81200000     -8.68000000
H    -11.53200000     -8.71200000     -8.97700000
H    -12.61700000     -7.69700000     -8.68800000
O      5.78200000      8.68700000      4.53800000
H      6.40600000      9.24100000      4.07000000
H      5.32700000      8.20300000      3.84900000
O      3.22600000      6.74700000    -12.22600000
H      2.30100000      6.62900000    -12.44400000
H      3.65400000      6.89500000    -13.06900000
O     -1.48000000      5.48900000    -13.93100000
H     -1.47100000      6.01900000    -14.72800000
H     -1.40000000      4.58800000    -14.24100000
O      9.39200000     -4.39200000     12.29800000
H      9.60100000     -4.93900000     11.54100000
H      9.86800000     -4.79600000     13.02400000
O     12.54500000      1.21200000     13.17400000
H     13.38900000      1.65900000     13.23300000
H     12.27500000      1.32800000     12.26400000
O     -2.19000000      4.68000000      8.88700000
H     -2.27300000      5.57600000      9.21200000
H     -1.24800000      4.55100000      8.77800000
O      6.82300000     -3.16000000     13.33100000
H      6.40700000     -3.60500000     12.59300000
H      7.75100000     -3.38300000     13.25300000
O     -2.33500000      5.35100000     -8.56800000
H     -1.55600000      5.04900000     -9.03500000
H     -2.39700000      4.77100000     -7.80800000
O     -9.08200000     10.74900000     -8.83200000
H     -9.28400000     10.13500000     -8.12500000
H     -8.49200000     10.26400000     -9.40900000
O      9.63300000     11.49900000     -0.10800000
H     10.17600000     11.56900000      0.67600000
H      9.88500000     10.66300000     -0.50100000
O     10.11300000    -11.25500000      8.15400000
H      9.33400000    -10.71800000      8.01000000
H      9.77000000    -12.10700000      8.42300000
O     11.30300000     12.30000000     -3.68900000
H     10.37400000     12.34800000     -3.91800000
H     11.76100000     12.43200000     -4.51900000
O     11.98100000     11.97900000      1.12600000
H     11.96800000     12.01000000      2.08200000
H     12.27100000     11.09100000      0.91900000
O     -8.03600000     -8.76500000      0.02200000
H     -7.79800000     -8.17600000      0.73900000
H     -8.14400000     -9.61900000      0.44000000
O    -15.06200000     10.07800000     -4.37000000
H    -14.35100000     10.03200000     -3.73100000
H    -14.71600000      9.63500000     -5.14500000
O    -10.71900000      2.88700000      0.65900000
H    -10.86200000      3.78000000      0.34600000
H    -11.10900000      2.87400000      1.53300000
O    -15.69400000      5.11600000      2.33200000
H    -14.97900000      5.66200000      2.00600000
H    -16.21600000      4.91700000      1.55500000
O      4.21300000     10.14800000     -2.62100000
H      4.83500000      9.75500000     -3.23300000
H      3.60100000      9.44100000     -2.41500000
O     -9.99300000     -7.69400000      7.04400000
H    -10.85800000     -7.37200000      7.29700000
H     -9.48500000     -7.67700000      7.85500000
O     -4.05300000     -9.96700000    -13.78200000
H     -3.92500000    -10.53100000    -14.54400000
H     -4.43400000    -10.54200000    -13.11900000
O      2.76600000     -6.37100000     -1.09100000
H      3.19900000     -6.74600000     -1.85700000
H      2.47800000     -7.12900000     -0.58400000
O      5.31200000     -0.70100000      0.16600000
H      4.64500000     -0.72600000      0.85300000
H      5.71800000     -1.56700000      0.19600000
O      2.46100000     14.81200000     -7.48700000
H      2.64300000     14.22100000     -8.21800000
H      1.56600000     15.11600000     -7.64200000
O      2.43200000     -9.94600000      8.36800000
H      1.68500000     -9.36200000      8.23300000
H      2.65400000    -10.25700000      7.49100000
O     -6.20900000     -6.65200000     11.30000000
H     -6.15000000     -5.71500000     11.11200000
H     -7.11600000     -6.78400000     11.57500000
O      7.86400000      1.53200000    -14.25200000
H      7.18400000      1.29700000    -14.88400000
H      8.65300000      1.65000000    -14.78200000
O     -7.55800000      8.86600000    -11.88000000
H     -7.05900000      8.91400000    -11.06500000
H     -7.65700000      7.92900000    -12.04600000
O     -3.62100000      1.51400000     -3.37300000
H     -4.13100000      0.98900000     -2.75600000
H     -3.28600000      2.24200000     -2.84800000
O      4.28100000      6.60900000     -3.94500000
H      3.93800000      5.71700000     -3.89700000
H      4.02500000      7.01000000     -3.11400000
O      9.89100000      5.78200000     -3.33800000
H      9.81100000      5.34400000     -2.49100000
H      9.46700000      6.63000000     -3.21000000
O      9.60900000     10.62200000     -9.33600000
H      9.06700000     10.50000000     -8.55600000
H     10.48300000     10.80800000     -8.99300000
O      8.66000000      5.74400000     11.69800000
H      9.10500000      5.07600000     12.22000000
H      7.88700000      5.30100000     11.34900000
O      6.69100000      1.27000000      6.72100000
H      7.27100000      1.55000000      7.42900000
H      6.81300000      1.92900000      6.03700000
O     -5.87000000      6.74900000     14.97000000
H     -6.31400000      6.21200000     15.62600000
H     -5.95100000      7.64500000     15.29800000
O     -4.39200000    -10.09600000     -1.85600000
H     -4.88900000    -10.65000000     -1.25400000
H     -3.52200000    -10.03400000     -1.46200000
O     -8.51100000     -0.03000000     -7.47100000
H     -8.41300000      0.57500000     -6.73600000
H     -9.42600000     -0.30800000     -7.43100000
O     15.27600000      7.70400000      4.02800000
H     15.71500000      7.52500000      3.19700000
H     14.96900000      6.84700000      4.32600000
O    -10.94300000     -3.42900000     10.73800000
H    -11.38200000     -3.50600000     11.58600000
H    -11.61900000     -3.09600000     10.14800000
O     -8.17500000      3.80700000    -12.78000000
H     -8.92300000      3.67800000    -13.36300000
H     -8.42200000      4.55500000    -12.23500000
O     -9.37800000      0.49800000    -12.95300000
H     -9.14000000     -0.39100000    -13.21700000
H     -9.63200000      0.41500000    -12.03400000
O     -1.89500000     14.35400000      6.08600000
H     -1.36600000     13.95700000      6.77800000
H     -1.97700000     15.27200000      6.34500000
O      0.74300000      1.87800000     11.40600000
H      0.77600000      1.20800000     10.72300000
H      0.34600000      2.63700000     10.97900000
O      6.03700000      9.82900000      6.80800000
H      5.85600000      9.44400000      5.95000000
H      6.96200000     10.07000000      6.77200000
O      0.52600000     -7.64900000    -12.11500000
H     -0.05000000     -8.30600000    -12.50600000
H     -0.01400000     -7.22400000    -11.44900000
O     -5.73500000      4.28500000     -9.63100000
H     -6.34500000      3.66800000    -10.03500000
H     -4.91600000      4.16100000    -10.11100000
O    -16.81900000      2.41800000      1.37500000
H    -16.69300000      2.67700000      0.46200000
H    -16.56700000      1.49500000      1.39900000
O     14.29100000      6.16600000    -10.10500000
H     14.59500000      6.08200000    -11.00900000
H     13.43600000      5.73700000    -10.09900000
O      5.48400000    -12.75700000      8.17700000
H      6.13200000    -12.06600000      8.31600000
H      5.27300000    -13.06700000      9.05800000
O    -16.42500000      2.50100000     -4.96600000
H    -16.92500000      2.79800000     -4.20600000
H    -16.58000000      3.17100000     -5.63100000
O     -3.48800000    -14.07800000      0.53000000
H     -2.83000000    -14.48700000      1.09100000
H     -3.61900000    -13.20900000      0.91100000
O    -14.36400000     -8.37000000      6.03100000
H    -14.54200000     -8.24900000      5.09900000
H    -13.46200000     -8.68800000      6.06300000
O      5.68300000     15.67900000     -1.70900000
H      5.39100000     15.60600000     -0.80000000
H      4.88600000     15.56200000     -2.22600000
O     -3.90700000     -2.54100000      2.89000000
H     -3.97200000     -2.58200000      1.93600000
H     -4.67700000     -3.01800000      3.20200000
O      3.41000000      2.09700000     10.82100000
H      2.47800000      1.90200000     10.91400000
H      3.43500000      2.98300000     10.45900000
O    -10.88100000     -1.26600000     -7.20500000
H    -11.52200000     -0.57000000     -7.35200000
H    -11.02600000     -1.53800000     -6.29900000
O      0.80800000      6.35100000      8.59500000
H      1.49500000      5.73600000      8.85300000
H      0.69400000      6.91700000      9.35900000
O     13.15900000      1.83000000     -6.75500000
H     12.59900000      1.91300000     -7.52700000
H     13.88500000      1.27700000     -7.04400000
O     -3.35600000     -8.82100000     -4.26600000
H     -3.36800000     -9.35800000     -5.05800000
H     -3.73800000     -9.38100000     -3.59100000
O     -5.22300000     11.80700000    -12.98200000
H     -5.39400000     10.92700000    -13.31600000
H     -4.51000000     11.69000000    -12.35400000
O     11.52500000      1.06400000     10.56500000
H     10.67500000      0.80700000     10.92200000
H     11.34900000      1.87400000     10.08600000
O     -1.78500000      2.19900000    -15.91000000
H     -2.22000000      1.80600000    -16.66700000
H     -2.20700000      3.05200000    -15.80600000
O     10.27700000      3.38600000     -1.93500000
H     10.30700000      2.97200000     -2.79700000
H      9.70300000      2.82200000     -1.41800000
O      9.21600000    -14.29100000      6.02800000
H      9.09600000    -14.03600000      6.94300000
H      8.67900000    -13.67100000      5.53400000
O     -3.72500000     14.93500000     -4.93400000
H     -4.56500000     15.10100000     -5.36200000
H     -3.95800000     14.62700000     -4.05900000
O     -4.59000000      1.60200000    -14.08000000
H     -4.78500000      2.00900000    -14.92400000
H     -5.15000000      0.82500000    -14.05400000
O      6.31300000     14.56600000     -4.20300000
H      6.08300000     15.09500000     -3.43800000
H      5.89500000     13.72000000     -4.04300000
O     12.69300000     -6.12100000      1.00500000
H     12.09000000     -5.68300000      1.60600000
H     12.20800000     -6.88700000      0.69600000
O     17.61500000      1.80600000     -5.23600000
H     17.58500000      0.85600000     -5.12600000
H     16.78400000      2.02500000     -5.65600000
O      0.23400000      6.79800000    -12.41000000
H     -0.29900000      6.06100000    -12.70900000
H      0.24900000      7.40000000    -13.15400000
O     -4.93600000      3.76700000      5.77100000
H     -4.25500000      3.15900000      5.48400000
H     -5.60800000      3.71100000      5.09100000
O     -1.67100000     -7.44300000    -10.27200000
H     -2.15600000     -8.26700000    -10.22900000
H     -2.29400000     -6.78300000     -9.97100000
O      3.92500000     12.07700000      1.82700000
H      4.22800000     11.67100000      1.01600000
H      2.99700000     11.84800000      1.87800000
O      0.91600000      8.03700000     -9.96500000
H      0.19300000      7.81900000     -9.37600000
H      0.67000000      7.64300000    -10.80100000
O      1.41000000      8.60700000      2.94500000
H      0.93400000      7.78100000      3.03100000
H      1.98100000      8.63500000      3.71300000
O    -11.12100000      5.28500000    -11.92500000
H    -10.86100000      5.30600000    -12.84600000
H    -10.35800000      4.93000000    -11.46900000
O      5.90800000     -6.78700000     -3.99200000
H      4.98700000     -6.86200000     -3.74400000
H      6.22100000     -7.69100000     -4.02500000
O    -13.87500000     -8.11400000     -0.75300000
H    -13.25900000     -8.45100000     -0.10300000
H    -13.41400000     -8.20000000     -1.58700000
O      0.77400000     -5.09900000      2.37400000
H      1.53600000     -4.69800000      1.95500000
H      0.08300000     -4.44200000      2.29200000
O      3.81700000     -5.90300000     14.81000000
H      2.86000000     -5.87200000     14.79400000
H      4.06900000     -5.99300000     13.89100000
O      6.90500000      7.47600000    -11.90900000
H      7.69600000      7.53700000    -11.37400000
H      6.23900000      7.13000000    -11.31500000
O      5.35400000     -0.60600000      7.97900000
H      5.77100000     -0.81800000      8.81400000
H      5.97700000     -0.02700000      7.54000000
O     17.94800000      0.67100000      0.67800000
H     18.25500000      1.57400000      0.59500000
H     17.96500000      0.32900000     -0.21600000
O     -1.11200000     11.13400000      3.31500000
H     -1.04900000     10.55000000      4.07100000
H     -1.98400000     10.96900000      2.95700000
O     -0.35100000     -2.03200000     -3.71400000
H      0.36600000     -1.49300000     -4.04600000
H     -0.37700000     -1.84600000     -2.77500000
O    -11.53400000     -2.53300000      4.77700000
H    -11.97100000     -1.86200000      5.30000000
H    -10.60800000     -2.45000000      5.00600000
O      5.77400000      4.50900000    -16.53700000
H      6.45600000      3.84700000    -16.64900000
H      5.43900000      4.36100000    -15.65200000
O     16.26300000      0.95700000      7.15400000
H     15.76900000      0.15800000      7.33400000
H     15.60400000      1.58700000      6.86400000
O      1.61900000      3.42000000      3.90100000
H      1.96700000      3.12000000      3.06200000
H      1.34800000      2.61800000      4.34800000
O      0.72500000    -13.15300000     -7.37200000
H      0.21500000    -13.93200000     -7.15100000
H      0.19800000    -12.69900000     -8.02900000
O     -6.00200000      9.06800000     -9.74800000
H     -5.75600000      8.39700000     -9.11200000
H     -5.16900000      9.37500000    -10.10600000
O     17.70900000     -2.02200000      1.39100000
H     16.79800000     -2.20700000      1.61900000
H     17.69300000     -1.13100000      1.04200000
O      3.23000000     -2.74400000     -2.10700000
H      3.73800000     -3.53300000     -2.29000000
H      3.01900000     -2.38900000     -2.97100000
O     -0.30900000      4.08200000     -9.88800000
H     -0.49900000      3.16900000    -10.10300000
H      0.58100000      4.06600000     -9.53800000
O      6.40300000    -15.06400000     -1.92100000
H      5.47300000    -15.14000000     -2.13500000
H      6.78000000    -15.90100000     -2.19100000
O    -12.14400000     -8.89200000      1.32000000
H    -12.37800000     -9.17500000      2.20400000
H    -11.70200000     -9.65000000      0.93600000
O      4.66000000     10.46700000     -6.43900000
H      3.89800000     10.81000000     -5.97200000
H      4.30400000      9.78600000     -7.01000000
O    -12.82000000      9.13900000      8.00500000
H    -13.21200000      8.67300000      7.26700000
H    -12.66300000      8.45900000      8.66100000
O    -11.30000000      2.81700000      9.13000000
H    -11.27900000      1.92900000      9.48700000
H    -10.77000000      3.33200000      9.73800000
O     -0.82200000      1.69900000    -11.05900000
H     -0.62900000      1.80100000    -11.99100000
H     -1.55100000      1.08000000    -11.03200000
O    -17.79800000     -3.54900000     -0.58900000
H    -17.21200000     -2.84800000     -0.87500000
H    -17.68400000     -4.23800000     -1.24300000
O     12.70100000     -3.06000000     11.38500000
H     13.51600000     -2.63000000     11.12900000
H     12.56000000     -3.72600000     10.71200000
O      8.49600000     -7.28400000     -0.86100000
H      8.53000000     -7.56800000     -1.77500000
H      7.57300000     -7.08400000     -0.70700000
O    -16.07700000      5.14300000     -1.07400000
H    -15.27000000      4.70100000     -0.81200000
H    -15.82900000      6.06400000     -1.16000000
O      4.72600000     12.89900000      4.32000000
H      4.53600000     12.91800000      3.38200000
H      5.02800000     12.00500000      4.48400000
O      5.31900000      0.02200000     16.77100000
H      6.05200000     -0.01100000     17.38500000
H      5.53000000     -0.63700000     16.11000000
O     -4.71700000     15.80300000      4.46800000
H     -4.54000000     14.87800000      4.63500000
H     -4.65700000     15.89200000      3.51700000
O      7.15700000    -12.30700000      5.12000000
H      6.41900000    -12.91500000      5.18000000
H      6.79800000    -11.46600000      5.40300000
O      3.69800000     10.39700000     12.50800000
H      2.87400000     10.79500000     12.78800000
H      4.03600000      9.96700000     13.29400000
O     -0.47600000     -9.16200000     -7.09600000
H      0.39800000     -9.23500000     -6.71100000
H     -0.68600000     -8.23000000     -7.03900000
O     12.68200000     -0.75900000      8.25800000
H     12.54800000     -0.51100000      9.17300000
H     12.10300000     -0.17800000      7.76500000
O      2.08800000    -15.18800000      6.72100000
H      2.18000000    -15.80900000      5.99700000
H      2.68000000    -15.51900000      7.39600000
O     -6.05100000      9.26300000      2.31200000
H     -7.00300000      9.16800000      2.30500000
H     -5.80100000      9.23700000      1.38800000
O      7.86600000     -2.33500000     -8.70000000
H      8.55900000     -1.68800000     -8.56400000
H      7.68700000     -2.30000000     -9.64000000
O     -7.03500000      3.39700000     -7.32300000
H     -6.37300000      3.56600000     -7.99300000
H     -7.76900000      3.01300000     -7.80300000
O     10.60600000     -1.78200000     11.59400000
H     11.46100000     -2.18300000     11.43500000
H     10.17600000     -2.37400000     12.21100000
O     -3.26200000      6.08800000     -5.48700000
H     -4.09600000      5.88500000     -5.06300000
H     -3.26800000      7.04000000     -5.58200000
O     -6.21200000     -1.88300000      0.44200000
H     -6.10300000     -2.79200000      0.16100000
H     -6.76100000     -1.93800000      1.22400000
O     -4.42700000     -0.03500000      4.16500000
H     -4.24100000     -0.87400000      3.74400000
H     -5.38100000      0.04400000      4.13100000
O     15.37800000      1.25100000      1.61500000
H     15.11600000      2.17000000      1.67300000
H     16.20900000      1.26800000      1.14200000
O    -11.54900000    -11.03800000     -6.36000000
H    -11.47500000    -11.05000000     -7.31400000
H    -11.19700000    -10.18500000     -6.10300000
O      9.34100000     -4.10400000      7.94400000
H      8.78100000     -3.40800000      8.28700000
H     10.12200000     -4.07800000      8.49700000
O     -7.21200000     12.72500000      1.13700000
H     -7.54300000     12.73000000      2.03400000
H     -7.89600000     13.15800000      0.62600000
O      8.09200000     13.43400000      9.04500000
H      7.22300000     13.35700000      9.43800000
H      8.62700000     13.84400000      9.72400000
O     -1.55600000     -7.02300000     -3.35100000
H     -0.79900000     -7.48800000     -3.70900000
H     -2.31100000     -7.52700000     -3.65300000
O     -8.96500000     15.82600000     -2.94900000
H     -8.05500000     15.80200000     -2.65400000
H     -8.93200000     16.27500000     -3.79300000
O     -2.34100000     11.03100000     11.09700000
H     -2.24200000     10.11500000     11.35400000
H     -1.59700000     11.19900000     10.51800000
O     -1.80600000    -15.85900000      2.04400000
H     -1.10500000    -15.66200000      2.66500000
H     -1.40600000    -16.45600000      1.41200000
O      9.91700000     -5.97300000     -5.57100000
H     10.51900000     -5.46300000     -5.02900000
H     10.18700000     -6.88200000     -5.43900000
O     12.38600000     -6.00600000      7.40800000
H     11.79400000     -5.48000000      6.87000000
H     12.05500000     -6.90100000      7.32300000
O      6.10900000      2.46800000     16.49800000
H      6.84600000      2.30000000     17.08600000
H      5.69900000      1.61200000     16.37800000
O      2.26300000     12.86900000     -9.45100000
H      1.88900000     12.07400000     -9.07100000
H      2.37000000     12.66300000    -10.38000000
O     -3.61000000    -11.03200000      6.94600000
H     -4.46200000    -10.72000000      7.25100000
H     -3.57500000    -11.94700000      7.22400000
O     -3.46300000      2.95700000      2.36600000
H     -3.80800000      2.07600000      2.51300000
H     -3.26600000      3.28700000      3.24300000
O     -1.99200000    -11.44400000     13.54100000
H     -1.35500000    -11.14500000     14.19100000
H     -2.31400000    -12.27600000     13.88700000
O      2.59200000     -9.47600000     -2.10600000
H      2.73700000    -10.37100000     -2.41200000
H      2.63900000     -9.54000000     -1.15200000
O     -5.85900000      8.60700000     -6.36200000
H     -5.45400000      8.11800000     -7.07900000
H     -6.71900000      8.20100000     -6.25100000
O     -8.59800000    -11.56200000      1.29400000
H     -8.67600000    -12.21000000      0.59400000
H     -9.50200000    -11.32000000      1.49800000
O    -12.10900000      4.24200000     11.70400000
H    -11.16900000      4.07500000     11.63700000
H    -12.18400000      4.91700000     12.37900000
O      4.24400000      3.58500000      5.98000000
H      4.19900000      2.63100000      6.04300000
H      4.59300000      3.75100000      5.10300000
O     -5.71400000     11.72700000     -3.61700000
H     -5.55100000     11.55500000     -2.68900000
H     -6.05400000     12.62100000     -3.63900000
O     -9.62600000      3.37300000     11.48700000
H     -8.99900000      4.01300000     11.82500000
H     -9.27500000      2.52600000     11.76200000
O      0.35800000    -16.85300000      0.07200000
H      0.50200000    -15.91700000      0.21200000
H      0.05500000    -16.91600000     -0.83400000
O      0.47400000    -15.70400000     -4.95300000
H      1.16200000    -15.76800000     -5.61500000
H      0.82900000    -15.10500000     -4.29600000
O      8.39300000     12.22400000     -4.25600000
H      8.31600000     13.16100000     -4.43800000
H      7.95600000     11.80000000     -4.99500000
O      0.53100000     14.91700000    -10.91400000
H      0.39000000     14.93800000     -9.96700000
H     -0.14400000     14.32300000    -11.24300000
O      2.91100000     15.53400000      4.40800000
H      3.11100000     16.22800000      3.77900000
H      3.76200000     15.28800000      4.77200000
O      4.87500000      3.92600000     -8.82100000
H      5.40700000      3.22700000     -9.20100000
H      5.06800000      4.69300000     -9.36000000
O     -6.84400000     -9.12600000     -2.50100000
H     -7.17800000     -9.01400000     -1.61000000
H     -5.96400000     -9.48500000     -2.38300000
O     -9.84200000     -6.81200000    -11.77700000
H    -10.72100000     -7.19000000    -11.75400000
H     -9.33900000     -7.33600000    -11.15400000
O     -8.06100000     12.26000000      6.42800000
H     -8.75600000     12.47700000      7.05000000
H     -7.29900000     12.74700000      6.74100000
O      3.33900000     -6.61500000     11.95300000
H      2.46900000     -6.83800000     12.28500000
H      3.81400000     -7.44600000     11.94900000
O     -0.07200000     11.86500000      9.74400000
H      0.57100000     12.39500000     10.21500000
H     -0.03200000     12.18400000      8.84200000
O      7.24100000     16.70400000     -5.33600000
H      7.17900000     16.49800000     -6.26800000
H      6.92900000     15.91400000     -4.89500000
O      6.18600000     -8.27700000      2.14700000
H      5.72700000     -9.02600000      2.52800000
H      5.84500000     -7.52000000      2.62300000
O     -2.34500000     -0.14700000     11.39300000
H     -2.62200000      0.31600000     12.18400000
H     -2.29100000      0.53500000     10.72300000
O    -15.07100000      1.07200000     -1.70700000
H    -14.35800000      1.64900000     -1.98000000
H    -15.85700000      1.47000000     -2.07900000
O    -12.17900000      2.73500000      6.58700000
H    -12.71900000      3.44400000      6.23800000
H    -12.26400000      2.81300000      7.53700000
O     -5.65900000     -0.84800000     -2.54800000
H     -5.99400000     -1.63900000     -2.12700000
H     -5.33900000     -1.14600000     -3.39900000
O     -8.84300000      4.00200000     -3.48600000
H     -9.44400000      3.38500000     -3.90500000
H     -8.01000000      3.87000000     -3.94000000
O     12.62200000      9.29400000      0.46300000
H     12.34600000      8.48000000      0.88500000
H     12.44400000      9.15400000     -0.46700000
O     11.64800000      1.41800000     -4.30300000
H     11.81300000      1.67300000     -5.21100000
H     12.49300000      1.09700000     -3.98800000
O     15.95000000     -5.44300000     -3.47200000
H     16.29100000     -4.69600000     -3.96400000
H     15.06300000     -5.56600000     -3.80900000
O      2.92700000    -15.54300000     -6.77000000
H      3.57500000    -15.50600000     -7.47300000
H      2.88900000    -16.46800000     -6.52800000
O      9.09800000    -14.96000000      1.02500000
H      9.25400000    -14.51400000      1.85800000
H      9.09700000    -14.25700000      0.37500000
O     10.24000000     -0.74600000      1.97700000
H      9.77700000     -0.59800000      1.15200000
H     11.11300000     -1.03800000      1.71300000
O      2.25600000      2.94000000    -14.98000000
H      1.66600000      2.75200000    -14.25000000
H      1.68200000      2.98400000    -15.74500000
O     -5.56700000     -5.74700000     15.83000000
H     -6.23300000     -5.07800000     15.98300000
H     -4.73600000     -5.27400000     15.88200000
O     -4.82400000     -8.70900000     14.53500000
H     -4.77200000     -8.48700000     13.60600000
H     -5.01900000     -7.87900000     14.96900000
O      8.95400000      0.06400000     10.83800000
H      8.43000000      0.09600000     11.63800000
H      9.52500000     -0.69500000     10.95700000
O      3.13100000     -4.28000000      0.89100000
H      3.95100000     -4.70000000      1.15300000
H      2.97900000     -4.58900000     -0.00200000
O     -8.64000000     -7.22500000     -4.78900000
H     -7.97800000     -7.74200000     -5.24800000
H     -8.77400000     -7.68800000     -3.96200000
O     -5.37000000     -6.80000000     -3.59800000
H     -6.01100000     -7.43300000     -3.27400000
H     -4.52400000     -7.22900000     -3.47000000
O     -5.93000000      4.15200000     -1.99500000
H     -6.04100000      4.09200000     -2.94400000
H     -6.27600000      3.32400000     -1.66100000
O      4.15600000     -8.85000000     15.05100000
H      4.35600000     -7.94100000     15.27500000
H      3.69100000     -9.18900000     15.81500000
O     -6.78200000      6.08200000     -0.37500000
H     -6.36800000      5.30700000     -0.75500000
H     -7.32600000      6.43200000     -1.08000000
O     -9.85600000      4.42800000     -8.51500000
H    -10.19900000      3.58400000     -8.22300000
H    -10.63400000      4.96000000     -8.67800000
O      0.50900000     11.99100000     -5.97300000
H     -0.01500000     12.76000000     -5.75000000
H      0.16500000     11.70400000     -6.81900000
O      7.70900000     -9.88700000     11.74100000
H      7.77200000    -10.84100000     11.69100000
H      8.28200000     -9.57200000     11.04200000
O      4.51500000      1.29800000     -4.49700000
H      4.04700000      0.48600000     -4.30500000
H      5.22900000      1.32000000     -3.86100000
O     -2.11000000     17.41400000     -2.59200000
H     -3.05900000     17.50900000     -2.51600000
H     -1.75500000     18.02300000     -1.94400000
O     -7.94000000     -4.60100000     -4.00200000
H     -8.07500000     -5.52100000     -4.23100000
H     -8.35000000     -4.50500000     -3.14300000
O      6.71700000      2.12500000     -2.37000000
H      6.84400000      2.78100000     -3.05600000
H      7.38200000      1.46000000     -2.54700000
O     -1.12900000      8.72700000      5.49500000
H     -1.46800000      7.83300000      5.53200000
H     -0.57100000      8.80400000      6.26900000
O      7.23500000     -3.44300000    -14.82900000
H      6.37900000     -3.03000000    -14.94500000
H      7.04200000     -4.28200000    -14.41200000
O     -0.36500000     -3.81700000      6.25500000
H     -0.94600000     -4.57100000      6.36000000
H      0.46900000     -4.10500000      6.62800000
O      8.78200000      0.68000000      4.15500000
H      9.56700000      0.28200000      4.53200000
H      8.49300000      1.31000000      4.81600000
O     -3.56500000     -5.47400000     -9.46500000
H     -3.80200000     -4.67400000     -8.99700000
H     -3.98200000     -5.38200000    -10.32200000
O      5.97400000      5.77000000      1.02300000
H      6.57700000      5.20800000      0.53600000
H      5.13800000      5.67700000      0.56600000
O     -3.26100000    -10.09900000     -7.17600000
H     -3.20200000    -10.75600000     -7.87000000
H     -2.50100000     -9.53500000     -7.31500000
O    -15.74900000     -1.63400000     -1.63100000
H    -14.99700000     -2.18400000     -1.85000000
H    -15.37900000     -0.76000000     -1.50800000
O     11.55100000     11.59600000     -7.63400000
H     11.57300000     12.28000000     -6.96500000
H     11.66700000     10.78100000     -7.14600000
O     10.23000000      4.14200000     13.28300000
H     10.72600000      4.13600000     14.10200000
H      9.82900000      3.27400000     13.23900000
O      4.69200000      7.91800000    -14.31700000
H      5.18800000      7.66400000    -15.09500000
H      4.27900000      8.74700000    -14.55600000
O     -6.56600000      3.73300000     -4.85400000
H     -6.64800000      2.77900000     -4.83900000
H     -6.56000000      3.95800000     -5.78500000
O     12.16800000      6.83700000      1.50000000
H     12.78200000      6.17800000      1.17800000
H     11.97200000      6.56400000      2.39700000
O     -1.61800000     -6.31200000      6.27300000
H     -0.96600000     -6.46700000      6.95700000
H     -1.79100000     -7.17900000      5.90700000
O     -4.64800000     -7.23200000    -13.83500000
H     -4.55600000     -8.17400000    -13.68800000
H     -4.30100000     -7.09200000    -14.71600000
O     -6.18500000    -11.65800000     -0.55600000
H     -5.93100000    -12.53700000     -0.27400000
H     -6.73000000    -11.32600000      0.15600000
O    -11.87200000     -9.60400000      6.53800000
H    -12.14700000     -9.78100000      7.43700000
H    -10.91700000     -9.56100000      6.58300000
O      5.77100000     -0.85200000     -2.69100000
H      5.65700000     -0.86800000     -1.74100000
H      5.06900000     -1.41000000     -3.02600000
O     -2.14500000      8.50700000     12.38600000
H     -1.43700000      8.93400000     12.86900000
H     -2.92200000      8.64300000     12.92800000
O      3.53900000      5.17700000      8.42100000
H      3.83300000      4.59700000      7.71900000
H      4.08000000      5.96100000      8.32600000
O     16.54300000      4.48600000      1.40200000
H     16.68600000      4.46500000      2.34900000
H     15.61500000      4.69900000      1.30500000
O     -6.39500000     16.06000000     -2.43000000
H     -6.02700000     16.94300000     -2.46100000
H     -5.63300000     15.48200000     -2.47700000
O      9.81600000      8.90100000     -1.09500000
H      8.97300000      8.63900000     -1.46600000
H      9.90900000      8.36300000     -0.30800000
O      7.54900000     -3.31600000     -0.67300000
H      8.23000000     -3.24200000     -1.34200000
H      8.02600000     -3.28800000      0.15700000
O     -6.12600000     -0.57300000     13.01400000
H     -5.58200000     -1.34600000     13.16400000
H     -6.04000000     -0.06000000     13.81700000
O    -15.42900000      0.00400000     -4.76900000
H    -15.90700000     -0.48300000     -4.09700000
H    -15.81600000      0.87900000     -4.75100000
O      7.13000000      0.53200000     -5.68600000
H      6.25400000      0.67600000     -5.32900000
H      7.08300000     -0.33200000     -6.09500000
O     -3.99600000    -14.17500000     -3.02100000
H     -4.76400000    -13.89800000     -3.52000000
H     -4.10400000    -13.76000000     -2.16500000
O     -4.75700000     15.67900000      1.48000000
H     -3.94500000     16.06300000      1.15100000
H     -4.93500000     14.94900000      0.88700000
O      3.27600000     15.09700000     -2.93400000
H      3.53200000     14.21600000     -3.20900000
H      2.72800000     14.95700000     -2.16200000
O     -7.56700000      2.12900000     14.58100000
H     -8.01800000      1.68200000     13.86500000
H     -6.89800000      2.65900000     14.14900000
O      6.61000000     -6.61600000     10.56500000
H      5.84600000     -7.13100000     10.30300000
H      6.53800000     -6.54900000     11.51700000
O     -4.34900000      4.89000000     11.48200000
H     -3.79300000      5.39900000     10.89100000
H     -5.19300000      4.84100000     11.03400000
O      4.58400000     -4.87200000    -12.00900000
H      4.61800000     -4.26900000    -11.26600000
H      3.82200000     -4.58800000    -12.51300000
O     -4.16200000      1.08500000     -9.35100000
H     -4.02100000      1.12700000    -10.29700000
H     -4.90200000      0.48700000     -9.24600000
O     -1.57000000     12.31400000     -2.65700000
H     -0.76000000     11.84800000     -2.45100000
H     -1.99800000     12.43800000     -1.81000000
O     10.83600000      6.76300000    -13.15700000
H     10.79300000      5.80700000    -13.16300000
H     10.09200000      7.03300000    -12.61900000
O    -12.47300000     -0.01300000     -3.85400000
H    -13.39500000      0.08900000     -4.09100000
H    -12.22300000     -0.86000000     -4.22400000
O      2.84400000    -14.84100000      3.22200000
H      2.37000000    -15.55700000      3.64500000
H      2.83900000    -15.06800000      2.29200000
O      1.03900000    -12.12500000    -11.42100000
H      0.55500000    -11.33300000    -11.65700000
H      1.73800000    -12.18100000    -12.07300000
O    -13.87100000     -3.73500000     -8.10800000
H    -12.93500000     -3.89400000     -7.98600000
H    -13.95100000     -3.46400000     -9.02300000
O      5.45400000     14.84500000      9.91400000
H      4.86200000     15.44200000     10.37100000
H      5.03800000     13.98600000      9.99500000
O     -1.21900000      8.93800000      1.03800000
H     -2.13000000      9.04200000      1.31300000
H     -0.71800000      8.97100000      1.85300000
O      6.78000000      4.93500000     -3.40500000
H      7.37100000      5.56000000     -2.98500000
H      5.94400000      5.39800000     -3.46500000
O     -6.45000000     -0.19200000    -14.13800000
H     -6.88800000      0.07800000    -14.94500000
H     -7.15200000     -0.53900000    -13.58800000
O      5.47900000     -2.26700000     15.42700000
H      6.01300000     -2.72400000     16.07600000
H      5.78600000     -2.60300000     14.58500000
O     -5.38700000     -4.80000000      0.34400000
H     -4.43800000     -4.84900000      0.45600000
H     -5.50800000     -4.59200000     -0.58300000
O      5.81400000      9.05000000     -4.50800000
H      5.68700000      9.80700000     -5.07900000
H      5.67400000      8.29400000     -5.07800000
O    -15.71000000      6.14200000     -5.40800000
H    -16.63000000      5.88600000     -5.34400000
H    -15.58100000      6.75400000     -4.68300000
O     13.07900000     13.13300000     -1.95100000
H     12.74300000     12.99500000     -1.06600000
H     12.32900000     12.95800000     -2.52100000
O     -4.30200000      1.37600000     -6.54500000
H     -4.31100000      1.34600000     -7.50200000
H     -4.07600000      0.48500000     -6.28000000
O     16.05600000     -1.97000000      8.01000000
H     15.52800000     -2.71900000      8.28600000
H     16.59200000     -1.75900000      8.77500000
O     14.74500000      5.54800000     -2.41800000
H     14.00400000      5.89500000     -2.91500000
H     14.79800000      4.62800000     -2.67600000
O     10.64700000     -0.93600000     -1.20100000
H     11.28500000     -0.97900000     -1.91400000
H      9.88800000     -1.41700000     -1.53100000
O     -5.45200000     -8.43100000     -7.29100000
H     -4.67600000     -8.93900000     -7.05700000
H     -5.33600000     -7.59400000     -6.84200000
O    -14.87900000      1.90600000      8.69000000
H    -14.57800000      2.64000000      9.22600000
H    -15.55200000      2.28400000      8.12300000
O     -4.75600000     -0.56500000     10.39900000
H     -5.07900000     -0.90000000     11.23600000
H     -3.92100000     -0.14900000     10.61300000
O      0.18500000     13.56600000      0.82600000
H      0.92300000     13.00700000      1.06900000
H     -0.14900000     13.89700000      1.66000000
O      8.10800000     -3.34100000      2.12300000
H      8.63900000     -2.54900000      2.20400000
H      7.35500000     -3.18400000      2.69300000
O      7.50800000     -9.74100000      8.58100000
H      7.00500000     -9.61700000      7.77600000
H      6.91100000     -9.47200000      9.27900000
O     -1.23400000      5.24100000     13.79000000
H     -2.17000000      5.28500000     13.98700000
H     -1.04200000      6.07200000     13.35500000
O     -5.36300000     10.74600000     11.09300000
H     -5.49400000     10.00300000     11.68300000
H     -4.54400000     11.14400000     11.38700000
O      3.61900000      3.90200000     -4.19500000
H      3.98600000      3.08100000     -4.52200000
H      2.67400000      3.74900000     -4.17200000
O      2.82700000    -11.70900000     10.46600000
H      2.65900000    -11.01400000      9.82900000
H      2.46400000    -11.37500000     11.28600000
O     -4.65600000     -2.79000000     13.45300000
H     -3.72700000     -2.57300000     13.36800000
H     -4.83600000     -2.70900000     14.39000000
O     -8.53000000     -2.23500000    -13.72500000
H     -9.01200000     -3.03200000    -13.94300000
H     -8.44400000     -1.77100000    -14.55900000
O      5.98300000     -9.74500000      6.26200000
H      5.40100000    -10.04900000      5.56600000
H      6.43400000     -8.99000000      5.88300000
O      4.89500000     -8.67600000      9.87900000
H      4.80200000     -9.13500000     10.71400000
H      4.23500000     -9.07500000      9.31200000
O      2.10600000      7.56900000     -5.54000000
H      1.45300000      8.09700000     -5.08100000
H      2.77400000      7.38600000     -4.88000000
O      7.28900000     13.62300000     -7.95600000
H      7.07600000     13.23300000     -8.80400000
H      8.23100000     13.78800000     -7.99900000
O     -6.74300000    -16.27800000      2.14800000
H     -6.19600000    -17.04700000      2.31200000
H     -7.29600000    -16.53200000      1.41000000
O     -0.29100000      7.26100000     -1.58400000
H      0.50600000      7.08600000     -1.08400000
H     -0.99400000      6.88500000     -1.05400000
O     -5.18400000     -5.18900000    -11.78600000
H     -4.87800000     -4.47200000    -12.34300000
H     -5.30100000     -5.92500000    -12.38600000
O    -13.95900000      3.74800000     -0.18600000
H    -13.56400000      3.33100000     -0.95100000
H    -14.26500000      3.01900000      0.35300000
O     -8.29200000     -4.69500000     -1.32000000
H     -8.20300000     -5.06800000     -0.44300000
H     -8.67600000     -3.83100000     -1.17500000
O     -8.06200000      0.93500000     11.93100000
H     -7.10800000      0.85600000     11.94200000
H     -8.37100000      0.06300000     11.68800000
O     11.05800000      7.79900000      7.18000000
H     10.60300000      8.18600000      6.43100000
H     11.67400000      8.47600000      7.46100000
O     -9.27200000    -10.60800000     -3.58800000
H     -8.59500000    -10.11600000     -3.12300000
H     -8.91500000    -10.73600000     -4.46700000
O     -1.57900000     -8.43800000     13.28500000
H     -2.27300000     -7.90700000     12.89500000
H     -1.90000000     -9.33800000     13.21800000
O    -13.37300000     -0.68000000    -12.55700000
H    -12.61700000     -0.18800000    -12.23700000
H    -13.29300000     -1.53800000    -12.14100000
O     -3.93200000     -4.55300000    -16.45400000
H     -3.44200000     -4.20000000    -17.19600000
H     -4.75800000     -4.06800000    -16.46000000
O     -0.07500000      9.73900000     13.86300000
H     -0.57000000     10.19100000     14.54600000
H      0.29200000     10.44300000     13.32800000
O     -5.91800000      2.51400000    -16.61100000
H     -5.88700000      3.30800000    -17.14400000
H     -5.65000000      1.81500000    -17.20700000
O     -4.23300000     14.24900000     -2.34700000
H     -3.74500000     14.85400000     -1.79000000
H     -4.34500000     13.46500000     -1.81000000
O      5.22400000     -1.69300000    -15.74300000
H      4.41100000     -1.71400000    -16.24800000
H      4.93800000     -1.71400000    -14.82900000
O     -1.18900000     -9.50300000      6.45800000
H     -2.00800000     -9.99600000      6.50600000
H     -0.70000000     -9.77300000      7.23500000
O     14.22300000      2.84400000      6.94100000
H     13.47600000      2.85600000      7.53800000
H     14.70600000      3.64500000      7.14600000
O    -12.25400000     -6.59400000      8.30400000
H    -12.44100000     -5.71100000      7.98700000
H    -13.10300000     -6.93100000      8.58900000
O     -9.89900000     -7.52200000     -1.57500000
H    -10.54400000     -7.12100000     -0.99200000
H     -9.20200000     -7.82200000     -0.99200000
O     -4.59000000      3.63500000      8.56700000
H     -4.55000000      3.90800000      7.65000000
H     -3.76200000      3.93400000      8.94200000
O      8.04400000      7.05700000      9.15800000
H      8.82900000      6.53300000      8.99900000
H      7.76500000      6.80800000     10.03900000
O     -0.02400000     -1.59200000     10.65600000
H      0.01500000     -1.48800000      9.70500000
H     -0.72700000     -1.00400000     10.93200000
O      8.92100000      1.05900000     -3.67300000
H      8.36700000      0.79300000     -4.40600000
H      9.81200000      1.01800000     -4.01900000
O     -9.23800000     -5.40800000      1.50400000
H     -9.51800000     -4.66700000      2.04000000
H    -10.01700000     -5.65100000      1.00400000
O     -6.13800000    -12.79000000      5.44400000
H     -6.60100000    -13.19400000      4.71000000
H     -6.29600000    -13.38000000      6.18100000
O     13.49200000     -8.11900000      3.62400000
H     14.43100000     -8.27600000      3.72000000
H     13.09300000     -8.98200000      3.73200000
O      3.08700000    -11.95700000     -2.90300000
H      2.32400000    -12.52600000     -2.80400000
H      3.56100000    -12.31900000     -3.65100000
O     -1.55200000      7.03200000    -16.09900000
H     -1.78500000      6.79900000    -16.99800000
H     -0.81900000      7.64000000    -16.19200000
O     -7.31000000    -13.19900000      2.96200000
H     -7.81600000    -12.50000000      2.54600000
H     -6.98300000    -13.72500000      2.23100000
O      5.45000000     11.87900000     10.59700000
H      5.31800000     11.26800000     11.32200000
H      5.53100000     11.32100000      9.82400000
O     -6.29900000     -2.26700000      8.97300000
H     -5.56300000     -1.73300000      9.27200000
H     -6.29200000     -3.03000000      9.55000000
O      7.51700000      8.89500000    -14.46200000
H      7.29000000      8.53700000    -13.60400000
H      6.97600000      8.40000000    -15.07800000
O      2.71100000      9.02100000     -8.00000000
H      2.24300000      8.78900000     -8.80300000
H      2.32300000      8.46200000     -7.32700000
O      4.88400000     -3.30000000      7.39100000
H      5.44700000     -3.93800000      7.82800000
H      5.39400000     -2.49000000      7.39100000
O      0.18000000    -14.63600000    -10.29400000
H      1.05600000    -15.02200000    -10.31700000
H      0.30500000    -13.73800000    -10.60000000
O     14.01800000      4.98800000      0.31500000
H     14.43700000      5.28900000     -0.49100000
H     13.51900000      4.21500000      0.05100000
O      9.42600000      4.57100000     -5.81100000
H      8.47400000      4.48300000     -5.85100000
H      9.59200000      5.01100000     -4.97800000
O     -0.89100000     12.07900000     -8.86600000
H     -0.50700000     11.73800000     -9.67400000
H     -1.78300000     11.73200000     -8.85900000
O     -1.07500000     14.18700000      3.46000000
H     -1.22100000     14.23200000      4.40500000
H     -1.25100000     13.27300000      3.23400000
O     -4.11500000    -11.77300000      1.90000000
H     -4.55800000    -11.34500000      2.63300000
H     -3.41300000    -11.16800000      1.65900000
O     11.99000000      2.92500000      4.59500000
H     11.19100000      2.73000000      5.08500000
H     11.95800000      2.33700000      3.84100000
O     -6.21900000     -4.30800000     -6.09500000
H     -6.93500000     -4.60400000     -5.53200000
H     -6.58500000     -3.56500000     -6.57600000
O     -3.34000000      3.92000000    -11.11600000
H     -2.74500000      3.26000000    -11.47200000
H     -2.97600000      4.13200000    -10.25600000
O     -9.59800000      5.08000000      8.11500000
H    -10.17900000      5.00700000      7.35800000
H     -8.78700000      4.65400000      7.83800000
O     -4.87700000    -11.38200000    -11.50700000
H     -5.39600000    -11.86100000    -10.86000000
H     -4.03900000    -11.84300000    -11.53100000
O      4.77900000     -7.25900000     -7.49100000
H      5.59400000     -6.91300000     -7.85400000
H      4.11600000     -6.61200000     -7.73200000
O      1.40300000     11.18900000      1.92700000
H      1.40500000     10.23200000      1.93200000
H      0.65400000     11.43000000      2.47300000
O      0.96200000      3.33400000     -4.05000000
H      0.32600000      4.04500000     -3.97100000
H      0.52500000      2.68100000     -4.59700000
O    -11.88900000      6.16200000     -8.80400000
H    -11.29300000      6.90400000     -8.90900000
H    -12.48200000      6.22300000     -9.55200000
O     -7.17200000     13.79200000     -5.08000000
H     -7.26700000     13.27700000     -5.88200000
H     -7.88900000     13.49600000     -4.51900000
O     14.47700000     10.37200000      4.60500000
H     14.66800000      9.45400000      4.41400000
H     14.84400000     10.51700000      5.47800000
O     -1.63700000    -11.73200000      4.32200000
H     -1.42000000    -11.16600000      5.06300000
H     -1.97800000    -12.53100000      4.72300000
O     -5.34600000      9.46500000    -14.00400000
H     -5.99200000      8.76200000    -14.06800000
H     -4.50100000      9.02300000    -14.09100000
O     10.84300000     12.51800000      3.67500000
H     11.19800000     12.40500000      4.55700000
H     10.36900000     13.34900000      3.71200000
O      9.93500000      2.26400000      6.31700000
H     10.48800000      2.72000000      6.95200000
H      9.65600000      1.46900000      6.77100000
O    -12.12800000     -2.03200000      8.63900000
H    -11.55100000     -1.31900000      8.91100000
H    -13.01100000     -1.67100000      8.72300000
O      0.77400000     -4.64200000     -1.77200000
H      1.37900000     -3.90500000     -1.84800000
H      1.33100000     -5.38900000     -1.55300000
O    -14.31100000     -1.89700000      3.11100000
H    -13.59600000     -1.89100000      3.74700000
H    -13.93900000     -2.32100000      2.33700000
O     -2.08700000     13.96900000    -11.99500000
H     -2.53900000     14.50200000    -11.34100000
H     -2.36300000     13.07200000    -11.80600000
O      3.79000000     17.70200000     -4.14900000
H      3.91200000     17.43600000     -5.06100000
H      3.53500000     16.89700000     -3.69700000
O     -5.75300000     14.87700000     -8.55700000
H     -5.98700000     13.96400000     -8.39100000
H     -6.11100000     15.35600000     -7.80900000
O      0.75800000      8.36700000     16.05100000
H      1.09600000      7.47400000     16.12300000
H      0.53600000      8.46500000     15.12500000
O      4.83400000      3.31800000    -13.92800000
H      4.03600000      3.16900000    -14.43600000
H      5.07000000      2.45300000    -13.59400000
O      0.90000000      8.21900000    -15.39900000
H      1.14000000      7.71700000    -16.17800000
H      1.56400000      8.90600000    -15.34300000
O      0.12600000     10.67400000    -10.92900000
H     -0.30400000     10.38500000    -11.73500000
H      0.55600000      9.88900000    -10.59200000
O    -11.34800000     -0.98100000     -1.36100000
H    -10.96000000     -0.10700000     -1.37900000
H    -11.78100000     -1.06800000     -2.21000000
O     -0.08000000    -15.22400000      4.27300000
H     -0.68000000    -14.97700000      4.97600000
H      0.27100000    -16.07200000      4.54300000
O     -8.87100000      9.47600000     11.20000000
H     -8.97300000      9.28700000     10.26700000
H     -8.23100000      8.83400000     11.50600000
O      3.49300000     -0.91800000     13.44900000
H      3.36700000     -0.00100000     13.69200000
H      4.05800000     -1.27400000     14.13500000
O     -3.05100000     12.11900000     13.77200000
H     -3.37700000     12.96600000     13.46600000
H     -3.04300000     11.56800000     12.98900000
O     16.82200000      4.57000000      4.22300000
H     17.73400000      4.46600000      4.49200000
H     16.32800000      4.57000000      5.04300000
O     -6.74000000    -10.12200000     11.32600000
H     -6.48600000     -9.34800000     10.82400000
H     -6.00500000    -10.27400000     11.92100000
O     -1.80000000     -5.64500000     14.40600000
H     -1.24000000     -5.45300000     13.65400000
H     -1.58300000     -6.54800000     14.64100000
O     -3.91600000     -7.32500000      3.33400000
H     -3.62500000     -8.23500000      3.27800000
H     -4.60900000     -7.25400000      2.67800000
O     10.32900000     -7.00300000    -12.93000000
H     10.24300000     -6.86200000    -13.87200000
H      9.65700000     -7.65100000    -12.72100000
O    -13.87200000      6.85600000      1.15900000
H    -13.53500000      7.73100000      1.35200000
H    -13.09200000      6.30200000      1.12100000
O     -1.18400000     -6.15100000     -0.88700000
H     -0.56400000     -5.42200000     -0.90400000
H     -1.24600000     -6.43500000     -1.79900000
O      8.07100000    -12.83600000     -1.24400000
H      7.51300000    -13.59600000     -1.41000000
H      7.67600000    -12.13200000     -1.75800000
O      9.15700000      7.94800000    -10.71500000
H      9.61700000      7.36900000    -10.10700000
H      9.43300000      8.82900000    -10.46300000
O     11.95200000     -9.45300000      9.38700000
H     11.29500000    -10.08900000      9.10400000
H     11.77100000     -9.32100000     10.31700000
O      3.77600000      8.41100000     10.56600000
H      3.56900000      8.87200000     11.37900000
H      3.86200000      9.10500000      9.91300000
O    -11.68000000     -7.64600000      4.42500000
H    -11.82900000     -6.71700000      4.25100000
H    -11.25000000     -7.66300000      5.28000000
O      4.60100000     -3.67800000     11.41600000
H      4.29000000     -4.57900000     11.49800000
H      3.80300000     -3.15200000     11.36500000
O      8.83900000     -6.54000000      6.79900000
H      9.39800000     -7.14300000      7.29000000
H      8.95000000     -5.69800000      7.24000000
O     -9.78600000      1.89400000    -15.10700000
H     -9.58600000      1.55900000    -14.23300000
H    -10.59400000      1.44600000    -15.35600000
O      9.59000000    -14.19200000     -3.15600000
H     10.26400000    -13.64500000     -3.55900000
H      9.04800000    -13.57800000     -2.66000000
O     -1.58200000      8.24400000     -8.14000000
H     -1.26800000      8.69100000     -7.35400000
H     -1.98000000      7.43700000     -7.81400000
O    -13.20600000     -3.00300000     -2.38700000
H    -12.26500000     -3.15600000     -2.47200000
H    -13.61100000     -3.76700000     -2.79800000
O      6.45600000     12.66600000    -10.50300000
H      6.00600000     13.50100000    -10.63200000
H      5.75200000     12.03400000    -10.36200000
O     12.09500000     -1.67700000     -3.53900000
H     12.97400000     -1.86200000     -3.87100000
H     11.54900000     -1.62400000     -4.32400000
O      4.67900000     10.95300000     -9.80200000
H      4.68900000     10.64400000     -8.89600000
H      4.19900000     10.27700000    -10.28000000
O    -16.80700000      0.26200000      5.32100000
H    -16.31500000      1.07200000      5.18600000
H    -16.55500000     -0.02800000      6.19800000
O      9.56900000     -1.45700000     14.99000000
H      8.83700000     -0.90100000     15.25700000
H     10.32500000     -0.87000000     14.98000000
O     -5.87800000     15.82400000     -6.10700000
H     -6.04300000     16.73300000     -5.85700000
H     -6.48500000     15.31400000     -5.56900000
O      3.83800000     10.43800000      8.50900000
H      3.45100000     11.25400000      8.19300000
H      4.51000000     10.22500000      7.86100000
O    -13.98500000      4.02600000     -8.85800000
H    -13.13500000      3.96900000     -8.42100000
H    -13.77100000      4.12000000     -9.78600000
O     12.92900000      2.66300000     -1.44500000
H     13.00600000      1.84900000     -1.94300000
H     11.99400000      2.73800000     -1.25300000
O      0.91300000      0.40200000     -4.08700000
H      0.04900000      0.60700000     -4.44500000
H      0.83000000      0.57100000     -3.14900000
O     -9.42700000      0.56100000      1.18900000
H     -9.73300000      1.44900000      1.00300000
H     -8.47800000      0.64700000      1.27300000
O    -12.92500000    -11.14600000      4.30500000
H    -12.32800000    -10.61900000      4.83700000
H    -13.12800000    -11.90400000      4.85300000
O     11.28600000     -2.08800000     -6.26800000
H     12.08400000     -1.56100000     -6.30900000
H     11.53000000     -2.92400000     -6.66300000
O      4.43500000     -6.91700000    -15.80900000
H      4.45400000     -7.72600000    -16.32000000
H      3.86400000     -7.11500000    -15.06700000
O     -8.15600000     -1.62300000    -11.01100000
H     -8.69600000     -2.25200000    -10.53200000
H     -8.21700000     -1.90200000    -11.92500000
O      4.08100000    -13.41600000     -5.12700000
H      3.47700000    -13.95300000     -5.64000000
H      4.85300000    -13.96900000     -5.01100000
O      1.74900000    -14.22200000     -2.54700000
H      1.36600000    -14.39200000     -1.68700000
H      2.51300000    -14.79700000     -2.58800000
O      0.10100000     10.31300000     -1.22200000
H     -0.38500000      9.80600000     -0.57100000
H      1.01100000     10.27200000     -0.92600000
O    -15.07400000     -4.37500000      5.61000000
H    -15.35000000     -4.07000000      6.47400000
H    -15.71900000     -5.04100000      5.37400000
O     -2.05500000     -4.27400000     -4.44800000
H     -1.90100000     -5.10500000     -4.00000000
H     -1.62300000     -3.62100000     -3.89700000
O      1.43900000    -10.76700000     -5.78500000
H      1.88900000    -10.09400000     -6.29500000
H      1.46500000    -11.54600000     -6.34100000
O     -2.35100000      1.52700000      9.40700000
H     -1.91400000      2.24800000      8.95300000
H     -2.49300000      0.86700000      8.72900000
O     -6.41800000      1.48000000     -1.65200000
H     -5.96700000      1.24900000     -0.84000000
H     -6.23400000      0.75100000     -2.24400000
O      5.26900000     -0.26300000     11.04100000
H      4.84000000      0.57600000     10.87000000
H      4.56100000     -0.84000000     11.32600000
O      6.48700000     -4.25900000      9.55100000
H      6.61500000     -5.19000000      9.73400000
H      5.92500000     -3.95100000     10.26200000
O     -3.22700000      9.36100000      2.68700000
H     -3.08700000      9.50900000      3.62300000
H     -4.14500000      9.09900000      2.62000000
O     -1.91400000     -0.64600000     16.96900000
H     -2.09100000      0.17300000     16.50700000
H     -1.04900000     -0.91400000     16.65900000
O      5.27500000      2.21100000      0.20000000
H      5.31500000      1.28800000      0.45100000
H      5.76900000      2.25900000     -0.61800000
O    -13.95300000     -5.50500000      2.06100000
H    -13.48400000     -4.96300000      1.42700000
H    -13.43200000     -5.44300000      2.86200000
O     -3.03600000     11.38000000     -4.76900000
H     -2.50700000     11.69200000     -4.03500000
H     -3.93900000     11.44200000     -4.45600000
O     -9.61300000     -5.49700000      9.33000000
H    -10.14100000     -5.39000000      8.53900000
H     -9.98700000     -4.87400000      9.95400000
O     -3.56400000      4.43100000    -16.48500000
H     -4.18400000      4.67900000    -15.79900000
H     -4.11500000      4.18300000    -17.22700000
O      4.12000000      0.76000000      3.75100000
H      3.47200000      0.93400000      4.43300000
H      3.73400000      0.05800000      3.22700000
O     -4.75700000      6.72400000     -8.54300000
H     -3.90200000      6.32500000     -8.70300000
H     -5.37900000      6.00300000     -8.64300000
O      7.78800000    -10.68400000     -3.08700000
H      7.12800000    -10.17200000     -2.61900000
H      7.59800000    -10.53000000     -4.01300000
O     -8.50700000      5.39800000    -10.79200000
H     -7.73600000      5.71800000    -10.32400000
H     -8.97200000      4.86200000    -10.15000000
O      2.09400000      0.69600000     -9.94700000
H      1.53100000      1.37800000     -9.58000000
H      2.98400000      0.98200000     -9.73900000
O     -5.00000000      4.63700000    -14.07900000
H     -5.24300000      5.11100000    -13.28300000
H     -5.18000000      3.72000000    -13.87500000
O     13.82600000      5.24400000      5.15000000
H     14.16200000      5.08400000      6.03300000
H     13.44900000      4.40600000      4.88300000
O      5.58900000     -9.23500000     -2.51700000
H      4.69500000     -9.54500000     -2.66000000
H      5.52200000     -8.65000000     -1.76200000
O      1.79600000     -4.99000000      9.94700000
H      1.26600000     -4.59300000     10.63900000
H      2.49700000     -5.44500000     10.41300000
O      6.80000000     -6.04800000     13.49100000
H      7.72500000     -5.96400000     13.72300000
H      6.35400000     -5.41400000     14.05200000
O      1.93400000     -1.35900000      5.94600000
H      2.09500000     -1.99600000      6.64200000
H      2.19100000     -1.81200000      5.14300000
O    -10.70200000      8.22500000     -9.78400000
H    -10.57200000      7.65000000    -10.53800000
H    -11.21600000      8.95700000    -10.12800000
O     16.33400000      1.77600000     -9.15800000
H     16.07200000      1.75200000    -10.07800000
H     15.76600000      1.13500000     -8.73000000
O     -2.67800000     -5.13800000      1.52200000
H     -2.40100000     -5.63500000      0.75200000
H     -2.51100000     -5.72500000      2.25900000
O    -13.40300000      0.18100000      0.37800000
H    -12.60500000     -0.10900000     -0.06600000
H    -14.06600000      0.20200000     -0.31200000
O     10.55900000      5.20400000      7.35400000
H     11.01600000      5.06900000      6.52400000
H     10.66800000      6.13700000      7.53900000
O     -8.49700000    -10.55800000      5.47200000
H     -8.42500000     -9.86700000      4.81400000
H     -7.97100000    -10.24400000      6.20700000
O     -5.10900000     -3.18100000     -9.18500000
H     -5.40900000     -2.29500000     -8.98700000
H     -5.80000000     -3.75000000     -8.84600000
O      2.79600000     -0.16700000     17.68600000
H      2.75600000      0.01400000     18.62500000
H      3.71300000     -0.02000000     17.45300000
O    -16.95500000     -5.48200000      1.79300000
H    -16.03700000     -5.73900000      1.88400000
H    -16.92700000     -4.66600000      1.29400000
O     -3.23100000      7.99600000     -1.92200000
H     -2.44700000      8.54200000     -1.85400000
H     -3.02000000      7.21000000     -1.41800000
O     -2.85300000      6.97000000     10.17600000
H     -2.49200000      7.53700000     10.85700000
H     -3.60400000      7.45600000      9.83300000
O     -3.08900000      8.39200000    -14.53000000
H     -3.15500000      7.67400000    -13.90000000
H     -2.68500000      7.99700000    -15.30200000
O    -12.96500000      9.54500000      1.58100000
H    -12.63900000     10.12100000      0.88900000
H    -13.18600000     10.13600000      2.30000000
O     -0.66900000     -3.13400000    -12.23200000
H     -0.07300000     -3.34600000    -11.51400000
H     -1.49300000     -2.90800000    -11.80000000
O      3.02700000     -9.50900000      0.61200000
H      2.77200000     -9.04400000      1.40900000
H      3.25800000    -10.38900000      0.91200000
O    -10.91300000     -4.82100000     -3.17600000
H    -10.24900000     -5.45700000     -2.91000000
H    -11.52600000     -5.32600000     -3.71100000
O      2.95700000     12.54400000     -5.47400000
H      2.02800000     12.35100000     -5.60000000
H      3.10600000     13.34400000     -5.97800000
O     -1.40200000     -6.53000000     -7.37500000
H     -2.24600000     -6.38800000     -6.94700000
H     -1.43800000     -5.98400000     -8.16100000
O     -6.90400000      4.15800000      3.68800000
H     -7.54600000      4.48700000      4.31800000
H     -6.53500000      4.94500000      3.28800000
O      7.71100000     -9.38600000     14.29900000
H      7.63300000     -8.45200000     14.49600000
H      7.63100000     -9.43800000     13.34700000
O      8.62800000      7.50700000     13.81400000
H      8.91300000      6.93800000     14.53000000
H      8.72200000      6.96900000     13.02800000
O     -4.46800000     13.13100000      5.34900000
H     -3.61300000     13.45200000      5.63500000
H     -5.05800000     13.34100000      6.07300000
O      7.16400000     -0.25800000     13.06600000
H      6.83200000     -1.14000000     13.23400000
H      6.39800000      0.23400000     12.77100000
O     -3.65600000     -7.01100000     11.98500000
H     -4.61200000     -7.03600000     11.94300000
H     -3.43800000     -6.08100000     11.91400000
O      6.60700000     -4.97700000     -8.27400000
H      6.66900000     -5.29900000     -7.37400000
H      7.19200000     -4.21900000     -8.29700000
O     -7.69800000    -14.10100000     -1.95000000
H     -7.59800000    -14.21700000     -1.00500000
H     -8.63300000    -13.93600000     -2.07400000
O    -13.13100000      6.68600000     -6.02100000
H    -14.07500000      6.53500000     -6.06700000
H    -12.86600000      6.82700000     -6.93000000
O     -3.88400000     10.45400000      5.13000000
H     -4.18000000     11.35700000      5.01100000
H     -3.63300000     10.40400000      6.05200000
O    -10.99400000    -12.29200000     -2.55100000
H    -11.83600000    -12.24100000     -3.00400000
H    -10.41900000    -11.71100000     -3.05000000
O      0.11000000      1.43300000    -13.66100000
H     -0.34000000      1.68300000    -14.46700000
H      0.25600000      0.49100000    -13.75000000
O      7.46100000      3.42800000      5.23200000
H      8.05400000      3.36300000      5.98000000
H      7.26400000      4.36300000      5.16400000
O    -10.19800000     -0.17900000      9.38800000
H    -10.03200000     -0.33500000     10.31800000
H     -9.33200000     -0.01000000      9.01600000
O      3.56100000      1.01900000      6.52100000
H      4.22300000      0.60200000      7.07300000
H      3.03900000      0.29200000      6.18200000
O     -6.25600000     -0.66900000     -9.16100000
H     -6.80700000     -0.85200000     -9.92200000
H     -6.82100000     -0.17100000     -8.57000000
O    -16.53300000      3.30600000      6.85800000
H    -15.95200000      4.04400000      6.67300000
H    -17.31100000      3.47500000      6.32600000
O      2.18600000    -17.11600000      4.56400000
H      1.80600000    -17.62000000      3.84500000
H      2.95800000    -17.61800000      4.82700000
O      6.83400000    -11.51300000    -11.64100000
H      6.39500000    -10.69300000    -11.41400000
H      7.27900000    -11.32500000    -12.46800000
O     -7.78800000     -2.57300000     -7.48100000
H     -7.81700000     -1.63600000     -7.29100000
H     -8.70200000     -2.81600000     -7.62800000
O     12.17500000    -10.91000000      2.11500000
H     12.58200000    -10.28200000      1.51900000
H     11.50100000    -11.33900000      1.58700000
O      3.05400000     -2.12800000     -7.29300000
H      3.79400000     -2.02500000     -7.89100000
H      2.30200000     -1.79100000     -7.78100000
O     -7.85700000     -6.77500000      5.42600000
H     -8.55900000     -7.11000000      5.98400000
H     -7.77000000     -7.42900000      4.73200000
O     -2.51900000      1.83400000     13.16100000
H     -2.53500000      2.10300000     14.07900000
H     -1.59300000      1.86100000     12.92000000
O    -10.09500000    -12.16400000     -8.74900000
H     -9.53000000    -12.52900000     -8.06800000
H    -10.36600000    -12.92200000     -9.26700000
O      4.52900000      7.46100000      2.54900000
H      3.63000000      7.13300000      2.52700000
H      5.04700000      6.76300000      2.14800000
O     -7.04200000      1.70300000      2.68800000
H     -7.09100000      2.62100000      2.95400000
H     -7.30500000      1.21300000      3.46700000
O     -5.36600000    -10.34100000      3.94200000
H     -4.65900000    -10.16200000      4.56200000
H     -5.68500000    -11.21000000      4.18700000
O     -2.54900000      5.58200000      2.52800000
H     -3.25800000      5.98200000      3.03200000
H     -2.93500000      4.78800000      2.15900000
O      2.67900000     -7.73600000      4.97600000
H      3.24700000     -7.01500000      4.70200000
H      2.10400000     -7.88600000      4.22600000
O     -5.77800000      6.06600000      2.37800000
H     -5.76900000      7.01500000      2.50500000
H     -5.98400000      5.95000000      1.45100000
O      3.75600000      4.18300000     -0.80700000
H      4.14200000      3.42700000     -0.36500000
H      3.13000000      3.80500000     -1.42500000
O     12.78600000     -2.02400000      0.71800000
H     12.18100000     -1.80100000      0.01100000
H     12.87700000     -2.97500000      0.66500000
O      6.29900000      5.62100000     -6.23900000
H      5.68100000      5.07400000     -6.72400000
H      6.01700000      5.55000000     -5.32700000
O     -0.17300000     12.06500000      6.77900000
H      0.10300000     11.22100000      7.13600000
H      0.38900000     12.19700000      6.01500000
O      4.03600000      6.96600000     14.44100000
H      4.13900000      7.84500000     14.80600000
H      4.66600000      6.93100000     13.72100000
O      5.13200000     -6.48500000      4.57400000
H      5.41100000     -5.65200000      4.95300000
H      5.90000000     -7.05200000      4.64700000
O     -5.34100000      7.75300000     -3.68100000
H     -5.26000000      8.44400000     -4.33800000
H     -4.61000000      7.90500000     -3.08100000
O     12.56900000      5.12300000     -3.77400000
H     11.79800000      5.49700000     -3.34700000
H     12.76200000      4.33300000     -3.26900000
O      1.83300000    -10.10100000     13.12500000
H      1.14400000    -10.29000000     13.76200000
H      2.37600000     -9.43700000     13.55000000
O      2.97000000     -2.47700000    -17.17200000
H      2.93200000     -2.15600000    -18.07300000
H      3.14100000     -3.41500000    -17.25800000
O    -11.18700000      6.71600000     12.73100000
H    -10.89100000      6.92200000     13.61800000
H    -10.40200000      6.80000000     12.19100000
O     10.16300000    -12.08500000     -7.06900000
H     10.62600000    -12.32700000     -7.87200000
H      9.27500000    -11.87800000     -7.35900000
O      3.99700000    -15.87300000     -2.95600000
H      3.66400000    -16.75800000     -3.10300000
H      4.73300000    -15.79100000     -3.56200000
O      9.52500000     -6.88600000      9.98400000
H      9.61100000     -7.58500000     10.63300000
H      8.62200000     -6.58300000     10.07700000
O      5.00900000    -15.94500000      1.63400000
H      4.23600000    -16.50500000      1.57000000
H      5.14000000    -15.82400000      2.57500000
O      2.37200000     -4.22500000    -13.41600000
H      2.11100000     -3.36600000    -13.74900000
H      1.77600000     -4.83900000    -13.84500000
O      7.59900000    -11.27500000     -7.86400000
H      6.99100000    -11.33100000     -7.12700000
H      7.06100000    -11.45800000     -8.63400000
O     -9.04000000     -2.13100000      6.00100000
H     -8.72900000     -1.29400000      6.34800000
H     -8.25200000     -2.67000000      5.93500000
O    -14.28900000      4.20600000     10.04700000
H    -13.37100000      4.11900000     10.30500000
H    -14.77100000      4.20400000     10.87400000
O     -2.04900000     16.35000000      0.63400000
H     -1.34400000     16.32900000      1.28100000
H     -1.80500000     17.05700000      0.03700000
O     -7.02000000     -3.73700000      6.78800000
H     -6.89700000     -3.00500000      7.39200000
H     -6.75100000     -4.50800000      7.28700000
O      7.22100000     -5.32500000     -5.72900000
H      8.09900000     -5.70200000     -5.67800000
H      6.74000000     -5.74400000     -5.01500000
O     -9.55000000      6.36900000     10.36000000
H     -9.67500000      5.92600000      9.52100000
H     -9.27500000      7.25500000     10.12400000
O     13.13300000      9.17700000     -6.15200000
H     13.01500000      8.30800000     -6.53500000
H     12.41800000      9.26000000     -5.52100000
O    -10.40800000    -14.38600000     -0.96500000
H    -11.17500000    -14.73500000     -0.51100000
H    -10.73700000    -13.62200000     -1.43900000
O     -2.18300000      8.94700000     -5.29500000
H     -1.41200000      8.91100000     -4.72900000
H     -2.51000000      9.84100000     -5.19800000
O    -17.10600000      2.78700000     -2.11100000
H    -18.05800000      2.85400000     -2.18100000
H    -16.80900000      3.69200000     -2.01600000
O     -0.65900000      9.53100000    -13.26800000
H     -1.53000000      9.58900000    -13.66100000
H     -0.10800000      9.16300000    -13.95900000
O     14.96300000     -1.55200000      1.92100000
H     14.14900000     -1.68200000      1.43500000
H     15.19900000     -0.64000000      1.75500000
O      8.69000000     -8.75400000     -8.40500000
H      8.29300000     -9.55200000     -8.75500000
H      9.59600000     -8.78400000     -8.71200000
O     -5.25300000     -8.67100000      8.47100000
H     -5.33800000     -8.09200000      7.71300000
H     -5.66800000     -9.48900000      8.19500000
O      9.14300000     -2.42800000    -13.22200000
H      9.58900000     -3.24000000    -12.98400000
H      8.46300000     -2.70000000    -13.83900000
O      0.16100000      6.24600000      2.95000000
H     -0.77600000      6.06600000      3.02300000
H      0.56700000      5.38200000      2.88000000
O     -9.54600000      5.52200000      2.43500000
H    -10.26100000      5.45100000      1.80200000
H     -9.43000000      4.63200000      2.76700000
O     -9.57800000      1.71000000     -4.90400000
H    -10.24800000      1.21900000     -4.42800000
H     -8.77200000      1.21300000     -4.76400000
O     -2.68200000    -13.92200000      5.52800000
H     -2.87900000    -13.94400000      6.46400000
H     -2.92400000    -14.79200000      5.21100000
O     -7.71700000      5.24200000     12.49100000
H     -7.97300000      5.96400000     11.91700000
H     -6.99800000      5.59600000     13.01500000
O      0.48800000      3.42700000     14.69300000
H      1.30900000      3.89900000     14.55800000
H     -0.17800000      3.98600000     14.29300000
O     13.62200000     -9.62800000      0.13000000
H     14.37600000    -10.12000000      0.45400000
H     13.72600000     -8.75400000      0.50400000
O     -7.41500000      3.50500000      7.07700000
H     -7.30600000      4.41900000      6.81300000
H     -6.53800000      3.12800000      7.00400000
O      8.30400000      1.30800000    -11.46000000
H      7.93800000      1.29600000    -12.34500000
H      8.75600000      2.14900000    -11.39900000
O     11.10900000      7.96900000     11.61200000
H     10.35400000      7.42100000     11.82700000
H     10.82300000      8.86000000     11.81200000
O      3.55700000     -1.60700000      1.97100000
H      3.39900000     -2.27300000      1.30200000
H      3.29200000     -2.02400000      2.79100000
O     10.63600000    -11.84800000      0.20300000
H     10.83000000    -12.15800000     -0.68200000
H      9.69900000    -12.00700000      0.31200000
O    -11.83500000      1.71900000     13.57100000
H    -12.26600000      1.02600000     13.07100000
H    -11.94600000      2.50500000     13.03600000
O     -0.14800000      4.58700000      5.81100000
H      0.45900000      4.26000000      5.14600000
H     -0.14800000      5.53700000      5.68800000
O     -1.07700000    -15.26800000     -7.89800000
H     -0.91900000    -16.08600000     -7.42700000
H     -0.49000000    -15.30900000     -8.65300000
O     11.19400000     -8.48500000     -8.92000000
H     11.87100000     -9.06600000     -8.57300000
H     11.43100000     -8.36200000     -9.83900000
O     -7.93200000     -1.99700000      2.33300000
H     -7.67800000     -2.83900000      2.71000000
H     -7.94900000     -1.39600000      3.07800000
O     10.82600000     -8.16400000      0.57100000
H     10.62100000     -9.03500000      0.23100000
H     10.08800000     -7.62000000      0.29500000
O     12.65800000     -9.93100000     -6.55000000
H     12.16800000    -10.66200000     -6.92600000
H     13.24000000    -10.33700000     -5.90800000
O     -9.59500000      8.76100000     -7.00400000
H     -9.13600000      7.93200000     -6.86800000
H    -10.34200000      8.53300000     -7.55700000
O     -6.30400000     11.35700000     -6.30100000
H     -6.13100000     10.42200000     -6.40800000
H     -5.97800000     11.56200000     -5.42500000
O      3.96800000    -13.74600000      0.33700000
H      4.36100000    -13.74900000     -0.53600000
H      4.46000000    -14.40700000      0.82400000
O      5.17400000    -13.34100000     10.69000000
H      5.23600000    -13.48900000     11.63300000
H      4.46500000    -12.70500000     10.59300000
O      9.61800000      6.71500000      0.89000000
H      9.22500000      5.93900000      0.49200000
H     10.46800000      6.41500000      1.21100000
O     10.98400000      3.32400000      9.22400000
H     10.03000000      3.39100000      9.17200000
H     11.30400000      4.02200000      8.65200000
O      3.05900000      0.09300000    -12.30500000
H      2.77100000      0.30700000    -11.41700000
H      2.31900000     -0.37700000    -12.68900000
O    -11.20200000      5.68900000      5.67600000
H    -11.35100000      5.48000000      4.75400000
H    -10.71200000      6.51100000      5.65900000
O     16.03700000     -4.08300000      3.20900000
H     16.41100000     -3.48500000      3.85600000
H     15.34800000     -3.57400000      2.78100000
O    -12.82900000     10.53100000      5.38200000
H    -12.38100000     10.94900000      6.11800000
H    -12.92100000      9.61500000      5.64600000
O      9.63800000      7.14900000     -7.52500000
H     10.35500000      6.64600000     -7.14000000
H      9.71400000      8.01800000     -7.13000000
O     -3.46100000     12.04600000     -7.50600000
H     -3.67900000     12.96900000     -7.37800000
H     -3.31700000     11.70900000     -6.62100000
O     -6.23400000    -13.06800000     -9.21400000
H     -5.29300000    -13.05500000     -9.04000000
H     -6.63800000    -12.93500000     -8.35700000
O      2.01400000     -4.41700000     -5.83000000
H      2.71100000     -3.80900000     -6.07400000
H      1.20500000     -3.94900000     -6.03700000
O     -8.27800000     10.59400000     -1.88800000
H     -7.78400000     10.11400000     -1.22400000
H     -8.03800000     10.17600000     -2.71400000
O     -2.34800000      3.20200000      4.85500000
H     -1.60900000      3.61100000      5.30600000
H     -2.12700000      2.27100000      4.83000000
O      3.22400000      5.32900000      1.42800000
H      3.74000000      4.84300000      2.07100000
H      3.34200000      4.84400000      0.61100000
O      5.78900000     -5.81800000     16.66200000
H      6.07000000     -5.02100000     17.11100000
H      5.00000000     -5.56000000     16.18600000
O      8.89800000    -12.52600000      2.82600000
H      8.85400000    -11.69500000      2.35300000
H      8.18800000    -12.47500000      3.46600000
O    -11.26700000     -6.11000000     13.57500000
H    -10.53500000     -6.10700000     12.95900000
H    -11.29200000     -7.00400000     13.91500000
O      2.95700000     -1.28100000     -4.59500000
H      2.26200000     -0.62400000     -4.62400000
H      2.96200000     -1.66400000     -5.47200000
O     11.71600000     -5.83400000      4.24600000
H     12.38700000     -6.51500000      4.20500000
H     12.12700000     -5.12200000      4.73800000
O     -6.60300000     -3.73200000      3.73600000
H     -6.70800000     -3.76600000      4.68700000
H     -6.30000000     -4.60900000      3.49800000
O    -11.39000000     -5.10600000     -8.58200000
H    -11.60500000     -5.98500000     -8.89400000
H    -10.59400000     -5.22300000     -8.06400000
O     14.99900000     -3.77800000    -10.53900000
H     14.15100000     -3.37900000    -10.34400000
H     14.97400000     -4.62400000    -10.09100000
O      2.63900000    -17.34500000      1.47400000
H      1.85700000    -17.42500000      0.92800000
H      2.77900000    -18.22700000      1.82000000
O      2.52900000     -2.00900000     11.09800000
H      2.71400000     -1.52800000     11.90400000
H      1.59700000     -1.85800000     10.93700000
O     -7.62300000     -8.84300000      3.22500000
H     -6.89400000     -9.44100000      3.39000000
H     -7.20600000     -8.03000000      2.93900000
O     -7.91300000      9.54600000      6.50200000
H     -7.91800000     10.41000000      6.09000000
H     -7.19300000      9.58500000      7.13200000
O    -15.57500000      7.70100000     -2.11700000
H    -16.39400000      8.14300000     -2.34000000
H    -14.91700000      8.39600000     -2.12500000
O      0.52700000     -2.22300000     16.67800000
H      1.20000000     -1.86700000     17.25900000
H      1.01300000     -2.55400000     15.92300000
O      3.09700000     -6.17100000     -3.82800000
H      2.22000000     -6.52100000     -3.98400000
H      3.23400000     -5.54400000     -4.53800000
O     -0.50300000     -1.13600000      7.93000000
H     -0.39800000     -2.01400000      7.56100000
H     -1.15200000     -0.71600000      7.36600000
O      0.83500000     -1.98700000     -8.59400000
H      0.11900000     -1.51300000     -9.01700000
H      0.44100000     -2.36500000     -7.80800000
O      0.67900000     -6.03700000    -14.61700000
H     -0.27300000     -6.13000000    -14.58100000
H      1.01400000     -6.83500000    -14.20700000
O      5.78400000    -12.70800000     -9.43100000
H      4.86100000    -12.53100000     -9.24800000
H      5.93300000    -12.32900000    -10.29700000
O     14.45200000     -2.30700000     -4.67000000
H     14.84400000     -2.70100000     -3.89100000
H     15.18400000     -2.19600000     -5.27600000
O     -3.92400000    -13.58400000      7.88900000
H     -4.82900000    -13.87300000      7.77200000
H     -3.84200000    -13.42800000      8.83000000
O     -5.24100000      7.65200000      5.57400000
H     -4.70800000      8.37600000      5.24500000
H     -4.62000000      6.93300000      5.69400000
O     -0.80700000    -11.63200000     10.43900000
H     -0.94300000    -11.73200000     11.38100000
H     -1.69000000    -11.59200000     10.07300000
O      3.25000000      1.65200000     13.97700000
H      2.99600000      2.39000000     13.42100000
H      2.75700000      1.78200000     14.78700000
O     -3.58100000     -0.44400000      7.73400000
H     -3.89800000      0.12300000      7.03200000
H     -4.29200000     -0.45100000      8.37600000
O      0.43800000     -1.37500000    -13.99100000
H     -0.01800000     -2.02900000    -13.46100000
H      0.35900000     -1.69800000    -14.88900000
O      4.55600000    -13.48400000      5.70200000
H      4.89600000    -13.52800000      6.59500000
H      3.87500000    -12.81300000      5.73700000
O      7.15800000     -4.79000000      5.79300000
H      7.73200000     -5.55700000      5.79800000
H      7.65100000     -4.12000000      6.26500000
O      2.53100000     -8.90700000     -7.48200000
H      3.47300000     -8.74900000     -7.54500000
H      2.27600000     -9.18600000     -8.36100000
O      5.85700000      8.13900000     -0.63700000
H      6.01600000      9.07000000     -0.48500000
H      6.24400000      7.70300000      0.12200000
O      1.45600000      0.70500000      8.84200000
H      1.10000000      0.00700000      8.29200000
H      2.38600000      0.49400000      8.92400000
O     11.06700000    -11.39900000      4.94500000
H     11.10300000    -10.59500000      4.42800000
H     10.27500000    -11.84300000      4.64300000
O      0.37500000      3.28700000      8.48400000
H      0.68600000      3.75000000      7.70700000
H      0.73100000      2.40300000      8.39500000
O     -7.19200000      7.14400000    -14.19800000
H     -6.55500000      6.92000000    -14.87600000
H     -8.03000000      6.83800000    -14.54600000
O     12.40900000     -3.44500000      5.76100000
H     11.62900000     -2.90700000      5.89600000
H     12.90500000     -2.98300000      5.08600000
O      1.35600000     15.67400000      6.92200000
H      1.97600000     16.32200000      6.58800000
H      0.76100000     15.51100000      6.18900000
O     -6.54300000      1.01600000     -4.79800000
H     -5.76500000      1.25000000     -5.30300000
H     -6.35100000      0.14400000     -4.45200000
O     -6.54800000      8.02500000     12.31000000
H     -5.81000000      7.96600000     11.70300000
H     -6.23800000      7.58900000     13.10500000
O     -6.41100000    -12.25600000     -3.68400000
H     -6.71200000    -12.96600000     -3.11700000
H     -6.28500000    -11.51400000     -3.09300000
O      4.83700000     -9.62300000     12.37800000
H      4.75400000     -9.53800000     13.32700000
H      5.77600000     -9.72800000     12.22800000
O      4.87200000    -10.07800000      3.47300000
H      4.50600000    -10.95800000      3.37900000
H      4.10700000     -9.50600000      3.53000000
O      9.98800000     -8.59000000      3.60000000
H     10.10400000     -8.75100000      2.66400000
H     10.09100000     -7.64400000      3.69600000
O     -4.93200000     12.17100000     -0.71000000
H     -4.20600000     12.26100000     -0.09300000
H     -5.71300000     12.13500000     -0.15700000
O    -12.87200000      2.50200000     -2.29400000
H    -12.27300000      1.77300000     -2.46000000
H    -12.81800000      3.04000000     -3.08400000
O      4.46000000     15.46700000      1.06400000
H      4.47100000     16.41400000      0.92500000
H      4.97200000     15.33600000      1.86300000
O      3.75000000      9.43200000    -11.88400000
H      4.61000000      9.49700000    -12.30100000
H      3.61500000      8.49200000    -11.76000000
O    -13.67700000     -8.72000000     -5.98900000
H    -12.74300000     -8.56500000     -5.84600000
H    -13.88100000     -8.23400000     -6.78800000
O     13.91100000     -1.65500000      4.26000000
H     14.70900000     -1.62700000      4.78700000
H     14.21600000     -1.56100000      3.35800000
O     -3.99400000      4.86500000     14.38600000
H     -4.56000000      5.56700000     14.70700000
H     -3.98500000      4.97900000     13.43600000
O    -11.10100000     -2.31700000     -4.69800000
H    -11.39300000     -3.22500000     -4.78300000
H    -10.14800000     -2.37700000     -4.64000000
O      3.40100000      5.86100000     11.13800000
H      3.44800000      6.81600000     11.18500000
H      3.55800000      5.65900000     10.21600000
O      8.12500000     10.65700000      4.88400000
H      8.60500000     11.38500000      5.27900000
H      7.66400000     11.04900000      4.14200000
O     -1.58600000      1.35900000     -4.87000000
H     -2.46800000      1.38100000     -4.49800000
H     -1.66900000      1.80800000     -5.71100000
O     -2.20200000    -14.86000000     -5.14900000
H     -1.25000000    -14.96000000     -5.12300000
H     -2.42700000    -14.48800000     -4.29700000
O     -2.35700000      5.79200000     -0.37300000
H     -2.47100000      6.05500000      0.54100000
H     -2.58400000      4.86200000     -0.38500000
O    -10.90000000     -8.46100000     -5.84300000
H    -10.22300000     -8.04200000     -5.31300000
H    -10.93100000     -7.94300000     -6.64700000
O      1.16600000    -14.36100000      0.18900000
H      0.79500000    -13.73900000      0.81500000
H      2.11300000    -14.25700000      0.28200000
O     10.56400000     -4.66600000    -11.21300000
H     10.74300000     -5.41900000    -11.77600000
H     10.00500000     -5.01400000    -10.51900000
O      7.40600000     -7.88300000      5.07100000
H      8.13900000     -8.33000000      4.64700000
H      7.79600000     -7.45300000      5.83200000
O     14.80700000      5.62300000      7.60600000
H     14.76500000      6.51700000      7.26600000
H     15.19000000      5.71700000      8.47800000
O     -4.38100000      9.71000000     14.23100000
H     -4.08800000      9.99800000     15.09500000
H     -5.32200000      9.56500000     14.33300000
O      0.85300000     -5.15700000     17.58100000
H      0.75900000     -4.64800000     18.38700000
H      1.28200000     -4.55900000     16.96900000
O      0.38900000      9.02400000     -3.69100000
H      0.29300000      8.43900000     -2.93900000
H      0.23700000      9.89900000     -3.33600000
O     -0.51600000     -4.15100000     11.82000000
H     -0.59500000     -3.24400000     11.52500000
H     -0.97100000     -4.66200000     11.15000000
O     -3.28900000      6.44000000    -12.10400000
H     -3.43900000      5.58500000    -11.70100000
H     -2.71500000      6.25700000    -12.84800000
O     15.30500000      3.08700000     -3.21000000
H     14.98900000      2.19600000     -3.05900000
H     16.16300000      3.11200000     -2.78700000
O      8.53200000     -9.27800000     -5.84600000
H      8.93800000     -9.17800000     -6.70700000
H      7.59700000     -9.14700000     -6.00600000
O     -6.80600000    -14.12100000      7.80800000
H     -7.06800000    -13.54100000      8.52400000
H     -7.53500000    -14.73600000      7.72000000
O      0.39700000     -8.60400000     -3.95400000
H      0.34500000     -9.54200000     -4.13900000
H      1.27600000     -8.47800000     -3.59800000
O      8.69400000    -13.47200000      8.78700000
H      8.95700000    -14.28700000      9.21400000
H      8.11300000    -13.04800000      9.41900000
O      2.95200000     13.00000000      7.59200000
H      3.34500000     13.85200000      7.40400000
H      2.31300000     12.87100000      6.89100000
O    -11.18700000     10.96400000     -4.33500000
H    -11.45800000     10.04600000     -4.32400000
H    -11.54600000     11.31000000     -5.15200000
O     -1.34800000     -9.90200000     -1.91300000
H     -1.14400000    -10.68800000     -2.41900000
H     -1.01800000     -9.18000000     -2.44900000
O      7.96800000      2.13200000      9.17600000
H      7.36300000      2.66200000      9.69600000
H      8.19300000      1.39700000      9.74600000
O     -3.23600000      0.49500000    -12.00700000
H     -3.12100000     -0.32200000    -12.49200000
H     -3.74000000      1.05500000    -12.59800000
O     -3.68400000     13.72000000      9.71700000
H     -3.07700000     14.41100000      9.98500000
H     -3.12000000     13.02400000      9.38000000
O      6.26000000     -6.18900000    -13.92400000
H      5.61500000     -6.43000000    -14.58900000
H      5.73600000     -5.91400000    -13.17100000
O     -2.80900000     -8.41000000      9.84100000
H     -3.23500000     -7.92500000      9.13400000
H     -3.01700000     -7.91100000     10.63200000
O      0.08600000     17.09200000     -4.61600000
H      0.64800000     16.32700000     -4.49100000
H     -0.38900000     17.17600000     -3.78900000
O      9.75000000     -0.34300000      7.05000000
H     10.28300000     -0.87100000      6.45600000
H      9.18400000     -0.97700000      7.49100000
O     -6.67800000     -8.25200000    -11.87600000
H     -6.39100000     -9.14800000    -12.05000000
H     -6.66200000     -7.82500000    -12.73200000
O     -6.69500000     -6.68000000      1.86300000
H     -6.19000000     -6.21900000      1.19300000
H     -7.59200000     -6.36600000      1.74500000
O    -13.19800000      4.16700000     -4.67700000
H    -14.05400000      3.82500000     -4.93500000
H    -13.17800000      5.05500000     -5.03200000
O      6.15500000      0.90300000    -16.34100000
H      5.94700000      0.01300000    -16.05700000
H      5.30300000      1.32100000    -16.46200000
O     11.41700000     -8.22900000      6.48200000
H     11.09100000     -8.56500000      5.64700000
H     11.55700000     -9.01000000      7.01700000
O      7.60800000      2.80300000      2.24600000
H      8.29800000      2.14000000      2.22300000
H      7.40100000      2.90000000      3.17600000
O     -7.95800000      7.22900000     -2.78900000
H     -8.31300000      7.91500000     -3.35400000
H     -7.03000000      7.18400000     -3.02000000
O     -6.10300000    -14.11800000      0.55800000
H     -6.47100000    -14.89700000      0.97400000
H     -5.15800000    -14.26900000      0.56200000
O      2.87300000    -10.45800000      5.80900000
H      2.78600000     -9.51500000      5.66900000
H      2.77700000    -10.83900000      4.93700000
O      0.23600000    -12.90100000      2.51400000
H     -0.48100000    -12.56900000      3.05400000
H      0.44100000    -13.75700000      2.88900000
O      1.47000000     17.88000000     -1.12400000
H      1.64200000     17.01200000     -0.75900000
H      0.51700000     17.91700000     -1.21200000
O      5.42300000     -7.47800000     -0.34400000
H      5.14700000     -6.59400000     -0.10500000
H      5.59700000     -7.91000000      0.49200000
O     -0.27000000    -11.92200000     -3.43200000
H     -0.57100000    -12.83000000     -3.39100000
H      0.38100000    -11.91800000     -4.13500000
O     -0.54900000    -11.23400000     -9.00700000
H     -0.38900000    -10.82400000     -9.85700000
H     -0.57200000    -10.50300000     -8.39000000
O     13.99400000     -3.58200000      7.93000000
H     13.53600000     -2.74600000      7.83600000
H     13.46900000     -4.20100000      7.42200000
O      4.93100000     -1.78100000    -12.93400000
H      4.34700000     -1.06000000    -12.70000000
H      5.50200000     -1.88400000    -12.17200000
O     -0.65000000    -14.33400000      9.09100000
H      0.12100000    -14.52000000      9.62800000
H     -0.73700000    -13.38100000      9.12000000
O     -5.74200000     10.78500000      8.25000000
H     -6.07400000     11.67100000      8.10400000
H     -5.21400000     10.85500000      9.04500000
O     -0.02400000     -7.55100000     16.46500000
H     -0.06900000     -6.60700000     16.61300000
H     -0.30100000     -7.93700000     17.29600000
O    -11.80100000      5.39100000      0.31800000
H    -11.14300000      5.50400000     -0.36700000
H    -12.60600000      5.18000000     -0.15600000
O     11.00300000      3.93400000    -13.63800000
H     10.44500000      3.68000000    -12.90200000
H     11.07600000      3.14100000    -14.16900000
O     -3.19900000      9.03500000    -10.44200000
H     -2.97000000      8.50600000    -11.20600000
H     -2.71800000      8.63300000     -9.71900000
O      6.06700000     15.27400000      3.08100000
H      6.83700000     15.84000000      3.14400000
H      6.04200000     14.81000000      3.91700000
O      5.65400000     -5.45300000      1.89600000
H      5.35600000     -4.73500000      2.45400000
H      6.60900000     -5.42400000      1.95800000
O     12.76600000    -10.08100000     -2.74400000
H     12.48000000    -10.45100000     -1.90900000
H     13.41000000     -9.41500000     -2.50300000
O     -9.61400000      2.38500000      5.67100000
H    -10.44300000      2.40600000      6.14800000
H     -9.03300000      2.95500000      6.17500000
O     10.13300000     -0.98300000    -15.85800000
H     10.04000000     -1.00300000    -14.90600000
H     11.00100000     -1.35200000    -16.02200000
O     -7.15200000      2.27100000    -10.95000000
H     -7.14700000      1.34400000    -11.18500000
H     -7.50200000      2.71300000    -11.72300000
O     -0.35000000     -3.39800000     -6.39700000
H     -0.89800000     -4.11000000     -6.72700000
H     -0.42300000     -3.46100000     -5.44500000
O     -4.32500000     -3.07100000    -13.45200000
H     -3.55400000     -2.94900000    -14.00600000
H     -5.01300000     -2.56500000    -13.88400000
O      8.41500000      5.11500000     -9.36000000
H      8.61200000      5.81200000     -8.73500000
H      7.56000000      4.78200000     -9.08500000
O     -2.76600000     -3.39300000     16.29400000
H     -2.44700000     -2.49100000     16.31800000
H     -2.07000000     -3.88300000     15.85700000
O     -2.50600000     17.67200000     -5.65900000
H     -2.59500000     16.72300000     -5.57300000
H     -1.66100000     17.87100000     -5.25700000
O    -10.19500000      1.57900000     -1.91500000
H     -9.31200000      1.94200000     -1.98500000
H    -10.46100000      1.76900000     -1.01500000
O      0.97200000      0.93900000      4.57800000
H      1.14600000      0.25600000      5.22600000
H      0.02800000      0.89200000      4.42800000
O      2.85800000     -5.45700000     -8.30400000
H      2.45400000     -5.30800000     -7.44900000
H      2.20400000     -5.15300000     -8.93300000
O      2.98100000     -3.20500000      4.00000000
H      2.52900000     -4.01600000      4.23400000
H      3.90900000     -3.40300000      4.12600000
O     -5.88800000     13.56200000      7.68400000
H     -6.61700000     13.99800000      8.12600000
H     -5.12900000     13.74300000      8.23900000
O    -16.13200000     -0.09100000      2.28100000
H    -16.49600000      0.11000000      3.14300000
H    -15.34200000     -0.59800000      2.46700000
O      0.83500000      9.35400000      7.16500000
H      1.49500000      9.40500000      6.47300000
H      1.34100000      9.30100000      7.97500000
O     16.61100000     -2.09100000      5.22800000
H     17.44900000     -1.63500000      5.15100000
H     16.37300000     -2.00100000      6.15100000
O    -12.20300000     -8.54600000     -2.77600000
H    -12.11600000     -9.13300000     -3.52700000
H    -11.30200000     -8.34100000     -2.52700000
O     11.99500000     10.90000000      5.90800000
H     12.68200000     10.71700000      5.26700000
H     12.22700000     11.75500000      6.26900000
O      1.93700000     15.37100000     -0.24600000
H      2.72300000     15.26200000      0.28900000
H      1.24400000     14.94100000      0.25400000
O      5.88500000     -9.10300000     -5.79000000
H      5.45500000     -8.35400000     -6.20200000
H      5.45500000     -9.86700000     -6.17400000
O      4.74200000      3.32200000      2.87800000
H      5.28400000      3.03900000      2.14100000
H      4.72300000      2.56600000      3.46500000
O     -1.15000000     -8.58300000      0.57800000
H     -0.96600000     -9.20600000     -0.12500000
H     -1.12000000     -7.72600000      0.15200000
O    -11.30400000      8.46300000     -2.92400000
H    -10.40100000      8.77500000     -2.97400000
H    -11.33200000      7.71100000     -3.51600000
O     -7.32900000    -12.48400000     10.08000000
H     -7.94600000    -12.89800000     10.68300000
H     -7.07000000    -11.67500000     10.52000000
O    -12.79700000      0.41500000     -7.37500000
H    -13.25900000      0.88400000     -6.68000000
H    -13.48700000     -0.04800000     -7.85100000
O     16.20300000     -1.96800000     -6.83700000
H     16.00700000     -2.87800000     -7.05700000
H     17.14300000     -1.87900000     -6.99800000
O      0.77000000     -6.82200000     13.73400000
H      0.12900000     -7.26500000     13.17800000
H      0.55600000     -7.11100000     14.62200000
O     15.43200000     -4.78100000     -6.81100000
H     14.94700000     -5.23700000     -7.49900000
H     14.92900000     -4.94600000     -6.01300000
O      5.16900000    -15.88200000      4.32500000
H      4.86800000    -15.04500000      4.67700000
H      4.54600000    -16.52400000      4.66600000
O      9.76900000      9.67600000     -6.11200000
H      8.85800000      9.97000000     -6.12800000
H      9.97000000      9.56800000     -5.18200000
O     -3.49500000    -16.96900000     -2.47800000
H     -3.56400000    -16.04300000     -2.70700000
H     -3.67400000    -16.99800000     -1.53800000
O     -0.22200000     14.97700000     -8.19600000
H     -0.63900000     14.96800000     -7.33400000
H     -0.06600000     14.05400000     -8.39700000
O      9.27600000      4.08800000    -11.66000000
H      9.10200000      4.36200000    -10.75900000
H      8.68400000      4.62100000    -12.19100000
O     -6.86700000     -5.74000000      8.53200000
H     -7.81800000     -5.73300000      8.64300000
H     -6.54000000     -6.20700000      9.30000000
O     16.43500000     -4.75400000     -0.66800000
H     16.23600000     -5.46400000     -0.05800000
H     16.26500000     -5.12700000     -1.53300000
O    -14.83400000     -0.64900000     -8.77000000
H    -15.13000000     -0.42500000     -9.65200000
H    -15.36500000     -1.40700000     -8.52500000
O     12.42500000      4.36700000     -9.23700000
H     12.82100000      3.85800000     -9.94400000
H     11.67600000      3.84300000     -8.95400000
O     10.15200000     -5.35800000      2.02400000
H      9.36300000     -4.87800000      2.27500000
H     10.68400000     -5.37900000      2.82000000
O      1.65400000     13.03900000      5.11200000
H      1.49600000     13.79300000      4.54500000
H      2.60500000     12.92900000      5.10500000
O    -15.45800000      2.67200000      4.09800000
H    -15.83300000      2.86500000      3.23900000
H    -14.88100000      3.41300000      4.28000000
O      6.72300000      8.11700000     -7.49500000
H      7.64000000      8.16600000     -7.76400000
H      6.65000000      7.27600000     -7.04400000
O      1.75900000     13.64000000     10.24400000
H      2.30600000     13.38700000      9.50100000
H      1.48300000     14.53500000     10.04500000
O    -10.62800000     -4.32400000      7.05500000
H    -11.14200000     -3.63200000      7.47100000
H     -9.95100000     -3.85900000      6.56400000
O      3.59800000      1.59800000    -16.94900000
H      3.09500000      1.49100000    -17.75600000
H      2.98400000      2.00000000    -16.33400000
O     -6.97200000     -5.48400000     -9.92200000
H     -6.43700000     -5.31500000    -10.69800000
H     -6.48500000     -6.15100000     -9.43700000
O     -8.94400000     13.25200000     -3.26600000
H     -8.94700000     12.75900000     -2.44500000
H     -9.06800000     14.16300000     -2.99900000
O    -15.76700000      8.18400000      3.93200000
H    -16.42300000      7.59200000      4.30000000
H    -15.58800000      7.83100000      3.06100000
O     -5.69900000      8.51500000     -0.12500000
H     -5.23500000      8.75700000     -0.92600000
H     -5.64300000      7.56000000     -0.09400000
O     -5.31700000      0.86900000      0.76300000
H     -5.88000000      1.17400000      1.47500000
H     -5.67800000      0.01600000      0.52200000
O     -2.52200000     -9.49700000      2.78800000
H     -2.04000000    -10.22200000      3.18600000
H     -1.93100000     -9.15700000      2.11600000
O      4.52700000     -3.66000000     -9.59200000
H      5.32800000     -3.96900000     -9.16800000
H      3.82400000     -4.13900000     -9.15400000
O     -9.94500000      5.28200000     -1.46700000
H     -9.68900000      4.55700000     -2.03700000
H     -9.51900000      6.04900000     -1.84900000
O      8.87000000     -2.02400000     -2.84700000
H      8.98800000     -1.70100000     -3.74000000
H      7.92200000     -2.12000000     -2.75100000
O     -2.20600000      2.55000000     15.75500000
H     -2.81600000      3.22900000     16.04500000
H     -1.38400000      3.01600000     15.60300000
O      1.44900000     11.93500000     12.91900000
H      1.83400000     12.44100000     13.63400000
H      1.46500000     12.53000000     12.16900000
O     13.84600000      0.29200000     -2.75600000
H     13.29600000     -0.48500000     -2.85300000
H     14.72500000     -0.05400000     -2.60200000
O    -13.30300000      1.08400000      3.03700000
H    -13.28500000      0.72000000      2.15300000
H    -14.23200000      1.10800000      3.26800000
O     -8.48500000     13.06600000      3.46500000
H     -8.30800000     12.61500000      4.29100000
H     -9.37000000     13.41700000      3.56800000
O      8.01600000     -1.83400000      9.15600000
H      8.02500000     -1.26100000      9.92300000
H      7.25500000     -2.39900000      9.28800000
O     -9.71700000     12.13600000      8.52100000
H    -10.54300000     11.69900000      8.72800000
H     -9.59400000     12.76400000      9.23300000
O     11.45500000     -5.13100000      9.71800000
H     10.92500000     -5.87200000     10.01100000
H     11.93000000     -5.46200000      8.95600000
O     -1.75100000     -5.18600000      9.78600000
H     -1.38200000     -5.93500000      9.31800000
H     -2.58300000     -5.01400000      9.34600000
O     -8.67600000      6.16900000     -6.79700000
H     -9.11900000      5.57600000     -7.40500000
H     -9.17000000      6.08900000     -5.98100000
O     15.33900000      3.60700000     -6.24400000
H     14.53700000      3.16600000     -6.52300000
H     15.29400000      3.60500000     -5.28800000
O     -7.73100000     15.64100000      4.59700000
H     -6.87000000     16.02600000      4.76000000
H     -7.57700000     14.99200000      3.91000000
O     -3.76100000     -5.83100000      8.19400000
H     -3.29100000     -5.80500000      7.36100000
H     -4.67700000     -5.96200000      7.94800000
O     -3.75900000     -6.00300000     -6.10300000
H     -4.62500000     -5.64700000     -6.30200000
H     -3.47300000     -5.52000000     -5.32800000
O     17.13400000      7.00100000     -2.06200000
H     16.45300000      6.33100000     -2.10300000
H     16.68300000      7.78200000     -1.74000000
O      7.70800000     -1.34900000    -11.17900000
H      8.00600000     -1.68400000    -12.02500000
H      7.99900000     -0.43700000    -11.16600000
O     12.30900000     -7.12100000     -6.85700000
H     11.64100000     -7.26800000     -7.52600000
H     12.39900000     -7.96700000     -6.41900000
O      8.70500000    -14.73800000     -6.32800000
H      8.80100000    -14.64500000     -7.27500000
H      9.26200000    -14.05100000     -5.96200000
O     -3.31500000    -12.98300000     -8.67900000
H     -2.69400000    -13.57800000     -8.25800000
H     -3.09700000    -13.03000000     -9.61000000
O      3.18700000     -7.37100000    -13.22500000
H      2.73000000     -6.74200000    -12.66800000
H      3.20400000     -8.17900000    -12.71200000
O    -11.80900000     13.24300000     -2.83500000
H    -12.54600000     13.15100000     -2.23200000
H    -11.65700000     12.35700000     -3.16500000
O      6.63600000     13.60700000      0.19700000
H      5.77800000     13.69100000      0.61400000
H      6.45700000     13.15900000     -0.62900000
O     -1.02900000     14.34600000     -5.64400000
H     -0.86600000     14.67300000     -4.75900000
H     -1.97600000     14.20600000     -5.67600000
O     11.25600000     -4.30800000     -7.81500000
H     10.52300000     -4.40700000     -8.42400000
H     11.02600000     -4.86500000     -7.07200000
O      1.83900000      5.81300000     16.51800000
H      2.67900000      5.86500000     16.97400000
H      1.85100000      4.95600000     16.09100000
O      7.47400000     11.64500000     -1.72500000
H      7.82400000     11.78300000     -2.60500000
H      8.22500000     11.77500000     -1.14600000
O     -6.30100000      1.39600000      9.30800000
H     -5.80400000      0.85400000      9.92000000
H     -5.72500000      2.13700000      9.12200000
O     -8.61500000      9.77500000     -4.64500000
H     -8.76900000      9.22200000     -5.41000000
H     -9.26500000     10.47300000     -4.71900000
O      1.50500000     -7.73500000      2.28400000
H      1.34900000     -6.82400000      2.53100000
H      0.63100000     -8.09600000      2.13800000
O    -14.36900000      8.05800000      6.09800000
H    -15.03700000      7.54200000      6.55000000
H    -14.70900000      8.16500000      5.21000000
O      8.54100000      9.69300000     10.08700000
H      8.91700000     10.27400000      9.42500000
H      8.62900000      8.81600000      9.71400000
O      8.65500000      1.28700000     -0.61500000
H      9.43300000      0.83600000     -0.94400000
H      7.94300000      0.66000000     -0.74000000
O      1.91400000    -14.39900000     10.11200000
H      2.03400000    -13.45200000     10.18500000
H      2.59200000    -14.68100000      9.49800000
O     11.14300000      9.32800000     -3.73700000
H     11.31800000     10.26900000     -3.73700000
H     10.86600000      9.13600000     -2.84100000
O     -0.40800000    -16.30500000      7.40800000
H      0.50300000    -16.18500000      7.14100000
H     -0.60000000    -15.54200000      7.95400000
O      6.84200000     11.30700000      2.45500000
H      7.26700000     10.52500000      2.10300000
H      6.17700000     11.53200000      1.80500000
O    -15.86100000     -8.81700000      0.75300000
H    -15.21700000     -8.30000000      0.26900000
H    -15.66800000     -8.64000000      1.67300000
O      6.51300000      2.02700000     -9.56300000
H      7.00900000      1.81900000    -10.35500000
H      6.67600000      1.28700000     -8.97800000
O      5.26300000      7.40400000      7.87700000
H      6.00600000      7.25300000      8.46100000
H      5.44100000      8.25700000      7.48000000
O      5.30900000      6.55700000     -9.93700000
H      4.51300000      6.77400000    -10.42200000
H      5.36800000      7.23000000     -9.25900000
O     11.08100000     -1.10100000      4.79800000
H     11.99300000     -0.81500000      4.74900000
H     10.78100000     -1.10200000      3.89000000
O     -2.06700000      7.17400000     15.69600000
H     -1.33000000      7.70900000     15.98900000
H     -1.76500000      6.27200000     15.79900000
O     -8.57500000      8.26400000      1.96800000
H     -8.96700000      8.15100000      1.10200000
H     -8.27500000      7.38900000      2.21200000
O     12.11600000      6.50500000     -6.29000000
H     12.51700000      5.79900000     -6.79700000
H     12.02100000      6.14200000     -5.40900000
O      6.49200000      4.08600000     11.22000000
H      6.24800000      3.80400000     12.10200000
H      5.75700000      3.81700000     10.67000000
O     -2.75700000     -0.79300000    -14.64000000
H     -1.93400000     -0.54700000    -15.06100000
H     -3.32800000     -0.03500000    -14.77000000
O     -7.83000000     -0.33700000      7.73800000
H     -7.44700000     -1.14200000      8.08500000
H     -7.38700000      0.36400000      8.21700000
O     -7.88200000      0.62400000      5.07800000
H     -7.60800000      0.10700000      5.83600000
H     -8.50000000      1.26200000      5.43500000
O     -5.31400000     -3.95300000     -2.40900000
H     -4.81400000     -3.40900000     -3.01700000
H     -5.45600000     -4.77300000     -2.88300000
O    -11.52300000     -8.45300000     10.04900000
H    -11.53800000     -7.72600000      9.42600000
H    -12.34700000     -8.91600000      9.89600000
O     -2.75200000    -13.06600000    -11.44800000
H     -3.04500000    -13.72600000    -12.07700000
H     -1.89800000    -13.38000000    -11.15200000
O     11.25800000      6.63500000      3.96800000
H     11.96300000      6.63500000      4.61600000
H     10.63400000      7.28300000      4.29400000
O     11.38100000      1.22300000     -8.93400000
H     10.95100000      2.04900000     -8.71300000
H     10.79600000      0.54900000     -8.58600000
O     -9.86600000     13.88800000      0.12900000
H     -9.87500000     14.18700000     -0.78000000
H    -10.11600000     14.66000000      0.63700000
O     -3.25600000     11.79300000    -10.58400000
H     -3.27400000     10.83600000    -10.58500000
H     -3.55500000     12.03700000     -9.70800000
O      4.88100000     -9.44100000    -10.70500000
H      5.08500000     -8.53700000    -10.46600000
H      3.92400000     -9.47800000    -10.70800000
O      5.19100000     11.05600000     -0.36600000
H      4.65200000     10.71600000     -1.08100000
H      6.03700000     11.24400000     -0.77300000
O     -4.91800000     -1.96400000     -5.15800000
H     -4.16900000     -1.93700000     -5.75300000
H     -5.29500000     -2.83400000     -5.28600000
O     -2.90000000      6.16900000      5.64900000
H     -2.84900000      6.21800000      6.60300000
H     -2.75800000      5.24400000      5.44800000
O     -9.61600000     -9.81000000     11.93300000
H     -8.95300000    -10.09100000     11.30300000
H     -9.29300000    -10.12400000     12.77700000
O      2.22300000     -3.41800000      7.55200000
H      3.16400000     -3.26900000      7.45900000
H      2.06500000     -3.37600000      8.49500000
O    -13.52200000      9.60700000     -2.15200000
H    -13.46200000     10.13800000     -1.35800000
H    -12.61700000      9.36500000     -2.34700000
O      9.57100000     12.86500000      6.65600000
H      9.08400000     12.95900000      7.47400000
H      9.96300000     13.72600000      6.51100000
O    -11.45200000     -1.12500000    -10.37400000
H    -12.30700000     -1.41600000    -10.05700000
H    -10.84900000     -1.33100000     -9.66000000
O     -5.15100000     -7.25400000      6.15900000
H     -4.74800000     -7.37000000      5.29800000
H     -5.97000000     -6.79300000      5.98000000
O      7.89800000     -8.18000000    -12.15400000
H      7.25100000     -8.10700000    -11.45200000
H      7.78500000     -7.38100000    -12.66800000
O     -1.77300000      0.49000000      4.76300000
H     -2.72300000      0.51400000      4.87800000
H     -1.59400000     -0.38900000      4.43000000
O    -12.74400000     -3.17600000      0.88700000
H    -12.02100000     -2.62800000      1.19300000
H    -12.76600000     -3.03700000     -0.06000000
O      2.02700000      3.66800000     -7.93400000
H      2.90000000      3.84300000     -8.28600000
H      1.92300000      4.30200000     -7.22500000
O     -7.54600000      5.93200000      5.83900000
H     -8.28200000      6.51100000      6.04100000
H     -6.84100000      6.52400000      5.57800000
O     -3.42200000    -11.08000000      9.85700000
H     -3.89200000    -10.96000000     10.68200000
H     -3.13100000    -10.20000000      9.61800000
O    -11.10300000     11.41400000      0.10700000
H    -11.11400000     12.37100000      0.08200000
H    -10.26300000     11.17400000     -0.28300000
O     -4.66600000    -14.20700000     -6.30700000
H     -4.49900000    -13.41800000     -6.82300000
H     -3.80300000    -14.47100000     -5.98700000
O    -14.44400000     -0.56500000      7.74500000
H    -14.68200000      0.27100000      8.14400000
H    -13.62900000     -0.38400000      7.27600000
O     -2.76700000      3.59600000     -6.71100000
H     -3.32600000      2.84800000     -6.50400000
H     -3.12100000      4.31200000     -6.18300000
O      6.58800000      9.71500000     11.95300000
H      7.19700000      9.78300000     11.21700000
H      5.85800000      9.19800000     11.61300000
O      7.73600000      4.12100000     -0.08400000
H      7.62700000      3.45000000     -0.75800000
H      7.71500000      3.63700000      0.74100000
O      8.74600000      4.93100000    -15.53100000
H      8.05300000      4.95100000    -14.87000000
H      9.50100000      4.56100000    -15.07500000
O     10.89500000     10.54400000      8.72600000
H     11.47700000     11.04200000      9.30000000
H     11.17700000     10.77600000      7.84100000
O     -6.37000000    -10.92800000      7.57700000
H     -6.39100000    -11.60700000      6.90200000
H     -6.54500000    -11.39600000      8.39300000
O     -2.72000000     -1.41400000     -6.63000000
H     -2.33700000     -1.15800000     -7.47000000
H     -1.96900000     -1.66000000     -6.09000000
O      0.54500000      3.17900000    -16.93200000
H     -0.19100000      2.65000000    -17.23900000
H      0.38600000      4.04800000    -17.30200000
O    -14.78100000     -7.85600000      3.37400000
H    -15.33400000     -7.19700000      3.79300000
H    -14.21300000     -7.35600000      2.78800000
O    -13.99900000      4.93400000      5.85800000
H    -14.43300000      5.26100000      6.64600000
H    -13.38700000      5.62900000      5.61600000
O    -10.93200000     14.15400000      3.40900000
H    -11.35000000     13.42600000      2.94800000
H    -11.41700000     14.22600000      4.23100000
O     -0.35300000     -9.32400000      9.01300000
H     -0.41900000    -10.00400000      9.68400000
H     -1.08500000     -8.73500000      9.19600000
O     -4.68500000      3.68100000     16.71300000
H     -5.38100000      3.04900000     16.53200000
H     -4.56300000      4.14700000     15.88600000
O     -0.88100000      5.24800000     -4.06500000
H     -1.59000000      5.42000000     -4.68500000
H     -0.60600000      6.11700000     -3.77100000
O    -12.63100000      0.20100000      5.60800000
H    -12.85700000      0.46200000      4.71500000
H    -12.45200000      1.02500000      6.06000000
O      8.30700000     16.21400000     -0.18500000
H      8.09100000     15.54800000      0.46800000
H      7.84200000     15.93500000     -0.97400000
O      5.75100000      2.73700000     13.71300000
H      5.88900000      3.01100000     14.61900000
H      4.97300000      2.18000000     13.74700000
O     13.47900000     -5.30600000     -4.96800000
H     13.28700000     -5.98600000     -5.61500000
H     12.73400000     -5.32900000     -4.36800000
O     -8.03900000     -8.98400000     -7.05200000
H     -7.13400000     -8.75000000     -7.25500000
H     -7.97400000     -9.83200000     -6.61300000
O     -9.55100000    -12.98100000      4.59200000
H     -8.73800000    -12.95600000      4.08700000
H     -9.58600000    -12.13200000      5.03300000
O     16.72800000     -0.13000000     -2.79500000
H     17.35100000     -0.76300000     -3.15300000
H     17.19800000      0.70300000     -2.81000000
O      8.07500000      8.70800000      2.14300000
H      8.42600000      8.03300000      1.56200000
H      8.59400000      8.62800000      2.94300000
O     10.75700000     -8.15600000     -4.34300000
H     11.22100000     -8.97000000     -4.14700000
H      9.94600000     -8.43800000     -4.76700000
O     -8.75700000     -8.17100000     -9.77300000
H     -7.84200000     -8.00200000     -9.99900000
H     -8.74500000     -8.32400000     -8.82800000
O     -1.08700000     -9.95100000    -11.57300000
H     -1.19600000     -9.85300000    -12.51900000
H     -1.96700000     -9.83100000    -11.21600000
O     10.40700000     -5.19200000     -0.80500000
H     10.54700000     -5.14000000      0.14100000
H      9.59400000     -5.68800000     -0.90100000
O      0.47000000     -6.29000000      7.87000000
H      1.20400000     -5.94600000      8.37900000
H      0.47000000     -7.22900000      8.05300000
O      8.84300000     14.28800000      2.01300000
H      7.90100000     14.42600000      2.11200000
H      8.91700000     13.62200000      1.32900000
O     11.21500000     -4.84400000     -3.40900000
H     11.20100000     -5.12300000     -2.49300000
H     11.35900000     -3.89900000     -3.36900000
O    -11.18500000    -11.33400000      0.58000000
H    -11.74300000    -12.01200000      0.96200000
H    -11.30200000    -11.43200000     -0.36500000
O      5.05700000    -11.63300000     -6.87400000
H      4.39000000    -12.15600000     -6.43100000
H      5.31500000    -12.16400000     -7.62800000
O      2.70100000     12.08200000    -12.10300000
H      2.14300000     11.31100000    -12.00100000
H      3.56800000     11.72600000    -12.29900000
O      2.29800000      6.63700000      5.76600000
H      2.40600000      5.78000000      5.35400000
H      2.12900000      6.44000000      6.68700000
O    -10.00300000     -1.24900000     12.08300000
H    -10.42100000     -0.99700000     12.90700000
H    -10.49100000     -2.01900000     11.79300000
O     -1.92900000     -0.73400000     -9.36100000
H     -2.62600000     -0.10700000     -9.16800000
H     -2.30800000     -1.32000000    -10.01700000
O    -10.99400000      2.40200000     -7.37400000
H    -11.67700000      1.76300000     -7.57600000
H    -10.68100000      2.15200000     -6.50400000
O      3.55000000      7.72300000     -1.68600000
H      3.04100000      7.38600000     -0.94800000
H      4.43000000      7.85200000     -1.33100000
O     14.86600000     -6.24300000      9.00100000
H     15.15800000     -5.35500000      9.20900000
H     14.13800000     -6.11900000      8.39200000
O     -1.16400000     -9.16500000    -14.42700000
H     -2.05800000     -8.88400000    -14.23500000
H     -1.09100000     -9.09700000    -15.37900000
O    -15.84200000     -5.77900000     -4.64500000
H    -16.49100000     -5.97000000     -5.32100000
H    -15.51000000     -4.90900000     -4.87100000
O    -16.31500000     -2.27300000      7.11400000
H    -16.25200000     -2.17800000      6.16400000
H    -15.55300000     -1.80300000      7.45300000
O     14.52600000     -6.26100000     -9.15600000
H     13.81700000     -6.61400000     -8.61800000
H     14.84100000     -7.01300000     -9.65800000
O     15.25100000     -2.59200000     -1.99200000
H     15.95800000     -1.95800000     -2.10600000
H     15.56600000     -3.18000000     -1.30500000
O      1.45000000     -4.23200000    -10.20800000
H      1.33000000     -3.33900000     -9.88500000
H      1.93200000     -4.12700000    -11.02800000
O     -8.08400000    -11.60400000     -5.87500000
H     -7.42400000    -12.03800000     -5.33500000
H     -8.64900000    -12.31400000     -6.18000000
O      5.67300000     -3.49300000      4.05100000
H      6.19000000     -3.99100000      4.68300000
H      5.85800000     -2.57700000      4.25900000
O     15.30200000     -7.25100000      0.84600000
H     14.48400000     -6.92100000      1.21700000
H     15.97100000     -7.00600000      1.48500000
O    -12.88800000     -6.33400000     -4.17000000
H    -13.80800000     -6.26800000     -4.42500000
H    -12.82700000     -7.16700000     -3.70400000
O      4.67800000     12.65400000     -3.41800000
H      4.13400000     12.52000000     -4.19400000
H      4.58100000     11.84600000     -2.91400000
O     -0.56100000    -17.08600000     -2.36900000
H     -0.24000000    -16.70600000     -3.18700000
H     -1.51000000    -17.13800000     -2.48500000
O     -9.49000000     -3.71000000    -10.05700000
H     -8.91000000     -4.44800000     -9.87100000
H    -10.32300000     -3.95200000     -9.65100000
O     -6.16500000     12.08000000     -8.99700000
H     -7.05100000     11.72900000     -8.90700000
H     -5.69400000     11.73900000     -8.23700000
O     10.76800000     -0.07400000    -12.63500000
H     10.09800000     -0.75800000    -12.61500000
H     10.79500000      0.26000000    -11.73800000
O      9.80000000    -10.30300000    -11.32500000
H      9.16000000     -9.60300000    -11.45800000
H     10.63000000     -9.92700000    -11.62000000
O     14.78600000     10.68800000      1.72000000
H     14.38400000     10.42900000      2.54900000
H     14.26900000     10.23700000      1.05200000
O      2.25600000     -8.63300000    -10.38600000
H      2.31000000     -7.91800000     -9.75300000
H      1.64000000     -8.32100000    -11.04900000
O    -12.37500000      6.74500000      9.36400000
H    -11.53400000      6.45000000      9.71500000
H    -12.75600000      5.96200000      8.96700000
O     12.48800000     -3.05700000    -10.11000000
H     11.95900000     -3.00400000     -9.31400000
H     11.93700000     -3.53100000    -10.73300000
O      6.73000000      6.15700000      5.67400000
H      6.09500000      6.50000000      6.30400000
H      6.80700000      6.84600000      5.01400000
O    -10.59600000      6.15700000     -4.63400000
H    -10.50400000      5.31600000     -4.18700000
H    -11.33400000      6.03200000     -5.23100000
O      6.95000000      4.93300000    -13.60500000
H      6.73700000      5.76200000    -13.17600000
H      6.13100000      4.43800000    -13.58800000
O      7.51900000     11.04000000     -6.77000000
H      6.58900000     10.81400000     -6.78100000
H      7.56100000     11.90400000     -7.17800000
O     12.54300000      4.39900000     11.28600000
H     11.79000000      4.65500000     11.81900000
H     12.17300000      3.83800000     10.60400000
O     15.48500000      1.11400000      9.89600000
H     15.58500000      1.23900000      8.95300000
H     15.44900000      0.16400000     10.01000000
O      3.13600000    -12.57900000     -9.10100000
H      2.48300000    -12.90900000     -8.48400000
H      2.62200000    -12.24700000     -9.83800000
O     -9.20200000     -2.29500000     -0.60500000
H    -10.04800000     -1.84900000     -0.64800000
H     -8.76700000     -1.91300000      0.15700000
