# Supplementary material for: Integrated Multiscale Multilevel Approach to Open Shell Molecular Systems
Source: J Chem Theory Comput. 2023 Feb 13;19(5):1446–56. doi: 10.1021/acs.jctc.2c00805 (PMC10018740; doi:10.1021/acs.jctc.2c00805)
Supplement: Supplementary file 2 — ct2c00805_si_002.zip [file ct2c00805_si_002.zip › structures/PROXYL/frame152.xyz]

2591

C     -2.02600000      0.46900000      0.37100000
H     -3.05100000      0.42200000      0.00300000
H     -2.01500000      1.17100000      1.20500000
C     -0.95900000      0.92000000     -0.71900000
C     -1.36300000      0.45700000     -2.15200000
H     -1.79000000     -0.54600000     -2.12100000
H     -0.47900000      0.48700000     -2.79000000
H     -2.01700000      1.19800000     -2.61200000
C     -0.61900000      2.39100000     -0.88400000
H     -0.23800000      2.83300000      0.03700000
H      0.03000000      2.55600000     -1.74400000
H     -1.59200000      2.86000000     -1.03200000
N      0.23900000      0.19300000     -0.24800000
O      1.34600000      0.19300000     -0.87200000
C      0.08100000     -0.76300000      0.92900000
C      0.73700000     -2.11400000      0.63500000
H      0.60900000     -2.62800000      1.58700000
H      0.24800000     -2.67900000     -0.15900000
H      1.79800000     -2.02300000      0.40000000
C      0.77200000     -0.09600000      2.14800000
H      0.67500000     -0.80300000      2.97200000
H      0.27000000      0.83500000      2.41100000
H      1.82400000      0.11700000      1.95900000
C     -1.43600000     -0.80300000      1.03500000
H     -1.73900000     -1.64000000      0.40600000
H     -1.82900000     -0.94300000      2.04200000
O    -10.38100000     -1.48000000      4.62300000
H     -9.84300000     -1.02200000      5.27000000
H    -10.76500000     -2.21200000      5.10500000
O    -16.27300000     -1.00600000      8.49200000
H    -15.52300000     -1.59500000      8.41300000
H    -16.63400000     -0.95700000      7.60700000
O    -13.34900000      5.10900000      6.53900000
H    -13.35000000      5.32000000      7.47300000
H    -14.09900000      5.58800000      6.18500000
O      8.73100000    -13.74900000     -1.49800000
H      8.31100000    -13.47800000     -0.68200000
H      8.95700000    -14.66900000     -1.35700000
O      8.80500000     -0.33700000    -12.98600000
H      8.31200000     -1.00800000    -13.45900000
H      9.65400000     -0.30800000    -13.42700000
O    -15.70600000     -0.34500000     -4.65400000
H    -16.21600000     -0.08500000     -5.42100000
H    -16.31400000     -0.86700000     -4.12900000
O     15.00900000     -0.07500000     -7.13600000
H     15.24300000      0.24400000     -8.00700000
H     14.11900000     -0.41300000     -7.23500000
O     -7.54700000     -7.52800000     -5.43100000
H     -8.48400000     -7.44000000     -5.60300000
H     -7.13900000     -7.48700000     -6.29700000
O    -10.56200000      8.06600000     -7.23100000
H     -9.86400000      7.94900000     -7.87500000
H    -10.31500000      7.49700000     -6.50300000
O      2.31600000     -2.51500000     16.37400000
H      2.36800000     -2.01700000     15.55900000
H      2.16100000     -1.85400000     17.04900000
O     14.91700000     10.00100000      4.29300000
H     14.84400000      9.09400000      4.58900000
H     14.02500000     10.34500000      4.35100000
O     12.30200000     11.64500000      4.97600000
H     12.32800000     11.55900000      5.92900000
H     11.39700000     11.44100000      4.74100000
O      9.17600000     -1.84300000      5.99100000
H      9.92300000     -2.22900000      5.53300000
H      8.45600000     -2.45400000      5.83200000
O      1.24900000      4.13400000     -3.78200000
H      1.98800000      4.32700000     -4.36000000
H      1.59400000      3.49400000     -3.15900000
O      8.54800000    -12.70400000      2.61200000
H      9.38100000    -12.86900000      2.17000000
H      7.89000000    -13.08900000      2.03400000
O      8.04900000     15.89800000     -3.48000000
H      8.44100000     15.20300000     -2.95200000
H      8.74700000     16.17100000     -4.07500000
O      5.77100000      2.64300000     -8.73600000
H      4.83000000      2.67200000     -8.56000000
H      5.83900000      2.25700000     -9.61000000
O     -4.12000000     -0.54200000     11.23300000
H     -3.96000000     -1.43100000     11.55100000
H     -3.57900000     -0.46900000     10.44600000
O     10.24200000      4.68900000     -4.23100000
H     10.45700000      4.54800000     -5.15300000
H      9.93700000      5.59500000     -4.19300000
O      9.33000000     -8.38800000     12.72300000
H      9.06200000     -7.56800000     13.13900000
H      9.10300000     -8.27300000     11.80000000
O     12.42200000     -0.42700000     -9.41800000
H     11.69800000     -0.64200000    -10.00600000
H     13.18200000     -0.34700000     -9.99400000
O     -2.21200000     -1.84400000      6.49600000
H     -2.19100000     -1.15900000      5.82700000
H     -1.58400000     -2.49800000      6.18900000
O     -2.72300000     -4.07000000     17.42100000
H     -2.12600000     -4.76500000     17.69800000
H     -2.19300000     -3.27300000     17.45200000
O     -0.68800000     -5.39600000      9.17900000
H     -0.09100000     -5.99600000      8.73200000
H     -1.55300000     -5.61500000      8.83200000
O      2.48100000      2.05800000     13.08800000
H      2.59700000      1.67000000     12.22100000
H      2.08200000      2.91100000     12.91800000
O     10.60700000     -5.30500000      1.65800000
H     10.46500000     -4.43300000      2.02600000
H     11.55100000     -5.35000000      1.50500000
O    -10.27000000      6.83400000      9.11500000
H     -9.81300000      7.16500000      9.88800000
H    -10.89900000      6.20200000      9.46200000
O      1.12000000     16.17900000     -1.43500000
H      1.42100000     17.07500000     -1.28400000
H      0.99300000     16.12400000     -2.38200000
O     -8.41700000     14.77500000     -1.50000000
H     -7.58800000     14.36200000     -1.74300000
H     -8.28100000     15.70600000     -1.67600000
O     -2.92200000     -6.16600000      8.21000000
H     -3.46500000     -6.93000000      8.01800000
H     -3.54700000     -5.48100000      8.44800000
O      3.06000000    -15.15500000     -2.74900000
H      2.23300000    -14.69200000     -2.61600000
H      2.89700000    -15.72400000     -3.50200000
O    -11.25100000     -1.08900000     -0.18000000
H    -10.95800000     -0.41500000     -0.79400000
H    -10.63100000     -1.80800000     -0.30000000
O    -12.08700000      8.64900000      4.92200000
H    -12.78400000      8.34700000      5.50400000
H    -11.29400000      8.60900000      5.45700000
O      5.16400000     -8.53000000     -6.44600000
H      5.29200000     -9.36600000     -6.89500000
H      6.04100000     -8.15300000     -6.38700000
O      2.17100000     11.61600000      9.63100000
H      1.94700000     12.54700000      9.62800000
H      1.37900000     11.18100000      9.94800000
O    -11.30400000      1.09800000     14.52900000
H    -11.23100000      1.38800000     13.62000000
H    -10.43800000      0.75200000     14.74100000
O    -11.16500000     -9.33300000     10.11100000
H    -10.51000000     -8.83400000      9.62200000
H    -11.39200000     -8.76900000     10.85000000
O      1.53200000     -4.01900000     10.74300000
H      0.98400000     -4.75800000     10.48000000
H      0.95000000     -3.26100000     10.69800000
O     -5.85000000     -6.04200000     -4.00000000
H     -6.33500000     -6.41300000     -4.73700000
H     -5.95500000     -6.68200000     -3.29600000
O     -1.02100000     14.26900000     -0.59600000
H     -0.39300000     13.69100000     -0.16400000
H     -0.49000000     14.79700000     -1.19300000
O    -11.95200000      6.85100000     -9.94700000
H    -12.04400000      7.66600000     -9.45300000
H    -12.25400000      6.17100000     -9.34500000
O     -9.75000000     -8.13600000     -2.60800000
H     -9.89800000     -7.25500000     -2.26400000
H    -10.11800000     -8.71800000     -1.94300000
O      5.33200000    -11.10700000     -7.79400000
H      6.21400000    -11.44400000     -7.63900000
H      5.28500000    -10.98900000     -8.74300000
O      0.56500000     -9.42500000      7.74100000
H      0.40600000     -9.20200000      8.65800000
H      1.44100000     -9.81200000      7.73700000
O     11.20600000    -11.21600000      7.00200000
H     10.54100000    -11.11300000      6.32100000
H     11.68100000    -10.38500000      7.00100000
O      1.47800000    -18.03900000      3.65500000
H      2.24800000    -18.33100000      4.14200000
H      1.30400000    -17.15800000      3.98700000
O      1.84700000     -1.10000000     12.39300000
H      1.72000000     -0.67600000     11.54400000
H      0.96200000     -1.29700000     12.69800000
O    -13.03500000      2.41400000    -12.51100000
H    -12.55400000      1.63600000    -12.22800000
H    -13.48400000      2.71700000    -11.72200000
O     12.59600000      9.87800000     -0.37700000
H     13.19300000      9.66800000     -1.09400000
H     12.43800000     10.81800000     -0.46400000
O     -6.28900000     13.93400000     -9.35400000
H     -6.21500000     13.02100000     -9.07500000
H     -6.44200000     14.42000000     -8.54400000
O     -4.92900000    -13.19600000    -10.51500000
H     -4.20500000    -12.70700000    -10.90400000
H     -4.95200000    -14.01900000    -11.00400000
O     -0.75200000      9.85300000     -7.91600000
H      0.05800000     10.10800000     -7.47300000
H     -0.83600000     10.47600000     -8.63800000
O     -6.08100000      0.25000000      7.95200000
H     -5.32200000      0.80000000      8.14700000
H     -5.71300000     -0.61800000      7.78700000
O     -3.38800000      2.05600000     -9.09000000
H     -3.42800000      2.81000000     -9.67900000
H     -3.40600000      2.43800000     -8.21200000
O     14.24200000      2.91600000     -1.44600000
H     14.23600000      3.28700000     -2.32900000
H     14.80600000      3.50400000     -0.94300000
O    -11.92100000     -3.30300000     -5.23100000
H    -12.86500000     -3.14700000     -5.22600000
H    -11.74200000     -3.66500000     -6.09900000
O     16.04800000     -8.80500000      2.89200000
H     16.28500000     -7.94900000      2.53600000
H     15.14800000     -8.69500000      3.19900000
O     10.74600000     -7.24200000     -9.10200000
H     10.90600000     -7.92100000     -8.44600000
H     11.19100000     -6.46700000     -8.75800000
O     -1.71400000     18.28100000     -0.57100000
H     -1.12400000     17.74500000     -1.10200000
H     -1.88600000     19.05300000     -1.10900000
O    -15.91500000      3.19300000     -4.87700000
H    -16.48600000      3.86100000     -4.49800000
H    -15.90900000      2.48800000     -4.23000000
O     12.11300000      1.67500000     -7.26300000
H     11.95500000      0.73400000     -7.34100000
H     11.73800000      2.04800000     -8.06100000
O      1.58200000     10.08400000     -2.84100000
H      0.75000000      9.64800000     -3.03000000
H      1.89500000      9.66600000     -2.03900000
O     12.01900000      8.19800000     -3.03300000
H     12.14800000      7.41400000     -2.49900000
H     12.89500000      8.57300000     -3.12300000
O      9.52700000     -7.39900000    -11.52900000
H     10.01900000     -7.12700000    -10.75400000
H      8.69200000     -6.93700000    -11.45700000
O      3.64200000    -11.58200000     -5.72000000
H      4.18900000    -12.20500000     -5.24100000
H      4.04700000    -11.52500000     -6.58600000
O     -7.04200000     10.83100000      4.57400000
H     -6.97800000     11.78500000      4.52300000
H     -6.37300000     10.58000000      5.21200000
O      8.48200000      3.37500000      2.56000000
H      8.19100000      3.19300000      3.45400000
H      8.23500000      2.59500000      2.06400000
O      1.67000000      7.38300000     15.36600000
H      2.04400000      6.99000000     16.15500000
H      1.25900000      8.19100000     15.67300000
O      3.17700000     16.82600000     -4.36200000
H      2.60400000     16.07600000     -4.20200000
H      4.02500000     16.43700000     -4.57700000
O     -5.34500000    -16.28100000      5.15400000
H     -5.34800000    -15.33000000      5.27000000
H     -4.42400000    -16.50200000      5.01600000
O      7.18000000      1.86600000      7.08600000
H      7.68700000      2.61800000      7.39200000
H      7.55700000      1.11800000      7.55100000
O     -1.45600000      4.73400000      8.44400000
H     -1.94000000      5.24000000      7.79200000
H     -1.22400000      3.92100000      7.99400000
O     17.31400000      1.04600000      4.12100000
H     16.63200000      1.16200000      4.78200000
H     17.16500000      0.16600000      3.77400000
O      8.61600000    -14.78400000      5.93100000
H      8.59700000    -15.35800000      5.16600000
H      9.54200000    -14.73200000      6.16900000
O      1.14100000    -11.32200000    -10.93800000
H      1.54100000    -10.61700000    -11.44700000
H      1.58000000    -12.11600000    -11.24400000
O    -16.24900000     -2.26000000      5.67600000
H    -15.86500000     -3.11700000      5.86500000
H    -15.49800000     -1.67000000      5.61600000
O      1.73000000     -2.99900000    -14.96700000
H      1.30900000     -2.36600000    -14.38500000
H      1.28900000     -3.82700000    -14.77800000
O      7.90100000     10.38800000     -9.07800000
H      8.56500000     10.45100000     -8.39200000
H      7.11700000     10.77400000     -8.69000000
O    -12.30600000      9.52800000      0.59200000
H    -12.66300000      9.23200000      1.42900000
H    -12.88300000     10.24300000      0.32400000
O      8.05600000     -9.88600000      9.24700000
H      7.72400000     -9.10500000      9.68900000
H      8.98100000     -9.92400000      9.48900000
O     -4.02500000     -0.91300000     -5.23200000
H     -3.50100000     -1.52900000     -4.72000000
H     -3.48500000     -0.12300000     -5.28200000
O     -9.29900000     -9.43400000     -9.44800000
H     -8.59200000    -10.06600000     -9.31900000
H     -9.31300000     -9.28000000    -10.39300000
O      8.52200000     -8.92200000      6.52600000
H      9.42400000     -8.60800000      6.45700000
H      8.27800000     -8.75100000      7.43600000
O     11.94200000      4.35900000     -1.16900000
H     11.14000000      4.12500000     -1.63500000
H     12.36900000      3.52100000     -0.99000000
O     -0.72100000     -5.62800000     -6.05400000
H     -1.20600000     -6.41300000     -5.79800000
H     -0.25200000     -5.36700000     -5.26200000
O    -12.09300000      3.85300000      4.41900000
H    -12.48200000      4.45100000      5.05700000
H    -12.81000000      3.63900000      3.82300000
O    -12.34200000      0.54200000     -6.50600000
H    -11.78300000      0.67000000     -7.27300000
H    -12.12400000      1.27400000     -5.92800000
O     -0.44000000    -12.06100000      3.39800000
H     -0.24400000    -12.04300000      4.33500000
H      0.16800000    -11.42900000      3.01400000
O      5.90600000     16.39900000      5.45200000
H      5.40300000     15.75900000      4.94800000
H      5.69800000     17.24000000      5.04600000
O      1.38500000      7.79700000      5.10700000
H      0.66900000      7.46400000      4.56600000
H      1.49100000      7.14000000      5.79400000
O     -6.35300000      6.74300000     -4.94500000
H     -6.61000000      5.91200000     -4.54400000
H     -6.84700000      6.77600000     -5.76400000
O      7.65600000      8.99300000      5.38100000
H      7.61500000      8.86200000      6.32800000
H      7.56900000      8.11300000      5.01300000
O      6.25900000     12.67700000     11.58300000
H      5.77500000     13.39500000     11.99000000
H      5.86800000     12.58700000     10.71400000
O      8.48200000     -9.35100000      3.27100000
H      7.59100000     -9.44300000      3.60800000
H      9.01900000     -9.87300000      3.86700000
O     -0.84900000     -1.67000000     12.99100000
H     -1.08000000     -2.33100000     12.33800000
H     -1.49400000     -1.78800000     13.68800000
O    -11.74300000     -4.60100000     -2.97000000
H    -11.66000000     -4.14000000     -3.80500000
H    -12.45700000     -5.22300000     -3.11100000
O      5.44000000      2.22000000      1.94000000
H      5.88400000      2.21400000      2.78800000
H      5.02800000      3.08200000      1.89200000
O      5.53400000     -5.31700000     16.96200000
H      5.36400000     -6.01800000     17.59100000
H      5.22800000     -5.66700000     16.12500000
O      2.14700000      1.54000000    -17.56300000
H      1.34000000      1.67300000    -17.06500000
H      2.41700000      2.42200000    -17.82000000
O      5.37400000     -5.78600000      2.43900000
H      4.42300000     -5.89800000      2.45100000
H      5.57700000     -5.56500000      1.53000000
O    -15.73500000      1.88400000      8.68000000
H    -15.77100000      0.92700000      8.67600000
H    -14.83300000      2.09100000      8.43400000
O    -12.51100000     -9.17600000     -5.47300000
H    -12.39000000     -9.74800000     -4.71500000
H    -12.01900000     -9.60200000     -6.17500000
O     -9.18600000     -4.65800000     -4.95800000
H     -9.45300000     -5.57300000     -5.05100000
H     -9.65900000     -4.20000000     -5.65300000
O     -2.73000000     -0.24700000      8.75900000
H     -2.44500000     -0.77000000      8.00900000
H     -2.48600000      0.65000000      8.53200000
O    -13.59600000     -1.99600000      1.06200000
H    -12.98900000     -1.93300000      0.32400000
H    -13.80800000     -1.08800000      1.27600000
O     13.27400000     -4.11900000      2.72000000
H     12.52800000     -3.69500000      3.14500000
H     13.73100000     -4.56700000      3.43100000
O      2.43600000      7.65900000     -4.56000000
H      1.94700000      7.49900000     -5.36700000
H      2.09900000      8.49400000     -4.23700000
O     10.04900000     -3.74200000    -11.54900000
H     10.58100000     -4.53800000    -11.57100000
H     10.66700000     -3.03600000    -11.73500000
O    -14.77600000     -0.63200000     -8.11700000
H    -14.31600000     -0.88300000     -8.91800000
H    -14.11800000     -0.17300000     -7.59600000
O     -5.62300000      2.91800000      5.56800000
H     -5.33500000      2.67100000      6.44600000
H     -6.28800000      3.59000000      5.71400000
O     10.93800000      0.44700000     14.17500000
H     10.84000000      0.40800000     13.22400000
H     11.88400000      0.46300000     14.31800000
O     -8.07300000    -11.18400000      4.38100000
H     -7.56400000    -11.92600000      4.05700000
H     -8.60900000    -10.91600000      3.63400000
O      5.19700000      6.83100000      9.80500000
H      4.52500000      6.15200000      9.74500000
H      4.85500000      7.45100000     10.45000000
O      3.23300000     -3.45100000     13.33600000
H      2.38700000     -3.77800000     13.03100000
H      3.16800000     -2.50000000     13.25000000
O      6.74200000      7.76200000     -1.94400000
H      6.54900000      8.69100000     -2.07000000
H      7.07200000      7.70600000     -1.04700000
O     11.57000000      9.09400000     -8.65600000
H     11.43700000      9.72500000     -9.36300000
H     12.49100000      9.19400000     -8.41500000
O      1.10800000     10.75600000      7.04900000
H      1.20200000      9.85700000      7.36500000
H      1.34000000     11.30000000      7.80200000
O     14.95600000     -1.83000000      9.14800000
H     15.55000000     -1.08000000      9.11100000
H     15.41200000     -2.47100000      9.69300000
O     10.55300000     -2.85000000      2.55900000
H     11.03600000     -2.63600000      3.35800000
H      9.89900000     -2.15500000      2.48300000
O      2.00200000      5.25200000      0.28500000
H      2.27600000      5.50900000     -0.59500000
H      1.54600000      6.02000000      0.62800000
O     -6.59200000     -1.27800000     -5.50300000
H     -6.83800000     -2.14000000     -5.16700000
H     -5.63500000     -1.28300000     -5.49700000
O     11.96000000      2.32800000      3.20000000
H     12.49100000      1.60400000      3.53100000
H     11.52500000      1.97100000      2.42500000
O    -10.50000000    -11.07500000      3.39100000
H    -10.79900000    -11.44400000      2.56100000
H    -11.00400000    -11.54200000      4.05700000
O      9.37600000      0.87200000     -8.23100000
H      8.79000000      0.36500000     -7.66900000
H      9.64400000      0.25700000     -8.91400000
O     17.34700000     -4.41500000      0.07000000
H     17.03400000     -3.54000000     -0.15800000
H     18.23000000     -4.45700000     -0.29700000
O      4.31400000    -10.42400000     12.03900000
H      4.25000000     -9.49100000     12.23900000
H      5.25400000    -10.59400000     11.98400000
O      4.01900000     -7.50400000     -4.22300000
H      4.28100000     -8.02000000     -4.98500000
H      4.81000000     -7.02500000     -3.97500000
O     -2.30300000    -10.82300000     -6.92100000
H     -1.78700000    -10.04200000     -7.12400000
H     -1.93300000    -11.50600000     -7.48000000
O      1.99800000     -8.08100000      0.99600000
H      2.72800000     -8.33500000      0.43200000
H      1.25400000     -7.99600000      0.40000000
O      1.35900000      0.84400000     10.35500000
H      0.53600000      1.16400000     10.72300000
H      1.33000000      1.11100000      9.43600000
O      2.71900000     -6.39900000    -15.21800000
H      2.84200000     -6.81600000    -14.36500000
H      3.10000000     -7.01500000    -15.84300000
O     -9.82500000     12.40000000     -7.71600000
H     -9.38800000     11.76800000     -7.14400000
H     -9.80700000     13.22000000     -7.22300000
O      2.35700000     -3.38700000    -17.84100000
H      1.96500000     -3.65900000    -17.01200000
H      1.92200000     -2.56100000    -18.05200000
O      4.67800000      5.85100000    -12.31200000
H      5.29400000      5.42600000    -11.71500000
H      4.61900000      5.25700000    -13.06000000
O      5.36400000     -5.50500000     -9.77600000
H      5.36000000     -6.46100000     -9.81800000
H      6.22400000     -5.25400000    -10.11500000
O     13.25900000     -9.53000000      6.23600000
H     13.71300000    -10.37000000      6.30900000
H     13.84900000     -8.90200000      6.65400000
O     -5.88900000     16.99800000      0.41000000
H     -6.02100000     16.78200000     -0.51300000
H     -5.56100000     17.89700000      0.40200000
O     -8.83300000      8.04200000     13.71000000
H     -8.15500000      8.70600000     13.58300000
H     -8.35400000      7.26000000     13.98200000
O      2.69500000     -6.84600000    -12.56500000
H      2.46700000     -6.13100000    -11.97200000
H      2.55000000     -7.64000000    -12.05100000
O     11.57000000      3.69000000     10.93900000
H     12.47500000      3.97500000     11.06400000
H     11.21800000      4.29200000     10.28300000
O     -7.75700000     -5.34900000     15.69100000
H     -7.93600000     -5.74900000     14.84000000
H     -7.94000000     -6.04200000     16.32500000
O     -0.49500000    -15.30700000     -3.86200000
H      0.03300000    -14.78400000     -3.25900000
H     -0.09900000    -16.17800000     -3.83500000
O      7.57800000     -6.57400000     -2.19800000
H      8.22400000     -6.67300000     -1.49900000
H      7.46000000     -7.45900000     -2.54300000
O     -9.24700000     -1.39100000     13.76800000
H     -8.29200000     -1.32200000     13.74400000
H     -9.43100000     -1.87900000     14.57100000
O    -13.66100000      8.82000000      2.75100000
H    -14.07900000      8.02900000      3.09200000
H    -12.90000000      8.95100000      3.31600000
O      9.97000000     -5.29300000     -6.06500000
H     10.50900000     -5.00100000     -5.32900000
H     10.51600000     -5.14200000     -6.83600000
O     12.74800000      3.60800000      6.60900000
H     12.88100000      3.12400000      7.42400000
H     13.50700000      4.18800000      6.54800000
O     -6.99400000     -5.85600000    -10.24400000
H     -7.78000000     -6.05600000    -10.75200000
H     -7.27200000     -5.17700000     -9.62900000
O     -9.29300000    -13.28800000     -0.61700000
H     -8.95800000    -14.17400000     -0.47800000
H     -8.90900000    -13.01500000     -1.45000000
O      2.02600000     14.52000000     -4.46300000
H      1.28300000     14.20700000     -4.97900000
H      2.49900000     13.72600000     -4.21600000
O     -4.77700000     -3.34800000     14.36000000
H     -3.90200000     -2.96000000     14.33200000
H     -4.62000000     -4.29200000     14.38900000
O     13.72500000     -6.98100000      9.54300000
H     12.98200000     -6.47100000      9.86400000
H     14.01300000     -7.48900000     10.30100000
O    -17.33300000     -4.08800000     -0.26400000
H    -16.45600000     -3.98200000     -0.63100000
H    -17.44300000     -3.33400000      0.31500000
O      7.03500000     -3.03900000      9.49400000
H      7.90800000     -3.36200000      9.27000000
H      6.44300000     -3.54700000      8.94000000
O      7.49700000     -4.12600000    -10.66800000
H      8.39000000     -3.94200000    -10.95800000
H      7.05600000     -3.27700000    -10.69800000
O      5.51400000    -14.20200000     -8.59500000
H      4.58900000    -14.05300000     -8.79000000
H      5.86100000    -14.62200000     -9.38200000
O      6.11200000    -10.45200000      5.96700000
H      6.71400000    -11.19300000      5.89100000
H      6.66000000     -9.72900000      6.27000000
O    -11.53300000    -12.11100000      1.06100000
H    -10.81100000    -12.26400000      0.45200000
H    -12.17100000    -12.79300000      0.85300000
O     13.92100000     -8.11500000     -6.51300000
H     13.15800000     -8.62100000     -6.79100000
H     13.76700000     -7.93900000     -5.58500000
O      3.28100000     -6.05500000     10.70400000
H      3.19000000     -6.40100000      9.81600000
H      2.80600000     -5.22400000     10.68700000
O      8.40600000      3.38300000     -8.71700000
H      7.46600000      3.45400000     -8.55300000
H      8.61700000      2.47100000     -8.51700000
O    -14.40300000      6.00500000      3.11000000
H    -14.39700000      5.11300000      3.45700000
H    -15.27300000      6.10500000      2.72400000
O     -5.66700000      9.34500000      1.30100000
H     -5.01100000      9.54500000      0.63300000
H     -5.21200000      9.48000000      2.13200000
O      8.78900000     -6.88800000     10.34800000
H      9.60100000     -6.65700000      9.89700000
H      8.62700000     -6.15400000     10.94100000
O     -1.83800000    -14.55700000      6.79000000
H     -1.50300000    -13.74700000      6.40700000
H     -2.68100000    -14.31200000      7.17100000
O      8.86500000     -0.37300000     -1.20400000
H      8.42700000      0.31600000     -0.70400000
H      8.17300000     -0.75200000     -1.74600000
O      3.48300000     11.84600000     -2.60100000
H      2.68500000     11.35400000     -2.79400000
H      3.17400000     12.64500000     -2.17300000
O     -3.10400000    -12.40500000      2.80600000
H     -2.26200000    -12.00000000      3.01500000
H     -3.61300000    -11.70300000      2.40000000
O     -4.69700000    -10.76400000      1.29500000
H     -5.19700000    -10.10400000      1.77500000
H     -5.20300000    -10.91400000      0.49700000
O    -11.09000000      7.21200000     -0.20200000
H    -11.47800000      8.00800000      0.16100000
H    -11.28400000      6.53500000      0.44600000
O     -1.01800000     15.22900000      8.55600000
H     -1.72300000     15.00400000      7.94800000
H     -0.28700000     14.67100000      8.29200000
O      6.83200000     -6.75400000      7.67100000
H      6.52700000     -7.02700000      6.80600000
H      6.09600000     -6.93900000      8.25400000
O    -12.65900000     -6.24100000      0.33500000
H    -12.35500000     -5.86000000     -0.48800000
H    -13.40000000     -6.79200000      0.08500000
O      5.63300000     14.56400000     -1.80000000
H      6.53500000     14.24300000     -1.82600000
H      5.31600000     14.46000000     -2.69700000
O     -8.95300000      0.77500000     11.09200000
H     -8.32000000      1.41300000     11.42200000
H     -8.61700000     -0.07100000     11.38700000
O      7.48600000     -6.29000000      4.25200000
H      7.16300000     -7.01400000      4.78800000
H      6.75000000     -6.06600000      3.68300000
O      8.43500000     -4.68100000      7.95900000
H      7.73100000     -5.31100000      8.11700000
H      8.87200000     -5.00400000      7.17100000
O      9.60200000    -15.34900000     -3.98300000
H      9.73600000    -14.87900000     -4.80600000
H      9.73400000    -14.68700000     -3.30500000
O     -9.86200000      3.40800000    -10.07100000
H    -10.32300000      4.24600000    -10.08300000
H     -9.51400000      3.31200000    -10.95800000
O      2.73400000     -0.18500000     17.76900000
H      3.15600000      0.67400000     17.74200000
H      2.58500000     -0.34900000     18.70100000
O     -6.21400000     12.42700000     -4.90200000
H     -6.87300000     12.43800000     -4.20800000
H     -6.53000000     11.77100000     -5.52300000
O     10.87200000    -12.94800000      0.67700000
H     10.60400000    -12.47400000     -0.11000000
H     11.74300000    -12.60600000      0.87700000
O     -2.76200000      6.52300000      1.39200000
H     -2.91800000      5.57900000      1.37700000
H     -3.11600000      6.83800000      0.56100000
O      1.88100000      0.65800000     -6.58600000
H      2.57300000      1.31900000     -6.59000000
H      1.14800000      1.07500000     -7.03800000
O      5.85900000     15.89200000     -4.93700000
H      6.59200000     15.96900000     -4.32600000
H      5.59100000     14.97500000     -4.87600000
O     -4.55400000     -4.41600000    -12.47500000
H     -4.41300000     -5.25400000    -12.03600000
H     -4.65900000     -4.64400000    -13.39900000
O     -6.86700000      9.46700000     -7.13500000
H     -7.16400000      8.98900000     -7.90900000
H     -7.66200000      9.61100000     -6.62300000
O     11.18800000      7.78900000      0.11500000
H     11.93500000      7.21800000      0.29500000
H     11.58000000      8.60800000     -0.18800000
O      3.13100000      4.90200000     -5.34200000
H      4.06400000      4.74900000     -5.19000000
H      3.00700000      5.83100000     -5.14600000
O    -10.65500000      3.10300000      8.89000000
H    -10.55400000      3.46100000      8.00800000
H    -10.03200000      3.59700000      9.42200000
O     -0.17300000     13.47300000     -5.66700000
H     -0.94800000     13.81700000     -5.22300000
H     -0.38100000     13.54100000     -6.59900000
O      5.35300000    -10.43500000    -12.93100000
H      5.11600000    -11.35900000    -13.01200000
H      6.27300000    -10.44600000    -12.66400000
O    -16.72000000      1.52900000      3.63700000
H    -15.88400000      1.52300000      3.17100000
H    -16.84800000      2.44400000      3.88900000
O     10.05100000      6.85100000    -12.68100000
H      9.55000000      7.56200000    -13.08100000
H      9.46100000      6.48200000    -12.02500000
O    -13.10600000      8.59500000     -6.66500000
H    -13.08100000      9.53800000     -6.49900000
H    -12.19600000      8.36000000     -6.84500000
O     14.67500000     -8.32700000     -2.48400000
H     13.90300000     -7.77400000     -2.36500000
H     15.32400000     -7.96700000     -1.87900000
O      8.09000000     11.71300000     -4.55100000
H      8.80100000     11.39900000     -3.99200000
H      8.46800000     12.45300000     -5.02600000
O      0.56500000     13.38500000      3.84800000
H      1.28500000     12.75600000      3.89500000
H      0.34500000     13.43000000      2.91800000
O     -5.24900000     -1.10300000     16.02600000
H     -5.63700000     -1.97500000     15.94300000
H     -5.21200000     -0.94700000     16.96900000
O      0.91900000      0.51500000    -14.47300000
H      0.77200000      0.38400000    -15.41000000
H      0.24500000     -0.01600000    -14.04900000
O    -10.33600000      7.22600000      3.51600000
H    -11.11600000      7.64400000      3.88100000
H     -9.63400000      7.86000000      3.66300000
O      2.62500000     11.65300000      3.59300000
H      2.63400000     11.06600000      4.34900000
H      2.78600000     11.08100000      2.84300000
O      1.54700000     -2.60600000      5.39400000
H      1.88600000     -1.83100000      4.94500000
H      1.61000000     -2.39000000      6.32500000
O     11.71400000     -1.72400000     -7.00100000
H     11.69600000     -1.39600000     -7.90000000
H     12.44000000     -2.34700000     -6.98700000
O     -8.36000000     14.49700000      1.21600000
H     -7.42300000     14.48700000      1.40900000
H     -8.40700000     14.49900000      0.26000000
O      5.02400000     13.06700000      1.30800000
H      4.40800000     12.33400000      1.29700000
H      5.82500000     12.71200000      0.92100000
O     -0.83300000     12.58500000    -12.53900000
H     -0.50900000     12.01100000    -13.23300000
H     -1.45200000     13.16700000    -12.97900000
O     15.42500000      1.05900000      6.13000000
H     14.85700000      1.61400000      6.66400000
H     15.90300000      0.52500000      6.76400000
O      6.60200000      3.88100000    -13.31900000
H      6.58800000      4.46500000    -12.56100000
H      6.67100000      3.00300000    -12.94400000
O      8.27700000      3.75300000      9.50500000
H      7.89700000      4.39200000     10.10700000
H      8.66000000      3.08600000     10.07400000
O      1.33200000      6.77300000     -7.05300000
H      0.41300000      7.03800000     -7.01800000
H      1.36400000      6.10900000     -7.74200000
O      6.84700000     -1.19400000     -2.90500000
H      6.06300000     -1.34900000     -3.43100000
H      7.15100000     -2.06900000     -2.66400000
O    -12.85600000     -2.74500000     11.06000000
H    -11.90600000     -2.68100000     11.15900000
H    -13.09800000     -3.52000000     11.56700000
O     -7.61700000      6.28400000     10.95500000
H     -7.23900000      6.20800000     11.83100000
H     -8.16900000      5.50700000     10.86500000
O     -0.77300000      7.69200000     13.21100000
H     -0.96200000      6.90700000     12.69800000
H     -0.45900000      7.35900000     14.05200000
O      0.50900000      9.02800000    -10.63200000
H     -0.05100000      9.80400000    -10.61700000
H      0.85100000      8.96200000     -9.74000000
O      7.94000000      1.88400000     11.37300000
H      7.74100000      1.66700000     12.28400000
H      7.71300000      1.09300000     10.88400000
O     -6.99300000     -6.39100000    -15.62400000
H     -7.41900000     -5.98200000    -14.87100000
H     -6.15300000     -5.93900000    -15.69900000
O     -3.50500000      1.98800000     -5.77100000
H     -4.10300000      2.64900000     -6.11900000
H     -2.77500000      2.49200000     -5.41100000
O     -9.77500000      4.29900000      6.67600000
H    -10.41100000      4.93700000      6.35500000
H     -9.52500000      3.79700000      5.90000000
O      3.16200000      3.40300000     -7.65000000
H      3.17900000      3.64900000     -6.72500000
H      2.93200000      4.21100000     -8.10800000
O     13.46700000     -8.42800000      3.82300000
H     13.15700000     -8.80900000      4.64400000
H     12.66800000     -8.20900000      3.34300000
O    -10.20100000      0.66200000      8.18200000
H     -9.50800000      0.38800000      8.78400000
H    -10.56900000      1.44900000      8.58400000
O     -9.98400000    -12.19000000      9.69500000
H    -10.68300000    -12.19300000     10.35000000
H     -9.95900000    -11.28700000      9.37700000
O      9.03600000     10.83100000     -1.39600000
H      9.33100000     10.58800000     -0.51800000
H      8.77200000     10.00400000     -1.79800000
O     11.34100000      1.33000000      0.56900000
H     11.12900000      1.41100000     -0.36100000
H     10.74200000      0.65800000      0.89300000
O    -10.44800000      3.78900000     -2.67800000
H     -9.53600000      3.83400000     -2.96600000
H    -10.51000000      4.43700000     -1.97600000
O    -15.53400000     -4.92600000      5.71600000
H    -14.77500000     -5.11600000      5.16400000
H    -16.24100000     -5.45200000      5.34200000
O     -2.87200000     -7.11900000      2.38000000
H     -3.70300000     -7.05400000      2.85000000
H     -2.75800000     -8.05600000      2.22300000
O     -9.89500000     -2.74500000     11.30300000
H     -9.94400000     -1.96200000     11.85100000
H     -9.46700000     -3.39800000     11.85800000
O     -4.45300000      2.78500000     10.74800000
H     -4.22500000      3.52000000     11.31700000
H     -3.91500000      2.06000000     11.06600000
O      7.85700000    -11.51500000     -2.89100000
H      8.40100000    -11.05700000     -2.25000000
H      7.85100000    -12.42500000     -2.59400000
O     -3.21400000     -3.85300000      2.63600000
H     -2.49800000     -3.38300000      3.06500000
H     -3.06000000     -4.77300000      2.85200000
O      4.78000000      1.94700000     17.96900000
H      4.56400000      2.36200000     17.13300000
H      5.50300000      1.35500000     17.76200000
O     14.53300000      6.33200000     -7.06300000
H     13.71500000      6.66900000     -7.42600000
H     14.34900000      5.41200000     -6.87000000
O      2.55200000     -5.33000000      5.99000000
H      2.25300000     -4.43800000      5.81900000
H      2.55900000     -5.75000000      5.13000000
O     11.45800000     -5.71100000     10.45300000
H     11.33200000     -4.76400000     10.39400000
H     11.78500000     -5.85400000     11.34100000
O      3.13100000      1.91000000      3.87500000
H      3.04500000      2.20100000      2.96700000
H      3.20400000      2.72000000      4.38000000
O    -11.34100000     12.43000000     -3.61300000
H    -11.71400000     12.93100000     -2.88800000
H    -11.45700000     12.99300000     -4.37800000
O    -13.17300000      6.31900000     -4.89400000
H    -12.98600000      7.19900000     -5.22000000
H    -12.32900000      5.86900000     -4.92100000
O      3.69300000      7.23500000     12.57600000
H      2.98900000      7.23200000     13.22500000
H      3.98200000      8.14700000     12.54100000
O     -0.02100000     10.10000000     12.68200000
H     -0.23200000      9.16900000     12.75300000
H     -0.24200000     10.32800000     11.77900000
O     -9.04400000      4.09400000     11.03200000
H     -9.58300000      4.65200000     11.59200000
H     -8.61200000      3.49200000     11.63700000
O     -7.23100000      7.15800000     -0.45400000
H     -7.72500000      6.70000000      0.22600000
H     -7.16900000      8.06000000     -0.13800000
O      5.62700000     -9.88500000     -3.16800000
H      6.34700000    -10.41900000     -2.83300000
H      5.00900000    -10.51800000     -3.53400000
O      3.75800000      9.12100000    -11.28900000
H      3.15000000      8.51300000    -11.70900000
H      4.14600000      8.61700000    -10.57400000
O     -4.33200000    -12.48100000      5.40900000
H     -5.23200000    -12.77900000      5.27200000
H     -3.96700000    -12.40700000      4.52700000
O     -5.85500000     -9.81100000    -11.25400000
H     -6.07100000    -10.38100000    -10.51600000
H     -4.89800000     -9.77600000    -11.25700000
O     -4.17500000      0.92300000    -15.68700000
H     -4.70000000      0.97500000    -14.88800000
H     -3.54200000      0.22600000    -15.51200000
O      1.80500000      1.92100000    -12.44600000
H      1.39000000      1.54900000    -11.66800000
H      1.50900000      1.36400000    -13.16500000
O     -2.60700000     11.38900000      2.13300000
H     -1.73900000     11.11200000      2.42700000
H     -2.78800000     10.84100000      1.37000000
O      3.57700000     10.21800000      1.25600000
H      3.19900000      9.77600000      0.49600000
H      4.36300000      9.71100000      1.46100000
O     12.61400000     12.23000000     -3.59700000
H     12.20000000     13.04400000     -3.88300000
H     12.61600000     12.28500000     -2.64200000
O     -0.44200000      0.95400000     12.50900000
H      0.25300000      1.06500000     13.15700000
H     -0.88900000      0.14900000     12.77200000
O     -6.59700000      3.34800000    -11.28100000
H     -6.42000000      2.82400000    -10.49900000
H     -6.60800000      4.25200000    -10.96700000
O     -9.02100000     10.30300000     -5.79000000
H     -9.69000000      9.68300000     -6.08100000
H     -9.23400000     10.47000000     -4.87100000
O     -6.96500000    -13.72500000      5.02400000
H     -7.54800000    -14.34400000      4.58400000
H     -7.44800000    -13.45400000      5.80500000
O     -7.43400000    -11.54900000     11.20400000
H     -6.80800000    -12.25300000     11.37600000
H     -8.09700000    -11.95100000     10.64100000
O      7.53300000     -2.89400000     -5.71400000
H      7.15600000     -3.61500000     -6.21800000
H      6.77900000     -2.36900000     -5.44600000
O      5.40100000      3.31500000     11.16300000
H      6.32000000      3.04700000     11.13300000
H      5.34300000      3.88200000     11.93300000
O     15.66100000      3.75600000      1.46900000
H     15.89100000      2.93700000      1.03100000
H     14.71500000      3.69900000      1.60200000
O     -5.00000000      0.61200000     -2.73000000
H     -4.36900000      0.18300000     -3.30700000
H     -4.82500000      0.24200000     -1.86500000
O     -9.99700000     10.00200000     10.09600000
H    -10.12200000     10.95000000     10.13400000
H     -9.08300000      9.89200000      9.83200000
O      2.04300000     -2.50800000     -7.67300000
H      1.68500000     -2.22400000     -6.83200000
H      1.80000000     -3.43200000     -7.73700000
O     -3.62600000     10.26800000     -0.40200000
H     -3.85000000     10.74400000     -1.20200000
H     -2.67700000     10.15000000     -0.45100000
O     -3.63500000      3.62900000      1.05600000
H     -3.63600000      3.51800000      0.10500000
H     -4.54400000      3.83200000      1.27400000
O     -4.02900000     11.90800000     11.51100000
H     -3.62300000     12.54200000     10.92000000
H     -4.91500000     11.79300000     11.16700000
O     10.28100000      4.93500000     -6.90800000
H      9.40500000      5.29500000     -6.76600000
H     10.19000000      4.38700000     -7.68700000
O     -0.38500000     16.70300000      3.00800000
H     -1.20900000     16.70200000      2.52100000
H     -0.64600000     16.83800000      3.91900000
O     -0.51000000      6.15600000     -2.68900000
H     -1.25300000      5.82600000     -2.18400000
H     -0.15700000      5.38300000     -3.12900000
O     -7.20200000      6.08700000    -10.81200000
H     -8.11400000      6.04800000    -11.09900000
H     -6.75800000      6.59000000    -11.49500000
O      3.23300000     10.31600000     -7.49300000
H      2.52100000     10.32100000     -6.85300000
H      3.08000000     11.09500000     -8.02800000
O     10.81900000     -9.91300000     10.11000000
H     11.42600000     -9.65100000     10.80200000
H     11.29000000    -10.58800000      9.62100000
O     -4.81300000     16.34200000     -6.54800000
H     -4.24900000     16.10000000     -5.81300000
H     -5.59200000     15.79700000     -6.44200000
O      3.40000000     14.53100000      6.61600000
H      2.61400000     14.53800000      6.07000000
H      3.32900000     15.32400000      7.14700000
O     -6.65800000     12.18800000     10.48600000
H     -7.03700000     12.70600000      9.77600000
H     -7.18800000     11.39000000     10.50900000
O      3.94800000     -1.32200000     -1.15900000
H      4.36000000     -0.56600000     -0.74100000
H      3.02400000     -1.08100000     -1.23400000
O      8.79400000      4.60000000     14.29900000
H      9.74500000      4.71300000     14.32000000
H      8.62500000      3.88700000     14.91500000
O     10.27300000     -2.92400000      8.88700000
H     11.10800000     -2.85600000      8.42400000
H      9.72000000     -3.44700000      8.30700000
O     17.32300000      4.04200000      3.67700000
H     16.60600000      4.04300000      3.04200000
H     17.39600000      3.12900000      3.95400000
O     -3.76500000      9.41900000     12.76800000
H     -3.76800000     10.18700000     12.19600000
H     -2.85500000      9.33500000     13.05200000
O     -8.57100000     -4.99000000    -13.98400000
H     -8.09900000     -4.16800000    -13.84500000
H     -8.80200000     -5.28400000    -13.10300000
O     13.28000000    -11.50300000      1.71400000
H     13.92700000    -11.93600000      2.27100000
H     13.76600000    -10.80000000      1.28300000
O     -7.77200000     -3.74900000     -8.76300000
H     -7.63400000     -3.72700000     -7.81600000
H     -8.30900000     -2.97700000     -8.94400000
O     -9.22500000     -6.45100000    -11.54600000
H     -9.82300000     -6.25300000    -10.82500000
H     -9.50200000     -7.31200000    -11.85700000
O     -5.57900000     -7.31500000    -12.44100000
H     -5.96000000     -6.63800000    -11.88100000
H     -5.94200000     -8.13500000    -12.10500000
O      9.80300000     -5.26100000      5.73200000
H      8.97900000     -5.36000000      5.25500000
H     10.26800000     -6.08400000      5.58000000
O     -3.53500000    -18.29100000     -0.34200000
H     -4.33100000    -17.98500000      0.09200000
H     -3.34600000    -17.62000000     -0.99800000
O     13.69600000     -0.48200000      0.46000000
H     13.61300000     -0.49100000     -0.49300000
H     13.13600000      0.24100000      0.74200000
O    -10.97300000      3.99000000     -7.39700000
H    -10.98500000      3.75300000     -6.46900000
H    -11.89500000      4.10400000     -7.62700000
O     -5.49900000      0.56300000     -9.82000000
H     -4.74100000      1.09500000     -9.57900000
H     -5.47000000     -0.18100000     -9.21800000
O     10.47900000    -10.91300000     -8.56900000
H     10.80800000    -10.80600000     -9.46100000
H     10.13000000    -11.80400000     -8.54800000
O     -8.81300000    -14.75100000      3.39500000
H     -9.75100000    -14.91200000      3.49000000
H     -8.75800000    -13.98000000      2.83000000
O     14.09300000      0.98600000     11.33200000
H     13.66500000      0.19200000     11.65400000
H     13.73900000      1.68700000     11.87900000
O    -15.07300000     -5.06300000     -8.15000000
H    -14.51000000     -5.76700000     -8.47200000
H    -14.46800000     -4.43300000     -7.75800000
O     -2.23400000     14.50500000     -3.80000000
H     -2.15700000     13.83700000     -3.12000000
H     -3.17400000     14.67800000     -3.86100000
O     14.11900000     -3.08700000     -6.44300000
H     14.69600000     -3.83400000     -6.60400000
H     14.30200000     -2.83300000     -5.53900000
O      7.12000000     -3.41300000      4.76600000
H      7.32700000     -4.34300000      4.67200000
H      6.64500000     -3.19200000      3.96500000
O    -11.24500000     -4.68800000     -7.74200000
H    -11.00300000     -5.52900000     -8.13100000
H    -11.00400000     -4.04000000     -8.40400000
O     -1.43700000     -5.23800000      6.00000000
H     -1.68500000     -5.15500000      6.92000000
H     -2.26400000     -5.39200000      5.54200000
O     16.71300000     -6.43400000      1.94000000
H     16.95500000     -5.88700000      2.68700000
H     16.95100000     -5.91200000      1.17300000
O     -8.15200000     10.07700000     -0.59000000
H     -7.33500000     10.38100000     -0.19400000
H     -8.83200000     10.34700000      0.02600000
O     -6.92500000      2.38900000     11.80300000
H     -6.02700000      2.49900000     11.48900000
H     -6.83900000      2.31500000     12.75400000
O      8.50100000    -11.96200000      5.58600000
H      8.93000000    -12.80800000      5.71500000
H      8.41700000    -11.87800000      4.63600000
O    -14.07800000      0.75400000      3.40100000
H    -14.23100000      0.32900000      4.24600000
H    -13.33000000      0.28700000      3.03000000
O     11.30500000     -9.11400000     -6.59900000
H     11.18300000     -9.84100000     -7.21000000
H     10.46600000     -9.04100000     -6.14300000
O      7.21900000    -12.51700000     -6.39500000
H      6.51400000    -13.08800000     -6.70200000
H      7.33900000    -12.75700000     -5.47700000
O      0.67500000    -17.84600000     -1.05000000
H      1.09200000    -18.55000000     -0.55400000
H      0.54700000    -17.14500000     -0.41000000
O      3.54300000     -0.53600000     14.44900000
H      3.35400000      0.01200000     15.21000000
H      2.83300000     -0.34800000     13.83600000
O      1.79400000    -10.99300000     11.05400000
H      2.57000000    -10.70000000     11.53200000
H      1.28900000    -10.19400000     10.90500000
O      7.43800000      6.10000000      4.35600000
H      7.86200000      5.48800000      4.95700000
H      6.98600000      5.54100000      3.72400000
O     -7.81000000     -9.78800000     -3.72300000
H     -7.44000000     -9.05800000     -4.22000000
H     -8.65800000     -9.46600000     -3.41800000
O     13.31800000      5.70000000      0.66400000
H     14.18500000      5.65200000      0.26000000
H     12.72200000      5.37200000     -0.01000000
O     10.61800000      1.23700000     11.62200000
H      9.75000000      1.64000000     11.60900000
H     11.20700000      1.92800000     11.32000000
O      8.05700000     -1.56700000     -7.90300000
H      8.07700000     -2.12100000     -7.12300000
H      7.45100000     -2.01100000     -8.49600000
O    -14.44200000      8.10000000      6.08700000
H    -14.64400000      8.34200000      6.99000000
H    -15.28000000      8.16000000      5.62900000
O    -14.14400000      1.39300000     -0.47600000
H    -13.75200000      2.26200000     -0.39600000
H    -13.64800000      0.96900000     -1.17600000
O      1.81800000     -9.31300000     -5.15300000
H      2.64500000     -9.72400000     -5.40500000
H      2.07700000     -8.49500000     -4.72900000
O     10.44600000     -2.16400000     11.50600000
H     10.35300000     -3.05600000     11.17300000
H     10.11900000     -1.60900000     10.79800000
O     -6.87900000      8.15700000    -12.78700000
H     -7.47000000      8.04500000    -13.53200000
H     -6.27400000      8.84500000    -13.06300000
O    -13.53600000      6.23100000     -2.02000000
H    -13.73900000      5.82000000     -2.86000000
H    -12.77500000      6.78400000     -2.20100000
O      4.04600000     -5.69100000     14.73900000
H      3.31200000     -6.16200000     15.13400000
H      3.70700000     -4.81100000     14.57700000
O    -12.37100000    -11.69500000      5.50400000
H    -13.31400000    -11.75300000      5.65700000
H    -11.97600000    -12.06100000      6.29500000
O    -16.95900000     -3.32200000      3.06300000
H    -16.22600000     -3.80400000      2.68200000
H    -16.66500000     -3.09700000      3.94600000
O    -13.37000000      3.94200000      0.13200000
H    -13.56200000      4.62600000     -0.50900000
H    -12.62100000      4.27900000      0.62500000
O     -8.41200000     -8.51700000      3.22900000
H     -8.51600000     -8.08300000      2.38200000
H     -9.27100000     -8.90000000      3.40800000
O     -0.86600000      3.53700000      3.02000000
H     -0.43800000      2.70500000      3.22200000
H     -1.54600000      3.30900000      2.38500000
O     -2.68600000     -1.82500000    -15.24300000
H     -2.98200000     -1.90200000    -14.33600000
H     -3.32900000     -2.32400000    -15.74700000
O    -13.75600000      1.28600000     -3.65100000
H    -14.53100000      0.88400000     -4.04400000
H    -13.03700000      0.70000000     -3.88600000
O    -11.64200000     10.01500000     -4.20500000
H    -11.82800000     10.92200000     -3.96000000
H    -11.04100000      9.70400000     -3.52900000
O      7.18800000     -1.81600000    -14.57200000
H      6.36500000     -2.24400000    -14.33600000
H      7.34000000     -2.07200000    -15.48100000
O     -7.05000000     -1.26000000     10.38500000
H     -6.62200000     -0.85000000     11.13700000
H     -6.76900000     -0.73800000      9.63400000
O     10.24500000     -5.90000000     -1.18300000
H      9.98600000     -5.43000000     -0.39000000
H     10.49100000     -5.21100000     -1.80000000
O     -4.91000000     15.24100000     -3.99000000
H     -5.31200000     14.37900000     -3.87500000
H     -4.73800000     15.54600000     -3.09900000
O     -4.68600000      8.76700000     -5.70600000
H     -5.05400000      8.21500000     -5.01600000
H     -5.42700000      8.95600000     -6.28200000
O     -8.51400000    -11.22100000     -6.77700000
H     -8.45000000    -10.47400000     -6.18200000
H     -7.67300000    -11.23700000     -7.23300000
O      5.29300000     -7.85600000    -13.48000000
H      5.28600000     -8.81300000    -13.47800000
H      4.64900000     -7.61000000    -12.81600000
O    -15.24600000     -3.05700000     -1.73800000
H    -14.62200000     -3.19000000     -1.02500000
H    -14.82000000     -3.44100000     -2.50500000
O      5.07900000    -15.78600000     -0.81100000
H      4.33000000    -15.51200000     -1.34000000
H      4.92800000    -16.71700000     -0.64700000
O     -4.18900000      3.15900000     -1.62000000
H     -4.58200000      2.34800000     -1.94300000
H     -3.86700000      3.59900000     -2.40700000
O     -0.26900000     -8.62700000     -6.61300000
H      0.09600000     -7.85100000     -7.03700000
H      0.36700000     -8.85000000     -5.93300000
O     -8.58400000     -1.01000000     -8.22300000
H     -7.70400000     -0.85900000     -8.56600000
H     -8.58000000     -0.59200000     -7.36200000
O     -2.75300000    -11.22000000     -2.99500000
H     -1.90600000    -10.84400000     -2.75500000
H     -3.37100000    -10.83300000     -2.37500000
O     -4.47600000     -2.36900000      0.90500000
H     -5.03500000     -1.74500000      1.36800000
H     -4.17200000     -2.96800000      1.58700000
O     -3.22300000      0.36900000    -12.64500000
H     -3.21000000     -0.46000000    -12.16700000
H     -4.15100000      0.59900000    -12.70100000
O     -1.10700000     -5.85100000     13.79900000
H     -0.78900000     -6.37800000     14.53200000
H     -0.74200000     -4.98000000     13.95500000
O     -1.91500000      3.41200000    -14.49200000
H     -2.40800000      2.61300000    -14.30300000
H     -1.38100000      3.19000000    -15.25500000
O     -2.04200000     -2.67400000     -3.94900000
H     -2.63200000     -2.98900000     -3.26400000
H     -1.22500000     -3.14900000     -3.79900000
O      5.17100000     -2.32600000      2.90000000
H      4.38300000     -2.67600000      2.48500000
H      4.84800000     -1.65700000      3.50300000
O      0.87600000     -4.05900000     -3.74500000
H      1.39600000     -4.05700000     -2.94100000
H      1.20100000     -3.31000000     -4.24300000
O      4.26200000      1.57800000    -14.69500000
H      4.05200000      1.00600000    -13.95800000
H      4.07200000      1.04900000    -15.47000000
O      0.23600000     14.02200000    -10.54200000
H     -0.10000000     13.64300000    -11.35400000
H      0.55600000     14.88800000    -10.79500000
O     -9.05900000     -2.83000000     -0.24700000
H     -8.74400000     -2.44100000      0.56900000
H     -8.49400000     -2.45800000     -0.92400000
O     12.24400000      7.58200000      6.51000000
H     11.54600000      8.11600000      6.89000000
H     12.07100000      7.59800000      5.56900000
O      4.49300000      1.37100000     -0.25300000
H      5.22700000      1.45600000     -0.86100000
H      4.82300000      1.72900000      0.57100000
O     10.81500000      9.45600000      7.81800000
H     10.10100000      9.84400000      7.31300000
H     11.53900000     10.07400000      7.72300000
O     -6.42800000     -6.67500000      1.31500000
H     -6.34400000     -5.83600000      1.76900000
H     -5.81300000     -7.25400000      1.76600000
O    -13.95800000     -6.26900000     -2.96200000
H    -14.14900000     -6.61300000     -3.83500000
H    -14.29500000     -6.93600000     -2.36400000
O      8.47700000      0.34400000      4.66300000
H      8.61700000     -0.37500000      5.27800000
H      8.94400000      1.08500000      5.05000000
O      5.72300000     -1.90600000      6.64600000
H      6.40200000     -2.10000000      5.99900000
H      5.21700000     -2.71500000      6.71100000
O      1.82600000    -12.41500000      0.69600000
H      1.96500000    -11.48600000      0.88100000
H      1.89000000    -12.84200000      1.55000000
O     17.72800000      0.27500000     -2.90000000
H     17.01300000      0.31500000     -3.53500000
H     17.41900000     -0.33500000     -2.23000000
O      3.00700000      6.18600000     -1.99700000
H      3.80100000      5.94400000     -2.47300000
H      2.42900000      6.55500000     -2.66500000
O     10.86700000    -12.70500000     -3.56700000
H     11.44000000    -12.58800000     -2.81000000
H     10.28500000    -11.94500000     -3.54700000
O     -2.22800000     -3.45500000     -7.15700000
H     -1.82800000     -4.32500000     -7.15300000
H     -2.19800000     -3.17400000     -6.24300000
O     12.40500000     -7.98400000     -1.08200000
H     12.81600000     -7.59500000     -0.30900000
H     11.64300000     -7.43000000     -1.25100000
O     -1.76500000    -12.65400000     -8.76800000
H     -0.82100000    -12.80000000     -8.82600000
H     -2.07500000    -12.73100000     -9.67000000
O     -6.69900000    -11.86900000     -8.95200000
H     -6.06000000    -11.57500000     -8.30200000
H     -6.21600000    -12.48800000     -9.49900000
O     -7.61800000      6.49400000      5.25900000
H     -8.05200000      5.66600000      5.05400000
H     -8.12900000      6.86000000      5.98100000
O     -4.28300000     -8.55500000      5.28000000
H     -4.85500000     -9.07500000      5.84500000
H     -3.39700000     -8.81600000      5.53100000
O     -8.07500000      9.32000000      2.62100000
H     -7.73900000      9.93500000      3.27300000
H     -7.29200000      8.97500000      2.19100000
O     -7.41200000      3.39400000      0.45200000
H     -8.12200000      2.77200000      0.60900000
H     -7.62000000      4.14200000      1.01100000
O      8.29900000     -9.72000000    -12.50600000
H      8.83700000     -9.15300000    -11.95300000
H      8.32200000     -9.30500000    -13.36800000
O     -4.45800000      6.39600000     15.19500000
H     -4.31000000      5.78200000     15.91400000
H     -4.00100000      7.19300000     15.46200000
O      7.77000000     -4.99700000      0.72400000
H      8.64500000     -5.17500000      1.07100000
H      7.54600000     -4.13300000      1.07100000
O     -5.45200000    -16.93900000      1.22700000
H     -6.05200000    -17.20500000      1.92400000
H     -4.88100000    -16.28900000      1.63700000
O      5.85500000     11.14100000     -7.08700000
H      6.31700000     10.52000000     -6.52400000
H      5.04500000     10.69000000     -7.32600000
O      5.45700000      5.90700000     -3.56400000
H      6.05500000      5.23800000     -3.89700000
H      6.02800000      6.62400000     -3.29000000
O      4.77300000    -12.71200000     -2.66800000
H      5.51400000    -13.14300000     -3.09500000
H      4.09600000    -13.38700000     -2.62200000
O     -4.10800000     11.25800000     -3.23900000
H     -4.96200000     11.48800000     -3.60700000
H     -3.52800000     11.20200000     -3.99800000
O      2.61400000      2.21500000     -2.47300000
H      2.44600000      1.31900000     -2.18400000
H      3.56800000      2.27300000     -2.53000000
O      4.92000000     -1.41700000     -5.54800000
H      4.98500000     -1.89600000     -6.37500000
H      5.10900000     -0.50800000     -5.78200000
O     -0.14600000      3.51800000     16.32300000
H     -0.31800000      3.50400000     17.26500000
H     -1.01500000      3.51000000     15.92200000
O      7.50900000     -7.58200000     -9.15200000
H      7.70000000     -8.45900000     -9.48500000
H      7.66300000     -7.64500000     -8.20900000
O      7.63800000     -7.72600000      0.55200000
H      7.67100000     -6.88400000      1.00600000
H      8.10000000     -8.33000000      1.13300000
O     -6.57400000      5.54000000     13.80800000
H     -5.72400000      5.73400000     14.20100000
H     -6.76800000      4.64400000     14.08400000
O     -5.64600000     -8.77500000      2.98500000
H     -5.27600000     -8.78700000      3.86700000
H     -6.59300000     -8.81200000      3.12100000
O     -2.55800000     14.21000000      1.54800000
H     -1.99900000     14.19100000      0.77100000
H     -2.46100000     13.34000000      1.93400000
O     -1.71500000     -9.24500000      6.14700000
H     -1.48600000     -8.70400000      5.39100000
H     -1.02800000     -9.06400000      6.78800000
O     -6.08000000      6.63100000      3.02400000
H     -5.18000000      6.80400000      3.30100000
H     -6.58400000      6.62500000      3.83800000
O      5.43400000    -11.63900000     -0.24500000
H      4.99300000    -10.83200000      0.02200000
H      5.07300000    -11.83500000     -1.11000000
O      0.78700000    -14.13200000     -1.78500000
H      1.08900000    -13.43700000     -1.20000000
H      0.09200000    -14.57100000     -1.29500000
O     12.88700000      4.09100000     -6.49500000
H     12.10200000      4.61100000     -6.66700000
H     12.64300000      3.19900000     -6.74100000
O     -4.61900000     -4.98600000    -15.68900000
H     -3.70900000     -5.25700000    -15.81700000
H     -4.71600000     -4.20600000    -16.23500000
O     12.88700000     -1.37100000     12.21500000
H     13.43400000     -1.72500000     11.51400000
H     11.99000000     -1.47800000     11.89700000
O      2.80200000      7.56300000      2.54600000
H      2.71700000      7.76900000      3.47700000
H      3.58400000      8.03900000      2.26600000
O      4.28300000      9.66600000     13.35800000
H      5.15800000      9.87400000     13.03000000
H      4.20900000     10.16400000     14.17300000
O     -5.83600000     -7.91500000     14.97600000
H     -6.46100000     -7.46100000     14.41200000
H     -5.18600000     -7.24900000     15.19900000
O     -9.10800000      8.05800000      7.10400000
H     -9.65800000      8.79500000      6.83900000
H     -9.56200000      7.67800000      7.85600000
O      4.46100000     -3.56400000     -3.89700000
H      4.69300000     -2.99100000     -4.62700000
H      5.19400000     -4.17700000     -3.83100000
O      3.15500000      3.19700000     15.97800000
H      2.49700000      3.64900000     15.45000000
H      2.82900000      3.26600000     16.87600000
O      6.54700000      1.00200000    -11.69800000
H      7.46400000      0.79800000    -11.88400000
H      6.05300000      0.32600000    -12.16100000
O      0.25400000     -7.56800000     -1.11000000
H     -0.28000000     -6.91200000     -0.66200000
H      0.33200000     -7.24200000     -2.00700000
O     -9.35000000      7.03200000     -2.35100000
H     -9.88800000      7.39100000     -1.64500000
H     -8.46300000      7.01800000     -1.99300000
O     13.26900000     -0.13700000      4.24000000
H     13.77800000      0.39800000      4.84900000
H     13.92200000     -0.51400000      3.64900000
O     -2.98700000     16.35800000     -8.49400000
H     -3.72100000     16.70400000     -7.98500000
H     -2.69700000     15.58900000     -8.00300000
O     14.44600000     -5.03000000      7.56600000
H     14.25100000     -5.44600000      6.72700000
H     14.02400000     -5.59200000      8.21600000
O     -3.23600000    -14.20800000     -6.70900000
H     -3.27100000    -13.47300000     -6.09700000
H     -2.96100000    -13.81600000     -7.53800000
O     -7.62400000    -12.71600000      7.90000000
H     -8.32700000    -12.20600000      7.49800000
H     -8.07400000    -13.32400000      8.48700000
O     -8.12900000      4.32100000     -5.14300000
H     -8.28300000      4.01100000     -6.03500000
H     -7.66600000      3.60100000     -4.71500000
O     16.55800000     -1.07100000     -0.76700000
H     15.60900000     -1.12600000     -0.88300000
H     16.67600000     -0.44200000     -0.05500000
O     -9.77300000     -5.15700000     -1.48700000
H     -9.47700000     -4.32200000     -1.12400000
H    -10.38800000     -4.91200000     -2.17900000
O     -7.69600000     -2.21700000    -13.88900000
H     -7.38300000     -1.68700000    -14.62100000
H     -7.03700000     -2.09600000    -13.20600000
O     -2.35400000     -9.31600000      0.65500000
H     -2.57500000     -8.70300000     -0.04600000
H     -3.00200000    -10.01600000      0.57500000
O     -8.16100000      0.09500000      5.93600000
H     -8.66900000      0.89900000      6.04200000
H     -7.54400000      0.10300000      6.66800000
O     -4.90600000      1.82700000     17.08200000
H     -4.75800000      1.01700000     16.59300000
H     -4.54200000      1.65300000     17.95000000
O     -7.52000000     -7.72600000     -8.26600000
H     -7.27400000     -7.06800000     -8.91600000
H     -8.14700000     -8.28900000     -8.72100000
O      0.12500000      8.84200000    -13.44200000
H      0.31800000      8.45600000    -12.58800000
H      0.90500000      8.66400000    -13.96700000
O     -0.77600000     -0.67800000     -5.49300000
H      0.14600000     -0.47700000     -5.33200000
H     -1.05500000     -1.16300000     -4.71700000
O     14.74000000     -2.27000000     -3.97300000
H     15.00600000     -1.38000000     -4.20600000
H     14.14700000     -2.15700000     -3.23100000
O    -12.13700000      0.38900000    -11.12100000
H    -11.60400000     -0.34300000    -11.43100000
H    -11.82900000      0.54800000    -10.22900000
O     14.42900000      2.03900000      8.67400000
H     15.14700000      2.60900000      8.95100000
H     14.20500000      1.53900000      9.45900000
O     14.31500000      9.50800000     -3.45300000
H     14.94400000      8.85100000     -3.75300000
H     14.44500000     10.25100000     -4.04300000
O      0.41300000      1.81100000      4.97900000
H      1.15900000      2.08200000      4.44300000
H      0.80100000      1.30300000      5.69100000
O     -5.68300000      1.86500000    -13.73000000
H     -5.79800000      2.69800000    -13.27400000
H     -6.53600000      1.43600000    -13.66600000
O     -3.18000000     -8.52800000     -9.44200000
H     -3.47700000     -9.35500000     -9.06200000
H     -2.44100000     -8.77300000    -10.00000000
O     -6.04700000    -10.83500000     -1.46600000
H     -6.78500000    -10.80300000     -0.85600000
H     -6.37400000    -10.41100000     -2.25900000
O      1.79100000     -6.73600000     16.15700000
H      2.08300000     -6.81000000     17.06600000
H      1.34900000     -7.56500000     15.98000000
O    -10.71500000     -9.79600000     -0.20500000
H    -10.96400000     -8.95400000      0.17500000
H    -11.25300000    -10.43700000      0.25900000
O      4.63200000      4.60800000     13.51500000
H      4.37800000      5.41800000     13.07200000
H      3.84300000      4.06700000     13.49600000
O     -9.81400000     12.42000000      0.85000000
H    -10.48800000     12.85600000      0.32800000
H     -9.26900000     13.13400000      1.18100000
O      7.07400000     11.70800000      0.38000000
H      7.93900000     11.47100000      0.04500000
H      7.22800000     11.94300000      1.29500000
O     -5.85200000    -14.80400000     -5.74500000
H     -5.01000000    -14.76500000     -6.19900000
H     -5.81200000    -14.09500000     -5.10400000
O      0.63500000    -15.35300000      7.93900000
H      1.07800000    -14.76500000      7.32700000
H     -0.27500000    -15.05700000      7.93900000
O     11.02500000     -7.92000000      2.92000000
H     10.26700000     -8.46900000      3.12000000
H     10.65700000     -7.15500000      2.47800000
O     -0.84800000    -11.45600000     -0.62200000
H     -1.11900000    -10.68700000     -0.11900000
H     -0.01700000    -11.19900000     -1.02100000
O      3.31900000     -9.79700000      7.86800000
H      3.76700000    -10.48100000      7.37200000
H      4.02500000     -9.28100000      8.25800000
O     -5.58600000     -1.90500000     -8.38300000
H     -5.12400000     -1.83500000     -7.54700000
H     -6.09100000     -2.71400000     -8.31100000
O      1.09100000      1.22800000     15.26400000
H      0.71100000      1.95000000     15.76400000
H      1.90600000      1.58400000     14.91000000
O     -1.42900000    -14.19500000      0.25300000
H     -0.76600000    -14.47000000      0.88600000
H     -1.29000000    -13.25300000      0.15400000
O      5.98000000    -13.52700000      5.33600000
H      6.03800000    -14.43000000      5.02400000
H      6.87700000    -13.30100000      5.58100000
O     -7.81700000     -0.00200000    -12.07900000
H     -7.55400000      0.67700000    -11.45800000
H     -7.20900000     -0.72300000    -11.91700000
O      0.67700000      4.37300000    -12.85600000
H      1.20800000      3.59300000    -12.69200000
H     -0.15800000      4.03100000    -13.17400000
O      0.64100000      8.31700000      8.08300000
H     -0.10100000      8.22800000      8.68100000
H      1.00300000      7.43300000      8.01900000
O      4.19700000      0.09800000     -8.86800000
H      3.71100000     -0.31200000     -8.15300000
H      3.61800000      0.79200000     -9.18300000
O      6.08400000     10.92500000      4.31400000
H      6.60500000     10.13300000      4.44700000
H      5.17700000     10.61700000      4.31100000
O    -10.31300000      2.01700000      4.02900000
H    -10.80200000      1.23000000      3.78800000
H    -10.97000000      2.71300000      4.04200000
O      5.93100000     -2.70000000     12.02400000
H      5.58600000     -3.53200000     12.34600000
H      6.36900000     -2.92400000     11.20300000
O     -0.45800000     -1.05800000    -16.56900000
H     -0.37800000     -1.95400000    -16.89500000
H     -1.15100000     -1.10400000    -15.91100000
O     -1.40800000      0.00200000     -7.87500000
H     -1.34300000     -0.16000000     -6.93400000
H     -2.18700000      0.55000000     -7.97000000
O      5.73800000     10.44200000     -1.70200000
H      4.92400000     10.94300000     -1.75500000
H      6.27700000     10.92600000     -1.07700000
O    -16.69000000      1.55400000      0.30300000
H    -15.76200000      1.62900000      0.08200000
H    -16.88900000      2.35800000      0.78300000
O     18.03100000     -1.65500000      3.21200000
H     18.41600000     -1.54200000      2.34400000
H     17.12900000     -1.92700000      3.04100000
O      4.05500000    -15.90900000      1.59300000
H      4.23200000    -15.66000000      0.68600000
H      3.76200000    -15.09900000      2.01000000
O     -0.11000000     16.44700000     -4.20000000
H     -0.84400000     15.83500000     -4.24300000
H      0.19000000     16.52600000     -5.10500000
O      1.43600000     -6.81200000     -3.51700000
H      2.36300000     -7.03900000     -3.59300000
H      1.42300000     -5.85500000     -3.52200000
O      9.53800000     15.26400000      2.89000000
H      8.92500000     15.32900000      2.15800000
H     10.29200000     15.78700000      2.61800000
O     15.85700000      6.04800000     -0.32000000
H     16.40100000      6.83100000     -0.23200000
H     16.10200000      5.50200000      0.42700000
O     -1.12300000     -0.22800000     16.87000000
H     -0.47800000      0.21000000     16.31400000
H     -0.60200000     -0.78500000     17.44800000
O      9.16100000      7.40100000     13.18400000
H      9.82300000      6.72200000     13.31300000
H      8.64300000      7.38700000     13.98900000
O     -5.33400000      3.70100000     -7.02200000
H     -4.63900000      4.26700000     -7.35800000
H     -6.12800000      4.01600000     -7.45400000
O      7.44300000     -0.20000000      9.70000000
H      7.25900000     -0.95700000      9.14300000
H      6.60300000      0.00500000     10.11100000
O     11.28300000    -10.91600000      4.09700000
H     11.53700000    -11.77500000      4.43600000
H     11.74900000    -10.84000000      3.26500000
O      5.28800000     -3.49800000     -0.30400000
H      4.86900000     -2.65600000     -0.48200000
H      5.30900000     -3.93800000     -1.15400000
O     10.33300000      2.47100000      5.35500000
H     10.72800000      2.42800000      4.48400000
H     10.97000000      2.95200000      5.88300000
O      2.37600000      8.51100000    -15.24700000
H      3.31100000      8.58000000    -15.43900000
H      2.21900000      7.57100000    -15.15000000
O      0.00500000    -16.37000000      1.36700000
H     -0.66900000    -16.91900000      1.76700000
H      0.82500000    -16.67700000      1.75300000
O     -5.93600000     -3.53600000     -3.35200000
H     -6.04700000     -4.47600000     -3.49300000
H     -6.81900000     -3.21500000     -3.16900000
O     12.41200000      2.73600000    -12.09900000
H     12.39800000      1.86400000    -12.49300000
H     13.33800000      2.98000000    -12.08900000
O     -0.68300000     10.99400000     10.24500000
H     -1.23900000     11.77000000     10.17400000
H     -0.99100000     10.41300000      9.55000000
O      6.32500000      5.40100000      1.87400000
H      5.82800000      5.35400000      1.05700000
H      7.23100000      5.23400000      1.61200000
O     -0.83400000     -7.88400000      3.97400000
H     -1.56000000     -7.54900000      3.44800000
H     -0.53500000     -7.12800000      4.48000000
O     -2.24300000      9.03200000    -14.53700000
H     -2.23300000      8.25600000    -15.09800000
H     -1.34700000      9.10200000    -14.20900000
O     -2.83800000     -2.36200000    -12.05500000
H     -3.33300000     -3.16100000    -12.23500000
H     -2.57900000     -2.44200000    -11.13700000
O     -4.23400000     -6.00600000    -10.27300000
H     -3.96100000     -6.72300000     -9.70000000
H     -5.15800000     -6.18000000    -10.45200000
O      6.81600000    -14.36500000     -4.31700000
H      5.99700000    -14.62100000     -4.74100000
H      7.21500000    -15.19100000     -4.04700000
O     10.31700000     -2.74200000     -0.36900000
H      9.64900000     -2.05600000     -0.38700000
H     10.65900000     -2.71900000      0.52400000
O      0.90500000      5.08800000     -8.95800000
H      1.48600000      5.08400000     -9.71900000
H      0.15500000      5.61600000     -9.23200000
O     -4.62700000     -9.68400000     12.05000000
H     -4.38200000    -10.56100000     12.34300000
H     -5.50000000     -9.54300000     12.41700000
O     -0.92700000     10.44100000     -0.15800000
H     -0.48400000     10.64600000      0.66500000
H     -0.30200000     10.69600000     -0.83600000
O    -11.73800000     -9.92400000     -8.32200000
H    -10.89000000     -9.81800000     -8.75400000
H    -12.04400000    -10.78600000     -8.60300000
O     -1.65000000     -5.00900000     -9.81800000
H     -2.60200000     -5.02000000     -9.91600000
H     -1.45100000     -4.12500000     -9.50900000
O      5.78800000     -5.43700000     12.34900000
H      4.97000000     -5.77300000     11.98300000
H      5.81500000     -5.78900000     13.23900000
O     -7.94700000      5.76500000    -15.08400000
H     -7.21400000      5.19300000    -15.31200000
H     -8.25000000      5.44000000    -14.23700000
O    -10.29100000     12.37400000      5.88600000
H    -10.54700000     11.60700000      5.37500000
H    -10.04500000     13.02700000      5.23000000
O      7.01200000      3.94300000     -4.44300000
H      7.34600000      4.60900000     -5.04300000
H      7.57600000      3.18400000     -4.58900000
O      8.80800000     -2.44100000     13.69800000
H      7.86400000     -2.55500000     13.80800000
H      8.90500000     -2.08000000     12.81700000
O      2.03000000    -10.62000000      5.22100000
H      2.84200000    -10.76500000      4.73500000
H      1.45600000    -10.17200000      4.59900000
O    -12.69900000     -6.57800000      7.08900000
H    -12.11700000     -7.31700000      6.90900000
H    -13.19100000     -6.84400000      7.86600000
O     -4.11300000     -5.57000000      4.97000000
H     -4.07300000     -6.36100000      5.50700000
H     -5.02700000     -5.51600000      4.69100000
O     -8.44700000      8.31600000     -9.07000000
H     -8.98000000      8.95100000     -9.54900000
H     -8.05400000      7.77100000     -9.75100000
O     11.00300000     -7.85700000      5.69400000
H     11.04000000     -7.40400000      4.85200000
H     11.66600000     -8.54400000      5.62500000
O     -3.56200000      2.92500000    -17.27600000
H     -2.91100000      2.50100000    -17.83500000
H     -3.70500000      2.30400000    -16.56100000
O     -2.29900000     -9.21000000     15.74300000
H     -2.79200000     -9.48500000     14.97100000
H     -2.96800000     -8.92100000     16.36400000
O    -13.79500000     -1.05500000      5.40000000
H    -13.14600000     -1.63900000      5.00600000
H    -13.36600000     -0.71500000      6.18500000
O      5.38000000     13.09600000     -4.44500000
H      6.28700000     12.79200000     -4.41200000
H      4.89900000     12.47400000     -3.90000000
O      1.81800000     11.75100000     13.40600000
H      1.01800000     11.23700000     13.29600000
H      2.51300000     11.18900000     13.06300000
O      8.25000000     -4.62600000    -15.11100000
H      8.29700000     -3.80100000    -14.62900000
H      7.81100000     -4.40000000    -15.93100000
O     -8.03100000    -12.51900000      1.72600000
H     -8.73300000    -12.60300000      1.08100000
H     -7.26000000    -12.88000000      1.28900000
O    -10.66700000      5.84500000     12.71300000
H    -10.52000000      6.71900000     13.07500000
H    -10.56000000      5.25600000     13.46000000
O      7.93100000     13.41400000      7.25000000
H      8.04900000     14.14000000      6.63800000
H      7.06700000     13.06100000      7.04100000
O     -7.49100000      1.50600000     -6.11300000
H     -7.79200000      1.04700000     -5.32900000
H     -6.53600000      1.45700000     -6.06700000
O     -2.69000000     17.16600000      1.68600000
H     -2.55300000     17.74900000      0.93900000
H     -2.59900000     16.28500000      1.32200000
O     -5.88600000     -7.79000000     -1.11700000
H     -5.86200000     -7.10500000     -0.44900000
H     -6.69700000     -8.26800000     -0.94200000
O     14.46200000     -6.08100000      4.74100000
H     15.39100000     -6.08000000      4.51100000
H     14.10600000     -6.85100000      4.29700000
O     13.32700000     -6.17700000      0.86700000
H     14.15800000     -6.33500000      0.41900000
H     13.53900000     -5.53400000      1.54400000
O     -6.46400000     -0.61900000     13.08700000
H     -5.70200000     -0.27200000     12.62300000
H     -6.16600000     -0.72500000     13.99100000
O      5.14900000      7.46700000      6.89400000
H      5.75400000      6.85200000      6.48000000
H      5.31100000      7.36700000      7.83200000
O      2.39800000      5.07300000    -11.08600000
H      1.77000000      4.91800000    -11.79200000
H      3.24400000      5.14000000    -11.52900000
O      5.19000000      1.82800000     14.68200000
H      4.46200000      2.45000000     14.69100000
H      4.99300000      1.23900000     13.95500000
O     -7.31300000      3.84000000     -2.40000000
H     -7.10400000      3.90700000     -1.46800000
H     -6.47900000      3.99400000     -2.84400000
O      5.73900000      4.50500000     16.70400000
H      5.14700000      4.53300000     15.95200000
H      6.54900000      4.13200000     16.35700000
O     -6.54400000      9.34400000     13.29100000
H     -6.70600000     10.02400000     13.94500000
H     -5.59200000      9.33200000     13.18800000
O     12.29900000     12.67400000     -0.74700000
H     12.96300000     13.31500000     -0.49100000
H     11.50400000     12.96000000     -0.29700000
O     -7.56300000     -5.55200000      6.91000000
H     -7.34000000     -4.90700000      6.23900000
H     -7.88900000     -5.03200000      7.64400000
O     12.95100000     -5.10100000    -10.62400000
H     13.29000000     -4.50000000    -11.28700000
H     13.68000000     -5.69600000    -10.44400000
O      7.82600000     -7.62300000     -6.43500000
H      8.41300000     -6.87200000     -6.34700000
H      8.25300000     -8.31900000     -5.93600000
O     -3.55900000     16.79900000      7.30000000
H     -3.25500000     16.14900000      6.66600000
H     -3.68100000     17.59700000      6.78500000
O     12.50800000    -10.64900000     -1.14800000
H     13.27100000    -10.94300000     -1.64500000
H     12.68900000     -9.73000000     -0.94900000
O      8.78600000     -0.11800000     15.91200000
H      9.42000000      0.10800000     15.23200000
H      8.24400000     -0.80100000     15.51700000
O     -2.68900000    -11.59000000      7.41200000
H     -2.40300000    -10.79400000      6.96300000
H     -3.32100000    -11.98800000      6.81400000
O     -8.25900000     12.46100000     -3.12900000
H     -8.54600000     11.59000000     -2.85400000
H     -8.79500000     13.06400000     -2.61300000
O      2.07400000     -1.95300000     -4.86900000
H      2.40100000     -1.30000000     -5.48700000
H      2.85100000     -2.23600000     -4.38700000
O     -1.30700000      2.11000000      7.30500000
H     -0.38100000      1.95400000      7.48900000
H     -1.36100000      2.13800000      6.35000000
O      0.27100000    -12.31300000      6.27700000
H      0.17900000    -12.03600000      7.18800000
H      1.07200000    -11.88400000      5.97600000
O     -6.54800000     13.50400000      4.52800000
H     -6.25600000     13.86700000      3.69200000
H     -7.37600000     13.95000000      4.70600000
O     -7.81000000     -8.75800000     11.36200000
H     -7.94100000     -8.42800000     10.47300000
H     -7.84100000     -9.71000000     11.27200000
O     -2.35800000     11.39200000      8.08500000
H     -2.59300000     12.31100000      8.21800000
H     -2.37200000     11.27600000      7.13500000
O     -5.89900000     13.60700000     -0.92700000
H     -5.19600000     14.24100000     -1.06800000
H     -5.74100000     13.26600000     -0.04600000
O      2.38600000     16.00400000     -7.35600000
H      1.69200000     16.25800000     -6.74800000
H      3.03900000     15.56800000     -6.80800000
O     15.59200000     -4.99500000     -7.39700000
H     15.40000000     -5.66900000     -8.04800000
H     16.36300000     -4.54400000     -7.74000000
O     -7.67000000      0.45500000     -3.57300000
H     -6.77400000      0.65800000     -3.30500000
H     -7.58700000     -0.33800000     -4.10200000
O     -2.28600000     12.73100000      4.44500000
H     -2.52700000     12.51300000      3.54400000
H     -1.40200000     13.09200000      4.37500000
O     10.77900000     -3.92000000     -3.20900000
H     10.00800000     -3.59000000     -3.67000000
H     10.97900000     -3.24300000     -2.56300000
O    -12.99800000     11.62100000      4.32200000
H    -13.82700000     11.19500000      4.10500000
H    -12.33400000     10.94900000      4.16500000
O     -6.35800000     -4.54300000      3.02100000
H     -6.62600000     -3.94500000      3.71900000
H     -5.50500000     -4.21500000      2.73800000
O    -13.30000000     -2.85200000    -10.66900000
H    -12.69600000     -3.15500000     -9.99100000
H    -13.61400000     -3.65500000    -11.08600000
O    -13.50600000     -6.28300000      4.54400000
H    -13.31300000     -6.42700000      5.47100000
H    -12.77500000     -5.75400000      4.22600000
O     16.90900000      1.11000000      1.02400000
H     17.82000000      1.39100000      0.93800000
H     16.80700000      0.91000000      1.95400000
O    -15.06200000     -7.67600000     -0.24100000
H    -15.23500000     -7.65900000      0.70000000
H    -15.91400000     -7.86000000     -0.63800000
O    -14.57400000     -3.61900000      8.45800000
H    -14.28400000     -4.33800000      7.89700000
H    -14.11700000     -3.76200000      9.28700000
O    -11.64400000      9.35300000      7.79700000
H    -11.07200000      9.52200000      8.54600000
H    -12.04600000     10.20100000      7.60700000
O      3.94100000     -6.36000000     -7.59700000
H      4.76600000     -6.17900000     -8.04800000
H      4.15000000     -7.07100000     -6.99200000
O      4.38200000      2.93000000    -11.32100000
H      3.56900000      3.06200000    -11.80900000
H      4.83700000      2.23600000    -11.79700000
O      7.76200000      6.12500000     -6.11900000
H      7.40100000      6.29500000     -6.98900000
H      7.96800000      6.99300000     -5.77100000
O     -3.40100000      4.62400000     -3.98600000
H     -2.68700000      4.90600000     -4.55700000
H     -4.16100000      5.11900000     -4.29000000
O     13.29800000      8.23700000      9.84600000
H     12.43300000      8.07400000     10.22000000
H     13.13400000      8.82800000      9.11100000
O     -1.23800000      1.43400000    -11.35300000
H     -1.88500000      0.96200000    -11.87700000
H     -1.49900000      2.35200000    -11.41900000
O      7.76600000     12.52500000      2.84100000
H      6.94600000     12.22300000      3.23100000
H      8.42400000     12.36900000      3.51900000
O      1.27500000    -12.22200000      8.86300000
H      2.05500000    -12.18800000      8.31000000
H      1.51300000    -11.72500000      9.64600000
O      6.21500000      6.40700000     -8.52700000
H      5.62800000      5.65800000     -8.63100000
H      5.64200000      7.12700000     -8.26400000
O     11.40200000      5.65900000     13.46800000
H     11.99000000      6.40700000     13.36000000
H     11.55200000      5.12200000     12.69100000
O     -5.77100000     14.02100000      7.33800000
H     -6.33700000     14.70600000      7.69500000
H     -5.97500000     14.00500000      6.40300000
O    -10.11600000      3.68100000     14.52000000
H    -10.56500000      3.17300000     13.84400000
H    -10.56600000      3.45000000     15.33200000
O    -10.65800000     -2.49900000     -9.24700000
H    -10.75900000     -2.25900000    -10.16800000
H     -9.94600000     -1.94400000     -8.93100000
O    -10.03600000    -13.20700000     -5.28500000
H     -9.68500000    -12.68900000     -6.00900000
H     -9.92700000    -14.11500000     -5.56500000
O      4.99100000    -14.38900000      9.57800000
H      5.26200000    -13.47200000      9.61500000
H      5.60300000    -14.79500000      8.96400000
O      2.26500000      8.48400000     -0.46000000
H      1.73800000      8.04400000      0.20700000
H      2.39300000      7.82100000     -1.13900000
O      5.93800000     -0.12500000     12.50800000
H      5.76900000     -1.06500000     12.57300000
H      5.32000000      0.18400000     11.84500000
O     -2.90200000      3.47400000      5.30500000
H     -2.86200000      4.43000000      5.30800000
H     -3.83600000      3.27300000      5.36100000
O     -0.24500000     -1.81000000      9.81700000
H     -0.90200000     -2.29600000     10.31500000
H     -0.75400000     -1.22900000      9.25200000
O      2.70000000    -13.62100000      3.26600000
H      2.66000000    -14.04800000      4.12200000
H      3.36100000    -12.93600000      3.37100000
O     -9.03600000      9.58600000     -3.16800000
H     -9.11700000      8.64000000     -3.04100000
H     -8.78600000      9.92300000     -2.30800000
O     -7.40100000      3.87400000      8.00500000
H     -7.66000000      3.10300000      8.51000000
H     -8.22500000      4.23000000      7.67300000
O     -5.05700000    -11.76800000     -4.44800000
H     -4.27600000    -11.79300000     -3.89600000
H     -5.78100000    -11.64300000     -3.83400000
O      8.64900000     -4.92700000     12.27600000
H      8.88200000     -4.25100000     12.91300000
H      7.69500000     -4.98600000     12.32900000
O     -3.30700000    -15.24700000      2.15800000
H     -3.41900000    -14.44600000      2.67000000
H     -2.74300000    -14.98800000      1.42900000
O      7.46700000      6.23200000     10.86800000
H      6.64600000      6.65900000     10.62200000
H      7.70800000      6.63900000     11.70000000
O     -7.42400000     -6.82600000     13.22800000
H     -7.43300000     -5.92200000     12.91500000
H     -7.41500000     -7.35600000     12.43000000
O    -17.51000000     -1.90900000     -3.11200000
H    -16.86800000     -2.55600000     -2.81800000
H    -18.32600000     -2.40300000     -3.19500000
O      3.86200000      4.27900000      5.54000000
H      4.41000000      4.81600000      6.11300000
H      3.37800000      4.91300000      5.01100000
O     10.04400000      2.62800000     -2.44500000
H     10.04600000      1.90100000     -3.06700000
H      9.96900000      3.41000000     -2.99200000
O    -17.32700000     -0.97700000     -0.51600000
H    -16.82800000     -1.19500000     -1.30300000
H    -17.05200000     -0.08600000     -0.29700000
O     -2.18800000     13.70700000     10.28600000
H     -1.68300000     13.82100000     11.09100000
H     -1.75800000     14.27900000      9.65100000
O      7.99000000    -12.50100000      8.35100000
H      8.05900000    -11.66000000      8.80200000
H      8.34600000    -12.33500000      7.47800000
O     -8.77500000      1.26900000      1.44400000
H     -8.50600000      0.57900000      0.83700000
H     -8.86600000      0.82500000      2.28700000
O    -10.39400000     -7.44500000     -5.21600000
H    -11.24400000     -7.84400000     -5.40000000
H    -10.23300000     -7.64000000     -4.29300000
O      2.01100000      1.20100000      7.42300000
H      2.85400000      1.64200000      7.52900000
H      2.21600000      0.27000000      7.50200000
O      7.91700000     16.46700000      1.00700000
H      7.82300000     17.39900000      0.80900000
H      7.08900000     16.07700000      0.72500000
O     11.34800000      5.92500000      9.30800000
H     11.97900000      6.27100000      8.67700000
H     10.51800000      6.33700000      9.06700000
O      6.39300000     -1.41300000     15.45300000
H      6.02700000     -2.08800000     16.02500000
H      5.63000000     -1.01800000     15.03000000
O     -1.33200000    -12.12100000     10.07800000
H     -1.82600000    -12.06600000      9.26000000
H     -0.46900000    -12.44100000      9.81500000
O      5.95300000      4.85100000      7.28200000
H      6.71500000      4.95900000      6.71400000
H      6.30600000      4.47500000      8.08800000
O     11.02900000      0.12300000     -3.31800000
H     10.48900000     -0.12400000     -4.06900000
H     10.54400000     -0.19800000     -2.55800000
O      1.80700000     14.20700000      9.72400000
H      2.33000000     14.94400000      9.41000000
H      1.55700000     14.45300000     10.61500000
O      7.81200000      1.33800000      0.56600000
H      7.45700000      1.73000000     -0.23200000
H      7.04500000      1.17900000      1.11600000
O     -6.65500000      9.59600000      7.86100000
H     -6.95500000      9.28000000      8.71400000
H     -7.29500000      9.25100000      7.23900000
O     -8.69700000      4.11400000      4.25800000
H     -9.07000000      3.24800000      4.09700000
H     -8.43000000      4.42500000      3.39300000
O     -1.43900000    -16.27200000     -6.75200000
H     -1.07000000    -16.22000000     -5.87000000
H     -2.22000000    -15.72000000     -6.71700000
O      6.93500000      1.37000000    -15.81300000
H      6.96300000      0.50200000    -15.41000000
H      6.00900000      1.61200000    -15.79300000
O    -14.37500000      9.75600000     -3.34400000
H    -13.49400000      9.97500000     -3.64700000
H    -14.59000000     10.44300000     -2.71400000
O    -13.44100000      0.89900000     11.08500000
H    -14.10900000      0.23300000     11.24600000
H    -13.91900000      1.62500000     10.68400000
O      9.49100000     -0.28100000      2.02200000
H      9.31000000      0.01300000      2.91500000
H      8.76600000      0.06800000      1.50400000
O     -2.17900000     -4.37200000     -0.80100000
H     -2.51900000     -3.47900000     -0.86100000
H     -2.60500000     -4.83900000     -1.51900000
O      6.78600000     -5.39800000     -4.39900000
H      7.15000000     -5.69400000     -5.23400000
H      7.23900000     -5.92500000     -3.74000000
O      2.79600000    -16.56700000     -4.87100000
H      2.84600000    -16.65100000     -5.82300000
H      2.33600000    -17.35600000     -4.58500000
O    -13.60900000    -10.67500000      2.67300000
H    -13.95700000    -11.56100000      2.57300000
H    -12.78200000    -10.68600000      2.19100000
O      0.38700000      7.29900000      1.31400000
H      0.53100000      7.17000000      2.25200000
H     -0.56000000      7.21000000      1.20300000
O     -2.73700000     -1.55100000     14.93400000
H     -3.52600000     -1.10900000     15.24900000
H     -2.11700000     -1.47900000     15.65900000
O    -10.39300000     -1.49200000    -11.89000000
H     -9.57800000     -1.07700000    -12.17100000
H    -10.71500000     -1.94100000    -12.67100000
O     -5.57800000      4.61200000    -15.72500000
H     -5.27000000      4.10300000    -16.47400000
H     -5.21900000      5.48800000    -15.86600000
O     11.61500000      5.01200000      2.94100000
H     11.80900000      4.12400000      3.24100000
H     12.24100000      5.16800000      2.23400000
O     15.44500000      0.36000000     -4.22900000
H     14.81000000      1.04400000     -4.01800000
H     15.45000000      0.32400000     -5.18500000
O      3.99200000      0.12200000    -12.21700000
H      3.98000000     -0.61000000    -11.60000000
H      3.11800000      0.50700000    -12.14900000
O     -8.53600000     -2.33700000     -3.06600000
H     -8.97200000     -2.35200000     -3.91800000
H     -9.01400000     -1.67700000     -2.56400000
O      4.25800000    -12.54100000      7.17800000
H      4.66300000    -12.03400000      7.88200000
H      4.95200000    -12.64100000      6.52500000
O     15.66600000     -6.01300000     -1.23700000
H     15.69200000     -5.65100000     -2.12300000
H     16.22800000     -5.43100000     -0.72400000
O      1.59800000      6.02600000    -14.93800000
H      2.42600000      5.54800000    -14.98800000
H      1.06600000      5.51900000    -14.32400000
O      2.50200000      5.09800000      3.22200000
H      2.44100000      5.91400000      2.72600000
H      2.20200000      4.42300000      2.61300000
O     -2.21700000    -12.11600000    -11.46000000
H     -1.73700000    -11.39800000    -11.87200000
H     -2.18400000    -12.82600000    -12.10100000
O      8.02400000      5.57800000    -15.10400000
H      8.96700000      5.49600000    -14.95900000
H      7.63600000      4.90200000    -14.54800000
O      4.68100000     -2.63000000     -8.01200000
H      4.69700000     -3.57800000     -8.14500000
H      3.77700000     -2.37700000     -8.19900000
O     -0.57600000      9.85900000      5.27800000
H     -0.76800000      9.01100000      5.67700000
H      0.12500000     10.22400000      5.81700000
O      8.74800000     -9.96500000     -5.32500000
H      8.47400000    -10.69400000     -5.88100000
H      8.54800000    -10.25500000     -4.43500000
O     -7.11900000      6.04300000     -7.49900000
H     -7.63100000      5.39100000     -7.97700000
H     -6.92500000      6.71900000     -8.14900000
O      6.51800000      1.49000000     -2.12800000
H      6.82300000      2.06700000     -2.82800000
H      6.55200000      0.61200000     -2.50800000
O     -3.66000000      7.21200000    -11.52700000
H     -4.01800000      7.99100000    -11.95200000
H     -3.98500000      6.48100000    -12.05300000
O      0.66900000      4.21900000     13.44600000
H      0.25600000      4.08800000     14.30000000
H     -0.03600000      4.54700000     12.88700000
O      8.64000000      4.49700000      6.19200000
H      9.02100000      5.00100000      6.91100000
H      9.23700000      3.75800000      6.07400000
O     -2.27000000     -7.65000000     -4.81100000
H     -3.01000000     -7.52900000     -5.40600000
H     -1.78800000     -8.39100000     -5.17700000
O      0.37400000     -4.38100000     15.71300000
H      0.95500000     -5.13700000     15.80000000
H      0.93700000     -3.62600000     15.88500000
O      1.29100000    -12.27700000     -8.33200000
H      1.15400000    -11.78300000     -9.14100000
H      1.22200000    -11.62200000     -7.63700000
O     11.99900000     -4.93900000     -7.98400000
H     12.22700000     -4.92800000     -8.91300000
H     12.81200000     -4.70700000     -7.53500000
O      0.22100000     -8.71200000     10.47200000
H     -0.60300000     -9.19400000     10.53300000
H      0.13800000     -8.01200000     11.12000000
O     -6.72300000     -3.22100000      5.44800000
H     -7.33600000     -2.49300000      5.55100000
H     -5.87000000     -2.84800000      5.66800000
O     -6.39800000     -9.57500000      6.53400000
H     -6.65200000    -10.49500000      6.60500000
H     -7.17500000     -9.13900000      6.18400000
O    -11.37400000      2.18600000     12.05200000
H    -10.54700000      1.77500000     11.79900000
H    -11.98800000      1.93300000     11.36200000
O     -3.35900000    -15.71800000     -1.69900000
H     -3.31100000    -15.22700000     -2.51900000
H     -2.63400000    -15.37900000     -1.17400000
O      3.89300000      7.54900000     -7.76700000
H      3.09100000      7.20200000     -7.37700000
H      3.90600000      8.47000000     -7.50900000
O      3.87800000      4.32100000    -14.41500000
H      3.94000000      3.37100000    -14.51700000
H      4.51700000      4.67100000    -15.03600000
O      5.31200000     12.17400000      9.00600000
H      5.44700000     12.53700000      8.13000000
H      4.38400000     11.94000000      9.02800000
O    -11.94100000      2.91500000     -4.91200000
H    -12.81900000      2.74500000     -4.56800000
H    -11.55100000      3.52100000     -4.28200000
O      2.94700000     -6.50200000      3.30500000
H      2.84400000     -7.29300000      2.77600000
H      2.47400000     -5.82600000      2.82000000
O     -1.87000000      0.36700000      4.83800000
H     -2.62400000      0.95000000      4.92700000
H     -1.13800000      0.95000000      4.63800000
O     -8.17100000      5.61200000      1.95300000
H     -7.28000000      5.86400000      2.19900000
H     -8.72700000      6.28300000      2.34900000
O     -3.21800000      6.28400000      6.40800000
H     -3.50500000      6.74800000      5.62200000
H     -3.55000000      6.81400000      7.13300000
O      6.24900000      0.84200000     -6.16200000
H      6.29500000      1.07300000     -7.09000000
H      7.04800000      1.21100000     -5.78500000
O      6.91300000    -17.21200000     -2.61400000
H      6.38100000    -16.68800000     -2.01400000
H      6.36200000    -17.32200000     -3.38900000
O      2.57700000     16.09700000      3.80100000
H      2.87600000     16.78000000      3.20100000
H      1.63700000     16.02700000      3.63500000
O     -0.07600000      3.19000000    -16.65100000
H      0.78900000      3.59800000    -16.60400000
H     -0.26400000      3.13400000    -17.58800000
O     -8.49100000     -3.78800000      8.87700000
H     -8.99700000     -4.10400000      9.62600000
H     -8.36300000     -2.85600000      9.05100000
O     -9.47500000      5.53800000    -12.13100000
H     -9.81300000      4.68800000    -12.41400000
H    -10.24200000      6.11000000    -12.12200000
O      0.27800000    -12.13700000    -14.03700000
H      0.75400000    -12.67500000    -13.40500000
H     -0.30100000    -11.59500000    -13.50200000
O     -3.41300000      4.29100000    -10.72000000
H     -3.80200000      5.07200000    -10.32500000
H     -3.35400000      4.49900000    -11.65200000
O     10.42000000     15.33600000     -1.30000000
H      9.84500000     14.81500000     -0.74000000
H     11.28100000     14.93000000     -1.20300000
O     -4.50300000      9.60600000    -13.03800000
H     -3.72800000      9.47300000    -13.58500000
H     -4.55000000     10.55400000    -12.91700000
O     12.83000000     -2.79700000      7.59300000
H     13.33900000     -3.60700000      7.59600000
H     13.40100000     -2.15300000      8.01200000
O      8.65000000      1.98200000     -5.52600000
H      9.04600000      2.72400000     -5.98300000
H      9.16500000      1.22600000     -5.80400000
O     -4.06400000      7.35600000     -0.85600000
H     -3.86600000      8.26000000     -1.10100000
H     -5.01400000      7.34300000     -0.73500000
O     -0.78100000     11.26800000    -10.08100000
H     -0.49800000     11.76400000    -10.85000000
H     -1.70400000     11.49600000     -9.97600000
O      7.86400000    -10.05100000     -9.93400000
H      8.53100000    -10.53800000     -9.44900000
H      8.01900000    -10.28100000    -10.85000000
O     -4.11400000      2.47700000      8.06600000
H     -3.28100000      2.40400000      7.60000000
H     -3.88000000      2.84900000      8.91600000
O    -10.80500000      1.17500000     -8.60300000
H    -11.07900000      2.03600000     -8.92000000
H    -10.01100000      0.97800000     -9.10100000
O     -6.90100000     -0.61900000    -16.17500000
H     -7.56900000     -0.25600000    -16.75700000
H     -6.07500000     -0.27800000    -16.51700000
O     -4.35800000     -4.46400000     11.17600000
H     -4.33700000     -5.36200000     10.84600000
H     -5.23600000     -4.36500000     11.54600000
O    -16.75500000     -4.49800000     -4.37300000
H    -17.50400000     -4.72400000     -3.82100000
H    -17.05400000     -4.67100000     -5.26500000
O      2.80200000    -11.05400000     14.32500000
H      3.39600000    -10.83400000     15.04200000
H      3.10800000    -10.52600000     13.58800000
O     -2.83900000     13.92400000      6.84300000
H     -3.74200000     13.67100000      7.03700000
H     -2.66900000     13.55900000      5.97500000
O     -3.31700000     12.53100000     -9.58700000
H     -4.11700000     12.21100000     -9.17000000
H     -3.60700000     12.87000000    -10.43400000
O      1.56200000      5.87000000      7.39200000
H      1.36500000      5.62400000      8.29600000
H      2.12200000      5.16500000      7.06900000
O     -2.74600000     -5.78800000     -3.06800000
H     -2.42500000     -6.54900000     -3.55300000
H     -3.52700000     -5.51100000     -3.54700000
O     -4.37100000     -8.76600000      8.19600000
H     -5.13600000     -9.31800000      8.03600000
H     -3.67100000     -9.38200000      8.41200000
O      9.57100000     13.22100000      0.49000000
H     10.04700000     12.40800000      0.32300000
H      9.36000000     13.18800000      1.42400000
O      8.13500000    -10.90900000      0.53900000
H      7.22700000    -11.21100000      0.51400000
H      8.44500000    -11.15600000      1.41000000
O      7.40300000     10.29400000      8.14900000
H      6.46900000     10.13200000      8.28200000
H      7.53600000     11.19200000      8.45400000
O    -11.47500000     -0.00200000      2.66300000
H    -11.06200000     -0.36200000      1.87800000
H    -11.07700000     -0.48600000      3.38600000
O      2.35900000     -1.59200000      7.94900000
H      1.73600000     -1.52900000      8.67400000
H      3.13400000     -2.00000000      8.33400000
O     14.50900000      3.28100000     -8.68600000
H     13.78300000      3.44300000     -8.08300000
H     14.29300000      3.79500000     -9.46400000
O     -3.81700000      8.78000000     -9.30200000
H     -3.77800000      8.39500000    -10.17800000
H     -3.02400000      8.46600000     -8.86800000
O      7.80000000      2.45500000     15.69700000
H      6.90100000      2.18500000     15.50900000
H      8.29900000      1.63900000     15.70100000
O     -8.94300000     -6.99600000      0.72100000
H     -8.06400000     -6.90500000      1.08800000
H     -8.94200000     -6.42200000     -0.04600000
O      5.30200000    -11.33300000      9.38900000
H      5.22400000    -11.30000000     10.34300000
H      6.10400000    -10.84700000      9.19700000
O      5.28600000      5.00700000     -0.66500000
H      4.36200000      4.94800000     -0.42200000
H      5.33000000      5.75300000     -1.26200000
O     -1.60600000     -2.11500000     -9.56200000
H     -1.84500000     -2.62800000     -8.79000000
H     -1.39500000     -1.24700000     -9.21700000
O    -10.45700000      1.06400000     -2.07700000
H    -10.81500000      1.94100000     -2.20800000
H     -9.67200000      1.04100000     -2.62500000
O      9.82500000     -0.64800000    -10.47100000
H      9.81900000     -1.57400000    -10.22800000
H      9.37700000     -0.61900000    -11.31600000
O     14.49200000    -10.82900000     -3.21600000
H     15.40000000    -11.07400000     -3.39200000
H     14.53700000     -9.90600000     -2.96800000
O      6.22100000      2.57800000      4.46000000
H      5.49400000      3.09200000      4.80900000
H      6.53100000      2.06400000      5.20600000
O      6.33700000     -1.71400000    -10.35100000
H      6.54000000     -0.82200000    -10.63300000
H      5.63100000     -1.60900000     -9.71400000
O      4.74500000    -14.16800000     -6.07300000
H      5.10900000    -14.28300000     -6.95100000
H      3.96500000    -14.72200000     -6.06200000
O    -11.25300000     -8.68400000      6.13000000
H    -11.19700000     -9.41900000      5.51800000
H    -10.34500000     -8.50900000      6.37800000
O    -11.68100000      5.45700000      1.99600000
H    -12.50300000      5.41800000      2.48500000
H    -11.02000000      5.67300000      2.65400000
O      0.74100000     13.69700000      6.59500000
H      1.19600000     12.88000000      6.80200000
H      0.65700000     13.68800000      5.64100000
O    -15.58800000     -8.84200000     -3.52700000
H    -15.18200000     -8.43300000     -4.29200000
H    -16.37400000     -8.32000000     -3.36600000
O      0.94900000     10.59200000     -5.82800000
H      0.58500000     11.45200000     -5.61800000
H      0.80900000     10.07300000     -5.03700000
O    -10.05700000     -1.09700000     -5.32200000
H    -10.36700000     -0.41800000     -5.92300000
H    -10.82100000     -1.65400000     -5.17600000
O     -9.18200000     11.06000000     -9.85200000
H     -9.38900000     11.53200000     -9.04600000
H     -8.51000000     11.59200000    -10.27600000
O     -3.24300000     -8.39600000     -1.80600000
H     -4.18000000     -8.28400000     -1.64500000
H     -2.98000000     -7.59600000     -2.26100000
O      2.57400000     -9.74800000    -12.66400000
H      3.49500000    -10.01000000    -12.66500000
H      2.29100000     -9.86600000    -13.57100000
O     -2.16600000     -9.66000000     10.64300000
H     -3.04300000     -9.71700000     11.02200000
H     -1.78600000    -10.52700000     10.78500000
O     -7.88400000      3.47900000     -8.09100000
H     -7.62100000      2.64700000     -7.69700000
H     -8.73800000      3.29900000     -8.48400000
O      8.60700000      7.04300000      8.39600000
H      8.97600000      7.91400000      8.54000000
H      8.44100000      6.70400000      9.27600000
O     -0.27700000     -1.33200000    -12.99500000
H      0.13200000     -1.36500000    -12.13000000
H     -1.19000000     -1.57100000    -12.83700000
O    -14.25400000      3.80300000    -10.30100000
H    -14.10900000      4.66200000    -10.69900000
H    -14.26100000      3.97400000     -9.35900000
O     -8.74000000     11.84700000      8.15200000
H     -7.87100000     11.79900000      7.75300000
H     -9.32400000     12.06900000      7.42700000
O    -12.40900000     -1.32300000      7.73600000
H    -13.01300000     -1.58500000      8.43100000
H    -11.90300000     -0.60600000      8.11700000
O     -0.67100000      9.00100000     -3.62500000
H     -0.78000000      8.12700000     -3.25100000
H     -1.42400000      9.10900000     -4.20600000
O     -5.95400000    -15.94100000     -1.42600000
H     -6.16300000    -16.20300000     -0.52900000
H     -5.03100000    -15.69000000     -1.39300000
O    -11.33100000     -3.50400000      6.27200000
H    -11.36000000     -4.38900000      6.63700000
H    -11.64300000     -2.94200000      6.98100000
O     15.99800000     -4.81500000     -3.65400000
H     15.53100000     -3.98200000     -3.58400000
H     15.82000000     -5.11500000     -4.54600000
O      3.71400000      9.17800000      5.12600000
H      2.89800000      8.68500000      5.21400000
H      4.30900000      8.77200000      5.75500000
O    -14.64100000     -4.45000000      2.03200000
H    -13.90200000     -5.05500000      1.96900000
H    -14.36600000     -3.68300000      1.52900000
O      8.22900000     13.47300000     -2.23300000
H      8.51900000     13.17600000     -1.37000000
H      7.90700000     12.68100000     -2.66300000
O      2.51200000     -4.45400000     -1.20500000
H      3.06500000     -3.68000000     -1.09500000
H      3.11100000     -5.19300000     -1.10100000
O     -1.89400000      7.66600000     -6.56500000
H     -2.66300000      8.19200000     -6.34400000
H     -1.45600000      8.16200000     -7.25700000
O     -1.84700000      8.08900000      9.59100000
H     -2.52200000      8.16800000      8.91700000
H     -2.24100000      8.47900000     10.37200000
O      6.40400000     -7.95200000     14.59100000
H      6.27600000     -8.90000000     14.62200000
H      6.84600000     -7.74300000     15.41400000
O      4.79800000     -3.51300000    -14.93500000
H      3.86100000     -3.66400000    -14.81300000
H      5.21700000     -4.04000000    -14.25500000
O     -6.95600000     -4.47900000     -6.26800000
H     -6.36900000     -4.34900000     -5.52300000
H     -7.77300000     -4.79000000     -5.87800000
O    -14.38900000      5.76400000     -8.39400000
H    -14.80800000      6.60100000     -8.19300000
H    -14.63100000      5.19400000     -7.66300000
O     -5.72800000      0.95200000      0.12900000
H     -6.03200000      1.81600000      0.40600000
H     -5.17900000      0.64800000      0.85200000
O     -3.90200000      4.94200000    -13.29600000
H     -4.67500000      4.73900000    -13.82300000
H     -3.18100000      4.50700000    -13.75100000
O      3.26900000     11.74400000    -11.18100000
H      3.03400000     12.04200000    -10.30200000
H      3.32900000     10.79200000    -11.10200000
O      1.55100000     -5.24800000     -7.66200000
H      0.98700000     -5.54400000     -6.94600000
H      2.38900000     -5.68100000     -7.50100000
O      0.22700000     10.22200000      2.40000000
H      0.15300000     10.26000000      3.35400000
H      0.76100000      9.44500000      2.23300000
O      7.37000000     -4.97200000     -7.16900000
H      7.46600000     -5.36000000     -8.03800000
H      8.26700000     -4.86600000     -6.85300000
O      3.91500000     -3.03000000      9.70700000
H      4.55500000     -2.59500000     10.27100000
H      3.16200000     -3.18900000     10.27700000
O      4.12600000      0.48800000     10.64000000
H      3.20200000      0.51000000     10.39100000
H      4.49700000      1.28300000     10.25700000
O      5.08500000     15.79500000      0.62400000
H      5.14000000     15.03900000      1.20800000
H      5.10400000     15.41900000     -0.25700000
O      2.04400000      2.63700000      1.27800000
H      1.95000000      1.86400000      0.72200000
H      1.75600000      3.36500000      0.72600000
O      0.95000000      0.28300000    -10.27800000
H      0.87600000     -0.13200000     -9.41800000
H      0.05500000      0.54600000    -10.49500000
O      0.93700000     -9.84800000     -2.41100000
H      0.63000000     -9.10300000     -1.89500000
H      1.01900000     -9.50600000     -3.30100000
O     -5.11200000    -10.73700000     -6.99200000
H     -5.51800000    -10.97300000     -6.15700000
H     -4.18300000    -10.63400000     -6.78700000
O     13.35800000     -0.36400000     -2.28000000
H     12.46600000     -0.25000000     -2.61000000
H     13.79600000      0.46200000     -2.48500000
O     -8.95300000    -13.91400000     -8.57100000
H     -8.44900000    -13.10100000     -8.54900000
H     -9.66400000    -13.73900000     -9.18800000
O     -8.54300000     -7.89800000      5.82700000
H     -8.13600000     -7.10700000      6.18000000
H     -8.34900000     -7.86800000      4.89000000
O      6.87300000    -11.20100000     12.39000000
H      6.46300000    -11.14000000     13.25300000
H      7.77700000    -10.92200000     12.53500000
O     -4.60300000      1.25200000      3.69600000
H     -5.20700000      1.74400000      4.25400000
H     -4.00300000      1.91400000      3.35200000
O     -5.52600000      5.87500000      9.10100000
H     -5.76600000      5.14400000      8.53000000
H     -6.30300000      6.02300000      9.64000000
O      4.89700000     13.60500000     -8.07200000
H      5.61200000     13.82700000     -8.66800000
H      5.21200000     12.83800000     -7.59500000
O     -4.27100000    -13.99700000      7.89100000
H     -4.72000000    -13.38300000      7.31000000
H     -4.44100000    -13.66200000      8.77200000
O      2.73900000     -4.41600000    -10.62500000
H      2.58700000     -3.73100000     -9.97400000
H      3.68500000     -4.55800000    -10.60800000
O     -0.48400000      6.41600000      3.99000000
H     -0.14600000      5.57200000      3.69000000
H     -1.16900000      6.18900000      4.61900000
O     -3.56400000     -8.36400000    -14.06000000
H     -4.30600000     -8.05100000    -13.54300000
H     -3.18400000     -7.57000000    -14.43700000
O    -13.17400000      2.44200000      7.75500000
H    -12.29900000      2.50400000      8.13600000
H    -13.13100000      2.98300000      6.96600000
O     15.07700000     -1.91600000      2.16300000
H     14.59700000     -1.31700000      1.59100000
H     14.57900000     -2.73300000      2.12600000
O    -14.88900000     -8.14100000      3.30700000
H    -14.29600000     -7.40900000      3.47600000
H    -14.31200000     -8.90100000      3.21900000
O     -9.81800000      0.97400000    -14.64600000
H     -9.11500000      0.67900000    -14.06700000
H     -9.57200000      0.64500000    -15.51000000
O    -14.50900000     -7.09300000     -5.48400000
H    -14.13500000     -7.27700000     -6.34600000
H    -15.44700000     -6.99300000     -5.64700000
O     11.86400000     -2.30500000      4.90700000
H     12.37300000     -1.55400000      4.60300000
H     12.22000000     -2.50100000      5.77400000
O    -13.63700000     -7.72500000     -8.14700000
H    -14.02800000     -7.93100000     -8.99600000
H    -13.08900000     -8.48300000     -7.94500000
O     -5.46400000     14.97700000      2.15500000
H     -5.55900000     15.78500000      1.65000000
H     -4.51800000     14.84600000      2.22000000
O      5.64500000      8.34600000      2.15700000
H      5.76600000      7.67500000      2.82800000
H      6.44300000      8.30500000      1.63000000
O     11.31200000      2.97500000     -9.65400000
H     10.37100000      3.11300000     -9.76700000
H     11.67600000      3.07500000    -10.53400000
O     -3.65800000      5.86800000     -7.24400000
H     -4.34500000      6.40600000     -6.85000000
H     -2.84100000      6.26500000     -6.94400000
O      0.79500000     -9.71400000      2.77200000
H      0.13400000     -9.06900000      3.02500000
H      1.37900000     -9.24000000      2.18000000
O      2.75900000     14.11600000     -1.24800000
H      2.20000000     14.89200000     -1.27900000
H      3.64900000     14.45800000     -1.32400000
O     11.57800000     -1.91900000    -13.06100000
H     11.31100000     -2.43600000    -13.82200000
H     11.79000000     -1.05800000    -13.42000000
O     -7.89400000     -8.08800000      8.78700000
H     -7.12200000     -8.41300000      8.32400000
H     -8.09100000     -7.25100000      8.36600000
O    -16.10900000      7.62200000     -1.50600000
H    -15.97500000      6.72500000     -1.20000000
H    -15.27100000      7.87000000     -1.89700000
O     -6.89400000     -4.14000000     12.38100000
H     -6.97200000     -3.37300000     11.81300000
H     -6.45500000     -3.81400000     13.16600000
O      7.44100000     -3.74900000     -1.90400000
H      7.84500000     -3.93400000     -1.05600000
H      7.23400000     -4.61200000     -2.26400000
O     -1.10600000      3.61100000     -5.45200000
H     -0.71800000      3.28200000     -6.26200000
H     -0.36400000      3.95000000     -4.95100000
O     -0.85900000     -5.77700000      0.95200000
H     -1.56300000     -6.37300000      1.20500000
H     -1.27700000     -5.14700000      0.36500000
O      7.38800000     -2.19400000      1.21300000
H      6.99200000     -1.81200000      1.99700000
H      6.64800000     -2.36300000      0.63000000
O     -5.53700000     10.97100000     -8.84500000
H     -5.95400000     10.63400000     -8.05200000
H     -4.95800000     10.26400000     -9.13000000
O     -1.14200000      5.34300000     11.90400000
H     -0.99100000      5.38800000     10.96000000
H     -2.00000000      4.92800000     11.99000000
O     -8.68200000     -1.49500000      2.30200000
H     -9.36800000     -1.86000000      2.86200000
H     -7.94100000     -1.35500000      2.89100000
O     10.55400000     10.47300000     -4.03600000
H     11.18900000     11.12700000     -3.74500000
H     10.72600000      9.71000000     -3.48300000
O     -3.13700000      8.11700000      4.17500000
H     -2.77400000      7.85900000      3.32800000
H     -2.51900000      8.76500000      4.51300000
O      1.95700000    -14.25200000     11.66600000
H      2.23500000    -13.66900000     10.96000000
H      2.14500000    -15.13100000     11.33800000
O     -3.96700000     -2.49000000     -1.84600000
H     -4.33100000     -2.55000000     -0.96300000
H     -4.70400000     -2.68900000     -2.42300000
O      3.47400000     -7.75500000     12.84500000
H      3.32300000     -7.21400000     12.07000000
H      3.78700000     -7.14100000     13.50900000
O     11.60000000      7.54700000      3.97900000
H     10.79600000      7.77600000      3.51200000
H     11.76600000      6.63600000      3.73800000
O      6.77200000    -13.79100000      0.40900000
H      6.20800000    -13.05700000      0.16300000
H      6.31300000    -14.56500000      0.08300000
O     -3.68100000     -5.91400000     15.02500000
H     -3.02000000     -6.29400000     14.44600000
H     -3.24000000     -5.83300000     15.87100000
O      2.57200000    -14.64500000     -8.39000000
H      2.18100000    -13.77100000     -8.39500000
H      1.90800000    -15.20500000     -8.79200000
O      9.87600000     10.56800000     -7.03800000
H     10.60200000     10.11300000     -7.46600000
H      9.84800000     10.19900000     -6.15600000
O     -6.42100000     -0.73700000      3.75100000
H     -5.60300000     -0.24400000      3.68500000
H     -6.88900000     -0.32600000      4.47800000
O      5.15100000     -7.28400000      5.56000000
H      4.51600000     -7.92900000      5.24900000
H      4.77400000     -6.43900000      5.31400000
O     -4.03800000      5.05000000     12.55200000
H     -3.59200000      5.60100000     13.19600000
H     -4.80900000      5.55700000     12.29700000
O      9.19500000     11.29600000      5.60200000
H      8.92800000     11.97700000      6.21900000
H      8.41600000     10.74800000      5.49900000
O      9.37800000     13.63800000     -7.17500000
H      9.94400000     12.87300000     -7.07400000
H      9.16000000     13.65400000     -8.10600000
O     -4.34800000      8.16400000      8.04100000
H     -4.78500000      7.51800000      8.59600000
H     -4.96200000      8.89800000      8.00000000
O    -13.11300000      5.12600000      9.23600000
H    -12.45600000      4.44400000      9.09800000
H    -13.81000000      4.69200000      9.72900000
O      0.08000000      2.65800000     -7.83100000
H     -0.42500000      2.13000000     -8.44800000
H      0.18300000      3.50400000     -8.26600000
O     -8.48600000    -12.69100000     -3.13600000
H     -8.97000000    -13.00800000     -3.89900000
H     -8.09900000    -11.86400000     -3.42400000
O     -1.95500000    -14.38500000     11.70800000
H     -1.43700000    -14.30900000     12.50900000
H     -1.93000000    -13.50900000     11.32200000
O    -11.40900000     -5.14500000      2.61800000
H    -11.59100000     -5.95800000      2.14800000
H    -11.05000000     -4.55800000      1.95200000
O    -10.40700000      3.14400000    -12.75000000
H    -11.29500000      2.92700000    -12.46600000
H    -10.31500000      2.71000000    -13.59800000
O     -1.37600000     14.00100000     -8.31500000
H     -2.10200000     13.48700000     -8.66800000
H     -0.74200000     14.04200000     -9.03100000
O      1.08900000     -6.77300000      7.80200000
H      1.11400000     -7.67500000      7.48400000
H      1.85400000     -6.35700000      7.40500000
O      9.78800000    -10.04400000     -1.73800000
H     10.72300000    -10.07400000     -1.53800000
H      9.36100000    -10.32300000     -0.92800000
O      5.95400000    -16.21300000      4.54400000
H      6.37500000    -16.63900000      3.79700000
H      5.73800000    -16.93200000      5.13800000
O     -1.37400000    -10.07400000    -13.28200000
H     -1.11500000     -9.80200000    -14.16300000
H     -2.07900000     -9.47200000    -13.04400000
O     -0.97000000      6.93200000    -16.23100000
H     -0.47000000      6.27600000    -15.74500000
H     -0.44100000      7.10800000    -17.00900000
O     -8.07300000     -9.92200000      0.40000000
H     -8.19900000    -10.83400000      0.66300000
H     -8.95600000     -9.59900000      0.22300000
O    -11.62400000    -11.41600000     -3.95100000
H    -11.31700000    -12.06200000     -4.58700000
H    -11.50400000    -11.84000000     -3.10100000
O      6.51400000     -8.23700000     11.39300000
H      7.00700000     -7.57000000     10.91600000
H      6.66400000     -8.03100000     12.31600000
O     12.51800000      6.49700000     -8.71100000
H     12.67700000      6.41900000     -9.65100000
H     11.91100000      7.23300000     -8.63100000
O     -0.67300000     17.25300000      5.70100000
H     -0.61900000     17.99400000      6.30400000
H     -0.24900000     16.53300000      6.16700000
O     -7.20500000      9.06500000     10.70100000
H     -6.72300000      9.08000000     11.52800000
H     -7.45200000      8.14700000     10.58500000
O     14.45800000      5.67600000      6.78500000
H     13.91800000      6.42900000      6.54400000
H     15.30800000      5.85200000      6.38200000
O     -0.80900000     -3.03200000      4.28900000
H     -0.97300000     -3.89200000      4.67700000
H      0.09700000     -2.83300000      4.52200000
O      9.44200000      8.36800000     -2.47200000
H      9.38400000      7.56800000     -1.95000000
H     10.35300000      8.39800000     -2.76600000
O     -2.40100000    -16.50500000      4.85800000
H     -2.06900000    -15.84900000      5.47100000
H     -2.08300000    -16.21600000      4.00300000
O     -2.99700000      1.15600000     13.24600000
H     -3.21700000      0.24700000     13.04100000
H     -2.12700000      1.28200000     12.86800000
O     -9.32200000    -10.89400000      6.75500000
H     -9.07700000    -11.06500000      5.84500000
H     -9.66500000    -10.00000000      6.74700000
O     -2.74200000      2.98200000     15.18000000
H     -3.66100000      3.17100000     15.37300000
H     -2.77200000      2.23700000     14.58100000
O      9.72500000     -0.99300000     -5.34000000
H      9.20900000     -1.79500000     -5.41900000
H     10.48200000     -1.13800000     -5.90700000
O      9.49300000      8.79800000      2.96000000
H      8.71600000      8.43300000      2.53900000
H      9.16700000      9.17700000      3.77700000
O      8.86600000      5.75600000     -1.51100000
H      9.55900000      5.44000000     -0.93100000
H      8.06400000      5.37000000     -1.15800000
O     -1.62500000     -3.62800000     11.18800000
H     -2.41100000     -3.93500000     11.63900000
H     -1.54500000     -4.20200000     10.42700000
O     -7.36700000      3.04500000     14.63500000
H     -8.29600000      3.17600000     14.82700000
H     -7.07000000      2.42400000     15.30100000
O      3.53800000     -0.62600000      4.71300000
H      3.64400000      0.23300000      4.30400000
H      3.78400000     -0.48800000      5.62800000
O     -2.67400000     10.72700000     -5.75500000
H     -3.52000000     10.33900000     -5.97800000
H     -2.12700000     10.56700000     -6.52300000
O      5.29500000     12.68900000      6.40300000
H      4.58800000     13.32500000      6.28900000
H      5.43200000     12.32300000      5.52900000
O     11.41100000     -3.05200000     14.08900000
H     11.91900000     -2.44700000     13.54800000
H     10.50100000     -2.79200000     13.94900000
O      2.94400000    -14.72200000      5.73100000
H      3.70400000    -15.30300000      5.77100000
H      3.23000000    -13.92200000      6.17100000
O      5.87500000     -5.23200000    -12.93700000
H      5.76900000     -6.18300000    -12.94700000
H      6.58000000     -5.07700000    -12.30900000
O     -4.68800000     -6.98000000     10.52200000
H     -4.30600000     -7.39600000     11.29400000
H     -4.50000000     -7.58700000      9.80500000
O      7.62800000      8.96900000    -12.42900000
H      8.11700000      9.78600000    -12.32500000
H      7.35000000      8.74200000    -11.54200000
O     -7.19400000     14.69600000     -6.61900000
H     -6.84000000     14.30900000     -5.81800000
H     -8.06500000     15.00600000     -6.37000000
O     -5.40100000    -16.97100000     -4.05700000
H     -5.85600000    -16.72500000     -3.25200000
H     -5.42100000    -16.17900000     -4.59500000
O    -14.70200000     -3.05500000     -5.48100000
H    -15.15200000     -2.21700000     -5.36900000
H    -15.29700000     -3.69900000     -5.09700000
O    -10.15500000      6.25200000     -4.98800000
H     -9.85600000      5.37600000     -5.23200000
H     -9.76400000      6.40700000     -4.12800000
O    -10.50300000     10.38800000      3.07900000
H     -9.74600000      9.94600000      2.69500000
H    -10.77000000     11.02600000      2.41800000
O      0.01100000     -5.99800000    -14.67100000
H      0.92700000     -6.14600000    -14.90600000
H     -0.04700000     -6.26600000    -13.75400000
O     -2.44400000     -6.51700000    -15.95000000
H     -2.41000000     -7.27100000    -16.53900000
H     -1.60000000     -6.52900000    -15.49800000
O      1.60900000     -4.81100000      1.85700000
H      1.66000000     -4.36200000      1.01300000
H      0.75800000     -5.24900000      1.84400000
O     -6.12300000    -13.49000000     -0.02100000
H     -5.58900000    -12.80600000     -0.42700000
H     -6.41500000    -14.03200000     -0.75300000
O    -10.75900000     -6.92200000     -9.37000000
H    -11.62700000     -7.11500000     -9.01700000
H    -10.31800000     -7.77100000     -9.40100000
O     -4.01500000     -6.77500000     -6.63800000
H     -4.54800000     -6.07700000     -7.01900000
H     -3.57700000     -7.17900000     -7.38700000
O     13.31800000      2.12000000     -4.06000000
H     12.44700000      1.72300000     -4.04900000
H     13.23500000      2.86300000     -4.65800000
O      3.59200000      3.11700000      8.90800000
H      3.97900000      3.16300000      9.78300000
H      4.19600000      3.61100000      8.35300000
O      0.69000000    -15.62100000      4.20400000
H      0.46000000    -15.01200000      3.50100000
H      1.20200000    -15.09500000      4.81800000
O      6.83000000      5.01700000    -10.95100000
H      6.85000000      5.62400000    -10.21100000
H      7.17500000      4.19800000    -10.59700000
O     -0.58200000     -8.95500000    -10.22900000
H      0.14000000     -8.33900000    -10.10600000
H     -0.15900000     -9.76700000    -10.50900000
O     -5.99900000     -1.92600000    -11.70600000
H     -5.88100000     -1.85300000    -10.75900000
H     -5.56100000     -2.74500000    -11.93900000
O    -14.29100000      2.96300000     -7.19900000
H    -14.62500000      2.84200000     -6.31000000
H    -14.03800000      2.08400000     -7.48100000
O      1.15900000     -6.90900000     -9.92500000
H      0.50800000     -6.28000000    -10.23600000
H      1.75700000     -6.38800000     -9.38900000
O     -7.95500000     -0.20000000     -0.92200000
H     -7.08700000      0.10300000     -0.65800000
H     -8.11400000      0.22900000     -1.76300000
O     10.08400000     10.66500000      1.01400000
H      9.76800000     10.25900000      1.82100000
H     10.99800000     10.39100000      0.95000000
O      4.90700000     14.59300000      3.58900000
H      3.98700000     14.85300000      3.54200000
H      5.00000000     13.92000000      2.91400000
O     -1.15900000     -6.86800000    -11.93800000
H     -1.15800000     -7.71800000    -11.49700000
H     -1.33300000     -6.23700000    -11.24000000
O      5.56700000     -8.81400000      2.66300000
H      6.03700000     -8.82500000      1.82900000
H      5.32700000     -7.89700000      2.79000000
O     -3.79200000     15.45300000     -1.50200000
H     -2.91600000     15.22600000     -1.19100000
H     -3.77900000     16.40700000     -1.57700000
O      0.97800000     12.62200000      0.84400000
H      1.31000000     11.89400000      1.37000000
H      1.76400000     13.04400000      0.49700000
O    -18.35500000     -0.37500000      2.28000000
H    -18.01700000     -0.70600000      1.44700000
H    -17.57200000     -0.16700000      2.79000000
O      9.60000000      5.55700000      1.34000000
H     10.48700000      5.70200000      1.66900000
H      9.19200000      4.98900000      1.99300000
O      8.32900000      7.82600000      0.56100000
H      9.20900000      8.08600000      0.28900000
H      8.40000000      6.89000000      0.74400000
O     -1.16100000      7.01000000     -9.71900000
H     -0.53100000      7.63400000    -10.08100000
H     -1.85300000      6.96000000    -10.37800000
O     10.54500000    -13.48400000     -6.20100000
H     10.86900000    -13.10700000     -5.38300000
H     11.22100000    -13.27500000     -6.84600000
O      4.61700000      0.57000000      6.99100000
H      5.30800000      1.21800000      7.12600000
H      5.03800000     -0.27000000      7.17200000
O     -4.60800000     -1.95900000      7.58300000
H     -3.84000000     -1.88700000      7.01600000
H     -4.54400000     -2.83400000      7.96500000
O      3.55700000     -9.01300000     -1.26800000
H      4.36600000     -8.99100000     -1.77900000
H      2.86700000     -9.15300000     -1.91700000
O      3.81000000     11.41100000    -13.89000000
H      3.69500000     10.46400000    -13.80500000
H      3.43100000     11.77100000    -13.08800000
O      8.02300000      8.67700000     -4.88200000
H      7.99800000      9.63000000     -4.79400000
H      8.36600000      8.36800000     -4.04300000
O      4.01100000     -0.85200000    -15.90000000
H      3.13000000     -1.21900000    -15.82300000
H      4.58900000     -1.61500000    -15.90200000
O      1.42800000      5.82100000     10.09000000
H      1.78100000      5.44700000     10.89700000
H      0.62000000      6.25700000     10.36200000
O      4.15100000    -11.18800000      3.17000000
H      4.82100000    -11.42300000      3.81200000
H      4.48900000    -10.39800000      2.74900000
O     -2.80700000    -13.76300000     -3.74500000
H     -1.92400000    -14.07300000     -3.94700000
H     -2.71000000    -12.81700000     -3.64200000
O    -14.18100000      3.33600000      2.81500000
H    -14.14600000      3.30000000      1.85900000
H    -14.10100000      2.42300000      3.09200000
O      2.06900000     12.68500000     -8.63100000
H      1.45100000     13.02600000     -9.27700000
H      2.37400000     13.46000000     -8.15900000
O     -5.15100000     -4.58100000      8.39500000
H     -5.79800000     -5.18600000      8.03300000
H     -5.52800000     -4.29600000      9.22700000
