# Supplementary material for: Integrated Multiscale Multilevel Approach to Open Shell Molecular Systems
Source: J Chem Theory Comput. 2023 Feb 13;19(5):1446–56. doi: 10.1021/acs.jctc.2c00805 (PMC10018740; doi:10.1021/acs.jctc.2c00805)
Supplement: Supplementary file 2 — ct2c00805_si_002.zip [file ct2c00805_si_002.zip › structures/PROXYL/frame146.xyz]

2537

C     -1.83700000      0.53000000      0.18300000
H     -1.96100000      0.83100000      1.22300000
H     -2.81000000      0.38600000     -0.28700000
C     -0.98000000     -0.78700000      0.05800000
C     -1.11900000     -1.68600000      1.29100000
H     -2.09700000     -2.16800000      1.27300000
H     -1.04100000     -1.10600000      2.21100000
H     -0.38300000     -2.48600000      1.36700000
C     -1.20800000     -1.73000000     -1.11900000
H     -0.43500000     -2.49800000     -1.08100000
H     -2.15300000     -2.24800000     -0.95700000
H     -1.18800000     -1.23700000     -2.09100000
N      0.40400000     -0.24600000      0.03700000
O      1.40200000     -1.00100000      0.01700000
C      0.57200000      1.22000000     -0.04900000
C      0.98800000      1.55900000      1.44400000
H      0.31700000      1.09400000      2.16700000
H      1.93800000      1.04200000      1.57600000
H      1.21800000      2.58900000      1.71900000
C      1.48900000      1.62800000     -1.23900000
H      2.35500000      0.96700000     -1.25600000
H      1.84500000      2.65200000     -1.12800000
H      0.87100000      1.42100000     -2.11200000
C     -0.90400000      1.61600000     -0.44600000
H     -1.05700000      2.62200000     -0.05400000
H     -1.09000000      1.64500000     -1.51900000
O      2.67800000     -3.87500000     -3.33000000
H      2.01400000     -3.20300000     -3.17400000
H      2.54300000     -4.13800000     -4.24100000
O     -7.77000000     11.10800000      7.67600000
H     -7.64000000     10.53900000      6.91800000
H     -7.22900000     11.87600000      7.49500000
O     -2.28800000     -4.74300000      3.46000000
H     -1.36300000     -4.76900000      3.70500000
H     -2.62300000     -3.94700000      3.87300000
O      2.04400000      6.53100000     -0.41000000
H      1.64100000      6.19100000     -1.20900000
H      2.58700000      7.26100000     -0.70700000
O      6.11900000      1.67300000     14.31400000
H      6.60800000      2.32800000     14.81200000
H      6.53300000      1.67000000     13.45100000
O     -7.17800000      0.12800000    -11.48100000
H     -6.37100000      0.25000000    -10.98100000
H     -7.04000000      0.63000000    -12.28400000
O     -7.97700000     10.29100000    -12.23400000
H     -8.41700000     10.30800000    -13.08300000
H     -8.67400000     10.45400000    -11.59900000
O     -0.71200000     -0.40100000     -6.97900000
H     -0.85500000     -0.94200000     -6.20200000
H     -1.59000000     -0.14400000     -7.25700000
O     -9.88800000      6.47700000    -12.22300000
H     -9.60700000      7.38800000    -12.31200000
H     -9.37200000      6.13800000    -11.49200000
O     -2.64500000    -15.94500000      6.12200000
H     -2.25900000    -15.07000000      6.10200000
H     -1.89800000    -16.53500000      6.21400000
O     -1.67300000    -14.70000000      3.48000000
H     -0.97700000    -14.94500000      4.08900000
H     -1.29600000    -13.99300000      2.95600000
O    -11.08500000     -4.33200000     -5.24700000
H    -11.37800000     -3.43600000     -5.41200000
H    -10.83800000     -4.33600000     -4.32200000
O     -5.58300000     13.13500000      7.09900000
H     -5.63800000     12.84400000      6.18900000
H     -5.01500000     13.90500000      7.07100000
O     -4.01100000     12.80600000     -4.17500000
H     -4.79700000     12.49500000     -4.62500000
H     -3.99800000     13.74900000     -4.34100000
O      0.71800000      5.49800000     -2.50700000
H      1.14500000      4.72500000     -2.87700000
H      0.27800000      5.90700000     -3.25200000
O    -11.22800000     13.95300000     -0.42100000
H    -10.55700000     14.21400000      0.20900000
H    -11.82800000     13.40200000      0.08200000
O     -1.43300000     15.61800000      0.70800000
H     -0.87900000     14.84500000      0.59400000
H     -1.54600000     15.69400000      1.65500000
O    -11.34400000     -0.29100000    -15.11600000
H    -12.03300000      0.04400000    -14.54300000
H    -10.69700000     -0.66600000    -14.51800000
O     -0.37600000     -7.04000000      0.31600000
H      0.22400000     -6.42100000      0.73100000
H     -0.25900000     -7.85300000      0.80800000
O     -2.85600000      5.72900000     14.46200000
H     -3.74100000      5.45300000     14.22600000
H     -2.70900000      5.34600000     15.32800000
O    -11.18000000      8.10600000      3.49400000
H    -10.41000000      7.57300000      3.29400000
H    -11.56000000      8.30800000      2.63900000
O     14.55400000      1.49700000      5.79800000
H     14.64300000      2.11600000      5.07300000
H     13.61300000      1.33700000      5.86200000
O     -3.38900000     12.57200000      0.11100000
H     -3.33400000     13.16500000      0.86100000
H     -2.87200000     11.81000000      0.37100000
O      4.00900000      3.31700000      0.48300000
H      3.59600000      3.46000000      1.33500000
H      4.44100000      2.46700000      0.56600000
O     -0.16800000      3.44400000    -16.65500000
H     -0.22300000      3.49800000    -17.61000000
H     -0.03900000      2.51300000    -16.47500000
O     -0.04000000      1.24800000    -14.15200000
H     -0.55500000      0.44200000    -14.18900000
H     -0.23900000      1.62100000    -13.29300000
O     16.87300000      0.45800000      4.62100000
H     17.43800000     -0.10200000      5.15200000
H     16.19700000      0.76100000      5.22700000
O      1.27900000     -1.54900000      3.98100000
H      1.08000000     -0.99500000      3.22500000
H      0.80600000     -1.14200000      4.70700000
O     -1.75000000    -11.33700000     -3.81600000
H     -1.21800000    -12.12800000     -3.72400000
H     -1.34400000    -10.85900000     -4.53900000
O     15.22800000      3.27600000     -1.02600000
H     15.17800000      4.16300000     -1.38200000
H     15.49600000      2.73500000     -1.76900000
O     -9.09500000      5.39300000     -1.06800000
H     -8.41300000      5.79600000     -1.60500000
H     -8.61700000      4.84700000     -0.44400000
O     -3.17000000    -13.84900000     -6.25900000
H     -2.22800000    -13.68900000     -6.31500000
H     -3.52700000    -13.46400000     -7.06000000
O    -13.19800000     -7.09300000      0.01700000
H    -13.95700000     -6.51300000     -0.03700000
H    -12.55200000     -6.59700000      0.52000000
O     -4.23000000    -13.19900000      0.67600000
H     -4.77600000    -13.06300000     -0.09800000
H     -3.68500000    -12.41400000      0.72600000
O     -0.61200000      7.81700000    -14.01100000
H     -0.80700000      7.50600000    -13.12700000
H      0.15900000      7.31500000    -14.27700000
O      2.00700000    -12.94800000    -10.73400000
H      2.54800000    -12.43300000    -11.33200000
H      1.18000000    -13.06500000    -11.20100000
O    -13.49200000     -2.15700000     -8.86300000
H    -13.63200000     -2.83200000     -9.52700000
H    -12.54000000     -2.07200000     -8.80400000
O     13.68800000      7.54800000      2.19200000
H     13.39300000      7.81900000      3.06100000
H     14.60100000      7.28900000      2.31900000
O    -15.22100000     -4.93000000      2.12700000
H    -15.34900000     -4.24200000      1.47400000
H    -16.04900000     -4.96200000      2.60600000
O      2.20200000      6.67700000    -10.59600000
H      1.92800000      5.86400000    -11.02200000
H      2.93800000      6.98700000    -11.12300000
O     -8.39700000     -5.20700000      4.56000000
H     -9.16900000     -5.71500000      4.31100000
H     -7.86800000     -5.16800000      3.76300000
O      2.90500000    -11.66500000      4.86300000
H      2.29300000    -11.78000000      5.59000000
H      2.94200000    -10.71700000      4.73000000
O     12.65100000     -8.39200000      2.58400000
H     11.82600000     -8.85800000      2.72500000
H     13.29800000     -9.08500000      2.45600000
O     -0.27600000    -14.31900000    -11.96200000
H     -0.27900000    -14.28500000    -12.91800000
H     -0.70700000    -13.50900000    -11.69100000
O      7.42500000      1.64800000      7.80500000
H      8.07400000      1.59400000      8.50600000
H      7.03900000      2.51900000      7.90300000
O      7.96500000      5.20100000    -15.23500000
H      8.30200000      5.35500000    -14.35200000
H      8.74800000      5.07300000    -15.77100000
O    -10.54500000     -2.67700000      1.34800000
H    -10.03700000     -3.42500000      1.66400000
H    -10.96100000     -2.99300000      0.54600000
O      6.01500000      5.80500000    -12.32500000
H      5.55400000      6.63600000    -12.44100000
H      5.31900000      5.15000000    -12.27200000
O     -5.61100000      4.38100000    -11.21600000
H     -4.81100000      4.14800000    -10.74500000
H     -5.46000000      4.07300000    -12.11000000
O     -6.62900000      2.00100000     16.16800000
H     -7.03900000      1.76500000     15.33600000
H     -6.87200000      1.29400000     16.76500000
O      5.50100000      6.44900000     -4.43300000
H      6.39700000      6.56800000     -4.74800000
H      5.57500000      6.49200000     -3.48000000
O    -15.94200000     -0.87100000      8.52200000
H    -15.64600000     -0.20400000      9.14100000
H    -15.38500000     -0.74900000      7.75300000
O      9.22900000     -1.28100000      8.27700000
H      8.31100000     -1.15500000      8.03900000
H      9.25000000     -2.13600000      8.70600000
O      2.50500000    -13.54100000      1.04500000
H      3.04300000    -13.93200000      0.35700000
H      2.30100000    -14.26900000      1.63200000
O     17.46600000     -1.54900000     -3.02600000
H     18.38500000     -1.56000000     -2.75700000
H     17.47100000     -1.91500000     -3.91000000
O     -3.47800000     -0.79400000      7.50300000
H     -3.85000000     -1.37600000      8.16500000
H     -4.19000000     -0.65600000      6.87800000
O     -1.56800000      2.55500000     -4.50700000
H     -0.63300000      2.76000000     -4.46600000
H     -1.70000000      1.90300000     -3.81800000
O      5.61900000      6.30900000    -15.83800000
H      5.18800000      5.65600000    -16.39000000
H      6.47500000      5.92900000    -15.64200000
O      1.50700000      5.42800000     -7.95000000
H      1.84400000      5.81000000     -8.76000000
H      2.25600000      5.42800000     -7.35500000
O     12.22700000     -0.08000000    -13.05900000
H     12.18400000     -0.10900000    -12.10300000
H     12.20100000     -0.99800000    -13.32800000
O      3.81800000      9.16900000      2.55600000
H      2.99500000      9.65600000      2.59600000
H      3.56100000      8.25500000      2.67300000
O     13.23700000      4.06400000     -6.88200000
H     14.16900000      3.92300000     -7.04600000
H     13.20600000      4.84700000     -6.33300000
O      0.80900000    -11.79300000     -1.45300000
H      1.69400000    -12.11300000     -1.27900000
H      0.80900000    -10.89600000     -1.11900000
O     -9.09100000     -9.46700000     -6.21600000
H    -10.04700000     -9.42700000     -6.18300000
H     -8.81800000     -9.42600000     -5.29900000
O     -6.81100000      3.58700000      0.56900000
H     -6.18500000      3.16500000     -0.02100000
H     -6.51900000      4.49700000      0.61600000
O      4.67000000     -1.24000000     -2.30900000
H      5.56100000     -1.51100000     -2.08600000
H      4.13500000     -1.54900000     -1.57800000
O     -2.74700000     -2.09800000     -9.18400000
H     -2.88000000     -3.04200000     -9.27100000
H     -2.80300000     -1.76500000    -10.08000000
O     -4.11000000     -2.27000000     14.82300000
H     -4.70400000     -2.81900000     15.33500000
H     -3.72000000     -2.86800000     14.18600000
O     -1.91300000      0.01200000     17.43000000
H     -2.81700000      0.31700000     17.50400000
H     -1.98700000     -0.93800000     17.34400000
O      1.01700000     -5.82600000    -11.77400000
H      1.55600000     -5.43900000    -11.08400000
H      0.49900000     -6.49500000    -11.32600000
O     -9.27500000     10.76000000     -0.01500000
H     -9.28500000     11.12200000     -0.90100000
H     -9.95300000     11.24900000      0.45100000
O      7.95500000      7.62900000      8.18600000
H      7.12000000      8.01600000      8.44700000
H      8.29800000      7.23500000      8.98800000
O      1.13000000     -1.57600000     -5.27700000
H      1.33800000     -2.50500000     -5.17800000
H      1.03600000     -1.45000000     -6.22100000
O     -6.66400000    -12.33900000     -5.93600000
H     -7.54200000    -11.96400000     -5.86000000
H     -6.14300000    -11.86100000     -5.29200000
O     16.40700000      2.24200000     -7.71200000
H     16.77100000      3.07300000     -8.01600000
H     15.71500000      2.03900000     -8.34100000
O    -12.25200000     -4.85200000      2.14700000
H    -13.08300000     -4.44700000      1.89800000
H    -11.98800000     -4.38900000      2.94200000
O      7.10100000      0.84300000     -4.23700000
H      6.71900000      0.30200000     -3.54600000
H      7.55500000      1.54400000     -3.76900000
O     -5.44200000      3.94400000    -14.29100000
H     -5.64300000      4.67700000    -14.87200000
H     -4.53800000      3.71200000    -14.50100000
O      5.27200000      9.29100000     11.72600000
H      6.11500000      8.84300000     11.79700000
H      4.85100000      9.14500000     12.57300000
O     -7.72800000      6.22400000    -10.37100000
H     -7.36900000      5.37300000    -10.62400000
H     -7.00700000      6.66300000     -9.91900000
O      3.49900000     14.96400000     -1.59800000
H      4.00700000     15.70800000     -1.92300000
H      4.15200000     14.28500000     -1.42600000
O    -12.73400000     11.23300000     -1.78900000
H    -12.87300000     11.65300000     -0.94000000
H    -13.05200000     11.87200000     -2.42700000
O      2.46800000     -6.18400000     -1.43300000
H      2.71300000     -5.61000000     -0.70700000
H      2.22600000     -5.58600000     -2.14000000
O      4.75500000     -7.35800000      0.26200000
H      5.16000000     -8.03200000     -0.28400000
H      5.22500000     -7.41000000      1.09400000
O      2.20200000      8.02300000    -15.67300000
H      2.54600000      7.18400000    -15.36600000
H      2.80500000      8.28900000    -16.36800000
O      9.10500000     -1.26600000     -0.12300000
H     10.05500000     -1.20000000     -0.22100000
H      8.97800000     -1.58100000      0.77200000
O      7.99600000     11.46800000     -9.02800000
H      8.42000000     10.63500000     -9.23500000
H      8.45500000     12.11100000     -9.56900000
O     -5.06300000     10.98100000     12.35900000
H     -4.82900000     11.53300000     13.10500000
H     -4.50900000     11.29600000     11.64500000
O      7.70800000      4.36000000      2.41200000
H      7.41300000      4.07400000      1.54800000
H      8.65400000      4.21300000      2.40300000
O    -10.69100000      1.38300000      9.68800000
H    -10.31900000      0.89000000      8.95700000
H    -11.56300000      1.63700000      9.38700000
O      9.07200000     -3.16000000     -7.79900000
H      9.94100000     -2.81900000     -8.01300000
H      8.71800000     -2.53300000     -7.16700000
O      8.00200000      3.05600000     -2.57200000
H      7.81800000      3.99500000     -2.58800000
H      8.07100000      2.84100000     -1.64200000
O     -5.08400000      3.85500000     -6.72000000
H     -5.77600000      3.86700000     -7.38100000
H     -4.33100000      3.47000000     -7.16700000
O     -7.31500000     -7.02300000     13.85200000
H     -7.12300000     -7.74600000     14.44900000
H     -7.90700000     -7.40000000     13.20100000
O      4.93500000     -9.35800000    -11.45400000
H      5.71400000     -9.10500000    -11.95000000
H      5.05900000     -8.95700000    -10.59400000
O     -4.04800000     15.42400000     -5.12700000
H     -4.56100000     15.69100000     -4.36300000
H     -4.31800000     16.02700000     -5.81900000
O      2.98300000      8.82700000     -1.85400000
H      3.21700000      9.75500000     -1.84000000
H      3.81800000      8.36800000     -1.76600000
O      7.37600000     -9.59800000     10.83400000
H      7.09000000    -10.47300000     10.57300000
H      8.13700000     -9.75100000     11.39300000
O     -0.93000000    -10.17300000    -13.27900000
H     -0.08000000     -9.74400000    -13.17500000
H     -0.96200000    -10.41900000    -14.20400000
O     -8.49400000      2.39600000     14.06800000
H     -9.04200000      2.43600000     14.85100000
H     -8.82200000      1.63800000     13.58400000
O    -11.00600000     -4.80600000    -10.01300000
H    -11.48300000     -5.62800000    -10.12600000
H    -10.72400000     -4.81600000     -9.09900000
O      3.97200000      2.67900000     -5.30400000
H      4.91400000      2.84400000     -5.35600000
H      3.90400000      1.74600000     -5.10000000
O      9.50900000      6.47300000     -6.76600000
H     10.09800000      7.22000000     -6.65900000
H      8.63200000      6.84700000     -6.69400000
O      1.88500000    -11.39500000     -6.41600000
H      2.66000000    -11.03800000     -5.98200000
H      1.51100000    -10.65200000     -6.88800000
O    -10.68800000      1.43900000     -0.72400000
H     -9.80200000      1.55600000     -0.38200000
H    -10.65500000      0.60400000     -1.19200000
O     -7.60000000     -4.22300000    -10.80000000
H     -8.43000000     -3.74600000    -10.80500000
H     -7.16600000     -3.95800000    -11.61100000
O      3.24000000      4.75800000     15.71600000
H      2.32300000      4.60800000     15.94500000
H      3.67600000      3.93000000     15.91900000
O      0.67800000    -12.10600000      6.68300000
H      0.47000000    -11.20800000      6.94200000
H     -0.16500000    -12.56000000      6.69700000
O      0.03300000     11.62800000     -4.44300000
H      0.62700000     12.11800000     -5.01100000
H     -0.27400000     12.27200000     -3.80500000
O     13.07300000     -5.93900000      4.20000000
H     12.97500000     -6.88100000      4.06300000
H     13.99800000     -5.76600000      4.02700000
O      6.88800000      4.25200000     11.55400000
H      6.57400000      4.70400000     12.33800000
H      7.02400000      3.34800000     11.83700000
O    -10.44900000     12.16900000      2.10500000
H    -10.27800000     11.43500000      2.69500000
H    -10.16800000     12.94100000      2.59500000
O      7.90500000     -8.68400000    -11.80000000
H      8.26100000     -7.86000000    -11.46800000
H      8.34800000     -8.81600000    -12.63800000
O     13.64900000     -6.72500000     -4.91800000
H     13.11300000     -7.39800000     -5.33900000
H     13.13500000     -6.44900000     -4.15900000
O     -7.54200000     -3.39400000      0.64700000
H     -7.71200000     -3.94700000     -0.11500000
H     -6.85200000     -3.85200000      1.12700000
O     12.49200000      1.62300000      3.39400000
H     13.31400000      1.26700000      3.05700000
H     12.30900000      2.37600000      2.83400000
O     14.53100000      6.07500000     -1.25200000
H     13.83300000      6.30200000     -1.86600000
H     14.10900000      6.09100000     -0.39300000
O     13.24000000     -8.55700000     -7.53700000
H     14.09800000     -8.92000000     -7.31700000
H     12.61800000     -9.10800000     -7.06200000
O      0.43600000    -15.39500000      7.13200000
H      0.68800000    -16.30200000      6.95500000
H      0.91800000    -14.88200000      6.48300000
O      1.16000000     -8.72400000     -3.88800000
H      2.04100000     -8.42900000     -4.11700000
H      1.25100000     -9.08900000     -3.00800000
O      3.64400000     13.74300000      4.40500000
H      2.89600000     13.14900000      4.46700000
H      4.36300000     13.19100000      4.09700000
O      7.69600000     -6.71800000     10.20400000
H      7.48000000     -7.58200000     10.55300000
H      7.31800000     -6.71300000      9.32400000
O     10.07200000     11.88500000      9.94400000
H      9.44900000     11.66900000      9.25100000
H     10.12100000     11.09200000     10.47800000
O     -9.64400000     -2.31500000     11.66400000
H    -10.43300000     -2.85300000     11.59200000
H     -9.57300000     -2.11800000     12.59800000
O     -0.67900000     10.67400000     13.63200000
H     -1.29100000     11.35200000     13.92200000
H     -1.21100000      9.88000000     13.57600000
O      1.75900000     -2.24400000    -10.10000000
H      1.00800000     -2.07400000    -10.66900000
H      1.61500000     -1.68200000     -9.33900000
O     16.12900000     -4.16600000     -5.68000000
H     15.26300000     -3.77400000     -5.79000000
H     16.59900000     -3.93800000     -6.48200000
O     13.54900000     -3.60800000     -9.31600000
H     13.37600000     -4.48900000     -9.64700000
H     13.42500000     -3.03800000    -10.07500000
O      2.58900000     10.47300000    -10.05400000
H      3.44700000     10.73200000     -9.71800000
H      2.78200000      9.81300000    -10.72000000
O     13.01100000     -6.48300000      7.69100000
H     13.04900000     -5.59900000      7.32800000
H     12.26700000     -6.46300000      8.29300000
O    -11.39200000     -3.63300000      4.40200000
H    -10.59000000     -3.12700000      4.27500000
H    -11.71700000     -3.35700000      5.25900000
O     -0.43800000     -9.41700000      1.58200000
H     -0.50900000     -9.83600000      2.44000000
H     -0.86400000    -10.02900000      0.98100000
O      3.28100000     -4.13400000    -15.61200000
H      3.11300000     -3.82200000    -14.72300000
H      3.60600000     -3.36400000    -16.07800000
O      8.90800000      6.25300000     13.03500000
H      8.95900000      6.01500000     12.10900000
H      9.01000000      5.42300000     13.50100000
O     -5.55500000      6.44800000    -15.48800000
H     -6.12400000      7.14500000    -15.16300000
H     -4.68000000      6.83500000    -15.49400000
O     -5.27100000    -16.55000000      5.26400000
H     -5.53400000    -16.12800000      4.44600000
H     -4.33800000    -16.35400000      5.34500000
O      6.04500000     -6.33900000    -14.33100000
H      6.12800000     -5.96600000    -13.45400000
H      5.10100000     -6.39600000    -14.47900000
O      3.36700000      0.28300000    -16.76400000
H      4.30100000      0.48800000    -16.80800000
H      3.07300000      0.68200000    -15.94500000
O     -3.83400000    -17.24300000     -6.18000000
H     -4.54900000    -17.79300000     -5.86100000
H     -3.62200000    -16.67300000     -5.44100000
O      9.75000000    -12.14900000     -6.44400000
H      9.93900000    -12.68400000     -5.67300000
H      9.72800000    -11.25100000     -6.11300000
O     17.30900000      5.71300000     -0.40500000
H     17.93700000      5.98800000     -1.07200000
H     16.45900000      5.76200000     -0.84200000
O     12.90700000      1.61700000     10.01600000
H     13.85600000      1.49200000     10.02100000
H     12.78100000      2.48200000      9.62700000
O      8.19500000     -0.87500000     -6.03400000
H      7.32700000     -1.24500000     -5.87300000
H      8.09500000      0.06000000     -5.85000000
O      4.10300000    -10.61700000     -5.01200000
H      5.00400000    -10.87000000     -5.21200000
H      4.03800000    -10.69700000     -4.06000000
O    -10.05000000      4.03000000     10.10300000
H    -10.11700000      3.09200000      9.92300000
H     -9.17400000      4.26900000      9.80200000
O     -3.15900000     -7.60200000      8.47100000
H     -3.62100000     -7.77700000      9.29100000
H     -3.83500000     -7.66700000      7.79600000
O     16.45900000      3.64400000     -4.23100000
H     16.11200000      2.79400000     -4.50000000
H     17.37000000      3.63600000     -4.52700000
O      6.18400000     -2.45900000    -13.88200000
H      7.02700000     -2.19200000    -13.51400000
H      5.60200000     -1.71900000    -13.70800000
O    -14.64500000     -9.77500000     -1.22200000
H    -13.76500000     -9.67000000     -1.58400000
H    -15.23000000     -9.53600000     -1.94200000
O     -7.25600000     -2.91200000      4.77700000
H     -7.78100000     -3.71100000      4.83400000
H     -7.45300000     -2.43900000      5.58500000
O     -2.04500000     -8.08600000     -8.94400000
H     -2.32800000     -8.89100000     -8.51000000
H     -2.60700000     -7.40500000     -8.57600000
O      0.82500000      7.84400000      6.71200000
H      1.60800000      8.39100000      6.78000000
H      1.06200000      7.16300000      6.08300000
O      2.09200000     -1.62900000      9.09100000
H      1.32300000     -2.14400000      8.84500000
H      2.74100000     -2.28000000      9.35800000
O    -12.90200000      5.71000000     -3.21800000
H    -12.62800000      6.52300000     -2.79500000
H    -12.25400000      5.56900000     -3.90800000
O     -8.64900000    -10.19600000     -3.60700000
H     -9.59600000    -10.28900000     -3.50100000
H     -8.44700000     -9.34400000     -3.21900000
O    -10.66600000      3.15200000    -13.29300000
H    -11.46500000      3.44000000    -13.73300000
H     -9.95700000      3.54400000    -13.80300000
O     -4.29800000    -15.03200000      2.73100000
H     -4.55200000    -14.20800000      2.31700000
H     -3.37600000    -14.91100000      2.96100000
O      8.17000000     -1.60700000      4.43100000
H      7.74700000     -1.29300000      5.23000000
H      8.10600000     -0.87200000      3.82100000
O     -2.96300000     -6.87600000     13.02600000
H     -3.56500000     -6.94300000     12.28500000
H     -2.11500000     -6.68000000     12.62800000
O    -11.82700000     -4.30500000      9.26300000
H    -11.90000000     -3.87100000      8.41400000
H    -12.72300000     -4.33000000      9.59800000
O      0.20200000     -5.29300000     13.80600000
H      0.42400000     -5.10400000     12.89400000
H      0.76800000     -6.02900000     14.04200000
O     12.22000000      7.00000000     -2.78500000
H     11.98600000      7.92400000     -2.69300000
H     12.33900000      6.87600000     -3.72700000
O     -5.48500000     -9.59000000      0.57700000
H     -5.15100000     -9.93500000      1.40500000
H     -6.39300000     -9.35200000      0.76500000
O     -4.38300000     16.29800000      0.13900000
H     -3.47900000     16.01300000      0.00500000
H     -4.83300000     15.52000000      0.46800000
O     14.99900000     -3.46400000      7.81900000
H     14.81200000     -2.52600000      7.81300000
H     14.29500000     -3.85200000      7.30000000
O      1.31100000      2.80900000     15.70800000
H      0.47700000      2.34100000     15.67300000
H      1.62000000      2.68100000     16.60500000
O     -3.88000000     11.19700000      2.66200000
H     -3.60100000     12.10500000      2.54100000
H     -4.70700000     11.26300000      3.13900000
O     -1.95700000      9.69000000     -3.36700000
H     -1.31000000     10.15900000     -3.89200000
H     -1.70400000      9.86500000     -2.46100000
O    -15.88100000     -5.47500000     -1.14600000
H    -16.08200000     -4.69200000     -0.63400000
H    -16.22900000     -6.19900000     -0.62500000
O      4.79400000      8.52900000      6.32800000
H      5.31800000      8.94200000      5.64200000
H      4.77600000      7.60200000      6.09000000
O      8.19600000     -1.79000000    -12.46900000
H      7.70700000     -1.43700000    -11.72500000
H      8.82900000     -2.39100000    -12.07600000
O      5.90000000      3.17400000    -14.46200000
H      6.30400000      3.81600000    -15.04600000
H      5.18600000      3.65100000    -14.03900000
O     -9.40900000     -9.29400000     11.89600000
H     -9.03400000     -8.96500000     11.07900000
H    -10.16500000     -9.81200000     11.62000000
O      6.91600000     -8.54400000     -2.63900000
H      6.00100000     -8.54400000     -2.91900000
H      7.37400000     -9.04200000     -3.31600000
O      9.16500000      3.17000000    -11.09800000
H      9.31000000      2.50600000    -11.77200000
H      9.97700000      3.67500000    -11.08000000
O      1.79600000     12.22500000     -6.67900000
H      1.80900000     11.70800000     -7.48500000
H      2.71600000     12.29500000     -6.42400000
O     -0.43000000    -11.09600000     -8.98100000
H      0.43300000    -10.74800000     -9.20700000
H     -0.53700000    -11.85700000     -9.55100000
O      3.40100000     -3.19200000    -13.06100000
H      2.87400000     -2.43900000    -12.79300000
H      4.12300000     -3.21400000    -12.43300000
O     -4.79000000     -7.65800000     10.68900000
H     -5.45400000     -8.32100000     10.50200000
H     -5.27600000     -6.94200000     11.09900000
O      5.15000000      0.93100000      0.78700000
H      4.80900000      0.22800000      0.23400000
H      5.58500000      0.47900000      1.50900000
O      7.30000000     -9.18400000      6.45700000
H      6.38300000     -9.37600000      6.65500000
H      7.74300000    -10.02900000      6.53000000
O      6.65100000      4.44400000      8.73000000
H      5.77400000      4.78300000      8.55300000
H      6.62000000      4.16400000      9.64500000
O     11.88100000      5.94200000     -8.51000000
H     12.22800000      5.13100000     -8.13800000
H     11.27400000      6.26900000     -7.84600000
O    -10.91400000      4.94100000     12.56900000
H    -10.59700000      4.23700000     13.13500000
H    -10.64400000      4.68000000     11.68900000
O     -4.83700000     -9.28100000     -9.23800000
H     -5.08700000    -10.17700000     -9.01200000
H     -5.50800000     -8.73400000     -8.82900000
O     11.56500000      9.23700000      7.72500000
H     11.97000000      9.94100000      8.23100000
H     10.66300000      9.52600000      7.59100000
O      3.83700000    -12.28800000      9.00500000
H      4.45900000    -11.58900000      9.20700000
H      4.12200000    -12.62400000      8.15600000
O      5.28400000      7.65200000     -1.39900000
H      5.27600000      6.69900000     -1.30700000
H      6.16200000      7.85400000     -1.72200000
O     -9.21500000     -1.23300000      3.21100000
H     -8.32400000     -1.45800000      2.94500000
H     -9.77200000     -1.60900000      2.52900000
O      9.06200000      6.35300000      4.30100000
H      8.56500000      5.75900000      4.86400000
H      9.97200000      6.23700000      4.57400000
O     12.10500000      1.70700000     -0.20500000
H     11.91400000      1.65400000     -1.14100000
H     12.84300000      2.31300000     -0.14500000
O     -3.65400000     -8.63300000    -11.79200000
H     -3.95600000     -8.84200000    -10.90800000
H     -2.91400000     -9.22200000    -11.93900000
O      9.75400000     -4.16000000    -12.49400000
H      9.25500000     -4.55300000    -13.20900000
H     10.46700000     -3.69100000    -12.92900000
O      1.83400000     14.86200000      0.97400000
H      2.12500000     15.55000000      0.37500000
H      1.34400000     14.25400000      0.41900000
O     -1.92400000    -12.01400000    -11.54200000
H     -2.43000000    -12.36000000    -12.27700000
H     -1.55500000    -11.19400000    -11.87000000
O     12.00900000     -1.46700000     -0.52000000
H     11.90700000     -0.54900000     -0.26800000
H     12.34900000     -1.89400000      0.26700000
O      7.47400000     -1.31500000     -2.35200000
H      8.18400000     -1.80900000     -2.76200000
H      7.82200000     -1.06000000     -1.49800000
O     -1.92800000     18.04600000     -0.87800000
H     -1.47700000     18.78200000     -0.46400000
H     -1.59000000     17.27300000     -0.42400000
O     -9.36400000     -2.51900000     14.38400000
H     -9.26400000     -3.44400000     14.15800000
H     -8.54200000     -2.28800000     14.81700000
O      1.86900000     -1.11800000     12.19100000
H      1.99600000     -1.19900000     11.24500000
H      2.09200000     -0.20800000     12.38500000
O      0.90500000     -4.53300000     10.98300000
H      0.43300000     -3.96800000     10.37100000
H      1.82800000     -4.33700000     10.82600000
O     -5.98800000     -5.28200000     -8.68700000
H     -6.57000000     -5.14200000     -9.43400000
H     -6.12600000     -6.19700000     -8.44300000
O      5.89600000    -12.98600000     -1.85800000
H      6.54000000    -12.43900000     -1.40800000
H      6.41800000    -13.54200000     -2.43700000
O     -4.61800000    -13.30900000      7.76100000
H     -4.87400000    -12.46600000      7.38800000
H     -5.36400000    -13.88400000      7.58900000
O      0.89900000     -9.39700000      7.41300000
H      0.78400000     -8.89700000      6.60400000
H      0.69700000     -8.77300000      8.11000000
O     -0.52100000    -14.39400000      9.60800000
H     -1.24100000    -14.99800000      9.78900000
H     -0.31400000    -14.53800000      8.68500000
O     15.89200000     -5.82200000      4.32600000
H     16.82300000     -5.91600000      4.12500000
H     15.83600000     -5.95400000      5.27200000
O      0.34900000     15.94600000     -3.25700000
H     -0.12700000     16.77000000     -3.36200000
H      1.04600000     16.15100000     -2.63300000
O      7.31600000     -8.49800000     -7.21500000
H      7.65300000     -7.60200000     -7.20000000
H      7.79000000     -8.92000000     -7.93200000
O     -1.56400000      9.31200000     -9.54800000
H     -2.12100000      8.61000000     -9.21000000
H     -2.14700000     10.06700000     -9.62000000
O     11.75000000     -2.74300000     -7.31600000
H     11.25000000     -3.42900000     -6.87400000
H     12.37400000     -3.21800000     -7.86600000
O     -7.80400000     -1.24200000    -15.88300000
H     -8.64700000     -1.65200000    -15.68900000
H     -7.32300000     -1.28000000    -15.05600000
O     -6.61700000     -6.96600000    -12.42100000
H     -7.11700000     -6.42900000    -11.80600000
H     -6.42200000     -7.76800000    -11.93600000
O      2.39500000    -13.93100000     -5.72200000
H      2.15600000    -13.00900000     -5.81600000
H      2.84900000    -14.14500000     -6.53700000
O     -8.87200000    -10.41800000     -8.65000000
H     -8.74500000    -10.17300000     -7.73400000
H     -8.60600000    -11.33700000     -8.69100000
O      0.52900000     12.58800000     11.83600000
H      0.27800000     12.18500000     12.66700000
H      0.05200000     12.08800000     11.17400000
O    -12.02700000    -11.69300000      4.70900000
H    -12.97100000    -11.53500000      4.68800000
H    -11.75800000    -11.42100000      5.58700000
O      6.71900000     -3.81200000      8.14500000
H      6.56300000     -2.95300000      8.53900000
H      6.25500000     -4.42500000      8.71500000
O     13.08200000     11.13400000      2.25200000
H     13.98400000     11.35100000      2.49000000
H     13.08600000     10.18400000      2.13800000
O     13.22600000     11.73800000     -3.41900000
H     12.53800000     12.33800000     -3.13000000
H     12.81000000     10.87700000     -3.41600000
O     10.67900000     12.49100000      2.73400000
H     10.51300000     12.99800000      1.93900000
H     11.44500000     11.95800000      2.52200000
O    -16.18000000      2.56700000      0.65600000
H    -16.80200000      2.74700000     -0.04900000
H    -15.45100000      3.16500000      0.49100000
O     -6.07800000     -7.53000000     -7.26900000
H     -5.68800000     -7.71100000     -6.41400000
H     -6.94800000     -7.18600000     -7.06800000
O      1.51000000     11.85800000      4.98200000
H      1.87700000     11.32100000      5.68400000
H      0.60800000     12.02500000      5.25500000
O      1.60000000    -15.89600000     -2.20300000
H      2.50900000    -15.59700000     -2.19200000
H      1.59600000    -16.67100000     -1.64100000
O     -8.81500000      1.43000000      3.52900000
H     -8.81400000      0.50300000      3.77000000
H     -9.18900000      1.87400000      4.29000000
O     -5.13000000     11.08000000     -6.29300000
H     -4.75800000     10.22500000     -6.07500000
H     -4.81200000     11.26000000     -7.17800000
O     -9.07800000     13.73100000     -7.30400000
H     -8.69900000     13.13500000     -6.65900000
H     -9.64600000     14.30800000     -6.79300000
O      4.34000000    -13.24200000      6.55900000
H      3.83500000    -12.80600000      5.87300000
H      4.22200000    -14.17600000      6.38600000
O      1.36600000     -9.24800000     -1.00700000
H      1.39700000     -8.32800000     -0.74500000
H      2.16300000     -9.62900000     -0.63800000
O     -7.12600000      4.18000000      9.77400000
H     -6.50300000      4.90600000      9.73700000
H     -7.13200000      3.82300000      8.88600000
O     -9.79200000     -2.61600000    -11.14200000
H    -10.26000000     -3.40500000    -10.86800000
H    -10.43900000     -1.91500000    -11.07000000
O      3.93000000      4.36900000      8.42000000
H      3.80300000      3.95800000      9.27600000
H      3.09400000      4.24700000      7.97000000
O     -6.23800000      8.10300000     11.52100000
H     -6.21000000      8.92900000     12.00300000
H     -6.88700000      8.24900000     10.83300000
O     15.71800000     -0.78800000     -1.17100000
H     16.38400000     -1.15700000     -1.75100000
H     15.08200000     -1.49400000     -1.05600000
O     -5.73700000    -10.57500000     10.62500000
H     -5.64800000    -10.30700000      9.71000000
H     -4.84900000    -10.51900000     10.97800000
O     -3.95400000      3.06800000      1.11500000
H     -3.73900000      3.67900000      0.41100000
H     -4.40600000      2.34700000      0.67700000
O     -9.84500000      7.74200000      6.97300000
H    -10.25500000      7.18800000      7.63700000
H    -10.58000000      8.13900000      6.50600000
O    -10.88600000     -5.47700000     11.61200000
H    -11.66800000     -5.61400000     12.14600000
H    -11.18100000     -4.92000000     10.89200000
O      7.75600000     15.47000000     -4.53100000
H      7.85900000     14.69200000     -3.98100000
H      8.50500000     15.44500000     -5.12500000
O      6.25200000      9.39200000     -3.67500000
H      5.37300000      9.56500000     -4.01300000
H      6.71200000      8.97700000     -4.40400000
O     -5.51600000      7.86500000      5.05100000
H     -5.56800000      6.91300000      5.13800000
H     -5.22600000      8.00800000      4.15100000
O     -5.69400000    -12.85500000     -1.61200000
H     -5.86400000    -11.91900000     -1.72200000
H     -5.19900000    -13.10200000     -2.39300000
O      5.30100000     -4.21100000     11.45300000
H      6.15900000     -4.49100000     11.77200000
H      4.78500000     -4.06800000     12.24600000
O      2.99700000     13.55900000     12.17600000
H      2.13400000     13.19900000     11.97100000
H      2.98100000     13.69400000     13.12400000
O     -9.77800000     14.59800000      3.52600000
H     -9.31000000     14.76800000      2.70800000
H    -10.03200000     15.46600000      3.84100000
O     -1.69000000     12.70400000     -2.26900000
H     -2.36900000     12.86900000     -2.92300000
H     -2.17200000     12.52900000     -1.46200000
O     11.40100000      6.12700000      1.29900000
H     11.57900000      5.53200000      0.57100000
H     12.26400000      6.43000000      1.57900000
O     11.95900000    -11.55000000      0.73200000
H     12.72000000    -11.49500000      1.31000000
H     11.22300000    -11.71800000      1.32000000
O    -11.84800000     -9.26600000     -6.31400000
H    -12.57400000     -9.69900000     -6.76500000
H    -12.08600000     -8.33900000     -6.31100000
O    -12.22700000     -7.14900000    -10.16100000
H    -13.07100000     -6.98300000     -9.74100000
H    -12.16000000     -8.10300000    -10.19500000
O    -11.15800000      3.26900000      5.76000000
H    -11.67400000      3.99300000      6.11300000
H    -11.80900000      2.65700000      5.41400000
O      0.19300000      5.20400000     14.54000000
H     -0.72500000      5.12500000     14.28300000
H      0.50600000      4.30100000     14.59200000
O     -3.56400000      8.60500000     -5.55900000
H     -2.92000000      9.06400000     -5.01900000
H     -3.77100000      7.81300000     -5.06400000
O     -2.93800000      5.39900000    -10.48600000
H     -2.78600000      6.14800000     -9.91000000
H     -3.29900000      5.78100000    -11.28600000
O     -0.89300000      6.95600000     -4.64100000
H     -1.32000000      6.55000000     -5.39500000
H     -0.29000000      7.59500000     -5.02100000
O     -0.07900000     -1.61300000     14.19200000
H     -0.44100000     -0.72600000     14.18100000
H      0.48200000     -1.65300000     13.41800000
O      7.64000000     10.71400000     -1.76700000
H      6.85100000     10.71400000     -1.22600000
H      7.37500000     10.28400000     -2.57900000
O     -4.23400000     -0.38700000    -15.57200000
H     -4.13500000     -1.10300000    -16.20000000
H     -4.77800000     -0.75400000    -14.87500000
O    -12.78200000    -12.06800000     -4.81900000
H    -12.01900000    -12.52700000     -5.17000000
H    -12.42700000    -11.50700000     -4.12900000
O    -13.60700000      3.00700000      8.01300000
H    -14.34000000      3.04900000      7.39900000
H    -13.11400000      3.81100000      7.85200000
O     15.40600000      9.52900000      4.81600000
H     15.81400000      9.37500000      5.66800000
H     14.55700000      9.09100000      4.87500000
O     -5.10600000     11.93800000     -1.94900000
H     -4.58600000     12.18600000     -2.71300000
H     -4.59600000     12.24900000     -1.20100000
O     -4.17900000    -12.90600000     -4.00500000
H     -3.63500000    -13.27200000     -4.70300000
H     -3.66000000    -12.18400000     -3.65100000
O      4.00400000     -1.71000000      0.30800000
H      3.05600000     -1.57800000      0.30400000
H      4.11900000     -2.62000000      0.58300000
O      4.45900000     -8.28500000     13.84800000
H      5.39800000     -8.18000000     13.70000000
H      4.13900000     -8.72400000     13.06000000
O     14.69500000      1.90500000     -9.81200000
H     14.16800000      2.60200000    -10.20100000
H     14.07200000      1.39400000     -9.29500000
O    -11.10700000     10.29200000      8.42100000
H    -11.38300000      9.70400000      7.71800000
H    -10.20900000     10.53300000      8.19300000
O     11.22600000      0.16500000     -6.24500000
H     10.96800000     -0.65600000     -6.66500000
H     11.13500000     -0.00600000     -5.30800000
O     -0.79800000     -1.45600000      6.71500000
H     -0.07100000     -0.84200000      6.82100000
H     -1.58200000     -0.90900000      6.76700000
O     12.41400000     -9.94100000     -2.02400000
H     12.85800000     -9.15600000     -1.70300000
H     12.10200000    -10.38100000     -1.23300000
O      7.40100000     11.24800000      9.36400000
H      6.81100000     10.55800000      9.06000000
H      6.86300000     11.78300000      9.94800000
O      4.17100000     -1.98600000    -18.01200000
H      3.93100000     -1.26700000    -17.42700000
H      5.12200000     -1.91800000    -18.09800000
O     11.89300000      0.96300000     12.43000000
H     12.27600000      1.25400000     11.60200000
H     12.59800000      1.06800000     13.06900000
O     -4.91300000     -6.71000000      5.90400000
H     -4.89800000     -5.75400000      5.92000000
H     -5.82300000     -6.93200000      5.70300000
O     -7.54500000      9.10900000      5.91300000
H     -8.19900000      8.41400000      5.84100000
H     -6.76700000      8.75100000      5.48500000
O    -12.00600000     -1.65100000     -5.81300000
H    -11.39700000     -1.32900000     -6.47800000
H    -12.30400000     -0.86200000     -5.36000000
O      8.50800000     13.34900000     -2.76700000
H      8.34500000     13.51400000     -1.83800000
H      8.11200000     12.49400000     -2.93200000
O     11.43000000      0.47100000    -10.05800000
H     10.52400000      0.61200000     -9.78600000
H     11.94600000      0.63300000     -9.26800000
O     -8.43000000      8.16700000      0.43400000
H     -7.59000000      8.46900000      0.08800000
H     -9.05400000      8.84300000      0.16900000
O     -5.31500000      9.31200000    -11.37200000
H     -5.27400000      8.94600000    -10.48900000
H     -6.14200000      9.79400000    -11.39300000
O      5.78500000     -3.24500000      3.99900000
H      5.30700000     -3.42000000      4.81000000
H      6.40400000     -2.55200000      4.23100000
O     -0.28400000      2.06100000      4.92300000
H     -0.31500000      2.61600000      4.14300000
H     -1.17400000      1.71900000      5.00900000
O     -9.88000000      0.48100000     12.72100000
H     -9.12200000     -0.08800000     12.59100000
H    -10.29300000      0.53300000     11.85900000
O     -0.15300000     -4.29500000    -13.58200000
H      0.25300000     -4.71400000    -12.82300000
H     -1.06100000     -4.14800000    -13.31600000
O      5.88800000     -6.00700000    -11.57800000
H      5.72800000     -5.24500000    -11.02200000
H      6.79400000     -6.25300000    -11.39100000
O     12.10400000      1.66900000     -2.80900000
H     11.37100000      1.58200000     -3.41900000
H     12.76400000      1.06000000     -3.14000000
O     -1.36500000     17.05000000      3.58800000
H     -2.15500000     17.55500000      3.39500000
H     -1.29500000     17.07100000      4.54300000
O     -2.04500000      8.31800000     13.26100000
H     -1.64800000      7.62200000     12.73700000
H     -2.43100000      7.86400000     14.00900000
O    -11.44600000     -9.87300000    -10.20200000
H    -10.91300000    -10.04600000    -10.97800000
H    -10.86300000    -10.05600000     -9.46500000
O      7.88300000     -3.17200000     12.06500000
H      7.88400000     -3.32300000     11.12000000
H      8.80900000     -3.10100000     12.29700000
O     -6.79100000      2.99400000      6.68100000
H     -7.34300000      3.67000000      6.28800000
H     -5.91700000      3.38300000      6.70600000
O     -8.47000000    -13.42400000     -8.67000000
H     -8.88500000    -14.28400000     -8.59500000
H     -7.57400000    -13.56300000     -8.36300000
O      2.48000000      3.96700000    -11.19300000
H      1.95100000      3.17100000    -11.13600000
H      3.28500000      3.75400000    -10.72100000
O     -0.21100000     11.68800000      1.22600000
H     -0.28400000     12.49400000      1.73800000
H      0.30000000     11.93900000      0.45600000
O     -9.99200000     11.06300000      4.51500000
H     -9.41000000     10.38800000      4.16600000
H     -9.41600000     11.64300000      5.01400000
O     -0.67300000    -10.84700000      3.93500000
H     -1.20300000    -10.86300000      4.73200000
H     -0.11900000    -11.62500000      4.00000000
O     -6.33900000      5.19300000      4.16300000
H     -7.15700000      5.13200000      4.65600000
H     -6.21300000      4.31700000      3.79800000
O    -12.20300000     -2.79500000     -1.29100000
H    -13.09400000     -2.52200000     -1.51000000
H    -11.65800000     -2.04500000     -1.52800000
O     -0.70900000     -9.61800000     11.67000000
H      0.15200000     -9.94200000     11.40500000
H     -0.62500000     -8.66500000     11.64400000
O      3.14200000      1.68300000     13.90500000
H      2.53300000      2.29200000     14.32300000
H      3.94500000      1.75600000     14.42100000
O     -5.28600000      6.21300000      9.60700000
H     -4.38300000      6.05500000      9.32900000
H     -5.20400000      6.76400000     10.38500000
O     -5.93300000     -8.61900000     -4.41100000
H     -6.72600000     -8.21500000     -4.06000000
H     -5.62900000     -9.19700000     -3.71100000
O     15.84200000     -5.82900000      1.22400000
H     16.70800000     -6.21200000      1.08700000
H     15.80400000     -5.65200000      2.16400000
O     -0.29200000      5.78800000      2.55200000
H      0.65400000      5.90500000      2.63300000
H     -0.57200000      6.49200000      1.96800000
O      3.59800000      0.10400000      7.74700000
H      2.99100000     -0.39600000      8.29200000
H      4.07100000      0.66200000      8.36500000
O     11.47400000     13.56300000     -2.58900000
H     10.55800000     13.43200000     -2.83600000
H     11.56000000     14.51000000     -2.48300000
O      5.42500000     -4.23200000     -3.06500000
H      4.51000000     -3.98100000     -2.93800000
H      5.73200000     -4.46800000     -2.18900000
O      7.31800000      8.41200000     -6.46900000
H      6.44300000      8.62400000     -6.79400000
H      7.91100000      8.87800000     -7.05700000
O     14.41000000      3.65300000      1.69100000
H     15.14900000      3.37700000      2.23300000
H     14.70500000      3.50900000      0.79200000
O     -7.50900000     -5.52700000     -1.01100000
H     -6.82800000     -6.10000000     -0.65900000
H     -8.32500000     -5.88100000     -0.65600000
O     -4.75400000    -11.96900000     -8.01800000
H     -5.62600000    -12.04800000     -7.63200000
H     -4.76400000    -12.57500000     -8.75900000
O     -3.41700000     -2.16400000     11.07000000
H     -2.71500000     -2.57700000     11.57200000
H     -3.86700000     -1.60500000     11.70300000
O      4.45100000      2.19600000     16.44900000
H      4.15400000      1.69600000     17.20900000
H      5.33900000      1.87900000     16.28600000
O    -15.51700000      0.09200000      3.59400000
H    -15.30400000      0.98300000      3.87000000
H    -15.34300000     -0.44600000      4.36700000
O     -3.57400000     -0.02500000     -7.49000000
H     -3.03100000     -0.42800000     -8.16800000
H     -4.45300000     -0.36600000     -7.65400000
O      7.92200000     -9.98300000     -4.99200000
H      7.37200000    -10.76500000     -4.94400000
H      7.74400000     -9.61800000     -5.85900000
O      1.95900000     -4.04600000     -5.99900000
H      1.82700000     -4.87100000     -6.46400000
H      2.52700000     -3.53400000     -6.57400000
O      4.37800000      8.81600000     -7.35500000
H      4.06200000      9.27100000     -6.57400000
H      4.16100000      7.89700000     -7.20000000
O     16.08000000      2.57900000      7.91200000
H     16.87500000      2.61500000      7.38000000
H     15.41700000      2.21600000      7.32600000
O     -9.33800000     -0.35900000     -4.72700000
H     -9.31100000     -0.64200000     -5.64100000
H     -8.44500000     -0.49100000     -4.40900000
O      1.01600000     -7.51500000      5.16700000
H      1.21600000     -6.58300000      5.25200000
H      0.30900000     -7.55000000      4.52200000
O     10.12000000      3.80300000     -6.63100000
H      9.85500000      4.71400000     -6.50500000
H     11.06900000      3.84400000     -6.75600000
O    -15.64700000      6.67200000      2.29900000
H    -14.99700000      6.23600000      2.85100000
H    -15.38800000      6.45100000      1.40500000
O      8.64500000      6.78700000    -11.96500000
H      8.56700000      7.30600000    -12.76600000
H      7.79500000      6.35800000    -11.87300000
O      1.97000000     10.08100000      9.54800000
H      2.52300000     10.00300000     10.32500000
H      1.08200000     10.16600000      9.89400000
O     -3.18700000      8.12900000    -15.21000000
H     -2.38600000      7.83500000    -14.77500000
H     -3.53700000      8.80800000    -14.63300000
O    -14.07200000      8.66700000     -5.34200000
H    -13.15700000      8.82000000     -5.57900000
H    -14.13600000      8.96000000     -4.43300000
O     -2.75700000      2.90000000     -9.91300000
H     -2.72500000      3.82000000    -10.17400000
H     -3.06000000      2.91800000     -9.00600000
O      8.84900000     -6.38400000    -11.14300000
H      9.72900000     -6.57600000    -10.81800000
H      8.95100000     -5.57400000    -11.64400000
O     -3.09100000      0.98000000    -13.50100000
H     -3.27800000      0.51000000    -14.31400000
H     -3.05900000      1.90100000    -13.75900000
O     -1.66700000     -1.98800000     -4.95100000
H     -2.01600000     -2.87900000     -4.92900000
H     -0.74600000     -2.08500000     -4.70800000
O     10.63600000      8.91700000      1.54900000
H     10.84300000      7.98400000      1.60000000
H     10.84200000      9.25600000      2.42000000
O     -5.83800000      9.57700000     -0.30300000
H     -5.72400000     10.35300000     -0.85000000
H     -5.11500000      9.00100000     -0.55000000
O      0.09600000    -16.79300000      1.54900000
H     -0.41400000    -16.93800000      2.34600000
H     -0.54600000    -16.49100000      0.90600000
O    -16.87300000      3.49300000      3.48900000
H    -17.69700000      3.04900000      3.28700000
H    -16.23200000      3.08400000      2.90700000
O    -12.12800000      8.98900000      6.14600000
H    -11.98400000      8.77900000      5.22300000
H    -12.74700000      9.71900000      6.13200000
O      3.67500000     -1.20800000     16.15700000
H      2.96000000     -0.61000000     16.37600000
H      3.31900000     -1.76500000     15.46500000
O     -8.51500000     -6.76500000     -7.04900000
H     -8.83500000     -7.49200000     -6.51500000
H     -8.58800000     -7.08000000     -7.95000000
O      0.80700000    -13.17200000      3.09300000
H      1.66300000    -12.76000000      3.21000000
H      0.70700000    -13.25300000      2.14500000
O      0.26200000      9.12600000     -1.37700000
H      0.37100000      9.81700000     -0.72300000
H      1.10300000      9.09300000     -1.83200000
O      4.27400000     -2.92100000     -7.23900000
H      4.40100000     -3.81200000     -7.56200000
H      4.79600000     -2.87900000     -6.43700000
O     -0.17400000     12.48500000      8.12600000
H     -0.16800000     11.72400000      8.70600000
H      0.15100000     13.20300000      8.67100000
O      5.23300000     14.20700000      6.60300000
H      4.58700000     13.77000000      7.15700000
H      4.81200000     14.26400000      5.74500000
O      6.72200000     -4.22200000    -16.05200000
H      6.14700000     -4.95100000    -15.81800000
H      6.59200000     -3.58100000    -15.35300000
O     -2.81700000      6.01100000      8.36300000
H     -2.75000000      5.32300000      7.70000000
H     -1.93700000      6.38500000      8.40900000
O      5.11500000     12.12600000    -11.74900000
H      5.94700000     12.20700000    -12.21500000
H      5.36200000     11.86500000    -10.86200000
O     -2.78700000    -18.17800000      1.01400000
H     -3.00600000    -17.24700000      1.05500000
H     -2.13100000    -18.30000000      1.70100000
O      1.24700000      7.69800000     14.79300000
H      2.14800000      7.51200000     15.05700000
H      0.84200000      6.83500000     14.70000000
O      7.51600000      0.59500000      2.93700000
H      8.05600000      1.09000000      3.55200000
H      8.02500000      0.58200000      2.12600000
O     -4.50100000    -15.91400000     -3.93500000
H     -4.54900000    -14.98500000     -4.15900000
H     -3.69900000    -15.99500000     -3.41900000
O    -15.53300000     -2.76400000      6.54200000
H    -16.29500000     -2.99700000      6.01100000
H    -15.90200000     -2.47300000      7.37600000
O      2.54000000      1.67100000    -14.66700000
H      2.82300000      2.47300000    -14.22700000
H      1.59800000      1.62800000    -14.50400000
O     -4.19300000     -2.59600000    -17.29400000
H     -4.99100000     -2.27100000    -17.71300000
H     -4.34400000     -3.53500000    -17.18900000
O     -8.11900000     -1.36600000      7.20100000
H     -9.01200000     -1.12900000      6.95300000
H     -8.15400000     -1.47400000      8.15100000
O    -14.20800000     -5.23900000     -3.29000000
H    -14.68900000     -4.88700000     -2.54100000
H    -14.25200000     -4.54800000     -3.95000000
O      2.10300000      6.18500000      4.95600000
H      3.02200000      5.99400000      5.14500000
H      2.01100000      6.01500000      4.01800000
O     -0.77200000     -2.98700000      9.58000000
H     -1.37000000     -3.14300000      8.84900000
H     -1.01600000     -2.12100000      9.90800000
O    -12.67400000     -2.46300000      6.89900000
H    -12.74000000     -1.50900000      6.94800000
H    -13.57200000     -2.77200000      7.01400000
O     -8.09000000     -8.30800000      0.99800000
H     -8.61900000     -7.67500000      1.48300000
H     -8.64700000     -9.08300000      0.92700000
O     -4.36400000    -10.01200000      3.23900000
H     -3.76800000     -9.93200000      3.98500000
H     -5.06600000     -9.38800000      3.42600000
O    -11.47500000    -10.17000000     -3.71200000
H    -11.74700000     -9.36500000     -3.27100000
H    -11.75500000    -10.05200000     -4.62000000
O     -2.19700000     -9.90700000      6.84800000
H     -2.08400000     -9.17400000      6.24300000
H     -2.16000000     -9.50700000      7.71700000
O      5.10100000      1.43400000      9.74900000
H      4.47100000      1.98100000     10.21900000
H      5.91100000      1.51600000     10.25100000
O    -11.34100000     -6.58300000      7.96400000
H    -12.11500000     -6.69500000      8.51600000
H    -10.87800000     -5.83900000      8.34900000
O     10.57600000     -9.63100000      4.20600000
H     11.23600000     -9.24500000      4.78200000
H     10.21300000    -10.35800000      4.71200000
O     -0.75900000      2.17000000    -11.70600000
H     -0.00700000      1.76800000    -11.27100000
H     -1.39300000      2.31500000    -11.00400000
O     -5.95400000      2.11900000    -16.97200000
H     -5.47000000      1.57200000    -16.35300000
H     -6.77700000      2.31600000    -16.52500000
O      8.91700000     -5.21800000      5.42800000
H      9.18100000     -4.43700000      5.91500000
H      9.18100000     -5.94900000      5.98600000
O     -2.54600000      2.78800000     12.83100000
H     -2.59200000      3.56000000     12.26700000
H     -3.22300000      2.93400000     13.49100000
O      6.52400000     -0.45800000      6.44700000
H      5.57800000     -0.45800000      6.59700000
H      6.84700000      0.28700000      6.95400000
O      9.65600000      4.06000000     14.45200000
H      9.03700000      4.37200000     15.11200000
H      9.77900000      3.13300000     14.65700000
O      5.18500000     -0.61900000     -8.62200000
H      4.23800000     -0.48200000     -8.64100000
H      5.31600000     -1.29600000     -7.95800000
O     -7.79700000      7.76200000     -7.35400000
H     -8.61700000      7.37000000     -7.65400000
H     -7.89000000      8.69300000     -7.55600000
O     -9.88600000     -6.80300000     -0.72800000
H    -10.30900000     -7.45700000     -0.17100000
H    -10.56200000     -6.55100000     -1.35700000
O    -14.04700000      3.02500000      2.92100000
H    -13.58400000      3.00300000      2.08400000
H    -14.27700000      3.94700000      3.04300000
O      5.77600000     -2.09100000     -4.95300000
H      5.19700000     -1.43100000     -4.57100000
H      6.11100000     -2.58000000     -4.20100000
O     -3.34500000     -4.98400000     -9.76100000
H     -4.28300000     -5.07700000     -9.59400000
H     -2.92600000     -5.33700000     -8.97600000
O     15.84300000      5.75200000      5.54800000
H     16.45600000      6.17300000      6.15000000
H     16.27700000      4.93600000      5.29800000
O     -5.65200000     -1.50400000    -13.72300000
H     -5.60600000     -1.16500000    -12.82900000
H     -6.09400000     -2.34900000    -13.63700000
O     -1.96900000      3.74300000      2.99600000
H     -2.54600000      3.40200000      2.31300000
H     -1.62300000      4.55800000      2.63200000
O    -11.24300000    -10.20200000      7.34900000
H    -10.97800000    -10.89200000      7.95700000
H    -10.72600000     -9.44100000      7.61100000
O    -13.88200000     -6.58000000      9.31200000
H    -14.49400000     -6.26500000      8.64600000
H    -14.39700000     -6.60100000     10.11900000
O     13.28400000      3.70600000    -11.25000000
H     12.39200000      4.05100000    -11.28000000
H     13.38800000      3.23700000    -12.07800000
O      0.90200000      9.11700000     -5.37500000
H      0.71500000      9.97700000     -5.00000000
H      0.88900000      9.26000000     -6.32100000
O    -12.27600000      1.71300000     -7.78300000
H    -11.67200000      1.14000000     -7.31000000
H    -12.71700000      2.21400000     -7.09600000
O    -14.46600000     -5.29200000      5.13400000
H    -14.54100000     -5.50800000      4.20400000
H    -13.89500000     -4.52400000      5.15500000
O     -1.51800000      2.19100000     15.81900000
H     -1.72300000      1.45400000     16.39400000
H     -1.40400000      1.79700000     14.95400000
O      8.75300000     -9.19700000     -9.14600000
H      8.44600000     -9.27200000    -10.05000000
H      9.70700000     -9.16400000     -9.21900000
O     -2.70500000     -0.91900000    -11.74300000
H     -2.26800000     -1.69500000    -12.09300000
H     -2.72400000     -0.30400000    -12.47600000
O      5.97100000     -6.30100000     15.84000000
H      6.38800000     -5.45500000     15.67700000
H      6.18400000     -6.82600000     15.06900000
O     -6.86200000     -0.54500000     12.81300000
H     -5.98300000     -0.18300000     12.70000000
H     -6.71800000     -1.47800000     12.97600000
O     -2.06600000      0.37600000      9.94500000
H     -2.59500000      0.06400000     10.67900000
H     -2.53500000      0.07600000      9.16600000
O     -6.31900000      1.70200000     -5.37800000
H     -5.72900000      2.40300000     -5.65300000
H     -6.39500000      1.13700000     -6.14700000
O      9.74200000     -0.52600000     11.50100000
H     10.15700000     -1.19400000     10.95500000
H     10.46400000     -0.14300000     12.00000000
O     10.22400000      3.80900000      5.45800000
H     10.93800000      4.21600000      4.96900000
H     10.10200000      4.37600000      6.22000000
O     15.59600000      6.60900000     -4.48400000
H     15.95500000      5.74200000     -4.29200000
H     16.23500000      7.22000000     -4.11600000
O     -4.76300000      8.29900000      2.42000000
H     -4.50800000      9.21900000      2.48500000
H     -4.44800000      8.02300000      1.55900000
O      7.85400000      8.43800000     -9.47400000
H      7.42400000      7.64500000     -9.15500000
H      8.72900000      8.14900000     -9.73300000
O      3.29200000     -4.06300000      9.84900000
H      4.12400000     -3.92700000     10.30200000
H      3.54200000     -4.35600000      8.97200000
O     -7.46000000      8.54700000      8.83900000
H     -7.14300000      9.23600000      8.25500000
H     -8.30000000      8.28400000      8.46500000
O      7.29400000    -13.21500000      2.41200000
H      7.12700000    -14.11800000      2.14100000
H      6.47300000    -12.75600000      2.23200000
O     -9.54500000      2.11000000    -11.04900000
H     -8.70900000      1.65500000    -11.15500000
H     -9.71400000      2.50200000    -11.90500000
O    -11.25500000      5.23700000      0.60200000
H    -10.38500000      4.86000000      0.46600000
H    -11.15100000      6.16300000      0.38400000
O      6.96200000      9.56800000      4.90400000
H      7.20300000      9.12500000      4.09100000
H      7.29300000     10.46000000      4.79800000
O      3.72100000     11.45700000     -2.57500000
H      4.16500000     11.95000000     -1.88500000
H      3.26100000     12.12300000     -3.08600000
O     -0.81100000      6.87200000      0.03800000
H      0.09000000      6.60600000     -0.14500000
H     -0.81100000      7.82100000     -0.08800000
O      5.21900000      5.26700000     13.73300000
H      4.95400000      6.16900000     13.55600000
H      4.51600000      4.91300000     14.27800000
O      8.15700000      6.49100000     -3.18500000
H      8.51400000      6.29900000     -2.31800000
H      8.77800000      7.11100000     -3.56800000
O    -12.40300000      0.68900000     -4.08200000
H    -13.00400000      1.20700000     -4.61800000
H    -12.18900000      1.25900000     -3.34300000
O     -9.37800000     -5.04500000     13.88800000
H     -8.72300000     -5.74200000     13.83800000
H     -9.89200000     -5.14100000     13.08600000
O     -8.97700000     -5.22100000    -14.52700000
H     -9.69000000     -5.81400000    -14.29200000
H     -9.37900000     -4.58600000    -15.12000000
O     12.16700000     -1.48500000     -3.82400000
H     13.06800000     -1.16900000     -3.88800000
H     11.95900000     -1.42800000     -2.89200000
O      7.95800000      8.70500000     12.42500000
H      8.88100000      8.89500000     12.25400000
H      7.94300000      7.77800000     12.66100000
O     -1.54300000      4.85100000      5.56900000
H     -1.53000000      4.58300000      4.65100000
H     -0.69500000      5.27200000      5.70800000
O    -16.68200000      2.71100000     -4.42500000
H    -16.24200000      3.28900000     -5.04900000
H    -16.65800000      1.84900000     -4.83900000
O    -10.06900000     -4.44800000     -7.66700000
H    -10.57200000     -4.39500000     -6.85400000
H     -9.30000000     -4.97100000     -7.44000000
O      4.49500000    -13.39800000      3.34300000
H      4.20700000    -12.61500000      3.81200000
H      3.86500000    -13.49500000      2.62800000
O      2.66000000      2.24300000     -7.65900000
H      3.16600000      2.43700000     -6.86900000
H      2.86400000      2.96300000     -8.25600000
O      2.21500000     -4.10000000     15.66600000
H      1.45200000     -4.49100000     15.24000000
H      2.48600000     -4.74900000     16.31500000
O     -6.80900000    -13.02700000     11.62200000
H     -6.30100000    -12.26600000     11.33900000
H     -7.56200000    -12.65600000     12.08100000
O      1.70700000     -0.42200000     -7.97700000
H      0.78500000     -0.36600000     -7.72800000
H      2.02200000      0.48100000     -7.93600000
O    -16.67800000     -6.68900000     -3.77800000
H    -16.24300000     -6.04600000     -3.21800000
H    -17.35000000     -7.07800000     -3.21900000
O     -2.27700000      6.62500000     -2.33300000
H     -1.83600000      6.89000000     -3.14000000
H     -1.59200000      6.65400000     -1.66500000
O      5.68100000     17.76100000      3.26500000
H      5.06300000     18.26500000      3.79400000
H      5.28100000     16.89500000      3.19000000
O      4.86200000     -0.10900000    -13.32900000
H      5.19600000      0.27300000    -12.51700000
H      4.46500000      0.62800000    -13.79400000
O      9.29500000    -11.92000000      5.36500000
H      8.35100000    -11.91900000      5.20700000
H      9.38200000    -12.10200000      6.30000000
O     15.74200000     -7.82600000     -3.87700000
H     15.20000000     -7.18400000     -4.33500000
H     15.63500000     -7.61200000     -2.95000000
O     -7.06500000     13.33200000     -9.25500000
H     -7.73400000     13.47600000     -8.58700000
H     -7.39500000     13.79000000    -10.02800000
O     11.03100000     -9.67300000     -6.27900000
H     10.57600000     -9.24000000     -7.00100000
H     10.74000000     -9.20300000     -5.49700000
O     11.95700000      4.90900000     -0.96600000
H     11.96500000      4.07600000     -1.43800000
H     11.74300000      5.56100000     -1.63300000
O      1.29500000     -8.86300000    -12.75900000
H      0.97400000     -8.35300000    -12.01500000
H      2.05800000     -8.37700000    -13.07200000
O    -13.14600000      5.79700000      2.96700000
H    -12.54400000      5.50100000      2.28500000
H    -12.61600000      6.36900000      3.52300000
O      6.36000000    -11.83000000     -6.25200000
H      6.32200000    -11.49500000     -7.14800000
H      6.45000000    -12.77800000     -6.35500000
O     -5.16200000     16.06300000     -2.53900000
H     -4.90200000     16.14800000     -1.62200000
H     -5.47100000     16.93600000     -2.78200000
O     -8.68600000      4.03400000      2.35800000
H     -8.66900000      3.15700000      2.74200000
H     -7.96400000      4.03400000      1.72900000
O      2.57000000     -4.65400000     -9.98500000
H      3.47000000     -4.54100000    -10.29100000
H      2.19100000     -3.77600000    -10.02800000
O     -9.84900000     -6.84300000      2.68200000
H    -10.23100000     -6.86500000      3.55900000
H    -10.60000000     -6.76100000      2.09500000
O      2.16400000     13.62800000     -3.58700000
H      2.27400000     14.47500000     -3.15400000
H      1.90200000     13.84900000     -4.48100000
O     -4.36600000      6.41000000     -4.04700000
H     -3.85800000      6.54900000     -3.24700000
H     -4.12400000      5.53000000     -4.33500000
O      4.48200000     -4.63900000      0.06700000
H      4.39100000     -5.56600000      0.28600000
H      5.42200000     -4.46900000      0.13100000
O      1.85500000     13.53800000    -10.65300000
H      1.11900000     13.60600000    -10.04500000
H      2.10100000     12.61300000    -10.63000000
O     -7.23700000     -1.52500000     -3.43200000
H     -6.86100000     -2.38200000     -3.23200000
H     -7.48900000     -1.16900000     -2.57900000
O     -5.14300000      1.29200000     -0.44700000
H     -5.06700000      0.33800000     -0.45300000
H     -5.26100000      1.52900000     -1.36700000
O      9.85900000     -7.91400000     -0.37300000
H      9.58900000     -8.82100000     -0.23200000
H      9.50300000     -7.43900000      0.37900000
O     -8.55800000     -9.98100000      4.08000000
H     -8.30600000    -10.84700000      3.76000000
H     -9.51100000    -10.02200000      4.15900000
O      4.07800000     15.68700000      2.51000000
H      3.69500000     15.43700000      1.66900000
H      3.66800000     15.10000000      3.14500000
O      0.80200000    -16.32600000     -4.72600000
H      1.19900000    -15.49400000     -4.98600000
H      0.85000000    -16.32500000     -3.77000000
O     -3.57400000      4.59300000     -1.13200000
H     -3.34900000      3.92400000     -1.77900000
H     -3.10100000      5.37300000     -1.42000000
O     -4.90600000     -5.00400000     13.94700000
H     -4.08700000     -5.46100000     13.75100000
H     -5.58900000     -5.64700000     13.75900000
O    -13.33300000     -8.09100000     -2.95700000
H    -14.13900000     -7.72700000     -3.32200000
H    -13.07700000     -7.47100000     -2.27400000
O      1.39100000      3.46000000     -4.77400000
H      2.30900000      3.27400000     -4.57500000
H      1.28700000      3.20200000     -5.69000000
O    -10.53500000     -0.87300000     -8.02700000
H     -9.68400000     -1.25300000     -8.24700000
H    -10.91700000     -0.63600000     -8.87200000
O     -8.27300000     13.18300000      5.26200000
H     -8.22100000     13.81200000      5.98200000
H     -8.58400000     13.69700000      4.51700000
O     12.16100000     -8.98600000      6.73400000
H     12.78800000     -8.38600000      7.13600000
H     12.68600000     -9.74300000      6.47300000
O      4.63400000     11.72500000     10.46600000
H      4.04200000     12.09300000     11.12200000
H      4.73000000     10.80600000     10.71700000
O    -17.61800000      2.79500000     -1.42500000
H    -18.25800000      3.45500000     -1.16000000
H    -17.56300000      2.88200000     -2.37700000
O      2.93300000    -10.76900000      0.65800000
H      3.54700000    -10.71700000      1.39100000
H      2.65700000    -11.68600000      0.64200000
O      0.97500000     -5.55100000    -16.24200000
H      1.85700000     -5.18100000    -16.27500000
H      0.71000000     -5.45600000    -15.32700000
O      3.18900000    -12.32200000     -2.69700000
H      4.05500000    -12.64200000     -2.44200000
H      3.01900000    -12.73800000     -3.54300000
O      3.39700000     -6.62300000    -12.98900000
H      4.19600000     -6.19600000    -12.68000000
H      2.70000000     -5.99800000    -12.79100000
O      3.98900000      7.91700000    -12.06600000
H      3.71900000      8.81200000    -12.27100000
H      4.87400000      8.00800000    -11.71400000
O     -0.70100000     -6.85300000     -2.93200000
H     -0.59600000     -6.99400000     -1.99100000
H     -0.09900000     -7.47800000     -3.33600000
O      7.31100000     -2.66800000     -9.89400000
H      7.66200000     -1.78900000     -9.75600000
H      7.79200000     -3.21900000     -9.27700000
O      3.34000000     -8.32500000    -15.02400000
H      3.46900000     -7.83200000    -14.21300000
H      2.67800000     -8.97900000    -14.80400000
O     -2.88900000     -6.49400000      1.06000000
H     -2.79100000     -5.63600000      1.47200000
H     -1.99900000     -6.74400000      0.81100000
O    -11.43700000     -5.09400000     -2.33900000
H    -11.53100000     -4.27000000     -1.86100000
H    -12.32100000     -5.29400000     -2.64800000
O     -8.32200000     -1.43600000     -9.15100000
H     -8.44600000     -2.37100000     -9.31700000
H     -8.15100000     -1.06000000    -10.01500000
O     -0.62900000      1.07700000     13.33100000
H      0.12300000      1.15900000     12.74600000
H     -1.11600000      1.89200000     13.21200000
O    -15.63700000     -3.86800000     -6.79300000
H    -16.24500000     -3.29600000     -7.26100000
H    -15.11400000     -3.27300000     -6.25600000
O     -7.20800000      7.30600000     -3.26200000
H     -6.87500000      6.83900000     -2.49600000
H     -6.75000000      6.91000000     -4.00300000
O     16.67500000     -4.50100000     -2.79000000
H     15.84600000     -4.52200000     -2.31300000
H     16.42000000     -4.48200000     -3.71300000
O      6.92500000     -6.03300000      3.81600000
H      6.42900000     -5.21600000      3.86900000
H      7.71600000     -5.86600000      4.32700000
O      9.85400000    -12.11600000      2.36800000
H      9.96900000    -11.88700000      3.29100000
H      8.98300000    -12.51100000      2.32700000
O      3.90800000      8.42700000     13.99700000
H      4.30900000      8.90500000     14.72300000
H      3.20500000      9.00100000     13.69200000
O      3.02500000     17.62600000      1.12900000
H      3.51900000     17.20600000      1.83300000
H      2.47200000     18.26700000      1.57500000
O     -2.84800000    -10.85400000      0.92500000
H     -3.14100000    -10.70300000      1.82400000
H     -2.86700000     -9.98700000      0.51900000
O      7.77600000      0.31000000     -9.47100000
H      6.86700000      0.19500000     -9.19600000
H      8.05400000      1.12100000     -9.04600000
O     -5.68800000     -9.55800000      7.91900000
H     -6.29600000     -8.88400000      7.61400000
H     -5.67800000    -10.20700000      7.21500000
O     -4.68400000     -1.52600000      0.07800000
H     -4.43200000     -2.19500000      0.71500000
H     -4.86400000     -2.01500000     -0.72400000
O     10.82200000      6.49100000      6.29500000
H     11.51700000      6.72800000      6.90900000
H     10.01100000      6.71400000      6.75400000
O     -1.06000000     14.39700000     -4.91800000
H     -0.49700000     14.78300000     -4.24700000
H     -1.93600000     14.72300000     -4.71100000
O     -3.57400000      4.21300000     16.65900000
H     -3.22500000      3.35900000     16.91500000
H     -4.07300000      4.03700000     15.86100000
O     11.35400000      9.73400000     -3.10400000
H     11.05600000     10.00300000     -2.23600000
H     10.63400000      9.96900000     -3.68900000
O     -2.40100000    -15.26700000     -2.38400000
H     -2.57700000    -15.50000000     -1.47200000
H     -1.64200000    -14.68700000     -2.34100000
O      2.00500000    -13.88400000     10.12100000
H      2.44900000    -13.31000000      9.49600000
H      1.13600000    -14.02000000      9.74400000
O     -2.30400000    -15.40400000      0.46200000
H     -1.62300000    -14.73600000      0.38500000
H     -3.08400000    -14.92200000      0.73600000
O     -9.73500000      2.50100000     -4.59300000
H     -8.82600000      2.21500000     -4.50500000
H    -10.19700000      1.73200000     -4.92900000
O    -14.74700000     -1.53300000     -2.28700000
H    -15.53900000     -1.00100000     -2.21200000
H    -14.06800000     -1.01400000     -1.85500000
O      2.09900000     -7.51600000     14.90900000
H      2.33700000     -8.05100000     15.66500000
H      2.93500000     -7.29800000     14.49600000
O      6.25000000     -0.93600000     12.24900000
H      6.80600000     -1.71500000     12.26300000
H      5.61000000     -1.08600000     12.94500000
O      6.53600000    -11.85800000      5.35300000
H      6.33900000    -12.37100000      4.56900000
H      6.02600000    -12.27700000      6.04700000
O     -1.78700000     12.68200000     -7.08800000
H     -2.21700000     12.10500000     -6.45700000
H     -1.42900000     13.39300000     -6.55700000
O     14.18500000     -3.24800000     -1.49600000
H     14.24900000     -3.59600000     -0.60700000
H     13.25100000     -3.08000000     -1.62100000
O     -6.30200000     -8.22400000      3.71800000
H     -7.18400000     -8.51400000      3.48800000
H     -6.36200000     -7.26900000      3.74400000
O     -7.68300000      6.73000000     13.36100000
H     -7.65300000      5.86300000     12.95700000
H     -7.28300000      7.31000000     12.71300000
O     -1.43300000     -7.84900000     15.04600000
H     -2.11700000     -7.60600000     14.42200000
H     -0.68300000     -8.08600000     14.50000000
O     -5.13500000      0.45400000     -3.31100000
H     -5.60000000      1.05300000     -3.89400000
H     -5.36400000     -0.41900000     -3.63100000
O     -6.24500000    -11.23700000      5.65600000
H     -7.15200000    -11.51300000      5.78900000
H     -6.23700000    -10.85300000      4.78000000
O      7.56100000      9.96800000      2.14000000
H      7.20200000      9.08200000      2.08000000
H      8.43100000      9.84800000      2.52100000
O    -12.87600000     -8.41600000      4.81700000
H    -13.42400000     -9.19600000      4.72800000
H    -13.47100000     -7.74200000      5.14500000
O    -10.41900000     -7.20500000      5.35100000
H    -10.57700000     -6.62100000      6.09300000
H    -11.03300000     -7.92800000      5.47900000
O     -0.37200000      7.35800000     11.37500000
H     -0.62500000      8.25400000     11.15300000
H      0.02300000      7.01500000     10.57400000
O      2.20100000    -14.56100000      5.20300000
H      2.67100000    -15.34500000      4.91800000
H      1.84100000    -14.19200000      4.39600000
O     -5.17400000      2.82900000      3.54600000
H     -4.63800000      2.88500000      2.75500000
H     -5.34000000      1.89300000      3.65700000
O     -0.69300000     13.85800000     -9.21800000
H     -1.03500000     13.22900000     -8.58200000
H     -1.29700000     14.59900000     -9.16900000
O     10.78400000     -0.39400000      2.62600000
H     11.33800000     -1.14300000      2.40800000
H     11.32400000      0.14300000      3.20500000
O    -12.31900000     -6.55000000     -6.64500000
H    -12.89400000     -6.06300000     -7.23500000
H    -12.06400000     -5.91200000     -5.97800000
O     -7.88300000    -12.36600000      3.22600000
H     -8.28800000    -13.18800000      3.50500000
H     -7.75000000    -12.47200000      2.28400000
O     -9.65700000     13.02200000     -2.46900000
H     -9.97200000     13.44500000     -3.26700000
H    -10.23900000     13.34400000     -1.78100000
O      9.69900000     -7.63000000      6.76300000
H      8.89300000     -8.13900000      6.67800000
H     10.39200000     -8.22900000      6.48400000
O      6.31600000     -5.02600000     -5.62300000
H      7.09100000     -5.24700000     -5.10600000
H      5.80000000     -4.45900000     -5.05000000
O     -0.71000000     -5.22200000     16.40200000
H     -1.18300000     -6.05200000     16.34000000
H     -0.38600000     -5.06400000     15.51500000
O     14.38200000     -1.28300000     11.54900000
H     13.65400000     -1.10100000     10.95500000
H     14.88300000     -1.97100000     11.11200000
O     10.02400000     -6.05900000     -8.54600000
H      9.30800000     -5.43700000     -8.67200000
H     10.28300000     -5.94500000     -7.63100000
O     10.06500000     -3.33500000      9.88200000
H     10.00400000     -4.28500000      9.78000000
H     11.00300000     -3.14900000      9.84100000
O      6.25900000     14.78500000     -6.98800000
H      6.52600000     15.61200000     -7.38800000
H      6.03700000     15.01500000     -6.08600000
O      3.58400000     10.09700000     -4.88200000
H      3.65300000     10.26800000     -3.94200000
H      2.65300000      9.92800000     -5.02700000
O     -6.99500000      1.78800000    -13.72300000
H     -6.26400000      2.38000000    -13.89400000
H     -7.63100000      1.98700000    -14.41100000
O     -4.17100000      4.04500000      6.20100000
H     -3.31900000      4.42700000      5.99200000
H     -4.55600000      3.83800000      5.34900000
O     10.58100000     -3.64200000     13.16000000
H     10.35200000     -4.50600000     12.81900000
H     11.52800000     -3.67900000     13.29200000
O     -2.32100000      3.47100000    -14.78600000
H     -1.73800000      3.71900000    -15.50400000
H     -1.92900000      3.87100000    -14.01000000
O      4.54600000     -7.47300000     -5.88000000
H      5.29300000     -6.95500000     -5.58100000
H      4.50800000     -8.21200000     -5.27300000
O      1.08500000      5.17000000    -14.73700000
H      0.44400000      4.97200000    -14.05400000
H      0.91200000      4.52400000    -15.42200000
O      9.88500000      1.66600000    -13.41700000
H     10.33400000      0.82800000    -13.53400000
H      9.05000000      1.55600000    -13.87000000
O     -6.54800000      8.72400000    -14.16300000
H     -7.46400000      8.48700000    -14.30800000
H     -6.53000000      9.07700000    -13.27300000
O     -8.27900000      1.31100000      0.66400000
H     -8.28600000      0.99400000      1.56700000
H     -7.96300000      2.21200000      0.72900000
O     -6.42300000     -0.66400000     -7.16800000
H     -6.99100000     -1.02000000     -7.85100000
H     -6.04000000     -1.43400000     -6.74800000
O      0.68000000     -2.20800000     16.78600000
H      1.20800000     -2.95400000     16.50200000
H      0.11000000     -2.02000000     16.04000000
O      5.18300000      5.01000000      3.13200000
H      5.18400000      5.23100000      4.06400000
H      6.02700000      4.58300000      2.98700000
O      8.87700000    -12.92300000      7.95700000
H      8.96900000    -13.85900000      8.13200000
H      9.54100000    -12.51000000      8.50900000
O      9.52000000      6.37900000     10.31300000
H     10.36900000      6.80500000     10.19300000
H      9.55000000      5.61900000      9.73200000
O     10.34000000      9.54000000     -9.23100000
H     10.62500000      9.03700000     -9.99500000
H     10.88200000     10.32800000     -9.24800000
O     -4.62100000     11.50400000      9.00900000
H     -4.59400000     10.67900000      8.52400000
H     -5.14300000     12.08800000      8.46000000
O      2.80500000    -14.39600000     -8.58500000
H      2.66100000    -14.00600000     -9.44700000
H      3.23900000    -15.22900000     -8.76700000
O    -11.12400000     -8.77400000      0.65100000
H    -11.33100000     -9.44900000      1.29800000
H    -11.97300000     -8.40000000      0.41400000
O     -0.64200000     10.37000000    -13.13300000
H     -1.56900000     10.52600000    -13.31000000
H     -0.48300000      9.48200000    -13.45300000
O    -16.29200000     -2.93200000      0.35800000
H    -15.99100000     -2.77400000     -0.53600000
H    -16.56500000     -2.07100000      0.67500000
O     -1.63200000     -1.03200000    -17.01200000
H     -1.75500000     -0.21300000    -17.49200000
H     -2.47400000     -1.48200000    -17.08700000
O     12.14600000     -2.66400000      1.91600000
H     13.09700000     -2.74600000      1.98900000
H     11.80300000     -3.37300000      2.46100000
O     -9.01900000     -6.68700000     10.40800000
H     -9.67700000     -6.15800000     10.85900000
H     -9.52800000     -7.28800000      9.86300000
O     12.14000000      4.41600000      3.25600000
H     11.79300000      5.08400000      2.66500000
H     13.04600000      4.29100000      2.97100000
O     -4.42700000      8.75200000      7.46800000
H     -4.82200000      8.02800000      7.95300000
H     -4.66300000      8.58600000      6.55600000
O      9.90600000      2.11200000     -4.40300000
H      9.95400000      2.65700000     -5.18900000
H      9.20700000      2.50500000     -3.88100000
O      4.69600000      4.98700000     -1.43500000
H      4.51200000      4.45400000     -0.66100000
H      4.07000000      4.68000000     -2.09100000
O     -3.88100000      0.42800000     12.40800000
H     -3.30500000      1.18400000     12.29500000
H     -3.78500000      0.19100000     13.33000000
O     -6.50200000    -14.81400000     -7.08300000
H     -5.67600000    -15.23900000     -6.85000000
H     -6.43600000    -13.93800000     -6.70400000
O      9.23700000     13.55200000      6.08400000
H      8.57400000     14.08000000      6.52900000
H      8.94100000     13.51200000      5.17500000
O     -7.32300000    -12.28800000      0.59800000
H     -8.20600000    -12.35600000      0.23300000
H     -6.75100000    -12.61500000     -0.09600000
O      5.79300000      5.73500000     16.62200000
H      6.27800000      6.50700000     16.33200000
H      4.98400000      5.75400000     16.11100000
O     11.81500000    -13.08800000     -1.36000000
H     11.85000000    -12.42700000     -0.66800000
H     12.02400000    -13.91000000     -0.91600000
O      7.56500000      5.40100000      6.40100000
H      7.70000000      6.33400000      6.56800000
H      7.31900000      5.03800000      7.25200000
O     11.84100000      1.46900000      6.07100000
H     10.98300000      1.81200000      6.32200000
H     11.85600000      1.53700000      5.11600000
O      4.62800000      3.42000000     -9.00000000
H      5.31500000      3.49100000     -9.66400000
H      5.07600000      3.07300000     -8.22900000
O     -5.44700000     -2.43800000      2.87700000
H     -4.75300000     -2.45400000      3.53600000
H     -6.25500000     -2.55100000      3.37700000
O     15.28500000     -6.78300000     -1.36600000
H     15.89200000     -6.62800000     -0.64200000
H     14.41700000     -6.68400000     -0.97500000
O     -0.33400000     -6.94900000     11.35400000
H     -0.23000000     -7.23500000     10.44600000
H      0.13400000     -6.11600000     11.39800000
O     -6.98500000     -2.98300000     16.26600000
H     -6.97600000     -3.13800000     17.21100000
H     -6.80100000     -3.83900000     15.88100000
O     -6.15600000    -16.92900000      1.47300000
H     -5.42900000    -16.43700000      1.85600000
H     -6.00500000    -16.88500000      0.52900000
O     -2.88000000     -8.96100000     -2.89300000
H     -2.20800000     -8.38500000     -3.25600000
H     -2.50700000     -9.83900000     -2.96200000
O    -13.49800000      0.35000000     -0.42200000
H    -13.92300000      1.04400000      0.08200000
H    -12.79100000      0.79300000     -0.89100000
O     -3.34400000     -2.30100000      4.58100000
H     -3.61500000     -1.45700000      4.94300000
H     -3.36100000     -2.89900000      5.32800000
O     -8.23700000     -7.35500000     -3.39400000
H     -8.50900000     -7.24000000     -2.48400000
H     -7.61200000     -6.64700000     -3.54900000
O      6.81300000    -11.90000000      9.67000000
H      7.35500000    -12.09700000      8.90600000
H      6.54700000    -12.75700000     10.00300000
O     -6.42400000     -4.23700000    -13.75900000
H     -7.29000000     -4.56900000    -13.99700000
H     -5.85400000     -5.00500000    -13.79600000
O     -8.06700000     -8.26100000      6.36000000
H     -8.74400000     -7.63500000      6.10200000
H     -7.90300000     -8.77600000      5.56900000
O      0.80300000      0.24400000     18.18200000
H      0.89100000     -0.67400000     17.92600000
H     -0.13100000      0.35600000     18.35500000
O     -7.02200000     10.36300000     -3.36800000
H     -7.06100000      9.48900000     -2.97800000
H     -6.28800000     10.79000000     -2.92500000
O     -8.77100000    -13.00800000     -3.27700000
H     -9.25700000    -12.97900000     -2.45300000
H     -8.54600000    -12.09500000     -3.45500000
O      1.98800000      9.78000000     12.64700000
H      1.48000000      8.98200000     12.49700000
H      1.35500000     10.40300000     13.00500000
O     -3.63000000     10.35000000    -13.29200000
H     -3.95300000      9.72700000    -12.64100000
H     -3.61600000     11.19000000    -12.83300000
O      5.57700000    -17.17700000     -2.21200000
H      4.98300000    -16.51800000     -2.57000000
H      5.93900000    -17.61700000     -2.98200000
O     -0.93500000      4.67000000    -12.64900000
H     -0.86000000      3.79200000    -12.27600000
H     -1.15700000      5.22900000    -11.90400000
O    -13.21600000     12.35900000      1.08100000
H    -13.66100000     11.51200000      1.08900000
H    -12.57100000     12.29800000      1.78600000
O      3.99000000      5.72300000     -6.66900000
H      4.35800000      6.04300000     -5.84500000
H      4.16000000      4.78100000     -6.65700000
O     -3.43300000     11.32600000     -8.69100000
H     -2.73900000     11.64600000     -8.11400000
H     -3.82000000     12.11800000     -9.06300000
O    -17.01100000      0.10800000     -1.93100000
H    -17.80800000     -0.07600000     -2.42900000
H    -17.12600000      1.00500000     -1.61900000
O      8.77100000      6.06400000     -0.15400000
H      9.56400000      5.82300000      0.32500000
H      8.54100000      6.92900000      0.18400000
O     12.83300000     13.07000000     -0.06300000
H     12.43700000     13.02300000     -0.93300000
H     12.91800000     12.15700000      0.21100000
O      0.95400000      9.52300000     -8.02700000
H      1.61600000      9.63100000     -8.71000000
H      0.14800000      9.32700000     -8.50400000
O      6.57000000      2.40100000     -6.39600000
H      6.96400000      2.02300000     -5.60900000
H      7.21200000      2.23800000     -7.08700000
O    -10.25100000      3.65300000     -8.67300000
H     -9.92400000      3.15600000     -9.42300000
H    -11.12900000      3.30200000     -8.51900000
O      9.31700000    -10.66700000     -0.21100000
H      9.14300000    -11.45200000     -0.73000000
H      9.71300000    -10.99600000      0.59500000
O     -0.47100000     -1.55500000    -14.57300000
H     -0.87600000     -1.51200000    -15.43900000
H     -0.27500000     -2.48400000    -14.44700000
O      2.91900000     -8.78400000     -7.79800000
H      3.13400000     -8.31500000     -6.99100000
H      3.74000000     -8.80600000     -8.28800000
O      1.59300000     10.24500000      2.89300000
H      0.94900000     10.58500000      2.27200000
H      1.55900000     10.85400000      3.63000000
O     -4.56200000     -5.89800000     -3.27800000
H     -4.31800000     -6.39000000     -2.49300000
H     -5.37400000     -6.30800000     -3.57400000
O     10.49500000     -3.12600000      5.69200000
H     10.95500000     -2.36700000      6.04900000
H      9.66400000     -2.77300000      5.37200000
O    -15.94500000     -5.51600000      7.55900000
H    -15.84600000     -5.43100000      6.61100000
H    -15.91500000     -4.61600000      7.88400000
O    -11.64100000    -11.26400000      1.99000000
H    -11.79300000    -11.23900000      2.93500000
H    -12.21000000    -11.96600000      1.67400000
O     -8.41200000     -7.84400000     -9.48000000
H     -8.86400000     -7.54600000    -10.27000000
H     -8.56100000     -8.78900000     -9.46100000
O     -0.59800000      7.37200000    -11.24300000
H     -0.99600000      7.97100000    -10.61100000
H      0.32200000      7.32600000    -10.98300000
O     13.01100000      6.65000000     -5.71700000
H     13.78700000      6.61600000     -5.15900000
H     12.99900000      7.54500000     -6.05700000
O     -4.03700000     15.82000000      8.57500000
H     -3.80900000     15.15600000      7.92400000
H     -4.64900000     16.40000000      8.12100000
O      8.66600000      2.65800000     -8.64000000
H      8.94100000      2.79300000     -9.54700000
H      9.22400000      3.24600000     -8.13100000
O     -2.67700000     -8.90800000    -15.42700000
H     -3.38300000     -8.41300000    -15.01100000
H     -1.88000000     -8.43500000    -15.18700000
O      1.12200000    -12.38300000     12.35800000
H      0.74800000    -11.70700000     11.79300000
H      1.26700000    -13.12900000     11.77600000
O     -6.28100000     -3.12200000     12.31200000
H     -5.79000000     -3.56200000     13.00600000
H     -6.39200000     -3.79000000     11.63600000
O      8.33700000     14.06000000      1.18800000
H      7.93300000     13.47800000      1.83200000
H      7.60900000     14.57600000      0.84200000
O    -14.41500000     -2.63000000     -4.82100000
H    -14.75800000     -2.16300000     -4.05900000
H    -13.50500000     -2.34200000     -4.89100000
O      7.44900000     -3.82000000     14.89800000
H      7.20800000     -2.95000000     15.21500000
H      7.70900000     -3.67900000     13.98700000
O      4.16500000    -15.44000000     -3.72300000
H      3.61300000    -15.56500000     -4.49500000
H      4.78000000    -14.75100000     -3.97600000
O      9.63500000      1.41800000      9.03900000
H     10.27700000      1.44300000      9.74800000
H      9.57400000      0.49200000      8.80300000
O     10.80600000     -5.58800000     -5.92800000
H     10.22300000     -5.97300000     -5.27400000
H     11.53100000     -5.22700000     -5.41900000
O    -12.67300000      4.12400000    -11.59400000
H    -13.06000000      3.29000000    -11.86100000
H    -11.75400000      4.05500000    -11.85100000
O      0.02200000     13.00000000    -12.60600000
H      0.68300000     13.07400000    -11.91700000
H     -0.15500000     12.06100000    -12.66800000
O      4.17800000     -5.86000000      7.89300000
H      4.99700000     -5.81900000      7.39800000
H      4.05800000     -6.79100000      8.08100000
O      5.22400000     11.48900000      3.33700000
H      4.70600000     10.70600000      3.15000000
H      6.10100000     11.27700000      3.01900000
O      6.82900000     -9.10500000     -0.04200000
H      7.74500000     -9.38100000     -0.05600000
H      6.66700000     -8.76900000     -0.92400000
O      3.49900000     -2.88100000     13.49900000
H      2.95400000     -3.27100000     14.18200000
H      2.92300000     -2.25500000     13.06200000
O     -6.20900000     11.98600000      3.83500000
H     -6.70200000     11.33800000      3.33100000
H     -6.87900000     12.48700000      4.30100000
O     -2.89700000      7.45400000     -8.08600000
H     -2.18100000      6.88800000     -7.79700000
H     -3.21100000      7.87100000     -7.28400000
O      3.60000000     12.74000000      7.98300000
H      3.86400000     12.42500000      8.84800000
H      3.32900000     11.95200000      7.51300000
O      3.03600000    -11.25000000    -12.45900000
H      2.28500000    -10.70100000    -12.23000000
H      3.78500000    -10.65400000    -12.43300000
O     -5.10600000     -9.61400000     13.60500000
H     -5.90700000     -9.99800000     13.24800000
H     -4.44300000     -9.77600000     12.93500000
O     -8.84400000      5.09500000    -14.57200000
H     -9.10100000      5.84400000    -14.03300000
H     -8.45700000      5.48600000    -15.35500000
O    -14.14100000      8.85500000     -2.60300000
H    -14.94000000      8.86800000     -2.07500000
H    -13.62700000      9.59300000     -2.27600000
O     -8.98400000      5.02600000      6.01300000
H     -9.73800000      4.47300000      5.80900000
H     -9.35900000      5.89000000      6.18300000
O     -4.28400000      6.53400000    -12.77500000
H     -4.77300000      6.18800000    -13.52200000
H     -4.95200000      6.92800000    -12.21400000
O      7.15800000      7.29900000      2.68400000
H      6.61200000      6.56200000      2.41000000
H      7.86400000      6.89800000      3.19100000
O      0.24000000      6.47200000      8.93800000
H      0.43500000      5.64300000      8.50200000
H      0.37700000      7.13600000      8.26300000
O      4.66900000      5.63900000      6.03600000
H      4.40800000      5.11300000      6.79200000
H      5.60700000      5.78400000      6.15700000
O    -11.96100000      8.19100000      0.92900000
H    -11.47800000      8.45900000      0.14700000
H    -12.78100000      7.83000000      0.59200000
O      5.23600000    -15.60800000      4.50000000
H      4.89900000    -14.87900000      3.97900000
H      4.93000000    -16.39100000      4.04200000
O      6.11900000     -8.49800000      3.74700000
H      6.63200000     -8.81100000      4.49300000
H      6.32600000     -7.56600000      3.68900000
O     -0.72100000    -13.02700000      0.35800000
H     -0.20200000    -12.61900000     -0.33600000
H     -1.36200000    -12.35900000      0.60000000
O     10.38600000     -8.68100000     -3.75200000
H     10.77800000     -9.07500000     -2.97200000
H      9.58100000     -9.18000000     -3.89300000
O      7.15400000     -4.35800000      0.28400000
H      7.63000000     -3.81500000      0.91300000
H      7.64600000     -5.17900000      0.25800000
O    -12.14200000     12.44400000      6.11700000
H    -12.97600000     11.98700000      6.01300000
H    -11.49000000     11.83700000      5.76700000
O      2.00900000     15.98100000      4.97500000
H      2.60600000     15.23800000      4.87800000
H      1.71200000     15.93300000      5.88300000
O      5.22500000     10.81700000     -8.97000000
H      4.93700000     10.15100000     -8.34500000
H      6.18000000     10.76000000     -8.95800000
O     -7.63200000     11.10900000     11.06900000
H     -6.77300000     11.20500000     11.48100000
H     -7.43900000     10.81800000     10.17800000
O      4.86900000     -3.40800000    -10.60500000
H      5.70200000     -3.22800000    -10.16900000
H      4.25400000     -2.78900000    -10.21200000
O      8.69900000    -13.30000000     -1.32700000
H      8.55400000    -14.05800000     -0.76100000
H      9.07100000    -13.66800000     -2.12900000
O     -4.97000000     -2.60600000      8.74700000
H     -4.51400000     -2.59300000      9.58800000
H     -5.86600000     -2.34100000      8.95700000
O     -2.64800000     -4.86200000    -12.22500000
H     -2.83900000     -4.71700000    -11.29800000
H     -3.27700000     -5.52900000    -12.49800000
O      0.65000000     13.15600000     -1.03000000
H      1.44900000     13.20600000     -1.55400000
H     -0.06000000     13.17700000     -1.67200000
O      3.61700000      4.46100000    -13.61200000
H      3.14400000      4.35900000    -12.78600000
H      2.94800000      4.73700000    -14.23900000
O      6.34600000      9.03300000    -11.59500000
H      7.10500000      9.24600000    -12.13800000
H      6.70700000      8.90600000    -10.71700000
O    -13.16400000      1.13500000     11.97700000
H    -13.79500000      1.46000000     12.62000000
H    -12.30900000      1.34900000     12.35100000
O     -4.32500000     -7.43500000    -13.89200000
H     -4.07500000     -8.01900000    -13.17600000
H     -5.21800000     -7.16500000    -13.68100000
O     -7.39200000     13.69100000     -1.18000000
H     -8.13400000     13.31300000     -1.65200000
H     -6.62800000     13.45300000     -1.70500000
O     10.66400000     -6.07400000      8.94600000
H     10.23500000     -6.60700000      9.61600000
H     10.11800000     -6.18200000      8.16800000
O      7.51700000      1.07500000    -14.37400000
H      7.78400000      0.98500000    -15.28900000
H      6.91000000      1.81500000    -14.37300000
O     -7.82600000     -0.96200000     -0.92800000
H     -7.49800000     -1.59800000     -0.29200000
H     -7.91300000     -0.14900000     -0.43000000
O      2.87200000     10.30400000      7.11100000
H      2.67800000     10.07100000      8.01800000
H      3.49500000      9.63800000      6.82000000
O    -10.69600000      8.13100000     -1.55200000
H    -10.77100000      8.46200000     -2.44800000
H    -10.22400000      7.30300000     -1.64200000
O      3.72500000     -8.53900000      7.45700000
H      3.54200000     -8.77000000      6.54600000
H      3.12100000     -9.07800000      7.96700000
O      1.58900000    -10.26600000     10.46400000
H      2.41000000     -9.84600000     10.71900000
H      1.85400000    -10.97100000      9.87300000
O     -2.56500000      0.45700000     -3.29000000
H     -3.49800000      0.66300000     -3.22200000
H     -2.54100000     -0.44700000     -3.60300000
O     -2.29700000     -2.92000000     17.58800000
H     -2.99400000     -3.46500000     17.95300000
H     -1.88200000     -3.47300000     16.92600000
O      7.47300000    -15.88700000      1.60100000
H      6.75700000    -16.39800000      1.98000000
H      7.82600000    -16.44600000      0.90900000
O     -6.01400000      5.96200000     -1.20200000
H     -5.20100000      5.53800000     -1.47700000
H     -5.86200000      6.20300000     -0.28800000
O     -8.72800000     15.05300000      0.83000000
H     -8.23900000     14.69900000      0.08800000
H     -8.27400000     15.86700000      1.05000000
O      6.17900000     15.72600000      0.38400000
H      5.87400000     16.36900000      1.02500000
H      6.45200000     16.25000000     -0.36900000
O     -9.45100000      9.04700000     -4.41000000
H     -8.72800000      8.44400000     -4.23600000
H     -9.08300000      9.91500000     -4.25200000
O      0.16700000    -18.44400000     -1.15600000
H     -0.21900000    -18.94200000     -1.87700000
H     -0.32500000    -17.62300000     -1.14200000
O     -9.02300000      6.67100000      2.69900000
H     -8.66100000      5.78700000      2.63300000
H     -8.47200000      7.19900000      2.12200000
O      4.87100000     -5.55800000     -7.73100000
H      4.42000000     -6.34100000     -7.41500000
H      5.24300000     -5.16200000     -6.94300000
O      1.21000000      2.02100000     11.54600000
H      1.96900000      2.58900000     11.67700000
H      0.77500000      2.37700000     10.77100000
O     12.78600000      4.06600000      8.56900000
H     12.98400000      4.09200000      7.63200000
H     13.19300000      4.85700000      8.92200000
O      1.79900000     -6.03700000     -7.62900000
H      1.46400000     -6.87600000     -7.94500000
H      1.92300000     -5.51500000     -8.42200000
O     -5.73900000     -3.55900000     -1.94400000
H     -6.51700000     -4.10400000     -1.82200000
H     -5.15800000     -4.08900000     -2.48900000
O     -2.87300000     -5.35800000     -6.88600000
H     -1.93800000     -5.22600000     -6.72600000
H     -3.05000000     -6.23900000     -6.55900000
O    -17.46800000     -2.87800000      4.78200000
H    -17.26600000     -2.94700000      3.84900000
H    -18.38600000     -2.60800000      4.80900000
O      7.33600000      2.94600000      0.22000000
H      6.53200000      2.44600000      0.36000000
H      7.95600000      2.58600000      0.85400000
O      6.67000000    -14.30900000     -6.81400000
H      6.21400000    -15.14600000     -6.90000000
H      7.16800000    -14.22400000     -7.62700000
O     -3.95100000     -4.14200000      6.59800000
H     -3.13300000     -4.53800000      6.90100000
H     -4.30100000     -3.69500000      7.36900000
O     -2.18900000    -12.57500000      6.72600000
H     -3.10200000    -12.81900000      6.56800000
H     -2.19300000    -11.61800000      6.72600000
O     -0.58700000      2.83000000      9.37700000
H     -0.80300000      1.93200000      9.63000000
H     -1.16700000      3.37500000      9.91000000
O      7.61200000     15.33200000      7.50900000
H      7.76800000     15.26100000      8.45100000
H      6.86800000     14.75300000      7.34500000
O      7.20300000     -7.68400000     13.44100000
H      7.32000000     -6.91800000     12.87900000
H      8.09000000     -8.01800000     13.57900000
O     -3.06500000     -7.60000000     -5.41400000
H     -3.92400000     -7.58200000     -4.99200000
H     -2.87300000     -8.53100000     -5.52700000
O      5.77500000      8.75600000    -14.86300000
H      4.90100000      8.90100000    -14.50000000
H      5.80700000      7.81600000    -15.04100000
O      3.27600000     -9.02000000      4.76700000
H      2.62200000     -8.33900000      4.61300000
H      4.07200000     -8.68600000      4.35300000
O    -15.56000000      9.53500000      1.90100000
H    -15.73800000      8.59600000      1.84500000
H    -15.54300000      9.72000000      2.84000000
O      2.02300000     -9.96400000    -10.00200000
H      2.38200000     -9.75000000     -9.14100000
H      2.76900000    -10.31100000    -10.49200000
O    -15.87000000      1.93900000      5.89000000
H    -16.47200000      2.31200000      5.24600000
H    -16.19800000      2.25200000      6.73300000
O      1.33700000      0.16300000      6.10800000
H      2.16500000      0.50900000      6.44100000
H      0.84300000      0.93900000      5.84100000
O     10.57700000    -14.98300000      0.82800000
H     11.38000000    -15.44200000      1.07400000
H     10.40700000    -14.38900000      1.55900000
O    -12.39800000      7.62900000     -8.65900000
H    -12.70500000      7.13500000     -9.41900000
H    -11.52800000      7.27300000     -8.47700000
O     -8.76800000    -12.03900000      8.14800000
H     -8.88400000    -12.25600000      7.22300000
H     -8.45600000    -12.85100000      8.54700000
O     -4.75000000      0.25300000      2.50800000
H     -4.80400000     -0.66600000      2.76800000
H     -4.86700000      0.24200000      1.55800000
O     -4.28200000      0.52500000     15.16700000
H     -4.46300000      0.90200000     16.02800000
H     -4.35300000     -0.42000000     15.29900000
O      9.73600000      1.10700000     14.50700000
H     10.23600000      1.05500000     13.69200000
H      9.99100000      0.32300000     14.99400000
O    -14.82300000      6.38800000      7.02700000
H    -14.53000000      7.28700000      7.17800000
H    -15.43800000      6.45600000      6.29700000
O    -10.62400000      0.50100000      6.56300000
H    -11.23700000      0.29700000      5.85700000
H    -10.61300000      1.45700000      6.60200000
O     12.94000000     -4.22900000      6.23000000
H     12.10100000     -3.76700000      6.23500000
H     12.83700000     -4.90400000      5.55900000
O      6.12300000     14.14200000     10.30500000
H      5.34100000     14.68800000     10.37900000
H      5.78900000     13.27600000     10.06900000
O     -5.54500000     -3.34800000     -6.54900000
H     -5.58600000     -3.80700000     -7.38700000
H     -4.75000000     -3.68000000     -6.13200000
O     -2.48700000     12.41200000     10.79400000
H     -3.07300000     12.12200000     10.09500000
H     -2.88900000     13.21600000     11.12500000
O     -5.19200000     -6.62500000     -0.23000000
H     -5.48900000     -7.45800000      0.13600000
H     -4.35500000     -6.45700000      0.20500000
O     -5.34300000     -5.40900000      2.93500000
H     -4.54900000     -5.93300000      2.83400000
H     -5.04700000     -4.50400000      2.83300000
O     14.36800000      0.18600000     -3.46300000
H     14.94100000      0.15100000     -4.22900000
H     14.96800000      0.22200000     -2.71700000
O      8.80100000     -6.42500000      1.59800000
H      9.57400000     -6.11000000      2.06800000
H      8.06500000     -6.18500000      2.16000000
O     -4.46700000     13.61600000     -9.79500000
H     -5.36000000     13.44800000     -9.49500000
H     -4.30800000     14.53300000     -9.57300000
O      4.52600000     -9.69100000     11.18300000
H      5.43300000     -9.38700000     11.18000000
H      4.58700000    -10.62900000     11.00100000
O     -7.28000000      4.19500000     12.47300000
H     -7.31600000      4.28700000     11.52100000
H     -7.96300000      3.55600000     12.67800000
O      4.90300000     12.96900000     -0.86400000
H      5.27700000     12.18500000     -0.46100000
H      4.91900000     13.62700000     -0.16800000
O     -2.82600000      1.29100000      4.38400000
H     -3.38500000      0.83200000      3.75700000
H     -2.88000000      2.21100000      4.12400000
O     -0.85200000     16.70000000      6.58400000
H     -1.48500000     17.39700000      6.75700000
H     -0.05300000     16.98700000      7.02500000
O      8.54800000     -3.29600000      2.40500000
H      9.35900000     -3.71700000      2.69200000
H      8.31900000     -2.70500000      3.12300000
O      9.71200000      1.96200000      1.40600000
H     10.42500000      2.20000000      0.81400000
H     10.07600000      1.26600000      1.95300000
O    -11.30900000      6.09900000      9.12800000
H    -11.94000000      6.38000000      9.79100000
H    -10.87700000      5.33800000      9.51600000
O     12.56200000     -6.37500000     -9.69200000
H     11.68000000     -6.24200000     -9.34200000
H     12.99500000     -6.93100000     -9.04400000
O      1.89300000     -4.73100000      7.25200000
H      2.20100000     -3.86100000      6.99800000
H      2.68000000     -5.18800000      7.54800000
O     -2.90700000    -12.78200000      9.96300000
H     -3.39400000    -12.90500000      9.14700000
H     -2.00600000    -13.01700000      9.74100000
O     -2.72400000     -7.89900000      4.84700000
H     -2.45100000     -7.18900000      4.26500000
H     -3.47200000     -7.54200000      5.32600000
O    -15.72100000      4.37700000     -6.21600000
H    -15.81700000      5.27300000     -5.89300000
H    -15.60000000      4.47400000     -7.16100000
O      3.33600000      0.05700000     -4.35800000
H      2.61100000     -0.49900000     -4.64200000
H      3.51500000     -0.22100000     -3.46000000
O     -7.46400000     10.67300000      2.03900000
H     -8.30000000     10.76400000      1.58100000
H     -6.83400000     10.46900000      1.34800000
O     -3.62200000     14.80700000      6.03500000
H     -2.72600000     14.93100000      5.72300000
H     -4.16700000     15.24600000      5.38200000
O     -9.80200000    -12.84200000     -0.75500000
H    -10.68800000    -12.69600000     -1.08800000
H     -9.90400000    -13.52900000     -0.09700000
O     -8.06800000     10.23700000     -8.60700000
H     -8.79600000     10.32400000     -9.22200000
H     -7.81700000     11.13800000     -8.40400000
O      8.68700000     -5.62400000     -3.85900000
H      9.17100000     -4.81400000     -3.69600000
H      8.54500000     -5.99700000     -2.98800000
O      9.76300000     11.02100000     -5.13100000
H     10.39000000     11.69500000     -5.39200000
H      8.90900000     11.38500000     -5.36500000
O      5.75600000      9.26700000      8.63900000
H      5.20900000      9.11800000      7.86800000
H      5.31700000      8.78700000      9.34100000
O    -12.79200000      2.75900000     -2.09600000
H    -11.91800000      2.62000000     -1.73100000
H    -12.89500000      3.71100000     -2.11500000
O    -16.54100000     -0.34600000      1.10300000
H    -16.40900000      0.49600000      0.66800000
H    -16.26400000     -0.19400000      2.00700000
O     -0.32200000     14.13100000      5.56200000
H     -0.30200000     13.51900000      6.29800000
H      0.17900000     14.88800000      5.86600000
O     -0.16000000     14.00500000      2.83000000
H      0.51000000     14.60900000      2.50900000
H     -0.10000000     14.06600000      3.78400000
O      1.20400000      3.71500000      7.19400000
H      0.84400000      3.27200000      7.96200000
H      0.67800000      3.39200000      6.46200000
O     16.40500000      3.53000000      3.73800000
H     17.21400000      3.41200000      3.24100000
H     16.11200000      4.41300000      3.51200000
O     -3.14700000    -10.90000000     12.16000000
H     -2.30200000    -10.45700000     12.08300000
H     -3.18200000    -11.48200000     11.40100000
O     13.04200000    -11.57300000     -6.38600000
H     13.16200000    -11.87800000     -5.48700000
H     12.24000000    -11.05100000     -6.35700000
O     -3.71500000    -13.82400000     -9.69300000
H     -2.81600000    -13.51600000     -9.80800000
H     -3.62300000    -14.74500000     -9.44900000
O      5.30500000     -8.02400000     -9.06100000
H      5.70300000     -7.30600000     -9.55300000
H      5.79700000     -8.05100000     -8.24000000
O      8.89600000      1.60600000      4.95000000
H      9.27900000      2.47600000      5.06300000
H      8.36000000      1.47700000      5.73200000
O      1.86500000     -0.66900000    -13.00500000
H      1.09800000     -0.99500000    -13.47500000
H      2.44000000     -0.32900000    -13.69100000
O     -9.82100000      6.30000000     -8.54000000
H     -9.27500000      6.37400000     -9.32200000
H    -10.03700000      5.36900000     -8.48500000
O      6.10600000      2.93500000    -11.41600000
H      6.72100000      3.50300000    -11.87900000
H      6.60000000      2.13300000    -11.24700000
O    -15.03900000     -0.08800000     -7.80200000
H    -14.30400000      0.40300000     -7.43600000
H    -14.64100000     -0.87600000     -8.17200000
O     16.30400000      1.08100000     -5.10400000
H     17.21200000      0.82900000     -4.93800000
H     16.30300000      1.38900000     -6.01100000
O     13.79900000    -12.03400000     -3.91400000
H     14.02400000    -12.78300000     -3.36100000
H     13.26700000    -11.47200000     -3.35000000
O     -5.54800000    -16.59000000     -1.32600000
H     -5.08100000    -16.44000000     -2.14700000
H     -6.40300000    -16.17900000     -1.45700000
O     -6.60700000     -5.27500000     10.73900000
H     -7.43200000     -5.67600000     10.46200000
H     -6.18200000     -5.01500000      9.92200000
O     15.16100000     -0.52900000      7.73700000
H     15.31800000      0.14500000      8.39800000
H     14.98000000     -0.04000000      6.93500000
O    -14.93100000     -9.10500000      1.92600000
H    -14.45600000     -9.02000000      1.10000000
H    -14.27300000     -9.41200000      2.55000000
O     -1.99700000      4.78700000     10.57300000
H     -1.67200000      5.54200000     11.06400000
H     -2.47500000      5.16800000      9.83700000
O     -0.62600000     -7.37900000      8.63500000
H     -0.47700000     -6.44000000      8.52400000
H     -1.55200000     -7.50100000      8.42600000
O    -11.19600000      4.95000000     -5.28300000
H    -10.58200000      4.24600000     -5.07600000
H    -10.64800000      5.65000000     -5.63800000
O     11.92300000     -6.18400000     -3.07300000
H     11.21700000     -6.83000000     -3.08300000
H     12.36400000     -6.32400000     -2.23400000
O      9.55900000     -5.97600000     12.08500000
H     10.39100000     -6.41500000     11.91000000
H      8.94200000     -6.38100000     11.47600000
O     12.24500000     -1.04300000      9.62400000
H     12.33400000     -1.19200000      8.68300000
H     12.31900000     -0.09300000      9.72400000
O     -1.98700000      9.56300000      1.24700000
H     -2.71100000      9.95900000      1.73200000
H     -1.27200000     10.19300000      1.32500000
O     -3.63400000      8.18700000     -0.44900000
H     -3.01500000      7.54600000     -0.79800000
H     -3.11200000      8.72300000      0.14800000
O     16.48900000      6.41600000      2.24400000
H     16.60500000      5.94600000      1.41800000
H     17.17500000      7.08400000      2.23800000
O     -4.79300000      0.78100000    -10.54600000
H     -4.56700000      1.41000000     -9.86100000
H     -3.98200000      0.66500000    -11.04200000
O     -8.88200000     -1.38500000    -13.30200000
H     -8.25400000     -0.82400000    -12.84800000
H     -9.22200000     -1.96500000    -12.62000000
O      9.74300000     -1.38400000    -14.85800000
H      9.00600000     -1.46700000    -14.25300000
H      9.78300000     -0.44900000    -15.05900000
O     -1.89600000     -3.21100000     13.05900000
H     -1.34100000     -2.64600000     13.59600000
H     -1.31600000     -3.91800000     12.77700000
O    -11.24100000     -0.47600000    -10.68500000
H    -11.67000000     -0.55700000    -11.53600000
H    -10.91400000      0.42400000    -10.66700000
O     -0.15200000      7.57600000    -16.92700000
H     -0.73300000      7.70800000    -16.17800000
H      0.72000000      7.79000000    -16.59400000
O     -8.94400000     -9.40300000      8.86600000
H     -8.42500000     -8.97600000      8.18500000
H     -8.81900000    -10.33900000      8.71100000
O     -7.55800000     -1.96200000      9.86300000
H     -8.43400000     -2.07700000     10.23100000
H     -6.97900000     -1.94400000     10.62500000
O      5.63000000     10.47000000      0.33300000
H      6.42800000     10.39100000      0.85500000
H      4.99400000      9.91400000      0.78200000
O     -3.70900000      3.94300000     -4.31300000
H     -4.23600000      3.93600000     -5.11200000
H     -2.95600000      3.38900000     -4.51700000
O     -7.39100000      3.19000000     -8.29900000
H     -8.29800000      3.49400000     -8.26500000
H     -7.34700000      2.65700000     -9.09300000
O      5.73200000     -1.44200000      9.61000000
H      5.85500000     -1.24100000     10.53700000
H      5.92900000     -0.62100000      9.15800000
O     -9.09700000    -14.72700000      3.52400000
H     -8.84500000    -15.48800000      4.04700000
H     -9.85900000    -14.36600000      3.97800000
O    -14.22100000     -5.43200000     -8.46500000
H    -14.34400000     -5.02300000     -9.32200000
H    -14.65800000     -4.84100000     -7.85300000
O    -15.65600000      5.25500000     -3.06800000
H    -14.73500000      5.29800000     -3.32300000
H    -15.94900000      4.39600000     -3.37100000
O     -2.92200000     13.64800000      2.86100000
H     -2.04800000     13.94500000      3.11500000
H     -3.51700000     14.14800000      3.41900000
O    -12.59200000     12.12200000     -6.23900000
H    -12.22700000     11.24100000     -6.15900000
H    -13.06300000     12.26200000     -5.41700000
O      2.62300000      5.91200000      2.05500000
H      3.49500000      5.53400000      2.17300000
H      2.54900000      6.05100000      1.11100000
O     -2.59900000      2.43200000     -6.98100000
H     -2.89000000      1.54900000     -7.21000000
H     -2.28800000      2.35400000     -6.07900000
O      4.02600000     -8.04000000     -2.54900000
H      3.71600000     -7.33200000     -1.98400000
H      3.59900000     -8.82500000     -2.20400000
O     12.64700000     -7.10800000     -0.46000000
H     12.90600000     -7.52700000      0.36000000
H     11.69000000     -7.12000000     -0.44400000
O    -13.32300000      2.85900000     -5.42800000
H    -12.54600000      3.41700000     -5.42000000
H    -14.05400000      3.46400000     -5.30900000
O     10.41300000     -5.26000000      3.15600000
H     11.27100000     -5.58500000      3.43000000
H      9.88100000     -5.29000000      3.95100000
O      2.40300000    -15.65900000      2.54100000
H      2.92300000    -16.30800000      3.01500000
H      1.71200000    -16.16800000      2.11800000
O     -1.13800000      5.39700000     -7.40500000
H     -0.19900000      5.57000000     -7.47200000
H     -1.22200000      4.46000000     -7.58100000
O     12.88400000      1.47700000     -8.00100000
H     12.22600000      1.01300000     -7.48300000
H     12.88600000      2.36600000     -7.64600000
O     -3.36500000     12.52900000    -12.05700000
H     -2.86000000     13.27500000    -12.37800000
H     -3.63000000     12.78200000    -11.17200000
O     14.78900000      6.41400000     -8.70200000
H     13.86100000      6.44400000     -8.93400000
H     14.98900000      7.30000000     -8.39800000
O     15.17100000      0.93800000      2.49600000
H     15.79600000      0.92800000      3.22000000
H     15.71500000      0.90400000      1.70900000
O     -0.97900000     -4.12600000      6.68200000
H     -0.96500000     -3.17000000      6.73200000
H     -0.13500000     -4.39700000      7.04200000
O      9.38500000     -2.68700000     -3.83300000
H     10.31200000     -2.44700000     -3.80900000
H      9.01100000     -2.12900000     -4.51400000
O    -10.54500000     -0.79500000     -2.34200000
H     -9.59500000     -0.88600000     -2.26100000
H    -10.69000000     -0.62200000     -3.27300000
O     -5.81200000      6.64800000     15.35100000
H     -6.27500000      6.26500000     16.09500000
H     -6.40800000      6.53100000     14.61100000
O     -9.74500000    -15.23400000      0.87900000
H     -9.33000000    -16.07400000      0.68400000
H     -9.42300000    -15.00400000      1.75100000
O      5.97600000    -10.64500000      2.02200000
H      6.37600000    -10.31200000      1.21900000
H      6.23800000    -10.02100000      2.69800000
O      7.24100000    -14.62400000     -3.93900000
H      7.98800000    -15.21300000     -3.83100000
H      7.08800000    -14.60100000     -4.88300000
O     -9.84800000     -7.35100000    -11.65200000
H    -10.52200000     -7.08500000    -11.02700000
H    -10.22200000     -7.14700000    -12.50900000
O     -0.52800000     10.73200000     10.22800000
H     -1.07400000     10.18500000      9.66200000
H     -1.15100000     11.28800000     10.69500000
O     -5.30400000     -9.96600000     -1.94400000
H     -5.42300000     -9.80300000     -1.00800000
H     -4.49500000     -9.50500000     -2.16500000
O      8.05000000     12.69500000     -6.45700000
H      8.07900000     12.28900000     -7.32300000
H      7.49500000     13.46700000     -6.57300000
O      8.94200000      9.97900000      7.11800000
H      8.39400000      9.19800000      7.19100000
H      8.38200000     10.69400000      7.42100000
O      1.73200000      1.43700000    -10.95000000
H      1.84200000      0.64400000    -11.47500000
H      2.00000000      1.18000000    -10.06800000
O     -0.18600000    -13.29200000     -6.63300000
H      0.10000000    -12.43400000     -6.94700000
H      0.50700000    -13.57100000     -6.03500000
O    -14.14800000     -0.11300000      6.54500000
H    -14.66800000      0.68400000      6.43900000
H    -13.41400000     -0.00200000      5.94100000
O      2.32100000     15.25000000     -7.60500000
H      3.13100000     14.80600000     -7.35400000
H      1.63500000     14.60100000     -7.45000000
O      9.61800000     10.46500000      4.13000000
H      9.72500000     11.35000000      3.78300000
H      9.56000000     10.58500000      5.07800000
O      4.32900000     12.83200000     -7.19200000
H      4.63100000     12.08200000     -7.70300000
H      5.06000000     13.45000000     -7.21800000
O     10.88500000      5.26500000    -11.00100000
H     11.03700000      5.42600000    -10.07000000
H     10.04600000      5.68900000    -11.18400000
O     12.94500000      8.33100000      5.84400000
H     12.53300000      8.81800000      6.55800000
H     12.28200000      7.69700000      5.57200000
O     -5.02100000      3.61800000     14.23900000
H     -5.24100000      2.75300000     14.58300000
H     -5.86300000      3.99500000     13.98300000
O     -7.97900000    -15.31700000     -1.60600000
H     -8.37300000    -15.05700000     -0.77300000
H     -7.96200000    -14.51200000     -2.12400000
O     -7.23700000     -5.18200000     -4.98300000
H     -6.76700000     -4.51300000     -5.48100000
H     -7.98700000     -5.40900000     -5.53300000
O     -5.80800000     14.37100000      1.50300000
H     -5.91600000     13.96700000      0.64200000
H     -6.35700000     13.84600000      2.08500000
O     -4.81700000     16.27600000      4.02700000
H     -4.33900000     16.80600000      3.38900000
H     -5.73300000     16.53100000      3.91300000
O     10.95000000      8.98800000     -6.61200000
H     10.62200000      9.15300000     -7.49600000
H     10.66900000      9.75100000     -6.10600000
O      0.27200000    -15.36700000     -8.43100000
H      0.07000000    -14.75800000     -7.72200000
H      1.21000000    -15.25700000     -8.58300000
O     -5.73200000      0.25300000      6.32900000
H     -6.56900000      0.26000000      6.79400000
H     -5.57600000      1.17000000      6.10300000
O     -5.70800000      7.38200000     -8.96500000
H     -6.33100000      7.51300000     -8.25100000
H     -4.84800000      7.44300000     -8.54800000
O     14.82500000     -2.92600000      1.42200000
H     15.36500000     -3.67300000      1.16500000
H     15.45000000     -2.27700000      1.74400000
O      2.83000000     -3.60500000      3.50100000
H      3.64200000     -3.12000000      3.35400000
H      2.21600000     -2.95100000      3.83200000
O     13.38800000      4.54600000      5.94700000
H     13.99600000      5.18600000      5.57700000
H     12.70500000      4.45200000      5.28400000
O      1.38600000     -5.32100000      1.96100000
H      1.63800000     -4.73000000      2.67100000
H      2.18000000     -5.41500000      1.43500000
O      6.34900000     -1.37500000     15.30900000
H      6.58400000     -0.49000000     15.59100000
H      5.47600000     -1.51800000     15.67300000
O     -2.07900000     -4.56100000     -4.14100000
H     -2.83800000     -5.14400000     -4.16500000
H     -1.34200000     -5.13400000     -3.93000000
O    -14.23700000      6.08400000     -0.36000000
H    -13.29800000      5.93000000     -0.46200000
H    -14.56800000      6.14500000     -1.25700000
O    -15.11400000      1.24300000     10.02800000
H    -14.53500000      1.82800000      9.53900000
H    -14.56100000      0.88200000     10.72000000
O     10.30100000    -13.20800000     -3.86700000
H     10.63900000    -12.81100000     -3.06500000
H     10.83500000    -13.99300000     -3.98800000
O    -11.56300000      9.57500000     -6.30600000
H    -11.36000000      9.25900000     -7.18700000
H    -10.81300000      9.30400000     -5.77600000
O      4.49000000    -14.91900000     -0.24400000
H      4.79000000    -14.15100000     -0.72900000
H      5.12900000    -15.60000000     -0.45400000
O     -7.59300000     12.12700000     -5.37400000
H     -6.82300000     11.83000000     -5.85800000
H     -7.66300000     11.52000000     -4.63700000
O    -12.69100000      0.72400000      4.48300000
H    -13.27600000      1.42800000      4.20400000
H    -12.57800000      0.18200000      3.70200000
O     -6.19600000      6.25300000      1.70000000
H     -5.87500000      7.13400000      1.89300000
H     -6.36900000      5.86900000      2.56000000
O     11.56000000     -9.88100000     -9.40600000
H     11.81300000    -10.02000000    -10.31900000
H     12.07600000     -9.12500000     -9.12700000
O    -12.31700000      2.72400000      1.06300000
H    -11.97000000      3.61000000      0.95300000
H    -11.61800000      2.15200000      0.74700000
O     10.11500000      4.23500000      8.39100000
H     11.04800000      4.14200000      8.58800000
H      9.76400000      3.34800000      8.47100000
O      3.94200000      3.15200000     11.67400000
H      3.78400000      2.50700000     12.36300000
H      4.26500000      3.92400000     12.13800000
O    -12.39500000      5.20500000      6.84800000
H    -13.15200000      5.78400000      6.75900000
H    -11.91900000      5.54700000      7.60500000
O     17.55900000      0.35500000      0.76400000
H     18.07800000     -0.43500000      0.61300000
H     16.86500000      0.31500000      0.10500000
O    -12.22000000     -0.44400000      2.10300000
H    -12.58200000     -0.24100000      1.24100000
H    -11.80100000     -1.29800000      1.99200000
O     -2.30200000    -10.48800000     -7.19300000
H     -1.62000000    -10.74700000     -7.81200000
H     -3.10400000    -10.87300000     -7.54500000
O     11.53800000     -0.94700000      7.01600000
H     11.38100000     -0.13100000      6.54000000
H     10.74900000     -1.07300000      7.54200000
O      3.05000000     -2.48700000      6.31600000
H      3.48600000     -1.92800000      6.95900000
H      2.61600000     -1.87400000      5.72200000
O      3.25000000     10.46800000    -12.86900000
H      2.90800000     10.56600000    -13.75800000
H      3.65600000     11.31300000    -12.67400000
O     10.28300000     10.83100000     -0.40800000
H      9.33000000     10.90800000     -0.44700000
H     10.44600000     10.25900000      0.34200000
O     -0.25300000    -13.83600000     -2.92200000
H     -0.11800000    -13.14200000     -2.27700000
H      0.53700000    -14.37300000     -2.86400000
O      7.44700000      1.29300000     11.34800000
H      7.17800000      0.50000000     11.81100000
H      8.34400000      1.11200000     11.06500000
O      1.88000000     14.94400000      7.62900000
H      2.46800000     14.27300000      7.97800000
H      1.92800000     15.65800000      8.26500000
O      0.10900000     -7.93300000    -10.35100000
H     -0.64900000     -8.02600000     -9.77400000
H      0.68000000     -8.66500000    -10.11600000
O    -16.92700000      0.55100000     -5.87000000
H    -17.50600000     -0.20000000     -5.74100000
H    -16.24100000      0.22800000     -6.45400000
O     -1.81100000      9.43500000      8.21000000
H     -2.68700000      9.14200000      7.95900000
H     -1.36600000      9.59800000      7.37900000
