# Supplementary material for: Integrated Multiscale Multilevel Approach to Open Shell Molecular Systems
Source: J Chem Theory Comput. 2023 Feb 13;19(5):1446–56. doi: 10.1021/acs.jctc.2c00805 (PMC10018740; doi:10.1021/acs.jctc.2c00805)
Supplement: Supplementary file 2 — ct2c00805_si_002.zip [file ct2c00805_si_002.zip › structures/PROXYL/frame147.xyz]

2552

C      1.92500000     -0.52600000     -0.50900000
H      2.92500000     -0.21900000     -0.81800000
H      1.75500000     -1.47600000     -1.01500000
C      0.78500000      0.34200000     -1.14800000
C      1.20100000      1.83300000     -1.28500000
H      1.08200000      2.27900000     -0.29800000
H      0.50800000      2.29300000     -1.98900000
H      2.15200000      2.08300000     -1.75600000
C      0.35100000     -0.20700000     -2.48900000
H      1.21500000     -0.23200000     -3.15300000
H     -0.18800000     -1.13200000     -2.28400000
H     -0.31100000      0.55300000     -2.90500000
N     -0.22300000      0.26500000     -0.08500000
O     -1.36200000      0.73500000     -0.28500000
C      0.11400000     -0.48800000      1.13500000
C     -0.23300000      0.23900000      2.35600000
H      0.28600000      1.19700000      2.37300000
H     -1.26400000      0.59100000      2.31400000
H      0.00300000     -0.29200000      3.27900000
C     -0.57300000     -1.90300000      1.13800000
H     -0.30100000     -2.56100000      0.31200000
H     -1.65500000     -1.81700000      1.23700000
H     -0.32200000     -2.36500000      2.09300000
C      1.69500000     -0.72500000      0.98100000
H      2.13300000      0.08900000      1.55900000
H      2.06100000     -1.69700000      1.31200000
O      4.00700000    -15.62100000     -1.11200000
H      3.18200000    -15.67900000     -0.63000000
H      3.78600000    -15.90700000     -1.99800000
O      8.93500000     11.67700000      0.70100000
H      9.88000000     11.67400000      0.85200000
H      8.84400000     11.68900000     -0.25200000
O      1.49200000    -14.99800000      5.41600000
H      1.15000000    -14.48600000      4.68200000
H      1.64500000    -15.86900000      5.05000000
O     -4.47000000     11.81100000      0.57100000
H     -5.14700000     11.46200000      1.15000000
H     -3.67400000     11.80700000      1.10300000
O     -2.66700000     -2.94200000      7.35000000
H     -2.65200000     -2.83700000      8.30100000
H     -1.75100000     -3.08100000      7.11000000
O      4.92000000     15.67000000     -3.18100000
H      4.39100000     16.26500000     -2.64900000
H      5.33900000     16.23700000     -3.82900000
O     -7.54800000    -11.91800000     -3.87100000
H     -6.75400000    -12.24500000     -3.44800000
H     -7.66400000    -11.03700000     -3.51600000
O     -4.32400000      4.38000000      0.14800000
H     -4.48400000      5.11600000     -0.44300000
H     -5.14200000      4.28200000      0.63600000
O      1.21700000     -4.35300000     14.24200000
H      0.32300000     -4.17100000     14.52800000
H      1.54700000     -3.51000000     13.93200000
O     -5.03700000     -2.76700000    -12.16300000
H     -4.83800000     -3.31300000    -12.92400000
H     -5.16700000     -1.89100000    -12.52400000
O     -4.61800000      7.89200000     10.35400000
H     -4.17100000      8.35500000      9.64600000
H     -4.55300000      8.48200000     11.10500000
O     -4.06800000      8.77600000      7.61600000
H     -3.43000000      8.34000000      7.05200000
H     -4.85000000      8.86600000      7.07100000
O      2.55700000     -6.80700000      6.24400000
H      1.78700000     -7.35600000      6.09500000
H      3.29500000     -7.35000000      5.96600000
O      6.39700000     -7.62600000      5.90700000
H      6.21800000     -6.68900000      5.82200000
H      7.30100000     -7.72500000      5.60800000
O     -7.57900000    -13.95900000     -1.55200000
H     -7.14200000    -13.45800000     -0.86300000
H     -8.40400000    -14.24200000     -1.15500000
O     -7.99900000      5.85800000     15.93500000
H     -7.52700000      5.10400000     15.58000000
H     -8.92300000      5.63800000     15.81800000
O    -16.13300000      0.83400000     -5.85700000
H    -15.54000000      1.58200000     -5.93300000
H    -15.72400000      0.26900000     -5.20200000
O      4.09100000     13.23300000      8.98600000
H      3.48600000     12.52100000      8.77800000
H      3.82600000     13.52600000      9.85800000
O      9.36400000    -10.28200000     -8.44000000
H      8.64300000    -10.89000000     -8.60200000
H      8.94200000     -9.42700000     -8.35600000
O     -0.21800000    -11.87500000     -7.15400000
H     -0.24200000    -11.77300000     -8.10500000
H     -0.88900000    -12.53200000     -6.96600000
O     11.03600000      2.06100000     -2.91300000
H     11.75200000      2.62300000     -2.62000000
H     10.84700000      1.50100000     -2.16000000
O     -1.96500000      8.67700000      2.04100000
H     -1.47300000      8.05500000      2.57700000
H     -1.52900000      9.51600000      2.18700000
O     10.50400000     -1.36300000      3.04300000
H     10.11500000     -2.01600000      3.62400000
H     11.03300000     -0.81300000      3.62100000
O    -10.89400000    -13.09800000     -1.67200000
H    -11.38400000    -13.43600000     -0.92300000
H    -11.02800000    -12.15100000     -1.63800000
O     -2.45300000     11.24100000      7.01700000
H     -3.07100000     10.54900000      7.25400000
H     -2.10600000     11.55000000      7.85400000
O     -2.05200000      8.71000000    -12.35300000
H     -1.34100000      9.10100000    -11.84500000
H     -2.76900000      9.34100000    -12.28700000
O     -1.21700000      2.47800000    -14.41200000
H     -1.71700000      2.62500000    -15.21500000
H     -0.52100000      1.87300000    -14.67100000
O     -2.58100000     -8.14000000     -1.86400000
H     -1.99100000     -8.12400000     -1.11000000
H     -2.55600000     -7.24700000     -2.20600000
O    -17.92000000     -3.91700000      0.03300000
H    -17.37800000     -4.65800000     -0.23800000
H    -18.67900000     -3.95000000     -0.55000000
O     -7.84900000      1.62800000      9.21800000
H     -8.08000000      2.55600000      9.17200000
H     -6.90200000      1.61000000      9.07900000
O     14.06400000     -2.45800000      2.04500000
H     14.76800000     -2.86700000      1.54300000
H     14.51400000     -1.88900000      2.67000000
O     -1.02600000     13.29900000      5.26300000
H     -1.63500000     13.06800000      5.96500000
H     -0.17200000     13.00900000      5.58200000
O    -13.61900000     -3.94900000      6.55000000
H    -14.17300000     -4.23700000      5.82500000
H    -14.11600000     -3.24500000      6.96700000
O     -0.14800000    -17.26700000     -4.08900000
H     -0.06900000    -16.34000000     -3.86400000
H      0.28100000    -17.34300000     -4.94200000
O      1.78300000      8.50200000     15.66400000
H      2.20100000      8.85900000     14.88000000
H      2.25900000      7.69100000     15.84200000
O      2.53300000    -13.32300000     -3.10200000
H      3.05400000    -13.03000000     -2.35400000
H      3.06400000    -13.09800000     -3.86600000
O    -15.34600000     -5.00600000     -2.06500000
H    -14.48400000     -5.31900000     -2.34000000
H    -15.68000000     -5.69600000     -1.49200000
O     -2.62500000     -8.54100000      5.40600000
H     -2.70500000     -8.59500000      4.45300000
H     -3.28400000     -7.89700000      5.66500000
O      2.69100000    -10.48900000     13.78200000
H      2.43200000     -9.57100000     13.85800000
H      3.46100000    -10.47500000     13.21300000
O    -10.00500000     10.72500000      0.00700000
H     -9.56200000      9.95300000     -0.34500000
H    -10.93400000     10.56500000     -0.15800000
O    -11.50700000      1.68800000    -13.79600000
H    -12.13800000      2.40200000    -13.88700000
H    -11.34400000      1.63200000    -12.85400000
O    -11.27700000      1.95000000    -11.11700000
H    -11.76500000      1.72600000    -10.32400000
H    -10.36500000      1.99900000    -10.83100000
O     12.41800000    -10.00400000      2.25500000
H     12.69200000    -10.73000000      2.81600000
H     13.15300000     -9.87300000      1.65600000
O     -3.63600000      3.51100000     -6.84100000
H     -3.85100000      2.58500000     -6.73200000
H     -4.11000000      3.95200000     -6.13700000
O      6.84200000     -1.37100000     -7.30500000
H      6.78100000     -2.29700000     -7.07300000
H      5.96900000     -1.14500000     -7.62500000
O    -10.96200000     -8.62400000     10.65400000
H    -11.46500000     -8.89500000     11.42300000
H    -10.10400000     -8.38200000     11.00200000
O      2.28600000     14.95800000      7.61200000
H      2.45100000     14.52700000      6.77400000
H      2.87300000     14.52000000      8.22700000
O     -5.42000000     -2.28300000     -0.17100000
H     -5.74200000     -2.62300000     -1.00600000
H     -6.17600000     -2.32800000      0.41300000
O     -6.58100000    -10.36600000    -11.83500000
H     -6.68600000    -10.96800000    -12.57100000
H     -7.05900000    -10.78000000    -11.11600000
O     -7.44100000      6.75500000     -4.41200000
H     -8.28800000      7.07400000     -4.10000000
H     -7.16600000      7.40200000     -5.06200000
O     -9.24400000    -10.64100000      4.06700000
H     -9.04900000     -9.72300000      3.87500000
H     -8.45000000    -10.97100000      4.48800000
O     10.04100000     -5.49300000    -10.48700000
H     10.69400000     -5.39600000    -11.18100000
H     10.55500000     -5.56600000     -9.68300000
O      3.77600000     12.08400000    -12.55800000
H      4.33000000     12.17100000    -13.33400000
H      3.64500000     11.14100000    -12.46200000
O      8.13800000     -2.81600000    -15.83000000
H      7.42700000     -2.47100000    -15.28900000
H      7.82400000     -3.67300000    -16.12000000
O     -2.29500000     -4.32800000     -8.31100000
H     -1.62600000     -3.79300000     -7.88400000
H     -2.10700000     -5.22100000     -8.02500000
O     -3.12800000    -14.45900000     -9.24400000
H     -3.96300000    -14.00000000     -9.34300000
H     -2.50200000    -13.92100000     -9.72800000
O     -8.51800000     -5.03700000      4.86800000
H     -8.31800000     -4.26600000      5.39800000
H     -9.45400000     -5.18500000      5.00400000
O      3.63500000     -8.51800000    -12.69800000
H      4.18000000     -7.76800000    -12.45800000
H      4.18000000     -9.28100000    -12.50700000
O     -0.59700000     16.09800000     -6.27300000
H     -0.34100000     15.78300000     -5.40600000
H      0.19400000     16.50800000     -6.62300000
O      8.17200000      6.70200000    -10.85200000
H      7.23200000      6.61800000    -11.01000000
H      8.42600000      7.49000000    -11.33300000
O    -10.26700000    -11.65600000     -5.41800000
H    -10.98400000    -11.74200000     -6.04600000
H    -10.45000000    -12.31900000     -4.75300000
O      5.41000000    -12.10000000      7.89300000
H      4.88700000    -12.81800000      7.53800000
H      4.76600000    -11.44900000      8.17100000
O      4.90400000      6.65100000     -9.10700000
H      4.25800000      7.33100000     -9.29800000
H      5.07200000      6.23500000     -9.95200000
O     11.50300000      4.37600000     -9.50900000
H     10.73200000      4.50100000    -10.06200000
H     11.32300000      4.89600000     -8.72500000
O    -15.57900000     -2.90500000      8.20000000
H    -16.07500000     -3.60600000      8.62300000
H    -15.64900000     -2.16400000      8.80200000
O      4.09800000      0.98900000     -5.17300000
H      3.27900000      0.88000000     -5.65600000
H      4.70500000      1.36100000     -5.81200000
O     -7.20700000      3.93500000      2.04700000
H     -7.43200000      3.52800000      2.88400000
H     -8.01900000      4.34900000      1.75600000
O     -9.61100000     13.91000000      3.33600000
H     -8.85200000     13.36000000      3.52900000
H     -9.78300000     14.37500000      4.15500000
O     -7.05000000      7.44400000      7.94100000
H     -6.23300000      7.73900000      8.34100000
H     -7.39800000      6.79600000      8.55500000
O     -3.98000000      0.71700000    -12.01000000
H     -3.12800000      0.93200000    -12.39000000
H     -4.51600000      0.45200000    -12.75700000
O    -13.38300000     -0.43600000      6.63600000
H    -12.76800000      0.29200000      6.54600000
H    -12.93900000     -1.05400000      7.21600000
O      2.38500000     12.33800000    -10.13000000
H      2.89500000     12.22600000    -10.93200000
H      2.16200000     13.26900000    -10.11500000
O      4.90600000      3.44700000      3.26800000
H      4.14500000      3.27800000      2.71200000
H      5.37400000      4.15500000      2.82500000
O     -3.56100000      1.97300000      2.34700000
H     -2.94400000      2.28700000      1.68600000
H     -4.38300000      1.85300000      1.87000000
O      9.77600000      9.61300000      3.55900000
H      9.06100000      9.47800000      2.93600000
H      9.50300000      9.13600000      4.34300000
O      7.41600000      2.82100000      1.21500000
H      8.24000000      2.96700000      1.68000000
H      7.54900000      1.99700000      0.74700000
O      0.65300000     16.45400000     -0.87500000
H     -0.30300000     16.43400000     -0.81900000
H      0.84500000     17.23000000     -1.40200000
O     -4.51500000      9.16600000     12.79500000
H     -4.37700000     10.07500000     13.06300000
H     -4.00300000      8.65200000     13.42000000
O     -6.07100000     -4.78000000      1.80800000
H     -6.64900000     -4.01700000      1.80400000
H     -6.08100000     -5.08200000      2.71600000
O    -10.21100000     10.11400000     -6.84100000
H    -10.48500000      9.21600000     -7.02900000
H    -10.62500000     10.32000000     -6.00300000
O      6.06000000     -2.42000000     13.10700000
H      5.73700000     -2.69700000     13.96400000
H      7.00500000     -2.32500000     13.22700000
O      7.25200000     -7.18200000     -4.63200000
H      7.26900000     -6.86700000     -3.72800000
H      8.00100000     -7.77500000     -4.69200000
O    -12.73100000     -3.33900000     -0.68900000
H    -13.15500000     -4.11300000     -1.05900000
H    -13.06200000     -3.29100000      0.20800000
O     -4.26400000     -6.57800000     10.85300000
H     -4.21600000     -7.19000000     10.11900000
H     -4.55300000     -5.75400000     10.46100000
O      6.43800000     10.05400000      7.42500000
H      5.69700000      9.46000000      7.30800000
H      6.76500000      9.85900000      8.30400000
O      0.93500000      5.67500000     -6.50000000
H      0.92300000      6.43600000     -7.08000000
H      1.05300000      4.92800000     -7.08700000
O      2.92700000      3.85500000     -4.82900000
H      2.08900000      4.14800000     -5.18700000
H      2.84300000      2.90400000     -4.77000000
O      0.87700000      1.07200000    -15.88000000
H      1.43700000      0.66400000    -15.22000000
H      1.47900000      1.57300000    -16.42900000
O     -5.60800000     11.99000000     12.17900000
H     -5.07900000     11.76100000     11.41400000
H     -6.27700000     12.58300000     11.83900000
O     13.93500000      4.24800000    -10.71100000
H     13.82400000      5.12800000    -11.07100000
H     13.06300000      4.00400000    -10.40200000
O      2.70000000     -4.78500000      4.20100000
H      2.87200000     -5.45700000      4.86000000
H      3.49800000     -4.75600000      3.67400000
O      3.90400000     17.21800000     -0.97900000
H      3.26900000     16.77700000     -0.41400000
H      4.73100000     17.16200000     -0.50000000
O     -6.57700000    -13.55700000     10.50400000
H     -6.92600000    -12.67000000     10.41600000
H     -5.72200000    -13.52200000     10.07600000
O      8.28800000      3.80200000     14.96300000
H      7.65600000      4.42700000     15.31700000
H      8.76600000      3.48600000     15.72900000
O     -5.71100000     17.01300000      0.60900000
H     -6.18200000     16.69300000      1.37900000
H     -5.22600000     17.77500000      0.92500000
O     -9.94800000     13.22500000     -1.51400000
H     -9.92700000     12.37700000     -1.06900000
H    -10.21000000     13.84600000     -0.83400000
O      3.60000000      0.92300000    -10.06900000
H      2.71400000      1.28300000    -10.04100000
H      3.67700000      0.54200000    -10.94400000
O     -0.74600000      6.71600000      3.92000000
H     -1.12000000      5.96100000      3.46500000
H     -1.31800000      6.84800000      4.67600000
O      8.13000000      2.33300000     -1.99800000
H      9.06200000      2.29900000     -2.21300000
H      8.09600000      2.18100000     -1.05400000
O     -6.94200000      1.53800000     -6.05800000
H     -7.71600000      1.20400000     -5.60200000
H     -6.41200000      1.93700000     -5.36800000
O     12.08400000      8.94500000     -3.51800000
H     12.61200000      8.46400000     -4.15600000
H     12.71700000      9.48200000     -3.04100000
O     15.20900000      0.09100000      0.54000000
H     16.07600000      0.05000000      0.94400000
H     15.23800000     -0.56600000     -0.15500000
O     -7.17400000      7.39200000    -14.92200000
H     -6.81700000      7.32200000    -14.03700000
H     -7.82200000      8.09400000    -14.86500000
O      3.25400000     10.17500000     -1.22300000
H      3.43100000      9.71600000     -2.04400000
H      3.33900000     11.10300000     -1.44400000
O     -0.89700000      3.58200000     18.21200000
H     -0.51700000      3.95700000     17.41800000
H     -1.77100000      3.96800000     18.26500000
O    -11.35900000     -1.90200000     -2.54100000
H    -11.06300000     -1.11200000     -2.08800000
H    -11.69600000     -2.46500000     -1.84400000
O      0.17100000     -2.79300000    -14.84600000
H      0.85300000     -3.45000000    -14.70800000
H     -0.44900000     -2.93700000    -14.13100000
O      2.11700000     -2.85300000      5.78900000
H      2.97200000     -2.92700000      6.21300000
H      2.19300000     -3.38700000      4.99900000
O     11.88800000      1.82500000     -8.34100000
H     12.13100000      2.74800000     -8.28000000
H     11.10800000      1.74500000     -7.79300000
O      5.85700000     11.20600000     -3.69200000
H      5.83700000     11.48000000     -2.77500000
H      5.10400000     11.64200000     -4.08900000
O     -7.27500000     -6.28700000      7.96800000
H     -7.62500000     -6.13500000      8.84600000
H     -7.98200000     -6.73500000      7.50300000
O     -3.26400000    -15.73800000     -0.08700000
H     -2.40500000    -16.11600000     -0.27700000
H     -3.86000000    -16.18400000     -0.68800000
O     14.18200000    -11.91200000     -0.22300000
H     13.29400000    -11.56300000     -0.30100000
H     14.38600000    -12.24400000     -1.09800000
O      4.35000000     -2.51900000    -14.02000000
H      3.98800000     -1.73200000    -14.42700000
H      5.19000000     -2.23600000    -13.65800000
O     13.08300000     -7.35700000      5.84800000
H     13.82000000     -7.83700000      5.47000000
H     12.66400000     -6.93500000      5.09900000
O    -10.05400000      0.19700000     -1.24200000
H    -10.31400000      0.91200000     -0.66100000
H     -9.10900000      0.11500000     -1.11300000
O    -10.51300000     -9.98800000      6.47900000
H    -11.41700000    -10.30100000      6.52300000
H    -10.21600000    -10.23500000      5.60300000
O    -12.26800000      4.48100000     -2.61800000
H    -12.87300000      4.96400000     -3.18200000
H    -12.41200000      3.56200000     -2.84400000
O      4.27500000      1.23100000      6.24000000
H      4.64600000      1.09200000      7.11200000
H      4.90100000      1.80900000      5.80300000
O      7.14300000    -12.78100000     -5.77900000
H      6.51400000    -13.45400000     -5.52100000
H      7.64800000    -13.18400000     -6.48500000
O      3.72500000     -0.36600000      3.97500000
H      3.68900000      0.13600000      4.78800000
H      3.09300000     -1.07400000      4.10200000
O     -4.26800000     -7.41000000    -13.61600000
H     -4.71800000     -7.81700000    -12.87600000
H     -3.58100000     -6.87700000    -13.21600000
O     16.26400000     -1.66100000     -1.52000000
H     16.81600000     -0.90900000     -1.73200000
H     15.84200000     -1.89000000     -2.34800000
O      1.46700000     -9.68400000    -14.02000000
H      2.25400000     -9.23800000    -13.70600000
H      0.74600000     -9.11200000    -13.75700000
O      2.20000000      1.54200000      9.82100000
H      1.67800000      0.98200000      9.24700000
H      3.09300000      1.20800000      9.73400000
O     -1.16100000    -10.92900000      4.17900000
H     -1.63600000    -10.11300000      4.02100000
H     -0.45400000    -10.68300000      4.77600000
O     -9.97500000     -2.38900000     -8.22300000
H     -9.36700000     -2.23000000     -8.94400000
H    -10.60600000     -3.01700000     -8.57500000
O      2.06400000     -2.52700000     -9.31000000
H      1.71200000     -2.45600000    -10.19800000
H      1.37500000     -2.17100000     -8.75000000
O     11.62600000      3.41600000      4.68600000
H     10.77200000      3.22300000      5.07300000
H     12.25100000      3.26400000      5.39500000
O     -6.02800000     -6.26000000      4.49200000
H     -6.95000000     -6.13500000      4.71600000
H     -5.56000000     -6.11500000      5.31400000
O     -8.62600000    -15.39100000      3.45400000
H     -7.73000000    -15.65000000      3.24000000
H     -8.89000000    -14.82300000      2.73000000
O    -16.40800000      5.71900000     -5.66500000
H    -16.22300000      4.91300000     -6.14600000
H    -17.36300000      5.76500000     -5.63200000
O      6.85400000     -1.22600000    -13.83500000
H      7.31300000     -1.27100000    -12.99600000
H      7.34500000     -0.57900000    -14.34200000
O     -0.22400000     15.42200000      8.27800000
H     -0.59800000     16.04000000      7.65100000
H      0.65500000     15.24300000      7.94200000
O     -0.23700000     -0.75700000      9.84600000
H     -1.14900000     -0.75100000      9.55600000
H      0.26900000     -0.59100000      9.05000000
O     10.19500000      3.43200000     12.97100000
H     10.02600000      3.22300000     12.05300000
H      9.33900000      3.68200000     13.32100000
O     14.18600000     -0.05400000     -9.04300000
H     13.86500000     -0.70900000     -9.66400000
H     13.39600000      0.38800000     -8.73200000
O      8.55600000      7.40900000     -6.58400000
H      8.33200000      8.12200000     -5.98700000
H      7.89500000      6.73800000     -6.41500000
O     -3.13800000      8.05500000     15.27100000
H     -4.00200000      7.77100000     15.57100000
H     -2.53500000      7.40200000     15.62400000
O     -8.13700000      4.17900000      9.92300000
H     -8.55600000      5.03100000      9.80800000
H     -8.50700000      3.83800000     10.73800000
O      8.70100000      9.16100000      9.26200000
H      8.75600000      8.75300000     10.12600000
H      9.53800000      8.95400000      8.84600000
O      6.03700000     12.10800000    -10.28100000
H      6.24100000     12.93700000     -9.84900000
H      5.54400000     12.35900000    -11.06100000
O     -9.62200000      7.87100000      6.78800000
H    -10.03300000      8.37800000      7.48800000
H     -8.71600000      7.75600000      7.07600000
O     -4.12700000      8.34200000      3.70900000
H     -4.32500000      9.27800000      3.67200000
H     -3.31100000      8.25100000      3.21700000
O      6.96000000      5.04100000     -5.44800000
H      6.07200000      5.11700000     -5.79900000
H      6.97500000      4.18500000     -5.01800000
O     16.13200000     -1.51200000      4.34000000
H     16.68700000     -1.10800000      3.67300000
H     16.64900000     -2.24700000      4.67000000
O     10.09300000     -6.72700000     -6.70000000
H     10.69400000     -6.25000000     -7.27200000
H     10.64600000     -7.05500000     -5.99100000
O    -13.80600000      3.60500000     -8.57300000
H    -13.27800000      3.89900000     -9.31600000
H    -14.67400000      3.97600000     -8.73400000
O      5.57200000     -2.95500000     15.90700000
H      5.40500000     -3.89600000     15.95400000
H      4.71800000     -2.55300000     16.06500000
O     -4.59500000     -2.66300000     -3.92300000
H     -4.85400000     -2.05400000     -4.61400000
H     -3.63900000     -2.68000000     -3.96400000
O     -1.57500000     -9.91300000     -3.91900000
H     -1.99500000     -9.20900000     -3.42400000
H     -1.71200000     -9.67600000     -4.83600000
O    -15.54600000      1.21900000      7.31100000
H    -14.78600000      0.76700000      6.94200000
H    -15.57200000      2.05800000      6.85100000
O     -6.38400000      3.83600000     -9.45800000
H     -6.32200000      3.95800000    -10.40500000
H     -5.63600000      3.28000000     -9.23800000
O      1.51800000     -6.76900000     15.33600000
H      1.52500000     -5.81500000     15.26400000
H      0.81100000     -7.04800000     14.75400000
O      7.04700000      6.56000000     -3.18800000
H      7.06900000      6.01900000     -3.97700000
H      7.01600000      5.93200000     -2.46700000
O    -12.05600000     12.46800000      2.65200000
H    -12.01500000     11.52000000      2.78300000
H    -11.20300000     12.78700000      2.94700000
O     -0.33100000      3.57600000     11.63800000
H     -0.81300000      4.36000000     11.37600000
H      0.57300000      3.87400000     11.74200000
O     -3.14500000     -6.59000000     13.45500000
H     -3.53300000     -6.34500000     12.61500000
H     -3.86900000     -6.96900000     13.95200000
O     -4.53200000      0.57600000      6.90700000
H     -4.86400000     -0.27200000      6.61200000
H     -3.91500000      0.84100000      6.22500000
O      6.13500000      9.58000000     -0.58700000
H      5.21000000      9.37900000     -0.73000000
H      6.60400000      8.91800000     -1.09400000
O     -2.97400000     -4.36500000    -10.83600000
H     -3.80200000     -3.88800000    -10.88600000
H     -2.71200000     -4.29300000     -9.91800000
O     -7.81900000     -9.43300000      0.37200000
H     -8.76500000     -9.55400000      0.45200000
H     -7.69300000     -8.48600000      0.42100000
O      7.12200000      9.04800000     -4.47600000
H      7.28500000      8.50100000     -3.70700000
H      6.73600000      9.84900000     -4.12100000
O      0.30700000     10.76900000      6.26600000
H     -0.64300000     10.72100000      6.15100000
H      0.63800000      9.97300000      5.85100000
O      8.53800000      5.06400000    -15.16400000
H      8.87000000      5.71800000    -14.55000000
H      7.88900000      4.57100000    -14.66200000
O      6.44700000    -11.91900000     -0.83300000
H      6.56700000    -11.67100000     -1.75000000
H      7.04300000    -12.65700000     -0.70500000
O     -0.98000000     -5.53800000     -4.39600000
H     -1.90100000     -5.29400000     -4.30300000
H     -0.51500000     -4.95100000     -3.80100000
O    -11.52000000     -8.31700000    -10.14100000
H    -11.72300000     -7.49000000    -10.57800000
H    -11.93700000     -8.98400000    -10.68500000
O      4.22500000      8.97400000     10.56600000
H      3.96700000      8.10500000     10.87500000
H      4.73100000      8.80500000      9.77200000
O      8.80300000     -7.03400000      4.96700000
H      9.44600000     -7.67100000      4.65600000
H      9.09300000     -6.20100000      4.59400000
O      3.95500000     14.91600000      2.74300000
H      3.56100000     15.32900000      1.97500000
H      4.15300000     14.02300000      2.46000000
O      7.92600000      4.08800000     10.82900000
H      7.15400000      3.52300000     10.80800000
H      8.34600000      3.95100000      9.98000000
O     -8.18800000    -11.45100000     10.43400000
H     -9.03400000    -11.21000000     10.05800000
H     -8.26600000    -11.22800000     11.36200000
O    -12.07000000     -6.09500000    -11.12800000
H    -11.82500000     -5.38500000    -11.72100000
H    -13.02400000     -6.03600000    -11.06600000
O     14.71000000     -5.19900000      6.90900000
H     15.55100000     -5.62700000      7.07200000
H     14.13000000     -5.90900000      6.63300000
O      8.12000000     10.96600000     -7.00500000
H      7.36700000     10.52500000     -6.61300000
H      8.75900000     11.02600000     -6.29500000
O    -11.20500000     -9.11300000     -4.65400000
H    -10.65800000     -8.56600000     -4.09000000
H    -10.75700000     -9.95800000     -4.67500000
O    -10.03800000      2.49300000     -6.45400000
H    -10.81000000      1.98000000     -6.69500000
H    -10.11900000      2.61500000     -5.50800000
O     14.25800000     -4.67000000     -5.23700000
H     14.03700000     -5.22700000     -4.49000000
H     15.11000000     -4.99200000     -5.53100000
O     -1.76800000     -2.44100000     -3.84100000
H     -1.13300000     -2.77600000     -3.20800000
H     -1.23500000     -2.01500000     -4.51200000
O      7.94800000    -15.34800000     -2.97700000
H      8.30700000    -14.52000000     -3.29400000
H      8.61100000    -16.00000000     -3.20400000
O     -7.90000000     -3.81300000     -1.97700000
H     -7.85400000     -2.90400000     -2.27400000
H     -7.02500000     -4.16400000     -2.14200000
O     -1.70000000     10.36100000     10.47500000
H     -0.98200000     10.98700000     10.57100000
H     -2.49000000     10.90200000     10.46000000
O     17.78500000     -0.10900000      1.50100000
H     18.11600000      0.64400000      1.01200000
H     18.56200000     -0.64000000      1.67700000
O    -11.52200000      7.98800000     -8.38300000
H    -10.99300000      7.58000000     -9.06800000
H    -11.21900000      7.58000000     -7.57200000
O     -1.42600000     -2.91400000     11.37000000
H     -1.03000000     -2.46200000     10.62500000
H     -0.70800000     -3.41600000     11.75400000
O      4.06100000     -0.88300000     -8.11200000
H      3.59400000     -1.37800000     -8.78500000
H      4.12100000      0.00400000     -8.46600000
O    -13.69800000      6.43800000      1.41700000
H    -13.60700000      7.36600000      1.20000000
H    -14.50800000      6.39000000      1.92600000
O     17.28000000     -2.69800000     -5.13800000
H     17.55700000     -1.89100000     -5.57300000
H     16.35600000     -2.55500000     -4.93500000
O     -6.53200000      0.90200000    -10.74200000
H     -5.72300000      0.55700000    -11.11900000
H     -6.81400000      1.57800000    -11.35900000
O      6.80300000      4.64700000     -1.16900000
H      7.25100000      3.90700000     -1.58000000
H      6.61600000      4.34900000     -0.27900000
O      7.97800000    -13.98500000      0.11800000
H      8.46200000    -14.77300000     -0.12900000
H      8.65000000    -13.30900000      0.20600000
O      8.30100000    -10.13200000      6.94300000
H      8.37800000    -10.96400000      6.47700000
H      9.18300000     -9.95900000      7.27100000
O     -3.51200000      2.83900000     -9.79000000
H     -3.38500000      1.94700000     -9.46600000
H     -3.19600000      3.39900000     -9.08100000
O    -12.71400000     -2.10200000    -12.71000000
H    -13.66300000     -1.99100000    -12.75200000
H    -12.50100000     -2.00000000    -11.78200000
O      3.44300000      6.16900000      4.50700000
H      3.89500000      6.73900000      3.88500000
H      3.99400000      5.38800000      4.56100000
O     -9.46200000     -7.40500000      6.66000000
H    -10.03200000     -8.17300000      6.63400000
H    -10.06400000     -6.66100000      6.67300000
O     -3.78600000     -5.85600000      6.22500000
H     -3.81700000     -5.94800000      7.17700000
H     -3.50200000     -4.95400000      6.08100000
O     -6.14500000    -12.49100000    -10.18200000
H     -5.92600000    -11.84400000     -9.51200000
H     -7.06200000    -12.70800000    -10.01600000
O      1.97600000    -10.90400000      8.26600000
H      2.77300000    -10.42400000      8.49100000
H      1.81000000    -10.67500000      7.35100000
O      7.20100000     -5.81300000     11.67800000
H      6.79600000     -4.94900000     11.74200000
H      6.90400000     -6.15500000     10.83400000
O     -9.14200000     -0.78500000     10.19200000
H     -8.98300000     -1.36400000     10.93700000
H     -8.37500000     -0.21300000     10.16600000
O    -13.64900000     -3.29300000      1.86300000
H    -13.13800000     -2.79000000      2.49700000
H    -14.55400000     -3.01700000      2.01200000
O    -10.25000000     -4.62500000     11.76800000
H    -10.05300000     -5.11800000     12.56500000
H     -9.73900000     -3.82000000     11.85200000
O     13.44700000      2.13100000      1.69600000
H     13.89900000      1.29400000      1.58400000
H     12.72100000      2.09500000      1.07300000
O      8.48100000     -5.62700000      7.52500000
H      8.56600000     -6.28000000      6.83000000
H      7.71400000     -5.90700000      8.02500000
O     10.64800000     14.99000000     -1.35300000
H     11.10600000     14.15400000     -1.44100000
H      9.88800000     14.79000000     -0.80600000
O      9.36600000      4.40100000    -11.55800000
H      9.08000000      5.26700000    -11.26800000
H      8.57800000      3.86000000    -11.51000000
O      1.41300000     -0.01200000    -13.47000000
H      1.38600000     -0.96600000    -13.40100000
H      1.12200000      0.29800000    -12.61200000
O      9.21400000     -9.05700000     -4.43600000
H      9.68900000     -8.83600000     -3.63500000
H      9.88300000     -9.41400000     -5.02000000
O      0.28400000     -8.28800000      2.90200000
H     -0.62800000     -8.39200000      2.63200000
H      0.24000000     -8.15400000      3.84900000
O      0.73900000      0.49100000     12.23900000
H      1.01900000      1.36500000     11.96900000
H      0.56200000      0.03200000     11.41800000
O     10.20000000      4.13100000      8.70400000
H     10.20500000      3.35400000      9.26300000
H     10.69100000      4.78600000      9.19900000
O    -13.61400000     -5.84700000     -5.90100000
H    -14.21600000     -5.47700000     -6.54700000
H    -13.87600000     -6.76500000     -5.82900000
O     -7.96300000     -1.49300000    -10.03100000
H     -7.52000000     -0.69000000    -10.30600000
H     -7.27100000     -2.15300000    -10.01000000
O      1.81000000     -2.40700000     12.56200000
H      1.81200000     -1.46100000     12.41300000
H      2.49100000     -2.74200000     11.97900000
O      9.34400000      7.23900000      0.63500000
H     10.24900000      7.53100000      0.74300000
H      9.29100000      6.95400000     -0.27700000
O      5.95900000      9.65200000     14.50800000
H      5.14400000      9.87700000     14.05900000
H      6.40200000     10.49100000     14.63500000
O      1.78000000     11.94900000      8.45300000
H      0.92400000     11.71300000      8.81100000
H      1.76200000     11.62100000      7.55400000
O      9.65800000      6.99500000      7.82800000
H      9.88500000      6.09900000      7.57900000
H      8.93000000      6.89600000      8.44200000
O     13.43500000      3.47400000     -1.92400000
H     13.80800000      2.69900000     -2.34500000
H     14.07200000      4.16800000     -2.09100000
O      7.25400000      6.56100000      4.99400000
H      7.22600000      7.51100000      5.10500000
H      7.52600000      6.43400000      4.08500000
O     16.96800000      2.64500000      0.36300000
H     16.12600000      2.19700000      0.43700000
H     16.79700000      3.37900000     -0.22700000
O    -13.99300000     -1.99100000     -7.15700000
H    -14.27700000     -2.12200000     -8.06200000
H    -14.79700000     -2.05800000     -6.64100000
O     -8.20500000     14.88100000     -7.15100000
H     -7.60600000     14.22800000     -6.79000000
H     -7.86600000     15.05900000     -8.02800000
O      2.25900000    -10.46900000     -9.21100000
H      1.31400000    -10.47800000     -9.36200000
H      2.62700000    -10.91500000     -9.97400000
O     -7.83000000    -11.89600000     -6.63300000
H     -8.68300000    -11.46400000     -6.66500000
H     -7.70400000    -12.10700000     -5.70700000
O      8.90300000     -4.14400000     -4.03300000
H      9.49000000     -4.87900000     -3.85400000
H      9.48900000     -3.40500000     -4.20000000
O     -1.15900000      6.69400000     -4.90200000
H     -0.43100000      6.36700000     -5.43100000
H     -1.41600000      5.94800000     -4.36000000
O    -15.45000000      3.55200000      2.75700000
H    -15.73000000      4.46700000      2.74400000
H    -14.79200000      3.49200000      2.06400000
O     -1.86200000      4.76900000     -3.23200000
H     -2.29800000      4.44700000     -4.02100000
H     -2.00100000      4.07900000     -2.58400000
O    -13.83500000      2.55400000     -6.15900000
H    -13.52700000      1.66600000     -6.34000000
H    -13.80900000      2.99400000     -7.00800000
O     11.87600000      3.79900000     -6.15200000
H     11.18400000      3.16400000     -5.96800000
H     11.49000000      4.64500000     -5.92700000
O     -0.27400000     12.15900000     -1.24300000
H     -0.85400000     12.82900000     -1.60600000
H      0.08700000     12.55800000     -0.45200000
O     -7.32500000     -1.00700000     -2.54500000
H     -6.67000000     -0.34700000     -2.32000000
H     -7.85200000     -0.59800000     -3.23200000
O     10.32300000     -1.92900000     -4.24700000
H     11.14800000     -1.60800000     -3.88400000
H     10.46400000     -1.93400000     -5.19400000
O      2.97900000      9.47200000    -12.17900000
H      3.89800000      9.20300000    -12.19900000
H      2.63300000      9.20500000    -13.03100000
O      0.16700000     -3.87100000     -6.91900000
H      0.99500000     -4.30600000     -6.71300000
H     -0.31800000     -3.87800000     -6.09400000
O    -15.19200000     -7.73200000      4.62700000
H    -14.28300000     -7.77400000      4.33000000
H    -15.37900000     -6.79600000      4.69500000
O     -6.32600000    -10.40600000      8.66800000
H     -6.93700000    -10.83400000      9.26800000
H     -6.01700000    -11.11000000      8.09800000
O     10.28500000     -3.04400000     11.26000000
H      9.80600000     -2.84800000     12.06600000
H     10.46700000     -3.98200000     11.31200000
O     -3.22200000     14.45600000      4.12000000
H     -3.11900000     14.52700000      3.17200000
H     -2.35000000     14.22400000      4.44000000
O      4.81100000      8.19900000     -2.58100000
H      4.13400000      7.87600000     -3.17500000
H      5.59800000      7.71200000     -2.82700000
O     -6.69800000     17.05200000      3.11400000
H     -6.27700000     16.39100000      3.66300000
H     -7.62700000     16.99400000      3.33800000
O      3.04000000    -11.89900000    -11.64200000
H      2.67500000    -11.97300000    -12.52400000
H      3.62400000    -12.65300000    -11.56000000
O      8.47800000     14.97500000      2.85800000
H      8.52800000     14.07600000      3.18500000
H      8.35300000     14.87900000      1.91400000
O      5.43000000     -6.66300000    -11.54500000
H      5.60000000     -5.85700000    -12.03300000
H      5.72900000     -6.47100000    -10.65600000
O     -5.25500000     -4.83000000     -2.45100000
H     -5.07600000     -4.06900000     -3.00300000
H     -4.40800000     -5.04900000     -2.06300000
O     -7.62100000    -13.14600000      5.18000000
H     -8.17700000    -13.09800000      5.95800000
H     -7.93800000    -13.91500000      4.70600000
O     -0.26600000    -16.86400000      3.46000000
H     -1.09400000    -16.88200000      2.98100000
H      0.39100000    -17.12000000      2.81200000
O     12.43200000     -1.57900000     12.49200000
H     12.01800000     -2.32400000     12.05600000
H     13.17600000     -1.95800000     12.96000000
O     -2.44500000     13.51500000    -10.30400000
H     -1.82900000     13.31500000    -11.00900000
H     -1.95400000     14.08200000     -9.70900000
O      2.09000000     11.47400000      3.90800000
H      2.15400000     10.82600000      4.60900000
H      2.72400000     11.18200000      3.25300000
O      1.91900000     17.15400000      5.75900000
H      2.16400000     16.27000000      5.48600000
H      1.96800000     17.13200000      6.71400000
O    -12.78700000      4.35900000    -11.04000000
H    -13.58300000      4.29700000    -11.56800000
H    -12.28700000      3.57600000    -11.26800000
O     -6.90000000      7.38600000    -12.00400000
H     -6.78700000      8.31600000    -11.80500000
H     -6.01400000      7.07000000    -12.18100000
O     -8.51900000      8.31000000    -10.05100000
H     -8.20100000      7.74800000     -9.34500000
H     -8.35400000      7.80900000    -10.85000000
O    -12.77500000      7.09100000      4.17600000
H    -13.70400000      6.89500000      4.05800000
H    -12.32500000      6.47600000      3.59700000
O     -3.77500000     -5.71100000      1.00200000
H     -4.61800000     -5.26100000      1.05200000
H     -3.98900000     -6.63600000      1.12300000
O      1.24000000      5.29300000    -12.37300000
H      1.99700000      5.31100000    -12.95900000
H      0.53800000      5.70800000    -12.87600000
O     -1.83900000     -6.65200000    -11.79800000
H     -1.35100000     -7.13200000    -11.12900000
H     -2.27900000     -5.95100000    -11.31700000
O     12.08300000     -5.49100000     -8.38700000
H     12.32100000     -4.56900000     -8.48300000
H     12.62100000     -5.94600000     -9.03500000
O      6.40700000      3.30800000      7.77700000
H      6.45400000      3.11800000      6.84000000
H      6.37700000      4.26300000      7.82600000
O     -5.17100000      1.94900000      9.46400000
H     -5.55000000      1.56500000     10.25500000
H     -4.23300000      1.77500000      9.54000000
O    -15.86700000      3.07500000     -3.53500000
H    -14.91500000      2.98900000     -3.49300000
H    -16.04500000      3.94600000     -3.18100000
O      4.18400000      0.63800000    -12.79700000
H      4.95000000      0.18200000    -13.14500000
H      3.64600000      0.82600000    -13.56600000
O      0.28700000     14.99100000      2.94000000
H      0.11500000     15.88600000      3.23100000
H      0.26300000     14.47000000      3.74300000
O     -3.19200000     -0.58800000     -9.38200000
H     -3.57800000     -0.20000000    -10.16700000
H     -3.93500000     -0.72600000     -8.79400000
O     -1.68800000      2.50500000     13.77600000
H     -2.45500000      2.05700000     13.41800000
H     -1.14900000      2.70600000     13.01000000
O    -14.96700000      3.94600000      9.19800000
H    -14.38400000      4.28700000      9.87600000
H    -14.37800000      3.65200000      8.50200000
O     -4.19800000      0.21400000     -0.05800000
H     -3.27900000      0.12700000      0.19800000
H     -4.58300000     -0.63900000      0.14100000
O     -1.02600000     -7.88700000    -14.01100000
H     -1.75200000     -8.34600000    -14.43400000
H     -1.41800000     -7.47900000    -13.23900000
O      3.63200000     -4.74200000      9.56700000
H      2.75100000     -4.94600000      9.88200000
H      4.11500000     -4.48900000     10.35400000
O     -5.76400000      0.30300000     -8.09300000
H     -6.17900000      0.73600000     -7.34800000
H     -6.03400000      0.82000000     -8.85200000
O     -4.37900000      4.04600000    -12.03500000
H     -5.18200000      3.63800000    -12.35800000
H     -4.04300000      3.43000000    -11.38400000
O    -15.69200000      1.01500000      3.60000000
H    -16.39900000      1.27400000      4.19000000
H    -15.36700000      1.84000000      3.23900000
O     15.39600000      6.80900000      3.78500000
H     15.20900000      6.27000000      3.01600000
H     15.32600000      6.20400000      4.52400000
O      5.08500000      9.77600000     -6.89900000
H      5.08100000     10.16400000     -6.02400000
H      4.94800000      8.84100000     -6.74700000
O     -8.33200000      1.69000000    -14.48300000
H     -8.92400000      1.93100000    -15.19600000
H     -8.83600000      1.07400000    -13.95100000
O      9.33400000     -8.97600000     11.12300000
H     10.24500000     -9.23900000     11.25600000
H      9.34000000     -8.50200000     10.29100000
O      1.77000000     -0.43800000     -6.18600000
H      1.89000000     -0.90100000     -5.35700000
H      2.37800000     -0.86700000     -6.79000000
O    -10.72000000     13.07000000     -6.93900000
H     -9.97600000     13.59600000     -6.64700000
H    -10.44800000     12.16500000     -6.78700000
O     -0.16900000     -5.26900000     -0.55700000
H     -0.09700000     -6.17100000     -0.87000000
H      0.09900000     -5.31300000      0.36100000
O     -5.51400000     15.77500000     -4.65200000
H     -6.17400000     15.13100000     -4.90700000
H     -4.70000000     15.27500000     -4.59700000
O      2.39900000     -6.98900000     -2.37200000
H      2.94700000     -6.39100000     -2.88100000
H      2.96900000     -7.73500000     -2.18500000
O     -4.84800000      6.39600000    -16.36400000
H     -4.34200000      5.63800000    -16.07100000
H     -5.73300000      6.23400000    -16.03800000
O    -10.78900000     -5.79300000     -6.29300000
H    -10.34500000     -6.36900000     -5.67100000
H    -11.59200000     -5.53000000     -5.84500000
O    -10.50300000    -10.85000000      9.23400000
H    -10.46900000    -10.00400000      9.68200000
H    -10.63800000    -10.62800000      8.31300000
O      0.64100000      1.13100000     18.34900000
H     -0.00100000      1.82200000     18.18900000
H      0.65400000      0.62300000     17.53800000
O      0.91300000     -0.50800000      7.52800000
H      0.37000000     -0.07400000      6.87000000
H      1.65900000     -0.85000000      7.03500000
O    -10.59200000      0.20700000     13.82900000
H    -10.91100000     -0.40700000     13.16700000
H    -11.35400000      0.37700000     14.38400000
O     10.41200000      3.57800000      2.24300000
H      9.94000000      4.38800000      2.43200000
H     10.99900000      3.46300000      2.99000000
O     -1.96200000    -13.35500000    -11.37500000
H     -2.35200000    -12.68000000    -11.93000000
H     -2.28200000    -14.18000000    -11.74100000
O    -12.87900000     -8.98800000      8.58000000
H    -12.24200000     -8.96900000      9.29400000
H    -12.97500000     -8.07100000      8.32100000
O      8.23100000      3.67000000     -9.08200000
H      7.37800000      3.53100000     -9.49200000
H      8.86400000      3.40500000     -9.75000000
O    -12.21000000     -0.08800000      9.73100000
H    -11.84000000     -0.73200000      9.12700000
H    -11.68200000      0.69900000      9.59600000
O      6.04900000     12.48500000     -0.04400000
H      6.39000000     11.63800000     -0.33400000
H      6.78500000     13.08700000     -0.14700000
O     -8.12900000     -0.37600000      6.89900000
H     -7.21900000     -0.42700000      6.60500000
H     -8.33600000      0.55800000      6.87500000
O     16.69800000      3.26200000      4.50300000
H     16.02400000      2.60000000      4.35400000
H     16.20900000      4.06100000      4.70200000
O      4.95100000      8.12900000      2.83000000
H      4.31400000      8.77900000      3.12600000
H      5.63900000      8.64200000      2.40600000
O     -1.34600000    -14.88900000     -5.82100000
H     -1.10400000    -14.89100000     -4.89500000
H     -0.51200000    -14.96400000     -6.28600000
O     -5.44800000    -12.14000000      2.86200000
H     -5.14100000    -11.33800000      3.28500000
H     -5.06600000    -12.84700000      3.38300000
O     -4.26800000     -1.95000000     16.10000000
H     -4.64600000     -2.73300000     16.50000000
H     -3.85800000     -2.26700000     15.29600000
O     11.66600000     -2.48500000      0.74400000
H     11.32500000     -1.95900000      1.46700000
H     12.56500000     -2.69300000      1.00100000
O     -5.60300000      0.08900000    -13.85400000
H     -6.49000000      0.32700000    -14.12600000
H     -5.32800000     -0.57200000    -14.48900000
O     -6.98000000     -9.51500000      5.47000000
H     -6.17900000    -10.02000000      5.33200000
H     -7.03400000     -9.40700000      6.41900000
O      5.77400000      2.44700000     -6.89400000
H      5.50100000      3.32100000     -7.17100000
H      5.98000000      2.54400000     -5.96400000
O    -11.08800000     -3.49900000      3.69500000
H    -11.72200000     -2.82400000      3.93800000
H    -10.23900000     -3.12700000      3.93600000
O     -3.04100000      5.37400000      2.95000000
H     -3.62300000      5.88400000      2.38700000
H     -2.50400000      4.86600000      2.34300000
O     -1.65900000     -4.47200000     14.62100000
H     -1.98100000     -5.36900000     14.52600000
H     -2.38700000     -3.92400000     14.32800000
O     12.35900000     -5.50200000      3.66100000
H     11.48500000     -5.59300000      3.28200000
H     12.28700000     -4.75500000      4.25500000
O     -0.54000000      7.09800000     16.41500000
H     -0.93200000      6.22600000     16.36900000
H      0.21900000      7.05100000     15.83400000
O     -4.34500000    -14.27300000      4.41600000
H     -3.39800000    -14.31400000      4.27900000
H     -4.47800000    -14.65400000      5.28400000
O     -6.70500000     -5.56700000     -6.35100000
H     -6.98700000     -4.67400000     -6.14900000
H     -6.93800000     -5.68800000     -7.27200000
O    -15.15900000     -1.28000000     -4.40600000
H    -15.45800000     -2.17700000     -4.25500000
H    -14.30700000     -1.23500000     -3.97200000
O      6.85000000     -4.57600000    -13.10300000
H      6.14600000     -4.31300000    -13.69600000
H      7.52000000     -4.94700000    -13.67600000
O     -5.81100000     15.06500000      4.60800000
H     -4.86600000     14.96700000      4.49600000
H     -6.18500000     14.29700000      4.17600000
O     -6.89000000      6.29700000     -8.13800000
H     -6.66800000      5.63700000     -8.79500000
H     -7.78800000      6.08800000     -7.88300000
O      9.12200000      8.77500000    -12.06900000
H      8.64300000      9.59600000    -11.95500000
H      9.82000000      8.98900000    -12.68700000
O     -4.20400000     12.08200000     -2.15600000
H     -4.62600000     11.36900000     -2.63400000
H     -4.27600000     11.82900000     -1.23500000
O     -4.43900000     -3.48300000    -16.75900000
H     -4.76700000     -3.93900000    -15.98400000
H     -3.55600000     -3.83000000    -16.88500000
O     -6.51000000     -9.25800000     -5.43100000
H     -7.13700000     -9.50900000     -6.11000000
H     -6.95700000     -8.57300000     -4.93400000
O     -2.63300000     -1.83600000      4.43700000
H     -3.50500000     -1.93300000      4.81900000
H     -2.34600000     -2.73300000      4.26300000
O     -5.75100000      1.03500000     -1.98500000
H     -6.60800000      1.30500000     -1.65700000
H     -5.22200000      0.90600000     -1.19800000
O      6.28200000     13.70100000      7.19900000
H      6.06900000     14.54600000      6.80400000
H      5.44900000     13.38300000      7.54700000
O      7.79900000      0.12200000     -5.26800000
H      8.32000000     -0.53200000     -4.80200000
H      7.47900000     -0.33600000     -6.04500000
O    -15.79800000     -6.66600000      0.07500000
H    -15.19400000     -7.35400000     -0.20400000
H    -16.63000000     -7.11900000      0.21000000
O      7.12200000      7.35300000     13.43800000
H      7.99800000      7.49600000     13.79800000
H      6.64100000      8.15100000     13.65600000
O     -0.66000000     14.38400000     -8.68100000
H     -0.99100000     14.80400000     -7.88700000
H      0.25400000     14.66300000     -8.73600000
O      0.52700000     -6.05800000      8.55600000
H      1.35300000     -6.24300000      8.10900000
H      0.24500000     -5.21600000      8.19800000
O      5.24300000    -14.89700000     -4.91100000
H      4.47700000    -15.40300000     -4.64300000
H      5.74700000    -14.78000000     -4.10600000
O     13.63800000     -9.98600000     -2.92100000
H     13.52900000     -9.06300000     -3.15000000
H     14.58500000    -10.11500000     -2.88500000
O      2.02800000    -13.95400000     -9.85600000
H      2.18300000    -13.16900000    -10.38100000
H      2.73100000    -13.94900000     -9.20600000
O    -17.41600000     -3.38500000      4.12500000
H    -17.61600000     -2.96200000      3.29000000
H    -17.02900000     -2.69000000      4.65800000
O     14.04900000      7.96300000     -5.18000000
H     14.18400000      7.18300000     -5.71700000
H     14.35500000      8.68600000     -5.72600000
O     -0.72100000     -9.01500000     -6.57100000
H     -0.43300000     -9.81200000     -7.01800000
H      0.02900000     -8.75800000     -6.03500000
O      6.57000000     -1.89600000      8.72200000
H      7.43400000     -2.23600000      8.49100000
H      6.63800000     -0.95200000      8.58000000
O      5.25700000      0.69000000      1.91500000
H      4.46000000      0.30500000      2.27900000
H      5.26200000      1.58800000      2.24700000
O      3.58600000     -4.59600000     12.57400000
H      3.10600000     -5.42400000     12.55800000
H      3.10100000     -4.05100000     13.19500000
O     -8.38900000     -2.64100000     12.32900000
H     -7.45600000     -2.85500000     12.35300000
H     -8.64900000     -2.60300000     13.24900000
O     13.05700000     -1.82200000    -11.01100000
H     13.35900000     -1.95600000    -11.90900000
H     12.13900000     -1.56600000    -11.10300000
O     -4.97600000     -8.82500000     -2.56400000
H     -5.41700000     -8.11400000     -3.03000000
H     -4.11600000     -8.46900000     -2.34100000
O     10.40300000      5.65900000     -4.99800000
H      9.74600000      6.12000000     -5.52000000
H     10.25300000      5.96200000     -4.10200000
O    -16.06700000     -1.39600000      2.45100000
H    -15.85600000     -0.66600000      3.03300000
H    -16.87300000     -1.12700000      2.01100000
O      1.11700000      7.75900000     -8.35900000
H      0.89900000      8.22700000     -9.16500000
H      2.07200000      7.80200000     -8.30800000
O     -6.24100000      9.97500000     14.84400000
H     -6.04300000      9.32800000     15.52000000
H     -6.12000000      9.50400000     14.01900000
O     -2.12800000     -4.96900000    -17.30100000
H     -1.80000000     -4.45000000    -18.03500000
H     -1.34700000     -5.38100000    -16.93100000
O     -5.17500000      6.62500000      1.54300000
H     -5.35000000      7.30000000      2.19900000
H     -6.04200000      6.31100000      1.28500000
O     12.56700000      7.40600000      7.90500000
H     12.61900000      6.90000000      8.71600000
H     11.63000000      7.45600000      7.71500000
O     -4.96400000     -7.95100000      8.37200000
H     -5.38300000     -8.80100000      8.23500000
H     -5.59100000     -7.31700000      8.02500000
O      8.10600000     -4.24300000      4.55900000
H      8.31700000     -3.48400000      5.10400000
H      7.46400000     -4.73500000      5.07200000
O     -7.35500000      7.58200000     12.89300000
H     -6.42600000      7.61800000     12.66900000
H     -7.78400000      8.11500000     12.22300000
O      5.02100000    -12.81400000     11.01800000
H      4.49100000    -13.57000000     11.27100000
H      5.81900000    -13.19400000     10.65100000
O      4.28000000     -1.57100000     10.91400000
H      4.53400000     -1.64400000     11.83400000
H      4.93300000     -2.08800000     10.44300000
O      7.34700000      1.66500000    -11.84400000
H      8.07900000      1.07900000    -11.65100000
H      6.85100000      1.70500000    -11.02700000
O      5.81200000     -2.27600000      4.28300000
H      6.20300000     -2.54900000      3.45300000
H      4.96800000     -1.89700000      4.03700000
O      4.45500000     11.25100000      5.73100000
H      4.66400000     11.69600000      4.91000000
H      5.28200000     11.23600000      6.21300000
O      8.37400000      5.51000000      2.64500000
H      8.78300000      6.03100000      1.95400000
H      7.46800000      5.39900000      2.35700000
O     -9.36900000    -14.06000000     -4.11500000
H     -8.75000000    -13.36500000     -3.88900000
H    -10.12900000    -13.89600000     -3.55700000
O     -4.31800000      6.23700000     -1.92700000
H     -3.69800000      6.15800000     -2.65200000
H     -3.88700000      6.82500000     -1.30700000
O    -12.14900000     10.54400000     -4.33500000
H    -12.90300000     11.00800000     -4.69800000
H    -12.44400000     10.24200000     -3.47600000
O     -8.29600000      2.55800000     -0.55100000
H     -8.33300000      3.37900000     -1.04300000
H     -8.11100000      2.82700000      0.34900000
O      0.07900000    -13.58500000      1.63100000
H      0.69200000    -12.85100000      1.67500000
H     -0.51400000    -13.35900000      0.91500000
O     12.04600000      7.90700000      0.84700000
H     12.82900000      7.48400000      0.49400000
H     12.31500000      8.23100000      1.70600000
O      4.84700000     -5.53900000     -3.87600000
H      5.27600000     -5.98200000     -3.14400000
H      5.56800000     -5.25200000     -4.43700000
O      6.55700000     -9.44400000      9.25500000
H      6.75000000     -9.94100000     10.05000000
H      7.37400000     -9.46300000      8.75600000
O      4.17700000     -5.55000000     15.40300000
H      4.32100000     -5.30700000     14.48800000
H      3.33200000     -6.00000000     15.40000000
O      4.07500000    -11.08900000     -4.28600000
H      3.13500000    -10.91200000     -4.32000000
H      4.30200000    -11.35300000     -5.17800000
O     -3.42000000      0.69600000     -6.34100000
H     -3.70500000      1.07400000     -5.50900000
H     -2.91100000     -0.07600000     -6.09100000
O     -6.41400000     13.03300000     -5.19400000
H     -6.95700000     13.07500000     -4.40700000
H     -6.16700000     12.11100000     -5.26600000
O     -0.55900000     17.35200000      4.24500000
H      0.08800000     17.80000000      4.79100000
H     -1.17000000     16.96100000      4.87000000
O    -12.32700000     -1.53400000    -10.09900000
H    -13.16200000     -1.97800000     -9.95100000
H    -12.44200000     -0.67000000     -9.70300000
O      2.00700000     -6.23700000     -8.50100000
H      2.48700000     -6.87600000     -7.97400000
H      2.08900000     -5.41600000     -8.01700000
O    -16.33500000     -3.80000000     -4.15500000
H    -16.16200000     -4.43000000     -3.45600000
H    -16.42300000     -4.33600000     -4.94300000
O    -10.26200000      1.95700000      2.76600000
H    -11.16100000      1.74200000      3.01700000
H     -9.81700000      2.13100000      3.59400000
O     -2.49600000     16.38100000     -1.17400000
H     -2.49100000     15.61300000     -1.74400000
H     -3.17500000     16.94800000     -1.54100000
O      0.62400000     -5.91700000    -16.63200000
H      0.48400000     -6.78700000    -16.26000000
H      1.16700000     -5.46500000    -15.98700000
O      5.89700000     -4.78000000    -15.78300000
H      5.55500000     -5.66900000    -15.69400000
H      5.11900000     -4.23500000    -15.90000000
O     -3.74900000     10.97000000     -9.95100000
H     -4.44600000     11.09300000     -9.30700000
H     -3.31100000     11.82100000     -9.99500000
O     -9.68700000     -3.29600000    -11.54400000
H     -9.27800000     -2.56300000    -11.08400000
H     -9.73200000     -3.99400000    -10.89000000
O    -10.47100000      5.87600000    -10.07500000
H    -11.31600000      5.56700000    -10.40200000
H    -10.28000000      5.30800000     -9.32900000
O     -3.93200000      2.21000000    -16.09400000
H     -4.12800000      2.27700000    -17.02800000
H     -4.18600000      1.31700000    -15.85900000
O     -1.67400000      4.65000000     -8.29000000
H     -2.35200000      4.72200000     -7.61800000
H     -1.79400000      5.42800000     -8.83500000
O     -0.47500000      6.73400000    -14.02200000
H     -1.31000000      6.30900000    -14.21800000
H     -0.69800000      7.65700000    -13.90400000
O     10.16400000     -7.88300000      8.64100000
H     11.11600000     -7.91800000      8.54700000
H      9.90400000     -7.09900000      8.15700000
O      7.89800000     11.04800000    -12.10200000
H      8.36600000     11.82800000    -12.40100000
H      7.53600000     11.29800000    -11.25100000
O     -9.12200000      5.40600000      1.30800000
H     -9.22700000      6.33700000      1.50700000
H     -9.75300000      5.23900000      0.60800000
O     -4.86900000      4.81000000      9.90400000
H     -4.65900000      3.87900000      9.83900000
H     -4.09400000      5.20300000     10.30700000
O      2.17200000    -10.62200000      5.64100000
H      2.26700000    -11.15300000      4.85100000
H      2.93100000    -10.03800000      5.62900000
O     -8.42600000     10.86000000      2.60600000
H     -8.61100000     11.08700000      1.69500000
H     -8.81000000      9.99000000      2.72000000
O     -0.53800000     -1.29800000     -8.86900000
H     -1.46100000     -1.20600000     -9.10500000
H     -0.17400000     -0.41900000     -8.98000000
O    -15.03100000      9.48100000     -4.25800000
H    -14.24500000      9.11300000     -4.66200000
H    -15.63400000      9.61900000     -4.98900000
O     -2.19600000     15.25400000      1.44700000
H     -2.35500000     15.67100000      0.60100000
H     -1.26600000     15.40100000      1.61600000
O     -4.94800000     -4.09700000     -8.16400000
H     -5.10900000     -3.35800000     -7.57700000
H     -3.99400000     -4.16500000     -8.20800000
O     -2.76500000      0.80900000      4.68400000
H     -2.68900000     -0.05900000      4.28900000
H     -2.89100000      1.40000000      3.94100000
O     -3.08800000     -0.73600000      9.16900000
H     -3.45000000     -0.27600000      9.92600000
H     -3.61800000     -0.43400000      8.43100000
O     -0.93100000      2.07100000     -7.95600000
H     -1.32100000      1.85400000     -7.10900000
H     -1.27500000      2.94000000     -8.16300000
O    -13.66200000      7.12000000     -2.32100000
H    -12.87100000      7.55200000     -2.64100000
H    -14.38100000      7.63600000     -2.68400000
O      5.89700000     -2.27600000     -1.16600000
H      5.16700000     -2.81700000     -1.46700000
H      5.88000000     -1.51000000     -1.74000000
O     -5.08500000     13.00700000      7.21800000
H     -5.00900000     13.92600000      7.47500000
H     -4.94600000     13.01200000      6.27100000
O    -11.38400000      1.52000000      6.68600000
H    -10.74900000      1.61000000      5.97500000
H    -10.92400000      1.84200000      7.46100000
O      3.46800000      6.23600000     -0.38700000
H      2.64900000      6.56600000     -0.01800000
H      3.56300000      6.70400000     -1.21700000
O      6.72200000      8.98700000     -9.42500000
H      6.30000000      8.16500000     -9.17500000
H      6.27200000      9.65400000     -8.90700000
O    -13.71000000     -8.70500000     -5.81200000
H    -13.79200000     -9.58600000     -6.17800000
H    -12.95500000     -8.75800000     -5.22600000
O     -4.79500000     -7.62600000     -8.25800000
H     -5.27300000     -6.81700000     -8.07500000
H     -3.87600000     -7.39700000     -8.12400000
O     -2.05700000    -11.77000000    -14.02100000
H     -2.64700000    -11.21900000    -13.50500000
H     -2.41500000    -11.73800000    -14.90800000
O     14.72700000     -6.33700000      2.26000000
H     15.36500000     -6.22400000      2.96400000
H     13.92900000     -5.92500000      2.59100000
O      7.22800000      0.37100000      0.06800000
H      7.56600000     -0.52400000      0.03600000
H      6.54100000      0.34300000      0.73400000
O     -0.82700000     -1.01400000    -16.69700000
H     -0.24700000     -0.31900000    -16.38700000
H     -0.70300000     -1.72700000    -16.07000000
O     11.03600000     -1.62200000     -7.13500000
H     10.48400000     -1.30900000     -7.85200000
H     11.37300000     -0.82500000     -6.72600000
O    -16.41000000     -1.13600000      5.54900000
H    -15.54600000     -1.06100000      5.95400000
H    -16.58300000     -0.26500000      5.19200000
O    -11.83200000      4.98600000      0.08400000
H    -12.17100000      4.72800000     -0.77300000
H    -12.59900000      5.31100000      0.55600000
O     -6.36700000    -11.73100000      0.39600000
H     -6.89800000    -10.93500000      0.35700000
H     -6.10300000    -11.79700000      1.31300000
O      6.33800000     -6.55200000      9.23400000
H      5.58200000     -6.24200000      8.73500000
H      6.16300000     -7.48100000      9.38200000
O     -7.88700000     -3.07100000     -6.35600000
H     -8.14400000     -2.42600000     -5.69800000
H     -8.63200000     -3.11100000     -6.95600000
O    -11.37700000      5.00000000      3.22700000
H    -11.91900000      4.37400000      2.74800000
H    -10.64800000      5.18800000      2.63500000
O      8.41500000      0.22900000     -9.03100000
H      7.98700000     -0.45600000     -8.51800000
H      8.80300000      0.81100000     -8.37700000
O    -11.10600000      9.13600000    -11.61500000
H    -10.61300000      9.84600000    -12.02500000
H    -10.54800000      8.84000000    -10.89700000
O     -6.76800000     12.58800000      3.87100000
H     -7.21100000     11.84400000      3.46300000
H     -5.85700000     12.30700000      3.95700000
O    -10.96300000      4.59500000    -13.28600000
H    -11.59300000      5.08000000    -12.75300000
H    -10.14000000      4.65900000    -12.80200000
O     -2.57400000     -9.05600000      2.74500000
H     -3.43000000     -8.65400000      2.59900000
H     -2.52400000     -9.75600000      2.09300000
O    -10.23800000     10.24800000      8.35500000
H    -10.55100000     10.77700000      9.08800000
H    -10.53400000     10.71900000      7.57600000
O     -6.49800000      9.83200000     -2.32400000
H     -7.04600000     10.40900000     -2.85600000
H     -6.79100000      8.94900000     -2.54800000
O     -1.20800000    -12.50500000     10.98500000
H     -1.76900000    -12.66000000     10.22500000
H     -0.73900000    -11.69700000     10.77500000
O      3.55100000    -16.79100000     -3.74100000
H      2.88400000    -17.44500000     -3.95100000
H      4.30800000    -17.30400000     -3.45800000
O     -3.05200000      4.56400000      5.49900000
H     -3.83300000      4.15400000      5.87000000
H     -3.32100000      4.84000000      4.62200000
O     -9.38100000    -12.77200000      7.63000000
H     -9.78400000    -12.07300000      8.14500000
H    -10.11800000    -13.30600000      7.33200000
O      7.25400000     11.99000000     11.59200000
H      8.00500000     11.82400000     12.16200000
H      7.59200000     11.86200000     10.70600000
O    -11.95400000      6.68000000      9.35300000
H    -12.13500000      7.30000000     10.05900000
H    -12.32300000      7.09200000      8.57100000
O      2.07000000    -13.91100000      8.94200000
H      2.98300000    -13.87300000      8.65600000
H      1.79200000    -12.99600000      8.98000000
O     -0.12900000     11.45900000     -9.02900000
H     -0.61400000     12.28500000     -9.01800000
H      0.76600000     11.71100000     -9.25600000
O     -0.23100000    -10.29800000     12.85000000
H     -0.08400000    -10.26300000     11.90500000
H      0.02100000    -11.18800000     13.09900000
O      3.39300000     13.47000000     -2.52400000
H      3.72000000     14.36300000     -2.63000000
H      3.36400000     13.11900000     -3.41500000
O     11.99700000      8.25700000      3.82800000
H     11.92800000      7.30700000      3.73800000
H     11.09400000      8.57000000      3.77400000
O     -7.63300000     -6.27800000     -9.03500000
H     -7.24400000     -5.49100000     -9.41500000
H     -8.57400000     -6.17300000     -9.17700000
O    -15.22700000      3.39300000      5.73200000
H    -14.41200000      3.67900000      6.14500000
H    -15.13900000      3.66200000      4.81700000
O     -9.90000000     -4.33100000     -3.42500000
H    -10.37800000     -3.52200000     -3.24400000
H     -9.20500000     -4.35100000     -2.76800000
O     -5.62800000     -4.39200000      9.48000000
H     -5.59100000     -3.67400000      8.84700000
H     -6.37200000     -4.92300000      9.19700000
O     -1.15400000      9.72200000     14.05200000
H     -1.54000000      9.19300000     14.75000000
H     -0.47600000      9.16200000     13.67400000
O      9.05200000     -2.93900000      8.69400000
H      9.79400000     -3.17700000      9.25000000
H      8.75200000     -3.77000000      8.32600000
O     -1.97200000    -10.20700000      0.09100000
H     -2.20600000    -11.13500000      0.08000000
H     -2.28300000     -9.87100000     -0.74900000
O     -9.05900000      4.63400000     -2.70100000
H     -8.96900000      5.02700000     -3.56900000
H     -9.89800000      4.95900000     -2.37600000
O     -4.03000000     11.11600000    -12.72600000
H     -4.91300000     10.78900000    -12.90100000
H     -4.05700000     11.39900000    -11.81200000
O      3.23900000     -3.49300000     -3.12100000
H      3.54600000     -3.03100000     -3.90200000
H      3.72000000     -4.32000000     -3.12700000
O      8.22000000     -7.82700000     -8.42200000
H      8.78000000     -7.18300000     -7.99000000
H      7.52700000     -8.00700000     -7.78700000
O     -0.19800000     -8.00400000     -0.72700000
H     -0.06700000     -8.90400000     -0.42800000
H      0.53800000     -7.83900000     -1.31700000
O     -5.71400000     -3.07500000     12.15200000
H     -5.11300000     -3.34100000     12.84800000
H     -5.47700000     -3.62700000     11.40700000
O     -2.94800000    -15.92200000      6.34900000
H     -2.62200000    -16.79900000      6.54900000
H     -2.16500000    -15.37200000      6.33700000
O      6.85500000      2.19900000      5.22900000
H      6.86100000      1.24500000      5.30700000
H      6.48200000      2.36700000      4.36400000
O      4.52800000     11.36800000     11.99500000
H      5.43900000     11.66000000     11.98000000
H      4.46000000     10.75600000     11.26300000
O     -7.83600000     -4.46400000    -13.64700000
H     -7.65800000     -4.24600000    -12.73200000
H     -8.76100000     -4.24800000    -13.76900000
O    -13.47100000      0.94500000     -9.53100000
H    -13.51600000      1.77600000     -9.05800000
H    -14.33100000      0.85500000     -9.94100000
O     10.40800000      2.13400000     10.47600000
H      9.89900000      1.32300000     10.46700000
H     11.26300000      1.87600000     10.82000000
O      2.04500000      9.73300000    -14.79300000
H      1.81700000     10.65100000    -14.93300000
H      2.97200000      9.67800000    -15.02700000
O      0.46500000      2.66400000    -11.82800000
H      0.86800000      3.52700000    -11.92300000
H     -0.30000000      2.69300000    -12.40300000
O      3.90000000    -14.34500000      2.50700000
H      4.57800000    -14.96700000      2.24200000
H      4.36500000    -13.51500000      2.61400000
O      2.45200000      4.28700000     10.43400000
H      2.48700000      3.33000000     10.44900000
H      1.77700000      4.49200000      9.78800000
O     -4.24400000      7.06500000    -12.54300000
H     -4.10200000      6.23500000    -12.99900000
H     -3.52800000      7.62700000    -12.83900000
O      2.14400000     16.63600000      1.22100000
H      1.63600000     16.23700000      1.92700000
H      1.64600000     16.43900000      0.42700000
O     -4.91900000     -1.94600000      6.13900000
H     -4.02300000     -2.27900000      6.18800000
H     -5.45000000     -2.62400000      6.55800000
O     11.34400000    -10.75400000      5.78500000
H     11.62400000    -10.58600000      6.68500000
H     10.91500000    -11.60800000      5.82300000
O      1.53200000     -2.47800000    -12.08600000
H      0.67900000     -2.88000000    -12.25000000
H      2.16200000     -3.18200000    -12.24000000
O      7.63400000     -8.85200000      2.33900000
H      8.57600000     -8.94500000      2.47800000
H      7.24700000     -9.01100000      3.20000000
O      7.72700000      6.56600000     10.06500000
H      6.90200000      6.54200000      9.58200000
H      7.68000000      5.81500000     10.65700000
O     -0.41300000      0.00400000     14.71900000
H     -1.10300000      0.66700000     14.68600000
H     -0.08500000     -0.04500000     13.82200000
O     -1.06100000    -17.07700000     -0.71400000
H     -0.26200000    -17.35200000     -0.26500000
H     -0.75900000    -16.75800000     -1.56500000
O      3.94200000    -11.38500000     -6.88100000
H      4.62300000    -11.59500000     -7.51900000
H      3.12200000    -11.47500000     -7.36700000
O      5.62000000     -4.98800000      5.61200000
H      5.36100000     -4.31000000      6.23600000
H      5.36300000     -4.63900000      4.75900000
O     -9.62600000      8.63400000     -3.87600000
H     -9.27100000      8.81100000     -3.00500000
H     -9.78600000      9.50100000     -4.25000000
O      9.99500000      7.31700000     -9.08900000
H      9.33100000      7.26500000     -9.77700000
H      9.54600000      7.73700000     -8.35500000
O     13.22900000      1.42800000     11.89700000
H     13.86600000      1.75600000     12.53100000
H     12.90300000      0.61600000     12.28300000
O    -13.78000000      5.37400000     -4.78100000
H    -14.56400000      5.91900000     -4.84200000
H    -14.04100000      4.53500000     -5.16200000
O     11.89000000     12.37400000     -1.13000000
H     12.51800000     11.78300000     -0.71300000
H     11.29600000     11.79400000     -1.60600000
O     14.54200000     -0.54400000     -6.34300000
H     13.88300000      0.11300000     -6.11800000
H     14.54900000     -0.55700000     -7.30000000
O      8.21400000     12.07400000      3.25000000
H      8.46600000     12.00400000      2.32900000
H      8.84500000     11.52300000      3.71300000
O    -12.16200000     -7.40600000     -1.26700000
H    -11.50700000     -6.78700000     -0.94600000
H    -12.57900000     -6.95500000     -2.00100000
O     -1.38300000      3.74400000      1.45300000
H     -1.29300000      3.99400000      0.53400000
H     -0.48600000      3.73900000      1.78900000
O     14.92600000      1.29400000     -2.75600000
H     15.58400000      0.94400000     -3.35600000
H     15.33600000      1.24000000     -1.89300000
O     -6.70400000     -3.65700000      7.08800000
H     -7.51800000     -3.16100000      7.17900000
H     -6.98200000     -4.57200000      7.06100000
O     -2.36400000      2.01600000      9.81000000
H     -1.96000000      2.35900000      9.01200000
H     -1.69000000      2.11900000     10.48200000
O     13.97000000      1.19200000      9.25200000
H     14.32300000      0.39800000      8.85000000
H     13.40400000      0.87300000      9.95500000
O    -12.52400000     -7.93200000      3.78600000
H    -11.61400000     -7.78700000      3.52700000
H    -13.03900000     -7.55400000      3.07300000
O     10.63600000     -5.04500000     -0.21200000
H     11.07800000     -4.19600000     -0.23600000
H      9.84400000     -4.91700000     -0.73400000
O     -5.10800000     -4.97000000    -14.46100000
H     -5.85100000     -4.55000000    -14.02800000
H     -5.13400000     -5.87700000    -14.15500000
O     -0.39900000      9.24100000     -4.66600000
H     -0.80900000      9.67500000     -5.41400000
H     -0.56800000      8.31000000     -4.80600000
O      8.25000000     11.87000000      6.83900000
H      7.78500000     11.03700000      6.91800000
H      7.55700000     12.53100000      6.82800000
O     13.56100000     10.76900000      0.35200000
H     13.87500000     10.34100000      1.14800000
H     13.69800000     10.12100000     -0.33900000
O     11.35200000    -11.01000000     -1.25100000
H     12.08700000    -10.60000000     -1.70600000
H     10.60100000    -10.45500000     -1.46100000
O     -2.82200000    -17.41000000      1.98400000
H     -3.12700000    -16.68800000      1.43600000
H     -2.70000000    -18.13900000      1.37500000
O      3.51000000     13.61400000      0.22000000
H      3.27000000     13.73400000     -0.69800000
H      4.41600000     13.30700000      0.19200000
O     12.80100000     -6.90500000     -1.33300000
H     12.78100000     -7.67600000     -0.76600000
H     12.17000000     -6.30200000     -0.94100000
O      1.03700000      4.94100000      8.19100000
H      0.32700000      4.30600000      8.09400000
H      1.19800000      5.25800000      7.30200000
O     -8.78200000      9.08700000     11.00400000
H     -9.36000000      9.80500000     11.26500000
H     -8.16000000      9.49000000     10.39800000
O      7.46800000      1.49600000     13.64400000
H      7.67100000      2.16700000     14.29600000
H      8.20500000      0.88800000     13.68800000
O     -3.90900000    -17.14900000     -4.79600000
H     -3.11000000    -17.29100000     -5.30300000
H     -4.10900000    -16.22100000     -4.92000000
O    -14.88600000     -2.44300000     -9.82400000
H    -15.09200000     -3.22100000    -10.34300000
H    -15.70800000     -2.22100000     -9.38800000
O    -13.12100000      4.93100000     11.30000000
H    -13.30300000      5.63300000     11.92500000
H    -12.42900000      5.28200000     10.74000000
O      3.43500000      9.15300000     -9.65900000
H      3.21600000      9.26700000    -10.58300000
H      3.82900000      9.98700000     -9.40100000
O    -12.93600000    -11.18900000      1.26500000
H    -13.02800000    -10.47700000      0.63300000
H    -13.61200000    -11.01600000      1.92100000
O      8.32800000      8.64900000     -1.78800000
H      9.16200000      8.73100000     -1.32600000
H      8.46900000      7.93600000     -2.41100000
O      6.81700000     -9.04200000     -0.53200000
H      6.83400000     -9.98200000     -0.71100000
H      7.04400000     -8.97000000      0.39500000
O      6.35100000     -5.78100000     -9.17100000
H      7.18900000     -6.24100000     -9.13500000
H      5.97900000     -5.89100000     -8.29600000
O     -5.21600000      3.47300000      6.97100000
H     -5.34100000      4.26600000      7.49200000
H     -5.23900000      2.76000000      7.61000000
O      7.78900000     15.18800000      0.23200000
H      7.38700000     16.00500000      0.52700000
H      7.60300000     15.15400000     -0.70600000
O     -6.69000000    -17.21100000     -0.22200000
H     -6.12000000    -16.84700000      0.45400000
H     -6.09600000    -17.67500000     -0.81300000
O      4.51600000      2.18800000     -1.33400000
H      4.81300000      1.27800000     -1.33900000
H      5.02300000      2.60900000     -2.02800000
O    -13.38800000     -6.12100000      8.35300000
H    -14.26800000     -6.23300000      8.71300000
H    -13.43400000     -5.30300000      7.85800000
O    -10.24100000    -10.74400000      1.17100000
H    -11.04700000    -11.09500000      1.55000000
H    -10.45900000    -10.58000000      0.25400000
O      0.35600000     -5.31000000      2.37400000
H      1.15600000     -4.94000000      2.74800000
H      0.51800000     -6.25400000      2.34900000
O     -8.65600000     -1.99600000      4.65300000
H     -8.61400000     -1.43600000      5.42800000
H     -8.06200000     -1.58300000      4.02600000
O     11.49600000    -11.56000000     -4.08200000
H     12.36800000    -11.22600000     -3.87500000
H     11.33800000    -11.27800000     -4.98300000
O     -7.88500000     11.08600000    -10.35400000
H     -8.20100000     10.18300000    -10.32400000
H     -8.64100000     11.61300000    -10.09800000
O     -3.89000000     -9.97800000     -5.83100000
H     -4.77800000     -9.72900000     -5.57500000
H     -3.94700000    -10.13100000     -6.77400000
O      6.18400000      3.49900000    -13.40200000
H      6.55400000      2.78200000    -12.88600000
H      5.48200000      3.09100000    -13.90900000
O     11.09900000     -8.19100000      0.57300000
H     11.53900000     -8.83200000      1.13300000
H     10.87600000     -7.47100000      1.16300000
O    -12.66900000      0.86300000      3.20800000
H    -13.57800000      0.92200000      3.50000000
H    -12.72700000      0.58300000      2.29500000
O    -11.14500000     -5.12500000      5.68200000
H    -11.29100000     -4.58700000      4.90500000
H    -12.02300000     -5.30400000      6.01800000
O     -6.87900000     -6.79000000     -3.87500000
H     -6.93200000     -6.17000000     -4.60200000
H     -6.51100000     -6.28200000     -3.15300000
O     -0.98100000      3.21600000      7.60900000
H     -1.60800000      3.60100000      6.99600000
H     -0.58800000      2.48900000      7.12600000
O     14.63700000     -6.34800000     -3.22100000
H     14.04400000     -6.36900000     -2.47100000
H     15.49700000     -6.16600000     -2.84200000
O     -0.40900000      6.57500000     -1.69800000
H     -0.73000000      5.88200000     -2.27400000
H     -1.00400000      7.30900000     -1.85100000
O     10.29800000      1.66300000      0.23900000
H     10.19800000      0.86100000      0.75200000
H     10.41600000      2.35300000      0.89200000
O     13.10100000      3.25200000      7.02700000
H     12.45700000      3.62400000      7.63000000
H     13.41200000      2.46100000      7.46700000
O     12.42500000     -0.88500000     -3.12000000
H     12.83100000     -0.39600000     -2.40400000
H     13.14700000     -1.37300000     -3.51600000
O     -8.36900000     -0.07300000      2.26500000
H     -8.41200000      0.86400000      2.07300000
H     -9.24400000     -0.29300000      2.58400000
O     -6.85800000      7.70700000      4.30600000
H     -5.91500000      7.84300000      4.39400000
H     -7.10400000      7.21800000      5.09200000
O     -9.10300000     -9.75500000    -10.29500000
H     -9.81200000     -9.11300000    -10.26400000
H     -8.76000000     -9.77600000     -9.40200000
O      1.82900000      8.59400000      5.55200000
H      1.96200000      8.20400000      6.41700000
H      2.17700000      7.94500000      4.94100000
O     14.86400000      5.74200000      1.21700000
H     14.28100000      5.39200000      0.54200000
H     15.72900000      5.40700000      0.98300000
O     -2.45600000     14.19900000     -2.79600000
H     -3.05700000     13.46600000     -2.66200000
H     -2.51300000     14.38600000     -3.73300000
O    -14.98900000     -0.19000000      9.56800000
H    -15.27100000      0.21500000      8.74800000
H    -14.06500000      0.04800000      9.64700000
O      3.32700000     11.91600000     -4.49900000
H      2.92900000     11.04600000     -4.51200000
H      3.35100000     12.18300000     -5.41800000
O     -1.19000000     -1.48200000     17.49700000
H     -0.44400000     -1.67300000     18.06600000
H     -0.79500000     -1.19900000     16.67200000
O     -2.85200000      6.71400000     -9.99400000
H     -2.40000000      7.06500000    -10.76100000
H     -3.69200000      6.40300000    -10.33300000
O     -9.74500000     -6.58700000     13.80900000
H     -9.37300000     -7.44700000     13.61000000
H     -9.32900000     -6.33100000     14.63200000
O     -9.68600000      3.36200000     12.13100000
H    -10.45300000      2.90500000     12.47400000
H     -9.74600000      4.24300000     12.50100000
O     15.61000000      3.61200000     -5.47600000
H     15.22500000      3.01800000     -4.83100000
H     16.35600000      3.12800000     -5.83100000
O     17.32100000     -3.80400000     -0.48700000
H     18.13600000     -3.34200000     -0.28900000
H     16.76800000     -3.14300000     -0.90500000
O     -4.25400000     11.32900000      3.84200000
H     -3.79300000     11.94600000      3.27300000
H     -3.63900000     11.15500000      4.55500000
O      8.29100000     -4.12600000     -1.41800000
H      7.51300000     -3.62100000     -1.18100000
H      8.24600000     -4.20100000     -2.37100000
O     -3.03300000     14.76100000     -5.30600000
H     -2.31900000     15.27400000     -5.68500000
H     -3.17300000     14.04900000     -5.93100000
O      0.74900000     -7.78800000     -4.45200000
H      1.51200000     -7.49300000     -3.95600000
H      0.19300000     -7.01200000     -4.52100000
O     14.37700000      9.06600000      2.31800000
H     14.18700000      8.49800000      3.06500000
H     15.08100000      8.61800000      1.84900000
O     -8.60300000      5.27600000    -12.06200000
H     -9.22400000      5.61600000    -11.41800000
H     -8.10000000      6.04200000    -12.33800000
O    -12.83700000      8.07500000      6.82700000
H    -12.90500000      7.54700000      6.03100000
H    -12.11900000      8.68300000      6.65100000
O    -14.18900000     -9.14600000     -0.44800000
H    -14.52100000     -9.45600000     -1.29000000
H    -13.44500000     -8.58800000     -0.67500000
O    -10.37800000     -8.63500000     -7.60500000
H    -10.92500000     -8.67100000     -6.82000000
H    -10.94100000     -8.24100000     -8.27100000
O     -2.70200000     12.86300000     11.59500000
H     -2.79700000     12.56100000     12.49800000
H     -1.88500000     13.36200000     11.59400000
O     14.02200000      5.40800000     -6.95000000
H     14.71900000      5.01100000     -6.42700000
H     13.23400000      4.92200000     -6.70700000
O    -11.85000000     -1.60900000     12.00700000
H    -11.26000000     -2.23500000     11.58700000
H    -12.11400000     -1.01900000     11.30200000
O    -12.11200000     13.84200000     -2.97000000
H    -11.64400000     14.57600000     -3.36800000
H    -11.46100000     13.41600000     -2.41300000
O      1.79700000      7.52100000      8.75600000
H      1.78100000      6.56900000      8.84600000
H      0.94500000      7.80800000      9.08300000
O      1.36300000      4.07800000      2.58500000
H      1.72400000      3.63400000      3.35300000
H      2.02500000      3.95400000      1.90400000
O      3.26000000      6.66100000     -4.77400000
H      2.66200000      6.65100000     -5.52100000
H      3.37600000      5.73800000     -4.54800000
O     -5.68200000      4.16700000    -14.95400000
H     -6.52000000      3.73400000    -14.79100000
H     -5.10000000      3.46200000    -15.24000000
O      8.58700000    -12.38000000      3.12400000
H      8.38800000    -12.90000000      2.34600000
H      9.52400000    -12.19500000      3.05500000
O     -2.39400000     -7.02300000     -7.30500000
H     -1.84000000     -7.69400000     -6.90600000
H     -2.90300000     -6.66800000     -6.57600000
O      5.60100000    -11.84000000      1.90600000
H      6.08300000    -11.89600000      1.08100000
H      6.27500000    -11.90100000      2.58300000
O     -4.36600000      2.52200000     15.33000000
H     -4.17400000      3.38000000     15.70800000
H     -4.03200000      1.89700000     15.97300000
O     -3.50300000    -12.29400000     -4.71600000
H     -3.96900000    -12.48000000     -3.90100000
H     -3.71300000    -11.38000000     -4.90900000
O     -9.72000000     11.69900000     -4.01100000
H     -9.62200000     12.32000000     -3.28900000
H    -10.63200000     11.41600000     -3.96100000
O      5.62600000      9.11600000    -12.44900000
H      6.31700000      9.06500000    -11.78800000
H      6.09200000      9.08200000    -13.28500000
O     12.19600000      5.07100000      0.08400000
H     11.70300000      5.20700000      0.89300000
H     12.15600000      4.12600000     -0.06400000
O     -8.46500000     -7.92200000      3.88600000
H     -8.76900000     -7.21100000      4.45000000
H     -7.93500000     -8.47400000      4.46100000
O      8.93100000     -2.63500000     13.79500000
H      9.28100000     -3.14600000     14.52500000
H      9.20700000     -1.73700000     13.97700000
O    -13.06800000      3.66400000      7.20500000
H    -12.72900000      2.91400000      6.71500000
H    -12.43700000      4.36400000      7.03800000
O    -13.70400000      9.28500000      1.10100000
H    -14.60600000      9.60500000      1.11400000
H    -13.24800000      9.82900000      1.74200000
O    -13.34500000      1.78200000     -2.91300000
H    -14.12500000      1.34000000     -2.57700000
H    -12.80100000      1.07600000     -3.26100000
O     -7.54300000     -9.65900000     -2.43800000
H     -7.63400000     -9.55600000     -1.49100000
H     -6.59900000     -9.61700000     -2.59400000
O    -11.14300000      5.19300000      6.19400000
H    -10.69300000      5.97900000      6.50200000
H    -11.21000000      5.31100000      5.24700000
O    -13.77300000     -6.45800000      1.67800000
H    -13.55400000     -5.53100000      1.58200000
H    -14.60800000     -6.55500000      1.22100000
O      3.85700000    -15.90700000     -7.23000000
H      2.96800000    -16.25400000     -7.30000000
H      3.86700000    -15.44300000     -6.39200000
O    -10.89700000    -13.04500000      3.67600000
H    -10.09900000    -12.59000000      3.94400000
H    -11.60500000    -12.44600000      3.91200000
O     10.17000000    -12.58100000      0.58800000
H     10.49000000    -11.95000000     -0.05700000
H     10.88500000    -13.21100000      0.68200000
O      5.78200000     -6.96300000     -6.86300000
H      5.02600000     -7.55000000     -6.85800000
H      6.28400000     -7.21200000     -6.08700000
O     -8.21400000      1.02800000     12.64400000
H     -8.54800000      1.91900000     12.53500000
H     -8.89900000      0.57500000     13.13500000
O     -5.47000000    -15.40700000      7.91800000
H     -4.67700000    -15.77100000      7.52500000
H     -5.46400000    -15.73400000      8.81700000
O     -2.06500000     -4.68400000      3.58700000
H     -2.48000000     -5.00200000      2.78500000
H     -1.12900000     -4.67500000      3.38500000
O      3.66200000     12.24900000     -7.25200000
H      4.09400000     11.43900000     -7.52400000
H      3.48800000     12.71400000     -8.07100000
O     -0.83500000      9.63200000     -1.79400000
H     -0.93400000     10.55500000     -1.55800000
H     -0.68900000      9.64200000     -2.74000000
O      6.45800000     -2.90700000      1.51400000
H      7.37200000     -2.62700000      1.47600000
H      6.07600000     -2.58800000      0.69600000
O      6.48300000      0.71200000    -16.42800000
H      7.11500000      1.43000000    -16.43300000
H      6.72000000      0.17800000    -17.18600000
O    -14.26200000      8.45700000     -6.73800000
H    -14.04900000      8.84300000     -7.58800000
H    -14.90900000      7.78100000     -6.93700000
O      8.97800000     13.46900000     -4.16800000
H      8.34100000     13.57500000     -4.87500000
H      9.82800000     13.57800000     -4.59300000
O      5.66300000     -7.18300000      1.93100000
H      5.09000000     -7.92000000      1.72000000
H      6.49200000     -7.58800000      2.18400000
O     -9.31800000     -0.54300000    -12.86800000
H     -9.96200000     -1.22100000    -13.07100000
H     -8.80400000     -0.90800000    -12.14800000
O     -4.81000000    -11.51700000     -2.42300000
H     -4.80100000    -10.59800000     -2.69200000
H     -5.00300000    -11.49000000     -1.48600000
O     14.06100000     -3.38200000      8.73000000
H     13.91400000     -3.93400000      9.49800000
H     14.27800000     -3.99800000      8.03000000
O     12.64300000      7.14700000     -9.65000000
H     11.70700000      6.96700000     -9.55800000
H     12.74600000      8.04700000     -9.34200000
O      2.42500000      3.11900000     -7.85400000
H      2.43600000      3.76400000     -8.56100000
H      1.70000000      2.53400000     -8.07400000
O      5.66500000      5.61700000      1.81000000
H      5.10900000      5.71200000      1.03600000
H      5.43000000      6.36000000      2.36600000
O      9.49300000     -8.90000000     -1.59000000
H      9.95600000     -8.46000000     -0.87700000
H      8.57000000     -8.69700000     -1.43600000
O      3.22800000     10.11000000     14.12100000
H      3.62800000     10.25700000     13.26400000
H      3.05400000     10.98800000     14.45900000
O     -6.52700000      9.11500000      0.34400000
H     -5.74900000      8.55700000      0.35300000
H     -6.35400000      9.75500000     -0.34700000
O      5.63000000     12.55300000      3.36300000
H      5.58100000     12.53600000      2.40700000
H      6.55300000     12.39500000      3.55900000
O      4.03600000      6.35200000     11.44200000
H      4.50700000      6.15400000     12.25100000
H      3.82400000      5.49400000     11.07200000
O      4.22200000      8.41000000      7.44800000
H      3.61400000      8.78100000      6.80800000
H      3.66400000      7.91600000      8.04900000
O      4.70800000     -4.90700000      2.75300000
H      5.43300000     -4.48100000      2.29600000
H      4.88800000     -5.84300000      2.66800000
O     -0.59400000     -7.71300000     13.85800000
H     -0.70300000     -8.62400000     13.58600000
H     -1.46500000     -7.32900000     13.76200000
O     12.08900000     -0.58500000      6.01100000
H     12.30000000     -1.45200000      5.66400000
H     12.90400000     -0.28200000      6.41100000
O      9.37900000     10.22900000     -9.13700000
H      9.03700000     10.56700000     -8.30900000
H      8.71500000      9.60700000     -9.43400000
O    -14.19700000      3.13900000      0.18500000
H    -14.91500000      3.48200000     -0.34700000
H    -13.85500000      2.40200000     -0.32000000
O      5.37500000      3.34600000     15.58600000
H      5.63800000      2.51900000     15.18200000
H      5.25800000      3.13400000     16.51200000
O      1.88100000      8.02800000      2.30200000
H      1.18300000      7.49500000      2.68200000
H      1.73800000      7.97200000      1.35700000
O     -7.69500000     -8.75600000     -7.93800000
H     -8.42600000     -8.40100000     -7.43100000
H     -7.32200000     -7.99600000     -8.38400000
O     12.70900000     -7.72400000      8.49300000
H     12.66700000     -8.66400000      8.66800000
H     13.03600000     -7.66100000      7.59600000
O     -3.75000000      0.72400000     13.26800000
H     -4.40300000      0.59100000     12.58100000
H     -4.24000000      1.11300000     13.99200000
O    -11.15800000      2.32800000      0.07600000
H    -11.30500000      3.25800000     -0.09800000
H    -10.71400000      2.31000000      0.92300000
O      2.61800000     -4.64700000     -5.90600000
H      3.15900000     -3.86400000     -5.80000000
H      3.09000000     -5.33100000     -5.43100000
O      6.46400000     -8.99300000    -13.31800000
H      7.37600000     -9.01800000    -13.60800000
H      6.36500000     -8.13300000    -12.91000000
O     -8.54500000     -8.48200000     11.96000000
H     -8.69200000     -9.38100000     12.25300000
H     -7.59500000     -8.41100000     11.86900000
O     -0.03300000    -10.18900000     10.15300000
H     -0.48700000     -9.50900000      9.65600000
H      0.70300000    -10.44200000      9.59600000
O      2.08700000    -11.81300000      3.21000000
H      1.71400000    -11.38500000      2.44000000
H      2.61600000    -12.52700000      2.85500000
O     12.24900000      1.44900000    -11.06400000
H     11.55400000      0.83200000    -11.29200000
H     12.14500000      1.59200000    -10.12400000
O      4.43900000      5.08800000     -7.02800000
H      4.67600000      5.52000000     -7.84900000
H      3.76600000      4.45500000     -7.27600000
O     -4.21600000     -6.65200000     -5.27000000
H     -5.04400000     -6.21700000     -5.47200000
H     -4.40200000     -7.58500000     -5.38000000
O     12.33000000      5.67000000      3.45500000
H     12.30100000      4.88500000      4.00200000
H     13.06400000      5.52100000      2.85900000
O     11.30000000     11.73600000      1.82600000
H     11.49900000     11.02900000      2.44000000
H     12.02900000     11.72900000      1.20700000
O    -12.98000000      0.14400000      0.74100000
H    -12.44300000      0.80500000      0.30300000
H    -13.52500000     -0.22200000      0.04500000
O      2.36200000      4.71400000    -10.01200000
H      3.09500000      5.06200000    -10.51900000
H      1.59600000      4.86300000    -10.56700000
O     12.81300000     -5.97400000     10.56800000
H     11.93100000     -5.95000000     10.93900000
H     12.71000000     -6.43300000      9.73400000
O      7.43900000    -13.97000000      7.99600000
H      7.43700000    -14.07300000      8.94800000
H      6.88000000    -13.21000000      7.83600000
O      9.57000000     -2.09200000      6.05000000
H      9.40500000     -2.61000000      6.83800000
H     10.17800000     -1.41000000      6.33500000
O      9.83200000      0.71300000      7.57300000
H     10.47700000      0.71200000      6.86500000
H      9.94100000      1.56500000      7.99500000
O     11.51400000      3.73400000    -14.28600000
H     11.07200000      3.60900000    -13.44600000
H     12.38300000      4.06200000    -14.05300000
O    -11.25000000     -0.53200000     -6.92400000
H    -10.64000000     -1.06300000     -7.43700000
H    -12.11200000     -0.89600000     -7.12500000
O     -3.84800000      7.64800000     -5.77800000
H     -3.55400000      8.07200000     -6.58500000
H     -3.12100000      7.76700000     -5.16700000
O     10.57700000      7.16300000     -2.15000000
H     11.06500000      7.72700000     -2.75000000
H     11.23200000      6.55400000     -1.80800000
O     -8.94800000      1.87500000      5.28200000
H     -8.83300000      2.68800000      5.77400000
H     -8.06100000      1.62300000      5.02600000
O    -12.78600000     10.10500000     -1.54900000
H    -13.39500000     10.84200000     -1.51300000
H    -12.99900000      9.58000000     -0.77700000
O      5.50200000    -10.79500000     -9.18400000
H      5.76700000    -11.60500000     -9.62100000
H      5.28600000    -10.19700000     -9.89900000
O     -8.98600000     -0.84000000     -5.09400000
H     -9.10600000     -0.32700000     -5.89400000
H     -9.67800000     -0.53400000     -4.50800000
O      9.61000000    -13.04900000      6.61400000
H     10.21300000    -13.71100000      6.95200000
H      8.77200000    -13.25500000      7.02800000
O      7.02100000    -10.33500000     -7.07300000
H      6.22300000    -10.25200000     -7.59500000
H      7.01200000    -11.24100000     -6.76400000
O      8.20100000     -3.57100000    -10.68700000
H      8.89800000     -4.22500000    -10.63400000
H      7.57400000     -3.94000000    -11.30800000
O     10.74600000     -0.69200000    -12.02200000
H     10.70100000     -0.82500000    -12.96900000
H      9.84500000     -0.81400000    -11.72000000
O    -12.36900000     -0.52500000     -4.48000000
H    -11.93000000     -1.06200000     -3.82000000
H    -11.82700000     -0.62000000     -5.26400000
O     -0.61000000    -11.46200000     -9.82000000
H     -1.32300000    -10.82500000     -9.77900000
H     -0.87300000    -12.07100000    -10.51000000
O      0.69500000     12.97100000      1.08400000
H      1.63200000     12.96800000      0.89000000
H      0.57200000     13.72500000      1.66100000
O     11.86500000      5.87400000     10.10100000
H     12.69400000      5.71400000     10.55200000
H     11.28200000      6.20700000     10.78300000
O     -2.70400000     -5.21300000     -1.41900000
H     -1.76300000     -5.09500000     -1.29500000
H     -3.07200000     -5.14100000     -0.53800000
O     -2.37200000    -12.56700000      6.77300000
H     -2.18100000    -12.52700000      5.83600000
H     -1.70600000    -13.15500000      7.12900000
O     -9.83700000     15.35200000     -3.98500000
H     -9.11600000     14.75300000     -3.79300000
H     -9.41400000     16.12400000     -4.36000000
O      9.32000000    -13.22600000     -3.96200000
H      9.92700000    -12.48800000     -4.01900000
H      8.53900000    -12.93100000     -4.43000000
O     -5.98900000    -15.28300000      2.46000000
H     -5.36000000    -14.95400000      3.10200000
H     -5.97000000    -14.63700000      1.75400000
O      9.35900000      2.23000000     -6.97700000
H      8.97900000      2.88100000     -7.56700000
H      8.86000000      2.32200000     -6.16600000
O      5.68100000      2.47500000     -9.61400000
H      5.66100000      2.25000000     -8.68400000
H      5.05400000      1.87500000    -10.01900000
O     -9.31900000      5.42200000     -6.99800000
H     -9.89200000      5.75400000     -6.30700000
H     -9.56700000      4.50200000     -7.09400000
O     10.38400000     -8.92900000      3.74000000
H     10.45100000     -9.57500000      4.44300000
H     11.06200000     -9.18500000      3.11400000
O     -8.20400000     -6.87900000      1.33300000
H     -8.45300000     -7.07600000      2.23600000
H     -7.48700000     -6.24900000      1.41400000
O    -10.21100000     -5.03900000     -9.06000000
H    -10.35800000     -5.10600000     -8.11600000
H    -10.95700000     -5.49400000     -9.45100000
O     -3.84500000    -12.96900000      9.47500000
H     -3.42600000    -13.47800000      8.78100000
H     -3.79800000    -12.06300000      9.16800000
O     -6.93400000      3.00000000    -12.43400000
H     -7.39700000      3.83800000    -12.45000000
H     -7.21300000      2.55700000    -13.23600000
O      7.31200000      0.71000000      8.51900000
H      6.95000000      1.53000000      8.18400000
H      8.19500000      0.67100000      8.15300000
O     -1.29300000     12.91400000      9.25800000
H     -1.94800000     12.88100000      9.95500000
H     -1.34200000     13.81100000      8.92700000
O      1.10300000      7.78700000     12.10400000
H      1.93200000      8.24000000     11.94900000
H      0.65000000      7.82200000     11.26200000
O     -0.57000000      7.81400000      9.98000000
H     -1.30500000      7.23900000     10.19200000
H     -0.91200000      8.69800000     10.10800000
O     -3.12100000      5.36300000     13.33500000
H     -4.02600000      5.31300000     13.64300000
H     -2.64400000      4.74600000     13.89000000
O      7.24600000      2.62400000     -4.53100000
H      7.39700000      1.74000000     -4.86700000
H      7.53100000      2.58500000     -3.61800000
O     -9.23200000      7.93000000     -0.94200000
H     -8.43100000      7.43600000     -1.12200000
H     -9.40700000      7.77300000     -0.01400000
O     -5.65800000     14.60300000     -0.91600000
H     -5.75200000     15.39100000     -0.37900000
H     -5.14200000     14.00500000     -0.37500000
O     -3.02900000    -10.57100000      8.47100000
H     -2.49600000     -9.77800000      8.42900000
H     -2.72500000    -11.10400000      7.73600000
O     10.47000000     13.35600000      5.80800000
H      9.67100000     12.89900000      6.06800000
H     11.14400000     12.67600000      5.80300000
O      2.61700000     13.40300000     11.39000000
H      2.52700000     13.67600000     12.30300000
H      3.36100000     12.80000000     11.39300000
O     -2.79700000      5.11400000    -13.86400000
H     -2.27800000      4.31500000    -13.96200000
H     -3.52500000      4.85900000    -13.29700000
O    -10.25900000     -3.26900000      1.08400000
H    -11.01000000     -3.07200000      0.52500000
H    -10.63000000     -3.35700000      1.96200000
O     -6.88400000      3.57600000     15.09500000
H     -6.78500000      3.80400000     14.17100000
H     -6.18600000      2.94300000     15.26200000
O      9.56200000     -0.33200000     11.13000000
H      8.66900000     -0.44500000     10.80300000
H      9.98900000     -1.17000000     10.95500000
O     12.55300000     -7.50100000     -5.49200000
H     12.84500000     -8.40900000     -5.57500000
H     13.06400000     -7.02500000     -6.14600000
O      2.91400000     -3.44300000     17.05800000
H      2.43000000     -2.63800000     16.87400000
H      2.23900000     -4.11800000     17.12700000
O      5.77600000    -15.72300000      0.93500000
H      5.19300000    -15.58200000      0.18800000
H      6.53800000    -15.17400000      0.75100000
O     14.46900000     -2.22600000     -4.41600000
H     14.65200000     -1.77200000     -5.23800000
H     14.43600000     -3.15200000     -4.65600000
O     -9.00200000    -13.80800000      1.44400000
H     -9.72300000    -13.24100000      1.71900000
H     -8.25700000    -13.21500000      1.34300000
O      9.19700000      3.76800000      5.20900000
H      9.16100000      4.40000000      4.49100000
H      8.34600000      3.33100000      5.18600000
O      4.00600000     -9.16100000      8.15400000
H      4.32600000     -9.02200000      7.26200000
H      4.79900000     -9.21000000      8.68800000
O     -0.50800000     14.52200000     11.59600000
H     -0.51500000     15.47900000     11.61200000
H      0.06800000     14.29900000     10.86500000
O      6.17500000    -16.77600000      3.72600000
H      7.11800000    -16.75600000      3.56300000
H      5.78000000    -16.69700000      2.85800000
O      3.31900000      3.58000000      0.83600000
H      3.20700000      4.42900000      0.40600000
H      3.63300000      3.00000000      0.14200000
O     -2.06500000    -12.84900000     -0.07200000
H     -1.65100000    -12.95900000     -0.92800000
H     -2.61600000    -13.62600000      0.02800000
O      0.88600000      1.37800000     -9.53900000
H      0.67400000      1.76500000    -10.38900000
H      0.15700000      1.63200000     -8.97300000
O     11.12800000    -10.61000000     -6.62400000
H     10.49900000    -10.47200000     -7.33300000
H     11.66200000    -11.34800000     -6.91900000
O      0.50700000    -10.63900000      1.04000000
H      0.57600000     -9.81300000      1.51800000
H     -0.38200000    -10.63600000      0.68500000
O    -17.90100000      2.71900000      1.69500000
H    -18.44800000      1.98800000      1.98600000
H    -17.16900000      2.73000000      2.31100000
O     -5.10800000      4.92700000     -5.26600000
H     -5.94300000      5.03400000     -4.81000000
H     -4.87000000      5.81300000     -5.54000000
O      8.89100000     -7.81600000    -11.16500000
H      8.56300000     -8.19000000    -10.34700000
H      8.96000000     -6.87800000    -10.98800000
O     -8.77600000      8.15600000      1.94400000
H     -8.23700000      7.93900000      2.70400000
H     -8.16400000      8.55300000      1.32300000
O      3.05100000      6.24400000     15.75700000
H      3.49200000      5.94800000     14.96100000
H      3.57400000      5.87800000     16.47100000
O     -1.10300000     -8.49900000      8.11800000
H     -0.66500000     -8.65300000      7.28200000
H     -0.73700000     -7.67200000      8.43100000
O     -4.51000000     -8.41600000     15.15000000
H     -4.23400000     -8.37500000     16.06500000
H     -3.78500000     -8.85000000     14.70000000
O     14.15900000     -8.78100000      0.69000000
H     14.74300000     -8.83800000     -0.06700000
H     14.57100000     -8.13500000      1.26300000
O      6.17000000      6.32800000      7.61000000
H      6.56100000      6.09000000      6.77000000
H      5.55400000      7.02900000      7.39800000
O     -3.18400000     -8.96100000    -15.62400000
H     -3.79800000     -9.66800000    -15.42800000
H     -3.54600000     -8.19800000    -15.17300000
O    -14.75000000    -10.09400000     -2.99500000
H    -14.07500000    -10.52400000     -3.52000000
H    -15.56200000    -10.24600000     -3.47900000
O     -4.72800000     17.30100000     -2.45300000
H     -5.06200000     16.81100000     -1.70200000
H     -5.30000000     17.04800000     -3.17800000
O    -10.55600000      2.05200000      9.42500000
H     -9.69800000      1.63500000      9.49600000
H    -10.61000000      2.62100000     10.19300000
O      7.69500000     13.65900000     -6.68400000
H      7.69500000     12.74900000     -6.98200000
H      7.22000000     14.13400000     -7.36600000
O      2.27400000     -5.34100000    -11.62100000
H      2.00500000     -6.23800000    -11.42700000
H      2.51000000     -4.97100000    -10.77000000
O     -1.61200000    -12.57600000     -2.96100000
H     -1.33200000    -11.67000000     -3.08700000
H     -2.36600000    -12.67700000     -3.54300000
O     -4.45400000    -10.94700000      5.33000000
H     -4.51900000    -11.78100000      5.79500000
H     -3.62500000    -10.57200000      5.62700000
O    -12.68200000     -5.62500000     -3.28600000
H    -11.91400000     -5.06200000     -3.38300000
H    -12.97000000     -5.79600000     -4.18200000
O     12.25500000      1.08400000     -5.62400000
H     12.01600000      1.25000000     -4.71200000
H     12.36800000      1.95500000     -6.00400000
O     -4.37100000    -14.55700000     -6.08800000
H     -3.62000000    -15.01500000     -6.46500000
H     -3.99900000    -13.76300000     -5.70400000
O     -6.18400000      5.07100000     12.66500000
H     -6.99900000      5.57200000     12.67400000
H     -5.89100000      5.10700000     11.75400000
O     -8.97500000     13.03200000      6.72600000
H     -9.64100000     12.43400000      6.38600000
H     -8.14400000     12.64900000      6.44500000
O     -3.30300000     -2.15800000     13.40900000
H     -2.66400000     -2.39000000     12.73500000
H     -3.42700000     -1.21500000     13.30700000
O     -3.98900000    -10.46000000     11.07200000
H     -3.77000000    -10.15000000     10.19400000
H     -3.93800000    -11.41400000     11.00900000
O     -8.67500000      1.72200000     -3.44300000
H     -8.11600000      2.44000000     -3.14400000
H     -9.21900000      1.51000000     -2.68500000
O     -2.80100000     -9.97900000     13.52700000
H     -3.38500000    -10.22900000     12.81000000
H     -1.93100000     -9.95300000     13.12900000
O     -2.39800000     12.51600000      1.99300000
H     -2.38800000     13.40600000      1.64000000
H     -1.47400000     12.28200000      2.07900000
O      3.59800000     10.49300000      1.63900000
H      3.98000000     10.74200000      0.79700000
H      3.21400000      9.63000000      1.48200000
O      2.19200000     13.99000000      5.01500000
H      2.09600000     13.07200000      4.76300000
H      2.52000000     14.42200000      4.22600000
O      6.54400000    -10.54500000      4.29500000
H      7.26000000    -11.15400000      4.10900000
H      6.48400000    -10.53100000      5.25000000
O     -5.88100000     -8.73500000     12.11500000
H     -5.24000000     -9.41800000     11.91700000
H     -5.40000000     -7.91500000     11.99700000
O      6.93500000     -8.60900000     12.62000000
H      6.99400000     -7.65900000     12.71700000
H      7.54800000     -8.81600000     11.91500000
O     -5.86100000     11.02400000     -8.31200000
H     -6.60300000     10.97200000     -8.91400000
H     -5.82500000     10.16100000     -7.90000000
O     -9.29400000      3.47000000     -9.16800000
H     -8.35100000      3.54700000     -9.31400000
H     -9.37600000      2.82000000     -8.47000000
O      4.11800000     -8.82700000      5.10900000
H      4.07300000     -8.98200000      4.16600000
H      4.95900000     -8.38900000      5.24000000
O      3.90400000     -0.33300000     16.64700000
H      4.59200000      0.22000000     17.01700000
H      3.94700000     -0.17100000     15.70500000
O      8.64100000      8.76400000      5.95300000
H      8.24500000      9.24400000      6.68100000
H      9.14700000      8.06800000      6.37200000
O      5.72100000     15.43800000      4.75600000
H      6.48900000     14.96800000      4.43000000
H      5.01200000     15.17500000      4.16900000
O      0.01900000    -14.61900000     -3.26700000
H     -0.56400000    -13.87200000     -3.13000000
H      0.89900000    -14.26100000     -3.14800000
O      1.38200000    -16.04700000      1.50600000
H      2.19500000    -15.75400000      1.91900000
H      0.78900000    -15.30000000      1.58900000
O     -5.35900000     -8.34500000      2.50200000
H     -5.65400000     -8.19600000      3.40100000
H     -6.14500000     -8.63100000      2.03700000
O     -5.62900000    -10.81800000     -8.01200000
H     -6.07700000     -9.97400000     -7.96300000
H     -6.14000000    -11.39400000     -7.44300000
O      8.91000000     -1.96900000      1.22700000
H      9.54200000     -2.23100000      0.55900000
H      9.44600000     -1.72500000      1.98200000
O      5.71400000      5.18800000    -11.14400000
H      5.61900000      5.00100000    -12.07800000
H      5.77800000      4.32600000    -10.73200000
O     -7.39700000     10.55200000     -4.91900000
H     -8.29700000     10.87500000     -4.88400000
H     -7.36600000     10.01200000     -5.70900000
O     -2.96100000      8.34600000     -0.78900000
H     -2.30200000      8.90500000     -1.20100000
H     -2.79600000      8.43400000      0.15000000
O      6.91300000    -10.70800000     -3.49600000
H      7.59500000    -10.37500000     -4.07900000
H      6.11400000    -10.68400000     -4.02300000
O      9.97800000     -5.61400000      2.46200000
H      9.07000000     -5.34400000      2.59800000
H     10.11900000     -5.51100000      1.52100000
O     -0.64400000     -1.07300000     -5.83400000
H     -0.66500000     -1.33200000     -6.75500000
H      0.03600000     -0.40000000     -5.79000000
O     -7.67200000     10.82200000      9.37600000
H     -8.23400000     10.51300000      8.66500000
H     -7.86000000     11.75800000      9.44000000
O     14.92800000     -0.99700000      7.93300000
H     14.69600000     -1.85200000      8.29600000
H     15.35100000     -1.19800000      7.09800000
O      2.12200000     14.89200000     -8.84200000
H      2.79400000     15.17700000     -8.22300000
H      2.51600000     15.03000000     -9.70300000
O      3.92000000     -9.37500000     -2.14900000
H      4.83100000     -9.13000000     -1.98600000
H      3.97600000    -10.15900000     -2.69400000
O      3.36600000      5.85100000    -14.12100000
H      4.03000000      6.52500000    -13.97400000
H      3.28000000      5.80200000    -15.07300000
O      5.36400000     -0.51400000     -3.07300000
H      4.69600000     -0.03000000     -3.55800000
H      6.10500000     -0.57000000     -3.67600000
O     10.15900000      6.95600000     12.06400000
H     10.39300000      7.87700000     11.95200000
H      9.24100000      6.90700000     11.79500000
O     -0.07700000     -7.08700000      5.40100000
H     -0.24500000     -6.21300000      5.04800000
H     -0.94700000     -7.46600000      5.52400000
O      2.21000000     -4.59200000    -14.57600000
H      2.95000000     -3.98700000    -14.52500000
H      2.05300000     -4.85400000    -13.66900000
O     12.55100000     -9.36800000     -9.16100000
H     12.36100000     -9.40700000     -8.22400000
H     13.23100000     -8.69800000     -9.24000000
O    -15.73900000      6.35700000      3.32100000
H    -15.84200000      6.82100000      4.15200000
H    -16.63500000      6.19400000      3.02500000
O     10.19800000     10.70700000     -5.22000000
H     10.90100000     10.23900000     -4.76900000
H     10.63400000     11.44900000     -5.63900000
O      7.45100000      9.16100000      1.76500000
H      8.08800000      8.56200000      1.37400000
H      7.16900000      9.71800000      1.03900000
O      1.20300000    -10.70900000     -4.88800000
H      0.65500000    -11.21400000     -5.48800000
H      0.61700000    -10.04200000     -4.53200000
O     -5.63400000    -12.95300000      6.90300000
H     -5.57400000    -13.75300000      7.42600000
H     -6.28500000    -13.15500000      6.23100000
O     15.03400000      4.85400000      5.96500000
H     14.17300000      4.51600000      6.21200000
H     15.41900000      5.15500000      6.78900000
O     13.40600000    -11.50200000      4.26600000
H     12.64300000    -11.17700000      4.74300000
H     13.12100000    -12.33900000      3.89900000
O      4.75300000      0.79300000     14.35600000
H      4.45900000      1.52200000     13.80900000
H      5.70200000      0.76900000     14.23400000
O      3.81700000    -13.96500000      6.59300000
H      3.06400000    -14.47600000      6.29600000
H      4.52200000    -14.20400000      5.99100000
O     -7.45200000     13.76000000     -2.93100000
H     -6.73100000     14.22100000     -2.50200000
H     -8.08000000     13.59100000     -2.22900000
O      4.82600000      0.55900000      9.51500000
H      5.75000000      0.31200000      9.47400000
H      4.45400000     -0.01700000     10.18200000
O      6.92400000     -4.14400000     -6.23100000
H      6.90600000     -4.88800000     -6.83200000
H      7.70700000     -4.28400000     -5.69900000
O      0.23200000     14.81400000     -3.98900000
H      1.01900000     14.37800000     -3.66200000
H     -0.38400000     14.77700000     -3.25700000
O     -0.51700000    -14.52200000      7.50200000
H      0.14200000    -14.65000000      6.82000000
H     -0.04400000    -14.66400000      8.32200000
O     -6.85800000    -14.92100000     -7.13400000
H     -7.32500000    -14.08900000     -7.04700000
H     -5.97300000    -14.73200000     -6.82400000
O     -5.75400000      0.50600000     11.65500000
H     -6.44600000      1.03100000     12.05800000
H     -6.15500000     -0.35200000     11.51800000
O     -6.54600000     -4.09400000    -10.27500000
H     -6.02800000     -4.18700000     -9.47600000
H     -5.91300000     -3.82200000    -10.94000000
O     14.84000000      5.66500000     -3.16900000
H     15.48600000      6.37100000     -3.16300000
H     14.20800000      5.92500000     -3.83900000
O      9.27700000     11.44000000     -2.21100000
H      9.09300000     12.10900000     -2.87100000
H      9.12200000     10.61000000     -2.66200000
O      4.17600000     -3.14800000      7.44100000
H      4.85500000     -2.53800000      7.72900000
H      3.99900000     -3.69000000      8.20900000
O    -15.18500000      0.35400000     -1.19000000
H    -15.86800000      0.98900000     -1.40500000
H    -15.62300000     -0.49600000     -1.24100000
O     -2.74700000      2.89500000     -1.51300000
H     -3.29900000      3.37100000     -0.89200000
H     -2.45400000      2.12300000     -1.03000000
O      4.13800000     -0.05800000    -15.53900000
H      3.63600000     -0.32200000    -16.31000000
H      4.96000000      0.28100000    -15.89300000
O      0.04600000     -3.37600000      7.38300000
H      0.22500000     -2.60300000      7.91800000
H      0.67000000     -3.31700000      6.65900000
O     -0.40800000     -7.28100000     -9.49700000
H     -0.82800000     -7.44500000     -8.65300000
H      0.42400000     -6.86300000     -9.27400000
O     10.61800000     -6.01400000     -3.05900000
H     11.09800000     -6.25900000     -3.85100000
H     10.83400000     -6.70000000     -2.42700000
O      1.24800000     -1.13300000     16.46800000
H      0.75600000     -0.70200000     15.76800000
H      2.12300000     -0.74700000     16.41800000
O     -4.46300000     13.12200000     -7.35800000
H     -4.70100000     12.37000000     -7.89900000
H     -5.10100000     13.11500000     -6.64400000
O    -12.25200000      9.92700000      3.73600000
H    -13.07000000     10.15700000      4.17700000
H    -12.25100000      8.97000000      3.71800000
O     -3.41100000      8.98800000     -8.06700000
H     -3.42300000      9.73000000     -8.67200000
H     -3.41700000      8.21700000     -8.63400000
O     -6.30000000      8.60600000     -6.68500000
H     -5.48800000      8.31900000     -6.26600000
H     -6.64500000      7.81700000     -7.10400000
O     -7.68500000     -2.58100000      1.46900000
H     -7.74600000     -1.63000000      1.55900000
H     -8.59000000     -2.86900000      1.34900000
O      6.30100000     -6.53000000     -1.75000000
H      6.54000000     -5.84100000     -1.13000000
H      6.34000000     -7.33800000     -1.23700000
O      7.40300000     -0.32700000      5.80700000
H      6.73200000     -0.88700000      5.41400000
H      8.13300000     -0.91900000      5.98800000
O      2.10300000      2.82900000      5.14400000
H      2.95200000      2.74200000      5.57800000
H      1.69800000      3.59100000      5.55900000
O      2.48700000      9.23200000     -4.32800000
H      2.60100000      8.31100000     -4.56400000
H      1.55600000      9.40300000     -4.47100000
O      4.94900000    -13.56200000    -10.55200000
H      5.82000000    -13.27600000    -10.82900000
H      5.03700000    -14.50700000    -10.42600000
O      4.03800000     -9.59700000      2.34400000
H      4.80000000    -10.16400000      2.46100000
H      3.40300000    -10.14200000      1.87900000
O    -11.29300000      6.33600000     -5.62300000
H    -11.26500000      7.14600000     -5.11300000
H    -12.14400000      5.95100000     -5.41500000
O     -3.24300000      0.51100000     16.83500000
H     -2.29200000      0.43600000     16.90800000
H     -3.54600000     -0.38800000     16.71000000
O     -4.91200000     11.49100000      9.49300000
H     -4.81000000     11.99900000      8.68900000
H     -5.82800000     11.21400000      9.48700000
O      3.93900000     -2.40400000     -5.53900000
H      4.76700000     -2.88400000     -5.56900000
H      3.97400000     -1.82000000     -6.29700000
O      4.53400000     -9.49300000     11.95200000
H      4.83800000    -10.32900000     11.60000000
H      5.33300000     -9.04300000     12.22600000
O    -15.86100000      5.42400000     -1.21900000
H    -16.36400000      6.21500000     -1.41200000
H    -14.95000000      5.71800000     -1.20300000
O      8.06900000     -1.00800000    -11.45500000
H      8.40000000     -1.82000000    -11.07100000
H      7.58200000     -0.58900000    -10.74500000
O     -5.47300000     -1.89200000     -6.58900000
H     -5.50000000     -1.09800000     -7.12400000
H     -6.38500000     -2.17500000     -6.53500000
O      0.35000000      9.42400000    -10.89500000
H      0.37600000     10.02900000    -10.15400000
H      0.84000000      9.86900000    -11.58600000
O     -2.17000000      7.12300000      6.21400000
H     -2.20400000      6.21800000      5.90400000
H     -1.50800000      7.11500000      6.90500000
O     -2.35500000     16.41600000      6.06400000
H     -2.89500000     16.93200000      6.66300000
H     -2.71200000     15.53000000      6.12300000
O      7.52100000     15.23300000     -2.51500000
H      8.09500000     14.67800000     -3.04200000
H      6.68800000     15.23200000     -2.98600000
O     -2.72800000      6.09800000     10.73100000
H     -3.32400000      6.81900000     10.52600000
H     -2.70900000      6.06900000     11.68800000
O      8.26500000    -13.88500000     -7.74300000
H      8.18600000    -13.54200000     -8.63300000
H      9.18100000    -14.15600000     -7.67100000
O    -16.77300000     -1.82700000     -1.57400000
H    -16.96300000     -2.44900000     -0.87200000
H    -16.59300000     -2.37500000     -2.33800000
O      2.02700000     -6.95900000     12.16000000
H      1.11400000     -7.10600000     12.40800000
H      2.27800000     -7.75600000     11.69200000
O     -3.97600000     -0.87500000    -15.79200000
H     -4.47100000     -1.47600000    -16.34900000
H     -3.12200000     -0.80200000    -16.21700000
O      1.09000000      5.36600000      5.29600000
H      1.82500000      5.62900000      4.74200000
H      0.31500000      5.66800000      4.82400000
O     -0.78600000     -3.80100000    -12.38300000
H     -1.66500000     -3.91500000    -12.02000000
H     -0.39200000     -4.67200000    -12.33500000
O     -2.77400000     -9.88000000     -9.72300000
H     -2.70000000     -8.92600000     -9.68300000
H     -3.55300000    -10.08200000     -9.20500000
O    -12.82000000     -5.18400000     10.98200000
H    -12.95200000     -5.60100000     10.13000000
H    -11.91800000     -4.86600000     10.95500000
O     -7.01000000     -1.54000000    -16.04000000
H     -7.02900000     -2.29800000    -15.45600000
H     -7.84900000     -1.57200000    -16.50000000
O    -10.52200000     -9.65000000     -1.43400000
H    -11.01300000     -8.84900000     -1.61500000
H     -9.64600000     -9.47800000     -1.77700000
O     -1.48700000    -13.68900000      3.92300000
H     -1.39500000    -12.75200000      3.75000000
H     -0.79000000    -14.09700000      3.40900000
O     15.10100000     -2.97700000     -9.06700000
H     14.58700000     -3.10800000     -9.86300000
H     14.44900000     -2.80400000     -8.38700000
O      1.12800000      5.47000000     13.88800000
H      1.13900000      6.22400000     13.29900000
H      1.82200000      5.65100000     14.52200000
O     14.27700000     10.37300000     -2.49300000
H     14.56400000     11.16400000     -2.03700000
H     14.89600000     10.27500000     -3.21600000
O      9.97100000     -5.69600000     11.94500000
H      9.98400000     -5.14900000     12.73100000
H      9.08500000     -6.05800000     11.92000000
O     -9.24100000      6.49900000      9.83500000
H    -10.18900000      6.60400000      9.75200000
H     -8.97700000      7.18700000     10.44600000
O     -8.35500000     -5.85700000     10.31800000
H     -8.95100000     -5.33000000     10.85000000
H     -8.22700000     -6.66000000     10.82500000
O     -3.83400000      1.71800000     -3.83300000
H     -3.10500000      2.07200000     -3.32400000
H     -4.51400000      1.53800000     -3.18400000
O      5.19400000      3.14600000     10.69400000
H      4.95300000      2.33500000     10.24700000
H      4.63400000      3.81400000     10.29700000
O    -12.53500000    -11.01000000      4.61100000
H    -13.40200000    -11.41600000      4.63500000
H    -12.71200000    -10.07200000      4.54400000
O      4.60600000     -7.27400000    -15.25400000
H      4.40600000     -7.77400000    -14.46300000
H      4.08300000     -7.68900000    -15.93900000
O    -11.73800000     -2.03200000      7.76100000
H    -10.84800000     -2.29300000      7.99700000
H    -12.06500000     -2.75300000      7.22300000
O     15.31400000      2.49600000     -8.96900000
H     15.11100000      1.61100000     -9.27200000
H     14.70100000      3.05900000     -9.44300000
O    -17.32100000      2.45800000     -1.06500000
H    -17.55900000      3.30700000     -1.43800000
H    -17.31200000      2.60600000     -0.12000000
O    -15.88300000     -5.23700000      5.22000000
H    -16.16700000     -5.47200000      6.10400000
H    -16.39200000     -4.45500000      5.00600000
O    -12.94100000     -1.65700000      4.05800000
H    -13.22600000     -1.47300000      4.95300000
H    -12.75100000     -0.79600000      3.68500000
O     -0.62400000      4.34900000     15.69100000
H     -1.13300000      3.62500000     15.32600000
H      0.13100000      4.42900000     15.10800000
O    -11.01500000     11.38000000      5.86200000
H    -11.93300000     11.63600000      5.95600000
H    -11.00700000     10.79000000      5.10900000
O     -9.77700000     14.50100000      0.82300000
H     -9.32200000     15.34300000      0.85200000
H    -10.03700000     14.33800000      1.73000000
O     -0.22200000      1.29800000      5.88900000
H      0.34100000      1.55100000      5.15800000
H     -1.05000000      1.04900000      5.47800000
O      1.21200000      8.04900000     -0.31900000
H      0.74700000      7.39100000     -0.83700000
H      1.06400000      8.87100000     -0.78700000
O     -9.44600000     -7.20700000     -3.21300000
H     -9.72100000     -6.45400000     -2.68900000
H     -8.57300000     -6.97400000     -3.52700000
O      3.22600000     -8.65100000     -7.16500000
H      3.45800000     -9.33900000     -6.54100000
H      3.02700000     -9.12000000     -7.97500000
O     -6.24400000      1.34500000      4.65600000
H     -5.57300000      1.30100000      3.97400000
H     -5.91400000      1.99600000      5.27400000
O     13.39500000     -3.02800000      5.19000000
H     13.64400000     -3.14600000      6.10700000
H     14.21200000     -3.14000000      4.70400000
O      9.94600000     -0.18100000     13.65500000
H      9.98700000     -0.20800000     12.69900000
H     10.86100000     -0.13000000     13.93300000
O      9.14200000     12.78300000      9.12600000
H      8.56100000     13.52400000      8.95400000
H      9.11400000     12.26500000      8.32200000
O     -8.73600000      4.24700000      6.68500000
H     -9.66700000      4.38900000      6.85600000
H     -8.28900000      4.74800000      7.36700000
O      4.97900000      5.45400000     14.03100000
H      5.77300000      5.96200000     13.86400000
H      5.29100000      4.65600000     14.45900000
O     -0.23200000     10.74400000      2.40700000
H      0.19200000     11.26300000      1.72300000
H      0.39600000     10.74300000      3.13000000
O     13.12500000     -3.14300000     -7.31200000
H     13.49600000     -3.55900000     -6.53400000
H     12.34600000     -2.68900000     -6.99300000
O    -10.19400000     -5.58500000     -0.55600000
H     -9.48900000     -6.11200000     -0.18200000
H    -10.17300000     -4.76800000     -0.05700000
O     -7.13200000      6.25500000     -1.37100000
H     -6.18300000      6.38200000     -1.39400000
H     -7.28300000      5.48300000     -1.91600000
O     13.49100000      9.48000000      5.90000000
H     12.99400000      9.04800000      5.20600000
H     13.45200000      8.87100000      6.63800000
O     -9.43300000      5.80800000     13.16800000
H     -9.79700000      5.92600000     14.04500000
H     -8.59900000      6.27700000     13.18900000
O     -3.66700000    -10.61100000    -12.34600000
H     -4.56000000    -10.73000000    -12.02100000
H     -3.15100000    -10.41800000    -11.56300000
O     -5.08200000     -8.07800000    -11.06100000
H     -5.55000000     -8.87100000    -11.32200000
H     -5.17800000     -8.04500000    -10.10900000
O      0.56300000     -3.80500000     -2.92400000
H      0.49500000     -4.40800000     -2.18400000
H      1.50400000     -3.70400000     -3.06500000
O     -9.20700000     -2.69200000      8.13900000
H     -9.41500000     -2.48300000      9.05000000
H     -8.89100000     -1.86700000      7.77000000
O     -9.38000000     -2.87400000     15.07200000
H     -8.78200000     -3.24700000     15.72000000
H     -9.31800000     -1.92800000     15.20500000
