# Supplementary material for: Integrated Multiscale Multilevel Approach to Open Shell Molecular Systems
Source: J Chem Theory Comput. 2023 Feb 13;19(5):1446–56. doi: 10.1021/acs.jctc.2c00805 (PMC10018740; doi:10.1021/acs.jctc.2c00805)
Supplement: Supplementary file 2 — ct2c00805_si_002.zip [file ct2c00805_si_002.zip › structures/PROXYL/frame79.xyz]

2606

C      0.99100000     -1.78900000     -0.11400000
H      0.79400000     -2.17800000     -1.11300000
H      1.40100000     -2.51100000      0.59200000
C     -0.35600000     -1.15500000      0.34400000
C     -1.52600000     -1.55000000     -0.56000000
H     -1.13200000     -1.46100000     -1.57300000
H     -2.32200000     -0.84300000     -0.32800000
H     -1.74000000     -2.60800000     -0.41500000
C     -0.66000000     -1.46700000      1.81000000
H      0.02500000     -0.98000000      2.50300000
H     -1.65800000     -1.10300000      2.05400000
H     -0.59000000     -2.53600000      2.00900000
N     -0.16800000      0.30500000      0.18800000
O     -1.14900000      1.09500000      0.49400000
C      1.10700000      0.70600000     -0.45700000
C      0.89600000      0.80800000     -1.96900000
H      0.12200000      1.53600000     -2.21000000
H      1.73400000      1.19000000     -2.55200000
H      0.68000000     -0.20000000     -2.32300000
C      1.51600000      2.00900000      0.17000000
H      0.98800000      2.78700000     -0.38100000
H      2.59500000      2.11900000      0.06200000
H      1.19300000      2.01900000      1.21100000
C      1.95600000     -0.54900000     -0.14500000
H      2.75300000     -0.69500000     -0.87400000
H      2.46300000     -0.52200000      0.82000000
O    -13.36300000     -8.41200000     -7.99800000
H    -12.65400000     -9.01200000     -7.76800000
H    -13.79700000     -8.82800000     -8.74300000
O      4.12700000     11.49300000     -0.73900000
H      3.51300000     10.92800000     -0.27000000
H      4.53000000     12.02800000     -0.05600000
O      1.62300000    -17.28600000     -2.03600000
H      1.18300000    -16.72300000     -1.40000000
H      1.97100000    -16.68200000     -2.69100000
O     -8.75900000     13.14000000     -4.75600000
H     -9.45300000     12.53300000     -4.49900000
H     -8.43400000     13.49500000     -3.92800000
O     -2.51700000      3.41100000    -11.56900000
H     -2.34800000      2.51900000    -11.87200000
H     -3.46200000      3.52400000    -11.67500000
O      2.81200000     -0.43000000     15.55500000
H      2.53300000      0.32300000     16.07600000
H      2.00000000     -0.78400000     15.19200000
O     -9.18000000      4.97600000     -2.05200000
H     -9.00500000      5.19100000     -1.13600000
H    -10.05800000      5.32000000     -2.21500000
O     -1.40500000      8.12100000     15.20200000
H     -2.00000000      7.77300000     15.86600000
H     -1.97400000      8.60000000     14.59900000
O    -12.16700000      5.59700000     -1.30200000
H    -12.81500000      5.13800000     -0.76800000
H    -12.04500000      6.43800000     -0.86100000
O      2.35300000    -11.05600000      5.12500000
H      3.13200000    -11.60000000      5.01200000
H      2.60900000    -10.19800000      4.78500000
O     -2.70800000     -8.62000000    -13.00200000
H     -2.66400000     -8.84000000    -12.07100000
H     -2.13800000     -7.85700000    -13.09600000
O     13.84600000     -6.91800000      3.29100000
H     13.12600000     -7.37700000      3.72400000
H     13.73100000     -7.11600000      2.36200000
O    -10.02500000      7.90700000      9.17300000
H    -10.00900000      8.21100000      8.26600000
H    -10.53700000      8.56800000      9.63800000
O     15.86500000     -2.33500000     -6.05800000
H     16.47300000     -2.85200000     -5.52900000
H     15.05500000     -2.32400000     -5.54800000
O     -7.31400000      4.99500000    -12.82800000
H     -7.97600000      5.16600000    -12.15900000
H     -7.30300000      5.79000000    -13.36200000
O      2.26100000     -3.02800000     11.77100000
H      2.68900000     -3.87300000     11.90900000
H      1.51100000     -3.03900000     12.36500000
O     -8.37600000     -8.33600000     12.85100000
H     -8.09400000     -7.82700000     12.09000000
H     -8.75400000     -9.13200000     12.47900000
O     -3.49400000      5.11800000      1.15500000
H     -3.88700000      4.86300000      0.32000000
H     -3.19500000      4.29500000      1.54000000
O     -5.79700000      3.99900000     -7.11400000
H     -4.99700000      4.52400000     -7.10700000
H     -5.59500000      3.26300000     -7.69200000
O     -3.09400000     17.53000000     -1.10800000
H     -2.27600000     17.95300000     -0.84700000
H     -3.77100000     17.98900000     -0.61100000
O     -6.15200000      9.88600000      3.01800000
H     -6.66200000     10.39800000      2.39100000
H     -6.71700000      9.14500000      3.23800000
O      1.38300000      3.15400000    -13.68700000
H      1.54000000      2.21500000    -13.77900000
H      2.19700000      3.56300000    -13.97900000
O     13.11100000      0.95200000      3.67000000
H     12.90600000      1.09800000      2.74700000
H     13.17300000      0.00000000      3.75400000
O     12.53800000     -1.03900000     -8.04100000
H     11.76900000     -1.59300000     -8.17200000
H     12.61900000     -0.96200000     -7.09000000
O     -4.40800000     -8.74200000      6.37800000
H     -3.48100000     -8.91700000      6.21100000
H     -4.73200000     -8.36800000      5.55800000
O      4.93500000     -2.96000000     -6.47800000
H      5.18100000     -3.11800000     -7.38900000
H      5.50700000     -3.53600000     -5.97100000
O      5.13500000     10.69700000      9.32000000
H      5.77400000     10.78600000     10.02700000
H      5.32700000      9.84400000      8.93000000
O    -11.88100000     -3.34200000      1.46000000
H    -12.18200000     -3.54900000      0.57600000
H    -12.62800000     -2.90600000      1.87100000
O     -5.25200000     -5.27000000    -11.49200000
H     -5.05200000     -5.82900000    -12.24400000
H     -4.49000000     -4.69700000    -11.41000000
O     10.80500000      0.88900000     -2.14700000
H     10.90700000      1.83300000     -2.02500000
H     10.68200000      0.78200000     -3.09000000
O      4.18800000      8.53700000     14.32800000
H      4.05500000      9.40800000     14.70000000
H      4.46000000      7.99800000     15.07000000
O    -10.29400000     -6.26800000      0.18800000
H    -10.13200000     -5.82700000     -0.64700000
H    -11.21600000     -6.52100000      0.15000000
O     14.86800000      7.90400000      5.56500000
H     14.35900000      7.36100000      4.96300000
H     15.66300000      8.12000000      5.07900000
O     -5.20100000     -4.88300000     -5.58800000
H     -5.19000000     -3.94900000     -5.37900000
H     -4.96500000     -4.92400000     -6.51500000
O     -2.12100000    -11.96200000      6.34600000
H     -2.97700000    -12.37600000      6.23300000
H     -1.54100000    -12.67800000      6.60600000
O     -7.74000000     -5.55300000     -7.56300000
H     -6.82700000     -5.55400000     -7.85300000
H     -8.04100000     -4.65900000     -7.72400000
O      0.30800000    -11.88700000      3.45900000
H     -0.22800000    -11.11500000      3.27700000
H      1.07000000    -11.54500000      3.92700000
O      0.16400000     12.57400000     -0.86500000
H      0.77000000     12.11600000     -0.28300000
H      0.23700000     13.49400000     -0.61000000
O     -7.71700000     -4.90300000    -10.89100000
H     -8.32100000     -4.30100000    -11.32600000
H     -6.85100000     -4.52100000    -11.03600000
O     -5.13600000      8.24000000     -4.95100000
H     -5.71200000      7.54500000     -4.63300000
H     -5.18600000      8.92000000     -4.27900000
O     -8.05000000     -9.05100000      2.83500000
H     -8.12700000     -9.96700000      3.10200000
H     -7.80200000     -9.09100000      1.91200000
O      2.98100000    -15.26300000      6.82400000
H      3.41600000    -15.46700000      5.99600000
H      2.93500000    -16.10200000      7.28200000
O     -3.88400000      2.26200000     17.90300000
H     -3.54800000      3.06800000     18.29400000
H     -4.07200000      2.49700000     16.99400000
O     15.73100000     -4.83300000      7.16900000
H     15.64600000     -5.53800000      6.52700000
H     16.50800000     -5.06600000      7.67800000
O     12.88000000     -1.96300000      8.92300000
H     13.37000000     -1.19100000      8.64000000
H     12.07100000     -1.61100000      9.29400000
O      8.08800000      9.74500000     -7.95700000
H      7.43300000      9.04800000     -8.00700000
H      7.58800000     10.55200000     -8.07800000
O      1.85100000    -12.13600000    -14.07100000
H      1.89600000    -11.77700000    -13.18500000
H      2.75400000    -12.37800000    -14.27700000
O      1.71300000     17.81500000     -3.06600000
H      2.63000000     17.54700000     -3.12100000
H      1.21800000     17.02500000     -3.28200000
O      4.25800000      0.77100000     -4.67900000
H      4.34300000     -0.17700000     -4.57700000
H      3.91700000      1.07300000     -3.83700000
O      3.05700000      5.35900000     -9.97400000
H      3.11100000      5.58600000    -10.90300000
H      3.34300000      4.44700000     -9.93300000
O      8.85900000     -5.37900000      0.46800000
H      9.07600000     -4.48900000      0.74400000
H      8.15900000     -5.65000000      1.06200000
O     -0.82800000    -13.98900000      8.59000000
H     -0.53000000    -14.32100000      7.74300000
H     -0.07400000    -13.51500000      8.94000000
O      3.45100000     -6.00200000    -10.72700000
H      3.39000000     -6.94600000    -10.87800000
H      4.07000000     -5.91500000    -10.00200000
O     -5.65300000     -7.73000000     -4.80000000
H     -5.77200000     -8.06000000     -3.91000000
H     -5.44400000     -6.80300000     -4.68500000
O     -8.52000000     11.57500000      3.90600000
H     -8.08100000     11.38800000      4.73600000
H     -9.17300000     10.88000000      3.82000000
O      6.53400000     -3.17800000     11.79500000
H      6.91700000     -4.05400000     11.76000000
H      7.15300000     -2.66700000     12.31700000
O      4.33900000     14.37000000     -3.12700000
H      5.04100000     14.72900000     -3.67100000
H      3.64400000     14.15200000     -3.74700000
O      2.62500000      9.10700000    -13.65400000
H      2.54900000      8.27900000    -14.12700000
H      3.35600000      9.55800000    -14.07500000
O     -0.61000000    -13.63600000      1.43800000
H     -0.34400000    -13.13300000      2.20800000
H     -0.90100000    -12.97500000      0.80900000
O      5.19600000     -8.06400000     12.09900000
H      6.09200000     -8.32200000     12.31400000
H      4.70800000     -8.88800000     12.07600000
O     13.42500000      4.02700000     -6.75800000
H     13.55000000      4.08900000     -7.70500000
H     13.31000000      4.93400000     -6.47200000
O     -4.37300000      4.11300000     15.72800000
H     -4.99400000      4.55100000     16.31000000
H     -3.93100000      4.82700000     15.26800000
O     -2.62500000     10.70900000      2.24900000
H     -2.79500000     10.70300000      3.19100000
H     -3.02200000      9.89800000      1.92900000
O    -13.13700000      2.67200000      6.47000000
H    -12.39900000      2.06200000      6.47400000
H    -13.30500000      2.83700000      5.54200000
O    -12.47000000     -6.31100000     -2.62100000
H    -12.32200000     -5.63000000     -3.27800000
H    -12.82600000     -7.04900000     -3.11700000
O      0.39100000    -15.95800000      2.53700000
H     -0.11300000    -15.33500000      2.01300000
H      0.73800000    -16.58100000      1.89900000
O     17.61700000      0.40900000      4.77700000
H     17.64500000     -0.01900000      3.92100000
H     17.12800000      1.21800000      4.62400000
O     -1.03800000      3.08100000     -7.52700000
H     -0.56800000      2.65600000     -8.24400000
H     -1.80900000      2.53100000     -7.38700000
O    -13.24600000      6.74900000      8.94100000
H    -12.78400000      5.96900000      9.24800000
H    -12.97000000      7.44200000      9.54100000
O      5.79400000    -10.44300000    -14.03000000
H      5.31300000    -11.23600000    -13.79400000
H      6.21600000    -10.16700000    -13.21600000
O     10.83100000     -9.72900000      0.38500000
H     10.21700000    -10.31800000      0.82400000
H     10.87400000     -8.96100000      0.95500000
O     -1.55400000      4.78100000      7.23500000
H     -1.63100000      4.93900000      6.29400000
H     -0.79200000      5.29500000      7.50200000
O     -3.18900000     -8.20200000     15.37800000
H     -2.40500000     -7.65900000     15.46000000
H     -3.08500000     -8.87700000     16.04800000
O     -8.22800000      0.85300000     -6.94500000
H     -7.67700000      1.34100000     -6.33300000
H     -9.09400000      1.25300000     -6.85900000
O     -6.17900000    -13.60800000      3.01400000
H     -6.83300000    -14.30500000      3.06000000
H     -6.04600000    -13.46600000      2.07700000
O    -10.90500000      6.09900000      2.32800000
H    -11.83500000      6.07100000      2.10300000
H    -10.45400000      6.08800000      1.48300000
O      3.66400000    -13.22800000     -7.43300000
H      4.50800000    -13.61200000     -7.19300000
H      3.39500000    -12.73800000     -6.65600000
O     -0.38900000     -7.90700000     -2.96700000
H     -1.24000000     -7.54800000     -3.21900000
H     -0.27700000     -8.67400000     -3.52800000
O     11.95900000      1.42200000      1.20400000
H     12.42700000      1.02800000      0.46800000
H     11.94900000      2.35900000      1.00800000
O    -10.35600000      2.29000000    -12.92000000
H    -10.50800000      3.14700000    -13.31800000
H     -9.45500000      2.07300000    -13.15600000
O      6.52300000     -6.24200000      1.97000000
H      5.79700000     -5.69500000      1.67100000
H      6.33200000     -7.11000000      1.61500000
O     -8.82900000     -7.86300000     -6.38400000
H     -8.46100000     -7.13500000     -6.88500000
H     -8.75000000     -8.61900000     -6.96600000
O     -0.23800000      4.82100000     14.17800000
H     -0.15900000      4.39700000     15.03200000
H     -0.90300000      5.49800000     14.30700000
O      3.21000000      3.89800000     -4.61400000
H      3.77100000      4.66000000     -4.47200000
H      3.59800000      3.21100000     -4.07100000
O     -4.09400000      8.48100000      6.94900000
H     -3.25300000      8.87500000      7.18100000
H     -4.69300000      8.77300000      7.63600000
O     -3.87200000      8.53800000     13.79700000
H     -4.35700000      9.05800000     14.43700000
H     -4.36500000      8.64200000     12.98200000
O      6.09100000    -11.39800000      9.93900000
H      6.22200000    -10.99100000      9.08300000
H      6.80800000    -12.02700000     10.01800000
O     -0.66500000     12.27700000     13.37500000
H     -0.90600000     12.57500000     14.25200000
H     -0.04700000     11.56200000     13.52700000
O     14.55900000     -4.24600000      1.55300000
H     14.71600000     -3.39100000      1.95300000
H     15.23400000     -4.81300000      1.92700000
O     10.59800000     11.28800000      5.37900000
H     10.19900000     10.84700000      4.62900000
H     11.04000000     12.04800000      5.00200000
O     -4.96300000     -9.20700000      1.60300000
H     -4.51500000     -9.86000000      2.14200000
H     -4.37200000     -8.45500000      1.59700000
O      8.17500000     -5.82900000     -2.26200000
H      7.79600000     -4.96500000     -2.42200000
H      8.36100000     -5.83800000     -1.32300000
O     10.95000000     -0.07200000     10.21700000
H     10.25100000      0.49100000     10.55000000
H     11.39200000     -0.39500000     11.00100000
O      3.31400000    -13.68000000    -11.36200000
H      2.79500000    -13.21100000    -10.70900000
H      2.82300000    -14.48500000    -11.52700000
O      5.47400000      4.50500000      9.94800000
H      4.52600000      4.52300000      9.81800000
H      5.77700000      3.78000000      9.40100000
O     -7.75200000      1.99900000    -12.99400000
H     -6.98000000      1.66200000    -13.44800000
H     -7.40500000      2.64300000    -12.37600000
O     -1.60900000     16.33200000      5.76400000
H     -1.40400000     17.25700000      5.62500000
H     -2.33300000     16.33900000      6.39000000
O     -4.52400000     -1.16100000     13.05500000
H     -4.37500000     -0.28600000     13.41200000
H     -4.07800000     -1.74800000     13.66600000
O     -8.10600000      1.30200000      6.55600000
H     -7.95700000      1.90400000      5.82700000
H     -7.37500000      0.68500000      6.51100000
O     -9.98800000     -7.36600000      3.24900000
H     -9.15400000     -7.83200000      3.19300000
H    -10.10300000     -6.97600000      2.38200000
O      2.87200000      4.65300000     13.48400000
H      2.15300000      5.08700000     13.02600000
H      3.62200000      4.74800000     12.89700000
O     -7.13400000     -2.98500000     14.76700000
H     -6.18700000     -2.93100000     14.89000000
H     -7.26400000     -2.82800000     13.83200000
O    -14.44200000     -3.19100000      6.83000000
H    -14.01500000     -2.58500000      7.43600000
H    -14.50000000     -4.01400000      7.31500000
O     -3.17900000      1.47000000     -7.47300000
H     -3.97800000      1.44900000     -7.99900000
H     -3.46700000      1.23300000     -6.59100000
O     -0.02600000     -9.15500000    -10.59800000
H      0.66300000     -8.90700000     -9.98100000
H     -0.61500000     -8.40000000    -10.61400000
O     -5.81300000     -7.84900000      4.05900000
H     -6.45900000     -7.34500000      4.55300000
H     -6.33400000     -8.45600000      3.53300000
O     -3.01200000    -12.11500000      0.48100000
H     -3.29800000    -12.82900000     -0.09000000
H     -3.67200000    -11.43300000      0.36100000
O      9.73500000     -0.23000000     -4.71100000
H      8.77800000     -0.20700000     -4.73200000
H     10.00400000      0.52900000     -5.22800000
O      9.84800000      0.50700000    -13.23200000
H      9.79200000      1.42000000    -13.51500000
H     10.76100000      0.26400000    -13.38400000
O      0.73100000     -2.25100000     -8.92100000
H      1.50300000     -1.86200000     -8.51100000
H      0.25200000     -1.50600000     -9.28600000
O     16.09400000     -9.26100000      2.01500000
H     15.57700000     -9.98700000      2.36400000
H     15.48500000     -8.78100000      1.45400000
O     14.47800000      7.40300000     -3.51500000
H     15.42800000      7.30900000     -3.44700000
H     14.12800000      6.70600000     -2.96000000
O      6.29200000      6.55500000      3.85000000
H      6.26100000      7.03900000      4.67500000
H      5.65500000      6.99700000      3.28800000
O      5.38000000     11.34200000      5.39000000
H      4.78000000     10.60200000      5.29900000
H      6.11700000     10.99300000      5.89100000
O     -2.11200000      8.24300000     -1.72200000
H     -1.22100000      7.93100000     -1.56600000
H     -2.12800000      9.12100000     -1.34000000
O     -5.62000000    -12.44100000      7.07400000
H     -5.15100000    -11.77300000      6.57300000
H     -5.51700000    -13.24100000      6.55900000
O      6.97000000      4.39000000    -10.17400000
H      7.80700000      4.85500000    -10.17300000
H      6.63400000      4.50000000     -9.28500000
O     -6.01900000     -0.29900000      5.78000000
H     -5.59800000     -0.55800000      4.96100000
H     -5.30200000      0.01600000      6.32900000
O     -7.12100000      4.23800000     12.38800000
H     -7.95600000      4.13700000     12.84400000
H     -6.55500000      4.68200000     13.02000000
O     -9.31700000    -11.15900000      5.05900000
H     -9.61800000    -12.02400000      5.33700000
H     -8.40300000    -11.12200000      5.34000000
O     13.46500000      3.74400000     -9.60100000
H     12.75200000      3.99100000    -10.19100000
H     14.22800000      3.65500000    -10.17100000
O    -10.76400000      9.70200000      3.91200000
H    -10.66000000      8.81500000      4.25500000
H    -11.60700000      9.99500000      4.25600000
O      1.11000000     -1.74600000     -4.59800000
H      2.06600000     -1.70300000     -4.59900000
H      0.83800000     -1.03800000     -5.18200000
O     -8.79600000     -9.79300000     -8.70400000
H     -9.23000000    -10.20000000     -9.45400000
H     -8.13500000     -9.22000000     -9.09200000
O     -4.15300000     13.52000000     11.87600000
H     -4.15100000     12.58400000     11.67600000
H     -3.24500000     13.79400000     11.74900000
O      3.44400000      7.17700000     -5.33300000
H      3.51500000      7.34800000     -6.27200000
H      2.55100000      6.85300000     -5.21600000
O      3.08300000     10.22500000     -9.12900000
H      3.86400000     10.46100000     -9.63000000
H      2.37800000     10.21100000     -9.77700000
O     -2.74000000    -15.40500000     -9.68800000
H     -3.07000000    -16.29000000     -9.53700000
H     -2.83800000    -14.96500000     -8.84300000
O     -0.00100000     14.42400000     -8.56900000
H     -0.48200000     15.24900000     -8.49000000
H     -0.63000000     13.81700000     -8.95800000
O      8.37700000    -10.40600000      1.27300000
H      8.50800000    -11.24700000      0.83500000
H      8.28900000    -10.62900000      2.19900000
O    -11.07900000      5.05000000    -10.64900000
H    -11.60500000      5.84600000    -10.57100000
H    -11.19900000      4.60000000     -9.81300000
O      6.99500000    -10.04700000    -11.84200000
H      7.94400000    -10.11700000    -11.74600000
H      6.64900000    -10.26600000    -10.97600000
O     -0.63200000      9.51200000      5.16400000
H     -0.39400000      8.62100000      5.42300000
H     -0.22700000      9.62800000      4.30500000
O      4.37700000    -15.41100000     -2.56300000
H      4.96700000    -16.07300000     -2.92300000
H      3.94900000    -15.03000000     -3.33000000
O     14.74300000      3.81300000      0.90200000
H     14.77800000      2.86200000      0.99700000
H     13.81100000      4.01200000      0.81400000
O     -0.46800000      2.59200000    -17.74300000
H     -1.19200000      2.09800000    -17.35700000
H     -0.83600000      3.45900000    -17.91600000
O     -6.34500000    -12.97300000      0.31700000
H     -7.05100000    -13.13400000     -0.30900000
H     -5.63600000    -12.60800000     -0.21100000
O     -4.62000000      6.09900000     10.05200000
H     -4.70500000      6.17100000      9.10200000
H     -3.73700000      5.75600000     10.18900000
O      0.87000000      2.27100000     -9.56000000
H      0.60400000      2.38400000    -10.47200000
H      1.42400000      3.03000000     -9.37600000
O      8.60600000      1.91800000    -10.83400000
H      8.18100000      1.25000000    -10.29600000
H      8.61400000      2.70000000    -10.28300000
O     -2.66500000     -8.06800000    -10.19200000
H     -2.81600000     -8.60700000     -9.41500000
H     -2.58300000     -7.17700000     -9.85400000
O      6.07800000     -8.62300000      0.71000000
H      5.58600000     -8.95300000      1.46100000
H      6.62100000     -9.36200000      0.43500000
O      6.36900000      0.94800000     15.47900000
H      6.78000000      0.93200000     16.34300000
H      6.06600000      0.05100000     15.34000000
O    -10.17000000    -12.24500000      7.98300000
H     -9.81100000    -12.80400000      7.29400000
H     -9.41700000    -12.02700000      8.53200000
O     14.01100000     -0.45300000    -10.31900000
H     14.10500000     -0.59500000     -9.37700000
H     13.10400000     -0.16800000    -10.42800000
O      3.39400000     -0.21600000    -16.84600000
H      2.61900000     -0.74900000    -16.66500000
H      3.04800000      0.66100000    -17.01000000
O     16.22300000      2.11700000      7.12600000
H     15.76200000      1.36500000      7.49800000
H     15.57600000      2.53800000      6.55900000
O     -6.30300000     -3.68100000      4.45000000
H     -6.74900000     -2.91000000      4.09800000
H     -5.41200000     -3.61900000      4.10700000
O     -8.80000000      0.20100000     10.55600000
H     -8.69500000     -0.50000000      9.91200000
H     -9.23600000      0.90400000     10.07500000
O      7.53300000    -11.07200000     -6.61100000
H      8.42900000    -11.28300000     -6.35100000
H      7.36100000    -10.22100000     -6.20800000
O     13.69900000     -7.55900000     -4.00900000
H     13.98700000     -7.23700000     -4.86300000
H     14.41700000     -8.11600000     -3.70900000
O      2.87100000     -6.18800000     11.94200000
H      3.48200000     -6.91700000     12.04500000
H      2.52300000     -6.29100000     11.05600000
O     -4.06800000     -0.27700000      3.51000000
H     -3.47800000      0.45200000      3.70300000
H     -4.72900000      0.09700000      2.92800000
O     -3.68500000    -11.07400000      3.71500000
H     -2.83400000    -10.64000000      3.64900000
H     -3.50800000    -11.98500000      3.47600000
O    -11.42300000    -10.08900000     -7.42500000
H    -10.55000000     -9.76700000     -7.65000000
H    -11.37400000    -11.03500000     -7.56600000
O     -2.67700000      0.90300000     -4.51300000
H     -1.98300000      0.68000000     -5.13300000
H     -2.28500000      1.56600000     -3.94400000
O     -8.39000000      4.82200000     -7.00300000
H     -7.53000000      4.43200000     -6.84500000
H     -8.27100000      5.75100000     -6.80700000
O     -5.81400000    -13.95700000     -3.70300000
H     -6.75900000    -14.01500000     -3.56300000
H     -5.52300000    -14.86800000     -3.74900000
O     -4.09600000    -16.17600000      7.39500000
H     -4.48400000    -15.49300000      6.84800000
H     -4.51800000    -16.98400000      7.10400000
O     -3.86300000     13.80000000     -6.77800000
H     -4.41400000     13.74300000     -5.99700000
H     -3.23400000     14.49300000     -6.57800000
O     -9.52600000    -13.64800000      5.71300000
H    -10.22200000    -13.98500000      5.14900000
H     -8.87100000    -14.34600000      5.72900000
O    -13.20400000     -4.54700000     -0.55400000
H    -13.76300000     -4.92500000      0.12500000
H    -13.07800000     -5.25600000     -1.18400000
O     -2.32000000    -11.08900000    -10.42800000
H     -1.65200000    -10.42300000    -10.59000000
H     -2.25600000    -11.67900000    -11.18000000
O      3.63400000     11.18200000     12.05100000
H      3.18300000     11.79100000     11.46600000
H      4.53400000     11.50700000     12.08700000
O     -7.34400000      6.46600000     14.89900000
H     -7.57700000      7.22000000     14.35700000
H     -7.90600000      5.75900000     14.58100000
O      5.09000000    -12.26300000     -0.18200000
H      5.74900000    -11.74500000     -0.64500000
H      4.83900000    -11.71900000      0.56400000
O     -2.05900000     15.75800000     -5.41600000
H     -2.73300000     15.90000000     -4.75200000
H     -1.34000000     15.34000000     -4.94200000
O      5.89000000      1.01800000     -0.22300000
H      5.11700000      0.82800000      0.30800000
H      6.62200000      0.66900000      0.28500000
O     14.97900000      1.01700000     -2.06400000
H     15.08600000      1.08700000     -1.11500000
H     14.72500000      1.89600000     -2.34200000
O      9.49300000    -10.40600000     10.27400000
H      9.41600000    -11.18300000      9.72000000
H     10.40600000    -10.40700000     10.56300000
O      2.20400000     15.30500000     -6.56200000
H      2.11500000     16.14000000     -6.10200000
H      1.30500000     15.04200000     -6.75800000
O    -11.60100000     -9.76600000     -4.55800000
H    -11.49000000     -9.81700000     -5.50700000
H    -12.41400000     -9.27500000     -4.43700000
O      9.92900000      5.56400000     -9.96500000
H     10.57300000      5.05300000    -10.45700000
H     10.01500000      5.25400000     -9.06400000
O      0.87100000      1.34100000      7.51500000
H      1.47900000      1.40100000      8.25100000
H      0.68800000      0.40600000      7.43000000
O      7.69800000     12.52000000     -1.80500000
H      7.21300000     13.29100000     -1.51200000
H      7.76800000     12.62700000     -2.75400000
O    -11.72000000     -4.42900000     -4.30200000
H    -11.59200000     -5.03000000     -5.03600000
H    -11.18000000     -3.66900000     -4.51800000
O      2.95800000     -0.65800000     -8.21400000
H      3.43900000     -0.17700000     -8.88700000
H      2.53100000      0.02200000     -7.69300000
O    -13.84200000     -8.28300000     -3.60700000
H    -14.25200000     -8.33800000     -4.47000000
H    -14.43300000     -7.73100000     -3.09500000
O    -14.92700000      2.01700000     11.04300000
H    -14.11300000      2.14200000     10.55600000
H    -15.55900000      2.58700000     10.60400000
O     -8.30300000     -1.75900000     -7.49200000
H     -8.23100000     -0.96300000     -6.96500000
H     -7.43500000     -1.86700000     -7.88200000
O     12.64200000     -9.88000000      7.71800000
H     12.62300000    -10.02100000      8.66500000
H     12.91000000    -10.72500000      7.35600000
O    -14.05800000     10.38900000      1.96100000
H    -13.18000000     10.15900000      1.65700000
H    -14.14200000     11.32200000      1.76500000
O     -4.72000000     -6.75100000    -13.77300000
H     -4.10100000     -7.47500000    -13.68200000
H     -5.51500000     -7.15700000    -14.11900000
O      5.68900000     -1.22000000     17.76300000
H      4.95400000     -1.82800000     17.83300000
H      5.96700000     -1.28300000     16.85000000
O      3.78000000     -0.93800000      8.34500000
H      4.20300000     -1.15100000      9.17700000
H      3.32900000     -0.11000000      8.51000000
O      8.44700000      3.61200000     14.83100000
H      8.21900000      2.68800000     14.94200000
H      7.60800000      4.04800000     14.67800000
O      7.20300000     -0.47500000    -16.03400000
H      6.58400000     -1.16500000    -15.79800000
H      7.59000000     -0.20400000    -15.20200000
O    -11.87800000     -9.51800000      5.79600000
H    -11.12800000    -10.06200000      5.55300000
H    -12.63100000     -9.96000000      5.40400000
O      9.91300000    -13.41700000     -2.32800000
H     10.62500000    -13.97800000     -2.63800000
H      9.13900000    -13.73400000     -2.79300000
O     -6.52600000     14.25700000     -8.48800000
H     -6.37600000     14.98800000     -9.08700000
H     -5.64900000     13.93700000     -8.27600000
O     11.26600000    -10.52700000      3.75100000
H     11.32900000     -9.95500000      2.98600000
H     10.32700000    -10.66400000      3.87200000
O      1.18800000    -17.48100000     -5.98400000
H      1.12200000    -17.00800000     -5.15500000
H      0.36900000    -17.28300000     -6.43800000
O     -0.68700000     -6.28200000      5.02900000
H     -0.71900000     -5.87400000      4.16500000
H     -1.51700000     -6.75400000      5.10200000
O     -5.20900000      1.79700000     -9.38500000
H     -6.13300000      1.57500000     -9.27600000
H     -5.14900000      2.14200000    -10.27500000
O     -6.11000000      9.00100000     -7.45300000
H     -5.45300000      8.47200000     -7.90500000
H     -5.92300000      8.87100000     -6.52300000
O     -1.63000000     10.46300000     -0.37900000
H     -1.16800000     11.23100000     -0.71500000
H     -1.94100000     10.73000000      0.48600000
O      3.26300000     -2.41100000      3.25000000
H      4.15300000     -2.51400000      2.91400000
H      3.27400000     -1.57000000      3.70600000
O     -7.27500000     -2.43500000     12.09400000
H     -8.21800000     -2.59700000     12.12300000
H     -7.19700000     -1.48200000     12.04800000
O     -7.94100000     -5.47200000     -4.30100000
H     -8.33800000     -6.31300000     -4.52600000
H     -7.38000000     -5.26400000     -5.04800000
O     -1.98500000     -1.33600000     10.55100000
H     -2.68900000     -1.83500000     10.96500000
H     -2.23400000     -0.42000000     10.67800000
O     -5.74100000    -10.55800000    -12.62900000
H     -5.50800000    -10.64800000    -11.70500000
H     -6.61700000    -10.93800000    -12.69300000
O      5.62100000     11.36000000     -7.92500000
H      4.93400000     10.81100000     -8.30400000
H      5.14800000     12.02300000     -7.42300000
O     -3.50700000     12.30400000     -8.96000000
H     -3.85700000     11.48100000     -8.61900000
H     -3.58100000     12.91700000     -8.22800000
O      7.43700000     -6.39600000     14.52600000
H      6.68500000     -5.81000000     14.44000000
H      7.83300000     -6.40700000     13.65500000
O    -10.14600000     -0.24400000     13.14900000
H     -9.55800000     -0.21700000     12.39500000
H    -10.75600000     -0.95500000     12.95200000
O     -4.93100000     -2.42000000     -0.39600000
H     -4.45400000     -1.64600000     -0.69400000
H     -4.59000000     -3.13400000     -0.93400000
O     -3.01500000     -7.38600000      3.83400000
H     -3.96100000     -7.42900000      3.69200000
H     -2.73600000     -6.60700000      3.35300000
O      4.08500000    -10.52100000     11.55500000
H      4.68500000    -10.84600000     10.88300000
H      3.43900000    -11.22000000     11.65600000
O     -8.34200000      0.40900000     -0.37500000
H     -8.55700000     -0.36400000     -0.89800000
H     -9.07400000      0.49500000      0.23600000
O      4.69400000     -7.89200000     -5.58900000
H      3.95600000     -7.51700000     -5.10700000
H      4.87500000     -8.72000000     -5.14300000
O     17.04800000      2.75000000      3.59800000
H     17.15500000      3.53700000      3.06400000
H     16.23400000      2.89700000      4.08000000
O    -15.80400000     -5.20700000     -6.61200000
H    -16.63800000     -4.75100000     -6.71900000
H    -15.26800000     -4.60800000     -6.09200000
O     -0.65900000      0.20000000     -6.04000000
H      0.20500000      0.58900000     -6.17300000
H     -0.92900000     -0.08800000     -6.91200000
O     -2.85000000     -5.60600000     -8.71800000
H     -2.17600000     -5.90800000     -8.10900000
H     -2.64500000     -4.68300000     -8.86300000
O     17.40100000     -1.07200000      2.09600000
H     18.11400000     -0.69000000      1.58400000
H     17.35900000     -1.98300000      1.80400000
O    -15.55100000     -3.30400000     -8.59000000
H    -15.59000000     -3.14700000     -9.53300000
H    -15.12400000     -4.15600000     -8.50700000
O      4.15900000      1.31700000     13.18000000
H      3.85900000      1.52200000     14.06500000
H      5.06200000      1.01900000     13.29600000
O     15.21400000     -4.77900000     -4.49100000
H     15.31900000     -4.72200000     -3.54100000
H     16.00500000     -5.22600000     -4.79300000
O      3.35700000     -7.37100000    -13.57700000
H      3.01800000     -8.15900000    -14.00200000
H      3.81700000     -7.69600000    -12.80300000
O     10.86900000    -12.87700000      5.23900000
H     10.17200000    -12.27700000      4.97400000
H     11.17500000    -13.26500000      4.41900000
O     -4.52100000      8.97800000      1.03700000
H     -5.19500000      8.94800000      1.71600000
H     -4.63300000      9.83600000      0.62600000
O     15.22100000     -2.65800000      3.74200000
H     14.99000000     -2.39900000      4.63400000
H     15.89700000     -2.03400000      3.47900000
O      6.85200000     -2.72100000     -9.72900000
H      7.00700000     -1.78300000     -9.62100000
H      6.29000000     -2.78400000    -10.50100000
O      5.54400000      5.90000000     12.65800000
H      5.78200000      6.81100000     12.48100000
H      5.31700000      5.54100000     11.80100000
O    -16.24600000      4.89000000     -0.75300000
H    -16.86000000      4.16900000     -0.61900000
H    -16.60900000      5.38100000     -1.49000000
O     11.98000000      3.83200000      0.14400000
H     11.76400000      4.39600000      0.88700000
H     11.24100000      3.93200000     -0.45600000
O    -15.24000000      3.22100000     -3.34300000
H    -14.34700000      2.95200000     -3.13000000
H    -15.23800000      4.17100000     -3.22800000
O     -6.04100000     -5.51100000      1.41900000
H     -6.74600000     -4.99700000      1.02300000
H     -6.11700000     -5.33900000      2.35700000
O    -13.61000000     -0.54900000     -9.09700000
H    -13.28300000     -0.69900000     -8.21000000
H    -13.20000000      0.27300000     -9.36700000
O      7.35800000     12.77900000     -4.44500000
H      7.18300000     13.26100000     -5.25300000
H      7.27900000     11.85800000     -4.69300000
O     11.68500000     11.75400000     -2.42900000
H     11.36000000     12.63500000     -2.61700000
H     10.96200000     11.32300000     -1.97500000
O     14.53200000      7.50300000      1.10700000
H     15.34700000      7.98700000      0.97300000
H     13.84200000      8.14300000      0.92900000
O      8.96400000     -2.00800000     13.63600000
H      8.92600000     -1.49700000     14.44500000
H      9.09000000     -2.91100000     13.92800000
O      8.55200000     -4.57300000      8.08100000
H      9.11700000     -5.29400000      7.80400000
H      8.61400000     -3.93300000      7.37100000
O      9.09200000     12.59300000     -7.58100000
H      9.78200000     12.36000000     -8.20100000
H      9.16700000     11.94300000     -6.88300000
O      2.00500000      6.19500000      5.30000000
H      2.27100000      6.47400000      6.17600000
H      1.30200000      6.79900000      5.06000000
O     -0.74200000     -3.51900000     -3.71600000
H     -0.08700000     -2.91600000     -4.06600000
H     -0.68900000     -3.40500000     -2.76700000
O     -2.47200000     -5.64200000     -4.24600000
H     -1.85100000     -4.93400000     -4.08000000
H     -3.24300000     -5.41200000     -3.72700000
O     -4.34900000     16.34700000     -3.38600000
H     -5.04200000     15.73300000     -3.14300000
H     -3.93800000     16.58600000     -2.55500000
O      4.13900000      2.67800000     -2.27800000
H      4.91300000      2.31800000     -1.84500000
H      3.93300000      3.47000000     -1.78200000
O     -4.75800000    -10.35000000     -9.84500000
H     -3.84100000    -10.55700000     -9.66400000
H     -4.81400000     -9.40000000     -9.74400000
O     -2.72900000     -0.04000000      7.34000000
H     -2.48000000     -0.80300000      7.86200000
H     -2.65700000      0.69800000      7.94500000
O    -10.07900000    -12.06000000     -0.16400000
H     -9.47800000    -11.31800000     -0.09800000
H    -10.87100000    -11.69200000     -0.55600000
O     -5.14100000     10.43300000     -2.68100000
H     -4.20700000     10.32800000     -2.86200000
H     -5.17300000     10.83800000     -1.81400000
O      1.62400000     10.88900000      0.88000000
H      1.39600000     11.38900000      1.66400000
H      0.98000000     10.18100000      0.85200000
O      4.73000000     -1.41400000     10.70600000
H      4.09600000     -1.62700000     11.39100000
H      5.38400000     -2.11100000     10.76000000
O     -2.63100000      6.82100000     -4.94300000
H     -3.39400000      7.24200000     -4.54600000
H     -2.16800000      6.42100000     -4.20600000
O     -9.13700000     -0.17100000     -3.50700000
H     -9.01100000      0.48600000     -4.19200000
H     -8.25000000     -0.43200000     -3.26000000
O      4.61700000    -15.90500000     -8.75400000
H      4.01500000    -15.16400000     -8.68100000
H      4.56700000    -16.16400000     -9.67400000
O      4.06600000      8.92300000      5.64000000
H      4.92800000      8.50700000      5.63000000
H      3.49700000      8.30600000      5.17800000
O     12.52700000      9.35800000     -7.54800000
H     12.57900000      9.40800000     -8.50300000
H     11.89200000     10.03300000     -7.30800000
O     -2.58600000     -0.49200000    -11.43400000
H     -3.18900000     -0.05000000    -12.03200000
H     -2.32600000     -1.28700000    -11.90100000
O     11.37500000     -1.58100000     -1.20500000
H     11.09700000     -0.69000000     -1.41700000
H     11.31100000     -2.05600000     -2.03300000
O     -9.78800000     -4.68100000      6.41600000
H     -9.07200000     -5.07600000      5.91900000
H    -10.16000000     -4.02700000      5.82400000
O     -9.47700000     -4.72900000     -1.91200000
H    -10.07600000     -4.07000000     -2.26300000
H     -8.99900000     -5.05000000     -2.67600000
O     -1.72300000     -0.19800000     -8.93900000
H     -2.43200000      0.42900000     -8.79400000
H     -1.68100000     -0.29500000     -9.89000000
O     -7.29100000     -5.95800000      5.61200000
H     -7.00600000     -5.14800000      5.18800000
H     -6.77000000     -6.00500000      6.41300000
O     14.74400000      0.11900000      8.51300000
H     14.94100000      0.17700000      9.44800000
H     13.86400000      0.48600000      8.43100000
O     12.58800000     -6.92700000      9.48000000
H     13.39100000     -7.44300000      9.41200000
H     12.81000000     -6.08500000      9.08200000
O      7.70200000     10.39400000      6.27400000
H      8.55700000     10.02400000      6.49400000
H      7.73600000     11.28900000      6.61100000
O     -0.28000000     13.92900000      8.37900000
H     -0.15300000     14.81200000      8.72700000
H      0.25300000     13.90600000      7.58400000
O      8.01200000      5.63500000      9.65700000
H      7.15400000      5.25100000      9.83800000
H      8.21000000      6.15600000     10.43600000
O     16.93400000      3.04300000     -1.12500000
H     16.19900000      3.61000000     -0.89300000
H     17.62400000      3.27900000     -0.50500000
O     -4.22900000      3.74600000      5.78000000
H     -3.48600000      3.48900000      5.23400000
H     -3.89900000      3.68600000      6.67600000
O    -10.42100000     -2.57000000     -8.66000000
H     -9.81500000     -1.93300000     -8.28000000
H    -10.57200000     -2.25300000     -9.55100000
O      5.26200000     -3.66400000      5.62400000
H      4.38800000     -3.62300000      6.01200000
H      5.69900000     -2.87000000      5.93300000
O    -15.42700000      0.02100000      6.94300000
H    -14.52900000     -0.17000000      7.21300000
H    -15.95400000     -0.15300000      7.72300000
O     -7.94700000      0.10500000    -10.02500000
H     -8.30600000      0.17700000     -9.14100000
H     -8.58500000      0.55400000    -10.58000000
O     -5.18900000      3.11200000    -12.09400000
H     -5.61200000      3.93100000    -12.35400000
H     -5.21600000      2.56900000    -12.88100000
O    -14.27500000     -5.23700000      8.50800000
H    -14.49500000     -4.79700000      9.32900000
H    -14.05500000     -6.13200000      8.76700000
O      5.55000000      3.76600000      6.21200000
H      5.46800000      4.56900000      6.72600000
H      4.77100000      3.75700000      5.65600000
O    -16.30900000     -2.26800000     -5.50300000
H    -15.50900000     -2.47800000     -5.02100000
H    -16.00700000     -1.77600000     -6.26700000
O     13.95900000    -10.04500000     -0.77200000
H     14.40200000    -10.83800000     -0.47200000
H     13.03000000    -10.27300000     -0.76700000
O     -1.11400000      5.36100000    -10.54300000
H     -1.54400000      4.52900000    -10.74000000
H     -1.76900000      5.86000000    -10.05400000
O     -4.49100000      0.69200000     -0.44100000
H     -4.67900000      1.04100000      0.43000000
H     -3.79700000      1.25800000     -0.78100000
O      1.85700000      1.16200000     -6.60100000
H      2.47800000      1.17900000     -5.87300000
H      1.95300000      2.01800000     -7.01800000
O     -5.65800000    -13.17600000     -9.83000000
H     -5.46200000    -12.31500000     -9.46200000
H     -5.01100000    -13.29200000    -10.52600000
O      7.93600000      7.93200000     -0.82400000
H      8.43400000      8.44800000     -1.45800000
H      7.96500000      8.45000000     -0.01900000
O     -5.18100000     14.75100000      3.33800000
H     -4.45100000     14.13400000      3.28300000
H     -4.76600000     15.60300000      3.47300000
O     -6.47000000      1.48200000     11.41700000
H     -6.45300000      2.26200000     11.97300000
H     -7.37900000      1.18600000     11.44800000
O      9.27600000      6.71700000     12.39800000
H      9.27900000      7.07700000     13.28500000
H      9.47700000      7.46500000     11.83500000
O     15.23600000      0.61000000      0.87500000
H     14.64500000     -0.14100000      0.82100000
H     16.04400000      0.25300000      1.24300000
O    -13.22300000    -13.39300000     -0.74000000
H    -12.88200000    -12.54400000     -1.02100000
H    -14.00200000    -13.52800000     -1.27800000
O      5.00400000      2.60600000    -11.91500000
H      5.32000000      1.87300000    -12.44400000
H      5.79100000      3.11400000    -11.71600000
O     -8.07900000     14.90800000      2.39100000
H     -8.56700000     14.14000000      2.69000000
H     -7.19700000     14.78300000      2.74300000
O    -11.68100000      8.13100000     -0.16300000
H    -11.67300000      8.76000000      0.55900000
H    -10.99900000      8.44300000     -0.75900000
O     -8.60900000    -14.18400000     -2.93100000
H     -9.11100000    -13.72400000     -3.60300000
H     -8.63000000    -15.10200000     -3.20300000
O      8.57800000     15.38700000      1.30200000
H      9.00700000     14.55700000      1.09400000
H      8.81400000     15.96700000      0.57800000
O     10.32800000     -6.93000000      7.50900000
H     10.61900000     -7.19100000      6.63500000
H     11.13100000     -6.89800000      8.03000000
O    -15.77600000     -6.20600000     -2.49400000
H    -16.39700000     -6.62400000     -3.09000000
H    -16.21200000     -5.40000000     -2.22000000
O      5.23200000    -14.34900000      2.74000000
H      4.90200000    -13.97600000      1.92200000
H      5.36700000    -15.27600000      2.54300000
O     -4.84500000    -10.77900000     -0.97700000
H     -4.49400000     -9.91100000     -1.17300000
H     -5.02200000    -11.16600000     -1.83500000
O      3.91800000     -1.79600000     -4.30600000
H      4.19100000     -2.00100000     -5.20100000
H      3.60100000     -2.62800000     -3.95600000
O     -2.86100000      5.83600000    -16.79500000
H     -2.55300000      4.99700000    -16.45100000
H     -3.74700000      5.92700000    -16.44600000
O     -3.47300000      5.94000000     13.94900000
H     -3.39200000      5.96500000     12.99500000
H     -3.74100000      6.82700000     14.18900000
O      0.62400000      2.16200000      4.76300000
H      0.88000000      2.07600000      5.68200000
H      1.07500000      1.44200000      4.32100000
O     -2.61200000      1.30000000     10.80100000
H     -3.41600000      1.18400000     10.29500000
H     -2.06800000      1.87200000     10.26000000
O     17.86800000      0.49800000     -1.87100000
H     17.09800000      0.00600000     -2.15500000
H     17.51800000      1.33500000     -1.56500000
O    -10.59500000      3.03500000     -0.04000000
H    -10.17000000      3.55900000     -0.71900000
H    -11.48000000      2.88300000     -0.37300000
O    -10.60700000     -0.64500000      0.60300000
H    -10.93300000     -1.50800000      0.85700000
H    -10.96200000     -0.05100000      1.26400000
O     12.59800000      2.15400000     -4.47600000
H     13.08000000      1.36400000     -4.72100000
H     12.65700000      2.71900000     -5.24600000
O     -7.49000000     14.54700000     -2.73600000
H     -7.53200000     15.33400000     -2.19400000
H     -7.12000000     14.84700000     -3.56600000
O      6.37900000     -2.34600000      0.26600000
H      7.27700000     -2.02100000      0.33400000
H      6.05800000     -2.35400000      1.16700000
O    -16.35400000      2.62700000      5.90600000
H    -15.99300000      3.24900000      6.53800000
H    -15.78900000      1.85800000      5.97800000
O     -9.04000000     -8.92400000     -3.78200000
H     -9.10300000     -8.69600000     -4.70900000
H     -9.80200000     -9.48100000     -3.62100000
O     -4.07000000     -3.03100000      2.24300000
H     -4.62800000     -2.57600000      1.61200000
H     -3.69800000     -2.33200000      2.78100000
O      3.26000000     -8.79400000    -11.12900000
H      3.66000000     -8.60700000    -10.28000000
H      2.72200000     -9.57100000    -10.97500000
O      6.80900000     -5.24900000    -13.38200000
H      6.21900000     -5.80800000    -13.88700000
H      7.08900000     -5.79600000    -12.64900000
O      6.65800000     -0.02600000     -9.78600000
H      6.52700000     -0.02600000     -8.83800000
H      6.06000000      0.64600000    -10.11200000
O      9.60900000     -9.24800000     -1.95200000
H     10.14400000     -8.53600000     -2.30400000
H     10.01800000     -9.46300000     -1.11400000
O      5.13700000     -4.86100000     -8.67500000
H      5.16000000     -5.43000000     -7.90600000
H      6.01600000     -4.92600000     -9.04700000
O    -10.79300000      0.85300000     -6.15500000
H    -11.41600000      1.06500000     -6.85000000
H    -10.89200000      1.56200000     -5.52000000
O      3.49700000     -5.94100000     -1.77100000
H      3.64600000     -6.47200000     -0.98900000
H      4.15700000     -5.24800000     -1.71900000
O     -6.32700000     -2.16400000    -10.07900000
H     -7.04800000     -1.54900000    -10.21500000
H     -5.62600000     -1.63200000     -9.70300000
O      0.76600000     -2.21900000     15.66700000
H      0.37800000     -2.62200000     16.44300000
H      1.65100000     -1.97700000     15.94000000
O     -0.03000000     10.04600000    -13.94800000
H     -0.05100000     10.73600000    -14.61200000
H      0.90000000      9.93700000    -13.74600000
O      9.50400000     -2.29400000      0.97400000
H      9.95800000     -2.31700000      1.81700000
H     10.18000000     -2.04100000      0.34500000
O      2.09900000      6.99000000    -15.52200000
H      2.44900000      6.60100000    -16.32300000
H      1.15200000      6.86600000    -15.58900000
O     13.39200000     -2.12500000     -4.54400000
H     13.65100000     -2.89500000     -4.03700000
H     12.45100000     -2.04000000     -4.38600000
O      8.84300000      2.30800000      2.26000000
H      8.37500000      2.98100000      2.75500000
H      9.64300000      2.15400000      2.76200000
O     -9.12300000     -1.87000000      8.97600000
H     -9.39200000     -1.48000000      8.14500000
H     -9.75200000     -2.57500000      9.12600000
O    -11.97900000      5.86900000      6.71600000
H    -11.79200000      5.00100000      7.07300000
H    -12.35800000      6.35300000      7.45000000
O     11.06000000      6.66300000     -1.82600000
H     10.41800000      6.60700000     -1.11800000
H     10.93600000      5.85700000     -2.32600000
O      4.62000000     -4.56400000      1.32700000
H      3.87200000     -4.94900000      1.78500000
H      4.41500000     -3.63100000      1.27600000
O     -1.74000000    -10.10000000    -15.04400000
H     -0.93700000    -10.51800000    -14.73300000
H     -1.98500000     -9.49900000    -14.34000000
O      2.94500000    -14.99900000     -5.00600000
H      3.60200000    -15.57300000     -5.40000000
H      2.11100000    -15.31900000     -5.34800000
O     -6.68300000      5.09800000      5.77400000
H     -5.97800000      4.49000000      5.99800000
H     -7.25900000      5.08800000      6.53900000
O     -8.56400000     -0.18100000    -16.27200000
H     -9.06400000      0.24600000    -15.57600000
H     -7.77200000      0.34900000    -16.35700000
O      4.43500000     13.97600000      5.91200000
H      4.22500000     13.84100000      6.83600000
H      4.69600000     13.11100000      5.59700000
O      3.61800000     -9.47200000     -1.96800000
H      3.91000000     -9.85000000     -2.79800000
H      4.42700000     -9.27400000     -1.49700000
O      9.61600000      9.95000000      2.55300000
H      9.05300000     10.08100000      3.31600000
H      9.11000000     10.30000000      1.81900000
O     -5.06100000     12.60200000    -12.13600000
H     -5.46100000     11.81300000    -11.77000000
H     -4.33400000     12.79800000    -11.54500000
O      6.55000000     -8.26400000     -3.02600000
H      6.91800000     -8.24200000     -3.91000000
H      7.09900000     -7.66200000     -2.52400000
O      5.16700000     -6.41700000    -15.69300000
H      4.49000000     -6.44200000    -15.01600000
H      4.71200000     -6.10500000    -16.47500000
O     11.51200000      4.14400000    -11.88000000
H     10.61600000      4.25500000    -12.19900000
H     11.95300000      3.65200000    -12.57200000
O     -1.30500000     12.70200000    -10.26900000
H     -2.16500000     12.55300000     -9.87400000
H     -1.46300000     13.35800000    -10.94700000
O      6.54900000     15.80000000      6.66800000
H      5.71300000     15.43200000      6.38000000
H      7.19700000     15.41000000      6.08100000
O     11.99000000      8.40600000      4.83300000
H     12.25300000      7.67200000      4.27800000
H     12.63800000      9.08700000      4.65400000
O     -7.77600000    -11.22600000     -4.92400000
H     -8.53600000    -11.80200000     -5.00700000
H     -8.11100000    -10.45000000     -4.47300000
O      5.19500000     -3.87600000     -1.92900000
H      5.63600000     -3.50700000     -2.69400000
H      5.57800000     -3.41300000     -1.18400000
O     -1.92200000     -7.57200000     -5.96000000
H     -0.98300000     -7.46300000     -5.81000000
H     -2.32700000     -6.85300000     -5.47700000
O     -9.52600000     -9.49600000    -11.68000000
H     -9.03500000     -8.68000000    -11.77000000
H     -9.31600000     -9.99100000    -12.47200000
O      2.32900000     15.69300000      1.55500000
H      2.23100000     16.64300000      1.61600000
H      2.62000000     15.54000000      0.65600000
O     -8.36300000      6.32700000    -10.62300000
H     -8.19400000      6.42800000     -9.68600000
H     -9.28300000      6.57000000    -10.72800000
O      6.36200000    -13.00300000     -3.04500000
H      5.66400000    -13.20700000     -2.42400000
H      6.95300000    -12.42600000     -2.56100000
O     -6.68700000      1.95600000     -4.77800000
H     -6.11600000      1.42100000     -4.22600000
H     -6.08700000      2.50100000     -5.28700000
O     14.37500000     -7.67000000      0.59300000
H     14.21600000     -8.46700000      0.08900000
H     14.21300000     -6.95800000     -0.02600000
O      2.39700000      2.59500000     15.21500000
H      2.45000000      3.10200000     14.40400000
H      1.50600000      2.24500000     15.21900000
O     12.27200000      0.88900000      8.09300000
H     11.74800000      0.77900000      8.88600000
H     11.63300000      1.08600000      7.40800000
O    -12.39900000     -6.62600000      5.89700000
H    -12.04000000     -7.51100000      5.82400000
H    -11.68200000     -6.10600000      6.26100000
O      0.59600000     10.97200000    -11.17600000
H      0.14900000     10.53800000    -11.90200000
H     -0.06400000     11.55900000    -10.80600000
O    -13.76000000     -2.98900000    -11.06300000
H    -13.80200000     -2.36900000    -10.33400000
H    -13.32400000     -3.75800000    -10.69700000
O     -5.16300000     -2.19600000     -4.58800000
H     -5.62900000     -1.60700000     -3.99400000
H     -5.15800000     -1.73400000     -5.42700000
O     -7.64000000      6.51700000      8.33300000
H     -6.85800000      7.05800000      8.22400000
H     -8.27500000      7.09600000      8.75500000
O      1.47500000     -9.10600000     11.91600000
H      1.25200000     -8.17600000     11.87400000
H      2.19400000     -9.20800000     11.29200000
O     -1.10300000     15.72000000     -1.73800000
H     -0.81800000     15.64200000     -0.82700000
H     -1.84600000     16.32300000     -1.70500000
O      6.26100000      6.81800000     -2.65700000
H      6.79900000      6.06200000     -2.89400000
H      6.78800000      7.29500000     -2.01600000
O      7.16300000      4.55500000    -12.90900000
H      7.22500000      5.44100000    -13.26500000
H      7.58200000      4.61200000    -12.05000000
O     11.07700000     -7.89000000     -9.19400000
H     10.92400000     -7.45700000    -10.03300000
H     12.01400000     -7.78100000     -9.03500000
O    -10.48800000      7.23200000      4.57300000
H    -10.62500000      6.86100000      3.70100000
H    -10.90800000      6.60900000      5.16600000
O      8.04700000     -0.19000000      1.47100000
H      8.64700000     -0.92400000      1.34000000
H      8.61700000      0.55100000      1.67800000
O      0.73500000     11.70600000      6.35000000
H      0.74500000     12.62200000      6.07100000
H      0.20000000     11.26100000      5.69300000
O     -2.57100000     12.91800000      7.04400000
H     -1.70900000     13.20500000      7.34500000
H     -3.19000000     13.40600000      7.58800000
O      5.95800000      8.99300000    -13.70200000
H      6.38600000      9.84900000    -13.69600000
H      5.42700000      8.99600000    -14.49900000
O      6.73000000      3.58300000     -0.90700000
H      5.97000000      4.13300000     -0.71700000
H      6.47900000      2.71200000     -0.60000000
O     13.87500000      4.92000000     -2.24200000
H     14.70900000      5.18400000     -1.85200000
H     13.22600000      5.10100000     -1.56200000
O    -10.89100000     -1.89800000      4.49200000
H    -11.23400000     -1.24800000      3.87800000
H    -10.88600000     -2.71600000      3.99500000
O      5.77600000     15.66600000      1.55400000
H      6.72500000     15.68100000      1.42700000
H      5.42000000     15.50700000      0.68000000
O     12.96700000     -4.81900000      5.38800000
H     12.93100000     -4.77300000      6.34400000
H     13.89800000     -4.92000000      5.18900000
O     -4.87700000      7.09200000    -13.67300000
H     -3.99600000      7.45500000    -13.58300000
H     -5.37000000      7.47900000    -12.94900000
O     -2.68600000     13.30100000     -2.10500000
H     -1.83200000     13.67500000     -1.88500000
H     -2.50700000     12.71300000     -2.83900000
O     11.21200000      7.43900000      7.29500000
H     11.45900000      7.80900000      6.44700000
H     10.35600000      7.04000000      7.14200000
O     -1.94100000      5.21700000     10.17200000
H     -1.92500000      5.02300000      9.23500000
H     -1.31400000      4.60400000     10.55500000
O     10.18900000      3.23600000     -3.96100000
H     11.03000000      2.78000000     -3.97500000
H     10.38200000      4.10700000     -4.30800000
O    -11.52300000     -5.80000000     12.43500000
H    -11.29800000     -6.37900000     13.16400000
H    -10.98600000     -6.11200000     11.70700000
O      2.24600000     10.82900000     -6.15400000
H      2.53700000     10.38200000     -5.35900000
H      2.24100000     10.14500000     -6.82400000
O    -10.63100000     -5.34600000     -8.98300000
H     -9.76300000     -5.70900000     -9.16000000
H    -10.51900000     -4.40000000     -9.08200000
O     -1.88400000     14.32400000      3.05900000
H     -2.11300000     15.21900000      3.30700000
H     -2.27700000     13.77900000      3.74100000
O      8.29400000    -15.04800000      2.96300000
H      7.74300000    -15.36500000      2.24700000
H      9.17200000    -15.35800000      2.74500000
O      5.17300000     16.98600000      3.82300000
H      5.21300000     16.54200000      2.97600000
H      6.04600000     16.87000000      4.19600000
O      3.34600000     -0.89700000    -12.07500000
H      3.81000000     -0.71700000    -12.89300000
H      3.49200000     -1.83000000    -11.91800000
O     -5.89000000      8.31600000     11.44900000
H     -6.77700000      8.29000000     11.80900000
H     -5.72100000      7.41900000     11.16300000
O     15.69400000      2.09000000     -6.50700000
H     15.15100000      2.83900000     -6.75600000
H     15.11700000      1.54200000     -5.97500000
O      6.16400000    -16.26700000     -0.59100000
H      5.53200000    -15.84100000     -1.17000000
H      5.66700000    -16.46800000      0.20100000
O      4.71600000    -10.74200000      2.17400000
H      4.39500000    -10.14000000      2.84600000
H      4.00800000    -11.37500000      2.06100000
O     -8.49000000      7.45300000     -8.10300000
H     -9.39700000      7.75800000     -8.12500000
H     -8.01000000      8.16000000     -7.67200000
O    -10.19300000    -12.36800000     -4.44000000
H    -10.83900000    -12.52700000     -5.12800000
H    -10.71500000    -12.21000000     -3.65300000
O     10.50300000      5.32400000      2.40700000
H      9.93900000      5.07000000      3.13800000
H      9.89600000      5.59900000      1.72000000
O    -14.68800000      0.94500000     -0.29700000
H    -14.58200000      0.42400000     -1.09300000
H    -14.03900000      0.59000000      0.31000000
O     -1.30300000     -9.31500000      3.34000000
H     -1.13300000     -9.18800000      2.40700000
H     -1.92300000     -8.62100000      3.56700000
O      0.90800000    -12.09800000     10.80700000
H      0.94600000    -11.31200000     10.26200000
H      0.53300000    -11.79800000     11.63500000
O    -12.61900000     -3.24800000     10.67200000
H    -13.10900000     -3.58500000     11.42200000
H    -12.24500000     -4.02700000     10.26000000
O     -4.39600000    -16.45000000      0.17800000
H     -4.38500000    -16.46900000      1.13500000
H     -5.24400000    -16.82500000     -0.05900000
O    -10.91000000     -8.90200000     -1.21300000
H    -10.00000000     -8.76000000     -0.95300000
H    -11.15000000     -8.10600000     -1.68800000
O     -4.19000000      3.46100000      8.55200000
H     -4.56700000      2.69800000      8.99000000
H     -3.24400000      3.32200000      8.60100000
O     10.35700000    -10.34200000     -7.57900000
H     10.93900000    -10.01900000     -6.89100000
H     10.18900000     -9.57800000     -8.13000000
O    -13.75000000      5.17400000      2.44600000
H    -14.66300000      5.35000000      2.67500000
H    -13.80000000      4.63300000      1.65800000
O      2.66700000     -5.30400000      3.28800000
H      3.00200000     -5.69200000      4.09600000
H      2.75000000     -4.36000000      3.42300000
O     -7.53500000    -10.04500000      0.16000000
H     -7.30300000     -9.11700000      0.12300000
H     -6.69600000    -10.50400000      0.10400000
O      0.39000000      7.81400000     -9.83900000
H      0.28200000      6.99300000     -9.35900000
H      0.61300000      7.54300000    -10.72900000
O    -16.14700000      6.92900000      0.97300000
H    -16.23600000      6.00300000      0.75000000
H    -15.53000000      7.27300000      0.32600000
O     -6.63500000     15.74600000     -5.07700000
H     -5.83200000     15.22900000     -5.01000000
H     -7.06400000     15.41900000     -5.86700000
O    -10.56000000     12.83800000     -2.21900000
H    -10.57400000     13.76700000     -2.45200000
H    -11.48300000     12.59800000     -2.13900000
O     11.82300000     -1.79300000      3.47300000
H     12.60000000     -2.32100000      3.65500000
H     11.16500000     -2.11700000      4.08800000
O    -18.33300000     -2.47900000      1.42200000
H    -18.19600000     -3.34500000      1.80400000
H    -17.57200000     -2.34300000      0.85800000
O     10.95900000      3.27800000      6.33800000
H     11.79600000      3.54300000      5.95700000
H     10.95600000      3.67300000      7.21000000
O     -0.22400000      8.01200000      9.94800000
H     -0.03700000      8.85900000     10.35300000
H     -1.16400000      7.88800000     10.07800000
O     -0.38600000      1.89900000     15.21700000
H     -0.63400000      2.36400000     16.01600000
H     -1.21600000      1.73700000     14.76800000
O      3.46500000     15.74800000     -0.88200000
H      3.83200000     16.56700000     -1.21500000
H      3.41000000     15.18100000     -1.65100000
O      2.19100000      6.33600000     11.32400000
H      1.53000000      6.83400000     10.84200000
H      2.65300000      6.99300000     11.84500000
O      3.78200000      1.00800000    -10.16600000
H      4.20400000      1.66000000    -10.72400000
H      3.59200000      0.27600000    -10.75300000
O      2.56600000     -7.01600000      0.79100000
H      2.44000000     -6.63600000      1.66100000
H      1.93900000     -7.73800000      0.75200000
O     -1.47200000    -12.82700000    -12.52300000
H     -1.24700000    -13.02100000    -13.43400000
H     -0.84900000    -13.34000000    -12.00900000
O      2.17100000     10.51800000      8.48900000
H      2.10500000     11.41700000      8.81100000
H      1.67900000     10.52100000      7.66700000
O     -6.83100000     11.33100000      6.39100000
H     -6.05900000     10.81600000      6.15600000
H     -7.05000000     11.04300000      7.27700000
O     -5.36300000     -1.57200000      8.41000000
H     -6.04800000     -2.15500000      8.73800000
H     -5.40400000     -1.66600000      7.45800000
O    -13.12800000    -13.38600000      2.19500000
H    -13.26500000    -13.13400000      1.28200000
H    -12.53900000    -12.71600000      2.54300000
O    -17.72600000     -1.46700000     -2.94800000
H    -17.47700000     -0.57800000     -2.69600000
H    -17.36100000     -1.57800000     -3.82600000
O    -10.80900000    -11.39500000      2.85200000
H    -10.14000000    -11.14500000      2.21500000
H    -10.34100000    -11.43700000      3.68600000
O     -5.46600000     -4.50900000     -8.56400000
H     -4.74100000     -5.00200000     -8.94900000
H     -6.08600000     -4.39300000     -9.28300000
O     -6.72800000     16.52600000     -1.06600000
H     -7.59700000     16.52000000     -0.66500000
H     -6.15600000     16.13700000     -0.40400000
O      8.65900000      0.22800000      5.43100000
H      8.67200000     -0.68200000      5.13200000
H      9.22500000      0.69100000      4.81400000
O     -0.52500000      6.86800000      4.03100000
H     -0.71300000      5.93500000      4.13900000
H     -1.26200000      7.20400000      3.52200000
O     -4.65200000      3.27900000    -17.05200000
H     -4.38900000      2.85700000    -16.23500000
H     -5.59000000      3.44100000    -16.94700000
O      5.25600000     -1.72200000     14.77000000
H      5.14700000     -2.44700000     14.15300000
H      4.36200000     -1.46400000     14.99400000
O    -17.15300000     -0.68600000      4.75400000
H    -16.47200000     -0.33800000      5.32800000
H    -17.35200000     -1.55000000      5.11500000
O    -10.62900000     -4.50400000      3.66100000
H    -10.66600000     -5.45800000      3.73200000
H    -10.96400000     -4.31600000      2.78400000
O    -16.44800000      4.05600000      2.70500000
H    -17.39900000      4.00800000      2.80600000
H    -16.14900000      3.15400000      2.81900000
O     -0.61700000      9.40400000     -4.82300000
H     -1.54500000      9.18900000     -4.92400000
H     -0.43800000     10.02400000     -5.53000000
O      8.79800000    -11.15300000      4.37000000
H      8.50400000    -10.47100000      4.97300000
H      8.10800000    -11.81600000      4.40300000
O     -6.70200000      2.46300000      0.31800000
H     -6.60200000      2.82700000     -0.56200000
H     -7.26600000      1.69900000      0.19900000
O      6.86300000     -5.85900000      4.51400000
H      6.79200000     -5.78100000      3.56200000
H      6.37300000     -5.11000000      4.85300000
O     -1.08300000      9.70100000     -8.30100000
H     -1.12800000     10.64600000     -8.15100000
H     -0.25900000      9.57300000     -8.77100000
O     12.14600000     10.41500000      1.67600000
H     11.24500000     10.23600000      1.94400000
H     12.61400000     10.56900000      2.49600000
O     -8.73100000     14.82600000     -6.90000000
H     -8.01000000     14.54800000     -7.46400000
H     -8.72900000     14.19500000     -6.18000000
O      7.76400000     -1.20800000     -7.14400000
H      8.52900000     -1.02500000     -7.68900000
H      7.98600000     -2.01800000     -6.68400000
O     14.50000000      0.26100000     -4.73000000
H     14.32400000     -0.67800000     -4.66700000
H     14.90000000      0.48600000     -3.89100000
O      8.36300000     -4.91600000     -8.88900000
H      8.01800000     -4.03000000     -8.99600000
H      9.30600000     -4.79400000     -8.77300000
O    -10.46900000     -2.22900000     -5.19900000
H    -10.01800000     -1.50800000     -4.76000000
H    -10.01300000     -2.32400000     -6.03400000
O     16.58600000      5.77200000     -1.09700000
H     17.32000000      5.17800000     -0.93700000
H     16.97800000      6.64500000     -1.08400000
O      7.60400000     -9.19700000     12.19100000
H      8.26500000     -8.99300000     12.85300000
H      8.07600000     -9.70000000     11.52800000
O    -10.42900000     -4.55300000      9.09700000
H    -10.26300000     -5.40300000      9.50600000
H    -10.46000000     -4.74100000      8.15900000
O      0.58300000     -5.72300000     -1.94800000
H      1.52000000     -5.85600000     -1.80500000
H      0.29400000     -6.51800000     -2.39600000
O    -12.86000000     -3.64400000     -7.53600000
H    -12.23000000     -3.35700000     -8.19700000
H    -12.64100000     -4.56200000     -7.37800000
O      6.11500000      1.40700000      3.06800000
H      6.99900000      1.09000000      2.87800000
H      6.18300000      2.35900000      3.00100000
O     13.20800000      6.57600000      3.27000000
H     12.56300000      5.98200000      2.88400000
H     13.72700000      6.88200000      2.52600000
O     -3.01300000    -15.21200000      9.89600000
H     -3.34300000    -15.46800000      9.03500000
H     -2.15100000    -14.83400000      9.71900000
O     -2.28400000    -15.77400000      5.31800000
H     -2.81600000    -16.11400000      6.03700000
H     -1.46300000    -15.50900000      5.73200000
O    -10.98000000     11.99300000     -8.24600000
H    -11.77300000     11.46100000     -8.30600000
H    -10.30200000     11.38100000     -7.95600000
O     12.25400000     -3.78700000     11.44600000
H     11.38500000     -3.47600000     11.19400000
H     12.82200000     -3.52400000     10.72100000
O     -1.41300000     -8.12500000      0.67000000
H     -0.68000000     -8.10000000      0.05400000
H     -2.06200000     -7.53000000      0.29400000
O      3.61700000     -8.88800000      4.10500000
H      4.49200000     -8.96800000      4.48600000
H      3.27100000     -8.07300000      4.46700000
O    -14.03100000     -9.83500000      0.88500000
H    -13.34000000    -10.24200000      0.36100000
H    -14.82800000    -10.30200000      0.63300000
O      4.84000000     10.88200000    -11.32700000
H      5.18800000      9.99300000    -11.25200000
H      5.61600000     11.43700000    -11.40600000
O      9.70700000      8.51600000     -5.04300000
H     10.13200000      9.31800000     -5.34700000
H      9.10200000      8.28300000     -5.74700000
O     -4.06800000     13.96000000      0.45400000
H     -3.39800000     13.99200000      1.13800000
H     -3.57500000     13.98300000     -0.36600000
O      7.02900000      1.64900000      7.49400000
H      7.61200000      1.26300000      6.84100000
H      6.56500000      2.34100000      7.02200000
O      8.62800000     -8.09200000     -4.98100000
H      8.86700000     -7.33100000     -4.45200000
H      9.29800000     -8.74500000     -4.77700000
O     13.04200000     -4.73200000      8.15300000
H     12.81600000     -3.89000000      8.54900000
H     13.98200000     -4.67000000      7.98100000
O    -12.04500000     -6.10600000     -6.49300000
H    -12.69100000     -6.69700000     -6.87900000
H    -11.46600000     -5.87500000     -7.21900000
O     -7.46700000    -12.57900000      9.06700000
H     -6.85800000    -12.68800000      8.33700000
H     -6.90600000    -12.39400000      9.82100000
O      0.71700000     -6.79400000     -5.89400000
H      1.14700000     -6.00700000     -6.23000000
H      1.25900000     -7.06500000     -5.15300000
O     -5.93300000      5.66900000      2.61400000
H     -5.59500000      6.36900000      3.17300000
H     -5.19000000      5.42400000      2.06200000
O     10.84000000     -6.53700000     11.31900000
H     10.49100000     -5.65800000     11.17100000
H     11.33100000     -6.73700000     10.52300000
O      6.51600000    -13.68500000     -7.01100000
H      6.68000000    -12.77400000     -7.25600000
H      6.99100000    -14.19800000     -7.66400000
O     -0.17800000    -18.13000000      4.05800000
H     -0.11000000    -17.17500000      4.04300000
H      0.72700000    -18.43300000      4.13800000
O      9.80600000     -3.13600000     10.39500000
H      9.42800000     -2.25700000     10.39700000
H      9.43700000     -3.55400000      9.61700000
O     14.73600000     -1.63900000      6.38600000
H     14.44100000     -2.32200000      6.98700000
H     14.68800000     -0.83200000      6.89800000
O    -16.05600000     -0.01900000     -7.81100000
H    -16.44200000      0.34700000     -8.60600000
H    -15.19100000     -0.32700000     -8.08400000
O      8.33700000    -14.61600000     -4.18600000
H      7.59400000    -14.04700000     -3.98700000
H      8.43300000    -14.56200000     -5.13700000
O    -14.22700000     -7.55100000      3.63400000
H    -13.78800000     -8.38700000      3.47700000
H    -13.61800000     -7.06000000      4.18500000
O      3.77700000     -5.37600000      7.69700000
H      3.88700000     -5.34400000      6.74700000
H      4.66200000     -5.51200000      8.03600000
O     11.73000000      1.88100000     -7.48000000
H     12.32000000      2.51100000     -7.89400000
H     11.72000000      1.13400000     -8.07900000
O      4.49700000     13.12800000      8.50500000
H      4.85900000     12.25900000      8.67800000
H      3.69500000     13.16100000      9.02700000
O      2.67100000     10.89000000     -3.03100000
H      3.34700000     11.18400000     -2.42000000
H      2.67000000      9.93700000     -2.94600000
O    -13.51100000     -1.06000000     -6.20400000
H    -12.63400000     -1.02300000     -5.82300000
H    -13.63900000     -1.98300000     -6.42100000
O    -17.15900000      1.21800000     -2.25500000
H    -16.71200000      1.87700000     -2.78700000
H    -16.78000000      1.31800000     -1.38200000
O    -11.48300000     -8.82200000      8.21100000
H    -11.97900000     -9.10600000      7.44200000
H    -10.58500000     -8.72400000      7.89400000
O      2.18400000    -14.65600000     10.85000000
H      2.98800000    -14.73300000     10.33700000
H      1.85800000    -13.77700000     10.65200000
O      5.66000000     -7.77900000      6.29800000
H      5.46300000     -7.13000000      6.97400000
H      6.19800000     -7.30600000      5.66300000
O     -7.77100000      3.74700000      3.54000000
H     -7.86900000      4.36400000      4.26500000
H     -7.18400000      4.18900000      2.92700000
O      5.64700000      4.12400000      2.29800000
H      6.36400000      4.57300000      2.74500000
H      4.90300000      4.20900000      2.89400000
O     -8.33000000     10.40200000      8.64000000
H     -8.78500000     10.07400000      7.86400000
H     -9.02000000     10.50600000      9.29500000
O    -12.53300000      3.36300000      9.66200000
H    -11.95900000      2.72100000      9.24400000
H    -11.93500000      3.96800000     10.10200000
O      2.45600000     14.43900000      4.08700000
H      3.21700000     14.59300000      4.64700000
H      2.68200000     14.85800000      3.25600000
O      6.21900000     -6.22900000      8.52800000
H      6.82600000     -6.93700000      8.74600000
H      6.77400000     -5.45500000      8.44200000
O    -15.10600000      5.96400000     -4.44100000
H    -14.20100000      6.25800000     -4.33700000
H    -15.63200000      6.74800000     -4.28300000
O     10.03800000     10.34500000      7.97000000
H     10.48100000     10.68100000      7.19100000
H     10.74800000     10.05300000      8.54200000
O      6.01700000      8.71200000     12.16300000
H      6.54400000      9.26800000     12.73700000
H      5.12900000      8.77800000     12.51500000
O      6.88000000    -12.95200000      4.60600000
H      6.98200000    -13.69200000      5.20400000
H      6.70000000    -13.35400000      3.75600000
O      3.30800000     -9.78500000     14.42200000
H      3.44300000     -9.68500000     13.48000000
H      2.55700000    -10.37500000     14.49500000
O     -4.33000000     10.68300000     11.99400000
H     -4.80500000     10.01000000     11.50700000
H     -3.45100000     10.32100000     12.10700000
O     10.04400000    -12.81400000      0.54700000
H      9.27300000    -13.37000000      0.65600000
H     10.22900000    -12.84200000     -0.39100000
O      0.34900000      8.53800000      1.25900000
H      0.51900000      7.81300000      1.86000000
H     -0.60200000      8.65100000      1.28300000
O      1.60700000     10.21600000     14.01100000
H      2.25800000     10.43200000     13.34400000
H      1.75000000      9.28700000     14.19300000
O      3.31600000      6.94100000      7.55900000
H      3.82100000      7.61700000      7.10700000
H      3.79100000      6.79200000      8.37600000
O     -8.69600000      6.12900000      0.44900000
H     -7.77900000      6.04100000      0.70800000
H     -8.78100000      7.04200000      0.17400000
O      6.35200000      1.22200000     10.02600000
H      6.43400000      1.39400000      9.08800000
H      5.55200000      0.70300000     10.10600000
O      7.71000000      4.80500000     -3.85600000
H      7.48300000      4.90500000     -4.78000000
H      8.45700000      4.20700000     -3.85500000
O      0.75000000     -0.26700000    -13.31300000
H      0.80100000     -1.02100000    -13.89900000
H      1.50800000     -0.36100000    -12.73500000
O     -7.35800000     -6.39700000     10.93800000
H     -7.15500000     -5.49600000     10.68500000
H     -7.67400000     -6.80600000     10.13300000
O     11.49600000     -7.55100000     -2.52100000
H     11.43700000     -6.74400000     -2.01000000
H     12.19400000     -7.38300000     -3.15500000
O      1.26100000     -4.72900000     13.76400000
H      1.48200000     -4.91900000     14.67500000
H      1.70400000     -5.41300000     13.26200000
O      2.38000000     -5.88400000     16.33400000
H      1.65600000     -5.93600000     16.95800000
H      3.06000000     -5.39400000     16.79700000
O      2.11000000     -6.74300000      5.76100000
H      1.78700000     -7.26800000      6.49400000
H      1.32000000     -6.48600000      5.28500000
O      1.08800000     -3.70400000      5.87700000
H      1.23800000     -3.94300000      6.79100000
H      0.75800000     -4.50500000      5.47000000
O      6.00800000     -1.78300000      3.28900000
H      6.06400000     -0.82700000      3.29300000
H      6.80300000     -2.07100000      3.73700000
O      9.23000000     -1.89300000    -12.04700000
H      9.53700000     -1.06900000    -12.42400000
H      8.38000000     -2.04400000    -12.46000000
O     -5.11100000      2.51100000      2.43600000
H     -5.80300000      2.66400000      1.79200000
H     -4.90700000      3.38000000      2.78000000
O     -2.99700000      9.82700000     -6.23900000
H     -2.52600000      9.68800000     -7.06100000
H     -3.73400000      9.21800000     -6.28000000
O     12.36700000     -8.42200000      5.36300000
H     12.69500000     -8.84800000      6.15500000
H     11.88300000     -9.10900000      4.90500000
O    -13.34300000      9.61000000      8.09700000
H    -12.60800000     10.19200000      7.90600000
H    -13.52600000      9.17400000      7.26400000
O     -3.45000000     -4.40400000    -14.98200000
H     -2.65900000     -4.64800000    -15.46200000
H     -3.74800000     -5.22000000    -14.58100000
O      7.80000000     15.16200000      4.07000000
H      7.35800000     14.34100000      3.85400000
H      8.20000000     15.44300000      3.24700000
O    -13.91700000      3.76900000     -0.03200000
H    -14.77200000      4.10700000     -0.29800000
H    -13.91700000      2.85800000     -0.32700000
O      9.03800000     -3.36900000     -5.88000000
H      9.28800000     -4.00200000     -5.20700000
H      9.55100000     -3.62000000     -6.64800000
O     -6.92000000      6.56400000     -3.45100000
H     -6.81500000      6.80600000     -2.53100000
H     -7.75700000      6.10100000     -3.48300000
O     -0.59100000      5.66000000     -6.92200000
H     -1.28500000      6.28400000     -7.13800000
H     -0.92100000      4.81800000     -7.23500000
O    -15.63700000      2.51700000     -7.05500000
H    -16.49400000      2.77300000     -7.39500000
H    -15.72000000      1.57900000     -6.87900000
O      6.40800000     10.38800000      1.50000000
H      7.14200000     10.69200000      0.96700000
H      5.79000000     11.11800000      1.49700000
O      3.30700000    -14.92000000      0.38500000
H      3.59100000    -14.58500000     -0.46500000
H      2.60000000    -15.53000000      0.17800000
O     -7.91500000      8.24300000      4.13700000
H     -7.53100000      7.57300000      4.70400000
H     -8.64900000      7.80300000      3.70900000
O      7.95400000     -1.39400000      9.31500000
H      7.24900000     -2.01100000      9.51100000
H      7.60000000     -0.53900000      9.55800000
O      4.57600000      8.54900000      2.46300000
H      5.05500000      9.12800000      1.87100000
H      3.89400000      8.15800000      1.91600000
O      0.21300000    -15.46600000     -3.61600000
H     -0.63000000    -15.02200000     -3.69900000
H      0.03600000    -16.21200000     -3.04300000
O     -5.90500000      5.50900000    -15.60600000
H     -5.84200000      6.09400000    -16.36100000
H     -5.55200000      6.02000000    -14.87800000
O     12.68900000      3.66300000     12.78400000
H     11.75600000      3.65900000     12.57000000
H     13.08300000      4.23500000     12.12500000
O     -7.90300000     11.80900000    -11.22100000
H     -7.59500000     12.70900000    -11.32400000
H     -8.52700000     11.85100000    -10.49600000
O     -3.41600000     -4.04200000      7.11800000
H     -2.98700000     -3.79800000      7.93800000
H     -2.80600000     -3.76100000      6.43600000
O    -12.94200000     -0.52800000      8.04300000
H    -12.78000000     -0.43500000      8.98200000
H    -12.07700000     -0.69000000      7.66600000
O     -7.82200000    -15.58000000      4.56800000
H     -8.58600000    -16.07100000      4.86700000
H     -7.80300000    -15.71800000      3.62100000
O      7.00600000     -2.44300000    -13.34500000
H      6.93400000     -3.39700000    -13.38400000
H      6.13500000     -2.12700000    -13.58500000
O     -6.64100000      0.07200000      2.02700000
H     -7.30100000      0.75900000      2.11900000
H     -6.66600000     -0.16100000      1.09900000
O     -5.09500000      7.01900000      4.73200000
H     -5.48400000      6.16800000      4.93700000
H     -4.70100000      7.30700000      5.55500000
O      9.99300000      4.07200000     12.44200000
H      9.67800000      3.74300000     13.28400000
H      9.62300000      4.95300000     12.37600000
O     -7.55800000      1.92000000     15.39800000
H     -6.60500000      1.91700000     15.48400000
H     -7.87100000      1.47300000     16.18500000
O    -12.72700000      1.83100000     -7.87400000
H    -13.60900000      2.14600000     -7.67500000
H    -12.19400000      2.62500000     -7.91800000
O     10.92700000      5.68800000     -4.73200000
H     11.81400000      5.88200000     -5.03300000
H     10.52100000      6.54700000     -4.61500000
O      2.39700000     13.50100000     -9.58500000
H      1.50700000     13.68500000     -9.28500000
H      2.86000000     13.21100000     -8.79900000
O     -5.38200000     11.45400000     -0.19500000
H     -6.02900000     12.07700000     -0.52500000
H     -4.86600000     11.95500000      0.43600000
O     -6.37200000    -11.11700000      4.34600000
H     -6.31500000    -11.92800000      3.84100000
H     -5.46500000    -10.82600000      4.43400000
O      6.11700000      7.63500000     -5.43500000
H      5.20200000      7.36900000     -5.34400000
H      6.49300000      7.50200000     -4.56500000
O    -10.05600000     -4.30400000    -12.91800000
H    -10.68200000     -3.59200000    -13.04900000
H     -9.29500000     -4.05400000    -13.44200000
O     -4.61800000      7.45000000     -1.27900000
H     -4.64900000      7.74600000     -0.36900000
H     -3.74900000      7.70900000     -1.58600000
O     13.28800000      5.00300000      5.92200000
H     13.19200000      5.63300000      5.20800000
H     13.66900000      5.51000000      6.63900000
O    -11.61600000      0.79300000      2.60800000
H    -10.83600000      1.34100000      2.52400000
H    -12.32400000      1.41100000      2.79000000
O     10.14200000      4.31500000     -7.66500000
H      9.27900000      4.48700000     -7.28600000
H     10.33800000      3.41200000     -7.41200000
O     -2.14700000      7.93600000    -13.03100000
H     -1.44000000      7.29200000    -13.08100000
H     -1.73500000      8.76400000    -13.27600000
O     -2.00500000    -14.22900000     -3.57700000
H     -2.60200000    -13.93600000     -2.88900000
H     -2.11800000    -13.59000000     -4.28100000
O    -10.62700000     13.49500000      1.05200000
H    -11.00600000     13.52000000      1.93100000
H    -11.30500000     13.86600000      0.48800000
O      9.90800000     -1.31100000     -9.29600000
H     10.17000000     -0.46600000     -9.66200000
H      9.68200000     -1.84200000    -10.06000000
O     -9.16100000    -14.79100000     -0.29200000
H     -9.58500000    -13.97100000     -0.03900000
H     -8.75200000    -14.59900000     -1.13600000
O      9.02600000      9.75200000     -2.68500000
H      8.31000000     10.21200000     -3.12300000
H      9.41800000      9.21200000     -3.37100000
O     12.20500000     -9.19800000     -5.74700000
H     12.09300000     -9.76500000     -4.98300000
H     12.78800000     -8.50200000     -5.44500000
O     16.07600000     -6.76800000      5.27700000
H     16.25800000     -7.62700000      5.65800000
H     15.47300000     -6.94900000      4.55500000
O      0.89100000      7.02100000     -4.85000000
H      0.36400000      6.59200000     -5.52400000
H      0.42100000      7.83300000     -4.65900000
O     -4.00300000     -3.64200000     -2.75800000
H     -4.22500000     -3.06100000     -3.48500000
H     -4.72300000     -4.27200000     -2.72600000
O    -16.24300000     -6.21800000      4.89700000
H    -15.51500000     -6.49300000      4.34000000
H    -16.20200000     -6.80400000      5.65200000
O      5.49400000      3.93000000     -7.97400000
H      5.54300000      2.99300000     -7.78700000
H      4.58100000      4.16100000     -7.79800000
O     13.14300000      7.17100000     -6.06900000
H     12.97500000      8.00600000     -6.50500000
H     13.60000000      7.41000000     -5.26200000
O     11.66000000     -3.77600000    -10.65500000
H     12.24000000     -4.52400000    -10.80100000
H     11.32100000     -3.56300000    -11.52500000
O     14.15800000      6.87200000     -8.57700000
H     13.95900000      7.77000000     -8.84100000
H     13.71400000      6.76500000     -7.73600000
O    -12.43000000      1.02900000    -11.51900000
H    -11.73100000      1.57900000    -11.87100000
H    -13.02200000      1.64300000    -11.08400000
O      3.89600000    -13.19000000      8.71000000
H      4.54800000    -12.65400000      8.25700000
H      3.55700000    -13.77700000      8.03500000
O     -7.94300000     -3.19000000    -14.20400000
H     -7.01200000     -3.12100000    -13.99300000
H     -7.97800000     -3.11900000    -15.15800000
O     10.90200000     -4.68300000      3.65200000
H     11.15000000     -4.66700000      2.72800000
H     11.73300000     -4.62300000      4.12400000
O      6.23800000    -14.12400000      7.38300000
H      5.74600000    -14.69300000      7.97500000
H      7.04900000    -14.60200000      7.21100000
O     -3.96400000    -16.96600000      3.06000000
H     -4.66600000    -17.17400000      3.67600000
H     -3.35100000    -16.43300000      3.56600000
O      9.03300000      8.51300000     10.19700000
H      9.85100000      8.94400000     10.44400000
H      9.05300000      8.49200000      9.24000000
O     -6.83500000     -8.47100000     -2.40500000
H     -7.48600000     -8.86100000     -2.98700000
H     -7.35000000     -8.03700000     -1.72400000
O     -6.76800000     -9.52500000      7.92600000
H     -6.74700000    -10.47900000      7.99700000
H     -5.95100000     -9.30100000      7.48000000
O      4.41900000      4.84500000     -0.27800000
H      4.27200000      4.66300000      0.65000000
H      4.16500000      5.76200000     -0.38600000
O     -7.18400000     -8.05400000    -14.79600000
H     -7.17000000     -8.26800000    -13.86400000
H     -8.09200000     -7.80400000    -14.97000000
O     12.84000000      9.45300000      8.02500000
H     13.14800000      9.89600000      7.23500000
H     12.86500000      8.52200000      7.80400000
O    -10.35000000     -7.16400000     10.34500000
H    -11.01800000     -7.84200000     10.23900000
H     -9.61200000     -7.47000000      9.81800000
O     -3.14700000    -12.27800000     10.96900000
H     -2.85800000    -13.03900000     10.46500000
H     -2.33800000    -11.89500000     11.30900000
O     -0.95700000      5.35400000     -3.11700000
H     -1.39000000      4.69600000     -3.66100000
H     -0.02300000      5.21600000     -3.27100000
O    -10.40300000     -0.68400000      6.89300000
H     -9.92900000      0.11000000      6.64400000
H    -10.74300000     -1.02900000      6.06800000
O      5.20000000    -11.80600000      6.23400000
H      5.44500000    -12.62000000      6.67600000
H      5.77300000    -11.76700000      5.46800000
O      2.97800000     -0.83600000      5.25400000
H      3.71800000     -1.11100000      5.79500000
H      2.25900000     -0.71900000      5.87400000
O     -6.42900000      7.97900000    -11.41700000
H     -7.08100000      7.30200000    -11.23800000
H     -6.80700000      8.77900000    -11.05300000
O      3.65500000      2.80200000    -16.68600000
H      4.32400000      2.11900000    -16.74700000
H      3.79600000      3.20000000    -15.82700000
O    -17.10800000     -3.11600000      6.02700000
H    -17.61300000     -3.72300000      6.56900000
H    -16.20100000     -3.40700000      6.12400000
O     -1.27100000      4.30400000      4.27100000
H     -1.74900000      3.80500000      3.60900000
H     -0.49100000      3.77800000      4.45000000
O     -4.34000000     14.13600000      8.90700000
H     -4.67800000     13.48700000      9.52500000
H     -4.11300000     14.89000000      9.45200000
O      8.68500000     -4.47400000    -15.81300000
H      7.99900000     -4.19500000    -16.42000000
H      8.21300000     -4.72500000    -15.01900000
O     -7.10800000     -3.67700000      9.64900000
H     -7.95300000     -3.34800000      9.34400000
H     -7.05000000     -3.38300000     10.55800000
O     -3.04800000     -9.47400000     12.86800000
H     -3.41300000     -9.30700000     13.73800000
H     -3.67000000     -9.06700000     12.26600000
O     -5.87600000      9.29800000      8.78100000
H     -5.73100000      8.88000000      9.63000000
H     -6.67000000      9.81900000      8.90200000
O     -5.77000000     -5.30400000      7.82200000
H     -6.27700000     -4.67500000      8.33400000
H     -4.99400000     -4.81700000      7.54500000
O     15.25300000     -4.47700000     -1.10900000
H     15.07700000     -4.33800000     -0.17800000
H     16.09000000     -4.94000000     -1.12700000
O     -7.95200000     -1.86100000      3.84900000
H     -7.68600000     -1.30300000      3.11800000
H     -8.58800000     -1.33500000      4.33300000
O    -10.96900000     -1.31000000    -10.94600000
H    -10.98000000     -1.74300000    -11.80000000
H    -11.61800000     -0.61100000    -11.02300000
O     -4.74100000    -16.52900000     -3.67500000
H     -4.91300000    -17.46700000     -3.59600000
H     -3.79300000    -16.45000000     -3.57000000
O     -5.24000000    -14.40100000     -7.18700000
H     -5.44600000    -13.61000000     -6.69000000
H     -5.31100000    -14.13400000     -8.10300000
O     -5.10700000     13.56400000     -4.43200000
H     -5.61000000     12.79900000     -4.15400000
H     -4.66600000     13.86300000     -3.63700000
O     -0.75000000    -10.48200000     12.30500000
H     -1.51000000    -10.03200000     12.67400000
H     -0.12500000     -9.78300000     12.11500000
O     -6.84700000     -7.86500000     -9.39500000
H     -6.09000000     -7.96500000     -8.81800000
H     -6.80300000     -6.95600000     -9.69400000
O      3.94000000      4.14700000    -14.15500000
H      4.24300000      3.56800000    -13.45600000
H      4.01500000      5.02700000    -13.78600000
O      0.22200000    -10.90200000     -7.75100000
H      0.46400000    -10.01400000     -8.01400000
H      0.08900000    -10.84300000     -6.80500000
O      4.38400000      3.77700000     16.73600000
H      3.66100000      3.48300000     16.18200000
H      4.96700000      4.24600000     16.13900000
O      6.46700000     14.87500000     -1.42600000
H      6.83700000     15.26300000     -2.21900000
H      5.60500000     14.55800000     -1.69400000
O      0.54100000     12.51400000      2.79300000
H     -0.18100000     13.10100000      3.01600000
H      1.26600000     12.80400000      3.34800000
O      0.31800000     -7.63400000    -16.31500000
H      0.89400000     -8.08500000    -15.69800000
H     -0.19200000     -8.33500000    -16.72200000
O    -16.17500000     -4.46100000      1.19400000
H    -15.50600000     -5.12400000      1.02500000
H    -16.49000000     -4.65700000      2.07600000
O    -10.61100000      5.31800000     10.41200000
H    -10.28100000      6.20900000     10.29200000
H     -9.84100000      4.76100000     10.30100000
O    -15.29000000      9.65300000     -0.28900000
H    -16.11300000     10.06900000     -0.03300000
H    -14.78100000      9.61000000      0.52000000
O      2.17600000      0.29700000     11.90200000
H      1.93400000     -0.61500000     12.06100000
H      2.94000000      0.44400000     12.45900000
O     10.56000000      1.65800000      4.21100000
H     10.60400000      2.07800000      5.07000000
H     11.45300000      1.35600000      4.04600000
O     -7.91600000     10.21400000     -2.67900000
H     -6.99400000     10.33200000     -2.90900000
H     -8.16000000     11.03000000     -2.24300000
O      2.55200000      9.08400000     10.60200000
H      3.22900000      9.57700000     11.06700000
H      2.38100000      9.59900000      9.81300000
O     17.26000000      5.18600000      2.46400000
H     17.97200000      5.81500000      2.34600000
H     16.69800000      5.31400000      1.70000000
O      8.64700000      6.08100000      6.94400000
H      8.44000000      5.87100000      7.85400000
H      8.66700000      5.23300000      6.50000000
O      2.96300000      7.49900000      0.23200000
H      2.03500000      7.73500000      0.24000000
H      3.25500000      7.70500000     -0.65600000
O     -2.09200000     11.76200000     -4.06300000
H     -2.50700000     11.43800000     -4.86200000
H     -1.56100000     11.02800000     -3.75500000
O      1.52200000    -12.78600000     -9.33300000
H      2.09200000    -13.23400000     -8.70800000
H      1.06600000    -12.12700000     -8.81100000
O      4.68100000    -10.96100000     -4.28000000
H      5.20600000    -11.70100000     -3.97400000
H      3.98000000    -11.36200000     -4.79400000
O      1.54000000     -8.11000000     -8.24200000
H      1.14700000     -7.50400000     -7.61400000
H      2.45400000     -7.83400000     -8.30200000
O      9.67800000     -6.91200000      4.69100000
H     10.20800000     -6.11800000      4.62900000
H      8.77600000     -6.60600000      4.59300000
O     -7.69400000     -7.27100000     -0.07700000
H     -7.11100000     -6.68600000      0.40700000
H     -8.56400000     -6.88400000      0.03100000
O     -3.89400000     -6.71200000      0.06300000
H     -3.33400000     -6.12700000     -0.44700000
H     -4.52300000     -6.13000000      0.49000000
O     10.77000000     10.96500000     -5.75800000
H     10.75400000     11.89300000     -5.99100000
H     11.28700000     10.92900000     -4.95300000
O     -0.00900000     -1.15600000      6.17800000
H      0.38700000     -2.01600000      6.03700000
H     -0.87800000     -1.22500000      5.78300000
O     11.26800000     -4.76900000     -1.36900000
H     10.42400000     -4.99200000     -0.97600000
H     11.48600000     -3.91500000     -0.99600000
O    -14.60200000     -8.03700000      7.20800000
H    -14.01900000     -7.43300000      6.74700000
H    -14.46100000     -8.88100000      6.77800000
O      4.81500000      7.62400000      9.91000000
H      5.44800000      8.17100000     10.37600000
H      3.97300000      7.83800000     10.31000000
O     -6.90300000     14.30900000      5.88700000
H     -6.64400000     13.40400000      6.06000000
H     -6.30200000     14.60300000      5.20300000
O     10.90200000     -2.20100000     -3.69400000
H     10.43600000     -2.89500000     -4.16100000
H     10.43500000     -1.39900000     -3.92700000
O     -1.27600000     -3.33000000      8.88100000
H     -1.47500000     -2.60700000      9.47500000
H     -0.32300000     -3.31700000      8.79700000
O     13.97300000     11.52600000     -0.23200000
H     13.31400000     11.00000000      0.22300000
H     13.99600000     11.16500000     -1.11800000
O     -2.18600000      1.31900000      4.91500000
H     -1.30400000      1.61700000      5.13300000
H     -2.55800000      1.03800000      5.75100000
O    -12.20700000      5.52500000     12.73900000
H    -11.54600000      5.11100000     12.18500000
H    -12.22800000      6.43700000     12.44700000
O     -9.54700000      5.02700000     13.72200000
H    -10.28900000      5.62800000     13.66800000
H     -9.84800000      4.32400000     14.29700000
O     -1.32100000     -1.69800000     13.99300000
H     -1.44900000     -2.60500000     13.71500000
H     -0.65600000     -1.75000000     14.68000000
O     -4.79400000     -7.97000000     11.40100000
H     -5.60400000     -7.46100000     11.45000000
H     -4.49700000     -7.86100000     10.49800000
O      1.55200000    -11.02000000    -11.69800000
H      1.32100000    -11.74000000    -11.11200000
H      0.80300000    -10.42400000    -11.65300000
O      4.83900000     -5.27900000     14.34200000
H      4.00100000     -5.12600000     14.77800000
H      4.60700000     -5.71000000     13.52000000
O    -14.59300000     -6.50200000      1.09700000
H    -14.52100000     -7.38300000      0.72800000
H    -14.41900000     -6.62000000      2.03100000
O     -2.17900000      0.80400000     13.52100000
H     -2.23600000      1.22100000     12.66100000
H     -1.78300000     -0.05000000     13.34700000
O     -8.01900000      3.79700000    -15.83900000
H     -8.70300000      3.98400000    -15.19600000
H     -7.22900000      4.19300000    -15.47000000
O     -1.41700000     -6.10400000    -12.92500000
H     -1.13100000     -5.61700000    -12.15200000
H     -1.09300000     -5.59100000    -13.66500000
O     10.16200000     -5.16600000     -4.14200000
H     10.64500000     -5.87900000     -4.56000000
H      9.66600000     -5.59100000     -3.44200000
O      7.88300000      4.43300000      3.98700000
H      7.47100000      3.95100000      4.70400000
H      7.60600000      5.34000000      4.11800000
O    -12.25000000     -0.44100000     10.67400000
H    -12.82000000     -0.26800000     11.42400000
H    -12.20100000     -1.39500000     10.62500000
O      6.55100000     -9.87000000     -9.31300000
H      7.05900000    -10.48000000     -8.77800000
H      6.79900000     -9.00400000     -8.99000000
O     11.23900000     -6.64800000     -5.97700000
H     11.35500000     -7.54600000     -6.28700000
H     10.99100000     -6.15500000     -6.75900000
O      9.89600000      3.05100000    -14.48400000
H      8.97200000      3.30000000    -14.49900000
H     10.27000000      3.47400000    -15.25700000
O     -4.74300000     -1.87100000     -7.38900000
H     -3.79100000     -1.76800000     -7.37900000
H     -4.89400000     -2.64000000     -7.93900000
O      2.75700000      1.41800000      9.45200000
H      2.94400000      2.35100000      9.55800000
H      2.69200000      1.08500000     10.34700000
O      1.54600000     -9.64600000      0.00900000
H      0.84600000    -10.05800000     -0.49600000
H      2.26200000     -9.53900000     -0.61700000
O     -5.82600000     -5.65900000     -2.28800000
H     -6.54300000     -5.47800000     -2.89500000
H     -6.15100000     -6.37300000     -1.73900000
O      5.99900000     16.04100000     -4.79900000
H      6.40500000     15.37000000     -5.34800000
H      5.68500000     16.69900000     -5.41900000
O      1.46300000     -3.83900000      8.81400000
H      1.61400000     -4.78400000      8.79500000
H      2.12300000     -3.50300000      9.42100000
O      3.89300000     13.15000000     -6.90700000
H      3.55300000     12.53100000     -6.26000000
H      3.49200000     13.98600000     -6.67100000
O      0.80600000    -12.86100000     -2.88100000
H      0.51800000    -13.76400000     -2.75100000
H      0.29900000    -12.35400000     -2.24700000
O     -4.54000000      4.66300000     -1.20300000
H     -4.55300000      5.58000000     -1.47700000
H     -5.28600000      4.26800000     -1.65500000
O      5.88100000      5.11800000     15.21400000
H      5.89400000      5.90800000     15.75300000
H      5.59100000      5.42000000     14.35300000
O     -2.28000000     -4.96300000     -1.10800000
H     -2.72300000     -4.52900000     -1.83700000
H     -1.49300000     -5.34300000     -1.49800000
O      1.85100000     -6.47200000      9.05400000
H      2.65000000     -6.16500000      8.62600000
H      1.55700000     -7.20600000      8.51500000
O     -2.21400000     -3.02700000     -9.34500000
H     -2.10000000     -2.08200000     -9.44700000
H     -1.91900000     -3.20900000     -8.45300000
O     -4.29200000     -3.30400000     15.25300000
H     -3.95500000     -4.07700000     14.80000000
H     -4.12200000     -3.47600000     16.17900000
O     -5.59700000    -11.46000000     -3.43700000
H     -5.59900000    -12.40900000     -3.56500000
H     -6.34200000    -11.14800000     -3.95000000
O     -8.39200000     -3.97400000      1.00500000
H     -8.82800000     -4.00200000      0.15300000
H     -8.98100000     -3.46100000      1.55800000
O      0.20600000      5.66800000    -12.94900000
H     -0.13400000      5.57800000    -12.05800000
H      0.32500000      4.76700000    -13.25200000
O      6.58700000      0.58800000    -12.79900000
H      7.26100000      1.02100000    -12.27500000
H      6.98700000     -0.23900000    -13.06800000
O      2.53900000     -7.53400000     -3.83800000
H      2.67900000     -8.20500000     -3.16900000
H      2.74800000     -6.71000000     -3.39800000
O     10.06300000     -1.86700000      7.28500000
H     10.94800000     -2.10900000      7.55900000
H      9.62000000     -1.62000000      8.09700000
O     -8.64700000      8.82800000     -0.49700000
H     -8.45400000      9.46800000      0.18800000
H     -8.12300000      9.11200000     -1.24600000
O     10.82900000     -4.38100000     -7.97200000
H     10.96600000     -4.23300000     -8.90800000
H     11.70900000     -4.36200000     -7.59600000
O     13.90800000     10.63400000     -3.20500000
H     13.24700000     11.27000000     -2.93200000
H     13.59100000      9.79800000     -2.86600000
O     -7.14000000     -1.92700000     -2.54300000
H     -6.51700000     -1.77200000     -1.83300000
H     -7.16500000     -2.88000000     -2.63600000
O      6.52500000      2.67800000    -14.95600000
H      6.48300000      2.08800000    -14.20400000
H      6.67800000      3.54200000    -14.57400000
O     -4.85300000      1.55000000     14.98500000
H     -5.01500000      2.49300000     15.01400000
H     -3.99700000      1.46700000     14.56400000
O      7.66400000     -0.31900000     -2.50100000
H      8.46100000      0.18500000     -2.33800000
H      7.03500000      0.01500000     -1.86200000
O    -14.52000000     -3.54300000      4.06900000
H    -15.36100000     -3.95300000      4.27100000
H    -14.18700000     -3.24900000      4.91700000
O     -4.22200000     10.22100000      5.04000000
H     -4.28500000      9.44800000      5.60100000
H     -5.00700000     10.18500000      4.49300000
O    -14.48800000      2.33000000    -10.47500000
H    -14.88000000      3.12200000    -10.84100000
H    -14.89400000      2.23700000     -9.61300000
O     10.63700000     -7.70800000      2.35600000
H     10.18100000     -6.99900000      1.90400000
H     10.32500000     -7.65600000      3.25900000
O     -0.37400000      3.25200000     17.63000000
H     -1.12900000      3.38100000     18.20500000
H      0.37600000      3.53200000     18.15500000
O      0.38700000     -2.38200000    -15.04800000
H      0.27500000     -1.81900000    -15.81300000
H      1.03100000     -3.03500000    -15.32300000
O     10.26800000      8.24300000     -9.37400000
H      9.66400000      8.71000000     -8.79700000
H      9.89900000      7.36300000     -9.44600000
O     -9.75800000     14.62200000      5.55500000
H     -8.86100000     14.40600000      5.81000000
H     -9.79200000     15.57800000      5.58800000
O    -13.13800000     -9.80900000      3.33200000
H    -13.46600000     -9.79200000      2.43300000
H    -12.36400000    -10.37200000      3.29400000
O     -2.00500000     -2.43200000    -13.52800000
H     -1.17900000     -2.45700000    -14.01300000
H     -2.48700000     -3.19900000    -13.83800000
O    -11.88600000     11.01500000     -5.03800000
H    -12.56300000     11.30400000     -5.65000000
H    -12.36500000     10.53900000     -4.35900000
O      1.97600000     12.95600000     10.62100000
H      1.11000000     12.68300000     10.92400000
H      2.19400000     13.71000000     11.16900000
O     -0.10800000     12.17900000     -7.05800000
H     -0.01000000     13.05400000     -7.43200000
H      0.70800000     12.03000000     -6.58000000
O      0.50500000      0.08800000    -17.02500000
H      0.39300000      1.03800000    -17.05900000
H     -0.00500000     -0.24100000    -17.76500000
O     -2.04600000     10.18700000      7.57900000
H     -2.31800000     11.05200000      7.27100000
H     -1.46300000      9.86200000      6.89400000
O     -1.42800000      2.35800000      8.55100000
H     -1.41000000      3.29900000      8.37700000
H     -0.68400000      2.00900000      8.05900000
O      1.86500000    -11.40900000      8.31000000
H      2.57300000    -11.99600000      8.57400000
H      2.05600000    -11.20000000      7.39500000
O     -4.65000000     -6.43700000     13.66500000
H     -4.40300000     -6.86900000     12.84700000
H     -3.95600000     -6.67500000     14.28000000
O    -10.52500000      0.11900000    -14.30600000
H    -10.13300000     -0.73600000    -14.13000000
H    -11.20000000      0.21600000    -13.63400000
O      8.32600000      5.84700000      0.94600000
H      7.76600000      5.08300000      0.80600000
H      8.01800000      6.49000000      0.30800000
O      4.27100000     -3.21400000    -10.74800000
H      3.93900000     -4.10900000    -10.82200000
H      4.44200000     -3.09800000     -9.81400000
O      0.33000000     15.27800000     -3.96200000
H      0.58100000     14.35400000     -3.95300000
H     -0.18000000     15.39500000     -3.16100000
O    -12.76200000      7.18500000     -3.45600000
H    -12.86200000      8.06700000     -3.09600000
H    -12.46100000      6.65800000     -2.71600000
O      0.22100000      5.28800000     -0.64200000
H     -0.26400000      5.45200000     -1.45000000
H     -0.41300000      4.86600000     -0.06300000
O     -3.88600000      5.87900000     -7.23900000
H     -3.57900000      6.36500000     -6.47400000
H     -3.39100000      6.24700000     -7.97100000
O     -8.15000000     10.74700000      1.29200000
H     -8.36400000     11.30900000      2.03600000
H     -8.05800000     11.35000000      0.55400000
O    -10.96100000      4.09000000     -7.78500000
H    -11.37900000      4.69900000     -7.17700000
H    -10.02200000      4.21900000     -7.64600000
O    -11.33600000      0.50500000     -1.79200000
H    -11.06400000      0.13900000     -0.95000000
H    -10.61300000      0.30200000     -2.38600000
O     -2.71000000    -13.54700000      3.22000000
H     -2.41900000    -14.19800000      3.85900000
H     -2.10800000    -13.65000000      2.48300000
O     -2.03500000      3.63000000    -15.18100000
H     -1.50700000      4.26900000    -14.70200000
H     -1.83600000      2.79300000    -14.76200000
O     -0.45500000    -10.72300000     -4.99800000
H     -0.02900000    -11.47100000     -4.57800000
H     -1.34900000    -10.73400000     -4.65500000
O     -4.95400000      0.46000000     -3.28100000
H     -4.15000000      0.38400000     -3.79500000
H     -4.67200000      0.33200000     -2.37500000
O     -6.89800000      3.46700000     -2.24000000
H     -6.93100000      3.04000000     -3.09600000
H     -7.78500000      3.79900000     -2.10400000
O      8.98900000      1.38600000     11.07500000
H      8.06500000      1.38700000     10.82500000
H      9.10700000      2.20200000     11.56000000
O      9.61900000     -6.09300000    -10.91100000
H      9.45500000     -5.30400000    -11.42800000
H      9.02700000     -6.01600000    -10.16300000
O      7.58500000      5.24800000     -6.59400000
H      7.36400000      6.16400000     -6.75800000
H      6.88300000      4.75200000     -7.01500000
O      0.50600000    -14.47400000      6.05100000
H      0.65700000    -13.89300000      5.30600000
H      1.38300000    -14.73300000      6.33500000
O    -12.78700000     -5.69600000    -10.58300000
H    -12.67600000     -6.54300000    -11.01600000
H    -12.13800000     -5.70000000     -9.87900000
O      5.94100000      1.11100000     -6.91300000
H      5.26100000      1.02200000     -6.24600000
H      6.65800000      0.55900000     -6.60100000
O     -9.85000000      9.05500000     -5.12300000
H     -9.44700000      9.30100000     -4.29100000
H    -10.73200000      9.42600000     -5.08100000
O     -8.32800000     -7.51500000      8.37800000
H     -7.84500000     -8.32700000      8.22200000
H     -8.81800000     -7.36900000      7.56800000
O    -15.60400000     -2.23500000     -0.25300000
H    -15.77600000     -3.17300000     -0.17500000
H    -15.08500000     -2.15200000     -1.05400000
O     10.71100000    -10.97500000     -3.99700000
H     10.52700000    -10.48600000     -3.19500000
H     10.64300000    -11.89400000     -3.73700000
O     -6.07400000    -11.81700000     11.30400000
H     -5.16100000    -11.59400000     11.12200000
H     -6.27800000    -11.34600000     12.11200000
O     17.68300000     -3.06900000     -4.07400000
H     17.94800000     -3.73700000     -3.44200000
H     17.14100000     -2.46300000     -3.56900000
O     -9.85400000      9.10300000      6.84600000
H     -9.88500000      8.48400000      6.11700000
H    -10.52400000      9.75400000      6.63600000
O     -8.35400000      7.89400000     12.26000000
H     -8.99600000      7.34800000     12.71400000
H     -8.32500000      8.70400000     12.76800000
O      2.94200000      4.25900000     -7.23400000
H      2.95500000      4.34100000     -6.28000000
H      2.25200000      4.86000000     -7.51600000
O      3.31900000      1.13500000      3.41000000
H      3.23600000      0.43000000      4.05200000
H      4.26000000      1.20400000      3.25000000
O    -10.89300000      5.01200000    -13.64300000
H    -10.64900000      5.04000000    -12.71800000
H    -11.13700000      5.91300000    -13.85400000
O     -4.26300000     -7.39900000      8.86300000
H     -4.71900000     -6.61000000      8.57300000
H     -4.34100000     -8.00500000      8.12700000
O     -2.76700000     -9.39900000     -7.78500000
H     -2.57800000    -10.29200000     -7.49800000
H     -2.30700000     -8.84300000     -7.15600000
O     -3.56000000     12.80400000      4.63000000
H     -3.82100000     11.88300000      4.65400000
H     -3.10100000     12.94500000      5.45800000
O     -1.82000000    -17.16700000     -0.27600000
H     -2.74300000    -17.02900000     -0.06200000
H     -1.50600000    -17.77200000      0.39600000
O    -10.36400000      3.01400000     -4.36400000
H     -9.45000000      3.24100000     -4.19500000
H    -10.68300000      3.71000000     -4.93700000
O    -15.49100000      1.55800000      2.44300000
H    -15.54400000      0.66500000      2.78300000
H    -15.70400000      1.47300000      1.51400000
O     -8.61700000      2.98900000    -10.28700000
H     -9.54800000      3.11800000    -10.46500000
H     -8.37700000      3.72400000     -9.72300000
O    -11.02100000      7.83600000    -10.54500000
H    -11.63000000      8.26400000     -9.94200000
H    -10.46300000      8.54600000    -10.86500000
O      8.33500000     12.94200000      6.90900000
H      8.83500000     13.64000000      6.48600000
H      8.99700000     12.40500000      7.34500000
O     14.69800000      3.06000000      4.89300000
H     14.20300000      2.47000000      4.32500000
H     14.05400000      3.70100000      5.19400000
O      5.59800000    -16.21200000     -6.34200000
H      5.15600000    -16.22300000     -7.19100000
H      5.95600000    -15.32700000     -6.27100000
O      2.72700000    -15.44500000      3.77300000
H      3.19100000    -15.45800000      2.93600000
H      1.84000000    -15.73600000      3.56000000
O     -8.25800000      4.09600000      9.70200000
H     -7.59600000      4.01800000     10.38900000
H     -7.94300000      4.80700000      9.14400000
O     -0.10500000     15.12100000      0.69300000
H     -0.78100000     14.72600000      1.24400000
H      0.65400000     15.20800000      1.27000000
O    -10.13900000    -12.37500000     -8.23200000
H    -10.41000000    -12.41800000     -9.14900000
H     -9.48600000    -13.06800000     -8.14200000
O     -2.95200000    -15.48300000     -6.03500000
H     -2.78000000    -14.98400000     -5.23700000
H     -3.80200000    -15.16500000     -6.33800000
O     12.55300000      8.88200000     -0.78700000
H     11.72700000      9.12900000     -0.37100000
H     12.30400000      8.23300000     -1.44500000
O     -0.84500000    -11.01400000     -1.28100000
H     -1.49900000    -11.19100000     -1.95700000
H     -1.34900000    -10.95200000     -0.47000000
O     -2.01900000    -12.51300000     -7.99300000
H     -1.18600000    -12.04900000     -7.91200000
H     -2.30600000    -12.33800000     -8.89000000
O     -2.39500000      9.69200000     10.28800000
H     -2.69200000      9.78000000      9.38300000
H     -1.65600000     10.29600000     10.35800000
O    -13.26900000      2.81500000      3.65200000
H    -14.09500000      2.36600000      3.47000000
H    -13.38100000      3.68600000      3.27200000
O     13.22100000     -1.29000000      1.08800000
H     12.65600000     -1.60200000      0.38100000
H     12.67900000     -1.35900000      1.87500000
O      0.07900000     -6.93800000     11.28900000
H      0.41500000     -6.38600000     10.58200000
H     -0.87100000     -6.91700000     11.17800000
O     -4.48800000     -2.82300000     11.04600000
H     -4.75600000     -2.23200000     11.75000000
H     -4.75800000     -2.37600000     10.24300000
O      7.84600000     13.29200000      9.69100000
H      7.73100000     13.38400000      8.74500000
H      7.02700000     12.90000000      9.99400000
O     -9.33400000      2.07700000      2.20800000
H     -8.98700000      2.73700000      2.80800000
H     -9.55700000      2.56700000      1.41700000
O    -11.66200000     10.96800000      0.79200000
H    -10.95800000     10.68500000      1.37500000
H    -11.36400000     11.80900000      0.44700000
O     -2.45400000      2.83700000      2.27100000
H     -3.22100000      2.45800000      2.70000000
H     -1.80600000      2.13300000      2.27400000
O     -4.13700000     -8.36000000     -2.04700000
H     -5.06900000     -8.27000000     -2.24800000
H     -3.90500000     -7.53900000     -1.61300000
O     -0.26100000     11.54200000      9.85600000
H     -0.17500000     12.35300000      9.35400000
H     -0.03900000     10.85100000      9.23200000
O     -7.17000000     -7.00700000     14.77300000
H     -6.38100000     -6.54600000     14.48700000
H     -7.53500000     -7.37900000     13.97000000
O      5.69300000      8.27300000    -10.70400000
H      5.79800000      7.96100000     -9.80600000
H      6.52500000      8.06200000    -11.13000000
O     -3.27600000    -12.67600000     -5.57400000
H     -4.07900000    -12.19800000     -5.78300000
H     -2.82400000    -12.76400000     -6.41300000
O     11.83400000     -4.22400000      1.14300000
H     11.77200000     -4.72700000      0.33100000
H     12.77400000     -4.15800000      1.31200000
O     -0.93100000    -17.17900000     -7.59400000
H     -1.54300000    -17.47500000     -8.26800000
H     -1.32400000    -16.37700000     -7.24900000
O      0.00900000      0.19300000     18.28200000
H     -0.19200000      0.94800000     17.72900000
H     -0.53700000     -0.51200000     17.93100000
O      1.53900000      7.27300000     15.62100000
H      1.80900000      6.76600000     14.85600000
H      0.60000000      7.41400000     15.49500000
O      6.68500000     -7.14800000    -11.17400000
H      6.39300000     -7.94800000    -11.61000000
H      7.57600000     -7.34600000    -10.88400000
O     -2.34600000     -2.27500000    -16.86100000
H     -1.76300000     -2.94400000    -17.21900000
H     -2.69300000     -2.66400000    -16.05800000
O     -2.28400000    -17.64300000     -3.13100000
H     -1.67200000    -18.37300000     -3.22600000
H     -2.28000000    -17.44700000     -2.19400000
O      1.21500000     -8.77300000      7.63100000
H      1.47200000     -9.63800000      7.94800000
H      0.26700000     -8.83300000      7.51500000
O     11.28500000     -1.17500000     12.61800000
H     10.41500000     -1.57300000     12.63700000
H     11.28300000     -0.56000000     13.35200000
O      0.43600000    -15.45500000     -0.36900000
H      0.19500000    -14.62500000      0.04200000
H     -0.38100000    -15.95200000     -0.40400000
O      8.73900000     10.43900000      0.04500000
H      8.38300000     10.40800000     -0.84300000
H      9.26300000     11.24000000      0.06500000
O      8.33700000     -8.93400000      5.96600000
H      8.29700000     -8.60400000      6.86400000
H      8.85000000     -8.27900000      5.49300000
O      1.76000000     -4.18500000     -7.21400000
H      2.61000000     -4.12000000     -7.64800000
H      1.13200000     -3.88100000     -7.86900000
O      3.78600000      4.24500000      4.28300000
H      3.28000000      4.97900000      4.63300000
H      3.13700000      3.69700000      3.84100000
O     -1.94400000     -1.74000000     17.05200000
H     -2.28100000     -1.46400000     16.20000000
H     -1.98700000     -2.69600000     17.02900000
O    -14.60300000      7.01800000     -8.98800000
H    -14.43300000      6.30000000     -8.37800000
H    -15.18700000      7.60600000     -8.50800000
O      7.69600000     -5.60600000     11.72800000
H      6.99900000     -6.22700000     11.51900000
H      8.18800000     -5.51500000     10.91200000
O      7.30300000     12.58600000      3.59300000
H      6.47900000     12.50100000      3.11400000
H      7.14500000     12.13800000      4.42400000
O     -0.59500000     -7.27700000     15.84800000
H     -0.47900000     -7.29700000     16.79800000
H     -0.08500000     -8.02100000     15.52800000
O      1.37200000     -5.21700000    -13.01600000
H      2.06700000     -5.65800000    -12.52700000
H      0.74700000     -4.93800000    -12.34600000
O     14.06700000    -10.97500000      3.34800000
H     14.66000000    -10.98200000      4.09900000
H     13.19400000    -10.90800000      3.73300000
O     11.72200000      1.30000000    -10.64600000
H     12.12600000      2.16300000    -10.55300000
H     11.09900000      1.40400000    -11.36600000
O     -2.31700000     -5.86500000     10.37700000
H     -2.91600000     -6.48800000      9.96400000
H     -1.92100000     -5.39300000      9.64400000
O     -7.69400000    -16.04100000      1.63400000
H     -7.68800000    -16.89800000      1.20800000
H     -8.02600000    -15.44300000      0.96500000
O      0.43400000     14.31500000      5.61400000
H      1.13500000     14.64100000      5.05000000
H     -0.14800000     15.06700000      5.73100000
O      7.13100000    -10.59700000     -1.52200000
H      6.74500000    -10.01800000     -2.17800000
H      8.00700000    -10.24100000     -1.37400000
O      0.91300000     12.60800000     -3.87200000
H      0.15300000     12.37800000     -3.33700000
H      1.58200000     11.96900000     -3.62600000
O      4.84400000     12.88000000      1.65800000
H      5.02000000     13.79200000      1.89100000
H      4.22400000     12.57800000      2.32100000
O      8.11400000      7.76700000    -12.05700000
H      7.74300000      8.13600000    -12.85800000
H      8.98700000      7.46800000    -12.31300000
O     -9.31400000     -7.55200000      5.80500000
H     -8.50700000     -7.04500000      5.72700000
H     -9.71000000     -7.50900000      4.93500000
O     11.61400000    -13.87100000      2.82200000
H     11.40700000    -13.25100000      2.12200000
H     11.19100000    -14.68700000      2.55100000
O      7.32200000      6.64400000    -14.53300000
H      6.78700000      7.43600000    -14.46400000
H      7.26600000      6.39800000    -15.45600000
O    -10.24300000     -3.16700000     12.72500000
H    -10.54500000     -4.07400000     12.78000000
H    -10.65400000     -2.82600000     11.93100000
O     -1.64000000     -9.28200000      6.31900000
H     -1.97700000    -10.17400000      6.40700000
H     -1.28000000     -9.24900000      5.43300000
O    -14.92500000      4.48100000      7.62100000
H    -14.41400000      5.27500000      7.77900000
H    -14.27600000      3.82700000      7.36200000
O     -2.18300000     -4.97500000     15.37500000
H     -1.95000000     -4.53300000     14.55900000
H     -1.43200000     -5.53800000     15.56600000
O    -14.02400000     -0.62000000     -2.54200000
H    -13.09900000     -0.39700000     -2.43900000
H    -14.12000000     -0.82100000     -3.47300000
O    -14.39800000     -3.77500000     -4.31500000
H    -13.46300000     -3.90400000     -4.47400000
H    -14.56500000     -4.22400000     -3.48600000
O      9.16200000     -2.72200000      4.79800000
H      9.48500000     -2.71000000      5.69900000
H      9.51600000     -3.53100000      4.42800000
O     -4.83000000      0.92100000      9.31100000
H     -5.51600000      1.02800000      9.96900000
H     -4.79600000     -0.02200000      9.15100000
O      2.76800000      4.29100000      9.34100000
H      2.23700000      4.53300000      8.58200000
H      2.46600000      4.87100000     10.04000000
O     -3.66100000    -14.12000000     -1.14700000
H     -4.43300000    -14.12800000     -1.71100000
H     -3.83000000    -14.80400000     -0.49900000
O      3.31000000      7.83400000     -2.59300000
H      4.22100000      7.55700000     -2.49900000
H      3.13600000      7.77400000     -3.53200000
O    -12.47600000    -10.92100000     -1.42400000
H    -11.87200000    -10.17900000     -1.37900000
H    -12.90300000    -10.83100000     -2.27600000
O      8.12300000     -8.02500000      9.37300000
H      7.84600000     -8.93300000      9.49400000
H      9.03400000     -8.08800000      9.08700000
O      2.39600000    -12.29000000     -5.12700000
H      1.84300000    -11.91900000     -4.43900000
H      2.50500000    -13.20800000     -4.87800000
O      9.81700000     12.81600000      1.56800000
H      9.08500000     12.76500000      2.18200000
H     10.59500000     12.84500000      2.12400000
O     -2.48200000      7.67600000      2.08000000
H     -2.66100000      6.74900000      1.92300000
H     -3.27900000      8.12500000      1.80100000
O     15.86100000     -1.95700000     -2.06500000
H     15.34800000     -1.23100000     -1.71000000
H     15.42700000     -2.74200000     -1.73300000
O      4.60000000     -1.88200000    -14.52000000
H      4.38000000     -1.28900000    -15.23800000
H      4.02800000     -2.63900000    -14.65000000
O     -1.52200000     -3.15700000     -6.59600000
H     -0.68800000     -2.94600000     -6.17800000
H     -1.98200000     -3.69700000     -5.95300000
O    -12.65500000      2.54100000     -3.21600000
H    -12.43200000      1.86700000     -2.57400000
H    -11.81900000      2.77500000     -3.61800000
O      6.15000000     -5.32500000     -5.26200000
H      6.17700000     -5.01800000     -4.35500000
H      6.01800000     -6.27000000     -5.19100000
O     -9.27100000    -10.50900000     10.96000000
H     -8.70400000    -11.00000000     10.36500000
H     -9.59600000    -11.16400000     11.57700000
O      3.86100000      6.81000000    -12.03000000
H      4.51400000      7.37600000    -11.61700000
H      3.38100000      7.39100000    -12.62000000
O     12.91100000      5.76200000      8.67400000
H     12.35900000      6.40700000      8.23200000
H     12.29500000      5.11500000      9.01700000
O     -2.84300000    -10.63800000     -3.10000000
H     -3.12300000     -9.78500000     -2.76800000
H     -3.65900000    -11.11200000     -3.25900000
O      6.60200000      7.76000000      6.17000000
H      6.94800000      8.64700000      6.27200000
H      7.21500000      7.20700000      6.65600000
O     -9.75600000      2.08200000      8.92700000
H     -9.18100000      1.81000000      8.21100000
H     -9.47400000      2.97300000      9.13400000
O     -4.91400000     -8.04700000     -7.40200000
H     -5.27600000     -7.88300000     -6.53100000
H     -4.13500000     -8.57800000     -7.24200000
O      7.11500000     10.24000000     -5.25700000
H      6.84400000     10.50700000     -6.13600000
H      6.92300000      9.30300000     -5.22200000
O      6.00600000      7.35300000     -8.15400000
H      5.13200000      7.00300000     -8.32900000
H      6.05400000      7.41000000     -7.20000000
O     -1.91900000     -5.18200000      2.30800000
H     -1.39200000     -5.12600000      1.51100000
H     -2.65300000     -4.58700000      2.15200000
O    -14.23500000     -2.06200000      1.91900000
H    -14.52000000     -2.68000000      2.59300000
H    -14.75600000     -2.29100000      1.14900000
O     -2.56100000      2.66200000     -1.78300000
H     -3.08800000      3.38900000     -1.45300000
H     -1.83800000      2.58800000     -1.16000000
O    -14.37100000      5.04200000     -7.10000000
H    -14.84500000      4.22900000     -7.27100000
H    -14.25400000      5.05700000     -6.15000000
O     -1.21100000     -5.19400000    -16.24500000
H     -0.73800000     -4.42300000    -16.55700000
H     -0.58600000     -5.91300000    -16.33800000
O     -5.82900000    -11.34800000     -6.67200000
H     -6.45200000    -11.11200000     -5.98400000
H     -5.88100000    -10.62700000     -7.29900000
O     -2.62500000      0.32400000    -16.79700000
H     -3.29100000      0.23600000    -17.47800000
H     -2.27200000     -0.56000000    -16.69200000
O      4.31300000     -7.58800000     -8.17600000
H      4.42000000     -7.61700000     -7.22500000
H      5.20700000     -7.54900000     -8.51600000
O      7.35300000    -13.75700000      0.49500000
H      6.61600000    -13.45100000     -0.03400000
H      7.50300000    -14.65500000      0.20000000
O      5.82500000     -1.23500000      6.71800000
H      5.21100000     -0.99500000      7.41100000
H      6.56100000     -0.63400000      6.83100000
O      7.47600000     -2.97100000     -3.39000000
H      7.46600000     -2.10700000     -2.97800000
H      7.69000000     -2.79800000     -4.30700000
O      9.73200000      3.88200000     -1.24500000
H      9.29100000      3.77400000     -2.08800000
H      9.03600000      3.77800000     -0.59600000
O     -0.23900000     -4.22100000    -10.98900000
H     -0.90900000     -3.68700000    -10.56200000
H      0.58900000     -3.88200000    -10.65000000
O     12.43500000      9.24600000    -10.28900000
H     11.65100000      8.74200000    -10.07200000
H     12.57600000      9.08200000    -11.22100000
O      2.64600000     12.09100000    -12.57000000
H      3.33400000     11.48600000    -12.29200000
H      1.88600000     11.84800000    -12.04100000
O     -8.83500000     10.43100000     -7.71600000
H     -7.97800000     10.71100000     -8.03900000
H     -8.69000000     10.23800000     -6.78900000
O    -13.26700000      9.79200000     -2.57900000
H    -12.79800000     10.48200000     -2.10900000
H    -14.00300000      9.57100000     -2.00800000
O     -3.84900000      8.76300000    -11.07600000
H     -3.29500000      8.54800000    -11.82700000
H     -4.74300000      8.63300000    -11.39400000
O     -2.39900000     -4.31800000     12.72700000
H     -3.28500000     -4.01700000     12.52300000
H     -2.06900000     -4.66700000     11.89900000
O      3.28600000      7.50400000     -7.99400000
H      2.76600000      8.29900000     -8.11500000
H      2.92800000      6.88600000     -8.63100000
O     -5.43200000     -0.31100000    -16.41300000
H     -5.52400000     -1.25600000    -16.28700000
H     -5.19300000     -0.21500000    -17.33500000
O     10.54400000      4.62200000      9.68400000
H     10.32400000      4.18100000     10.50500000
H      9.81200000      5.22000000      9.53000000
O     13.20600000     -4.68100000     -6.40000000
H     14.01000000     -4.68200000     -5.88100000
H     12.57300000     -5.15800000     -5.86300000
O     14.53000000     -7.22200000     -6.59000000
H     15.41000000     -6.97000000     -6.30800000
H     14.31400000     -6.59900000     -7.28400000
O      7.15300000     -7.44300000     -8.13500000
H      7.42100000     -7.33000000     -7.22300000
H      7.68500000     -6.81300000     -8.62000000
O     -5.83100000     -3.08200000    -16.10000000
H     -5.18400000     -3.11700000    -15.39600000
H     -5.53200000     -3.73400000    -16.73400000
O    -11.16200000      6.07400000     -5.46400000
H    -10.52100000      6.71600000     -5.15800000
H    -12.00000000      6.39600000     -5.13300000
O    -16.64600000     -7.98000000     -0.49200000
H    -16.11800000     -7.30000000     -0.91000000
H    -17.55000000     -7.68600000     -0.60500000
O      2.51000000     -4.30400000    -15.46900000
H      2.18300000     -5.02900000    -16.00100000
H      2.24300000     -4.52300000    -14.57600000
O      6.26900000     -9.85600000      7.60300000
H      6.00300000    -10.65100000      7.14000000
H      6.08300000     -9.14700000      6.98700000
O     -8.21500000     12.59800000     -0.71600000
H     -9.16600000     12.58300000     -0.60800000
H     -8.04000000     13.41600000     -1.18100000
O     -5.15700000    -14.70400000      5.21700000
H     -4.82300000    -14.53400000      4.33600000
H     -6.10900000    -14.70000000      5.11700000
O    -13.65900000     10.51700000      5.12500000
H    -14.37300000     11.15200000      5.06600000
H    -13.86900000      9.85900000      4.46300000
O     -1.69900000      1.17200000    -14.06100000
H     -0.89200000      0.80000000    -13.70300000
H     -1.64600000      0.99800000    -15.00100000
O     -2.58200000      7.36000000     -9.14200000
H     -1.94500000      8.07100000     -9.07100000
H     -3.21400000      7.66800000     -9.79100000
O      0.64800000      6.18700000      8.02900000
H      0.29600000      6.72000000      8.74300000
H      1.56900000      6.44200000      7.97200000
O      0.26100000      3.65400000     11.57900000
H      0.13300000      4.23700000     12.32700000
H      0.69100000      2.88200000     11.94700000
O     -4.98100000      1.29900000    -14.13100000
H     -5.14500000      0.64000000    -14.80500000
H     -4.04400000      1.22600000    -13.94900000
O    -17.30800000     -3.99900000     -1.90900000
H    -17.48400000     -3.05900000     -1.87700000
H    -18.05600000     -4.39800000     -1.46500000
O     -8.91700000     -6.97100000    -12.48000000
H     -8.44100000     -6.41600000    -11.86200000
H     -9.30700000     -6.35800000    -13.10200000
O      7.28300000     14.65000000     -6.69600000
H      7.87100000     13.93600000     -6.94100000
H      7.18300000     15.16300000     -7.49800000
