# Supplementary material for: Integrated Multiscale Multilevel Approach to Open Shell Molecular Systems
Source: J Chem Theory Comput. 2023 Feb 13;19(5):1446–56. doi: 10.1021/acs.jctc.2c00805 (PMC10018740; doi:10.1021/acs.jctc.2c00805)
Supplement: Supplementary file 2 — ct2c00805_si_002.zip [file ct2c00805_si_002.zip › structures/PROXYL/frame153.xyz]

2627

C      0.93100000     -1.40000000      0.73900000
H      1.38200000     -2.33400000      0.40300000
H      0.61700000     -1.42300000      1.78200000
C     -0.25000000     -1.29900000     -0.18900000
C      0.10000000     -1.87600000     -1.54600000
H     -0.60200000     -1.52200000     -2.30200000
H      0.09800000     -2.96500000     -1.56100000
H      1.06600000     -1.53200000     -1.91600000
C     -1.49100000     -1.89600000      0.44800000
H     -1.70300000     -1.55200000      1.46100000
H     -2.41200000     -1.63700000     -0.07400000
H     -1.46800000     -2.98500000      0.40500000
N     -0.41400000      0.17600000     -0.32800000
O     -1.52800000      0.67500000     -0.53200000
C      0.71600000      0.97100000      0.25600000
C      1.30500000      1.97800000     -0.76400000
H      0.70200000      2.88300000     -0.83400000
H      2.27300000      2.34200000     -0.41800000
H      1.46200000      1.52200000     -1.74200000
C      0.23800000      1.71900000      1.51100000
H      1.01900000      2.42100000      1.80100000
H      0.00900000      1.06500000      2.35200000
H     -0.66300000      2.27500000      1.25300000
C      1.70600000     -0.17300000      0.56100000
H      2.36100000     -0.42300000     -0.27400000
H      2.35200000      0.02400000      1.41700000
O      7.37000000     12.52200000     -4.11300000
H      7.27700000     12.68300000     -3.17400000
H      7.16400000     11.59300000     -4.21800000
O    -15.11600000      6.00900000      6.84900000
H    -15.77500000      6.37500000      7.43900000
H    -14.98100000      5.11500000      7.16600000
O     -0.12500000     -4.83200000     14.48900000
H     -0.50100000     -5.69000000     14.29200000
H     -0.86600000     -4.22800000     14.43700000
O     11.10000000      5.42700000      1.63500000
H     11.34400000      6.31400000      1.37100000
H     11.28000000      5.39900000      2.57500000
O     -0.56000000     16.47100000     -0.02000000
H     -1.24400000     15.85200000      0.23500000
H      0.23000000     16.14600000      0.41200000
O     -2.61500000     -7.18500000     14.31500000
H     -3.29200000     -7.85100000     14.43300000
H     -1.92500000     -7.43400000     14.93100000
O    -11.64100000      2.78600000    -12.70700000
H    -11.28200000      3.30400000    -11.98700000
H    -10.99000000      2.86200000    -13.40500000
O      2.08400000      0.25000000     -9.86900000
H      1.40700000      0.07400000     -9.21600000
H      2.88000000      0.39200000     -9.35700000
O      4.18500000     16.05300000     -3.79300000
H      4.23500000     16.95100000     -4.12100000
H      3.28500000     15.78100000     -3.97600000
O     -0.80800000     -6.95200000      1.92400000
H     -1.10000000     -7.40200000      1.13100000
H     -0.88700000     -7.61000000      2.61500000
O      2.73000000      7.49200000    -11.75200000
H      2.20200000      7.43000000    -12.54800000
H      3.33900000      6.75600000    -11.81000000
O     -6.57200000     -0.97900000     13.58900000
H     -7.19700000     -0.29500000     13.82700000
H     -5.72200000     -0.63200000     13.85900000
O     -9.17800000     -4.52400000      8.08000000
H     -9.41900000     -4.31100000      7.17900000
H     -8.47700000     -3.90700000      8.29200000
O     -5.80300000     16.84500000     -4.74800000
H     -5.76100000     15.89900000     -4.89200000
H     -6.48100000     16.95500000     -4.08200000
O    -17.03500000      0.51600000     -4.27800000
H    -17.47500000      1.30400000     -3.95900000
H    -16.22800000      0.83900000     -4.67900000
O      5.66400000     -6.26600000    -11.37300000
H      4.70900000     -6.24200000    -11.42300000
H      5.86700000     -5.95600000    -10.49100000
O     12.97700000     -1.58300000     -8.37700000
H     12.35300000     -0.91800000     -8.66700000
H     13.68400000     -1.08400000     -7.96500000
O     -0.70700000     -4.73100000      9.50100000
H     -0.25800000     -3.93800000      9.79300000
H     -1.39500000     -4.87000000     10.15200000
O      9.16400000      8.62000000      1.70900000
H      8.78800000      8.22600000      2.49600000
H     10.10700000      8.47600000      1.79700000
O     -4.44800000    -13.82500000    -10.01300000
H     -5.13400000    -13.55600000     -9.40100000
H     -4.57000000    -14.76900000    -10.11100000
O     -0.70600000      1.67700000     14.70800000
H     -1.25800000      1.84800000     15.47100000
H      0.16200000      1.50400000     15.07400000
O      9.17200000    -11.27700000      7.46900000
H      8.90300000    -11.86200000      8.17700000
H      9.11300000    -11.81300000      6.67900000
O      6.61500000     -5.15800000      3.40300000
H      6.23000000     -5.73700000      4.06100000
H      6.34800000     -4.27900000      3.67300000
O     12.81500000      3.17400000      8.49000000
H     13.47800000      3.85200000      8.61800000
H     12.04300000      3.50400000      8.94900000
O      3.28300000      2.64700000     -3.53300000
H      2.44800000      2.76200000     -3.98700000
H      3.31100000      1.71500000     -3.31400000
O      3.70200000     -5.28600000     16.60800000
H      3.72800000     -4.45900000     17.08900000
H      3.19500000     -5.08800000     15.82000000
O     -6.36500000     14.08100000     -3.87000000
H     -6.42700000     13.19400000     -4.22400000
H     -7.27300000     14.33800000     -3.71000000
O     -7.39900000      3.59200000      1.06200000
H     -7.85000000      4.32700000      1.47800000
H     -6.50400000      3.90400000      0.92800000
O     11.38800000      0.88300000     10.91000000
H     10.86800000      1.44800000     10.33800000
H     11.11300000     -0.00600000     10.68400000
O      1.69500000      4.06100000     -9.78600000
H      2.07500000      4.49300000     -9.02100000
H      2.44200000      3.66200000    -10.23200000
O     -5.46700000     12.14200000     -0.50900000
H     -4.76100000     11.66500000     -0.94600000
H     -5.70500000     12.83500000     -1.12500000
O      2.57800000      4.74800000     16.76300000
H      2.39500000      5.27800000     17.53900000
H      1.92800000      4.04500000     16.79500000
O      1.99600000     -0.86500000     -5.24400000
H      1.77600000     -1.67900000     -5.69800000
H      2.43200000     -1.14900000     -4.44000000
O     -9.77200000     -3.13300000      0.74700000
H     -9.75600000     -2.18000000      0.66500000
H    -10.46700000     -3.41300000      0.15200000
O    -16.04500000     -2.05200000      1.96300000
H    -15.40800000     -1.71000000      1.33600000
H    -16.82500000     -2.23100000      1.43800000
O      4.04500000     -4.02900000      0.00600000
H      3.54200000     -4.79600000     -0.26500000
H      4.63600000     -3.85800000     -0.72700000
O    -13.09300000    -11.90000000     -1.06000000
H    -13.09900000    -12.79900000     -1.38900000
H    -13.59200000    -11.40400000     -1.71000000
O     -4.78400000    -11.09300000     -5.50100000
H     -4.93800000    -10.86300000     -6.41700000
H     -3.83300000    -11.04800000     -5.40000000
O     -4.56600000     15.69700000      0.50900000
H     -5.22100000     15.86400000     -0.16800000
H     -4.87600000     16.19000000      1.26900000
O    -13.00400000      8.37300000      2.82500000
H    -13.44200000      9.21600000      2.93600000
H    -13.67400000      7.72400000      3.04100000
O    -10.11300000    -14.50000000     -0.86800000
H    -10.61800000    -15.00900000     -1.50200000
H     -9.69800000    -13.81300000     -1.38900000
O     -8.88200000    -12.65900000    -10.21900000
H     -8.21100000    -12.71200000     -9.53900000
H     -9.70500000    -12.81800000     -9.75700000
O     -6.95700000    -15.01400000     -1.38000000
H     -6.37500000    -15.28400000     -2.09000000
H     -7.19300000    -14.11200000     -1.59400000
O     -2.24100000      9.05500000    -15.54500000
H     -2.51400000      9.82300000    -15.04300000
H     -2.12100000      8.37000000    -14.88800000
O      7.39000000    -13.49300000     -9.21600000
H      7.21800000    -14.17700000     -9.86200000
H      6.53700000    -13.08800000     -9.06100000
O      3.37200000      3.95800000     -7.14800000
H      2.61200000      4.53800000     -7.19100000
H      3.90400000      4.31200000     -6.43500000
O     -2.25200000     15.82200000     -2.41300000
H     -1.87900000     15.18000000     -3.01700000
H     -1.50200000     16.14600000     -1.91400000
O      0.54500000     14.53200000      1.88800000
H      0.34100000     15.25200000      2.48400000
H      1.37400000     14.18000000      2.21300000
O     -8.25900000     -5.57400000     -9.24200000
H     -7.76300000     -4.96500000     -8.69500000
H     -8.79900000     -6.06600000     -8.62400000
O     -5.38900000      5.50900000    -13.26100000
H     -5.35500000      6.43000000    -13.00300000
H     -4.47200000      5.25000000    -13.34700000
O     -1.22000000      3.88200000     10.27800000
H     -1.69400000      3.76100000      9.45500000
H     -0.33700000      3.56000000     10.09400000
O     -3.77600000    -14.60700000      5.47700000
H     -4.47200000    -14.41600000      6.10500000
H     -3.30200000    -15.34400000      5.86100000
O      2.94000000     11.91700000    -11.75600000
H      3.70100000     11.34200000    -11.68200000
H      2.18700000     11.33200000    -11.66400000
O     13.20500000      1.55300000     -1.61600000
H     13.82600000      2.27900000     -1.68200000
H     12.50300000      1.88800000     -1.05800000
O    -10.40900000      9.33000000     -5.27500000
H    -10.07300000      9.15400000     -4.39700000
H    -11.16900000      8.75400000     -5.36000000
O    -17.42500000     -3.63800000      5.81200000
H    -16.57400000     -3.20300000      5.76300000
H    -17.35300000     -4.37500000      5.20600000
O     -4.98200000     -6.89000000     -7.09200000
H     -5.25400000     -5.98300000     -7.23500000
H     -5.80200000     -7.37100000     -6.97900000
O     16.00100000     -2.41700000      2.61700000
H     16.52200000     -3.16500000      2.91000000
H     15.22200000     -2.43500000      3.17400000
O     -6.74200000     11.17600000      5.27100000
H     -6.14500000     10.64500000      4.74400000
H     -6.78900000     12.01300000      4.80900000
O     -8.39900000      8.33400000    -13.22800000
H     -7.46600000      8.46400000    -13.39600000
H     -8.68700000      7.74200000    -13.92300000
O      6.95700000    -11.35100000     -2.93200000
H      7.52800000    -12.03000000     -3.29000000
H      7.54300000    -10.78600000     -2.42800000
O      1.36800000     -3.15300000     -6.60700000
H      0.86800000     -3.81200000     -6.12500000
H      1.77900000     -3.63900000     -7.32200000
O     -0.51700000      2.66800000     -7.92700000
H     -0.14300000      1.81100000     -7.72100000
H      0.23700000      3.25700000     -7.95500000
O     -2.08400000    -13.52400000      1.61700000
H     -2.11600000    -13.72300000      0.68100000
H     -2.63700000    -14.19100000      2.02300000
O      0.35100000     16.49800000      4.60200000
H     -0.11400000     17.28100000      4.31000000
H      1.24400000     16.61500000      4.27800000
O     -2.51900000    -10.65600000     12.00700000
H     -2.59500000    -10.51400000     12.95000000
H     -3.36300000    -10.37500000     11.65300000
O     -2.83500000    -11.72300000      8.86400000
H     -3.49700000    -11.18000000      9.29200000
H     -3.11200000    -12.62200000      9.04200000
O      3.22100000    -16.49000000     -5.96600000
H      2.58900000    -15.80300000     -5.75000000
H      3.91900000    -16.38400000     -5.32000000
O     -9.92000000     14.65400000     -1.20400000
H     -9.80400000     15.60000000     -1.11100000
H    -10.16100000     14.35500000     -0.32700000
O     10.44700000     -7.42600000      0.88900000
H     10.04300000     -6.81400000      0.27400000
H     10.09000000     -7.18000000      1.74200000
O      9.98500000     11.88000000     -6.78000000
H     10.24300000     12.56500000     -6.16400000
H     10.14400000     12.26100000     -7.64300000
O      5.13000000    -16.11700000     -1.72300000
H      4.52900000    -15.54900000     -1.24100000
H      5.37200000    -16.79800000     -1.09500000
O     -9.27700000      3.08300000    -14.44600000
H     -8.61000000      3.58100000    -13.97200000
H     -9.41200000      3.57600000    -15.25600000
O      0.83600000      0.85200000      9.88000000
H      1.76000000      0.83300000      9.62900000
H      0.83400000      0.60400000     10.80400000
O     -0.94900000      8.95900000      3.95900000
H     -0.95600000      9.42700000      3.12300000
H     -1.46700000      8.17100000      3.79700000
O      6.61800000      0.48400000      7.35300000
H      6.59100000      0.28700000      8.28900000
H      6.46700000     -0.36000000      6.92600000
O     -6.53400000     -6.78500000     11.34700000
H     -6.04900000     -6.07700000     10.92200000
H     -6.43500000     -6.61400000     12.28400000
O     -5.52600000     10.78300000     -3.18500000
H     -6.35000000     11.08000000     -3.57100000
H     -5.01400000     11.58300000     -3.06900000
O    -15.21400000     -5.45000000      4.85700000
H    -14.95600000     -5.51200000      5.77600000
H    -14.40600000     -5.61600000      4.37100000
O      3.39700000      2.64600000    -11.22600000
H      2.54800000      2.63800000    -11.66800000
H      3.79300000      1.80500000    -11.45300000
O     -6.94400000      6.65700000     14.22500000
H     -6.23200000      6.96200000     13.66300000
H     -6.50600000      6.15500000     14.91400000
O    -15.64100000     -6.92300000     -2.38100000
H    -16.40900000     -7.21300000     -1.88900000
H    -15.98900000     -6.65200000     -3.23100000
O     -5.67600000     -6.40700000     -0.99300000
H     -6.31500000     -5.71800000     -0.80900000
H     -5.95600000     -7.14400000     -0.45000000
O     -1.33300000      9.53200000     -3.55300000
H     -0.65900000      8.85400000     -3.51300000
H     -2.15800000      9.05600000     -3.45300000
O     12.16800000      3.11000000      0.41100000
H     11.34500000      2.89300000      0.84900000
H     12.52100000      3.84400000      0.91500000
O      3.40200000     -4.22100000     -8.07600000
H      3.51300000     -5.11100000     -8.41000000
H      3.67900000     -3.65700000     -8.79900000
O      8.53200000      1.22200000     13.81300000
H      7.88100000      1.71800000     13.31600000
H      8.78700000      0.50900000     13.22800000
O     11.52000000     -0.50500000     -2.72400000
H     11.36700000      0.43500000     -2.62600000
H     11.98300000     -0.75700000     -1.92500000
O     -9.53100000     -3.86100000    -13.26600000
H     -9.14700000     -4.05700000    -12.41100000
H     -9.10300000     -4.47100000    -13.86600000
O    -10.32900000      2.03900000      1.13500000
H     -9.71200000      2.68300000      0.78800000
H    -10.98400000      2.56100000      1.59800000
O      7.43800000     14.44000000      9.29400000
H      7.02100000     13.60500000      9.08300000
H      8.31700000     14.37000000      8.92200000
O     -9.78500000      4.03400000     11.73100000
H    -10.55800000      3.76800000     11.23300000
H    -10.05700000      3.97700000     12.64600000
O      3.82500000      4.39600000     -1.00100000
H      4.11000000      3.59100000     -0.56900000
H      3.72000000      4.14900000     -1.92000000
O    -15.52300000      7.61500000     -3.43800000
H    -15.96700000      7.79900000     -4.26600000
H    -14.60400000      7.49700000     -3.68000000
O     -8.27500000      0.41400000    -11.50900000
H     -7.72200000      0.87300000    -10.87700000
H     -7.94300000      0.69000000    -12.36300000
O     13.69300000     -4.99600000      2.15200000
H     12.77900000     -4.82200000      1.92900000
H     14.05600000     -4.13500000      2.36300000
O      1.63500000    -12.52000000      7.57200000
H      1.40600000    -12.41300000      6.64900000
H      2.05200000    -13.38000000      7.61800000
O     -3.29900000      3.26800000     15.65200000
H     -4.06100000      3.35800000     15.08000000
H     -3.63000000      3.47600000     16.52600000
O      3.78400000     -1.19500000     -2.83900000
H      4.13400000     -0.89800000     -1.99900000
H      3.83100000     -2.15000000     -2.79300000
O      4.59300000      0.21000000    -11.84300000
H      4.05300000     -0.09600000    -12.57200000
H      4.43300000     -0.42400000    -11.14400000
O      4.59500000    -15.79200000      6.19200000
H      4.70800000    -15.47300000      7.08800000
H      4.92700000    -16.69000000      6.21500000
O     -3.21800000      1.44000000    -15.64000000
H     -3.67000000      1.48500000    -16.48200000
H     -3.23900000      0.51100000    -15.40700000
O     -5.41200000      5.90400000    -16.02500000
H     -5.38600000      5.54100000    -15.14000000
H     -4.62400000      5.56200000    -16.44700000
O     -2.78800000     -3.26800000     17.12500000
H     -3.54400000     -2.82200000     17.50700000
H     -3.07800000     -4.17200000     17.00700000
O     -3.21700000      9.62200000     13.15800000
H     -2.29500000      9.36700000     13.19600000
H     -3.55000000      9.44700000     14.03900000
O     -6.10300000    -11.77800000      4.15300000
H     -6.59600000    -12.50300000      3.77000000
H     -5.37700000    -11.63500000      3.54600000
O     10.48500000      1.05900000     -5.00100000
H     11.12600000      0.34800000     -5.00900000
H     10.05300000      1.00200000     -5.85400000
O     -2.45100000      9.59800000      6.20100000
H     -2.64300000     10.53300000      6.12300000
H     -2.04000000      9.36700000      5.36800000
O     -6.96600000      1.98300000     -9.42600000
H     -6.73500000      2.90600000     -9.53300000
H     -7.32900000      1.92800000     -8.54100000
O    -14.13700000      2.27700000      3.87000000
H    -14.01800000      2.83500000      3.10100000
H    -13.97500000      2.85700000      4.61400000
O    -10.25200000      0.35600000     -2.65700000
H    -10.18200000      1.24600000     -3.00400000
H    -10.56000000      0.47400000     -1.75800000
O     -6.31800000     -3.66800000    -15.96700000
H     -5.40500000     -3.38600000    -16.02300000
H     -6.77900000     -2.91600000    -15.59600000
O      6.12600000     -2.65100000     10.86100000
H      5.55400000     -3.27700000     11.30400000
H      6.77600000     -3.19400000     10.41400000
O     -8.66500000     -7.18900000      2.51200000
H     -8.98200000     -7.75500000      1.80800000
H     -7.98300000     -7.70500000      2.94400000
O      4.86600000      3.82200000     15.27200000
H      4.12200000      4.23100000     15.71500000
H      5.57800000      4.45500000     15.36600000
O    -15.58600000      1.54000000     -9.60500000
H    -16.27200000      0.87500000     -9.54600000
H    -14.79300000      1.09300000     -9.31000000
O    -13.53900000     -5.72600000    -10.06300000
H    -13.99100000     -5.58300000     -9.23200000
H    -13.71100000     -6.64300000    -10.27400000
O     12.05000000     -1.31500000    -11.62000000
H     12.38800000     -0.42000000    -11.59200000
H     12.70800000     -1.83500000    -11.15700000
O      8.35200000     -7.49700000      3.15800000
H      9.04600000     -7.65800000      3.79800000
H      8.02600000     -6.62300000      3.37400000
O      8.55000000     14.43900000      2.70700000
H      8.99800000     13.64800000      3.00800000
H      8.52500000     14.35100000      1.75400000
O      8.20500000    -12.22800000      2.25100000
H      8.44300000    -11.84300000      1.40700000
H      7.68700000    -13.00100000      2.02400000
O     -3.76400000      3.91300000      2.87100000
H     -3.61600000      3.30600000      2.14600000
H     -3.28500000      3.53000000      3.60600000
O     -6.13500000    -11.06900000     -2.92700000
H     -5.51500000    -10.90700000     -2.21600000
H     -5.60100000    -11.04400000     -3.72100000
O      7.88300000      3.85100000      2.80800000
H      7.22000000      4.52400000      2.96400000
H      7.60900000      3.11400000      3.35300000
O     15.18600000      9.17800000      4.47200000
H     15.51600000      8.63100000      3.75900000
H     15.03300000      8.56600000      5.19200000
O    -10.34500000     -6.24000000     -7.08700000
H    -11.11500000     -5.81500000     -6.71000000
H    -10.22100000     -7.02600000     -6.55500000
O     -8.38200000      9.58700000      9.89000000
H     -9.06900000     10.17400000     10.20400000
H     -7.57500000     10.09500000      9.97800000
O      1.54400000     -2.23600000    -11.31700000
H      2.35900000     -2.39500000    -11.79300000
H      1.80900000     -1.71800000    -10.55700000
O      3.05000000     16.89300000      4.25300000
H      3.15100000     17.84300000      4.31100000
H      3.45900000     16.65900000      3.41900000
O     10.93200000      7.94900000      5.50600000
H     11.48400000      8.43600000      4.89300000
H     10.76400000      8.56500000      6.21900000
O     12.84300000      0.90600000     13.24400000
H     12.34400000      0.97900000     12.43000000
H     13.75700000      1.00000000     12.97300000
O     -8.19600000     -0.17000000      7.46700000
H     -8.88700000      0.14100000      6.88200000
H     -7.42000000      0.32400000      7.20300000
O      4.40800000     -2.71200000     -6.12100000
H      4.43900000     -1.98700000     -6.74500000
H      3.79400000     -3.33600000     -6.51000000
O    -10.37200000     -7.24400000    -12.28000000
H    -11.15800000     -7.76300000    -12.44800000
H    -10.60800000     -6.68300000    -11.54100000
O     10.13500000     -7.21200000     -3.67200000
H     10.34300000     -6.34400000     -4.01800000
H     10.70900000     -7.80700000     -4.15600000
O     -5.07600000      6.94800000     -2.84700000
H     -5.64000000      7.60900000     -2.44500000
H     -4.23400000      7.05200000     -2.40300000
O     -2.23900000    -10.10800000     -5.37600000
H     -1.28200000    -10.12900000     -5.35200000
H     -2.46300000     -9.19600000     -5.19100000
O    -12.83000000     -4.38600000    -12.39200000
H    -12.93200000     -4.91700000    -11.60200000
H    -11.88400000     -4.29100000    -12.49700000
O     10.30300000     -4.74300000     -4.68900000
H     10.56900000     -4.21900000     -5.44500000
H      9.88100000     -4.11700000     -4.10000000
O    -10.17500000     -6.24200000     -1.10100000
H     -9.62900000     -7.02500000     -1.17700000
H    -11.02600000     -6.50900000     -1.44800000
O     -3.73800000     12.77800000     -2.76000000
H     -2.80900000     12.55600000     -2.70400000
H     -3.76400000     13.73000000     -2.65700000
O     10.98200000      4.51500000     -3.17100000
H     11.89600000      4.79900000     -3.16800000
H     10.56800000      5.04800000     -3.85100000
O      3.64400000    -11.23800000      9.29700000
H      2.98700000    -11.56500000      8.68200000
H      4.17100000    -10.62600000      8.78200000
O     -2.51700000      6.81600000      6.80000000
H     -2.48000000      7.72600000      6.50500000
H     -1.73100000      6.41300000      6.43100000
O     -4.24000000      0.47400000     14.54400000
H     -3.70100000      1.26100000     14.46600000
H     -3.63700000     -0.24800000     14.37000000
O     -8.78400000     -9.86900000     -6.21100000
H     -9.49000000     -9.69800000     -6.83400000
H     -7.98500000     -9.63700000     -6.68500000
O      9.25900000     -2.33800000      0.45200000
H      9.00300000     -1.47100000      0.13600000
H      9.75300000     -2.72000000     -0.27400000
O     14.24200000      0.72800000      4.24400000
H     14.04600000      0.67300000      5.17900000
H     13.88500000      1.57400000      3.97400000
O      9.59400000      2.14800000     -2.39600000
H     10.13100000      2.87100000     -2.72100000
H      9.56700000      1.52400000     -3.12100000
O     -5.75300000      9.01900000    -13.54200000
H     -5.65400000      9.00600000    -14.49400000
H     -4.85800000      8.96900000    -13.20800000
O     12.60600000     12.74600000      3.35700000
H     12.32500000     13.57700000      3.74000000
H     12.21400000     12.74000000      2.48400000
O     -5.07000000     -3.38800000    -11.35300000
H     -4.71300000     -2.50500000    -11.25900000
H     -4.34000000     -3.90700000    -11.69000000
O     -0.63000000      9.00600000      9.44400000
H     -1.13000000      8.78100000      8.65900000
H     -0.86800000      9.91500000      9.62700000
O     -9.30900000      3.00600000     -3.70200000
H     -9.04000000      3.84500000     -4.07500000
H     -8.49000000      2.53000000     -3.56700000
O    -15.43500000     -9.37100000      3.50400000
H    -14.58700000     -8.99800000      3.74500000
H    -15.76400000     -9.76200000      4.31300000
O      6.40900000     -2.05900000      7.02800000
H      6.41000000     -2.78100000      6.39900000
H      5.53100000     -2.07400000      7.40800000
O    -12.87500000     -0.14800000      2.78200000
H    -12.75200000      0.00300000      1.84500000
H    -13.24600000      0.67200000      3.10900000
O     -2.34500000     -7.26500000     -8.32600000
H     -3.15500000     -7.13300000     -7.83500000
H     -1.64900000     -7.05800000     -7.70200000
O      7.53700000      7.42300000    -10.24700000
H      7.44400000      7.75200000     -9.35300000
H      7.15000000      8.10500000    -10.79500000
O      2.28400000     -5.96600000    -14.95700000
H      1.80600000     -6.13900000    -14.14600000
H      1.67100000     -5.46300000    -15.49400000
O     12.77300000      6.92900000     -1.69600000
H     13.47200000      6.79600000     -1.05600000
H     13.00000000      6.34700000     -2.42200000
O     -2.55700000     -1.57300000     13.74000000
H     -1.98000000     -1.37200000     14.47600000
H     -2.81300000     -2.48600000     13.87700000
O    -12.96000000      3.69700000      6.00200000
H    -12.60700000      4.58600000      5.95600000
H    -12.19700000      3.14500000      6.17300000
O      9.72600000    -12.01700000     -1.75300000
H      9.25000000    -11.61200000     -1.02800000
H     10.03200000    -12.85300000     -1.40200000
O     -6.02800000      6.75800000     -7.72200000
H     -6.57500000      7.41000000     -8.16000000
H     -5.63100000      7.23100000     -6.99000000
O     -4.10600000    -14.63500000     -6.13000000
H     -3.43000000    -14.07600000     -6.51200000
H     -3.83800000    -15.52600000     -6.35700000
O     -0.83200000     -0.90600000      7.84300000
H     -0.30300000     -1.12600000      7.07700000
H     -0.23300000     -1.00600000      8.58400000
O    -16.84700000     -3.78400000     -5.10000000
H    -15.93000000     -3.51800000     -5.03800000
H    -17.20600000     -3.60900000     -4.23000000
O     16.32800000     -3.51700000     -0.32600000
H     16.00800000     -3.71700000      0.55400000
H     16.63700000     -4.35800000     -0.66500000
O     -5.30000000     -0.75000000     -2.97400000
H     -6.14100000     -1.01000000     -3.35000000
H     -4.65400000     -1.00100000     -3.63500000
O     -9.27100000     -8.52900000      7.77400000
H     -9.48600000     -7.97300000      7.02500000
H     -9.20300000     -7.92200000      8.51100000
O     -4.94500000     -6.41900000     -3.47100000
H     -5.28500000     -6.57800000     -2.59100000
H     -5.02700000     -5.47300000     -3.59200000
O      9.86500000     -2.93000000     -2.53500000
H      9.07000000     -2.40000000     -2.59100000
H     10.57700000     -2.31100000     -2.69200000
O      2.85800000     -8.99300000     14.59100000
H      2.77300000     -8.61100000     13.71700000
H      2.44700000     -9.85400000     14.51600000
O     -9.87400000      7.74300000     11.54300000
H    -10.07600000      8.58200000     11.95600000
H     -9.91900000      7.10700000     12.25700000
O     16.52000000      1.98100000      2.84000000
H     17.17300000      1.41600000      3.25400000
H     15.68200000      1.56600000      3.04100000
O     -9.63700000      0.39600000      5.12100000
H     -9.02400000     -0.25300000      4.77500000
H    -10.47900000      0.16100000      4.73200000
O      6.06000000     -8.80300000    -12.64600000
H      6.11000000     -7.99000000    -12.14300000
H      5.44200000     -8.61000000    -13.35200000
O      4.67600000     16.87500000      1.67500000
H      5.26000000     17.12600000      2.39100000
H      5.13100000     17.16000000      0.88300000
O    -10.67100000     14.43200000      1.52100000
H    -10.04300000     14.60200000      2.22300000
H    -10.91300000     13.51300000      1.63300000
O      7.05400000    -13.41400000      0.24100000
H      7.27600000    -13.33500000     -0.68600000
H      7.55500000    -14.17200000      0.54400000
O     11.63300000     -5.53000000      4.26200000
H     12.38800000     -6.08600000      4.06900000
H     11.65900000     -4.84900000      3.59000000
O      7.96300000      7.51000000     -0.66600000
H      8.29100000      6.61600000     -0.57300000
H      8.15000000      7.92300000      0.17600000
O      4.95400000      5.48700000     10.39100000
H      4.28200000      5.14000000     10.97700000
H      4.61200000      6.33500000     10.10900000
O     -4.08200000      8.27300000     15.84900000
H     -4.71400000      7.92300000     16.47700000
H     -3.99100000      7.58400000     15.19100000
O     -5.64700000    -11.14800000      6.68700000
H     -5.61200000    -10.21000000      6.50100000
H     -5.96300000    -11.54200000      5.87400000
O     11.26400000      6.38700000     -8.78800000
H     11.92000000      7.04400000     -9.01900000
H     11.72100000      5.55100000     -8.87600000
O    -11.73400000     -2.65800000      8.49500000
H    -11.61800000     -2.89200000      9.41500000
H    -11.13100000     -1.92700000      8.35600000
O      9.35000000     -7.62500000    -11.13300000
H      8.64500000     -7.99500000    -10.60100000
H     10.08900000     -7.54800000    -10.52900000
O     -2.79700000     -4.75600000    -12.41700000
H     -3.08200000     -5.66400000    -12.31500000
H     -2.19900000     -4.60800000    -11.68500000
O      0.86300000     13.05900000     -0.54900000
H      1.66500000     13.52500000     -0.78700000
H      0.50500000     13.55700000      0.18500000
O     -8.82900000      4.42200000     -6.75000000
H     -8.05600000      4.40300000     -6.18500000
H     -8.54900000      4.91500000     -7.52100000
O      4.22100000      4.62900000      4.05200000
H      5.06300000      5.03900000      3.85300000
H      3.58400000      5.13000000      3.54300000
O     -5.48500000      2.26500000     -5.00900000
H     -4.87200000      1.56900000     -4.77200000
H     -4.92600000      2.99900000     -5.26500000
O     12.89400000     12.02000000     -4.04700000
H     13.35600000     11.54000000     -4.73400000
H     12.48600000     11.34000000     -3.51200000
O      7.26500000      6.60000000      9.05000000
H      7.91300000      6.56800000      9.75400000
H      6.52300000      6.09700000      9.38500000
O      1.65600000    -11.77000000      4.56300000
H      1.21100000    -12.05300000      3.76400000
H      2.58500000    -11.91800000      4.38400000
O     14.52500000      1.40300000      7.72200000
H     14.20200000      0.56000000      7.40500000
H     13.73900000      1.87200000      8.00100000
O    -10.71400000    -13.16800000     -3.73900000
H    -11.26100000    -12.42700000     -3.99900000
H    -11.23700000    -13.94000000     -3.95600000
O     -9.71100000      3.60500000    -10.46800000
H     -9.08400000      3.46000000    -11.17700000
H    -10.03000000      4.49600000    -10.61000000
O     -5.20800000     -1.69800000     -8.72800000
H     -6.09800000     -1.49800000     -9.02100000
H     -5.24100000     -1.59800000     -7.77700000
O     -3.69000000    -15.33000000      2.64100000
H     -3.95900000    -15.40200000      3.55700000
H     -4.49600000    -15.46900000      2.14300000
O    -14.78900000      1.33100000     -5.54600000
H    -14.38600000      2.19900000     -5.55700000
H    -14.19700000      0.79900000     -5.01400000
O     -6.28700000     -7.62500000    -11.40800000
H     -6.73700000     -6.79500000    -11.56700000
H     -6.73900000     -8.25400000    -11.97000000
O      4.80300000      2.04700000      0.14500000
H      5.71500000      2.32400000      0.05400000
H      4.70300000      1.85400000      1.07700000
O      1.62500000     11.30700000      4.28100000
H      1.72700000     12.14200000      3.82500000
H      1.03900000     11.50300000      5.01200000
O     -0.09500000     -7.17900000      5.45000000
H     -0.05600000     -6.24300000      5.64200000
H      0.75400000     -7.51800000      5.73400000
O     -0.16100000     -2.25300000     10.85700000
H      0.60200000     -1.98500000     11.36800000
H     -0.65200000     -1.44400000     10.71600000
O      6.47600000    -13.26900000     10.92900000
H      6.02300000    -12.49100000     11.25300000
H      6.13400000    -13.98600000     11.46200000
O     -2.77500000      0.12700000     16.85800000
H     -2.45900000      0.28500000     17.74800000
H     -3.69600000      0.38700000     16.88100000
O     -3.24900000     10.28800000     -0.89300000
H     -2.34200000     10.59300000     -0.86700000
H     -3.46500000     10.25600000     -1.82500000
O     -3.31700000     12.22700000      5.80500000
H     -3.44900000     13.01600000      6.33100000
H     -3.13900000     12.55400000      4.92400000
O     -4.09700000     -0.90200000    -13.43900000
H     -3.59000000     -0.99700000    -12.63300000
H     -4.28500000     -1.80000000    -13.71100000
O     -4.10600000     -7.74300000    -15.01800000
H     -4.05300000     -7.43100000    -14.11400000
H     -4.63900000     -7.08600000    -15.46700000
O      6.69200000     -3.46400000    -11.25400000
H      7.28600000     -2.74800000    -11.02800000
H      6.86500000     -4.13600000    -10.59400000
O      3.35300000     -6.47300000     -0.98000000
H      4.02000000     -6.84400000     -1.55900000
H      2.77900000     -7.21000000     -0.77300000
O    -12.76500000     -0.29600000     -4.80600000
H    -12.55300000     -0.78200000     -5.60300000
H    -12.03100000      0.30600000     -4.69100000
O     -3.62800000    -10.21800000      2.54200000
H     -2.89300000    -10.27300000      1.93000000
H     -3.22600000     -9.98000000      3.37800000
O     -4.86500000      7.85300000     -5.75300000
H     -3.92700000      7.91600000     -5.93300000
H     -4.94700000      7.09800000     -5.17100000
O      0.29300000     -4.72300000      6.60100000
H     -0.21100000     -4.70800000      7.41500000
H      1.16400000     -4.41700000      6.85200000
O    -11.70800000     11.72700000     -6.17900000
H    -11.12300000     12.40200000     -6.52400000
H    -11.15700000     10.94800000     -6.10400000
O    -13.45100000     -5.82600000      8.03000000
H    -12.77600000     -6.20100000      8.59500000
H    -13.50500000     -4.90900000      8.29700000
O      8.59200000     -2.36500000     -9.37800000
H      8.22300000     -1.68300000     -8.81600000
H      8.98200000     -1.88600000    -10.11000000
O     12.18700000      8.21400000      2.31600000
H     12.20900000      9.06000000      2.76400000
H     12.72500000      7.64000000      2.86200000
O      4.12700000      5.13600000    -12.12200000
H      4.44600000      5.04500000    -13.02000000
H      3.97000000      4.23800000    -11.83100000
O      2.10700000      9.80400000      1.82300000
H      1.87400000     10.10300000      2.70200000
H      3.06400000      9.81900000      1.81100000
O      9.54000000      9.96100000      7.21500000
H      8.90000000      9.25000000      7.18100000
H      9.41400000     10.35500000      8.07900000
O      2.71500000     12.58400000     10.53800000
H      2.62800000     12.15800000     11.39100000
H      2.22100000     12.02400000      9.93900000
O      9.54600000      9.34000000     -6.13700000
H      8.81600000      9.38200000     -5.52000000
H      9.80900000     10.25300000     -6.25800000
O      0.89800000    -17.62400000     -3.50300000
H      1.67900000    -17.13700000     -3.76700000
H      1.23900000    -18.42500000     -3.10400000
O     10.69300000     -4.46300000      1.74000000
H     10.70300000     -5.10300000      1.02900000
H      9.87000000     -3.98800000      1.62300000
O     -0.51500000     -0.86600000    -12.73000000
H      0.35000000     -1.06900000    -12.37500000
H     -0.76900000     -0.05300000    -12.29400000
O      1.38500000     -8.30400000     -3.61400000
H      0.64200000     -7.89900000     -3.16600000
H      1.97100000     -8.57800000     -2.90900000
O     -5.84000000     -4.12500000     -7.39900000
H     -5.31300000     -3.54600000     -7.94900000
H     -6.72500000     -3.76400000     -7.44800000
O    -14.35600000     -3.19200000     -4.70200000
H    -13.52300000     -2.72100000     -4.72400000
H    -14.38900000     -3.58100000     -3.82900000
O    -10.42500000      5.82900000    -11.83300000
H    -10.23600000      5.95800000    -12.76200000
H    -11.17400000      6.39900000    -11.65900000
O      0.73400000    -13.14700000      2.01400000
H      1.05700000    -13.61400000      1.24300000
H     -0.18900000    -13.39200000      2.07300000
O      1.15000000     -6.42800000     11.99000000
H      0.26800000     -6.57300000     11.64900000
H      1.01700000     -5.92200000     12.79200000
O    -12.42700000     -0.07700000      0.16400000
H    -12.29800000     -0.76600000     -0.48800000
H    -13.08800000      0.49800000     -0.22200000
O    -12.09600000      3.36700000     10.46200000
H    -11.90800000      3.22400000      9.53400000
H    -12.59200000      2.59300000     10.72800000
O     -5.49300000      5.38300000      8.81500000
H     -5.47800000      6.26300000      9.19100000
H     -6.32100000      5.00900000      9.11500000
O      4.34300000      6.22300000     -9.35800000
H      4.47200000      5.75300000    -10.18200000
H      5.12800000      6.02900000     -8.84600000
O     -3.63100000      8.17000000      9.04500000
H     -4.06900000      9.00900000      8.90700000
H     -3.51700000      7.81200000      8.16400000
O     -1.76700000      6.26100000     -9.33100000
H     -2.22000000      5.83700000    -10.06100000
H     -0.91400000      6.50800000     -9.68900000
O     -8.87700000      5.16400000      2.61000000
H     -9.65400000      4.67300000      2.87400000
H     -8.58500000      5.60100000      3.41000000
O      8.53400000      7.29900000      4.72800000
H      9.40800000      7.50900000      5.05800000
H      7.93800000      7.65900000      5.38400000
O     -3.88700000     -9.09500000     -3.00600000
H     -4.20400000     -8.21500000     -3.21100000
H     -3.52700000     -9.41800000     -3.83300000
O     -7.10700000     13.90000000      1.79600000
H     -6.48000000     14.57100000      1.52500000
H     -7.17500000     13.31700000      1.03900000
O      5.77100000      9.12300000      3.71300000
H      5.54700000      9.65300000      2.94800000
H      5.04300000      9.25700000      4.31900000
O     14.33600000     -2.51100000     -5.16400000
H     13.89900000     -3.36300000     -5.17700000
H     14.76200000     -2.47400000     -4.30800000
O     -5.22800000      6.42600000      3.38500000
H     -4.79900000      5.65300000      3.01700000
H     -5.39600000      6.19400000      4.29800000
O     10.04000000      2.40000000      1.85300000
H     10.18000000      1.83700000      2.61500000
H      9.34500000      3.00100000      2.12400000
O    -14.22700000      6.03900000      4.03900000
H    -13.37200000      5.61500000      3.97600000
H    -14.38600000      6.12200000      4.97900000
O      5.01200000    -13.91300000      8.42900000
H      5.52800000    -14.01100000      9.22900000
H      4.56400000    -13.07400000      8.53400000
O     -6.53200000     -8.48400000      0.58100000
H     -6.68100000     -9.42500000      0.48900000
H     -6.26900000     -8.37100000      1.49400000
O     -0.17700000      5.38300000      6.49200000
H      0.13500000      5.08500000      7.34600000
H     -0.00300000      4.64800000      5.90300000
O     -6.23800000    -15.26400000      1.63000000
H     -6.85900000    -14.73600000      2.13100000
H     -6.60100000    -15.28500000      0.74500000
O    -14.51900000     -1.33800000      7.22300000
H    -13.71500000     -1.65400000      7.63400000
H    -14.36400000     -1.43800000      6.28400000
O     -9.02000000     -8.65900000     -1.24400000
H     -9.01400000     -9.34500000     -1.91100000
H     -8.29100000     -8.88300000     -0.66400000
O     12.98400000     -7.81000000      0.37500000
H     13.64100000     -7.55800000      1.02400000
H     12.15500000     -7.78700000      0.85200000
O      1.20600000     -2.39800000    -15.86100000
H      0.56400000     -2.72500000    -15.23100000
H      0.72700000     -2.35000000    -16.68800000
O    -14.26000000     -5.31500000      1.66000000
H    -14.73700000     -4.66300000      1.14700000
H    -14.49700000     -6.15300000      1.26100000
O      4.51900000     -4.00400000     12.49200000
H      3.84900000     -4.21100000     13.14400000
H      5.10800000     -4.75800000     12.50500000
O     -7.89100000     -9.22800000     12.35200000
H     -7.48400000     -8.55300000     11.80900000
H     -8.81700000     -9.20400000     12.10900000
O     12.90800000     -2.92000000      6.41200000
H     12.63500000     -3.52500000      7.10200000
H     13.56500000     -3.40600000      5.91300000
O      6.47000000      6.93800000     13.15800000
H      6.65300000      7.64700000     12.54200000
H      6.97800000      7.16200000     13.93800000
O     -5.56200000      4.99700000      5.58800000
H     -5.69400000      5.11500000      6.52800000
H     -5.36000000      4.06700000      5.48800000
O      4.46200000      3.14300000    -14.27400000
H      5.12300000      2.71200000    -13.73200000
H      3.92300000      2.42700000    -14.61100000
O     -1.51100000     -9.82500000     -9.34700000
H     -0.72500000     -9.54000000     -9.81300000
H     -1.73100000     -9.08900000     -8.77700000
O     -1.14900000     12.25100000     -2.14200000
H     -0.79500000     11.65500000     -2.80200000
H     -0.44900000     12.88700000     -1.99300000
O     -5.01800000     10.29300000      7.72800000
H     -4.38500000     10.22900000      7.01300000
H     -5.80100000     10.66300000      7.32200000
O      1.18200000      0.80300000    -17.17800000
H      0.61900000      1.54500000    -16.95900000
H      1.71200000      0.66400000    -16.39300000
O      8.51200000     -7.76100000     -6.81500000
H      8.75300000     -7.70700000     -5.89000000
H      7.69200000     -7.27000000     -6.87800000
O      0.84300000      1.40500000     -4.38500000
H      0.07600000      1.19900000     -3.85200000
H      0.97300000      0.62800000     -4.92900000
O      7.87400000     -5.74600000      7.02100000
H      8.50800000     -5.15100000      6.62100000
H      8.11800000     -6.61200000      6.69400000
O     -4.55000000     11.26300000    -10.30100000
H     -4.17800000     10.40700000    -10.08900000
H     -4.01700000     11.88500000     -9.80400000
O      1.04200000    -11.06800000     14.00400000
H      0.60400000    -11.91700000     14.06600000
H      0.59700000    -10.62200000     13.28300000
O     -1.45800000      5.85200000     -6.76100000
H     -0.50900000      5.75600000     -6.84000000
H     -1.76800000      5.91600000     -7.66500000
O     11.94900000     11.94000000      7.30400000
H     11.37200000     12.63300000      6.98400000
H     11.41600000     11.14600000      7.26300000
O     -2.29000000     -3.92400000     -6.14200000
H     -2.65500000     -3.43900000     -5.40200000
H     -1.42600000     -4.20600000     -5.84100000
O      7.27800000     -9.87200000     10.64400000
H      6.49600000     -9.57200000     11.10800000
H      7.09000000     -9.69900000      9.72200000
O     -0.21800000      6.76800000     10.77100000
H     -0.35100000      7.49500000     10.16200000
H     -0.84900000      6.10500000     10.49300000
O     13.96300000      6.45600000     -6.83200000
H     13.61200000      6.21900000     -7.69100000
H     13.37600000      7.14200000     -6.51400000
O    -11.39100000     -6.44100000      9.82700000
H    -11.29900000     -5.70800000     10.43400000
H    -10.49200000     -6.71600000      9.64500000
O     10.00500000     -9.40500000      4.66500000
H      9.73400000    -10.26400000      4.34000000
H     10.67400000     -9.11400000      4.04600000
O      3.03400000     -5.65700000     -5.12800000
H      2.13800000     -5.37100000     -5.30600000
H      3.09400000     -6.52300000     -5.53000000
O    -11.54000000    -11.31200000      3.81200000
H    -12.30700000    -10.74000000      3.84400000
H    -11.08400000    -11.05700000      3.01000000
O      9.43100000      5.66900000    -10.65300000
H     10.07600000      5.77800000     -9.95500000
H      8.80300000      6.37800000    -10.51100000
O      8.09400000      6.12200000    -14.59100000
H      8.84700000      5.83100000    -14.07600000
H      8.35700000      5.98100000    -15.50000000
O     16.34900000     -0.03900000     -4.24700000
H     17.09000000     -0.44700000     -3.79900000
H     15.62600000     -0.10600000     -3.62300000
O      5.29300000     -6.95200000     -7.56500000
H      4.77100000     -7.60800000     -8.02700000
H      4.99300000     -7.00400000     -6.65700000
O      3.24300000      0.23300000     10.59700000
H      3.75000000      0.67300000     11.28000000
H      2.99600000     -0.60600000     10.98600000
O    -12.55400000     -3.48500000      2.66400000
H    -13.40300000     -3.87700000      2.45900000
H    -12.01900000     -3.65300000      1.88800000
O     -2.03500000    -12.50000000     -6.58100000
H     -2.09600000    -11.57200000     -6.35500000
H     -1.66200000    -12.91200000     -5.80200000
O      1.62200000     12.24300000     -3.38300000
H      2.34400000     12.86500000     -3.29800000
H      1.74300000     11.63400000     -2.65500000
O      4.08900000     11.26500000     -4.51500000
H      3.88800000     10.82200000     -5.33900000
H      4.18400000     12.18600000     -4.75500000
O      7.71700000     -2.59800000      2.76600000
H      7.38000000     -1.71100000      2.88800000
H      7.88900000     -2.66200000      1.82600000
O      7.12000000      4.62000000      6.24900000
H      7.24700000      5.38100000      5.68200000
H      7.88800000      4.61500000      6.81900000
O      4.54900000    -11.52800000     11.80800000
H      4.15600000    -11.37600000     10.94800000
H      4.73200000    -10.65100000     12.14600000
O      3.37900000      9.30900000      5.04500000
H      2.84200000      8.52200000      4.95100000
H      2.83100000     10.01400000      4.70000000
O     16.76400000     -2.14100000     -6.42800000
H     16.07000000     -1.70900000     -5.93000000
H     17.45200000     -1.48000000     -6.50300000
O      7.24300000      9.07600000     11.08700000
H      7.37400000     10.00900000     11.25400000
H      8.06400000      8.66700000     11.35800000
O    -15.77400000     -0.44100000     -1.18500000
H    -16.53400000     -0.28200000     -0.62500000
H    -15.35600000      0.41600000     -1.27000000
O      5.41700000     -7.06500000     -2.66500000
H      5.98700000     -6.89000000     -3.41400000
H      5.82200000     -7.81200000     -2.22400000
O      4.30400000     10.26400000     -1.83700000
H      4.33300000     10.48200000     -2.76800000
H      3.38200000     10.35500000     -1.59800000
O      3.22300000     -8.68900000     -5.65500000
H      2.63700000     -8.55000000     -4.91000000
H      3.80400000     -9.39500000     -5.37300000
O    -12.09400000      3.11600000     -3.08000000
H    -12.42500000      4.00500000     -3.20800000
H    -11.15300000      3.18500000     -3.24500000
O     -8.71600000    -13.28400000      9.28600000
H     -8.63500000    -13.59100000      8.38300000
H     -8.35900000    -12.39600000      9.26900000
O    -11.40300000      0.27300000    -11.43500000
H    -11.75900000      1.03900000    -11.88500000
H    -10.46800000      0.28900000    -11.63800000
O      0.39600000      4.18300000     -3.80400000
H      0.15400000      3.47000000     -4.39500000
H     -0.33700000      4.24500000     -3.19200000
O     -4.94100000      9.08000000      3.79600000
H     -4.50200000      9.49900000      3.05600000
H     -4.88800000      8.14300000      3.60800000
O      3.96600000    -17.96800000      3.04600000
H      4.82800000    -18.36400000      3.17200000
H      4.14800000    -17.04200000      2.88700000
O     -5.06700000     -0.45400000      9.86900000
H     -4.41900000     -0.26400000     10.54700000
H     -4.73900000     -1.24300000      9.43900000
O     -7.35300000      5.04200000     -4.43600000
H     -8.04200000      5.60200000     -4.07700000
H     -6.57400000      5.26400000     -3.92700000
O     -0.90600000    -13.68900000     -4.36900000
H     -0.76900000    -13.07400000     -3.64900000
H     -1.13300000    -14.51400000     -3.93900000
O     -5.31200000      3.32600000     13.66200000
H     -4.52800000      3.27500000     13.11400000
H     -6.00800000      3.58600000     13.05900000
O    -13.43800000      1.22000000      8.20300000
H    -12.73900000      1.31000000      7.55600000
H    -14.17300000      0.85300000      7.71200000
O    -12.80200000     -7.33900000     -1.52900000
H    -13.63900000     -7.56400000     -1.93500000
H    -12.69800000     -7.97900000     -0.82500000
O      1.86100000     13.78300000    -10.07700000
H      1.47600000     14.60600000    -10.38000000
H      2.20700000     13.37400000    -10.87000000
O    -11.28700000    -10.01400000      8.22800000
H    -12.02900000     -9.84600000      7.64700000
H    -10.61900000     -9.38700000      7.95100000
O      7.47900000     15.22900000     -2.78400000
H      6.79200000     15.23000000     -3.45100000
H      7.23700000     14.51500000     -2.19300000
O    -10.33500000      1.52900000     -8.94900000
H    -10.83800000      1.13800000     -9.66400000
H     -9.96800000      2.33000000     -9.32500000
O     -8.72500000    -10.26000000     -3.44200000
H     -8.91000000    -10.43600000     -4.36400000
H     -7.79700000    -10.47000000     -3.33900000
O     -0.50600000    -15.28500000    -10.38300000
H     -0.55800000    -14.33100000    -10.44600000
H     -1.14900000    -15.60200000    -11.01800000
O    -11.95800000      6.43400000      6.27100000
H    -12.73600000      6.97900000      6.14600000
H    -11.51800000      6.81700000      7.03000000
O      3.19100000      4.09700000      6.97900000
H      4.05200000      4.39300000      6.68500000
H      2.68900000      3.98300000      6.17100000
O     -1.99000000     -4.67900000      2.65600000
H     -2.74200000     -4.67800000      2.06400000
H     -1.58500000     -5.53700000      2.52800000
O      1.20400000     -1.46100000     14.52200000
H      0.33500000     -1.62600000     14.88700000
H      1.76100000     -1.31300000     15.28600000
O      6.33000000     -6.11400000     12.44000000
H      6.80900000     -5.89500000     11.64100000
H      6.99700000     -6.11200000     13.12700000
O     12.96500000      1.17500000    -11.09300000
H     13.57400000      1.66800000    -10.54300000
H     12.10200000      1.36400000    -10.72400000
O      2.57100000     -8.90500000    -12.31700000
H      2.64400000     -9.08900000    -13.25300000
H      3.47500000     -8.91300000    -12.00100000
O    -10.67200000     13.48200000      4.34900000
H    -10.86600000     12.70800000      4.87800000
H     -9.71700000     13.49000000      4.27800000
O      9.39200000      4.55200000     -7.45600000
H      9.88100000      5.14500000     -8.02600000
H      9.73600000      4.72400000     -6.58000000
O      0.80800000     12.30500000     -6.11500000
H      1.19900000     12.34200000     -5.24200000
H     -0.05400000     11.91300000     -5.97500000
O     -7.13700000     10.96000000     12.48600000
H     -7.13800000     10.32100000     13.19900000
H     -6.51500000     10.60700000     11.84900000
O     -0.20300000     10.64300000     13.27800000
H      0.68600000     10.98900000     13.19200000
H     -0.51900000     10.99900000     14.10800000
O     -3.02500000      1.05700000      1.72700000
H     -3.96300000      1.11300000      1.54400000
H     -2.61400000      1.03500000      0.86200000
O     10.15300000     -4.65100000    -11.55500000
H      9.39900000     -5.06600000    -11.97400000
H     10.42100000     -5.27000000    -10.87600000
O     -2.85900000     11.01700000    -13.63700000
H     -2.93500000     11.95800000    -13.47900000
H     -3.06100000     10.61500000    -12.79100000
O     -8.08800000     -1.91700000    -14.62500000
H     -8.67900000     -2.57500000    -14.26000000
H     -8.63400000     -1.13800000    -14.73300000
O      3.79900000     -0.54700000     15.70500000
H      4.29400000     -0.70900000     16.50800000
H      4.28200000     -1.02000000     15.02700000
O      2.48000000     11.18900000     12.66300000
H      2.29600000     10.35800000     12.22600000
H      2.96500000     10.94400000     13.45100000
O     -2.50600000      3.04800000      5.40800000
H     -1.69100000      2.55400000      5.31300000
H     -2.50500000      3.33600000      6.32100000
O    -12.57700000     -2.92800000     11.82700000
H    -11.69800000     -3.06300000     11.47300000
H    -12.61700000     -1.99200000     12.02000000
O     16.84900000     -6.19400000     -1.03100000
H     16.91400000     -6.92600000     -0.41700000
H     16.11800000     -6.42600000     -1.60300000
O     13.33600000     -4.17600000    -10.66000000
H     13.69000000     -4.17400000     -9.77100000
H     12.38600000     -4.16500000    -10.54000000
O     17.25300000      5.47400000      0.38600000
H     16.98900000      4.59500000      0.65600000
H     18.14600000      5.36600000      0.05900000
O    -13.07000000      0.39600000     -8.82200000
H    -12.18100000      0.15500000     -8.56000000
H    -13.27700000     -0.20100000     -9.54100000
O      7.97800000     -1.60100000     15.12500000
H      8.34900000     -0.76700000     14.83500000
H      8.64000000     -2.25200000     14.89200000
O     13.55300000     -5.07000000     -5.20700000
H     13.74700000     -5.53700000     -6.02000000
H     12.65100000     -4.76900000     -5.31300000
O      1.40400000     10.94300000      8.69100000
H      0.73200000     11.25100000      8.08300000
H      1.06800000     10.10700000      9.01600000
O     14.77800000     -3.90200000     -8.03300000
H     14.83100000     -2.98600000     -7.76200000
H     15.63000000     -4.27100000     -7.80000000
O    -13.08100000      9.67500000      0.04500000
H    -12.31300000     10.18900000      0.29300000
H    -13.76200000      9.95100000      0.65800000
O     -5.63500000      4.07800000     -2.48900000
H     -5.75500000      4.74000000     -1.80800000
H     -6.26600000      3.39300000     -2.27000000
O     -3.10000000      0.42900000     -4.98100000
H     -2.58100000      1.03500000     -4.45100000
H     -3.13300000     -0.37500000     -4.46100000
O      2.52100000    -11.49400000     -3.06200000
H      2.70600000    -11.89600000     -3.91100000
H      3.37100000    -11.18000000     -2.75500000
O     -3.33200000     -0.80600000    -10.85700000
H     -3.72100000     -0.99500000    -10.00300000
H     -2.38800000     -0.84000000    -10.70400000
O      0.58100000    -10.82800000     -5.86300000
H      1.44400000    -10.68800000     -5.47500000
H      0.75500000    -11.32900000     -6.66000000
O     -0.92700000     -1.72700000     16.05700000
H     -0.94500000     -0.89200000     16.52400000
H     -1.61500000     -2.24900000     16.47200000
O      5.33700000      9.97300000     -6.76800000
H      4.67900000      9.28200000     -6.68900000
H      5.00000000     10.54800000     -7.45500000
O     -2.94000000     -7.50900000     -5.15700000
H     -2.71100000     -6.76400000     -4.60200000
H     -3.75900000     -7.25100000     -5.57900000
O     10.68700000     -4.21100000     10.44800000
H     10.71000000     -5.07300000     10.86400000
H     11.01100000     -4.36500000      9.56100000
O      2.10300000     -8.92900000     -0.82400000
H      1.90400000     -9.21600000      0.06700000
H      2.77700000     -9.53800000     -1.12700000
O      6.06900000      6.12300000      2.88500000
H      6.12300000      7.02200000      3.21100000
H      5.75300000      6.21300000      1.98600000
O      4.35200000     13.67000000     -6.02800000
H      5.17000000     13.82400000     -6.50000000
H      4.18700000     14.48900000     -5.56100000
O      5.60000000     -9.29300000      8.14500000
H      4.96700000     -8.57900000      8.21700000
H      6.27000000     -8.96100000      7.54700000
O      1.24500000      4.69000000      8.91300000
H      2.03200000      4.39100000      8.45900000
H      1.56300000      5.33700000      9.54300000
O     -9.53600000      5.76100000     13.91900000
H     -8.67800000      6.16400000     14.05200000
H     -9.44600000      4.88000000     14.28100000
O      4.54100000    -13.83100000     -7.66900000
H      3.78900000    -14.20100000     -8.13000000
H      5.18700000    -14.53800000     -7.65800000
O      7.61600000      1.99900000     -4.97000000
H      7.27900000      2.71800000     -4.43600000
H      7.10600000      1.23700000     -4.69600000
O      0.46400000     -9.86100000    -11.36500000
H     -0.26700000     -9.71800000    -11.96600000
H      1.21900000     -9.47800000    -11.81100000
O     14.82400000      0.34000000     -6.87600000
H     14.06100000      0.14100000     -6.33400000
H     15.53500000      0.47700000     -6.25000000
O      7.46200000     13.45500000     -6.60000000
H      7.28000000     13.33200000     -5.66900000
H      8.26300000     12.95400000     -6.75600000
O     -1.81200000      6.82500000     -3.92700000
H     -2.35700000      6.17400000     -3.48600000
H     -1.53700000      6.39700000     -4.73800000
O     -0.04800000      8.83100000      0.90400000
H     -0.48400000      9.67700000      1.00000000
H      0.88000000      9.02300000      1.03600000
O     16.70800000      4.73700000      3.63400000
H     16.97000000      4.25100000      4.41600000
H     16.42300000      4.06300000      3.01700000
O     -2.67100000     -2.12500000      9.32100000
H     -3.19100000     -2.64100000      8.70500000
H     -2.30100000     -1.42000000      8.79100000
O     -9.52300000     -7.33900000      5.34300000
H    -10.28500000     -6.92900000      4.93400000
H     -8.83200000     -7.27100000      4.68300000
O     -2.74900000     -8.47400000     -0.09700000
H     -2.42400000     -9.32500000      0.19800000
H     -3.69500000     -8.51600000      0.04400000
O    -16.39800000     -3.06300000     -2.16800000
H    -16.40500000     -2.10700000     -2.11400000
H    -16.74900000     -3.35300000     -1.32600000
O    -11.97000000     -1.69700000      4.77300000
H    -12.40900000     -0.94500000      4.37700000
H    -12.05600000     -2.39400000      4.12300000
O      6.28900000     -9.89800000     -7.02600000
H      7.02500000     -9.30500000     -7.17700000
H      6.07100000    -10.23500000     -7.89500000
O    -10.41800000      5.79000000      8.91900000
H    -10.52900000      5.45300000      9.80800000
H     -9.64300000      6.35000000      8.97000000
O     12.62400000     -5.40300000     -1.03800000
H     12.80300000     -6.16600000     -0.48800000
H     11.74500000     -5.55800000     -1.38500000
O     -5.40200000      2.40000000      5.13300000
H     -4.44700000      2.46200000      5.10300000
H     -5.59700000      2.16300000      6.04000000
O    -10.67200000    -14.21100000      3.83500000
H    -10.99300000    -14.58700000      4.65500000
H    -10.80400000    -13.26900000      3.93700000
O      7.11600000      9.82900000     -4.69700000
H      6.42600000      9.97100000     -5.34500000
H      6.94400000      8.95300000     -4.35200000
O     14.77600000     -6.08500000     -2.96200000
H     14.30500000     -5.69600000     -3.69900000
H     14.13000000     -6.12100000     -2.25700000
O      5.74800000      5.30100000     -5.64900000
H      6.16500000      4.73400000     -5.00100000
H      5.64600000      6.14100000     -5.20100000
O      7.18700000      2.14400000      5.11900000
H      6.96400000      1.83500000      5.99700000
H      6.91800000      3.06300000      5.11200000
O      6.09500000     -6.23200000      0.61700000
H      5.14300000     -6.20200000      0.70900000
H      6.42200000     -5.68400000      1.33000000
O      2.80900000      4.62000000     12.02800000
H      2.23600000      5.03300000     12.67500000
H      2.87500000      3.70900000     12.31500000
O      3.23700000     -6.48800000      5.46300000
H      4.04400000     -6.80800000      5.05900000
H      2.94400000     -5.78300000      4.88600000
O      3.98100000     -1.58600000      8.51600000
H      4.37200000     -1.31700000      9.34600000
H      3.75500000     -0.76500000      8.08000000
O     11.65400000     -5.43600000      8.16000000
H     10.98800000     -5.92500000      7.67700000
H     12.38100000     -6.05100000      8.25400000
O     -9.89100000     -0.01700000     -6.73300000
H     -9.15700000      0.50200000     -6.40500000
H    -10.14300000      0.41400000     -7.55000000
O     10.29100000     -1.62500000     10.44500000
H      9.85100000     -1.28800000      9.66500000
H     10.51700000     -2.52800000     10.22100000
O      6.75000000     -8.71600000     -0.18300000
H      6.73700000     -7.84500000      0.21300000
H      5.84100000     -8.87700000     -0.43800000
O     -1.55600000    -18.32800000      1.29800000
H     -1.83200000    -17.43100000      1.48200000
H     -2.37000000    -18.79500000      1.10800000
O    -12.19900000     12.05100000     -3.52400000
H    -11.95200000     11.85500000     -4.42800000
H    -12.92100000     12.67500000     -3.60300000
O     15.11600000     -7.17600000      2.21800000
H     16.05500000     -7.10800000      2.04500000
H     14.78700000     -6.28300000      2.11300000
O      9.90600000      2.90100000     15.50100000
H      9.55100000      2.21800000     14.93100000
H     10.79700000      2.61100000     15.69500000
O     -3.81800000     -4.23000000      4.82300000
H     -3.23500000     -4.58000000      4.14900000
H     -4.34500000     -3.57400000      4.36700000
O      5.34800000     11.24100000    -10.58300000
H      4.78800000     11.59500000     -9.89200000
H      6.15600000     11.74900000    -10.52100000
O     -0.94700000     -9.31800000      3.49900000
H     -0.49800000     -8.86200000      4.21100000
H     -1.16700000    -10.17400000      3.86500000
O     11.43600000      1.40100000    -14.31700000
H     12.24400000      1.82300000    -14.02400000
H     10.82400000      1.52500000    -13.59100000
O     -7.64700000      8.64700000     -8.68300000
H     -7.26200000      8.68800000     -9.55800000
H     -8.58700000      8.75000000     -8.82800000
O     14.79500000      6.55300000      5.70100000
H     15.10800000      5.79000000      5.21500000
H     14.64400000      6.22700000      6.58900000
O     -3.73300000     -7.17000000    -12.27000000
H     -3.39300000     -8.06100000    -12.35100000
H     -4.54000000     -7.26600000    -11.76400000
O      5.53000000     -7.33400000      4.77800000
H      6.26600000     -7.81500000      5.15800000
H      5.21700000     -7.89600000      4.07000000
O     -5.20900000    -11.06600000     10.44200000
H     -5.81900000    -10.43100000     10.06800000
H     -5.69600000    -11.47000000     11.16100000
O      8.59100000    -13.59800000     -4.25000000
H      8.69400000    -14.24600000     -3.55300000
H      8.20100000    -14.08700000     -4.97500000
O     -9.01000000     14.68000000     -3.68900000
H     -9.25400000     14.58500000     -2.76900000
H     -9.79900000     15.01800000     -4.11200000
O     -7.47700000     -2.55600000      8.96500000
H     -7.93700000     -1.80400000      9.33700000
H     -7.17800000     -2.25300000      8.10700000
O      8.21800000    -15.37400000      1.97200000
H      8.44200000    -15.34600000      2.90200000
H      8.43900000    -16.26400000      1.69900000
O      7.12100000      1.35200000     16.37000000
H      7.86500000      1.06300000     15.84200000
H      6.63900000      1.94900000     15.79700000
O     14.34300000     10.21900000     -5.63300000
H     15.06200000     10.21900000     -6.26500000
H     13.61900000      9.79600000     -6.09500000
O      5.03200000      6.40600000      0.45300000
H      4.67300000      5.64300000     -0.00100000
H      5.23100000      7.02900000     -0.24500000
O      0.11800000     15.10400000      9.20900000
H     -0.34000000     15.78100000      9.70600000
H     -0.44000000     14.33000000      9.28900000
O    -10.88100000     -5.16500000    -10.58400000
H    -10.09900000     -4.86100000    -10.12300000
H    -11.44400000     -5.51700000     -9.89600000
O      6.41700000     -0.13100000      9.88600000
H      6.54000000     -1.06800000     10.04000000
H      6.26400000      0.23600000     10.75700000
O      3.35300000     -1.95000000    -17.68700000
H      2.49700000     -1.69500000    -17.34400000
H      3.30000000     -2.90100000    -17.78100000
O     -2.64900000     -0.30200000     -7.66400000
H     -2.39700000     -0.00300000     -6.79100000
H     -3.35000000     -0.93400000     -7.50700000
O    -13.86200000     -4.57100000     -2.25300000
H    -14.78400000     -4.34400000     -2.13200000
H    -13.81900000     -5.50800000     -2.06200000
O      2.63400000     -8.62300000     11.82000000
H      2.03600000     -9.33800000     11.60400000
H      2.10800000     -7.83000000     11.71200000
O      0.33200000     -8.24800000      8.63500000
H      0.91800000     -8.52700000      7.93100000
H      0.74000000     -7.45700000      8.98700000
O      1.11200000      9.27000000     -5.12200000
H      0.34100000      9.73600000     -5.44600000
H      1.28500000      9.66100000     -4.26600000
O      7.01200000     -4.64800000     -1.72200000
H      7.22500000     -5.35800000     -1.11600000
H      6.39500000     -5.04000000     -2.34200000
O     10.24800000     -6.95500000      6.32400000
H     10.34600000     -7.87400000      6.07300000
H     10.54500000     -6.46400000      5.55800000
O     -0.10500000     -0.60100000     -8.28200000
H      0.11500000     -1.32600000     -7.69700000
H     -1.05900000     -0.54000000     -8.24000000
O     -1.71000000      1.76000000     -3.03200000
H     -1.54100000      1.46700000     -2.13600000
H     -2.25900000      2.53700000     -2.93100000
O     16.94100000     -5.68600000     -4.52600000
H     16.37000000     -5.87500000     -3.78200000
H     16.86400000     -4.74100000     -4.65300000
O     10.01000000    -12.69500000     -8.82800000
H      9.11400000    -13.00400000     -8.96000000
H      9.91500000    -11.91000000     -8.28800000
O     16.90800000     -0.68700000      0.36300000
H     16.67200000     -1.39600000     -0.23500000
H     16.55100000     -0.95800000      1.20800000
O     -2.40400000     -0.81100000      4.00200000
H     -1.60600000     -0.41400000      4.35100000
H     -2.56100000     -0.35000000      3.17900000
O     11.46900000     -6.88900000     -9.31700000
H     12.35400000     -7.05300000     -8.99200000
H     11.26900000     -5.99800000     -9.03000000
O    -14.33500000     -4.37100000     -7.21900000
H    -14.40800000     -3.93200000     -6.37100000
H    -14.54700000     -3.69100000     -7.85900000
O    -11.06100000     -8.40000000     -4.22400000
H    -10.58500000     -8.49700000     -3.39900000
H    -11.21700000     -7.45900000     -4.30200000
O     15.37300000     -5.35300000      8.38600000
H     16.11500000     -5.95700000      8.36900000
H     14.67400000     -5.81900000      7.92700000
O     -5.89900000    -14.16000000      7.51700000
H     -5.60500000    -13.25500000      7.41500000
H     -6.84500000    -14.12300000      7.37400000
O    -12.33600000      7.36900000     -8.63600000
H    -11.83000000      6.87400000     -7.99000000
H    -13.20000000      6.95800000     -8.62800000
O     15.17300000      3.36700000      6.06900000
H     14.90900000      2.76000000      6.76100000
H     16.12400000      3.43600000      6.16100000
O    -10.07300000     -0.60100000     10.37500000
H     -9.13200000     -0.46100000     10.48100000
H    -10.46300000     -0.20500000     11.15500000
O     12.69900000      9.87400000     -2.36100000
H     12.83800000      8.93200000     -2.45900000
H     12.26700000      9.96600000     -1.51200000
O      3.17900000     -8.78500000     -8.51000000
H      3.57600000     -9.63400000     -8.70200000
H      3.06300000     -8.78400000     -7.56000000
O      4.52500000     -7.50600000    -14.66300000
H      5.13600000     -6.80900000    -14.90000000
H      3.67300000     -7.19200000    -14.96600000
O     10.65500000      2.74900000      6.66000000
H     11.55900000      2.78200000      6.97300000
H     10.30100000      3.61600000      6.85900000
O      7.96900000     10.35700000      4.75600000
H      7.26900000      9.84100000      4.35800000
H      8.13800000      9.92600000      5.59400000
O      8.97600000      6.20700000     11.26800000
H      8.37200000      5.50600000     11.51400000
H      9.72700000      6.09100000     11.85000000
O      7.27000000      8.26200000      6.90400000
H      7.15400000      7.62000000      7.60500000
H      6.46800000      8.78500000      6.92500000
O      8.63600000     -0.26100000    -14.09400000
H      8.87700000      0.61300000    -13.78900000
H      8.66800000     -0.80700000    -13.30900000
O      6.15600000      9.04100000    -11.82300000
H      5.30800000      8.84700000    -12.22200000
H      5.99300000      9.81100000    -11.27800000
O     -4.97400000    -10.21900000    -10.68300000
H     -5.37100000    -10.86600000    -11.26700000
H     -5.27600000     -9.37600000    -11.02100000
O     -2.04000000     13.31700000      3.52700000
H     -1.25300000     13.73200000      3.17400000
H     -2.52100000     14.03100000      3.94400000
O      7.91900000     -5.14100000     10.05800000
H      7.88000000     -5.76100000      9.33000000
H      8.81300000     -4.80000000     10.03400000
O      1.74100000      5.94300000      0.00200000
H      2.41600000      5.40800000     -0.41600000
H      2.18700000      6.35700000      0.74200000
O     -7.90800000     -0.99400000     -3.50700000
H     -8.60300000     -0.45900000     -3.12400000
H     -8.35600000     -1.77700000     -3.82600000
O      0.01200000     -5.25700000     -5.42400000
H     -0.09200000     -6.11300000     -5.83900000
H     -0.38300000     -5.36100000     -4.55800000
O      4.21600000     -2.22700000    -10.00900000
H      5.01000000     -2.68900000    -10.27500000
H      4.47200000     -1.74300000     -9.22400000
O      4.04600000     15.02800000      6.65700000
H      3.99900000     15.23000000      7.59200000
H      3.59100000     15.75600000      6.23200000
O      5.57200000      0.75500000     12.36100000
H      5.06100000      1.39900000     12.85100000
H      5.91800000      0.16400000     13.03000000
O     -7.52300000      3.49600000    -12.19200000
H     -7.01900000      2.69500000    -12.33200000
H     -6.88300000      4.20100000    -12.28700000
O     -4.96900000    -11.74400000      0.58200000
H     -4.43400000    -12.44900000      0.21700000
H     -4.38900000    -11.29900000      1.20100000
O     12.50500000     -0.63600000     -5.34300000
H     13.13400000     -1.35100000     -5.43500000
H     12.28900000     -0.62700000     -4.41000000
O     14.91300000      1.79100000     -9.20600000
H     14.67200000      1.26800000     -8.44100000
H     15.73700000      2.21000000     -8.95900000
O      0.73200000     -4.31700000     17.43500000
H      1.12300000     -4.88500000     16.77200000
H     -0.03700000     -3.94300000     17.00700000
O    -17.29900000     -1.14000000     -6.60400000
H    -17.43300000     -0.50100000     -5.90400000
H    -16.41700000     -1.48000000     -6.45200000
O      0.32100000      6.12000000    -15.57600000
H      0.76000000      5.83900000    -14.77300000
H      0.89100000      6.80000000    -15.93500000
O      9.29500000      1.61300000      9.08900000
H      9.49200000      1.99900000      8.23600000
H      8.34000000      1.54700000      9.10700000
O    -14.17100000      4.77000000     -2.07200000
H    -14.13400000      5.48400000     -1.43500000
H    -15.01700000      4.88100000     -2.50700000
O     -0.10300000    -12.25100000     -1.26700000
H      0.50800000    -12.59800000     -0.61600000
H      0.45700000    -11.94200000     -1.97900000
O      9.41100000      1.60200000    -12.23800000
H      9.79900000      1.43800000    -11.37800000
H      8.70600000      2.22600000    -12.06800000
O     -2.41200000     16.28300000     -5.95400000
H     -2.54600000     16.71300000     -6.79800000
H     -2.37500000     17.00100000     -5.32200000
O      9.66000000    -10.39900000     -7.42800000
H      9.20300000     -9.55900000     -7.46100000
H      9.79300000    -10.56400000     -6.49500000
O      4.70200000    -11.51000000     -9.11900000
H      4.64900000    -12.33700000     -8.63900000
H      4.21500000    -11.67100000     -9.92700000
O      1.29800000    -15.45900000      7.72600000
H      0.71500000    -15.81900000      7.05800000
H      1.85300000    -16.19600000      7.98100000
O    -11.00400000     10.81700000      6.16500000
H    -10.34300000     10.22700000      5.80400000
H    -11.72300000     10.78700000      5.53300000
O      1.64100000     17.15500000     -7.27700000
H      2.47700000     17.34500000     -7.70200000
H      1.52500000     16.21100000     -7.38700000
O     -1.82600000     11.79500000     -5.21600000
H     -1.94900000     11.05900000     -4.61700000
H     -2.70100000     12.16900000     -5.31800000
O     -5.67900000      0.94000000      7.40300000
H     -5.30000000      0.90900000      8.28100000
H     -5.01000000      0.55100000      6.83900000
O     11.59800000      3.27200000     -6.21900000
H     11.20200000      2.48400000     -5.84600000
H     11.86500000      3.78900000     -5.45900000
O      7.88800000     10.93900000      0.26600000
H      7.94800000     10.02300000     -0.00600000
H      8.61900000     11.05600000      0.87300000
O      0.39400000     14.41800000      6.59000000
H      0.50800000     15.14300000      5.97600000
H      0.40400000     14.83100000      7.45300000
O     -1.14300000     14.37600000     -4.47500000
H     -1.46800000     13.48200000     -4.58600000
H     -1.62300000     14.88800000     -5.12600000
O     13.38700000     -7.56300000     -7.44200000
H     14.30500000     -7.36800000     -7.25300000
H     13.03400000     -7.88000000     -6.61100000
O      1.48600000     -5.83200000      2.74800000
H      0.97300000     -5.14400000      3.17100000
H      0.86100000     -6.28400000      2.18200000
O     -7.62300000    -12.32100000     -5.63500000
H     -8.21600000    -11.65200000     -5.97500000
H     -6.79000000    -12.14900000     -6.07500000
O     -2.48900000     -9.72800000    -12.08500000
H     -2.20700000     -9.86500000    -11.18000000
H     -2.81200000    -10.58300000    -12.36800000
O      8.33000000     -0.89100000     12.14800000
H      8.96700000     -1.30700000     11.56800000
H      7.65900000     -1.55900000     12.28500000
O     -6.46200000      8.91900000     -1.14100000
H     -6.19900000      9.56100000     -1.80000000
H     -6.69800000      9.44300000     -0.37600000
O     16.76900000      2.80600000      0.25800000
H     16.17200000      2.39200000     -0.36500000
H     16.74100000      2.23900000      1.02800000
O    -14.50900000      5.91600000     -8.68500000
H    -14.96100000      6.22900000     -9.46800000
H    -14.36900000      4.98300000     -8.84600000
O     -3.19800000     -3.97400000     11.18800000
H     -3.79300000     -4.40100000     10.57300000
H     -2.77200000     -3.28900000     10.67200000
O      1.57500000     -6.98200000     16.08300000
H      2.17300000     -6.43500000     16.59300000
H      1.96800000     -7.85400000     16.10800000
O     -9.58300000     -4.72200000      3.06900000
H     -9.40400000     -4.15700000      2.31800000
H     -9.19000000     -5.56300000      2.83500000
O     11.22100000      5.96200000     12.57400000
H     11.13700000      5.73600000     13.50000000
H     12.10800000      5.68900000     12.33900000
O     -6.04200000      1.21000000    -13.26800000
H     -5.25900000      0.66100000    -13.30300000
H     -5.98400000      1.75900000    -14.05000000
O      5.10700000    -10.44500000     -4.82400000
H      5.58500000    -10.13400000     -5.59200000
H      5.78300000    -10.81300000     -4.25400000
O      7.25900000      7.34600000     -3.57200000
H      6.32400000      7.27100000     -3.37800000
H      7.65400000      7.61300000     -2.74200000
O     -4.55200000     11.30500000     -5.93800000
H     -4.57400000     10.51100000     -5.40300000
H     -5.47300000     11.51500000     -6.09200000
O      4.48100000    -14.63900000      1.13000000
H      4.50800000    -14.91000000      2.04700000
H      5.21700000    -14.03500000      1.03700000
O     -7.06500000     -3.65000000     12.32700000
H     -6.60300000     -3.59600000     11.49000000
H     -6.73900000     -2.90400000     12.82900000
O     10.39800000      5.05300000    -13.22900000
H     10.08400000      4.97100000    -12.32900000
H     10.69800000      4.17400000    -13.46000000
O    -15.27600000     -2.36400000     -8.86300000
H    -14.85300000     -2.26300000     -9.71600000
H    -16.07000000     -1.83300000     -8.92500000
O     -0.82400000     -3.11500000    -14.10700000
H     -0.44200000     -3.60100000    -13.37600000
H     -1.17400000     -2.31900000    -13.70800000
O      5.48400000    -12.17400000      5.91100000
H      6.11500000    -11.91200000      6.58200000
H      5.84900000    -12.97600000      5.53900000
O     11.94000000     -2.86300000     12.65100000
H     12.15200000     -2.03700000     12.21700000
H     11.57200000     -3.41000000     11.95700000
O     -7.63600000    -10.54600000      8.65100000
H     -7.92300000     -9.65200000      8.46300000
H     -6.99500000    -10.74100000      7.96800000
O     14.96300000     -7.31900000      6.09300000
H     14.99000000     -8.24100000      5.83500000
H     14.31200000     -7.28500000      6.79300000
O    -11.83500000      5.48300000     -4.20300000
H    -10.96700000      5.70400000     -3.86600000
H    -12.38400000      6.22700000     -3.95700000
O      4.72700000     -1.20600000      1.65600000
H      5.43900000     -0.61900000      1.90900000
H      4.71400000     -1.87700000      2.33900000
O      7.35500000      2.72700000     -0.72200000
H      7.77500000      3.58400000     -0.66000000
H      7.96100000      2.20000000     -1.24200000
O     -6.38400000    -14.24300000     -7.68000000
H     -5.57300000    -14.29400000     -7.17400000
H     -7.06400000    -14.53900000     -7.07400000
O      9.57800000     -5.01200000    -14.79100000
H     10.14000000     -5.78500000    -14.85200000
H      8.90800000     -5.25300000    -14.15000000
O     -3.04500000      4.24000000     -3.19800000
H     -3.20800000      4.12800000     -4.13500000
H     -3.91800000      4.29800000     -2.80900000
O      5.71000000      0.00900000     -4.55700000
H      5.13700000     -0.30300000     -3.85600000
H      5.11400000      0.40400000     -5.19400000
O     -1.34000000      4.13800000    -16.56400000
H     -1.03400000      3.62000000    -17.30900000
H     -0.59200000      4.68900000    -16.33200000
O     -3.31900000     -2.75600000     -3.95000000
H     -3.12800000     -3.04700000     -3.05800000
H     -4.21500000     -3.05100000     -4.11200000
O      5.36200000     -0.46300000     -0.83900000
H      5.29200000      0.45600000     -0.58000000
H      5.14000000     -0.95200000     -0.04700000
O    -16.81000000      2.90900000     -6.89200000
H    -16.76100000      2.77900000     -7.83900000
H    -16.07800000      2.40100000     -6.54200000
O     -3.37400000      8.48500000    -12.15400000
H     -2.77000000      7.75400000    -12.29000000
H     -3.31000000      8.67700000    -11.21800000
O    -15.44400000      3.00500000      9.10900000
H    -15.96500000      2.97300000      8.30600000
H    -14.65800000      2.50000000      8.90500000
O     -4.21700000     11.24300000      1.70100000
H     -4.17600000     12.19900000      1.72000000
H     -4.58800000     11.03700000      0.84300000
O    -12.47000000     -9.51600000      0.03400000
H    -11.70000000     -9.35300000      0.58000000
H    -12.35900000    -10.41600000     -0.27300000
O      5.05600000     -3.73000000      5.21600000
H      4.35800000     -3.80800000      5.86600000
H      4.60800000     -3.80500000      4.37400000
O      0.16500000      2.45400000     17.75700000
H      0.75800000      2.67600000     18.47500000
H     -0.69500000      2.74800000     18.05800000
O      1.51200000      3.29700000      5.03100000
H      2.11600000      2.78900000      4.49000000
H      1.10600000      2.65000000      5.60800000
O      1.88600000     10.61000000     -0.79700000
H      1.45500000     11.39200000     -0.45500000
H      2.33900000     10.23600000     -0.04000000
O      2.96300000     -3.99900000      7.20700000
H      2.96600000     -4.72800000      7.82700000
H      3.13200000     -3.22600000      7.74500000
O     -7.06000000      7.10100000     10.79000000
H     -6.75400000      7.98400000     10.99800000
H     -8.01400000      7.16800000     10.80300000
O     -2.22000000     14.92500000     -9.49500000
H     -1.55000000     15.60000000     -9.60300000
H     -1.95200000     14.22400000    -10.08900000
O      8.88700000     -6.28300000     13.71300000
H      9.22800000     -6.88500000     14.37500000
H      9.45400000     -6.41600000     12.95400000
O      5.19100000     16.02300000     -0.92800000
H      4.72000000     15.95900000     -1.75800000
H      6.02200000     16.44100000     -1.15600000
O      3.48800000    -12.50200000     -5.31600000
H      3.92200000    -11.65600000     -5.20400000
H      4.16200000    -13.06900000     -5.69200000
O      6.18200000     -4.89900000     -9.00500000
H      5.97100000     -5.64100000     -8.43800000
H      6.60100000     -4.26400000     -8.42300000
O      4.74500000     13.07800000      4.92000000
H      4.60900000     13.98300000      5.19900000
H      4.19400000     12.56100000      5.50700000
O     -5.62000000      4.26000000     -8.49200000
H     -5.73900000      5.16900000     -8.21700000
H     -4.68200000      4.18400000     -8.67000000
O    -15.82000000      5.15100000      2.13700000
H    -16.46200000      5.77700000      1.80300000
H    -15.35900000      5.62700000      2.82800000
O     -3.21800000     12.33900000     -8.17300000
H     -3.01100000     13.15200000     -7.71200000
H     -3.68100000     11.80700000     -7.52600000
O    -13.80000000      8.46600000      6.01800000
H    -13.51600000      9.05400000      5.31800000
H    -13.50300000      8.89200000      6.82200000
O      2.06700000     -8.76700000      6.09900000
H      2.57400000     -9.45600000      5.66900000
H      2.51900000     -7.95600000      5.86600000
O      9.87500000     -5.53200000     -1.26600000
H      9.50600000     -4.76400000     -1.70100000
H      9.81100000     -6.23100000     -1.91700000
O     -7.69300000    -10.95100000     -0.08500000
H     -8.09800000    -11.51700000     -0.74200000
H     -6.86900000    -11.38700000      0.13200000
O      7.23900000      4.37000000     12.97100000
H      7.29200000      4.56700000     13.90600000
H      6.80600000      5.13300000     12.58900000
O      7.88900000    -15.96300000     -2.48700000
H      7.08900000    -15.91800000     -1.96400000
H      8.10000000    -16.89600000     -2.52400000
O      7.67000000     -1.67600000     -5.13200000
H      7.71000000     -1.90800000     -4.20400000
H      6.96600000     -1.03000000     -5.18800000
O     -8.93300000     -3.14300000     -4.93100000
H     -9.09400000     -3.99100000     -4.51600000
H     -9.66800000     -3.02800000     -5.53300000
O    -16.73700000     -4.68100000      0.34800000
H    -17.05300000     -5.55500000      0.11700000
H    -17.37700000     -4.35500000      0.98100000
O      0.36200000    -10.21400000     11.10500000
H      0.34300000     -9.55900000     10.40700000
H     -0.55800000    -10.42700000     11.25900000
O     12.55200000     -8.73400000      3.28600000
H     13.44200000     -8.38400000      3.23500000
H     12.49000000     -9.33800000      2.54600000
O     -8.96800000     -3.96800000     14.13700000
H     -8.32200000     -3.69600000     13.48600000
H     -9.36500000     -4.75700000     13.76600000
O     -0.56300000      7.97000000     13.16600000
H     -0.36700000      7.46900000     12.37400000
H     -0.15600000      8.82300000     13.01500000
O     17.71100000      2.44900000     -4.90100000
H     17.36500000      1.64800000     -4.50800000
H     18.48300000      2.66000000     -4.37600000
O    -11.87900000      9.16100000      9.77600000
H    -11.49700000      9.58300000     10.54500000
H    -11.53200000      8.26900000      9.79500000
O     -9.76300000     11.71200000     -2.64100000
H     -9.69700000     12.39800000     -1.97700000
H    -10.64600000     11.80800000     -2.99800000
O      2.57700000     -4.23900000     14.51500000
H      1.76200000     -4.73700000     14.57500000
H      2.29600000     -3.32900000     14.42000000
O      4.01900000    -11.47000000      0.63300000
H      4.51900000    -11.25000000      1.41900000
H      3.62500000    -12.31900000      0.82900000
O    -10.90700000     -2.47300000     -6.81500000
H    -11.25700000     -2.46100000     -7.70600000
H    -10.56000000     -1.59100000     -6.68200000
O     -4.94500000     14.79400000     -6.49300000
H     -5.45500000     14.98900000     -7.27900000
H     -4.40700000     15.57300000     -6.35700000
O     -9.58500000     -5.39700000     -3.67300000
H     -9.47800000     -5.31500000     -2.72600000
H     -9.07900000     -6.17600000     -3.90500000
O    -13.00400000     -8.77700000      4.27700000
H    -12.87900000     -8.98300000      5.20400000
H    -12.84400000     -7.83500000      4.21800000
O      4.70100000      8.41000000     10.08600000
H      4.47800000      8.63100000      9.18200000
H      5.63200000      8.62100000     10.16100000
O      1.80900000      5.83900000      2.74600000
H      0.98800000      5.51700000      2.37400000
H      1.53900000      6.47300000      3.41000000
O      3.40200000      8.30700000     -6.22500000
H      3.05200000      7.60500000     -6.77300000
H      2.62800000      8.77900000     -5.91700000
O      5.61300000     -5.55800000    -15.81100000
H      5.80600000     -4.68700000    -16.15500000
H      6.02400000     -6.15800000    -16.43300000
O     -7.08100000      9.98600000      1.58000000
H     -6.19000000     10.16600000      1.88000000
H     -7.20100000      9.04900000      1.73900000
O     -7.85800000     13.76400000      4.40900000
H     -7.58400000     13.81200000      3.49300000
H     -7.79800000     14.66600000      4.72400000
O     -5.32600000      9.33200000     11.68000000
H     -4.73700000      8.94000000     11.03500000
H     -4.74800000      9.62500000     12.38500000
O    -16.82100000      4.84700000     -2.60600000
H    -17.43000000      5.35600000     -3.14100000
H    -17.29900000      4.04300000     -2.39900000
O    -13.85700000     -1.19600000    -11.15400000
H    -13.01100000     -0.79700000    -11.35500000
H    -14.14700000     -1.57400000    -11.98400000
O    -13.46100000      0.98900000     11.14600000
H    -13.54600000      0.72800000     10.22900000
H    -13.98900000      0.35200000     11.62700000
O      8.05800000     -5.98400000    -12.75000000
H      8.59700000     -6.60500000    -12.26000000
H      7.17200000     -6.11800000    -12.41200000
O    -13.18000000     10.75600000      4.36400000
H    -12.87300000     11.29500000      3.63600000
H    -14.03700000     11.11900000      4.58600000
O      4.91300000      9.46400000      7.29000000
H      5.05900000     10.40500000      7.38700000
H      4.50900000      9.37300000      6.42700000
O     -6.91000000     -4.30000000     -0.20700000
H     -7.70100000     -4.18700000      0.32100000
H     -6.60200000     -3.40900000     -0.37100000
O     -7.68500000     -8.70000000     -8.90700000
H     -8.55400000     -8.78400000     -9.29900000
H     -7.27400000     -7.98100000     -9.38700000
O     -6.69900000     -9.06600000      3.43600000
H     -6.33300000     -8.91300000      4.30700000
H     -6.67200000    -10.01700000      3.32900000
O      6.66200000     12.88600000     -1.41700000
H      7.36600000     12.41300000     -0.97400000
H      5.95200000     12.91500000     -0.77500000
O    -10.48500000      8.96600000      2.45900000
H    -10.07500000      9.02500000      3.32100000
H    -11.33500000      8.55700000      2.62500000
O    -12.82300000    -10.71900000     -4.13400000
H    -12.13000000    -10.06700000     -4.24000000
H    -13.61100000    -10.28700000     -4.46400000
O     10.00300000    -14.55300000     -1.11300000
H      9.53700000    -15.17300000     -1.67300000
H     10.67300000    -15.08000000     -0.67800000
O      1.67400000    -12.69600000     10.92700000
H      0.97100000    -12.04600000     10.93200000
H      2.09400000    -12.58600000     10.07400000
O     -4.62300000     -5.74800000     16.94000000
H     -4.89400000     -5.87700000     16.03100000
H     -5.43200000     -5.82800000     17.44500000
O     -3.45900000    -13.80800000     -0.74700000
H     -2.89900000    -14.49100000     -1.11600000
H     -4.26200000    -13.85000000     -1.26800000
O     -4.54900000     -4.57700000      1.50700000
H     -5.22000000     -4.66200000      0.82900000
H     -4.96200000     -4.04500000      2.18700000
O      4.27900000      1.44700000     -6.39000000
H      3.39600000      1.28200000     -6.06100000
H      4.30200000      2.39000000     -6.55400000
O      9.71900000     -4.61700000     -8.64300000
H      9.28900000     -3.80100000     -8.90000000
H      9.08000000     -5.05800000     -8.08300000
O     -8.79100000      1.85900000      9.19400000
H     -8.53400000      0.94700000      9.06300000
H     -8.61600000      2.02700000     10.12000000
O      1.46900000     -9.98700000      1.75400000
H      0.63300000     -9.90300000      2.21300000
H      1.61700000    -10.93100000      1.69800000
O     -7.51600000    -15.00500000     -5.00200000
H     -7.79300000    -14.12900000     -4.73500000
H     -8.25200000    -15.57100000     -4.76900000
O      0.57900000     -4.72000000    -10.59800000
H      0.73400000     -3.78300000    -10.72000000
H     -0.31500000     -4.77200000    -10.26100000
O      3.68600000     -3.69900000      2.75800000
H      2.87500000     -4.20800000      2.76300000
H      3.94700000     -3.67500000      1.83700000
O      5.25100000    -17.16200000     -4.11700000
H      5.70200000    -17.91900000     -3.74100000
H      5.10000000    -16.58000000     -3.37200000
O      6.80300000     -4.38500000     16.23500000
H      7.23900000     -3.54500000     16.09500000
H      6.33400000     -4.55100000     15.41800000
O     -7.42600000     -4.96500000    -11.65900000
H     -7.66000000     -4.92900000    -10.73100000
H     -6.56600000     -4.54600000    -11.70500000
O      0.25800000      2.15100000      7.56000000
H      0.48300000      1.69300000      8.37000000
H     -0.15000000      2.96600000      7.85000000
O     -5.91400000     11.87200000      9.87100000
H     -5.40400000     11.60100000      9.10700000
H     -5.28800000     12.34000000     10.42300000
O     15.01300000     -3.61800000      4.94600000
H     15.69700000     -3.18700000      5.45900000
H     15.25400000     -4.54400000      4.95700000
O     13.73700000      5.15500000     11.42500000
H     13.81700000      4.91700000     10.50100000
H     14.52600000      4.79900000     11.83300000
O     -1.44900000      5.27900000     14.51500000
H     -1.91600000      4.54900000     14.92100000
H     -1.02800000      4.89700000     13.74500000
O    -10.07600000     12.48400000      8.14400000
H    -10.24500000     11.76200000      7.53900000
H    -10.51900000     13.23600000      7.75100000
O      3.48500000      0.77100000    -15.62300000
H      4.39200000      0.76600000    -15.92900000
H      3.38300000     -0.06200000    -15.16300000
O      4.66600000      1.86800000      2.84200000
H      3.96800000      1.29800000      3.16200000
H      4.62300000      2.64000000      3.40600000
O     -2.08700000     11.34700000     11.25600000
H     -2.68000000     10.71700000     11.66600000
H     -1.42700000     11.52400000     11.92600000
O      6.46300000      2.31100000    -12.70200000
H      6.71900000      3.00900000    -12.09900000
H      5.92700000      1.72100000    -12.17200000
O     -1.52400000     -5.50700000     -3.16400000
H     -2.27700000     -5.12500000     -2.71300000
H     -1.38200000     -6.34500000     -2.72400000
O      7.77600000     -9.03500000      6.34800000
H      8.00000000     -9.72600000      6.97200000
H      8.34100000     -9.20200000      5.59300000
O     -0.91700000      7.47400000     15.94300000
H     -1.13700000      7.88700000     15.10800000
H     -0.94100000      6.53500000     15.76000000
O      4.85200000     13.46600000      0.57800000
H      5.37300000     13.15200000      1.31800000
H      5.05400000     14.39900000      0.52100000
O     -1.34100000    -10.61000000      6.94800000
H     -1.80000000    -11.02200000      7.68000000
H     -0.43600000    -10.52700000      7.25000000
O      0.48000000      5.31100000    -12.00200000
H      0.93900000      5.20000000    -11.17000000
H      0.82800000      4.61700000    -12.56200000
O     -1.31400000     13.04500000      9.00000000
H     -2.07800000     13.28400000      8.47500000
H     -1.57100000     12.23700000      9.44300000
O      9.16400000      0.50000000     -0.27900000
H      9.51600000      0.84700000     -1.09900000
H      9.60000000      1.01000000      0.40300000
O     -9.25600000      9.09400000     -2.59600000
H     -9.52300000     10.01000000     -2.67500000
H     -8.30000000      9.12600000     -2.55700000
O      9.42100000     -1.83200000    -11.94100000
H      9.47300000     -2.77600000    -12.09100000
H     10.33300000     -1.55300000    -11.85300000
O      6.83500000     11.98300000      8.62200000
H      7.53000000     11.75200000      9.23800000
H      7.27200000     12.02000000      7.77100000
O     -3.19300000      4.15900000    -14.49100000
H     -3.68800000      3.45300000    -14.90700000
H     -2.40100000      4.24100000    -15.02200000
O      9.06500000     -2.86600000      8.16300000
H      8.18900000     -2.49700000      8.05200000
H      9.27800000     -3.23900000      7.30800000
O     -4.76100000    -15.26900000     -3.49200000
H     -3.91300000    -15.69400000     -3.36400000
H     -4.72500000    -14.92700000     -4.38500000
O     -5.66200000    -10.34600000     -7.97500000
H     -6.54900000    -10.08500000     -8.22300000
H     -5.15900000    -10.28400000     -8.78800000
O      3.60100000      2.14500000     13.59900000
H      3.97600000      2.69300000     14.28900000
H      2.79900000      1.79200000     13.98400000
O     -9.64900000     10.09200000    -11.38900000
H     -8.98900000      9.46800000    -11.69000000
H     -9.84700000      9.81700000    -10.49300000
O     10.19600000    -10.13500000     10.58500000
H      9.27300000    -10.36300000     10.69300000
H     10.52700000    -10.04600000     11.47800000
O    -10.49700000     -8.94700000     11.99200000
H    -10.93600000     -9.78900000     12.11400000
H    -10.97500000     -8.52900000     11.27600000
O      3.43700000     -8.08300000      2.79900000
H      2.70300000     -7.49200000      2.96900000
H      3.02400000     -8.91600000      2.57000000
O      2.29100000     -5.99300000      9.23800000
H      1.94800000     -5.83000000     10.11700000
H      3.19600000     -5.68500000      9.27300000
O     13.18900000      3.34900000      4.24300000
H     13.83400000      3.53600000      4.92500000
H     12.49500000      3.99200000      4.38700000
O      9.81400000     -3.59300000     14.59700000
H     10.54700000     -3.54300000     13.98300000
H      9.36800000     -4.41000000     14.37100000
O     17.70100000      0.00600000      5.15500000
H     16.86700000     -0.42400000      4.96500000
H     18.21300000     -0.65700000      5.61700000
O     13.25300000     -7.56600000      8.21600000
H     12.77700000     -8.39200000      8.12400000
H     13.81100000     -7.69600000      8.98300000
O     -0.88600000      6.24900000      0.90000000
H     -0.63900000      7.13800000      1.15500000
H     -0.10400000      5.89500000      0.47600000
O     -9.49400000     13.22100000     -6.62000000
H     -9.12500000     13.74700000     -5.91100000
H     -9.02600000     13.51200000     -7.40300000
O     -7.18800000      1.59400000      3.18000000
H     -7.41700000      2.42500000      2.76400000
H     -6.48300000      1.81700000      3.78800000
O      9.92900000     13.75400000     -4.57200000
H      9.11200000     13.48400000     -4.15300000
H      9.86700000     14.70800000     -4.62500000
O     -9.25800000    -11.26700000      5.82900000
H     -8.99800000    -10.38300000      6.08900000
H    -10.02700000    -11.13600000      5.27400000
O     -9.13000000      0.69400000    -15.54800000
H     -9.14500000      1.40700000    -14.90900000
H    -10.01100000      0.68700000    -15.92000000
O     10.92800000      5.03800000      4.32500000
H     10.23000000      4.38300000      4.31200000
H     10.55700000      5.77200000      4.81600000
O      3.92500000      9.54800000    -13.25400000
H      3.75700000      9.44700000    -14.19100000
H      3.13500000      9.21200000    -12.83100000
O     12.98500000     -1.96500000      3.65300000
H     13.14400000     -2.31900000      4.52800000
H     12.64000000     -1.08600000      3.80900000
O    -17.20500000      0.36400000      5.30600000
H    -17.79700000      0.50900000      4.56800000
H    -16.56100000     -0.26300000      4.97600000
O     10.75300000      4.23800000     10.04400000
H      9.90200000      4.07300000     10.45100000
H     11.26300000      4.67700000     10.72500000
O      9.14900000     11.70800000      9.96400000
H      9.99800000     11.27400000     10.04300000
H      9.20900000     12.46200000     10.54900000
O     -3.21200000      3.07300000     11.96600000
H     -2.58100000      3.63200000     11.51300000
H     -2.92700000      2.18100000     11.76800000
O     -7.80800000      1.43000000     14.23800000
H     -7.76900000      1.88700000     15.07900000
H     -7.24000000      1.94100000     13.66200000
O      2.05600000    -17.14800000      5.12800000
H      2.78700000    -17.48700000      4.61000000
H      2.34300000    -16.27800000      5.40700000
O     -3.50600000      3.96700000     -5.98000000
H     -2.96800000      4.68000000     -6.32300000
H     -3.59800000      3.36200000     -6.71600000
O     -2.05600000    -10.99500000      0.35600000
H     -1.51400000    -11.21600000     -0.40100000
H     -2.15900000    -11.82300000      0.82600000
O     13.75800000    -10.29300000     -1.07600000
H     14.18600000    -10.67700000     -0.31100000
H     13.14400000     -9.65500000     -0.71100000
O      1.22000000      5.86000000     -7.17800000
H      1.26500000      6.27000000     -6.31400000
H      1.50900000      6.54300000     -7.78300000
O     -3.85000000     14.08800000      7.61800000
H     -4.78400000     13.90700000      7.50600000
H     -3.80000000     15.03900000      7.70900000
O      7.71600000      3.48100000    -10.78000000
H      8.16100000      4.32600000    -10.70300000
H      7.23200000      3.39000000     -9.95900000
O      0.28300000      0.44700000     12.54700000
H      0.72300000     -0.15900000     13.14400000
H      0.00800000      1.17500000     13.10400000
O    -14.61300000      1.98800000     -1.71600000
H    -13.94900000      1.70300000     -2.34400000
H    -14.72300000      2.92300000     -1.89200000
O     -1.73100000    -15.36800000     -2.10600000
H     -0.88300000    -15.32700000     -1.66400000
H     -1.72600000    -16.21300000     -2.55600000
O      9.56000000      5.25900000     -0.65400000
H     10.06300000      4.78500000     -1.31600000
H      9.93700000      4.97800000      0.18000000
O     -1.37800000     -7.18200000     11.53700000
H     -1.78200000     -7.76400000     10.89400000
H     -2.09400000     -6.93800000     12.12300000
O     -3.56600000     -5.95900000      9.01100000
H     -3.08800000     -6.73600000      9.30000000
H     -3.10200000     -5.67100000      8.22500000
O      0.70800000      7.77000000     -2.23000000
H      0.87700000      8.03200000     -1.32500000
H     -0.14600000      7.33900000     -2.19900000
O      3.45400000     10.05900000     14.92700000
H      3.56000000      9.17500000     14.57500000
H      2.82800000      9.95700000     15.64400000
O      5.88300000     -2.86400000    -16.90300000
H      6.04900000     -2.30300000    -16.14500000
H      5.08300000     -2.51000000    -17.29100000
O     11.96000000     10.29900000     -9.39300000
H     12.20300000      9.85100000    -10.20300000
H     11.02600000     10.48500000     -9.49200000
O     16.12300000     -3.09900000     -3.07000000
H     15.92500000     -3.45900000     -2.20600000
H     16.84600000     -2.49000000     -2.91700000
O    -14.20600000      4.62000000     -5.57500000
H    -14.15800000      5.03100000     -6.43800000
H    -13.34500000      4.77800000     -5.18700000
O     -7.53300000      5.95700000     -1.24100000
H     -7.53200000      5.44700000     -0.43100000
H     -7.15500000      6.80100000     -0.99400000
O     15.13600000     -8.46900000     -5.06000000
H     15.60900000     -7.78600000     -5.53500000
H     15.41300000     -9.28500000     -5.47600000
O     -6.99500000      9.79000000     -6.27600000
H     -7.06100000      9.55300000     -7.20100000
H     -6.65200000      9.00400000     -5.85100000
O     -4.28200000     16.93900000      3.40200000
H     -3.62100000     16.45600000      3.89800000
H     -3.79000000     17.62600000      2.95200000
O      7.57100000     -9.45700000     -9.63900000
H      8.36300000     -9.99300000     -9.68000000
H      6.95700000     -9.89100000    -10.23200000
O     -8.17200000    -13.51600000      2.99100000
H     -8.98000000    -13.91100000      2.66100000
H     -8.45200000    -12.68600000      3.37700000
O      1.38400000     14.55800000     -7.40800000
H      1.60200000     14.26100000     -8.29200000
H      1.14800000     13.75800000     -6.93800000
O      9.14800000      1.78800000     -7.30100000
H      8.59400000      1.90700000     -6.53000000
H      9.46500000      2.66700000     -7.50600000
O     -0.99400000     -6.08000000    -14.94900000
H     -1.27500000     -5.28500000    -14.49600000
H     -0.31000000     -6.44600000    -14.38800000
O     12.38500000     -9.85500000     -9.48400000
H     11.98400000     -9.04600000     -9.16600000
H     11.67200000    -10.32000000     -9.92100000
O      7.85900000      9.26600000     -8.18000000
H      7.00000000      9.48500000     -7.82000000
H      8.45400000      9.32600000     -7.43300000
O     -4.03900000     13.49600000     11.46000000
H     -3.98700000     13.45400000     12.41500000
H     -3.37700000     12.87300000     11.15800000
O      4.27700000      7.64600000     -3.77800000
H      3.78300000      7.79900000     -4.58300000
H      3.66500000      7.86600000     -3.07600000
O     -3.31600000     -4.28300000     -1.30000000
H     -4.05400000     -4.89100000     -1.35600000
H     -3.45700000     -3.80900000     -0.48100000
O      3.74200000     13.70000000     -2.03800000
H      4.42700000     14.17500000     -2.50900000
H      4.12600000     13.51400000     -1.18100000
O      2.29600000     -2.13800000     11.91200000
H      3.00100000     -2.77900000     12.00000000
H      1.89200000     -2.10600000     12.78000000
O      9.46800000     -4.18800000      5.51700000
H     10.19500000     -4.66500000      5.11600000
H      9.16000000     -3.59800000      4.82800000
O      1.57000000      6.00300000     14.49000000
H      0.95100000      6.71200000     14.31500000
H      1.47300000      5.82500000     15.42500000
O     12.32400000     -8.82000000     -5.05300000
H     12.07500000     -9.60000000     -4.55700000
H     13.24900000     -8.69100000     -4.84700000
O      9.69400000      6.29400000     -4.90200000
H      9.83200000      7.16900000     -5.26700000
H      8.90000000      6.37800000     -4.37400000
O     -2.93500000      4.21600000      7.82400000
H     -3.88400000      4.26900000      7.93900000
H     -2.69500000      5.05500000      7.42900000
O     -3.25700000     -8.88400000      6.22700000
H     -2.83700000     -9.74300000      6.17900000
H     -2.93200000     -8.41600000      5.45800000
O     -8.95800000      9.42800000      5.01100000
H     -8.66200000      8.52300000      4.90800000
H     -8.15300000      9.94500000      5.00500000
O     -8.34100000    -12.71200000     -2.09700000
H     -9.07800000    -12.61800000     -2.70100000
H     -7.56800000    -12.54200000     -2.63400000
O    -10.04600000     -3.12500000     10.98300000
H     -9.14400000     -3.38800000     11.16900000
H     -9.97500000     -2.21600000     10.69000000
O     -4.12100000      2.02200000    -10.60300000
H     -4.86800000      1.61200000    -10.16800000
H     -3.85900000      1.39200000    -11.27500000
O     12.65400000     -0.24900000      6.83500000
H     11.75000000     -0.01500000      6.62300000
H     12.69300000     -1.19600000      6.70700000
O     12.31100000     10.22800000      4.51500000
H     12.11700000     11.06200000      4.08600000
H     12.83600000     10.46800000      5.27800000
O      5.38300000    -15.48300000      3.62200000
H      5.04600000    -15.36700000      4.51000000
H      5.85100000    -16.31800000      3.65000000
O      2.79300000     15.08400000      9.17300000
H      2.90900000     14.16100000      9.40100000
H      1.84600000     15.19300000      9.09300000
O     -6.02200000     15.90000000     -1.66000000
H     -6.76400000     16.43300000     -1.94500000
H     -5.87300000     15.29100000     -2.38300000
O      1.88100000      1.39300000     15.63600000
H      1.27900000      1.40400000     16.38000000
H      2.53500000      0.73300000     15.86700000
O     -6.09800000      5.27000000     16.16400000
H     -5.43900000      4.61700000     16.40100000
H     -6.43400000      5.58600000     17.00300000
O     -6.66000000     -0.98800000     -6.48400000
H     -7.23400000     -1.00600000     -5.71900000
H     -6.97500000     -0.24700000     -7.00200000
O     -6.47200000      9.28700000    -10.84700000
H     -6.06900000     10.12700000    -10.62500000
H     -6.09000000      9.05400000    -11.69300000
O     -9.75800000     -2.68600000      5.55100000
H    -10.35900000     -1.94900000      5.44400000
H     -9.84900000     -3.18800000      4.74100000
O     -5.82900000     -3.68400000     -4.59800000
H     -6.76300000     -3.58600000     -4.41200000
H     -5.79700000     -4.01400000     -5.49600000
O     -0.05900000     11.76000000      6.53800000
H      0.24900000     12.65400000      6.68900000
H     -0.96000000     11.86500000      6.23500000
O      7.21700000     -1.97600000     -2.45900000
H      6.97600000     -2.81400000     -2.06300000
H      6.63900000     -1.33800000     -2.04000000
O      4.11700000      7.27100000     14.50800000
H      3.35900000      6.70900000     14.34500000
H      4.77700000      6.97000000     13.88400000
O     11.42000000     13.40500000     -0.40900000
H     11.47100000     13.70400000     -1.31700000
H     12.10700000     13.89400000      0.04300000
O      9.14900000     10.78700000    -10.24500000
H      8.59500000     10.31000000     -9.62700000
H      9.25400000     10.18700000    -10.98400000
O     10.62100000     -6.72200000     11.51100000
H     10.26800000     -7.46800000     11.02700000
H     11.53300000     -6.95700000     11.68100000
O      2.13100000      7.67000000     -8.88300000
H      1.81100000      7.78100000     -9.77800000
H      2.98500000      7.25100000     -8.98400000
O    -11.24400000     -2.31400000     -9.45900000
H    -11.94100000     -2.82700000     -9.86700000
H    -11.05100000     -1.62400000    -10.09400000
O    -11.25800000      6.40300000      1.33000000
H    -10.50100000      6.97100000      1.47200000
H    -11.80200000      6.88100000      0.70400000
O     -1.21900000      7.15900000    -13.39700000
H     -0.87500000      6.89800000    -14.25100000
H     -0.69100000      6.67000000    -12.76600000
O     14.79200000     -0.69300000     -1.97000000
H     14.29100000      0.12100000     -1.91300000
H     14.40400000     -1.26000000     -1.30400000
O      9.56400000      5.16300000      7.69100000
H      9.92700000      4.90400000      8.53800000
H      9.20400000      6.03700000      7.84300000
O     -3.73900000     -0.54000000      6.34100000
H     -3.28000000     -0.74100000      5.52600000
H     -3.36100000     -1.14100000      6.98300000
O     -6.33600000     -5.61600000      5.72400000
H     -7.07200000     -5.04900000      5.49300000
H     -5.58800000     -5.02400000      5.79000000
O     12.29300000      4.00100000     -8.78200000
H     13.20600000      3.89500000     -9.05100000
H     12.24000000      3.55700000     -7.93600000
O    -10.48100000     -9.60600000     -9.41800000
H    -11.00900000     -9.65600000     -8.62100000
H    -11.07500000     -9.24500000    -10.07600000
O     -2.95500000     -4.47800000     13.81800000
H     -3.18700000     -5.38800000     14.00300000
H     -3.09000000     -4.38400000     12.87500000
O     -9.17400000      6.46700000      5.19700000
H     -8.75600000      6.55400000      6.05400000
H    -10.07000000      6.19500000      5.39400000
O      1.35700000      7.35600000      5.19400000
H      0.57100000      7.81000000      4.89000000
H      1.02800000      6.66800000      5.77300000
O     10.52100000    -12.03000000     -5.33200000
H      9.77400000    -12.51200000     -4.97800000
H     11.09700000    -11.89300000     -4.57900000
O      9.64700000      1.09400000      4.40000000
H      8.71900000      1.29100000      4.52800000
H     10.09400000      1.60500000      5.07500000
O     -1.33300000    -13.09400000     11.91400000
H     -1.84800000    -12.31400000     11.70600000
H     -1.62600000    -13.75000000     11.28100000
O    -14.99600000     -1.70500000      4.46000000
H    -14.06800000     -1.54600000      4.28800000
H    -15.35600000     -1.96500000      3.61200000
O     12.01400000    -11.12900000     -3.17700000
H     12.67500000    -10.90900000     -2.52000000
H     11.20000000    -11.21200000     -2.67900000
O      1.72600000      6.50100000     -4.64000000
H      1.61100000      7.21600000     -4.01400000
H      1.49900000      5.71300000     -4.14700000
O      4.49300000     -3.78000000     -3.72400000
H      4.62700000     -3.25300000     -4.51200000
H      4.09700000     -4.59100000     -4.04200000
O     -8.05500000     -2.35200000     16.36100000
H     -7.36200000     -2.31700000     15.70200000
H     -8.59100000     -3.10300000     16.10500000
O    -13.28800000     12.03800000      1.87900000
H    -14.06000000     11.59700000      1.52500000
H    -12.82200000     12.36200000      1.10800000
O    -11.75300000     -9.14600000     -6.94000000
H    -11.51900000     -8.87800000     -6.05100000
H    -12.67300000     -8.89900000     -7.03000000
O     -1.83500000     -7.99400000    -16.80100000
H     -2.77700000     -8.03900000    -16.63500000
H     -1.46800000     -7.62700000    -15.99700000
O    -11.92000000     -3.22800000     -0.91700000
H    -12.34600000     -3.92600000     -1.41500000
H    -12.40600000     -2.43700000     -1.15000000
O     -3.01500000     -2.35400000    -15.92900000
H     -2.29000000     -2.88400000    -15.59700000
H     -2.82700000     -2.24700000    -16.86100000
O      3.66900000     12.01700000      7.47300000
H      2.77100000     11.71500000      7.61000000
H      3.88500000     12.49600000      8.27300000
O     -7.65600000      1.84100000     -6.59300000
H     -8.22300000      2.61300000     -6.58500000
H     -6.95400000      2.05400000     -5.97900000
O      6.64800000     -9.58500000      3.37000000
H      7.44700000     -9.06200000      3.30000000
H      6.88000000    -10.43100000      2.98700000
O      0.33300000    -12.51500000    -11.65000000
H      0.55200000    -11.58400000    -11.66000000
H     -0.42800000    -12.57700000    -11.07300000
O     -2.19000000    -11.67900000      4.57100000
H     -1.81200000    -11.68300000      5.45000000
H     -2.58900000    -12.54400000      4.47800000
O    -12.88100000      9.76900000     -2.58700000
H    -12.71300000      9.60400000     -1.65900000
H    -12.35600000     10.54300000     -2.79100000
O     -3.68200000      6.14300000     11.18100000
H     -3.57400000      6.86400000     10.56100000
H     -4.13700000      5.46400000     10.68200000
O    -13.95000000      3.10900000      0.95800000
H    -14.05000000      2.84600000      0.04300000
H    -14.53000000      3.86500000      1.05400000
O     -6.31500000      1.96300000     16.52600000
H     -6.41100000      1.17800000     17.06600000
H     -5.81700000      1.66900000     15.76300000
O     -5.59400000     -2.39600000      2.98700000
H     -6.34200000     -1.86300000      3.25600000
H     -5.20700000     -1.91500000      2.25600000
O     -9.25800000      6.49900000     -3.04900000
H     -9.42600000      7.39200000     -2.75100000
H     -8.72400000      6.11100000     -2.35600000
O     14.35100000      5.76900000      8.61400000
H     15.28600000      5.90900000      8.46500000
H     14.00000000      6.64500000      8.77400000
O      5.21800000     -0.56400000     -8.01800000
H      6.15800000     -0.65200000     -7.85800000
H      5.03300000      0.36100000     -7.85500000
O     -3.86600000      6.26000000     13.95100000
H     -3.06600000      5.78400000     14.17100000
H     -3.81200000      6.39700000     13.00600000
O     10.13100000     -2.40300000    -15.37900000
H     10.13400000     -3.33300000    -15.15300000
H      9.46900000     -2.01900000    -14.80300000
O     -3.81800000      8.64300000     -9.47300000
H     -4.59000000      8.51500000     -8.92200000
H     -3.19000000      7.99100000     -9.16200000
O     -7.46900000     -0.14300000     11.02200000
H     -6.63800000     -0.18300000     10.54800000
H     -7.31200000     -0.64300000     11.82300000
O      6.27700000      3.67700000     -3.21200000
H      5.39100000      3.31700000     -3.18500000
H      6.75800000      3.18000000     -2.55100000
O     -9.93800000     -0.46600000      1.51000000
H    -10.81000000     -0.48900000      1.11600000
H     -9.69900000      0.46000000      1.50900000
O    -10.85900000      9.62800000     -9.00200000
H    -11.31200000      8.85500000     -8.66500000
H    -11.53700000     10.30300000     -9.04200000
O     11.76200000     -9.83700000      7.83300000
H     11.63300000     -9.90200000      8.77900000
H     10.97000000    -10.21900000      7.45600000
O      6.33400000     -0.30200000    -15.93700000
H      7.03500000     -0.30500000    -15.28500000
H      6.78900000     -0.32800000    -16.77900000
O    -13.31500000      3.57800000     -9.17800000
H    -13.33100000      2.64400000     -8.96600000
H    -12.46000000      3.87800000     -8.86800000
O      1.48100000    -14.50400000     -5.93500000
H      0.63300000    -14.32400000     -5.52900000
H      2.01500000    -13.73900000     -5.72100000
O      4.01900000     12.83900000     -8.77800000
H      3.73000000     13.30200000     -7.99200000
H      3.24600000     12.81500000     -9.34000000
O      7.30900000      8.52300000    -14.16500000
H      7.02900000      8.79200000    -13.29000000
H      7.27500000      7.56700000    -14.14400000
O     -1.39800000     -7.85700000     -2.23200000
H     -1.64200000     -7.89500000     -1.30700000
H     -1.80200000     -8.63500000     -2.61800000
O     13.53000000      5.25700000     -3.83500000
H     13.80700000      5.33800000     -4.74800000
H     14.17900000      4.67600000     -3.43900000
O    -15.20800000     -9.55900000      0.54000000
H    -15.28400000     -9.65800000      1.48900000
H    -14.27300000     -9.66200000      0.36300000
O    -11.77600000      4.07600000      2.41300000
H    -12.41500000      3.74200000      1.78300000
H    -11.35300000      4.80600000      1.96100000
O     -7.83300000     -2.17200000    -10.71300000
H     -7.90500000     -1.29500000    -11.09100000
H     -7.29800000     -2.66000000    -11.33900000
O     -5.78700000     -1.99000000     -0.34300000
H     -5.91000000     -1.17700000      0.14800000
H     -5.91300000     -1.73800000     -1.25800000
O     12.36100000    -11.13400000      2.11900000
H     12.46400000    -11.13900000      3.07000000
H     12.32200000    -12.05900000      1.87700000
O     -2.71100000      3.85300000     -0.00300000
H     -2.02700000      4.32900000      0.46900000
H     -2.50300000      3.98900000     -0.92700000
O     -2.28400000     14.30500000      0.48600000
H     -3.16700000     14.67200000      0.45900000
H     -2.27400000     13.65100000     -0.21300000
O     -2.33200000     -8.22900000      9.14400000
H     -1.47000000     -8.31600000      8.73700000
H     -2.92200000     -8.70500000      8.56000000
O    -12.34300000     -5.97600000     -5.02000000
H    -12.49600000     -5.41500000     -4.26000000
H    -13.16800000     -5.95100000     -5.50600000
O    -11.38600000      5.23100000     -7.11800000
H    -10.50800000      4.85100000     -7.08400000
H    -11.49700000      5.65500000     -6.26700000
O      7.44800000     -6.07400000     -4.56500000
H      8.35200000     -6.16700000     -4.26400000
H      7.51300000     -5.53700000     -5.35500000
O      1.00300000      2.81000000    -12.88300000
H      0.52800000      2.47900000    -13.64500000
H      0.43400000      2.61000000    -12.14000000
O    -11.11500000    -12.67100000      0.72900000
H    -11.93300000    -12.51200000      0.25900000
H    -10.76900000    -13.47500000      0.34300000
O      7.03800000     -3.81300000     -6.51700000
H      6.14000000     -3.57700000     -6.28400000
H      7.56200000     -3.05800000     -6.25000000
O      5.98600000     12.52400000      2.74300000
H      6.84100000     12.09800000      2.68100000
H      5.81800000     12.59000000      3.68300000
O      1.41500000     15.66700000     -4.44000000
H      0.74300000     15.00900000     -4.26600000
H      1.38300000     15.79900000     -5.38700000
O      9.19500000    -10.27200000      0.16200000
H      9.63000000     -9.42200000      0.22100000
H      8.26300000    -10.07100000      0.24300000
O     -5.11100000      5.13400000      0.38700000
H     -4.40500000      4.48800000      0.39400000
H     -4.73300000      5.89600000     -0.05400000
O      7.70700000      2.65800000    -15.78000000
H      7.45300000      2.52100000    -14.86700000
H      7.42100000      1.86300000    -16.23000000
O      2.67800000      7.01100000    -14.59800000
H      2.57600000      7.64500000    -15.30700000
H      3.57300000      6.68500000    -14.69500000
O      0.75300000     -6.41200000    -12.89300000
H      1.15800000     -7.20200000    -12.53400000
H      0.71800000     -5.80400000    -12.15500000
O     -0.39200000      0.83000000      5.26100000
H     -0.47400000      1.03200000      6.19300000
H      0.54400000      0.67900000      5.13000000
O    -10.83600000      1.99100000      6.97900000
H    -10.52800000      1.40500000      6.28800000
H    -10.12900000      1.99300000      7.62400000
O     -6.52200000      2.96600000    -15.71500000
H     -6.07300000      2.71500000    -16.52200000
H     -6.80700000      3.86700000    -15.87000000
O     -2.38600000      0.30300000     11.66600000
H     -1.44800000      0.17500000     11.52700000
H     -2.63000000     -0.37300000     12.29800000
O      3.07600000     -6.50000000    -10.50000000
H      3.06800000     -7.25900000     -9.91800000
H      2.17300000     -6.18200000    -10.49000000
O     15.50400000      3.92400000     -2.48100000
H     16.34500000      3.72300000     -2.89100000
H     15.63400000      4.78100000     -2.07400000
O      6.70400000      4.80300000     -8.08800000
H      6.27000000      5.21800000     -7.34300000
H      7.61000000      4.68500000     -7.80300000
O      4.97500000      5.93400000    -14.95300000
H      4.76600000      5.01100000    -15.09500000
H      5.86100000      5.92600000    -14.59000000
O     -4.35900000     -3.12700000      7.34200000
H     -5.21200000     -2.91200000      6.96400000
H     -3.80700000     -3.33000000      6.58700000
O      9.59800000    -12.22800000      4.48000000
H      9.94800000    -13.03100000      4.86600000
H      9.33100000    -12.48200000      3.59700000
O      1.05200000      9.99600000    -11.11000000
H      1.61000000      9.24100000    -10.92200000
H      0.26500000      9.84800000    -10.58600000
O     -9.69200000     -0.33300000     13.26300000
H    -10.04000000     -0.51200000     14.13700000
H     -9.06800000      0.38100000     13.39600000
O     -2.78200000      3.58900000     -8.92400000
H     -1.91500000      3.28900000     -8.65100000
H     -3.10500000      2.89500000     -9.50000000
O     -6.21300000     13.46300000      6.70800000
H     -6.63600000     14.16200000      6.21000000
H     -6.60300000     12.65700000      6.37000000
O     -0.54500000      1.41300000    -11.15300000
H      0.12100000      0.99300000    -10.60900000
H     -1.16200000      1.79200000    -10.52700000
O     -1.93000000     -4.82600000     -9.54000000
H     -2.11600000     -5.73300000     -9.29700000
H     -2.33000000     -4.30500000     -8.84300000
O      2.63100000      0.65000000      4.50300000
H      2.87600000      0.84600000      5.40700000
H      2.31300000     -0.25200000      4.53100000
O      3.96300000      1.29100000      7.20600000
H      3.92900000      2.24600000      7.15400000
H      4.89700000      1.08700000      7.25200000
O     -1.94800000    -12.83300000     -9.86100000
H     -2.10100000    -12.09200000     -9.27500000
H     -2.79000000    -13.28600000     -9.90100000
O      1.80100000    -14.77400000     -8.64400000
H      1.05400000    -15.02000000     -9.18800000
H      1.43000000    -14.64000000     -7.77200000
O    -12.28900000     12.75300000     -0.44200000
H    -12.22800000     12.41500000     -1.33500000
H    -12.82700000     13.54000000     -0.51900000
O     -1.08500000     10.01800000     -9.12700000
H     -1.57100000     10.84300000     -9.11300000
H     -0.44900000     10.10300000     -8.41600000
O     -7.02100000      4.20600000     11.65800000
H     -7.95000000      4.12800000     11.44300000
H     -6.83600000      5.14200000     11.58400000
O      6.42900000      3.09700000      9.43800000
H      6.06300000      3.90300000      9.80200000
H      6.08000000      2.40200000      9.99600000
O      2.96700000     -1.60500000    -13.84900000
H      2.34600000     -1.80900000    -14.54900000
H      3.47500000     -2.40900000    -13.73900000
O      5.20600000     -6.11200000      7.95900000
H      4.74500000     -6.22100000      7.12700000
H      6.09000000     -5.84300000      7.71000000
O     -5.78300000     -0.51300000    -16.01700000
H     -5.32600000     -0.71300000    -15.20000000
H     -6.67500000     -0.29700000    -15.74500000
O      9.23400000     11.88100000      2.92100000
H      8.92200000     11.21900000      3.53700000
H     10.03300000     11.50600000      2.55100000
O      6.21300000     15.47300000     -7.70100000
H      6.73400000     14.78800000     -7.28300000
H      6.55600000     15.52300000     -8.59400000
O      3.08500000    -11.85400000    -11.25200000
H      2.40200000    -12.48800000    -11.46700000
H      3.69100000    -11.89200000    -11.99200000
O     12.11400000      9.18400000     -6.95200000
H     12.00800000      9.19700000     -7.90300000
H     11.23200000      9.33000000     -6.61000000
O     -8.59800000     -6.61200000      9.71800000
H     -8.40500000     -5.92700000      9.07900000
H     -7.79700000     -6.68800000     10.23700000
O     -7.59600000     -7.36500000     -4.21400000
H     -6.64200000     -7.37400000     -4.12900000
H     -7.86500000     -8.25300000     -3.97600000
O    -14.25600000      7.25200000     -0.09700000
H    -13.70200000      7.89400000     -0.54000000
H    -14.92100000      7.77600000      0.34800000
O     10.74500000      1.84700000     -9.60200000
H     11.23300000      2.65400000     -9.43700000
H     10.20400000      1.73000000     -8.82100000
O      1.40400000     -1.68800000      5.31900000
H      2.07700000     -2.29300000      5.63100000
H      0.82100000     -2.23200000      4.78900000
O     14.99200000      6.87700000     -0.12800000
H     15.87600000      6.55900000      0.05400000
H     14.69600000      7.25000000      0.70300000
O     -8.16300000     -8.76300000    -13.04300000
H     -7.92600000     -8.71400000    -13.96900000
H     -8.93000000     -8.19600000    -12.96200000
O    -13.23400000     -1.17700000     -2.05100000
H    -14.16000000     -1.17600000     -1.81000000
H    -13.23100000     -1.00200000     -2.99200000
O     -7.20300000      7.13600000      1.42400000
H     -6.43400000      7.09600000      1.99200000
H     -7.76100000      6.41800000      1.72500000
O     16.33000000      7.11500000     -3.23500000
H     16.46200000      8.00900000     -3.54700000
H     15.46800000      7.13200000     -2.81900000
O      0.07700000     -3.36900000      3.70700000
H     -0.66600000     -3.57700000      3.14000000
H     -0.11500000     -3.82200000      4.52800000
O    -12.04700000     -6.14800000      4.05600000
H    -11.40700000     -5.43800000      4.09300000
H    -12.28700000     -6.20700000      3.13100000
O      0.29300000     -8.12500000     -6.53800000
H      0.40100000     -8.81600000     -7.19200000
H      0.17200000     -8.59400000     -5.71200000
O      2.69700000      8.67400000     11.93800000
H      3.45500000      8.49300000     11.38300000
H      2.40100000      7.81200000     12.22700000
O      4.67600000     -3.91800000    -13.02400000
H      5.24600000     -3.77900000    -12.26800000
H      5.21100000     -4.42200000    -13.63800000
O     16.24200000      1.39400000      9.70800000
H     15.60100000      1.34300000      8.99900000
H     15.83700000      0.91700000     10.43200000
O     11.26100000     11.16200000      1.22400000
H     11.15700000     12.02300000      0.82000000
H     11.93300000     10.72900000      0.69800000
O     -6.96600000      1.70900000     -2.30000000
H     -7.42000000      0.92500000     -1.99000000
H     -6.34500000      1.38400000     -2.95200000
O      7.52200000     15.17200000      5.16300000
H      7.64800000     14.87500000      4.26100000
H      7.29200000     14.37800000      5.64600000
O      4.61300000    -11.52700000      3.31400000
H      4.67300000    -12.08400000      4.09000000
H      5.12200000    -10.74800000      3.53800000
O     -9.83700000     11.32700000      1.54200000
H    -10.35200000     10.57800000      1.84200000
H     -8.94100000     11.12300000      1.80900000
O      5.47400000     -1.71100000     13.96500000
H      5.37600000     -2.07000000     13.08300000
H      6.32800000     -2.02600000     14.25900000
O     -1.51400000     10.93900000      1.81900000
H     -2.46000000     10.83400000      1.72000000
H     -1.41600000     11.57300000      2.52900000
O     -8.29300000      7.41600000      8.09200000
H     -8.58200000      8.26400000      8.42900000
H     -7.62100000      7.12900000      8.71000000
O     -8.60700000     12.61100000     10.15800000
H     -7.70300000     12.60500000      9.84300000
H     -9.13800000     12.56900000      9.36300000
O     -0.33600000      1.34300000    -14.83100000
H     -1.13200000      1.66100000    -15.25600000
H     -0.52100000      0.42500000    -14.63200000
O     12.38000000     -1.42000000     -0.09600000
H     12.55300000     -2.30600000      0.22000000
H     12.03800000     -0.95500000      0.66800000
O     -3.13800000      4.99000000    -11.67900000
H     -3.22000000      4.32000000    -11.00000000
H     -2.95700000      4.49800000    -12.48000000
O     -8.66800000    -13.79900000      6.66400000
H     -9.34100000    -14.42400000      6.39300000
H     -8.93300000    -12.97200000      6.26200000
O     -6.75100000     -2.55800000      6.06000000
H     -6.52500000     -2.11900000      5.24000000
H     -7.70500000     -2.49400000      6.11000000
O     -6.08200000      0.51500000      0.95200000
H     -6.54800000      0.99300000      0.26600000
H     -6.47700000      0.82100000      1.76800000
O      4.79800000     10.16700000      0.82300000
H      4.77300000      9.90800000     -0.09900000
H      5.34200000     10.95500000      0.83500000
O    -12.85500000      8.10200000     -4.82000000
H    -12.88700000      8.73700000     -4.10400000
H    -13.29100000      8.54200000     -5.55000000
O      4.53900000    -10.26100000     -1.63700000
H      5.25000000    -10.67100000     -2.13100000
H      4.43400000    -10.81700000     -0.86500000
O      2.92500000     13.27700000      2.77500000
H      3.66900000     13.33000000      3.37600000
H      3.31500000     13.35100000      1.90400000
O     -2.45900000     15.84200000      4.87300000
H     -1.51100000     15.83600000      5.00600000
H     -2.81200000     16.22700000      5.67500000
O     -7.89100000     -0.91700000      3.39800000
H     -7.71500000      0.01700000      3.28900000
H     -8.43000000     -1.14900000      2.64200000
O      1.27200000    -11.72200000     -8.49600000
H      1.74600000    -11.98800000     -9.28300000
H      0.42400000    -11.41700000     -8.81800000
O     -7.84700000     11.82100000     -4.70500000
H     -8.65200000     11.73500000     -4.19500000
H     -7.91500000     11.14200000     -5.37700000
O     11.52100000     -3.57100000     -6.86200000
H     11.04500000     -4.00100000     -7.57300000
H     12.08100000     -2.93200000     -7.30200000
O      8.45300000     12.64700000      6.26000000
H      8.36900000     11.91900000      5.64300000
H      9.39000000     12.83900000      6.27900000
O    -16.56900000      2.50700000      6.73500000
H    -16.45700000      1.72000000      6.20200000
H    -17.39000000      2.89000000      6.42800000
O      0.64200000    -16.83100000     -0.91500000
H      0.84200000    -17.30300000     -1.72300000
H      0.80600000    -17.46600000     -0.21900000
O     -3.60800000      7.49500000     -0.24700000
H     -3.66500000      8.43300000     -0.43000000
H     -2.89600000      7.41900000      0.38900000
O      7.81500000     -0.62400000     -7.72700000
H      7.88900000     -1.14400000     -6.92700000
H      8.21600000      0.21600000     -7.50400000
O      5.35600000     -8.66900000     12.30900000
H      4.48800000     -8.51800000     11.93600000
H      5.70700000     -7.79200000     12.46200000
O     -9.97500000    -10.18100000      1.56900000
H     -9.03600000     -9.99500000      1.55300000
H    -10.10400000    -10.82400000      0.87200000
O     -5.94100000     -8.37300000      6.41900000
H     -6.06900000     -7.44000000      6.58900000
H     -4.99100000     -8.49200000      6.43600000
O     -8.16900000     -2.98300000     -8.17800000
H     -9.10800000     -3.01900000     -7.99800000
H     -8.11000000     -2.68200000     -9.08500000
O      1.86300000    -14.45800000      0.00600000
H      1.49600000    -15.25800000     -0.37000000
H      2.67900000    -14.74000000      0.41900000
O     -0.17200000    -16.93600000     -6.14700000
H     -0.27100000    -17.09900000     -5.20900000
H      0.50300000    -16.25800000     -6.20200000
O     -5.94900000     -4.80800000      9.82400000
H     -5.34300000     -5.12100000      9.15300000
H     -6.55300000     -4.23500000      9.35300000
O     -2.11700000      6.44900000      3.31600000
H     -3.06300000      6.34300000      3.42000000
H     -1.92500000      6.06400000      2.46100000
O     -0.76400000     12.93000000    -10.82900000
H     -0.37000000     12.10500000    -11.11200000
H     -0.18700000     13.24500000    -10.13300000
O      6.84000000     -0.07300000      2.47100000
H      6.64200000      0.65300000      3.06300000
H      7.47900000      0.28700000      1.85600000
