# Supplementary material for: Integrated Multiscale Multilevel Approach to Open Shell Molecular Systems
Source: J Chem Theory Comput. 2023 Feb 13;19(5):1446–56. doi: 10.1021/acs.jctc.2c00805 (PMC10018740; doi:10.1021/acs.jctc.2c00805)
Supplement: Supplementary file 2 — ct2c00805_si_002.zip [file ct2c00805_si_002.zip › structures/PROXYL/frame51.xyz]

2621

C      0.49300000      1.22800000      1.48700000
H      0.33000000      2.23700000      1.86700000
H      1.22800000      0.61200000      2.00500000
C      0.69800000      1.10400000     -0.03800000
C      0.11400000      2.35300000     -0.71900000
H      0.67800000      3.25200000     -0.46800000
H     -0.91400000      2.50900000     -0.39400000
H      0.11800000      2.35400000     -1.80900000
C      2.20400000      0.92300000     -0.44300000
H      2.21200000      0.94000000     -1.53300000
H      2.76600000      1.79600000     -0.11000000
H      2.68800000      0.00500000     -0.11100000
N     -0.16900000     -0.05800000     -0.42800000
O      0.08100000     -0.76600000     -1.48500000
C     -0.83100000     -0.70800000      0.72400000
C     -2.29100000     -1.16200000      0.32900000
H     -2.81100000     -1.49500000      1.22700000
H     -2.85700000     -0.42500000     -0.24100000
H     -2.16500000     -2.01300000     -0.34000000
C      0.01700000     -1.99800000      1.10500000
H     -0.39700000     -2.37600000      2.04000000
H      1.08100000     -1.83000000      1.26800000
H     -0.10900000     -2.71700000      0.29500000
C     -0.85400000      0.48000000      1.75800000
H     -1.73600000      1.05300000      1.47100000
H     -0.75100000      0.09200000      2.77100000
O     -4.25700000     14.47600000     -7.79200000
H     -5.09100000     14.91400000     -7.95800000
H     -4.31200000     13.66100000     -8.29100000
O     -4.22100000      0.77300000     15.41700000
H     -4.28200000      0.86200000     14.46600000
H     -3.38700000      1.18400000     15.64300000
O      8.12500000     -8.42200000     13.40300000
H      8.65400000     -7.81900000     13.92600000
H      7.23700000     -8.06800000     13.45400000
O      1.04800000      9.23200000     -4.76900000
H      1.10500000      8.48700000     -4.17000000
H      0.25400000      9.07000000     -5.27800000
O     -3.17000000      8.61400000      0.85900000
H     -4.03400000      9.02500000      0.84600000
H     -3.23300000      7.90300000      0.22100000
O     11.65000000      7.40000000      0.42600000
H     11.12700000      6.64700000      0.15100000
H     11.48300000      7.47800000      1.36500000
O     -8.50200000      3.21100000     -8.89000000
H     -8.74700000      2.85000000     -9.74200000
H     -7.55700000      3.34800000     -8.95100000
O     10.54300000      6.08900000      2.90400000
H      9.81800000      5.54300000      3.20600000
H     10.76700000      6.63100000      3.66100000
O     12.84300000     -2.59200000     12.67200000
H     12.46300000     -1.83400000     12.22700000
H     12.13800000     -2.92000000     13.22900000
O     -8.83400000      4.69500000     -6.03200000
H     -8.26500000      4.23400000     -6.64800000
H     -9.29800000      3.99800000     -5.56800000
O      8.73100000     -2.65700000     10.97300000
H      8.95000000     -3.18100000     11.74300000
H      9.39300000     -1.96600000     10.95700000
O     -9.76800000    -11.11800000      4.21300000
H     -8.90100000    -11.51900000      4.26400000
H    -10.13200000    -11.22000000      5.09300000
O     -1.07000000      1.39600000      7.89400000
H     -0.16400000      1.23900000      8.16200000
H     -1.59600000      1.05200000      8.61500000
O      9.12300000      6.26900000     -4.21000000
H      9.27700000      6.99200000     -3.60200000
H      9.91000000      5.72700000     -4.14100000
O     -9.41000000     11.46500000      5.31200000
H     -9.74200000     12.23300000      5.77700000
H     -9.74900000     10.72000000      5.80700000
O      0.47200000    -14.81200000     -3.02300000
H      0.29100000    -14.97900000     -3.94800000
H      1.28800000    -15.28100000     -2.85000000
O      2.88300000     11.64600000    -10.30200000
H      3.62200000     11.03800000    -10.28900000
H      2.55200000     11.60100000    -11.19900000
O      6.52500000     10.76700000      6.73300000
H      5.69900000     10.72000000      6.25200000
H      6.63200000      9.89500000      7.11100000
O      4.01000000      1.40200000     11.23500000
H      3.72700000      2.16000000     10.72400000
H      4.23900000      0.74300000     10.58000000
O      3.50200000     -6.80800000    -15.59100000
H      3.54900000     -6.66700000    -14.64500000
H      2.73000000     -7.36100000    -15.71300000
O      9.36200000      2.04300000     10.42300000
H      9.96500000      1.36800000     10.73700000
H      9.87100000      2.85300000     10.45700000
O      2.34400000     -4.76900000     -6.37400000
H      2.76700000     -5.34300000     -7.01300000
H      2.37200000     -3.90100000     -6.77700000
O     -8.38900000     -3.79000000     -8.03600000
H     -7.91900000     -3.92400000     -7.21300000
H     -8.57800000     -2.85200000     -8.05400000
O     -0.20800000      5.72500000      7.83000000
H     -0.47900000      6.05400000      6.97200000
H      0.45800000      5.06600000      7.63400000
O    -11.79600000      8.94700000     -4.58200000
H    -11.40700000      8.92700000     -5.45600000
H    -12.68900000      8.62600000     -4.71000000
O    -15.74200000      5.39300000      4.19400000
H    -16.29500000      4.62000000      4.08100000
H    -15.13400000      5.36300000      3.45500000
O      8.52400000      1.74300000      5.68400000
H      8.18100000      2.59700000      5.42000000
H      8.15500000      1.59500000      6.55400000
O      0.29700000      6.90000000     11.12700000
H      1.23700000      7.05900000     11.04000000
H     -0.10200000      7.76600000     11.04100000
O     -5.14300000     -0.51500000     -1.86200000
H     -5.26900000     -1.24100000     -1.25100000
H     -5.58500000      0.22700000     -1.44800000
O     11.58100000     10.23800000      1.86200000
H     12.35000000     10.54300000      2.34300000
H     11.89100000      9.47600000      1.37200000
O     14.84900000      6.70800000      2.99200000
H     14.22700000      5.98200000      3.01600000
H     14.64800000      7.16900000      2.17800000
O    -10.34900000     -6.34500000      6.35400000
H    -10.46000000     -5.39400000      6.37400000
H     -9.45600000     -6.48800000      6.66900000
O     -6.18700000      5.29900000    -13.45800000
H     -6.25400000      4.50700000    -12.92500000
H     -6.33000000      4.99700000    -14.35500000
O     17.30200000     -6.21400000     -2.27900000
H     17.12200000     -7.13800000     -2.10300000
H     16.50500000     -5.75900000     -2.00700000
O     -2.33700000      9.56400000      6.37100000
H     -1.63200000      9.37200000      6.99000000
H     -3.04200000      8.96500000      6.61700000
O    -13.10400000     10.42200000      4.23600000
H    -12.64600000      9.75700000      3.72100000
H    -13.99800000     10.41400000      3.89600000
O     -5.41000000     10.46700000      1.93300000
H     -4.65400000     11.03900000      1.80100000
H     -5.75900000     10.72400000      2.78700000
O      3.04900000     10.96400000     -6.40800000
H      2.46300000     10.45500000     -6.96800000
H      2.83600000     10.68000000     -5.51900000
O     -3.11100000    -10.48000000     10.71700000
H     -3.94800000    -10.35600000     10.27000000
H     -3.18200000    -11.34400000     11.12300000
O     -0.13700000     -1.05900000     -9.00100000
H      0.05100000     -1.23600000     -8.08000000
H     -1.08600000     -0.93900000     -9.03300000
O      1.07800000    -16.44200000     -5.39500000
H      1.94300000    -16.80000000     -5.59200000
H      0.56300000    -17.19900000     -5.11800000
O    -11.04200000     -4.45800000     -8.67500000
H    -11.48600000     -4.16500000     -7.87900000
H    -10.11000000     -4.39000000     -8.46800000
O     -9.64400000    -12.87800000     -0.69500000
H     -9.58500000    -11.93400000     -0.55100000
H     -9.59000000    -12.97900000     -1.64600000
O      8.31200000     -0.13300000     -1.11600000
H      8.75300000     -0.71800000     -0.50000000
H      7.39400000     -0.14800000     -0.84500000
O     -0.98900000     -7.16100000     -9.10200000
H     -1.65100000     -7.31900000     -8.42900000
H     -0.15800000     -7.36300000     -8.67200000
O      8.42700000     13.28700000     -7.35400000
H      9.10600000     13.81300000     -7.77700000
H      8.11300000     13.83600000     -6.63500000
O     12.46800000     11.48000000      5.03800000
H     12.75200000     11.70400000      4.15200000
H     12.11000000     12.29600000      5.38800000
O     -5.26500000     -4.46000000     -9.66300000
H     -4.47800000     -4.13500000     -9.22600000
H     -5.29400000     -5.39100000     -9.44300000
O     -7.87000000      7.74600000      4.94600000
H     -8.17300000      6.86100000      5.15000000
H     -6.92100000      7.66000000      4.86100000
O      5.74700000     12.21900000     12.02900000
H      5.85800000     11.41500000     11.52200000
H      6.06900000     12.91200000     11.45300000
O     -7.98600000     -4.55900000     10.05500000
H     -7.55400000     -4.87100000     10.85000000
H     -8.45200000     -5.32400000      9.71900000
O     -1.37100000     -3.30400000      9.56000000
H     -2.11300000     -2.71300000      9.68700000
H     -0.60300000     -2.77100000      9.76700000
O      3.31000000      1.95100000     -7.47200000
H      2.77700000      2.66100000     -7.82900000
H      3.74700000      1.57300000     -8.23600000
O     -3.73400000    -15.70400000     -1.55100000
H     -3.64600000    -15.25000000     -2.38800000
H     -4.56600000    -15.39200000     -1.19500000
O     -2.07200000     -1.09400000     -3.27900000
H     -1.47800000     -1.07900000     -2.52900000
H     -2.44700000     -0.21300000     -3.30400000
O      6.19900000      9.27700000     -0.07500000
H      6.90000000      8.69000000      0.21000000
H      6.64100000      9.93600000     -0.61000000
O      8.81600000     12.50400000    -10.17300000
H      8.42700000     12.57600000     -9.30100000
H      8.87600000     11.56200000    -10.33200000
O      6.86400000    -15.94600000      3.61700000
H      6.22700000    -15.60100000      2.99000000
H      7.23600000    -15.16900000      4.03300000
O     -0.02700000    -14.39100000      3.19500000
H      0.04900000    -15.11200000      2.57000000
H      0.08300000    -13.60200000      2.66500000
O     16.69900000      5.59800000     -3.10300000
H     16.64600000      6.55400000     -3.07200000
H     17.12100000      5.35500000     -2.27900000
O      8.76100000      9.55400000    -10.59300000
H      9.40800000      8.85100000    -10.64900000
H      8.20100000      9.30600000     -9.85700000
O      0.44800000     12.60900000      2.88100000
H      1.35900000     12.80900000      3.09500000
H      0.16800000     12.00500000      3.56900000
O      7.10400000     -4.03900000    -10.93600000
H      6.92000000     -3.24800000    -11.44200000
H      8.01000000     -4.25700000    -11.15300000
O    -14.29100000      7.80500000      7.63500000
H    -14.11800000      7.82200000      8.57600000
H    -13.67600000      7.15800000      7.28900000
O      8.11400000     10.73200000     -2.46100000
H      8.89300000     10.22200000     -2.68200000
H      7.67500000     10.87500000     -3.30000000
O    -17.63400000      3.04400000     -2.32900000
H    -16.80400000      2.83400000     -2.75700000
H    -17.57000000      3.97800000     -2.12800000
O     -1.30400000     14.06100000     11.20700000
H     -1.09000000     14.05200000     12.14000000
H     -0.46000000     13.96400000     10.76700000
O     -9.81000000      1.39000000      1.59200000
H    -10.72300000      1.12500000      1.70200000
H     -9.31400000      0.77000000      2.12700000
O     -4.14300000      7.94900000      4.26800000
H     -4.58000000      8.69800000      3.86300000
H     -3.21600000      8.07600000      4.06700000
O     -9.55300000      5.65300000     11.41100000
H     -9.80700000      6.57500000     11.42900000
H     -8.88800000      5.60000000     10.72400000
O      3.00900000     -2.26100000     12.42400000
H      3.20700000     -1.36000000     12.68100000
H      2.14700000     -2.43300000     12.80200000
O     -0.50200000      9.45000000     10.57200000
H     -1.23600000     10.05300000     10.68400000
H      0.26300000      9.94700000     10.86200000
O     -4.29000000      9.07000000    -15.34900000
H     -3.67600000      9.80300000    -15.30900000
H     -4.37800000      8.78000000    -14.44100000
O     10.23900000      2.95600000     -3.68200000
H     10.47500000      2.51900000     -2.86300000
H     10.78300000      3.74400000     -3.69800000
O      5.29000000     -9.78100000    -12.22000000
H      5.92400000     -9.48600000    -11.56700000
H      5.80600000    -10.29300000    -12.84300000
O     -5.99400000     -4.73700000      3.88500000
H     -6.17000000     -3.85400000      4.20800000
H     -6.48700000     -5.31000000      4.47400000
O     -5.14800000      4.17300000      8.61000000
H     -5.06200000      5.08100000      8.31900000
H     -5.56200000      3.72400000      7.87300000
O      5.19100000     17.69100000     -0.99700000
H      4.74500000     16.97400000     -0.54700000
H      4.58500000     17.95200000     -1.69000000
O    -14.57000000      3.50900000     -0.40800000
H    -15.01800000      4.29500000     -0.72000000
H    -13.64000000      3.69900000     -0.52900000
O    -10.46900000      7.63300000    -12.73400000
H    -10.63900000      6.82100000    -12.25600000
H    -10.82800000      8.32000000    -12.17300000
O    -12.12200000      5.03300000     -0.90800000
H    -11.29000000      4.59200000     -0.73300000
H    -12.00600000      5.42800000     -1.77200000
O      8.95900000     10.75400000      0.55100000
H      9.70200000     10.26500000      0.90700000
H      9.32700000     11.24800000     -0.18200000
O      9.47900000     -1.80800000      0.92400000
H     10.07100000     -2.25500000      0.31900000
H     10.02800000     -1.15800000      1.36100000
O     -3.90000000     -5.32900000    -12.33000000
H     -4.28900000     -4.56300000    -12.75200000
H     -4.16000000     -5.25500000    -11.41200000
O      6.23100000     -4.88700000    -16.12500000
H      5.30800000     -4.95800000    -15.88300000
H      6.70600000     -5.16800000    -15.34300000
O      0.29500000      8.06800000     13.72200000
H      0.62700000      7.49400000     14.41200000
H      0.02000000      7.47200000     13.02600000
O      0.23300000      5.11200000      1.55200000
H     -0.66600000      5.41300000      1.41800000
H      0.58300000      5.69700000      2.22500000
O     -1.49500000     -7.70800000    -13.09700000
H     -1.73600000     -8.58500000    -12.79800000
H     -1.85700000     -7.12100000    -12.43300000
O     -4.65300000    -10.48500000      7.55000000
H     -5.37300000    -10.31400000      6.94400000
H     -5.07400000    -10.56700000      8.40600000
O     -0.16700000     -9.02900000      0.12500000
H     -1.03500000     -9.35000000      0.36800000
H     -0.32200000     -8.47000000     -0.63600000
O    -15.01100000      5.16300000      7.06700000
H    -15.66600000      5.53600000      7.65700000
H    -15.51900000      4.64700000      6.44100000
O     -6.44200000     -8.38300000     -3.78200000
H     -5.88200000     -8.95900000     -4.30200000
H     -6.26600000     -8.63300000     -2.87500000
O      3.38500000    -14.98400000      8.98800000
H      2.91100000    -14.20000000      8.71000000
H      2.74400000    -15.48500000      9.49300000
O      7.50100000     15.65400000     -0.14800000
H      7.07300000     16.51000000     -0.13900000
H      7.43300000     15.36200000     -1.05700000
O      6.18400000    -12.35000000    -10.70700000
H      5.31700000    -12.54900000    -11.06100000
H      6.78900000    -12.57600000    -11.41300000
O     -3.12900000    -10.92000000     -8.64700000
H     -2.51800000    -11.64700000     -8.76400000
H     -3.62300000    -10.88800000     -9.46600000
O     -0.77700000    -12.92100000     -8.76900000
H     -0.66300000    -13.08400000     -9.70500000
H      0.06500000    -13.16000000     -8.38000000
O      5.06300000      6.53100000      7.85600000
H      5.75800000      6.38300000      7.21400000
H      4.48600000      5.77400000      7.76200000
O      7.38800000     -2.24400000      2.49400000
H      7.60800000     -1.50100000      3.05500000
H      8.02400000     -2.20100000      1.78000000
O    -13.27000000      3.37500000    -11.51300000
H    -13.78400000      3.32900000    -12.31800000
H    -13.59100000      4.15900000    -11.06800000
O     -9.54800000      3.91700000    -14.59200000
H    -10.17000000      4.36900000    -15.16300000
H     -9.84500000      4.11900000    -13.70500000
O      3.34700000     14.64500000    -10.93500000
H      4.20200000     14.44500000    -11.31700000
H      2.89500000     13.80200000    -10.90600000
O      1.58400000     -1.71100000    -16.06300000
H      1.57700000     -2.25400000    -16.85100000
H      0.89900000     -1.06000000    -16.21500000
O      2.42000000      4.83400000     -4.12800000
H      2.76700000      4.86100000     -3.23600000
H      2.52000000      3.92000000     -4.39600000
O     -2.24900000      7.68600000    -10.34600000
H     -1.43900000      7.19000000    -10.22400000
H     -2.00200000      8.40900000    -10.92400000
O      4.67200000    -11.63500000      7.17500000
H      4.87500000    -10.80800000      7.61200000
H      4.09300000    -12.09200000      7.78600000
O     -2.24500000    -13.19200000     -2.97400000
H     -2.21000000    -13.92800000     -3.58500000
H     -1.48500000    -13.31600000     -2.40500000
O     -3.08200000     -6.69700000     -2.70800000
H     -2.92800000     -7.62200000     -2.89800000
H     -2.23400000     -6.27800000     -2.85500000
O      6.88600000    -11.91800000     -6.77600000
H      7.66300000    -11.93600000     -7.33500000
H      6.16300000    -11.73200000     -7.37500000
O     -8.12900000     -7.03400000      2.27900000
H     -9.00100000     -7.33100000      2.02000000
H     -7.73000000     -6.72200000      1.46700000
O      2.09300000     -7.66100000      2.00400000
H      2.51000000     -8.31700000      1.44500000
H      2.01200000     -6.88700000      1.44600000
O     11.52600000      5.53200000     -9.83400000
H     10.66500000      5.11700000     -9.87800000
H     12.11800000      4.90100000    -10.24400000
O    -10.36000000    -10.46100000     -8.53800000
H     -9.60200000    -10.27900000     -7.98300000
H    -11.08300000    -10.58800000     -7.92300000
O    -14.99100000     -1.69200000     -7.70600000
H    -15.55800000     -2.41000000     -7.42400000
H    -15.02800000     -1.06100000     -6.98700000
O     11.69400000     -3.23200000      0.20500000
H     12.21400000     -2.67200000      0.78200000
H     11.54900000     -4.03000000      0.71300000
O     16.26000000     -3.25100000      1.73900000
H     15.38100000     -3.00600000      2.02800000
H     16.62900000     -3.73200000      2.47900000
O     10.64400000      4.41800000     12.96700000
H     10.64000000      4.51700000     13.91900000
H     11.30000000      3.74100000     12.80000000
O      8.84600000    -10.59300000     -0.09200000
H      8.43200000    -11.16700000      0.55400000
H      8.20700000     -9.89500000     -0.23500000
O      5.41800000    -11.38000000     11.30800000
H      5.81800000    -12.19200000     11.61800000
H      6.15400000    -10.78000000     11.18700000
O     -0.31500000    -10.53800000     11.82600000
H     -0.88600000    -10.87800000     11.13800000
H      0.36100000    -10.04800000     11.35700000
O     10.97200000    -11.65400000     -1.54800000
H     11.41800000    -11.94000000     -0.75100000
H     10.14200000    -11.28900000     -1.24000000
O      9.16100000      0.03800000     -3.77800000
H      9.09100000      0.99000000     -3.71300000
H      8.85100000     -0.28300000     -2.93100000
O      0.23700000     11.26100000     -7.40100000
H      0.23600000     11.43500000     -6.46000000
H     -0.43400000     11.84500000     -7.75400000
O     -2.63300000      0.95600000     10.04500000
H     -3.00500000      1.83300000     10.13300000
H     -3.39100000      0.37100000     10.05500000
O     -3.52500000     10.11900000     14.89200000
H     -3.70500000     10.54600000     14.05500000
H     -2.65300000     10.42800000     15.13700000
O     12.91000000     -3.16200000     -6.79000000
H     12.12300000     -2.88700000     -6.31800000
H     12.95200000     -2.57800000     -7.54700000
O     -0.66700000      3.84700000     12.90300000
H     -0.41900000      3.97000000     11.98700000
H     -1.58500000      4.11700000     12.94100000
O    -17.20500000     -1.95100000     -1.19100000
H    -16.55100000     -1.30300000     -1.45100000
H    -18.02900000     -1.46300000     -1.16700000
O     -5.28300000     14.56800000     -4.39500000
H     -4.38800000     14.78200000     -4.65800000
H     -5.22800000     13.67100000     -4.06500000
O     -0.10500000      8.69900000      7.84600000
H      0.32400000      7.84600000      7.91200000
H     -0.36200000      8.90700000      8.74500000
O     -5.86100000     -9.63600000     12.45300000
H     -5.19700000    -10.32400000     12.48800000
H     -6.33400000     -9.71800000     13.28100000
O    -11.03100000     -8.94100000      3.25900000
H    -10.54800000     -9.68400000      3.62000000
H    -10.67900000     -8.83300000      2.37500000
O     -6.63400000     -1.82000000     11.37200000
H     -7.33800000     -1.35400000     11.82300000
H     -6.89600000     -2.74000000     11.40600000
O     -3.72600000     -8.52600000     13.85500000
H     -3.42700000     -9.43600000     13.84700000
H     -4.13700000     -8.40200000     13.00000000
O     13.95300000      1.91000000     -3.02400000
H     13.01600000      1.71600000     -3.04400000
H     14.37000000      1.06500000     -2.85600000
O      1.31500000     -4.97600000      4.08900000
H      2.09900000     -4.81400000      4.61300000
H      0.99200000     -5.82300000      4.39600000
O     -2.94000000    -18.26200000     -1.70000000
H     -2.46000000    -18.32000000     -0.87400000
H     -3.40100000    -17.42500000     -1.65100000
O     13.90900000     -6.35800000      7.61000000
H     14.18300000     -6.93700000      6.89800000
H     14.04900000     -6.87400000      8.40400000
O      0.33400000      1.45500000     13.78600000
H     -0.20600000      2.20800000     13.54400000
H     -0.00700000      1.18100000     14.63800000
O     -6.97700000     -1.82100000    -12.59100000
H     -7.50400000     -1.26500000    -13.16600000
H     -7.59700000     -2.46300000    -12.24400000
O     -5.78000000     17.09600000     -0.83600000
H     -6.42000000     16.40500000     -1.00500000
H     -4.93700000     16.70200000     -1.06300000
O      5.77100000      2.86600000      0.34700000
H      5.25100000      3.57700000      0.72400000
H      5.18000000      2.44200000     -0.27500000
O    -11.89200000      1.22000000    -11.66700000
H    -12.38800000      2.00900000    -11.45000000
H    -12.09000000      1.05700000    -12.58900000
O     -5.42500000     -7.55700000     -6.80100000
H     -6.21600000     -7.22800000     -7.22900000
H     -5.34000000     -7.02100000     -6.01200000
O     -4.63600000      2.25900000    -15.56500000
H     -5.55300000      2.52100000    -15.65500000
H     -4.66400000      1.46900000    -15.02600000
O    -10.03900000     -8.59300000      0.56300000
H     -9.46200000     -9.19900000      0.09900000
H    -10.85300000     -8.60300000      0.05900000
O     -5.63900000      9.99400000    -10.52800000
H     -4.80800000     10.38600000    -10.79600000
H     -5.59400000      9.96700000     -9.57200000
O     -8.40200000     -2.65800000      8.06500000
H     -9.02900000     -1.95600000      8.23900000
H     -8.61200000     -3.33300000      8.71000000
O     10.19500000    -12.05700000     -5.54100000
H     10.63000000    -11.28400000     -5.18200000
H     10.21000000    -11.92200000     -6.48800000
O    -11.03800000      7.09100000      8.47000000
H    -11.22300000      6.31700000      9.00100000
H    -11.09200000      7.82200000      9.08500000
O      0.95400000    -11.35500000      2.00600000
H      0.20900000    -10.76200000      2.09800000
H      1.48000000    -10.97200000      1.30400000
O      1.03400000    -10.12300000    -13.78300000
H      1.94400000    -10.15300000    -14.07500000
H      1.08500000     -9.84300000    -12.86900000
O      8.35700000    -11.74700000     -3.45000000
H      8.98500000    -11.92200000     -4.15100000
H      8.11900000    -12.61400000     -3.12100000
O     -7.90900000    -10.11600000     -6.96800000
H     -7.25600000    -10.61500000     -7.45800000
H     -7.59800000     -9.21100000     -7.00700000
O     -5.02200000      5.65900000      1.37900000
H     -4.86700000      5.43300000      2.29600000
H     -5.89000000      6.06300000      1.37500000
O      7.51400000     -9.80400000    -10.15100000
H      8.16500000     -9.71400000    -10.84600000
H      7.07100000    -10.63100000    -10.34300000
O      6.49800000     -8.20800000      2.23100000
H      6.18700000     -8.93700000      2.76700000
H      5.93000000     -7.47500000      2.47200000
O      9.43100000    -12.02200000      2.92700000
H      8.59600000    -12.29300000      2.54600000
H      9.83500000    -12.83700000      3.22400000
O      3.94700000     -3.28400000    -17.80800000
H      3.77800000     -3.86000000    -17.06300000
H      3.22900000     -3.46100000    -18.41600000
O     -2.76100000     11.40100000      1.50700000
H     -2.74600000     10.44900000      1.40500000
H     -2.88300000     11.54000000      2.44600000
O     10.12200000     -7.52100000     -4.93800000
H     10.14100000     -7.62700000     -5.88900000
H      9.80000000     -8.36200000     -4.61100000
O     -9.77400000     11.49600000      8.26800000
H     -9.39300000     10.75200000      7.80100000
H    -10.59200000     11.15800000      8.63100000
O     -2.30100000     11.01700000    -14.72800000
H     -2.01200000     10.65300000    -13.89100000
H     -2.01300000     11.93000000    -14.70400000
O     -8.72200000      7.87900000     -3.80300000
H     -9.52200000      7.90600000     -4.32700000
H     -8.79900000      7.07600000     -3.28800000
O      5.93100000     -1.77500000    -16.55600000
H      6.36300000     -1.61700000    -17.39600000
H      5.11300000     -2.21500000    -16.78700000
O      6.26400000     -5.48600000      5.21600000
H      5.69100000     -6.15900000      4.84800000
H      6.94700000     -5.36500000      4.55600000
O     14.99200000      5.23100000     -0.69200000
H     14.13900000      4.80800000     -0.79000000
H     15.43800000      5.06400000     -1.52200000
O      3.69100000     -1.26300000      7.24300000
H      3.91500000     -2.15600000      7.50600000
H      4.37600000     -1.01900000      6.62100000
O     16.42500000      0.02200000     -1.23200000
H     16.74100000      0.05700000     -0.32900000
H     17.21800000      0.07500000     -1.76500000
O      3.72100000     -3.92000000      4.72200000
H      4.41900000     -4.57600000      4.74200000
H      4.14800000     -3.10900000      4.99700000
O      3.02900000     -8.16400000     -2.96700000
H      3.76600000     -7.99600000     -3.55400000
H      2.32600000     -7.60600000     -3.29800000
O      3.95900000      4.72900000    -16.32200000
H      3.68500000      5.45400000    -16.88400000
H      3.29100000      4.69200000    -15.63700000
O    -13.20800000    -10.02000000      0.49700000
H    -12.88800000    -10.57100000      1.21100000
H    -12.77800000    -10.36800000     -0.28500000
O     -4.00400000      7.94200000    -12.69600000
H     -3.39600000      7.78100000    -11.97400000
H     -4.85700000      8.04000000    -12.27300000
O      5.19400000     -0.59200000     -0.31600000
H      5.16200000     -0.13300000     -1.15600000
H      5.14900000     -1.52000000     -0.54800000
O    -14.62800000     -0.03800000      2.82000000
H    -14.50600000      0.24700000      1.91500000
H    -15.27600000     -0.74000000      2.76500000
O     13.38900000      3.96900000     -4.74500000
H     14.20600000      4.17700000     -5.20000000
H     13.65900000      3.42600000     -4.00500000
O      8.33400000     -2.90500000      6.69100000
H      8.28000000     -3.84200000      6.50400000
H      9.24700000     -2.67800000      6.51200000
O     13.50100000    -11.58900000     -4.77700000
H     13.19800000    -10.76000000     -5.14700000
H     14.41200000    -11.42400000     -4.53400000
O      0.05800000     -6.62800000      9.54200000
H     -0.50800000     -6.99900000     10.21900000
H     -0.51200000     -6.53400000      8.77900000
O    -12.20600000      8.48600000      0.11000000
H    -12.71500000      7.92700000     -0.47700000
H    -12.71900000      9.29100000      0.17800000
O     13.34000000     -0.00500000     -7.04300000
H     13.71600000     -0.20500000     -6.18500000
H     12.73200000      0.71500000     -6.87600000
O     10.02000000    -11.00700000      6.98600000
H     10.36700000    -11.74200000      7.49100000
H     10.76800000    -10.69100000      6.47900000
O     13.79200000     -3.38600000      2.59700000
H     13.48800000     -3.00300000      3.41900000
H     13.77100000     -4.33100000      2.75000000
O      9.20400000     -8.15900000      6.95300000
H      9.39000000     -9.09800000      6.92600000
H      9.61100000     -7.85800000      7.76600000
O      1.50000000     11.11000000     11.00800000
H      1.41700000     11.87900000     10.44500000
H      1.87400000     11.44700000     11.82200000
O     11.71800000     -7.01300000      4.86400000
H     11.19500000     -6.70700000      5.60500000
H     11.24000000     -7.77200000      4.53100000
O      6.01700000    -14.83000000     -4.04400000
H      6.90200000    -14.46700000     -4.00000000
H      5.94000000    -15.36900000     -3.25600000
O     -9.20100000     -2.55300000      1.11700000
H     -9.98300000     -3.05400000      1.34700000
H     -8.72700000     -3.11700000      0.50500000
O     -4.18800000      7.55700000     11.68400000
H     -3.72000000      6.93500000     11.12700000
H     -3.88200000      8.41600000     11.39300000
O      4.93400000     16.93300000      2.68500000
H      5.50900000     16.52900000      3.33500000
H      5.44800000     17.65800000      2.32900000
O     -1.49600000     13.36700000     -6.96500000
H     -0.95600000     13.93200000     -6.41200000
H     -2.36000000     13.77800000     -6.95600000
O     -4.16400000    -11.44000000    -11.30700000
H     -3.38300000    -11.17100000    -11.79000000
H     -4.11300000    -12.39600000    -11.28300000
O     -9.49300000    -10.56600000     -3.60500000
H     -8.57200000    -10.31800000     -3.52500000
H     -9.50500000    -11.22400000     -4.29900000
O    -10.31900000      2.40400000      9.92600000
H    -10.58700000      2.27700000      9.01600000
H     -9.45300000      2.80500000      9.86700000
O      7.49200000     -5.02100000     14.28000000
H      7.19600000     -5.07100000     13.37100000
H      8.35800000     -5.42900000     14.27300000
O     12.47600000      8.05000000     -5.48000000
H     12.59400000      7.38900000     -6.16200000
H     13.27800000      8.57200000     -5.51100000
O      1.57600000     18.01100000     -1.87100000
H      1.83700000     17.48100000     -1.11800000
H      1.95400000     18.87400000     -1.69900000
O     -0.88100000    -11.05300000     -4.25500000
H      0.01800000    -11.31100000     -4.45600000
H     -1.32800000    -11.87500000     -4.05400000
O      0.05700000    -12.36700000      9.41900000
H      0.74300000    -12.74900000      8.87200000
H     -0.01900000    -11.46300000      9.11200000
O     -4.81000000    -10.04700000     -5.14400000
H     -4.11400000     -9.56100000     -5.58800000
H     -4.52300000    -10.95900000     -5.17700000
O     -5.20100000     10.06400000     -7.62500000
H     -4.65900000     10.77700000     -7.96200000
H     -5.44000000     10.34100000     -6.74100000
O    -12.58200000      9.61500000     -8.52500000
H    -11.87200000      9.82800000     -9.13000000
H    -12.52400000      8.66700000     -8.41100000
O      3.52100000    -10.29000000    -14.31100000
H      4.12500000    -10.08400000    -13.59700000
H      4.02100000    -10.86700000    -14.88800000
O     14.78800000     -2.08900000    -10.69800000
H     14.77800000     -2.12500000     -9.74200000
H     14.27100000     -2.84700000    -10.97200000
O    -16.17500000      6.24000000     -4.43300000
H    -16.94500000      6.24800000     -5.00200000
H    -16.51400000      6.47200000     -3.56800000
O     10.89200000      1.03200000     -1.33300000
H     10.12400000      0.46300000     -1.27500000
H     10.95200000      1.44100000     -0.47000000
O     -9.20000000     13.30400000      2.17300000
H     -8.55700000     14.00700000      2.08200000
H     -9.70000000     13.53800000      2.95500000
O      2.00100000     -4.37500000    -10.01400000
H      2.44800000     -3.94800000    -10.74500000
H      2.24800000     -3.85700000     -9.24800000
O     -8.05300000     -8.21100000      8.42100000
H     -8.59900000     -8.99500000      8.36000000
H     -8.63100000     -7.54500000      8.79300000
O     -0.98300000    -16.10100000     -7.42000000
H     -0.66200000    -15.30200000     -7.83700000
H     -0.58400000    -16.09400000     -6.55000000
O     11.34100000      4.71800000     10.00600000
H     12.23700000      4.42300000     10.17300000
H     11.12100000      5.25600000     10.76600000
O      0.08500000      3.26700000     -5.96300000
H     -0.17900000      3.71500000     -6.76700000
H     -0.48000000      2.49600000     -5.92200000
O      8.36000000     14.15800000      4.73300000
H      8.55200000     13.31900000      4.31400000
H      7.87000000     13.92400000      5.52200000
O      8.94400000     -5.38400000      5.98400000
H      9.86600000     -5.13000000      6.03400000
H      8.94600000     -6.32500000      6.15800000
O    -12.31300000      3.05200000      2.46200000
H    -13.01900000      3.69800000      2.46100000
H    -12.62200000      2.36000000      3.04600000
O      8.44400000      4.54700000      2.98400000
H      7.61800000      4.65500000      3.45600000
H      8.36000000      3.69900000      2.54700000
O     -8.77000000     -1.95700000     -4.51800000
H     -9.22000000     -2.71200000     -4.13900000
H     -8.20400000     -2.33000000     -5.19400000
O    -12.62000000     -7.79900000      6.64800000
H    -12.62100000     -8.19500000      5.77600000
H    -11.83100000     -7.25700000      6.66300000
O    -11.98700000     14.32300000      0.85400000
H    -11.50500000     13.49900000      0.78900000
H    -11.62000000     14.75500000      1.62500000
O      8.45000000      0.64300000     -8.58700000
H      9.33500000      0.28200000     -8.61800000
H      8.14100000      0.44400000     -7.70300000
O    -13.83100000      6.96100000     10.19800000
H    -13.31900000      6.15600000     10.27900000
H    -13.34300000      7.60800000     10.70700000
O      0.39400000    -11.25700000     14.37600000
H      0.07000000    -11.04600000     13.50000000
H     -0.02600000    -12.09000000     14.59100000
O     13.53200000      1.10200000      5.59300000
H     13.99000000      1.87500000      5.92500000
H     14.21100000      0.43000000      5.53000000
O     14.90900000     -1.36200000      5.09500000
H     14.71900000     -2.25100000      5.39400000
H     15.85400000     -1.35600000      4.94500000
O    -13.87000000      0.93800000     -9.33300000
H    -13.44200000      0.47300000    -10.05100000
H    -14.76200000      0.59100000     -9.32000000
O      3.33700000      4.21500000     -1.63400000
H      3.27800000      3.73300000     -0.80900000
H      3.49500000      5.12200000     -1.37100000
O    -14.91500000     -3.24100000     -4.00500000
H    -14.65300000     -3.73400000     -4.78300000
H    -15.43600000     -2.51400000     -4.34600000
O    -13.21300000      3.15900000     -7.96500000
H    -13.43100000      2.52800000     -8.65100000
H    -12.39500000      2.83300000     -7.59000000
O     -6.15500000      6.70700000      7.93400000
H     -7.05900000      6.40600000      7.84900000
H     -6.22300000      7.66100000      7.96700000
O     -6.67100000      0.23300000      0.35900000
H     -6.56600000      0.94200000      0.99400000
H     -7.52500000      0.39500000     -0.04300000
O      6.77300000      6.82300000     -2.68700000
H      7.68100000      6.92200000     -2.40000000
H      6.73200000      7.29100000     -3.52100000
O      6.72200000     -0.59000000     -6.31600000
H      6.27900000      0.25800000     -6.28500000
H      7.25100000     -0.61300000     -5.51900000
O      6.48900000     -5.78900000      7.99500000
H      6.65800000     -5.78200000      7.05300000
H      7.35200000     -5.90500000      8.39200000
O    -14.04000000      6.16300000      2.00600000
H    -14.06300000      7.11600000      1.91700000
H    -14.53000000      5.83900000      1.25000000
O    -13.53400000     10.84500000      0.29900000
H    -12.79100000     11.41100000      0.50600000
H    -14.28500000     11.27600000      0.70700000
O    -15.28000000     -8.39100000      0.02400000
H    -14.55300000     -9.00300000     -0.08800000
H    -15.19000000     -8.07400000      0.92200000
O     -5.88700000    -11.77200000     -7.64300000
H     -5.72100000    -12.66500000     -7.34000000
H     -5.04300000    -11.32900000     -7.55500000
O      5.06900000     15.39700000     -7.42700000
H      4.99500000     14.88200000     -6.62400000
H      4.26900000     15.19900000     -7.91400000
O     -5.94400000     -8.91700000     -1.20700000
H     -5.39400000     -9.64200000     -1.50400000
H     -5.34500000     -8.34000000     -0.73500000
O     -3.60600000     -4.29500000     11.36800000
H     -3.64700000     -4.78700000     10.54800000
H     -2.70500000     -4.40900000     11.67000000
O     -0.32000000     -1.41700000     -6.14600000
H     -0.84500000     -1.97400000     -5.57100000
H      0.58400000     -1.58300000     -5.88000000
O      5.52200000     -2.09300000    -12.92700000
H      5.81300000     -1.31100000    -12.45900000
H      4.96600000     -1.75700000    -13.63100000
O     -8.24900000      2.38400000     16.16100000
H     -8.06200000      2.09900000     17.05600000
H     -7.38900000      2.55300000     15.77800000
O     14.04900000      8.29500000     -0.69200000
H     14.73300000      7.62600000     -0.70300000
H     13.23700000      7.80600000     -0.56100000
O      3.14400000      7.83800000    -13.94000000
H      2.28500000      7.44100000    -14.08200000
H      2.95300000      8.74700000    -13.71200000
O      9.46800000     -2.46200000     -5.62000000
H      9.14200000     -2.91200000     -4.84000000
H      9.69600000     -1.58500000     -5.31200000
O     -8.46500000    -14.20000000      1.63400000
H     -7.57200000    -14.44300000      1.39100000
H     -8.87200000    -13.92800000      0.81100000
O      4.53800000    -11.26800000     -8.19800000
H      4.03700000    -11.66300000     -8.91100000
H      4.74500000    -10.38700000     -8.51000000
O     -4.64400000     -4.38500000     15.41100000
H     -4.76600000     -3.71900000     14.73500000
H     -4.45400000     -3.88800000     16.20600000
O     -8.94600000     16.26500000     -1.42700000
H     -8.06800000     15.91200000     -1.56800000
H     -9.50700000     15.49300000     -1.35800000
O     -5.25100000     12.29700000      6.61400000
H     -5.95100000     12.94600000      6.55600000
H     -4.70000000     12.60200000      7.33500000
O      4.60500000     14.61900000      8.42600000
H      4.33800000     15.20500000      7.71800000
H      4.76300000     15.20000000      9.17100000
O    -12.08800000     -0.59100000      2.04000000
H    -11.60700000     -0.94200000      2.78900000
H    -13.01000000     -0.70400000      2.27200000
O     -1.51100000      9.07100000     -5.57200000
H     -2.23700000      9.67900000     -5.71100000
H     -1.91800000      8.20400000     -5.59200000
O      6.59700000      5.07100000     -6.98600000
H      5.76000000      5.12000000     -7.44700000
H      6.50400000      5.68200000     -6.25500000
O      2.72400000     -5.57300000     16.90800000
H      3.36000000     -6.24500000     16.66400000
H      2.18200000     -5.98700000     17.57900000
O     10.26000000     -3.34400000     -9.10900000
H      9.85500000     -3.62300000     -8.28800000
H     10.59000000     -2.46400000     -8.92700000
O      9.89800000     -3.69600000    -11.55900000
H      9.98000000     -3.58300000    -10.61200000
H     10.34700000     -2.93600000    -11.93000000
O    -15.40300000     -5.37100000      6.04000000
H    -15.66400000     -4.73600000      5.37300000
H    -14.55400000     -5.69700000      5.74200000
O     -2.69200000     -0.48600000      5.17200000
H     -2.37500000      0.33200000      5.55500000
H     -1.96100000     -1.09600000      5.27300000
O      2.57200000      1.15200000      4.44000000
H      1.96500000      0.41800000      4.34100000
H      3.36600000      0.75800000      4.80300000
O      3.67700000    -13.81400000      0.33200000
H      3.38300000    -13.93900000     -0.57000000
H      3.77600000    -12.86600000      0.42300000
O      1.31600000      8.82200000      1.81100000
H      1.91300000      9.57100000      1.84500000
H      1.06100000      8.76100000      0.89100000
O      9.40600000      0.07700000     13.20900000
H      8.95600000     -0.16000000     14.01900000
H      8.76000000     -0.07900000     12.52000000
O     -8.01600000      8.11000000      0.98300000
H     -8.30700000      8.79400000      1.58500000
H     -7.81100000      7.36500000      1.54700000
O    -15.95900000      5.91200000     -0.61600000
H    -15.62800000      6.73300000     -0.98100000
H    -16.90900000      5.97500000     -0.70700000
O     -8.28000000     -0.72500000      2.61600000
H     -8.74200000     -1.37500000      2.08600000
H     -7.38200000     -1.05400000      2.66700000
O     -4.92200000     -2.20000000     -6.07200000
H     -4.21200000     -2.22600000     -6.71400000
H     -4.62900000     -2.77800000     -5.36800000
O     -0.32200000      0.56500000    -15.15700000
H     -0.53000000     -0.36500000    -15.06500000
H     -1.01600000      0.91100000    -15.71800000
O      4.41200000      8.11500000     -5.65400000
H      4.13200000      8.56000000     -4.85400000
H      5.36500000      8.06900000     -5.58100000
O      1.48900000      5.63600000     14.72000000
H      1.36800000      5.77700000     15.65900000
H      1.14600000      4.75600000     14.56400000
O     -3.05600000      7.23300000      7.42900000
H     -4.00000000      7.09400000      7.35300000
H     -2.70200000      6.93400000      6.59100000
O    -15.25800000     -0.20400000     -5.28300000
H    -14.43000000      0.23200000     -5.07800000
H    -15.86100000      0.51200000     -5.48500000
O    -10.04000000     13.23500000     -1.96400000
H    -10.31000000     12.89900000     -1.11000000
H     -9.46300000     12.55800000     -2.31800000
O      1.89800000    -12.88300000      7.58600000
H      1.93300000    -13.53100000      6.88300000
H      1.76200000    -12.04900000      7.13600000
O      4.17600000    -15.08700000      4.84000000
H      4.24200000    -14.16100000      4.60500000
H      4.70400000    -15.17100000      5.63400000
O    -13.95000000     10.42300000     -3.30400000
H    -13.40800000      9.92700000     -3.91700000
H    -13.62900000     11.32200000     -3.37200000
O     -1.04200000     -5.50000000    -11.30500000
H     -1.94700000     -5.20100000    -11.20900000
H     -0.92000000     -6.12800000    -10.59200000
O     16.00300000     -5.37200000      3.77000000
H     16.72900000     -5.96700000      3.58000000
H     15.22700000     -5.93200000      3.76500000
O     17.21700000     -0.56500000      1.60200000
H     17.32600000     -1.51500000      1.63300000
H     16.27100000     -0.43000000      1.66000000
O      1.12400000     14.16400000     10.16200000
H      1.36800000     14.03600000      9.24500000
H      1.60300000     14.94800000     10.42900000
O      1.25300000     -6.96800000    -11.59100000
H      0.68600000     -6.72600000    -12.32300000
H      1.61000000     -6.13600000    -11.27900000
O     -6.37700000      0.55600000     -8.26900000
H     -6.28100000     -0.33300000     -8.61200000
H     -6.32900000      0.45200000     -7.31800000
O      4.22500000     10.43200000      5.82500000
H      3.57000000     10.79400000      6.42200000
H      3.88600000     10.62800000      4.95100000
O     -2.11200000      1.96700000      5.61600000
H     -1.54400000      2.61200000      5.19500000
H     -1.60300000      1.65000000      6.36200000
O     -9.02500000      9.19000000      7.11900000
H     -9.74600000      8.57800000      7.26600000
H     -8.45600000      8.74300000      6.49300000
O      5.66200000     -0.30500000      2.37200000
H      5.11200000     -0.37100000      1.59100000
H      6.17800000     -1.11200000      2.37100000
O      0.01000000     -5.02900000     -2.85800000
H      0.58400000     -5.58100000     -3.39000000
H      0.17500000     -4.14000000     -3.17100000
O     -1.83100000      7.94200000     -2.48300000
H     -1.86500000      7.05500000     -2.12400000
H     -1.05100000      7.94600000     -3.03800000
O     -6.17900000     -4.95500000     12.14500000
H     -6.11100000     -4.98500000     13.09900000
H     -5.33200000     -4.61700000     11.85500000
O      2.96700000      9.52000000      9.41800000
H      3.58700000     10.17900000      9.10700000
H      2.40500000      9.99100000     10.03300000
O      7.39800000    -11.76800000      6.32800000
H      8.23600000    -11.38700000      6.59000000
H      6.79100000    -11.51400000      7.02300000
O     10.97000000      2.10800000      1.33100000
H     11.14200000      2.42000000      2.22000000
H     10.12700000      1.65900000      1.39300000
O     11.52200000      9.56600000     -8.59300000
H     12.44400000      9.32400000     -8.67300000
H     11.10800000      9.19300000     -9.37200000
O      0.90300000     -0.24800000    -11.41500000
H      0.92100000     -0.94800000    -12.06600000
H      0.52200000     -0.65400000    -10.63600000
O     -2.77100000     11.78100000      8.37900000
H     -2.37000000     11.50000000      9.20200000
H     -3.08800000     10.97100000      7.97900000
O     -6.49000000    -10.49400000      1.88700000
H     -5.75100000    -10.59600000      2.48600000
H     -7.26000000    -10.68400000      2.42200000
O     11.93500000     -5.82700000     -3.49300000
H     11.54000000     -4.97200000     -3.32200000
H     11.19000000     -6.40900000     -3.64400000
O    -17.60400000     -3.44400000      1.03400000
H    -17.64800000     -2.70300000      1.63800000
H    -17.40200000     -3.05000000      0.18500000
O     -3.76900000     -5.23700000      5.08900000
H     -3.01300000     -4.87700000      4.62600000
H     -4.52400000     -4.94400000      4.57800000
O     15.10800000      1.20900000      1.86700000
H     15.19600000      1.80200000      2.61300000
H     14.78800000      1.76500000      1.15600000
O    -11.56300000      1.62700000      6.76200000
H    -12.03500000      2.35100000      7.17400000
H    -12.14500000      1.32700000      6.06500000
O     -7.65600000    -12.84500000      3.88000000
H     -6.83600000    -13.32600000      3.77000000
H     -8.28400000    -13.31200000      3.33000000
O    -10.12300000     -2.84800000    -14.62900000
H    -10.32000000     -3.26100000    -13.78800000
H     -9.58900000     -2.08600000    -14.40300000
O     -7.62300000     -2.93000000     15.10500000
H     -7.12600000     -2.11500000     15.17300000
H     -8.45500000     -2.67200000     14.70800000
O      2.94600000      1.62400000    -11.63600000
H      2.31800000      0.97700000    -11.31700000
H      2.60600000      1.88600000    -12.49200000
O      0.04200000     -9.82300000      8.79700000
H     -0.81500000     -9.57100000      8.45300000
H      0.63900000     -9.15100000      8.46900000
O     11.20600000      2.46100000      4.02800000
H     10.42000000      2.53700000      4.56900000
H     11.82800000      1.98200000      4.57500000
O     17.19500000      5.14900000      3.63500000
H     17.38900000      5.25200000      2.70300000
H     16.35100000      5.58500000      3.75300000
O     17.79100000     -3.63400000     -0.40800000
H     17.99900000     -4.56700000     -0.37500000
H     17.28700000     -3.47200000      0.39000000
O      3.28400000     -1.07400000    -14.17300000
H      2.97100000     -0.17800000    -14.30000000
H      2.82100000     -1.58600000    -14.83800000
O     -7.20600000    -15.60800000     -1.67600000
H     -7.04400000    -15.05000000     -0.91600000
H     -7.13900000    -15.01700000     -2.42600000
O      5.41100000      0.06500000     15.24100000
H      4.67500000      0.06900000     14.62800000
H      5.10900000     -0.47100000     15.97400000
O     -7.69300000      7.91600000    -10.19900000
H     -7.16000000      8.44700000    -10.79000000
H     -7.95700000      8.52100000     -9.50600000
O      8.40700000      7.41600000      0.51100000
H      8.90300000      6.62700000      0.29300000
H      8.64400000      7.60500000      1.41800000
O      4.62000000      0.98000000     -9.68700000
H      4.04400000      1.22100000    -10.41300000
H      5.39200000      0.60300000    -10.11000000
O     -8.87100000     -7.22100000     -4.47200000
H     -7.94000000     -7.44200000     -4.51400000
H     -8.92100000     -6.52000000     -3.82200000
O      5.40500000      1.04900000     -2.40700000
H      4.77500000      1.75800000     -2.53700000
H      6.25400000      1.44400000     -2.60700000
O     -0.88900000     10.04100000     15.42500000
H     -0.67600000      9.54500000     14.63500000
H     -0.04800000     10.16500000     15.86400000
O      7.84200000      3.68500000     12.32000000
H      7.88400000      2.79400000     11.97300000
H      8.74700000      3.89200000     12.55700000
O     -4.76600000     -6.22400000    -14.99300000
H     -4.97700000     -7.15500000    -15.07000000
H     -4.27700000     -6.15600000    -14.17300000
O      3.57400000    -13.76100000     12.11200000
H      4.47200000    -14.09000000     12.13400000
H      3.55200000    -13.17200000     11.35800000
O      0.28200000     11.74200000     -4.49000000
H     -0.33700000     11.57600000     -3.77900000
H      0.63000000     10.87800000     -4.71100000
O      1.44000000      4.70400000    -15.31100000
H      1.25100000      4.52200000    -16.23200000
H      0.80100000      5.37200000    -15.06200000
O      6.44400000     16.02300000      4.60000000
H      6.47000000     16.06100000      5.55700000
H      7.15100000     15.42300000      4.36500000
O    -13.57100000     -8.50200000      4.01500000
H    -12.70300000     -8.75900000      3.70400000
H    -14.08300000     -9.31100000      3.99200000
O     -7.50900000      4.26900000     13.18300000
H     -8.34600000      4.56000000     12.82300000
H     -7.40700000      3.37400000     12.85900000
O     15.22200000      0.25500000      9.73700000
H     14.37400000      0.19100000     10.17700000
H     15.85400000     -0.04300000     10.39100000
O      7.88200000    -10.07500000     11.20000000
H      8.07700000     -9.46800000     11.91500000
H      8.63300000    -10.66800000     11.17900000
O      2.09200000     -7.96400000      7.69000000
H      2.19400000     -8.55900000      6.94700000
H      2.40100000     -7.11800000      7.36400000
O      2.08500000      1.66200000    -14.06100000
H      1.24000000      1.26400000    -14.27300000
H      2.31800000      2.16100000    -14.84400000
O      7.27400000      3.30400000     16.07700000
H      6.52500000      2.96000000     15.59200000
H      7.27600000      4.24100000     15.88300000
O     -1.28600000      8.28900000      2.93400000
H     -1.95300000      8.39300000      2.25500000
H     -0.45400000      8.34700000      2.46300000
O      3.71000000      4.22900000      7.53000000
H      4.39200000      3.66400000      7.16700000
H      3.45600000      3.80300000      8.34800000
O      6.39100000     -9.29600000     -5.85300000
H      6.89100000     -8.70800000     -6.41900000
H      6.73600000    -10.16700000     -6.04900000
O      0.47400000     -1.53700000     10.71200000
H      0.72500000     -2.13200000     11.41900000
H      0.16000000     -0.75200000     11.15900000
O     -0.62500000      4.46000000     -3.42500000
H     -0.62900000      3.80700000     -4.12500000
H      0.24600000      4.85400000     -3.47000000
O     10.93700000      8.10700000    -10.81900000
H     11.22400000      7.25300000    -10.49700000
H     11.53600000      8.30500000    -11.54000000
O    -11.90400000     12.69700000      3.84700000
H    -12.80600000     12.85600000      3.57100000
H    -11.87900000     11.76500000      4.06200000
O     12.29700000     -8.80100000      2.39000000
H     11.44600000     -8.38500000      2.25200000
H     12.26500000     -9.12000000      3.29200000
O    -11.88000000    -10.78700000     -5.51200000
H    -11.98800000    -11.09800000     -4.61300000
H    -12.74900000    -10.87800000     -5.90300000
O      4.68700000     -7.09300000      9.64900000
H      5.21000000     -6.50000000      9.11000000
H      3.81000000     -7.05400000      9.26800000
O     12.00800000     -1.51700000      9.69200000
H     11.68200000     -0.92400000     10.36900000
H     11.95900000     -1.00700000      8.88300000
O     -0.55600000    -15.07000000      9.52300000
H     -0.30500000    -14.16100000      9.36100000
H      0.15400000    -15.42300000     10.06000000
O     -5.64600000      9.67300000      7.80900000
H     -5.53400000     10.55700000      7.45900000
H     -6.11000000      9.80100000      8.63700000
O     11.78000000      9.77500000     -3.41200000
H     12.17700000      9.05600000     -3.90300000
H     11.46800000     10.38100000     -4.08400000
O     -2.54800000     15.43600000     -5.37300000
H     -2.74500000     16.29500000     -5.74700000
H     -1.59200000     15.40400000     -5.33700000
O     -8.39900000     12.51100000     10.38400000
H     -8.86200000     11.84600000     10.89500000
H     -8.73000000     12.40000000      9.49200000
O     -9.95700000     -0.48100000    -10.54500000
H    -10.80000000     -0.02800000    -10.55400000
H    -10.12800000     -1.31300000    -10.98700000
O     -6.38500000     16.12700000      4.46000000
H     -5.56000000     15.66600000      4.61200000
H     -6.12900000     17.04000000      4.33100000
O     14.83900000     -4.59900000     -5.48700000
H     14.55100000     -5.51200000     -5.50200000
H     14.12000000     -4.11400000     -5.89100000
O     -5.60300000    -14.53500000      0.78100000
H     -5.09900000    -13.81600000      0.40000000
H     -5.32800000    -14.56100000      1.69800000
O      8.59900000     12.78300000     -4.44900000
H      9.40400000     12.45400000     -4.84700000
H      8.43900000     13.61900000     -4.88600000
O     -8.42500000     11.75300000     -5.05600000
H     -7.96500000     10.91400000     -5.06800000
H     -9.21100000     11.58800000     -4.53500000
O     -7.32500000     14.28700000      6.23700000
H     -7.14200000     15.01300000      5.64100000
H     -8.26600000     14.34600000      6.40300000
O      4.15500000      6.63100000     13.70300000
H      3.28800000      6.29600000     13.93200000
H      4.57200000      5.91100000     13.23000000
O     -9.05100000     -0.21600000     12.90800000
H     -9.71600000     -0.85600000     13.16200000
H     -9.53400000      0.60500000     12.81000000
O     -6.42200000     10.07700000     10.77500000
H     -7.10200000     10.69000000     10.49500000
H     -6.89700000      9.38500000     11.23500000
O     -7.71300000     -3.74800000     -1.07300000
H     -6.90600000     -4.24900000     -1.19500000
H     -8.39700000     -4.30100000     -1.45000000
O      1.38200000      4.66200000      5.33200000
H      2.18200000      4.44700000      5.81100000
H      1.49300000      5.57900000      5.08000000
O     -4.67800000     -2.68400000     13.34800000
H     -5.21000000     -2.13000000     12.77800000
H     -4.21800000     -3.27300000     12.74900000
O    -14.03700000     -0.90100000    -11.56300000
H    -13.31900000     -1.50300000    -11.36600000
H    -13.83000000     -0.55800000    -12.43200000
O      6.51700000      0.95600000    -15.14600000
H      5.71400000      1.47500000    -15.20000000
H      6.36000000      0.21100000    -15.72600000
O     -0.07800000     -2.61400000    -11.80800000
H     -0.45600000     -3.47900000    -11.64700000
H     -0.70900000     -2.00300000    -11.42600000
O     -8.01700000     14.49300000     -5.35600000
H     -7.19600000     14.76500000     -4.94700000
H     -8.10200000     13.56700000     -5.12800000
O     12.76700000     -6.62700000     -8.53400000
H     11.87700000     -6.92800000     -8.35000000
H     13.16200000     -6.50500000     -7.67100000
O     13.86000000      0.92300000    -10.99800000
H     13.58800000      0.34400000    -10.28500000
H     14.60600000      0.47700000    -11.39700000
O      7.84000000     10.53000000     -7.43800000
H      8.31500000     11.35900000     -7.49100000
H      7.13600000     10.61600000     -8.08100000
O     -9.06800000      0.34600000      6.79600000
H     -9.21100000     -0.11900000      7.62000000
H     -9.88400000      0.82500000      6.64600000
O    -10.49100000     -1.10800000      4.04200000
H    -10.42800000     -0.63500000      4.87200000
H     -9.64300000     -0.96700000      3.62100000
O      4.83800000     11.99700000      8.80100000
H      5.64600000     11.70700000      8.37900000
H      4.94800000     12.94200000      8.90700000
O     14.80600000     -5.31800000     -1.44100000
H     14.09800000     -5.38800000     -2.08200000
H     14.61900000     -4.50900000     -0.96600000
O     -0.46600000    -16.40700000      6.89000000
H      0.17700000    -15.99300000      6.31400000
H     -0.62400000    -15.75900000      7.57700000
O     -5.55300000      4.20800000     16.44200000
H     -4.76800000      3.75100000     16.14000000
H     -5.44700000      4.26300000     17.39100000
O     -0.41700000     -8.55300000      2.83000000
H     -0.46700000     -8.02000000      3.62300000
H      0.31300000     -8.17800000      2.33600000
O     18.13600000      2.15900000      1.06800000
H     17.33000000      2.24500000      1.57700000
H     18.36100000      1.23100000      1.13000000
O    -12.03100000     -2.61100000    -10.83600000
H    -11.81600000     -3.04300000    -10.00900000
H    -11.45500000     -3.02500000    -11.47900000
O      5.74200000     12.27000000     -2.05800000
H      5.87200000     13.03100000     -2.62300000
H      6.61200000     11.88100000     -1.97500000
O     11.34600000      6.47000000      7.47300000
H     12.20100000      6.13600000      7.20100000
H     11.42100000      6.57500000      8.42200000
O     -2.94500000     15.72200000      1.32900000
H     -3.53400000     14.97200000      1.23800000
H     -2.55400000     15.82500000      0.46100000
O      4.61100000     13.53100000     -5.44000000
H      3.74400000     13.76700000     -5.11000000
H      4.52100000     12.61900000     -5.71800000
O     -6.32600000      5.76500000     -4.15700000
H     -5.85100000      6.51700000     -4.51200000
H     -7.23400000      5.90900000     -4.42400000
O    -11.58400000     -1.71800000     -0.47000000
H    -11.73700000     -2.60400000     -0.13900000
H    -11.43500000     -1.19200000      0.31600000
O     -5.41800000     11.72200000     -3.62100000
H     -4.92400000     11.34900000     -2.89100000
H     -6.30700000     11.38600000     -3.50600000
O     10.39600000     -7.08900000      9.52600000
H     10.76700000     -6.38300000      8.99600000
H      9.86700000     -6.64100000     10.18600000
O      3.20200000      2.02500000     16.62800000
H      3.12800000      2.85200000     17.10400000
H      3.41900000      2.28200000     15.73200000
O    -15.62800000     -1.29500000      8.05400000
H    -16.24000000     -0.85400000      8.64400000
H    -15.97100000     -1.11900000      7.17800000
O     12.66900000      2.45300000     12.34200000
H     13.06200000      2.87200000     11.57500000
H     13.35600000      2.48200000     13.00800000
O    -16.58500000      2.22800000      0.97900000
H    -16.63300000      1.64600000      0.22000000
H    -15.87700000      2.83700000      0.77000000
O      3.90800000     -4.65500000     13.60500000
H      3.43000000     -5.48200000     13.66200000
H      3.63100000     -4.27500000     12.77100000
O     -4.86700000     -1.15600000      6.80200000
H     -4.75500000     -1.92600000      7.35900000
H     -3.97500000     -0.89800000      6.56800000
O     -7.86900000      1.94200000    -15.72900000
H     -8.07100000      1.93700000    -16.66400000
H     -8.45800000      2.60100000    -15.36100000
O     10.48900000      7.89900000      5.22200000
H     10.85100000      8.77800000      5.32900000
H     10.64500000      7.47200000      6.06400000
O     -5.63900000    -14.78400000      6.12700000
H     -5.09000000    -15.14000000      6.82500000
H     -6.52600000    -14.80500000      6.48600000
O      1.20200000     -8.63700000     -7.88000000
H      0.73200000     -8.86300000     -7.07700000
H      2.05500000     -8.32600000     -7.57900000
O     -4.20700000     -4.20000000    -17.59200000
H     -4.69500000     -4.81900000    -17.04800000
H     -3.40700000     -4.02500000    -17.09800000
O     -4.65300000      7.71600000     -5.16500000
H     -3.87200000      7.24000000     -4.88000000
H     -4.53800000      7.81900000     -6.11000000
O      2.76300000     12.10700000     -1.84300000
H      3.40800000     11.62900000     -1.32100000
H      1.95200000     12.04400000     -1.33800000
O     13.08300000     -4.49400000    -10.80100000
H     12.23900000     -4.71700000    -11.19200000
H     13.06800000     -4.91400000     -9.94100000
O      7.68500000     -1.29200000      8.86900000
H      7.97000000     -1.79000000      8.10300000
H      8.12900000     -1.71100000      9.60600000
O     13.88800000      3.70300000     10.15200000
H     14.25500000      4.57200000     10.31900000
H     14.59900000      3.22000000      9.73200000
O     11.00300000     -2.29300000      6.61100000
H     11.26800000     -1.90600000      5.77700000
H     11.20800000     -1.62100000      7.26200000
O     -7.99100000    -12.07600000    -10.07700000
H     -8.70500000    -11.52300000     -9.75800000
H     -7.21700000    -11.76100000     -9.61000000
O      2.27300000     -6.93100000     13.13300000
H      1.78700000     -6.90300000     13.95800000
H      2.23700000     -7.84900000     12.86500000
O    -13.70300000     -5.24100000     -5.85200000
H    -14.41800000     -4.69800000     -6.18300000
H    -12.91000000     -4.74800000     -6.06200000
O    -10.34800000      5.03300000      2.03800000
H    -11.06200000      5.67000000      2.05700000
H    -10.77400000      4.19100000      2.19900000
O     -4.20400000     -7.90200000      5.35700000
H     -3.94200000     -6.98800000      5.24600000
H     -5.03300000     -7.85800000      5.83400000
O      5.56800000     13.19300000      0.54000000
H      6.19000000     13.72100000      0.03900000
H      5.33400000     12.47600000     -0.05000000
O     -2.20300000      1.67900000    -16.70800000
H     -2.01100000      2.15400000    -17.51600000
H     -3.11000000      1.90700000    -16.50600000
O     -5.97700000     -2.15300000      1.53800000
H     -5.47400000     -1.45000000      1.95000000
H     -6.43800000     -1.72700000      0.81600000
O     -2.55900000    -15.55300000     -4.14000000
H     -1.99400000    -16.32100000     -4.05100000
H     -3.24100000    -15.82800000     -4.75200000
O     14.27900000      5.91200000      7.66500000
H     14.53500000      6.29000000      8.50700000
H     14.56900000      6.55300000      7.01600000
O     -7.04100000      0.86200000     -3.33000000
H     -6.90800000      1.76900000     -3.05800000
H     -6.20900000      0.42900000     -3.13600000
O      8.59600000    -14.52700000     -2.78100000
H      8.84700000    -14.78800000     -3.66700000
H      9.39600000    -14.62500000     -2.26500000
O      7.11900000    -12.49200000      1.00100000
H      6.70800000    -12.70800000      1.83800000
H      6.42000000    -12.08700000      0.48900000
O     -2.53100000    -15.37000000      5.13900000
H     -3.35000000    -15.38000000      5.63500000
H     -2.03900000    -16.11900000      5.47400000
O    -15.15100000     -0.23800000     -2.05300000
H    -14.45300000     -0.18600000     -1.40000000
H    -14.73600000     -0.64000000     -2.81700000
O      5.76500000    -15.12100000     -6.73300000
H      6.17900000    -14.26500000     -6.84400000
H      5.69100000    -15.23000000     -5.78500000
O      7.62600000      6.31200000     13.10700000
H      8.16300000      5.57000000     12.82800000
H      6.74500000      6.09900000     12.80100000
O     -9.94700000    -13.32900000     -4.51000000
H     -9.00700000    -13.17700000     -4.61000000
H    -10.21500000    -13.72900000     -5.33800000
O     13.97200000     -4.05100000      5.62300000
H     13.85700000     -4.98700000      5.46300000
H     13.74500000     -3.93600000      6.54500000
O     -3.69400000     11.65900000     -8.95300000
H     -2.73900000     11.67900000     -8.90200000
H     -3.88900000     11.86800000     -9.86700000
O     -2.31400000      5.36500000     -1.75200000
H     -2.87500000      4.62800000     -1.50900000
H     -1.77700000      5.03000000     -2.47000000
O      8.70000000    -12.33300000     -8.76300000
H      9.52200000    -12.05500000     -9.16800000
H      8.32200000    -12.95100000     -9.38800000
O      0.37600000     -6.38600000    -14.42200000
H      0.22200000     -5.44300000    -14.37700000
H     -0.33300000     -6.77000000    -13.90600000
O     11.31800000     -3.05900000     -2.50400000
H     12.21700000     -3.05800000     -2.83200000
H     11.40900000     -2.95600000     -1.55700000
O     -5.00000000     -0.27400000    -14.83500000
H     -5.64400000     -0.75600000    -14.31500000
H     -4.20200000     -0.29600000    -14.30700000
O     -3.57900000      3.04100000     13.03100000
H     -3.28100000      3.75700000     13.59300000
H     -3.47400000      3.37500000     12.14100000
O    -12.08700000     -0.52300000     -7.71900000
H    -11.85800000      0.38300000     -7.92800000
H    -12.89800000     -0.68200000     -8.20200000
O     -3.11100000     11.33700000     -5.68800000
H     -3.47000000     11.55400000     -4.82800000
H     -2.68300000     12.14200000     -5.97900000
O     -7.36700000      7.98100000    -13.50600000
H     -8.21200000      8.05400000    -13.06100000
H     -7.15100000      7.04900000    -13.45700000
O     10.05600000     12.88100000     -1.50300000
H      9.47200000     12.91800000     -2.26000000
H     10.88800000     13.22900000     -1.82400000
O     -5.58100000     -4.83500000      1.10700000
H     -5.84700000     -3.91600000      1.08900000
H     -5.52100000     -5.04900000      2.03800000
O     -2.51200000      0.46500000     12.65900000
H     -2.44200000      0.55100000     11.70800000
H     -2.63400000      1.36100000     12.97200000
O     -0.32700000      2.15800000    -10.86400000
H     -0.17600000      2.73100000    -11.61500000
H      0.19300000      1.37600000    -11.05200000
O    -10.02900000     10.40900000     -3.24800000
H    -10.73200000      9.81100000     -3.50300000
H     -9.88700000     10.22900000     -2.31900000
O      2.80100000     -4.84000000     -1.17100000
H      2.27500000     -4.72700000     -1.96300000
H      2.18100000     -4.71300000     -0.45300000
O      8.67300000      8.37200000      7.68500000
H      9.49200000      8.53500000      8.15200000
H      8.80800000      8.76000000      6.82100000
O     -6.65500000     -6.55500000      6.88400000
H     -7.19900000     -6.91000000      7.58700000
H     -6.98900000     -6.97100000      6.08900000
O      0.08800000     -1.13900000     15.59000000
H      0.71200000     -1.79800000     15.28400000
H     -0.74200000     -1.38800000     15.18400000
O     -3.02000000     16.19000000     -1.81000000
H     -2.15600000     16.55200000     -2.00800000
H     -3.01900000     15.32800000     -2.22700000
O    -11.07700000    -11.15300000      6.64200000
H    -11.31000000    -10.38900000      7.17000000
H    -11.91600000    -11.56700000      6.43800000
O     -3.48700000     11.15800000      4.26600000
H     -3.27700000     10.51400000      4.94200000
H     -4.09500000     11.76300000      4.69100000
O     -1.44900000     -3.93500000    -16.37900000
H     -0.50100000     -3.85200000    -16.27500000
H     -1.58600000     -4.85500000    -16.60600000
O     14.28200000      9.93100000      2.42300000
H     15.01700000      9.73400000      1.84300000
H     14.49200000     10.78900000      2.79300000
O      4.48600000    -12.35900000      4.60700000
H      4.61000000    -12.24000000      5.54900000
H      3.54700000    -12.23300000      4.47200000
O      1.96700000     -1.87100000      4.09500000
H      2.06300000     -1.72600000      3.15400000
H      2.43500000     -2.68900000      4.26000000
O     -9.60700000     -5.48600000     -2.33100000
H    -10.27500000     -4.87900000     -2.65100000
H    -10.10400000     -6.19600000     -1.92500000
O    -16.90200000      1.85700000     -6.41600000
H    -16.26200000      2.42200000     -6.84900000
H    -17.72400000      2.03000000     -6.87600000
O     14.11600000    -12.50700000      0.60200000
H     14.19200000    -12.66000000     -0.34000000
H     13.25800000    -12.09500000      0.71000000
O      8.64900000     -6.46100000     11.56100000
H      8.33200000     -7.29300000     11.91000000
H      7.85500000     -5.94700000     11.40900000
O     -5.12400000     -7.33300000     11.03400000
H     -5.78900000     -6.65900000     11.17400000
H     -5.49100000     -8.11900000     11.43800000
O    -13.59300000     -8.74500000     -2.89400000
H    -13.70800000     -8.89700000     -3.83200000
H    -14.21900000     -8.05200000     -2.68500000
O    -14.01000000     -8.03500000     -5.74300000
H    -13.06200000     -8.06900000     -5.61400000
H    -14.18600000     -7.12400000     -5.98000000
O     -1.32500000     -4.08400000      4.21100000
H     -1.26900000     -3.23700000      4.65400000
H     -0.42800000     -4.27000000      3.93400000
O     12.84600000      4.90400000      3.04800000
H     12.62500000      3.99100000      3.23000000
H     12.00000000      5.33600000      2.92800000
O      1.00700000     -2.62400000     -3.45100000
H      1.81900000     -2.11800000     -3.44000000
H      0.37000000     -2.06400000     -3.00700000
O      2.17100000     16.63500000      0.32000000
H      2.79000000     16.51900000      1.04100000
H      1.48500000     15.98900000      0.48800000
O      2.23500000     10.49500000    -13.90300000
H      3.12000000     10.81800000    -14.07300000
H      1.80800000     11.20700000    -13.42600000
O      2.33500000     -3.02700000     15.73500000
H      2.18600000     -3.83200000     16.23200000
H      2.81100000     -3.31300000     14.95400000
O      2.79900000      4.07000000     10.17500000
H      1.86700000      3.96900000     10.37200000
H      2.93600000      5.01600000     10.14500000
O     -4.26200000      3.81600000     -4.77100000
H     -4.92600000      3.61500000     -5.43000000
H     -4.68800000      4.44400000     -4.18700000
O     -0.52700000      4.61300000     -8.31500000
H      0.12700000      4.07600000     -8.76200000
H     -0.26800000      5.51400000     -8.50600000
O      4.98900000     -0.12800000      9.32400000
H      4.39700000     -0.65400000      8.78600000
H      5.82100000     -0.60000000      9.29600000
O      8.02600000     -0.24400000     15.55400000
H      7.12100000     -0.08200000     15.28900000
H      8.13500000      0.26500000     16.35800000
O     -4.51900000     11.18400000     12.58400000
H     -5.06500000     10.80500000     11.89500000
H     -5.12400000     11.71300000     13.10500000
O     -7.04900000      9.18100000     -5.40100000
H     -7.70200000      8.55200000     -5.09600000
H     -6.21800000      8.84800000     -5.06100000
O     11.84000000     -1.08300000      4.37500000
H     12.10500000     -0.50000000      3.66300000
H     12.52200000     -0.97700000      5.03800000
O      2.47000000    -10.07900000      0.08300000
H      2.68300000    -10.57300000     -0.70900000
H      1.66700000     -9.60600000     -0.13900000
O      1.13900000    -15.13800000    -10.60300000
H      1.16900000    -14.92900000     -9.66900000
H      0.97200000    -16.08000000    -10.63300000
O    -13.48900000      1.62700000      4.50200000
H    -14.07200000      1.73700000      5.25400000
H    -13.98500000      1.08200000      3.89200000
O     14.16800000     -0.38100000     -4.70900000
H     13.92500000     -1.28100000     -4.49200000
H     13.41000000      0.14100000     -4.44700000
O    -10.85400000     11.78500000     -6.54700000
H     -9.93200000     12.04300000     -6.54900000
H    -10.98100000     11.34300000     -7.38700000
O     -0.71700000     -1.87400000    -18.21300000
H     -1.11800000     -2.41200000    -17.53000000
H     -0.88200000     -2.35500000    -19.02400000
O    -14.04200000     -4.13400000     -9.36100000
H    -13.60200000     -4.06800000    -10.20800000
H    -14.19600000     -3.22600000     -9.10000000
O     -7.56800000    -12.41100000     -4.93600000
H     -6.97900000    -13.14400000     -5.11500000
H     -7.02800000    -11.63200000     -5.06900000
O     -3.56900000      7.73700000     -7.90400000
H     -3.02300000      7.76700000     -8.68900000
H     -4.18500000      8.46200000     -8.01300000
O      5.99100000     -2.71800000     -3.62300000
H      5.50200000     -3.49100000     -3.90300000
H      6.83200000     -3.06200000     -3.32300000
O    -11.08300000     -3.79900000      9.43200000
H    -11.85400000     -4.09600000      8.94800000
H    -11.43000000     -3.48600000     10.26700000
O      4.37100000     -4.93600000     -4.12000000
H      3.53500000     -4.78000000     -4.55900000
H      4.58700000     -5.84400000     -4.33400000
O     -1.46000000     13.15600000    -11.85600000
H     -0.93000000     13.78100000    -11.36200000
H     -1.53000000     13.53900000    -12.73100000
O      0.16600000      9.72800000     -1.31600000
H      0.82900000      9.27200000     -1.83400000
H     -0.66500000      9.48800000     -1.72500000
O    -16.07900000     -3.94100000     -6.43300000
H    -16.08000000     -4.61600000     -7.11300000
H    -17.00300000     -3.82300000     -6.21200000
O     -1.98500000     15.34400000      6.64000000
H     -2.26100000     14.84400000      7.40900000
H     -1.11200000     15.66500000      6.86500000
O      6.92200000     -8.55100000     -0.93700000
H      6.69900000     -8.63900000     -0.01100000
H      6.17500000     -8.09100000     -1.32100000
O      2.14200000     13.80600000     -4.08000000
H      2.54900000     13.40100000     -3.31400000
H      1.48700000     13.17000000     -4.36800000
O      4.35300000      6.97100000     -1.26000000
H      5.16800000      6.80400000     -1.73400000
H      4.58300000      7.63900000     -0.61500000
O      6.39600000      4.72000000      4.43700000
H      5.71200000      5.38300000      4.33900000
H      6.44800000      4.56900000      5.38100000
O      4.16000000      7.87400000    -10.19200000
H      3.70900000      7.91100000     -9.34900000
H      4.15600000      8.77900000    -10.50600000
O    -13.93800000     -5.45200000      3.55100000
H    -13.96900000     -6.39000000      3.74100000
H    -13.00700000     -5.26100000      3.43800000
O      6.09800000     -1.67800000      5.97900000
H      5.99200000     -2.34800000      6.65400000
H      6.93100000     -1.89000000      5.55800000
O      6.85600000      8.84300000     12.27600000
H      7.45500000      8.09600000     12.28900000
H      6.41700000      8.78300000     11.42800000
O    -13.85300000      0.98000000      0.43700000
H    -13.08800000      1.45600000      0.76100000
H    -14.10400000      1.44500000     -0.36100000
O     -0.31400000     17.53400000      2.30200000
H     -0.00000000     17.38400000      3.19400000
H     -0.27800000     16.67300000      1.88700000
O      9.29000000     10.56500000      3.71600000
H     10.08500000     10.59500000      3.18400000
H      8.71200000     11.21600000      3.31900000
O     15.53500000     -7.51900000      0.49500000
H     15.32600000     -6.98600000      1.26200000
H     14.90600000     -7.24000000     -0.17000000
O      5.87200000     12.00100000     -9.64500000
H      5.06300000     12.23500000     -9.18900000
H      6.10500000     12.78800000    -10.13700000
O      5.95000000     -9.31100000      7.91500000
H      6.72000000     -8.80200000      7.66100000
H      5.37900000     -8.67900000      8.35200000
O     -3.88100000      3.24300000     -1.40100000
H     -4.21300000      3.32300000     -0.50700000
H     -4.66500000      3.13500000     -1.93900000
O     -2.08500000     11.51900000     11.10000000
H     -2.89300000     11.46400000     11.60900000
H     -1.74500000     12.39500000     11.28500000
O     -8.59300000    -10.94200000      8.02700000
H     -8.19800000    -11.68600000      8.48100000
H     -9.17700000    -11.33900000      7.38000000
O      2.73800000      5.21500000     -9.28000000
H      3.56000000      4.76600000     -9.47800000
H      2.78200000      5.39300000     -8.34100000
O      1.40300000     15.74500000     -7.72300000
H      2.03100000     16.20900000     -8.27600000
H      1.67800000     14.82900000     -7.76700000
O      6.79800000      8.18400000    -14.47600000
H      6.90100000      9.07500000    -14.14200000
H      6.29200000      7.73200000    -13.80100000
O     10.90200000     10.09400000      7.16500000
H     11.33000000     10.53500000      6.43100000
H     11.56100000     10.09000000      7.85900000
O     -9.26700000     -1.21600000     -7.94800000
H     -9.13600000     -0.65500000     -8.71200000
H    -10.20400000     -1.15200000     -7.76100000
O    -15.08500000      3.73400000     -3.57300000
H    -15.20900000      4.64600000     -3.83600000
H    -14.41500000      3.40200000     -4.17100000
O     11.06400000     13.38800000      6.22900000
H     11.23500000     14.28000000      6.52900000
H     10.16100000     13.21500000      6.49200000
O      9.00000000      5.07300000      7.25000000
H      8.47600000      5.63800000      7.81800000
H      9.79900000      5.57300000      7.08600000
O      1.23100000     10.78000000      6.76500000
H      0.75600000     10.88000000      5.94000000
H      0.82900000     10.01800000      7.18200000
O     -9.53500000      5.75500000     -9.62900000
H     -9.00200000      5.04100000     -9.27800000
H     -8.90000000      6.40400000     -9.93000000
O     12.27600000      8.12200000     10.26300000
H     12.59100000      7.51800000     10.93600000
H     13.00900000      8.72000000     10.11700000
O      5.22600000    -16.67500000     -1.95700000
H      5.14600000    -17.62000000     -1.82600000
H      5.89300000    -16.40200000     -1.32700000
O     10.04900000     14.57900000      0.96600000
H      9.86500000     13.94600000      0.27100000
H      9.40300000     15.27300000      0.83500000
O      9.59800000     -7.00100000    -11.43100000
H      9.16200000     -7.51500000    -12.11100000
H      9.74900000     -6.14800000    -11.83700000
O      9.33900000      7.86900000     -1.99900000
H     10.05300000      8.49400000     -1.87100000
H      9.08900000      7.60700000     -1.11300000
O      8.51800000     -4.38700000     -7.15900000
H      7.58200000     -4.25300000     -7.30800000
H      8.77700000     -3.65900000     -6.59400000
O     -7.52900000     -6.30300000    -14.25900000
H     -8.08100000     -5.57300000    -14.53800000
H     -6.69400000     -6.15500000    -14.70100000
O    -12.92600000      3.51700000     -4.98300000
H    -12.58900000      4.05500000     -5.69900000
H    -12.72000000      2.61900000     -5.24100000
O     -4.00500000      4.91800000    -15.81900000
H     -4.92300000      5.12400000    -15.99400000
H     -4.00000000      3.97700000    -15.64500000
O     -5.52100000    -14.34900000     -6.72000000
H     -5.28900000    -15.00400000     -7.37800000
H     -6.12300000    -14.80400000     -6.13100000
O     16.58500000      1.10600000     -5.85000000
H     16.09400000      1.92700000     -5.83500000
H     16.01200000      0.47600000     -5.41300000
O      3.32100000     -9.62500000      5.70800000
H      3.89200000    -10.08100000      6.32600000
H      3.06200000    -10.29900000      5.08000000
O     -3.91700000     11.89800000    -11.61700000
H     -3.07000000     12.27800000    -11.85100000
H     -4.55300000     12.39600000    -12.13200000
O     11.23000000     -9.61400000     10.16800000
H     10.82100000     -8.75000000     10.10500000
H     11.71200000     -9.71100000      9.34700000
O      1.74300000     -4.94200000      1.37300000
H      1.61200000     -4.90100000      2.32100000
H      0.85700000     -4.95300000      1.01000000
O     -6.80700000      8.83400000     -1.90600000
H     -7.43900000      8.45100000     -2.51400000
H     -7.11100000      8.56200000     -1.04100000
O    -15.40500000     -6.11100000     -8.17200000
H    -14.99900000     -6.75000000     -8.75700000
H    -14.81900000     -5.35500000     -8.20000000
O     11.43700000      0.23000000     11.70600000
H     11.87300000      1.07600000     11.80800000
H     10.83000000      0.18200000     12.44400000
O     -1.40800000      1.13500000     -6.01400000
H     -1.21000000      0.20100000     -6.08500000
H     -2.36300000      1.18200000     -6.07500000
O     -6.16300000      3.73900000     -6.80800000
H     -5.94800000      2.94900000     -7.30300000
H     -6.13400000      4.44300000     -7.45600000
O      8.92700000     -0.33300000      3.74300000
H      9.83700000     -0.44500000      4.01800000
H      8.61000000      0.40800000      4.25900000
O     13.37900000      3.70500000    -11.14700000
H     13.72000000      3.95200000    -12.00700000
H     13.27300000      2.75500000    -11.19600000
O     12.53300000     -9.46500000      7.99800000
H     13.41400000     -9.69700000      8.29200000
H     12.56100000     -9.57700000      7.04800000
O     -0.46200000     10.41800000      4.56600000
H     -1.19800000     10.39200000      5.17700000
H     -0.72600000      9.84400000      3.84800000
O     13.57800000     -6.92900000     -5.22100000
H     14.14100000     -7.36700000     -4.58300000
H     12.91500000     -6.48600000     -4.69100000
O      3.50400000     -0.88700000     -3.40500000
H      4.23500000     -1.42900000     -3.70000000
H      3.85500000      0.00400000     -3.39700000
O      2.61100000    -16.43400000     -2.68400000
H      2.60400000    -17.08200000     -3.38900000
H      3.53200000    -16.36700000     -2.43000000
O      1.26300000     -6.57300000     -4.53700000
H      0.74700000     -7.16900000     -5.08000000
H      1.59300000     -5.91600000     -5.15000000
O     -0.03800000     15.21100000    -10.16100000
H      0.83900000     15.55000000     -9.98000000
H     -0.42700000     15.07800000     -9.29700000
O      0.29700000      1.37800000     17.10400000
H      0.26900000      0.54500000     16.63400000
H      1.19100000      1.69600000     16.97600000
O     -1.84200000      5.08800000     15.94400000
H     -2.19600000      5.32900000     15.08800000
H     -1.37500000      5.87100000     16.23900000
O     -1.67900000      6.14400000      5.07600000
H     -1.67800000      5.22200000      4.81700000
H     -1.30300000      6.60400000      4.32600000
O    -11.17300000     -4.19500000      1.39700000
H    -10.92400000     -4.54400000      2.25300000
H    -11.94200000     -4.70600000      1.14500000
O     -9.82900000     -3.77700000      6.12500000
H     -9.61300000     -3.73700000      5.19400000
H     -9.06100000     -3.41400000      6.56600000
O     -3.26500000     -3.07100000     -8.19600000
H     -3.16800000     -2.32300000     -8.78500000
H     -2.37900000     -3.42100000     -8.10400000
O      5.30100000      4.90500000     11.73900000
H      6.12100000      4.49600000     12.01700000
H      5.28100000      4.78000000     10.79000000
O      0.36000000      6.96400000     -9.50700000
H      0.53500000      7.90500000     -9.48600000
H      1.22600000      6.55800000     -9.48100000
O    -11.39200000     -8.06000000     -5.43500000
H    -11.10700000     -8.96900000     -5.52900000
H    -10.78600000     -7.68400000     -4.79700000
O      2.36100000    -11.03600000     -2.62400000
H      2.74500000    -11.56100000     -3.32700000
H      2.66600000    -10.14600000     -2.79600000
O      9.41900000     -9.26700000      3.00900000
H      9.38600000    -10.22300000      2.98500000
H      8.55200000     -8.99000000      2.71200000
O      7.93100000      1.90800000      1.98900000
H      7.42800000      2.06000000      1.18800000
H      7.38500000      1.31600000      2.50600000
O     15.78700000      2.86900000      3.99600000
H     15.33600000      3.21900000      4.76400000
H     16.58600000      3.39200000      3.92800000
O     11.16900000      1.55600000    -12.51000000
H     11.33200000      2.13800000    -11.76700000
H     10.51400000      2.01600000    -13.03500000
O     -4.78400000     -0.71100000      9.87100000
H     -4.96700000     -1.10800000      9.02000000
H     -5.41200000     -1.12100000     10.46600000
O      5.43300000    -15.90800000      0.95900000
H      5.00000000    -16.69700000      1.28700000
H      4.73100000    -15.40500000      0.54600000
O     -0.90200000     18.16200000     -0.31500000
H     -0.36400000     17.60300000     -0.87700000
H     -0.56500000     18.01000000      0.56700000
O     -6.16900000    -10.39200000      5.21500000
H     -6.62200000    -11.23500000      5.18600000
H     -5.41500000    -10.50600000      4.63600000
O    -10.67300000     -0.25300000     -3.65300000
H    -10.64500000     -0.11400000     -2.70600000
H    -10.02200000     -0.93500000     -3.81400000
O    -13.09200000     -7.47400000    -10.20500000
H    -12.57000000     -7.60000000     -9.41300000
H    -12.45200000     -7.25200000    -10.88100000
O      8.79700000     -9.12500000     -3.36300000
H      8.60100000    -10.06100000     -3.34900000
H      8.06800000     -8.72000000     -2.89200000
O    -10.74100000      1.96700000     12.48300000
H    -10.39900000      2.19600000     11.61900000
H    -11.66700000      1.78000000     12.33300000
O     10.20000000      5.19600000     -0.01600000
H      9.45700000      4.64100000     -0.25300000
H     10.34400000      5.02000000      0.91400000
O      3.06900000      0.37800000     13.39100000
H      2.21800000      0.81600000     13.41700000
H      3.53500000      0.80200000     12.67100000
O      9.25300000      2.05100000    -14.92500000
H      8.32500000      1.81800000    -14.93700000
H      9.63200000      1.56400000    -15.65600000
O      6.79300000     -0.29000000    -10.54900000
H      7.25800000     -0.23100000    -11.38300000
H      7.44500000     -0.04400000     -9.89300000
O     10.29000000     -4.20100000     12.77800000
H     10.69500000     -4.31600000     13.63800000
H      9.87100000     -5.04200000     12.59600000
O     -6.99400000     10.85200000    -12.62600000
H     -6.31300000     10.42300000    -12.10800000
H     -7.23900000     10.20100000    -13.28400000
O     -9.11800000      4.20600000     -0.28300000
H     -9.23900000      4.47100000      0.62800000
H     -9.27300000      3.26100000     -0.28100000
O     -2.93700000      1.63600000     -3.54600000
H     -2.90000000      2.30000000     -4.23500000
H     -2.92400000      2.13600000     -2.73000000
O     -2.44700000      2.78900000     -9.04300000
H     -1.61300000      2.35500000     -9.22400000
H     -2.20000000      3.63900000     -8.67800000
O     -0.90600000      3.73600000      4.05600000
H     -0.17100000      4.09000000      4.55600000
H     -0.57500000      3.66700000      3.16000000
O     -0.62300000     -4.43100000     16.79500000
H     -1.19400000     -4.80800000     16.12600000
H     -0.29000000     -5.18700000     17.27900000
O    -10.10000000      8.30700000     10.91500000
H     -9.62100000      9.13100000     10.82500000
H    -10.84300000      8.52100000     11.48000000
O     -3.09300000     -9.97500000     -0.29100000
H     -3.22500000     -9.60200000      0.58100000
H     -3.29000000    -10.90600000     -0.18600000
O    -11.57100000      9.00000000      2.74200000
H    -11.62500000      8.48800000      1.93500000
H    -10.63800000      9.18900000      2.84400000
O      7.50200000      2.54900000     -3.46500000
H      7.02300000      2.82600000     -4.24600000
H      8.35700000      2.97100000     -3.54700000
O     -3.36200000     -8.54000000      2.38400000
H     -2.40900000     -8.59900000      2.44400000
H     -3.66300000     -8.58800000      3.29100000
O     -6.81200000     14.99100000     -2.21200000
H     -6.15600000     15.26400000     -2.85400000
H     -7.32000000     14.31500000     -2.66000000
O      6.75900000     -0.40900000     12.07400000
H      6.26600000     -1.10500000     12.50900000
H      6.22400000     -0.17400000     11.31600000
O     11.49800000     -1.16100000    -11.85900000
H     12.05500000     -1.52000000    -12.54900000
H     11.29200000     -0.27400000    -12.15600000
O      0.47600000      7.29000000    -14.51500000
H     -0.41700000      6.94800000    -14.47400000
H      0.43000000      8.00500000    -15.15000000
O    -17.35600000     -1.66000000      5.67800000
H    -16.57500000     -2.06900000      5.30500000
H    -17.95900000     -2.38900000      5.82800000
O     10.62700000      2.92900000      7.91200000
H     11.01600000      3.59600000      8.47800000
H      9.86800000      3.36100000      7.52000000
O     -0.62600000     14.76200000     -2.05800000
H     -0.02300000     14.28500000     -2.62800000
H     -1.04700000     14.08200000     -1.53300000
O      3.09100000     -0.85800000     -6.22300000
H      3.14900000     -0.73200000     -5.27600000
H      3.14600000      0.02600000     -6.58600000
O      0.50200000     -8.46600000     14.74700000
H      0.67200000     -9.40100000     14.86500000
H     -0.27800000     -8.43200000     14.19400000
O      8.06000000      8.19400000      3.86800000
H      8.78300000      7.67300000      4.21700000
H      8.26400000      9.09200000      4.12700000
O    -11.20100000     -3.22900000     -3.22300000
H    -11.06600000     -2.89800000     -2.33500000
H    -12.12300000     -3.05000000     -3.40800000
O    -12.22800000    -12.47800000     -3.02900000
H    -11.48600000    -12.74100000     -3.57400000
H    -11.93600000    -11.67400000     -2.59900000
O     -6.31700000     -9.79900000    -12.12600000
H     -5.62300000    -10.32700000    -11.73100000
H     -6.70100000    -10.36900000    -12.79300000
O    -10.69500000      3.17400000     14.92000000
H    -10.79400000      2.68300000     14.10500000
H     -9.82800000      2.92700000     15.24400000
O     12.39500000     -0.58500000      1.73100000
H     13.27600000     -0.83200000      2.01300000
H     12.51400000      0.25000000      1.27800000
O      4.96800000      2.81600000    -13.47600000
H      4.38000000      3.47000000    -13.09900000
H      4.44000000      2.01800000    -13.52300000
O      7.86700000      1.32400000      8.28100000
H      7.70700000      0.40300000      8.48800000
H      8.43600000      1.63300000      8.98600000
O     -7.23500000     -5.82800000     15.06700000
H     -6.85900000     -4.96300000     15.22900000
H     -8.13400000     -5.65100000     14.79000000
O    -11.08400000     -7.42800000     -8.18600000
H    -11.12900000     -6.48300000     -8.33100000
H    -11.17900000     -7.53000000     -7.23900000
O     -7.20300000    -15.42200000     -4.90200000
H     -8.12800000    -15.61700000     -4.75600000
H     -6.75000000    -15.85100000     -4.17500000
O     -8.58500000     -0.21000000     -1.51500000
H     -8.27800000     -1.11700000     -1.51000000
H     -8.08600000      0.20800000     -2.21800000
O     -2.87400000    -12.92100000      0.17500000
H     -2.78600000    -13.59100000      0.85300000
H     -1.97400000    -12.73200000     -0.09200000
O     -0.06500000    -10.61800000      6.02900000
H     -0.68100000     -9.88600000      6.00800000
H     -0.58700000    -11.37800000      5.77200000
O     -3.95500000     15.32300000      4.27200000
H     -3.41500000     15.24600000      5.05900000
H     -3.32500000     15.40300000      3.55600000
O     -2.71600000    -14.45400000      2.43600000
H     -2.02900000    -14.62300000      3.08000000
H     -3.53300000    -14.58800000      2.91600000
O     -9.68900000      9.72600000     -0.60100000
H     -8.94100000      9.16200000     -0.40600000
H    -10.45200000      9.21000000     -0.34400000
O     -9.01300000      9.54800000      3.14200000
H     -9.07000000     10.35700000      3.65100000
H     -8.57100000      8.93000000      3.72300000
O      3.53000000     -0.71100000     17.07600000
H      3.32500000      0.05500000     16.54000000
H      3.08800000     -1.43700000     16.63600000
O     10.99900000     -0.68300000     -9.09900000
H     11.36500000      0.14900000     -8.80100000
H     11.22500000     -0.72500000    -10.02800000
O      5.69000000      2.47300000      6.93000000
H      5.48400000      1.92000000      6.17600000
H      6.21700000      1.91500000      7.50100000
O     -2.25800000     -8.97200000      7.08800000
H     -2.64400000     -8.48700000      6.35900000
H     -3.00200000     -9.40100000      7.51100000
O     -0.95700000    -15.98800000     -0.17700000
H     -1.23200000    -16.44300000      0.61900000
H     -1.76800000    -15.63500000     -0.54400000
O     -7.55800000      2.33100000      4.19200000
H     -7.62600000      1.73900000      3.44300000
H     -6.87200000      1.94800000      4.73900000
O      0.51000000      9.62000000     -9.59000000
H      0.33600000     10.21700000     -8.86300000
H      1.45100000      9.69800000     -9.74600000
O      4.22800000     -7.08800000     -0.74700000
H      3.77000000     -7.81000000     -1.17700000
H      3.73200000     -6.30800000     -0.99600000
O    -12.27200000     -3.18600000     11.80400000
H    -12.51700000     -4.05300000     12.12700000
H    -13.10700000     -2.75500000     11.62000000
O     -5.92600000    -10.35900000      9.90800000
H     -6.72200000    -10.23000000      9.39200000
H     -6.13500000     -9.99100000     10.76700000
O     11.39600000    -13.75100000     -3.15500000
H     11.18400000    -12.98100000     -2.62800000
H     11.02000000    -13.56400000     -4.01500000
O    -11.82800000    -13.78800000      0.58300000
H    -12.00800000    -13.29300000      1.38200000
H    -11.01000000    -13.41700000      0.25100000
O      4.28700000      2.02500000    -16.84800000
H      4.31800000      2.97300000    -16.98000000
H      3.42600000      1.76600000    -17.17500000
O    -11.22500000     -6.13900000      3.38700000
H    -10.95900000     -7.05500000      3.47000000
H    -10.52800000     -5.64700000      3.82100000
O      7.32000000     -4.80900000      2.79900000
H      7.43100000     -3.86200000      2.88200000
H      6.50500000     -4.91300000      2.30900000
O      5.91600000     -7.14500000     12.51700000
H      5.51800000     -7.68100000     11.83100000
H      5.22000000     -6.54600000     12.78700000
O      7.69600000     -6.28600000     -4.44400000
H      8.58200000     -6.64600000     -4.48700000
H      7.76600000     -5.42700000     -4.86100000
O      6.65000000      4.90500000    -11.80400000
H      6.75900000      4.57400000    -12.69600000
H      6.19700000      5.74100000    -11.91300000
O     -1.93900000      2.37900000     15.86600000
H     -1.22500000      2.12300000     16.45000000
H     -1.84600000      3.32800000     15.77600000
O    -10.82900000     11.93200000      0.41400000
H    -10.60200000     12.21700000      1.29900000
H    -10.29500000     11.15100000      0.26900000
O      4.28700000     10.65100000     13.76400000
H      4.88400000     11.13000000     13.18900000
H      4.72800000      9.81700000     13.92600000
O     14.76100000     -8.53900000     -3.01700000
H     13.81300000     -8.66600000     -2.99800000
H     15.11900000     -9.34700000     -2.64800000
O      3.99900000     10.99600000      2.87200000
H      4.34500000     11.87500000      3.02400000
H      4.77600000     10.43900000      2.81700000
O      0.23100000     12.16600000     -0.09100000
H     -0.52600000     12.12300000      0.49400000
H      0.19400000     11.35100000     -0.59100000
O     -7.70900000     11.46500000     -2.08100000
H     -7.96900000     11.86200000     -1.24900000
H     -7.47200000     10.56600000     -1.85400000
O     13.64300000     -3.73900000      9.80700000
H     14.47600000     -3.27100000      9.74500000
H     12.97800000     -3.06100000      9.68300000
O     -6.80800000     11.51800000      4.24900000
H     -6.32800000     11.80900000      5.02400000
H     -7.71100000     11.41800000      4.55000000
O     13.78000000      2.53400000     -0.02900000
H     12.85700000      2.70900000      0.15700000
H     13.81800000      2.43300000     -0.98000000
O     -5.70300000      4.32200000     -9.60600000
H     -4.93700000      4.86900000     -9.77600000
H     -5.98600000      4.03000000    -10.47300000
O     -2.39000000      6.39800000      9.93800000
H     -1.45600000      6.50000000     10.12100000
H     -2.49800000      6.73500000      9.04800000
O      5.09400000     -5.62900000     -7.67500000
H      5.49500000     -4.76000000     -7.69000000
H      4.96500000     -5.84900000     -8.59700000
O     -6.91400000      1.30800000     12.34000000
H     -7.61200000      0.74300000     12.67200000
H     -6.11200000      0.80500000     12.48100000
O    -11.51200000    -10.21000000     -1.80100000
H    -10.82500000    -10.10500000     -2.45900000
H    -12.21100000     -9.62100000     -2.08700000
O      3.69400000    -10.95300000     -5.26800000
H      3.57800000    -10.54300000     -6.12500000
H      4.35200000    -11.63200000     -5.41400000
O      7.95300000      4.19800000     -0.82800000
H      7.17700000      3.89400000     -0.35800000
H      7.68200000      4.22200000     -1.74600000
O      6.82000000     -4.46200000     11.20600000
H      6.11900000     -3.81000000     11.23700000
H      7.57600000     -3.98400000     10.86600000
O      0.68100000     15.71300000      7.19300000
H      1.31000000     15.98900000      7.86000000
H      1.00100000     14.86100000      6.89900000
O     -4.05000000      0.68900000     -9.93200000
H     -4.78200000      0.78300000     -9.32200000
H     -3.51600000      1.47000000     -9.78700000
O     -4.52500000      0.52300000     -5.77200000
H     -4.51200000     -0.43300000     -5.72800000
H     -4.39200000      0.80700000     -4.86700000
O     -1.72100000    -10.76000000    -12.74400000
H     -1.53500000    -11.01700000    -13.64600000
H     -0.86000000    -10.69600000    -12.33000000
O    -13.21300000     -0.14200000      8.92700000
H    -12.89900000      0.38600000      8.19200000
H    -13.92700000     -0.66300000      8.55900000
O      7.89000000    -14.11600000      5.29900000
H      8.67300000    -14.36600000      5.79000000
H      7.63700000    -13.26900000      5.66600000
O     -4.37700000     -7.19800000      0.05500000
H     -4.73100000     -6.33700000      0.28000000
H     -3.94800000     -7.49800000      0.85600000
O      1.41000000    -12.62600000     -5.28800000
H      1.98000000    -11.85800000     -5.30900000
H      1.81200000    -13.20500000     -4.64100000
O     -8.21700000     -3.58600000    -10.61400000
H     -7.27900000     -3.60100000    -10.80500000
H     -8.28300000     -3.90100000     -9.71200000
O      6.46100000    -10.35000000      3.94000000
H      5.79300000    -11.02100000      4.08000000
H      7.01700000    -10.39900000      4.71800000
O    -17.23700000      3.12000000      3.39300000
H    -17.12200000      2.48100000      4.09600000
H    -17.04900000      2.63100000      2.59200000
O     -2.07700000     -0.69600000     17.68200000
H     -1.39400000     -0.89100000     17.04000000
H     -1.61200000     -0.63600000     18.51600000
O     -2.18000000     -9.29900000    -15.48500000
H     -1.62800000     -9.96300000    -15.89800000
H     -1.57300000     -8.76900000    -14.96900000
O      8.90400000     -4.67300000    -14.57500000
H      9.05400000     -4.24900000    -13.73000000
H      9.56300000     -5.36600000    -14.61600000
O      7.37900000     -4.74400000     -1.43200000
H      7.83700000     -5.22600000     -0.74300000
H      6.64200000     -4.32900000     -0.98400000
O    -16.17700000     -4.56200000     -1.88200000
H    -16.67200000     -3.78700000     -1.61500000
H    -15.70700000     -4.28600000     -2.66900000
O     -4.21400000    -11.34700000      3.48300000
H     -3.68100000    -10.89800000      2.82700000
H     -3.57700000    -11.77100000      4.05900000
O      9.91500000      8.65900000     -6.19900000
H      9.89800000      9.54500000     -6.56100000
H     10.84600000      8.45400000     -6.11100000
O      5.31600000    -15.16300000      7.12500000
H      4.82800000    -15.08800000      7.94500000
H      6.16700000    -15.51500000      7.38400000
O     -0.71600000     -5.77400000     -0.13300000
H     -0.49400000     -5.32300000     -0.94700000
H     -1.57600000     -6.16100000     -0.30000000
O     -9.96700000     -5.31300000     14.44500000
H     -9.79000000     -4.39800000     14.22900000
H    -10.84100000     -5.47800000     14.09100000
O      8.08800000    -15.10000000      0.33600000
H      7.86400000    -14.27000000     -0.08600000
H      7.26700000    -15.39900000      0.72700000
O      0.95000000     -1.68500000      7.97900000
H      1.84800000     -1.39900000      7.80900000
H      0.84800000     -1.60400000      8.92700000
O      3.34600000     -3.47900000    -12.40900000
H      4.20700000     -3.15400000    -12.67500000
H      2.75700000     -2.73800000    -12.55000000
O    -12.69100000      0.57800000     -5.23000000
H    -12.53100000      0.17600000     -6.08300000
H    -11.94200000      0.31400000     -4.69600000
O      3.89600000     10.66000000     -0.07200000
H      3.78800000     11.02900000      0.80500000
H      4.72600000     10.18600000     -0.03200000
O     -8.73200000      6.07600000      7.23600000
H     -9.55400000      6.42700000      7.57900000
H     -8.91200000      5.14800000      7.08500000
O    -11.67300000     -7.10300000     -1.55100000
H    -11.89800000     -7.67100000     -2.28700000
H    -12.48500000     -6.64000000     -1.34800000
O      4.60500000      2.93900000     14.45400000
H      4.72100000      2.02000000     14.21200000
H      4.34100000      3.36900000     13.64000000
O     -7.45200000     -7.84600000      4.77700000
H     -7.67600000     -7.97200000      3.85500000
H     -7.26700000     -8.72700000      5.10100000
O     16.29000000      3.99000000     -5.48000000
H     16.44300000      4.41700000     -4.63700000
H     16.92100000      4.40000000     -6.07300000
O    -15.15300000      8.29800000     -1.25000000
H    -15.56100000      8.78800000     -0.53500000
H    -14.73300000      8.96800000     -1.79000000
O     11.34500000     -5.01800000      7.46700000
H     11.36000000     -4.07000000      7.33700000
H     12.25700000     -5.25100000      7.63900000
O     -0.00500000      4.10800000     10.19600000
H     -0.56500000      3.75100000      9.50600000
H      0.12300000      5.02400000      9.95000000
O     12.13600000      0.36200000      7.73800000
H     12.75800000      0.81300000      7.16600000
H     11.37300000      0.93900000      7.76500000
O      2.68900000      7.74200000      7.05400000
H      2.43500000      8.51900000      6.55500000
H      3.03800000      8.08900000      7.87500000
O     -8.45500000    -14.75300000     -7.50700000
H     -8.18100000    -15.08700000     -8.36100000
H     -7.77500000    -14.12300000     -7.26700000
O      5.75500000     -6.32400000     16.40600000
H      5.72000000     -7.11200000     15.86400000
H      5.82300000     -5.60500000     15.77900000
O     -4.28100000    -12.85600000     -4.78000000
H     -3.56800000    -13.02700000     -4.16400000
H     -4.35200000    -13.66200000     -5.29300000
O      3.72100000      5.51300000     -6.43800000
H      3.86700000      6.41200000     -6.14300000
H      3.44300000      5.04500000     -5.65000000
O      2.95600000      6.97800000     10.68600000
H      3.13000000      7.74500000     10.14100000
H      3.24400000      7.23600000     11.56100000
O    -11.15700000     -3.73000000     -6.06200000
H    -10.88700000     -3.55200000     -5.16200000
H    -10.63100000     -3.13200000     -6.59300000
O     12.90600000     -9.66300000      5.24300000
H     13.66700000     -9.08300000      5.24700000
H     13.23700000    -10.49200000      4.89900000
O    -14.49800000      8.38000000     -5.76200000
H    -15.01700000      8.84200000     -6.42000000
H    -14.96000000      7.55200000     -5.63100000
O     15.65000000      0.70100000     -8.83200000
H     15.09400000      0.85700000     -8.06900000
H     15.51700000      1.47000000     -9.38600000
O    -11.71600000      7.09200000     -8.81000000
H    -11.01200000      6.56900000     -9.19200000
H    -12.50700000      6.57400000     -8.95800000
O      3.63800000     -6.09000000    -13.10900000
H      2.97200000     -6.63800000    -12.69500000
H      3.41700000     -5.19900000    -12.83900000
O      5.90200000      9.18500000      2.64600000
H      6.68000000      8.68600000      2.89500000
H      5.95000000      9.24300000      1.69200000
O     14.32700000     10.91900000     -1.82100000
H     14.32300000     10.17700000     -1.21600000
H     13.69000000     10.68200000     -2.49400000
O     -2.60300000    -12.96900000     11.92900000
H     -1.64900000    -12.90300000     11.97100000
H     -2.76700000    -13.84700000     11.58400000
O     11.73200000      5.78900000     -3.86600000
H     12.10100000      6.61600000     -4.17600000
H     12.27000000      5.11600000     -4.28400000
O     12.34400000      4.50300000     -1.54000000
H     11.49800000      4.74800000     -1.16500000
H     12.35200000      4.91700000     -2.40300000
O      4.87500000     10.21500000    -11.30100000
H      5.44000000     10.13000000    -12.06900000
H      5.44400000     10.58300000    -10.62500000
O     -8.95600000     -4.56600000      3.72800000
H     -8.82000000     -5.43900000      3.35900000
H     -8.18300000     -4.06900000      3.45900000
O      4.81800000     -3.76200000      7.82700000
H      5.21600000     -4.62700000      7.73100000
H      4.77900000     -3.62000000      8.77300000
O      2.01300000      7.13700000      4.11700000
H      1.90500000      7.65800000      3.32100000
H      2.93700000      7.23900000      4.34600000
O     11.73600000      3.50400000     -6.81100000
H     12.25800000      3.55400000     -6.01000000
H     11.08300000      4.19700000     -6.71400000
O     -8.17600000    -10.32500000     -0.33700000
H     -7.45500000    -10.66800000      0.19300000
H     -7.76200000     -9.69400000     -0.92500000
O     -4.60200000     -2.71400000    -11.81700000
H     -5.36600000     -2.27300000    -12.18700000
H     -4.93700000     -3.16200000    -11.04000000
O     -7.66900000     11.65000000      0.78300000
H     -8.18500000     12.08400000      1.46200000
H     -6.93800000     11.25100000      1.25500000
O      8.37900000      4.93400000     -9.23500000
H      7.73500000      4.78500000     -8.54300000
H      7.94700000      4.63200000    -10.03400000
O     -4.41400000      0.05500000      2.87600000
H     -3.96300000     -0.14200000      3.69600000
H     -4.30000000      0.99900000      2.76000000
O      1.44100000    -17.43700000     -0.25600000
H      1.80300000    -16.88900000     -0.95200000
H      0.60400000    -17.02600000     -0.03800000
O      6.25400000     -3.28400000     -8.02300000
H      6.16800000     -2.43200000     -7.59500000
H      6.73100000     -3.09900000     -8.83200000
O      0.17900000     14.89000000      0.99900000
H      0.09900000     14.37900000      0.19400000
H     -0.05400000     14.27700000      1.69700000
O     -7.01400000     -3.94100000     -5.78400000
H     -6.75400000     -4.61700000     -5.15900000
H     -6.22600000     -3.41000000     -5.90400000
O     10.22500000      5.73200000     -6.97800000
H      9.91500000      6.05900000     -7.82300000
H     10.14200000      6.48000000     -6.38700000
O      3.03600000     13.35200000     -8.13900000
H      2.88100000     12.82300000     -8.92100000
H      2.92900000     12.73900000     -7.41100000
O     -2.26800000    -12.39200000      5.49400000
H     -2.32900000    -13.30400000      5.21000000
H     -2.40100000    -12.42600000      6.44200000
O     -2.37200000     -9.25300000     -2.89800000
H     -1.69700000     -9.89600000     -3.11600000
H     -2.66200000     -9.49800000     -2.02000000
O     -5.56500000    -14.94900000      3.62000000
H     -5.49200000    -14.83100000      4.56800000
H     -5.80600000    -15.86800000      3.51100000
O    -12.27500000     12.35200000     -4.05900000
H    -11.60900000     12.03300000     -3.45100000
H    -11.86700000     12.27700000     -4.92200000
O      8.26600000     -6.44400000      0.86100000
H      7.94300000     -6.13200000      1.70600000
H      8.07200000     -7.38200000      0.86200000
O     11.18000000      2.14300000     -9.25800000
H     10.23300000      2.28500000     -9.27500000
H     11.49200000      2.69500000     -8.54200000
O     -3.50400000      2.71300000      2.85100000
H     -3.64700000      3.54000000      3.31300000
H     -2.72700000      2.33800000      3.26500000
O     -3.09700000     13.47900000     -0.61400000
H     -2.86400000     12.85000000      0.06900000
H     -4.02300000     13.66700000     -0.46000000
O     -0.37200000    -13.28700000     -0.85500000
H     -0.17800000    -14.17200000     -1.16200000
H      0.43200000    -12.79400000     -1.02000000
O      5.01800000     -5.86900000      1.68900000
H      4.77900000     -6.36700000      0.90700000
H      4.21700000     -5.40500000      1.93200000
O    -10.37800000      4.44400000    -12.04500000
H    -10.19500000      4.89300000    -11.22000000
H    -11.15200000      3.91100000    -11.86200000
O     -2.68000000     -8.59400000     -7.01700000
H     -3.62900000     -8.48100000     -7.08200000
H     -2.49400000     -9.36800000     -7.54800000
O     -0.61300000     -7.30600000      5.39700000
H     -0.46000000     -7.79100000      6.20700000
H     -0.98500000     -6.47200000      5.68300000
O     -8.87700000     -0.56200000    -14.35100000
H     -8.42600000      0.28200000    -14.38100000
H     -9.63600000     -0.44800000    -14.92200000
O    -10.00000000     -6.64500000      9.62100000
H    -10.24200000     -5.71900000      9.64700000
H    -10.67500000     -7.08400000     10.13800000
O     12.17700000     -8.07500000    -10.94300000
H     12.47800000     -7.58300000    -10.17900000
H     11.22600000     -7.96300000    -10.94100000
O      2.54200000     -5.39100000      7.22600000
H      2.73900000     -4.70300000      6.59100000
H      2.03600000     -4.95000000      7.90800000
O     -7.09000000      7.71300000     12.43000000
H     -6.89600000      8.18400000     13.24000000
H     -6.26100000      7.30300000     12.18500000
O     14.71400000      3.35700000      6.50700000
H     15.30300000      3.02300000      7.18400000
H     14.45600000      4.22400000      6.82000000
O      5.46800000      0.75800000      4.75700000
H      5.62900000     -0.05300000      5.24000000
H      5.66500000      0.53700000      3.84700000
O     -5.05300000    -12.91600000     -1.96700000
H     -5.08200000    -12.67800000     -2.89400000
H     -4.18000000    -12.64800000     -1.67900000
O     -0.41400000     -3.80300000     -8.41600000
H      0.03800000     -4.61700000     -8.63800000
H      0.10700000     -3.11800000     -8.83400000
O      4.09300000      3.11800000      3.54600000
H      4.95100000      2.93400000      3.92800000
H      3.52900000      2.41700000      3.87200000
O      3.59700000     -7.94100000     -7.07700000
H      3.83400000     -7.17000000     -7.59200000
H      4.37700000     -8.13000000     -6.55600000
O     -2.91800000     14.31900000      8.95600000
H     -2.88700000     13.38200000      8.76300000
H     -2.19900000     14.46000000      9.57200000
O      8.89100000     -3.53000000     -3.38700000
H      8.51800000     -4.25600000     -2.88700000
H      9.78700000     -3.45000000     -3.06200000
O    -14.14500000     -4.98600000      0.60700000
H    -14.32900000     -5.23200000      1.51300000
H    -14.95000000     -5.19500000      0.13400000
O     -6.34300000      1.16300000      6.23100000
H     -6.08800000      0.27400000      6.47700000
H     -7.25100000      1.24200000      6.52400000
O      2.45500000      8.42300000     -7.56000000
H      3.26400000      8.17300000     -7.11300000
H      1.76100000      8.00500000     -7.05100000
O    -12.64600000     -2.70600000      4.85200000
H    -12.07000000     -1.97800000      4.62100000
H    -12.05400000     -3.44500000      4.99100000
O     -8.42100000      1.97800000    -11.51500000
H     -8.87700000      2.54300000    -12.13800000
H     -9.03800000      1.26700000    -11.34100000
O     13.72400000     -6.54600000      3.09800000
H     13.38400000     -7.16500000      2.45200000
H     12.99800000     -6.41400000      3.70800000
O     -5.10800000     -7.30500000     -9.55400000
H     -5.03500000     -7.75800000     -8.71400000
H     -5.50600000     -7.94900000    -10.13900000
O     13.35900000      6.30200000     -8.02700000
H     14.01700000      6.23800000     -8.71900000
H     12.54500000      6.02300000     -8.44500000
O     -6.82300000     -2.61100000      5.35400000
H     -7.28900000     -2.53700000      6.18700000
H     -6.14000000     -1.94200000      5.40200000
O     17.27000000     -1.66500000      4.36400000
H     17.22100000     -1.07500000      3.61100000
H     18.02000000     -2.23000000      4.17700000
O      0.44100000     -2.93700000     13.11200000
H      0.15200000     -3.80800000     12.84100000
H     -0.36000000     -2.49600000     13.39300000
O      7.83700000     -0.65700000    -12.98600000
H      7.62100000      0.11300000    -13.51100000
H      7.86800000     -1.37600000    -13.61700000
O      4.18100000     10.28900000     -3.67500000
H      3.85100000     11.09300000     -3.27500000
H      4.99200000     10.55200000     -4.10900000
O    -10.04000000     -4.46200000    -12.21700000
H     -9.40800000     -4.27100000    -11.52400000
H    -10.01700000     -5.41500000    -12.30700000
O      4.84400000      7.43400000      4.82100000
H      4.36600000      7.68400000      5.61200000
H      5.00300000      8.26000000      4.36500000
O      1.43900000    -14.97200000      5.52900000
H      2.29800000    -15.24400000      5.20500000
H      0.98600000    -14.64000000      4.75400000
O     -1.05200000     -5.12300000     12.61900000
H     -1.47700000     -5.36600000     13.44100000
H     -1.14500000     -5.89800000     12.06400000
O    -12.24400000    -11.91800000      2.73800000
H    -12.54700000    -12.37700000      3.52200000
H    -11.30000000    -11.82500000      2.86500000
O      1.19200000     -9.51100000    -10.59600000
H      1.33200000     -9.31800000     -9.67000000
H      1.13200000     -8.65200000    -11.01400000
O      2.31500000     -5.49300000     10.90100000
H      2.18600000     -5.93200000     11.74100000
H      1.55300000     -5.74600000     10.37900000
O     -7.56500000     15.30900000      2.02300000
H     -7.20600000     15.42900000      2.90200000
H     -7.82400000     16.18900000      1.74800000
O     -4.68500000     -4.68800000     -1.62400000
H     -4.73300000     -4.67900000     -0.66800000
H     -4.30000000     -5.53900000     -1.83700000
O    -13.13700000      1.04600000     11.30600000
H    -13.96600000      0.79700000     11.71400000
H    -13.10900000      0.54200000     10.49300000
O      2.30100000      8.09600000     -2.38700000
H      2.86800000      8.84000000     -2.59000000
H      2.82700000      7.54500000     -1.80700000
O      3.22600000      3.78400000      1.24800000
H      2.36300000      4.15400000      1.43400000
H      3.55700000      3.50700000      2.10200000
O     -5.65100000     13.67700000      0.53900000
H     -6.22100000     12.92500000      0.37800000
H     -6.22800000     14.33700000      0.92400000
O      6.81100000     15.13600000     -3.18400000
H      7.32600000     15.01200000     -3.98100000
H      6.10000000     15.72100000     -3.44700000
O      4.11500000    -13.37000000     -2.69300000
H      4.55900000    -12.54200000     -2.50900000
H      4.76200000    -13.88800000     -3.17000000
O     -0.78900000      8.92900000    -12.55100000
H     -0.15900000      9.53500000    -12.16000000
H     -0.25200000      8.22000000    -12.90400000
O    -11.37200000      1.04600000     -1.15700000
H    -10.51400000      1.12000000     -0.74000000
H    -11.68600000      0.17700000     -0.90600000
O     -2.57300000     -1.38600000    -10.59600000
H     -2.88700000     -0.49400000    -10.44700000
H     -3.26800000     -1.80300000    -11.10600000
O     16.85100000     -2.87100000     -5.62000000
H     16.03800000     -3.33000000     -5.83100000
H     17.00200000     -3.06300000     -4.69500000
O     -3.24600000      3.83300000     10.53400000
H     -3.94800000      3.75300000      9.88900000
H     -2.88100000      4.70500000     10.38300000
O      3.14800000    -11.75700000     10.00400000
H      2.44600000    -11.15100000     10.24200000
H      3.95000000    -11.31800000     10.28700000
O     -1.98800000     11.69000000     -2.63800000
H     -2.56100000     10.96500000     -2.38800000
H     -2.26200000     12.41600000     -2.07900000
O      4.02000000     -7.02800000      4.32300000
H      3.38700000     -7.16700000      3.61900000
H      4.13000000     -7.89200000      4.72000000
O      1.94500000    -11.80000000      4.41100000
H      1.23700000    -11.49100000      4.97600000
H      1.57600000    -11.77400000      3.52800000
O      0.92200000      6.49100000     -6.11500000
H     -0.02300000      6.41400000     -5.98600000
H      1.29200000      5.76100000     -5.61800000
O      2.32100000      2.11300000     -4.75600000
H      2.60400000      2.26300000     -5.65900000
H      1.36600000      2.15300000     -4.79500000
O     -4.53900000      3.32500000      5.79900000
H     -3.62300000      3.08800000      5.94000000
H     -5.02600000      2.52100000      5.98100000
O    -11.89500000      4.81300000     10.34300000
H    -11.09300000      4.99900000     10.83100000
H    -12.34800000      4.15300000     10.86900000
O    -10.77400000      1.91000000     -7.78600000
H    -10.42300000      1.56500000     -6.96500000
H    -10.00700000      2.24100000     -8.25400000
O     15.86500000     -2.37800000     -1.94600000
H     15.91500000     -1.44400000     -1.74300000
H     16.71700000     -2.72700000     -1.68400000
O     11.67600000    -11.58100000      1.05900000
H     11.02200000    -11.68000000      1.75100000
H     11.86900000    -10.64400000      1.04300000
O     -3.09800000      5.60300000     13.78200000
H     -3.87500000      5.58600000     14.34000000
H     -3.25800000      6.32100000     13.17000000
O     -2.10300000      6.23000000     -5.62000000
H     -2.22500000      6.38000000     -6.55800000
H     -2.76500000      5.57500000     -5.39500000
O     -3.93400000      9.68200000     -1.93100000
H     -4.75200000      9.19100000     -2.00800000
H     -3.25200000      9.04800000     -2.15300000
O     11.66200000     -9.12900000     -2.52600000
H     10.81800000     -8.91000000     -2.92000000
H     11.53800000    -10.00700000     -2.16500000
O     13.83300000     -3.05000000     -3.51400000
H     14.57000000     -2.88700000     -2.92600000
H     14.18000000     -3.65400000     -4.17100000
O      7.38900000     10.53200000    -13.14300000
H      8.13300000     10.55300000    -13.74400000
H      7.74900000     10.18400000    -12.32700000
O     11.79700000      0.76500000     -4.79500000
H     11.10700000      0.25600000     -4.36900000
H     11.41700000      1.63600000     -4.90900000
O     -5.48300000     -3.08900000      8.53400000
H     -6.43900000     -3.06000000      8.54800000
H     -5.27000000     -4.01500000      8.65200000
O     -5.90700000      2.72100000    -11.98900000
H     -5.35000000      2.00900000    -11.67400000
H     -6.80000000      2.40000000    -11.86100000
O      1.76800000      2.05900000    -17.46800000
H      1.51800000      2.94700000    -17.72300000
H      1.16600000      1.49200000    -17.94900000
O     -6.02000000      6.07500000     14.48800000
H     -5.80300000      5.43900000     15.16900000
H     -6.62000000      5.60800000     13.90600000
O     -8.21100000     -7.37400000     -8.82900000
H     -9.15700000     -7.50700000     -8.76400000
H     -8.09400000     -6.87400000     -9.63600000
O      5.36000000      7.22400000    -12.43900000
H      4.98600000      7.38300000    -11.57200000
H      4.61600000      7.29700000    -13.03700000
O     -8.27600000      9.42900000     -7.86100000
H     -7.47600000      9.10300000     -7.44900000
H     -8.98200000      8.94800000     -7.42900000
O      5.16900000     -3.29300000     -0.87800000
H      4.36800000     -3.81100000     -0.95600000
H      5.42800000     -3.11600000     -1.78200000
O     10.92000000     -5.71200000      1.07200000
H     10.05800000     -5.84000000      0.67600000
H     10.75400000     -5.72600000      2.01500000
O      3.50400000    -11.23200000    -10.84500000
H      2.63000000    -10.90700000    -11.06100000
H      4.10100000    -10.61200000    -11.26500000
O    -10.58800000     -1.01800000      8.90800000
H    -10.85200000     -1.85300000      9.29300000
H    -11.35100000     -0.45100000      9.01800000
O     -6.49800000      3.54100000     -2.25100000
H     -6.66100000      4.02400000     -3.06100000
H     -6.75900000      4.14500000     -1.55500000
O     -0.28600000     -8.56900000     -5.71900000
H     -0.50600000     -9.30400000     -5.14600000
H     -1.11900000     -8.32100000     -6.12100000
O    -13.20100000     -3.79900000      7.56400000
H    -14.14900000     -3.66600000      7.55300000
H    -12.87500000     -3.26000000      6.84300000
O     11.28400000     11.89200000     -5.05400000
H     12.16700000     12.09800000     -4.74500000
H     11.31000000     12.07800000     -5.99200000
O      2.07300000     -9.08700000     10.85100000
H      2.99900000     -9.30600000     10.95700000
H      2.05300000     -8.49000000     10.10300000
O    -12.48500000      4.10400000      7.71400000
H    -12.27000000      4.42700000      8.58900000
H    -13.34700000      4.47600000      7.52600000
O      6.28500000      8.19400000     15.15400000
H      5.61700000      7.61200000     14.79000000
H      6.88000000      8.36100000     14.42300000
O      5.71900000    -11.11900000     -3.24100000
H      5.44300000    -10.53300000     -3.94500000
H      6.67600000    -11.08800000     -3.26400000
O     -9.31400000      1.54600000     -5.38400000
H    -10.00000000      1.07600000     -4.90900000
H     -8.50600000      1.32000000     -4.92400000
O     10.14000000     -6.96700000     -7.65500000
H      9.35000000     -7.44600000     -7.90300000
H      9.89400000     -6.04500000     -7.72800000
O     17.05500000      5.25400000      1.04500000
H     16.28200000      5.19200000      0.48400000
H     17.48800000      4.40500000      0.95000000
O     -4.64700000     -5.91700000      8.72600000
H     -4.90800000     -6.42300000      9.49500000
H     -5.32000000     -6.10900000      8.07300000
O     -6.39200000     -0.61400000     15.96800000
H     -7.01000000     -0.00400000     16.37000000
H     -5.66400000     -0.06400000     15.68000000
O    -10.21000000     11.28500000     -9.00400000
H     -9.86200000     11.71300000     -9.78700000
H     -9.44300000     10.89700000     -8.58200000
O      7.59000000     -7.87400000     -7.98900000
H      7.06200000     -7.11200000     -8.22700000
H      7.48700000     -8.47600000     -8.72500000
O      5.16000000    -11.14700000     -0.44200000
H      5.49400000    -11.01600000     -1.33000000
H      4.83900000    -10.28500000     -0.17800000
O     -5.77300000     -0.38700000    -17.40200000
H     -5.49100000     -0.36000000    -16.48700000
H     -6.08700000      0.49900000    -17.58200000
O     14.72000000      3.41700000     -7.85800000
H     14.15600000      3.65000000     -7.12100000
H     14.14900000      3.47200000     -8.62400000
O    -14.70100000      1.90100000      6.95900000
H    -15.59100000      2.22100000      6.81100000
H    -14.39000000      2.40000000      7.71400000
O     -2.17500000      6.23500000    -14.61600000
H     -2.68800000      6.81500000    -14.05300000
H     -2.83000000      5.71500000    -15.08200000
O     -5.27500000      2.89200000      0.94400000
H     -5.92100000      3.49500000      1.31200000
H     -4.62900000      2.78000000      1.64100000
O      6.40500000      8.27100000      9.51400000
H      5.88200000      7.63100000      9.03200000
H      7.27900000      8.20500000      9.12900000
O     -2.02200000     -1.91600000     14.07900000
H     -2.88500000     -2.28500000     14.26700000
H     -2.20700000     -1.08100000     13.64700000
O      8.54000000     12.58100000      7.26000000
H      9.20000000     12.06000000      7.71700000
H      7.88500000     11.94200000      6.97700000
O      4.34900000     -3.54200000     10.35000000
H      3.87700000     -4.36600000     10.46900000
H      4.12400000     -3.02400000     11.12300000
O      6.66000000      4.00400000    -16.04400000
H      5.85300000      4.48000000    -15.84800000
H      6.56800000      3.17400000    -15.57500000
O      2.49200000     -2.27000000     -8.24100000
H      2.98900000     -1.82700000     -7.55300000
H      2.22100000     -1.56700000     -8.83100000
O    -17.50100000     -0.91300000      2.67000000
H    -18.01100000     -1.22600000      3.41700000
H    -17.53900000      0.04100000      2.73600000
O      7.47300000     12.25500000      2.42200000
H      6.70700000     12.66100000      2.01400000
H      7.87000000     11.73700000      1.72100000
O      1.46200000    -14.49400000     -7.87300000
H      1.70900000    -14.15800000     -7.01100000
H      2.05400000    -15.23200000     -8.02100000
O      5.78400000     -2.77900000     13.74200000
H      6.48800000     -3.41500000     13.86800000
H      4.98400000     -3.26500000     13.94100000
O      0.22300000     15.15400000     -5.35400000
H      0.52100000     15.54200000     -6.17700000
H      1.01500000     14.78400000     -4.96300000
O    -10.35600000     -2.70000000     13.78500000
H    -11.10400000     -2.28300000     14.21100000
H    -10.68600000     -2.96700000     12.92700000
O     -7.80500000      3.54700000     10.04500000
H     -7.56500000      3.04700000     10.82600000
H     -7.11800000      3.34400000      9.41000000
O    -13.33500000     -6.08200000      8.86400000
H    -12.75400000     -6.54700000      8.26200000
H    -13.49100000     -5.23700000      8.44200000
O     -2.63000000    -12.54900000      8.23400000
H     -3.45100000    -12.07000000      8.11900000
H     -2.35900000    -12.34800000      9.13000000
O    -11.07600000      3.29100000     -3.06300000
H    -11.26500000      2.49300000     -2.56900000
H    -11.90200000      3.50500000     -3.49700000
O      4.34400000     13.65900000      2.91900000
H      4.73900000     13.82700000      2.06300000
H      4.34500000     14.51100000      3.35400000
O      5.84500000      2.44300000     -6.21400000
H      5.03900000      2.26900000     -6.70000000
H      6.13500000      3.29800000     -6.53000000
O     -4.98400000      5.22800000      3.92700000
H     -4.70100000      6.09800000      4.20800000
H     -4.71300000      4.64700000      4.63800000
O     12.40700000     -9.41600000     -6.12100000
H     12.36900000     -9.33700000     -7.07400000
H     12.53500000     -8.52000000     -5.81000000
O     -2.77700000     -0.25400000    -13.27500000
H     -2.21100000     -0.72900000    -12.66700000
H     -2.41300000      0.63100000    -13.29900000
O     -3.75000000     -3.08600000     -3.85900000
H     -3.18600000     -2.32900000     -3.70300000
H     -3.91000000     -3.44800000     -2.98700000
O    -15.39700000     -3.22600000      4.49400000
H    -14.60700000     -2.71900000      4.68200000
H    -15.10000000     -3.92700000      3.91400000
O     -9.30200000      5.48200000     -2.71600000
H     -9.76300000      4.74200000     -3.11200000
H     -9.21100000      5.24200000     -1.79400000
O     -2.47900000      5.52400000      1.18400000
H     -2.23200000      5.54000000      0.26000000
H     -3.43100000      5.41800000      1.17600000
O      5.31600000     -7.66200000     -4.04200000
H      5.29500000     -8.37500000     -4.68000000
H      6.14400000     -7.21300000     -4.21300000
O      6.66700000     10.82700000     -4.86900000
H      7.25600000     11.58000000     -4.81700000
H      6.98000000     10.32900000     -5.62400000
O     -8.06500000     -7.84300000    -11.83300000
H     -7.48300000     -8.59200000    -11.96000000
H     -7.76200000     -7.19400000    -12.46800000
O    -10.39700000     -9.57700000    -11.06500000
H     -9.65200000     -8.97700000    -11.04300000
H    -10.55200000     -9.79900000    -10.14700000
O     -1.69900000     -5.69900000      7.58900000
H     -1.40100000     -4.91800000      8.05500000
H     -2.65200000     -5.61600000      7.56600000
O      4.94300000      3.77600000     -9.49800000
H      4.96300000      2.82000000     -9.53800000
H      5.60800000      4.05500000    -10.12800000
O      5.31500000     -6.15200000    -10.29600000
H      4.65000000     -5.94700000    -10.95300000
H      6.10700000     -5.71700000    -10.61300000
O     -5.49000000     -5.81300000     -4.19000000
H     -4.59900000     -5.82700000     -3.84000000
H     -5.92400000     -6.55500000     -3.77000000
O      2.17200000     13.48600000      7.58300000
H      3.11500000     13.37700000      7.45900000
H      1.81400000     12.60400000      7.48500000
O     -9.21300000      3.48200000      6.44600000
H    -10.06400000      3.25700000      6.06900000
H     -8.61400000      2.82300000      6.09500000
O    -13.96900000      5.84700000     -8.99200000
H    -14.04400000      5.09600000     -8.40400000
H    -14.84900000      6.22400000     -9.01200000
O      0.76900000     17.35600000      4.80800000
H      1.03200000     16.83800000      5.56900000
H      0.05300000     17.90500000      5.12700000
O      3.08600000      4.75000000    -12.90100000
H      2.54200000      4.93600000    -12.13600000
H      2.48000000      4.78200000    -13.64000000
O     -7.78100000      5.58200000      2.30300000
H     -7.12600000      5.40300000      2.97800000
H     -8.57100000      5.14100000      2.61300000
O     -2.55100000     -5.89300000     14.64000000
H     -3.36100000     -5.57100000     15.03700000
H     -2.71500000     -6.82400000     14.48600000
O      7.01700000      7.65500000     -5.59700000
H      7.68000000      7.07100000     -5.23000000
H      7.51800000      8.38000000     -5.97100000
O     10.20800000     -4.38900000      3.72300000
H      9.36400000     -4.65300000      4.08800000
H      9.99200000     -3.70600000      3.08900000
O     -0.19200000     -1.82700000      5.66100000
H      0.55000000     -1.71100000      5.06800000
H      0.19000000     -1.77400000      6.53700000
O     14.89500000      7.69100000      5.66600000
H     14.64100000      8.61300000      5.69800000
H     14.66200000      7.40900000      4.78100000
O     -9.91400000      7.34900000     -6.41400000
H    -10.30000000      7.16200000     -7.26900000
H     -9.31700000      6.61800000     -6.25500000
O     -1.59000000     -7.64500000     11.30500000
H     -2.40200000     -7.93900000     10.89400000
H     -1.28100000     -8.40500000     11.79700000
