# Supplementary material for: Integrated Multiscale Multilevel Approach to Open Shell Molecular Systems
Source: J Chem Theory Comput. 2023 Feb 13;19(5):1446–56. doi: 10.1021/acs.jctc.2c00805 (PMC10018740; doi:10.1021/acs.jctc.2c00805)
Supplement: Supplementary file 2 — ct2c00805_si_002.zip [file ct2c00805_si_002.zip › structures/PROXYL/frame45.xyz]

2570

C      1.08500000      0.44400000     -1.64400000
H      1.98000000      0.99100000     -1.94000000
H      0.43000000      0.48900000     -2.51400000
C      0.36500000      1.13500000     -0.44400000
C      1.28000000      1.95200000      0.46000000
H      1.49200000      2.83100000     -0.14900000
H      2.25400000      1.47800000      0.58900000
H      0.71400000      2.11800000      1.37600000
C     -0.82300000      2.09800000     -0.96500000
H     -1.62400000      2.25500000     -0.24300000
H     -0.32900000      2.99100000     -1.34600000
H     -1.34800000      1.69800000     -1.83300000
N     -0.13600000     -0.03500000      0.31500000
O     -0.95200000      0.17600000      1.23500000
C      0.31300000     -1.35700000     -0.18300000
C      0.91600000     -2.10400000      1.02600000
H      0.07300000     -2.38200000      1.65900000
H      1.40200000     -2.98700000      0.61100000
H      1.59100000     -1.35100000      1.43200000
C     -0.93000000     -2.06000000     -0.68100000
H     -0.75500000     -3.11700000     -0.88300000
H     -1.22500000     -1.57700000     -1.61300000
H     -1.69400000     -2.08400000      0.09600000
C      1.36400000     -0.98100000     -1.25900000
H      2.37400000     -0.99300000     -0.84900000
H      1.40100000     -1.67400000     -2.10000000
O      4.97600000    -10.62200000     -1.12600000
H      4.86500000     -9.71500000     -1.40900000
H      4.56100000    -11.14100000     -1.81500000
O      6.48800000      9.01500000      5.29100000
H      5.73200000      8.72600000      5.80300000
H      6.25700000      8.80600000      4.38600000
O     -1.53700000     14.53800000      8.18100000
H     -1.37500000     14.21000000      7.29600000
H     -1.69700000     15.47500000      8.06400000
O     -1.44000000     10.44000000     11.69000000
H     -1.23700000     10.63000000     12.60600000
H     -2.25200000     10.91800000     11.52000000
O     -3.15100000      4.01800000     12.39300000
H     -3.02300000      3.58800000     11.54800000
H     -2.62000000      3.50900000     13.00400000
O      8.87900000    -15.80600000      0.71400000
H      8.99700000    -15.37700000     -0.13400000
H      9.75900000    -15.83800000      1.09000000
O     -7.27000000     12.52200000     -7.56000000
H     -8.09000000     12.57400000     -8.05000000
H     -6.61600000     12.27200000     -8.21300000
O     -4.40200000      1.80100000     -2.18800000
H     -4.38700000      2.37300000     -1.42100000
H     -4.92400000      1.04700000     -1.91500000
O      9.56000000     12.14200000      3.18100000
H      9.16900000     12.95800000      3.49400000
H      9.84900000     12.34100000      2.29000000
O      2.79900000     16.29400000      3.72400000
H      2.91200000     17.14200000      4.15100000
H      2.72800000     16.50200000      2.79200000
O     -1.32300000    -14.02300000      2.22600000
H     -0.66100000    -14.67100000      1.98400000
H     -0.82100000    -13.27700000      2.55200000
O      4.76000000     12.56000000    -10.57200000
H      3.86400000     12.55300000    -10.90700000
H      4.67600000     12.29300000     -9.65700000
O      0.91500000     14.65600000     -0.32100000
H      1.76200000     15.03600000     -0.55500000
H      0.77200000     14.93000000      0.58500000
O      3.28800000     14.01200000     -5.63600000
H      3.51000000     13.82300000     -4.72500000
H      3.12300000     14.95500000     -5.65200000
O     -8.84000000     -7.65600000     -3.09200000
H     -8.34500000     -7.33900000     -3.84800000
H     -8.88300000     -8.60400000     -3.21500000
O     -8.26600000     -8.47300000      9.59100000
H     -8.71900000     -9.22400000      9.97500000
H     -7.77500000     -8.83900000      8.85600000
O     15.42500000      7.32000000      0.54700000
H     14.59100000      7.65200000      0.21600000
H     15.20600000      6.48100000      0.95200000
O     14.46500000      3.34700000    -10.23700000
H     13.65700000      2.84900000    -10.36300000
H     14.65700000      3.25800000     -9.30300000
O     -4.35500000    -12.19900000     -1.57400000
H     -4.88100000    -11.93500000     -0.81900000
H     -3.73600000    -12.83800000     -1.22200000
O      2.35200000      5.46600000    -11.88600000
H      3.13900000      6.01000000    -11.92100000
H      2.43400000      4.97900000    -11.06600000
O      9.42400000      2.70700000      2.59200000
H      9.86900000      1.87200000      2.44800000
H     10.02500000      3.36200000      2.23900000
O      7.09200000     -4.66200000     12.03000000
H      7.60800000     -4.00000000     12.49000000
H      7.21900000     -5.46200000     12.53900000
O      7.10700000     10.33800000      7.92300000
H      6.22900000     10.67800000      7.75300000
H      7.44000000     10.09100000      7.06100000
O     -5.82800000     -8.54700000     -1.92600000
H     -6.42200000     -8.76900000     -2.64200000
H     -5.31100000     -9.34000000     -1.78800000
O    -15.15000000     -2.94100000     -7.11100000
H    -14.32700000     -2.48500000     -7.28400000
H    -15.69000000     -2.29600000     -6.65400000
O      5.80300000    -13.29600000     -6.07000000
H      5.11700000    -13.33000000     -5.40300000
H      5.56400000    -13.98000000     -6.69500000
O      4.19500000     -9.87500000     12.15900000
H      3.36400000    -10.33900000     12.06400000
H      4.78500000    -10.51700000     12.55500000
O      9.05900000     -6.96900000      3.68200000
H      9.90000000     -6.64300000      4.00000000
H      8.62300000     -6.19700000      3.32200000
O      7.92300000      4.10300000     14.06900000
H      8.60200000      4.76300000     13.93200000
H      7.17800000      4.59400000     14.41600000
O      0.94900000     -9.81300000     14.10800000
H      1.02500000     -8.98200000     14.57800000
H      0.84500000     -9.56000000     13.19100000
O    -10.72400000     12.75300000     -1.27900000
H    -10.30100000     12.92300000     -2.12100000
H    -10.19600000     12.06100000     -0.88100000
O     -5.79800000      9.48500000     -9.75400000
H     -4.89000000      9.48700000    -10.05800000
H     -6.10000000     10.38300000     -9.89600000
O      9.87900000      4.71400000    -12.47800000
H      9.02900000      4.28000000    -12.40200000
H      9.83500000      5.44000000    -11.85600000
O    -10.03800000     -0.14800000      1.32400000
H    -10.62400000     -0.90400000      1.30500000
H     -9.24300000     -0.44900000      0.88300000
O     -4.65500000     -2.43000000     12.59400000
H     -4.10800000     -2.12000000     13.31600000
H     -4.44900000     -3.36100000     12.52000000
O      3.88400000     -2.80200000     16.72200000
H      4.61500000     -2.35300000     16.29600000
H      3.17600000     -2.15800000     16.72400000
O      2.93800000      0.08200000    -12.88400000
H      2.01800000      0.18800000    -12.64300000
H      3.00000000      0.46000000    -13.76200000
O      1.92900000     10.94700000      5.60400000
H      2.47200000     11.73300000      5.66500000
H      2.40400000     10.37400000      5.00300000
O      7.97800000     -8.79300000     -3.01500000
H      8.79200000     -8.49800000     -3.42300000
H      8.07900000     -8.56700000     -2.09000000
O      5.95900000     -1.22900000    -16.70000000
H      6.61200000     -0.59800000    -16.39900000
H      5.16200000     -0.99400000    -16.22400000
O     -4.62000000     -2.48100000    -13.90800000
H     -4.82400000     -3.40100000    -14.07700000
H     -3.74000000     -2.36200000    -14.26700000
O    -14.12000000     -8.89300000     -1.55500000
H    -13.19500000     -8.85600000     -1.30900000
H    -14.13500000     -8.61800000     -2.47100000
O     -4.23100000      7.23500000      0.33300000
H     -4.36000000      6.37900000     -0.07400000
H     -4.41400000      7.08900000      1.26200000
O     -2.34800000    -10.80600000     -9.43300000
H     -2.33800000     -9.85300000     -9.52100000
H     -3.26700000    -11.02200000     -9.27500000
O      5.41800000    -13.81000000      1.52100000
H      5.29700000    -14.54000000      0.91400000
H      6.19200000    -14.04800000      2.03200000
O     -1.32900000    -11.93400000     13.56600000
H     -2.19000000    -11.62200000     13.84500000
H     -0.71500000    -11.28900000     13.91600000
O      4.64600000     12.75400000     -7.70800000
H      4.02700000     13.11200000     -7.07200000
H      5.23600000     12.20900000     -7.18700000
O     -2.13400000     11.14200000      1.26000000
H     -2.78800000     11.79500000      1.01300000
H     -1.59400000     11.58100000      1.91800000
O     -9.52400000    -14.45400000      3.67300000
H    -10.38500000    -14.73500000      3.98200000
H     -9.43000000    -13.56000000      4.00200000
O     -3.10400000     13.70900000     -9.68900000
H     -2.69800000     13.46800000     -8.85700000
H     -3.46400000     14.58300000     -9.53500000
O      3.64000000      5.17100000     10.15300000
H      3.18800000      4.59100000     10.76600000
H      4.55100000      4.87900000     10.17400000
O     11.94500000      6.39700000     12.58700000
H     11.76100000      5.69000000     11.96900000
H     11.09300000      6.61100000     12.96700000
O     -6.83200000    -13.21600000      5.75100000
H     -7.38900000    -13.52500000      5.03700000
H     -6.95400000    -12.26700000      5.75700000
O     14.99700000     -1.63400000     -3.16300000
H     15.92200000     -1.64000000     -2.91700000
H     14.53800000     -1.92900000     -2.37600000
O      0.03300000      1.40000000     -9.34700000
H      0.49300000      1.75500000     -8.58700000
H     -0.49000000      0.67900000     -8.99500000
O      3.05500000    -14.32400000     -8.34800000
H      2.18600000    -14.72100000     -8.40500000
H      2.88600000    -13.40800000     -8.13000000
O     -0.29500000      5.65200000    -12.74700000
H      0.61400000      5.71600000    -12.45600000
H     -0.76700000      5.31500000    -11.98600000
O     11.62600000    -11.69500000      1.49600000
H     11.63000000    -11.78600000      0.54300000
H     12.06100000    -12.48600000      1.81300000
O      6.41800000     -8.38700000      9.15700000
H      6.64200000     -8.05700000      8.28700000
H      7.20300000     -8.85200000      9.44500000
O     11.87600000     10.50500000     -6.38000000
H     12.18700000     10.84000000     -5.53900000
H     12.34800000      9.68100000     -6.49900000
O      5.23200000     -1.62400000      1.48100000
H      4.70400000     -2.11100000      2.11300000
H      5.15400000     -0.71100000      1.75600000
O     11.39200000      9.68800000      6.86300000
H     11.02000000     10.10300000      7.64100000
H     10.68300000      9.70700000      6.22000000
O     -4.59100000    -13.82500000      9.46500000
H     -4.82900000    -14.39600000     10.19500000
H     -3.74700000    -14.16000000      9.16300000
O     -1.00300000      2.74300000     13.33000000
H     -0.93200000      2.02500000     13.95900000
H     -0.63500000      3.49900000     13.78700000
O      3.92500000      8.93100000    -14.83300000
H      3.38100000      9.50100000    -15.37600000
H      4.80000000      9.31700000    -14.88300000
O    -13.21600000     -0.56100000     11.97900000
H    -12.66300000      0.17600000     12.23700000
H    -12.69100000     -1.04400000     11.34100000
O      0.66100000     11.72000000     10.29900000
H      0.40900000     11.85200000      9.38500000
H     -0.06900000     11.23200000     10.68100000
O      4.71400000     13.13000000     -3.41800000
H      5.09400000     12.25200000     -3.44900000
H      5.46500000     13.71200000     -3.29400000
O      5.92500000     -3.24300000      5.32500000
H      6.45900000     -2.46100000      5.18400000
H      6.04400000     -3.45000000      6.25200000
O     -3.40900000      2.68400000    -15.75300000
H     -3.49600000      1.73100000    -15.76300000
H     -2.84800000      2.86600000    -15.00000000
O     -2.66000000     -8.21600000      9.31100000
H     -1.80300000     -8.52700000      9.02200000
H     -2.90300000     -7.55000000      8.66800000
O      4.75500000      3.17700000      7.02100000
H      5.34800000      3.92700000      6.97400000
H      5.00800000      2.62400000      6.28200000
O      7.88500000    -14.86400000     -5.63700000
H      8.72600000    -14.42300000     -5.51500000
H      7.26000000    -14.15200000     -5.77500000
O     -3.44000000     -0.11100000    -15.24400000
H     -2.61700000     -0.58400000    -15.37200000
H     -3.81100000     -0.48800000    -14.44700000
O     -4.98000000      9.22500000     -3.75100000
H     -4.60300000      8.34500000     -3.72800000
H     -5.91300000      9.09000000     -3.58300000
O     -7.19100000      5.90800000      1.58100000
H     -6.58800000      5.27300000      1.19400000
H     -6.62300000      6.53700000      2.02600000
O    -11.40000000     -3.32900000    -11.51600000
H    -12.35200000     -3.29100000    -11.60900000
H    -11.24100000     -4.11800000    -10.99800000
O    -12.34100000     -6.04200000      0.80300000
H    -13.27300000     -5.99500000      0.58900000
H    -11.90200000     -6.08000000     -0.04700000
O      9.06400000     -9.25000000      9.22300000
H      8.93500000     -9.90800000      8.54000000
H      9.80900000     -9.57400000      9.73000000
O     -7.13400000      1.46300000     14.60800000
H     -8.09000000      1.40400000     14.60900000
H     -6.86400000      0.95900000     13.84000000
O     -1.91500000      8.40100000      2.06300000
H     -1.34300000      7.91900000      1.46400000
H     -2.00600000      9.26500000      1.66200000
O      1.66300000     -9.12700000     -7.65300000
H      2.09100000     -9.27200000     -6.80900000
H      0.94600000     -9.76100000     -7.67000000
O     -7.60000000      8.51800000     -2.90700000
H     -7.33900000      7.68200000     -2.52000000
H     -8.27800000      8.28600000     -3.54200000
O      8.93800000     -9.57400000     12.29900000
H      9.70200000     -9.01100000     12.17200000
H      8.18900000     -8.99200000     12.17100000
O      8.58600000     -2.44600000     13.37900000
H      8.05800000     -2.19400000     14.13700000
H      8.47200000     -1.72600000     12.75800000
O      7.39500000     -7.29100000      6.43300000
H      8.28100000     -7.31700000      6.79400000
H      7.52000000     -7.34600000      5.48600000
O     -8.18600000     -5.15800000    -13.75800000
H     -8.42000000     -6.01900000    -13.41000000
H     -9.02200000     -4.76100000    -13.99800000
O      1.12000000      9.41300000     -6.03200000
H      1.21500000     10.14600000     -6.64000000
H      1.34700000      9.78000000     -5.17700000
O      8.50500000     10.58000000     -7.47000000
H      8.63900000     11.46800000     -7.14000000
H      9.36900000     10.30600000     -7.77900000
O      7.73200000     14.32800000      4.52000000
H      7.12800000     14.91300000      4.06300000
H      7.17200000     13.64300000      4.88600000
O     -7.57700000      3.36600000     -0.53800000
H     -7.95700000      2.48900000     -0.59400000
H     -8.27700000      3.94900000     -0.83000000
O     -3.51400000      0.12200000    -12.38600000
H     -4.11600000     -0.36500000    -11.82400000
H     -2.66900000     -0.30900000    -12.26200000
O     12.99900000      8.23300000     -0.46800000
H     12.28200000      8.77300000     -0.13300000
H     12.83400000      8.17400000     -1.40900000
O      0.01700000      5.27600000      2.08800000
H     -0.72400000      5.84300000      2.30100000
H     -0.14200000      4.47600000      2.59000000
O     -1.83900000      0.21200000      3.75200000
H     -2.17000000      1.10900000      3.69100000
H     -1.11300000      0.18300000      3.12900000
O    -10.19800000     -0.63200000     -2.32000000
H    -10.37600000     -1.54100000     -2.56200000
H    -10.99500000     -0.34100000     -1.87800000
O    -10.88700000      3.05300000    -13.77400000
H    -10.34100000      2.38600000    -14.19100000
H    -11.67800000      2.58500000    -13.51000000
O     -4.06000000     -3.68500000    -10.86500000
H     -3.56800000     -4.46900000    -10.62100000
H     -4.56600000     -3.94900000    -11.63400000
O     -8.79300000      1.94500000    -15.54500000
H     -9.18700000      1.14300000    -15.20200000
H     -8.68900000      1.77900000    -16.48200000
O      2.39100000    -12.79600000     11.11700000
H      2.43500000    -13.06600000     12.03500000
H      1.47000000    -12.57700000     10.97500000
O    -16.20400000     -5.58100000     -5.11100000
H    -16.04900000     -5.98300000     -4.25600000
H    -15.62200000     -4.82100000     -5.12700000
O     -6.51100000     -8.50200000      7.47600000
H     -5.70800000     -8.90800000      7.80200000
H     -6.88900000     -9.15600000      6.88800000
O     15.43400000     -0.78600000      1.03200000
H     16.24200000     -1.18600000      0.71000000
H     15.44500000     -0.94700000      1.97500000
O      8.47400000     -0.53200000     -4.52100000
H      8.39800000     -0.16000000     -5.40000000
H      9.17500000     -0.02900000     -4.10800000
O     12.43300000      6.67100000      4.64200000
H     13.37000000      6.86800000      4.66800000
H     12.05800000      7.36500000      4.10000000
O      5.22600000      2.18600000      9.57200000
H      5.12000000      1.35200000      9.11400000
H      5.23800000      2.84200000      8.87500000
O     -7.26800000     -6.98300000     13.64100000
H     -7.45300000     -6.36500000     12.93300000
H     -6.31700000     -6.94900000     13.74600000
O      0.36100000      6.82300000      8.53700000
H      0.28500000      5.99700000      9.01400000
H     -0.17700000      6.69900000      7.75500000
O      2.00400000      5.99900000     -2.76600000
H      1.52200000      5.28400000     -3.18300000
H      2.54700000      5.56800000     -2.10600000
O     -2.00500000    -11.06800000    -12.52200000
H     -1.55500000    -10.80100000    -11.72100000
H     -2.62700000    -11.73700000    -12.23600000
O    -13.82300000      4.59300000     -3.51400000
H    -13.60900000      4.86100000     -2.62000000
H    -14.03500000      5.41100000     -3.96400000
O     -6.44100000      2.28700000     11.74400000
H     -5.55700000      2.10900000     11.42300000
H     -6.79500000      1.42400000     11.96200000
O      8.70600000      6.26300000     -9.14300000
H      7.78900000      5.99100000     -9.12400000
H      8.80000000      6.73200000     -9.97300000
O      3.78300000    -13.82400000      6.11400000
H      4.47100000    -14.29100000      6.58700000
H      3.07600000    -13.72900000      6.75200000
O     -5.46100000      4.44600000    -14.54700000
H     -5.58700000      3.50000000    -14.46800000
H     -4.55300000      4.54300000    -14.83600000
O      7.46100000      1.39400000     14.61100000
H      7.43000000      2.32000000     14.37300000
H      8.33800000      1.27000000     14.97600000
O     -6.24600000     -5.75900000      6.86700000
H     -6.22600000     -6.68400000      7.11200000
H     -7.17400000     -5.56300000      6.74400000
O     -3.85800000      6.88700000    -16.49000000
H     -4.40300000      6.79800000    -15.70800000
H     -4.42500000      6.61000000    -17.21000000
O     13.18200000      8.08900000     -6.31700000
H     12.91400000      7.20000000     -6.08400000
H     14.09100000      8.15000000     -6.02400000
O      3.83400000     -6.84600000     13.03800000
H      3.90500000     -5.91600000     13.25300000
H      3.85600000     -7.29000000     13.88500000
O    -14.27200000     -3.76500000     -4.04600000
H    -14.91400000     -4.06900000     -3.40400000
H    -14.40200000     -2.81800000     -4.08600000
O     -6.70000000     -0.45200000     12.33000000
H     -7.58700000     -0.80100000     12.42300000
H     -6.15600000     -1.22100000     12.16500000
O    -14.53700000     -1.78400000      0.66500000
H    -14.17400000     -0.94600000      0.95400000
H    -15.47000000     -1.72300000      0.86800000
O      8.22800000     -1.44600000      9.33800000
H      9.09100000     -1.03200000      9.29600000
H      7.84000000     -1.10700000     10.14500000
O     -5.19500000     -1.25400000      3.07000000
H     -5.02500000     -2.17500000      2.87500000
H     -5.02600000     -0.79900000      2.24600000
O    -12.30400000      1.29600000      4.21000000
H    -11.43300000      1.68500000      4.13500000
H    -12.59400000      1.52300000      5.09300000
O     -9.72100000     -7.81800000      6.86100000
H    -10.27300000     -8.59500000      6.76900000
H     -8.90500000     -8.14700000      7.23700000
O     -6.24800000     -4.12000000     -6.44000000
H     -7.16700000     -4.38400000     -6.46300000
H     -6.12100000     -3.77000000     -5.55800000
O     -0.31000000    -12.99800000    -10.17800000
H     -1.06200000    -12.43200000    -10.00100000
H     -0.49900000    -13.80400000     -9.69900000
O     -1.46700000      0.04200000      6.50700000
H     -0.79000000      0.70400000      6.64700000
H     -1.54000000     -0.02900000      5.55600000
O     -4.70700000     -5.55400000     -8.29100000
H     -4.01100000     -4.94300000     -8.53000000
H     -5.27500000     -5.05400000     -7.70500000
O      2.21100000     -5.80500000     16.68900000
H      2.62400000     -5.53200000     17.50800000
H      2.94000000     -6.08000000     16.13300000
O      0.14600000     10.37400000     -0.81300000
H     -0.70800000     10.74600000     -0.59400000
H      0.24300000      9.63100000     -0.21800000
O     -4.95900000      5.26000000     -1.92800000
H     -5.63800000      4.58800000     -1.86400000
H     -5.26200000      5.84100000     -2.62600000
O    -10.41700000     11.86900000     -6.23300000
H    -10.78200000     12.44800000     -6.90200000
H     -9.79200000     11.32000000     -6.70700000
O      5.31200000     15.58900000     -7.88000000
H      4.43400000     15.96900000     -7.84400000
H      5.16300000     14.65400000     -8.02300000
O      3.31600000     -3.56300000      3.02500000
H      2.84800000     -3.00000000      3.64200000
H      3.79000000     -4.18300000      3.57900000
O      6.88800000     10.75000000     12.37300000
H      6.60800000     11.52500000     11.88500000
H      6.24600000     10.07800000     12.14300000
O      1.21300000     -1.17900000      8.42300000
H      0.60300000     -1.20200000      9.16100000
H      0.68400000     -0.87400000      7.68500000
O    -13.56500000      9.51100000      4.10800000
H    -13.45200000     10.42900000      3.86300000
H    -14.32300000      9.22000000      3.60100000
O     -3.16600000     -7.48200000      6.24600000
H     -2.92800000     -6.85600000      6.92900000
H     -2.47800000     -7.39100000      5.58700000
O      1.66100000     -3.08900000    -14.20800000
H      1.08400000     -3.52600000    -14.83400000
H      2.21300000     -3.79000000    -13.86200000
O     -5.06500000      7.67800000      6.03100000
H     -5.74200000      7.26100000      6.56400000
H     -4.25400000      7.53300000      6.51800000
O    -11.44100000     -9.27300000     -1.65800000
H    -10.78200000     -9.14200000     -0.97600000
H    -10.96000000     -9.68100000     -2.37900000
O     -1.57300000     15.25000000     -1.61100000
H     -2.19300000     15.29300000     -0.88300000
H     -0.72000000     15.13200000     -1.19200000
O    -10.61100000      6.00400000      4.78800000
H    -10.66300000      6.32000000      3.88600000
H    -11.45000000      6.25000000      5.17700000
O     10.67000000     -0.64300000      3.53200000
H     11.58800000     -0.91300000      3.49700000
H     10.65100000      0.05500000      4.18600000
O     12.38400000     -6.17100000      9.38400000
H     12.15500000     -5.25400000      9.23400000
H     12.74300000     -6.18700000     10.27200000
O      3.62500000     11.55400000     12.83400000
H      2.85800000     11.17400000     13.26300000
H      3.53600000     11.29900000     11.91600000
O      8.93100000     -5.31000000     -3.74800000
H      9.58500000     -6.00500000     -3.67300000
H      8.13500000     -5.76000000     -4.03000000
O      3.62700000      5.65900000     -9.23400000
H      4.57500000      5.54100000     -9.29100000
H      3.50100000      6.21800000     -8.46700000
O     -3.85500000     -4.90600000     11.97600000
H     -2.98800000     -4.97200000     11.57600000
H     -4.46500000     -5.05500000     11.25300000
O     -9.37500000     11.32900000     -9.14200000
H    -10.27100000     11.56700000     -9.37900000
H     -8.88900000     11.37800000     -9.96400000
O     -8.02800000     -3.22400000      5.34000000
H     -7.74200000     -2.35400000      5.06100000
H     -8.02800000     -3.18100000      6.29600000
O     -4.96500000      3.28400000      7.34000000
H     -5.02900000      3.27900000      6.38500000
H     -5.85900000      3.45400000      7.63900000
O    -15.26300000      7.47700000     -7.60700000
H    -16.05000000      6.93900000     -7.69300000
H    -14.56900000      6.95100000     -8.00700000
O      4.08200000     -0.42800000     -3.80800000
H      3.21500000     -0.74900000     -3.56000000
H      3.98200000     -0.14400000     -4.71600000
O      4.97100000     -2.91000000     -6.75800000
H      4.62400000     -2.02500000     -6.64600000
H      4.99600000     -3.27100000     -5.87200000
O    -16.92200000      2.35500000      5.33000000
H    -17.42100000      3.01800000      4.85400000
H    -17.35100000      2.30000000      6.18400000
O      3.71200000    -12.10200000      0.95700000
H      4.39500000    -12.72800000      1.19400000
H      4.16500000    -11.43800000      0.43700000
O     -0.18400000    -11.50600000     11.10700000
H      0.02000000    -10.59400000     10.90200000
H     -0.48200000    -11.48700000     12.01600000
O      2.31200000     -4.19400000     -9.61800000
H      1.99500000     -4.54800000     -8.78800000
H      3.22700000     -4.46900000     -9.66200000
O     -6.67500000      7.23000000    -11.19500000
H     -5.99500000      6.60800000    -10.93500000
H     -6.43900000      8.04300000    -10.74900000
O      9.10900000      8.72000000     10.06800000
H      8.19900000      8.89700000     10.30800000
H      9.58000000      8.72000000     10.90100000
O    -16.89000000     -2.02300000      4.74100000
H    -17.57500000     -2.56600000      5.13100000
H    -16.09500000     -2.26300000      5.21600000
O      4.08900000      3.75300000      0.84000000
H      3.93100000      4.68300000      1.00100000
H      3.68700000      3.58500000     -0.01200000
O    -12.80800000      6.97100000     -5.24900000
H    -12.32300000      7.33200000     -4.50700000
H    -13.40400000      7.67400000     -5.51000000
O      5.81500000     -8.51400000     -7.91100000
H      6.14600000     -9.40200000     -7.77400000
H      6.59800000     -7.98900000     -8.07100000
O     -5.65500000    -11.26700000     -3.86800000
H     -5.03600000    -11.57700000     -3.20700000
H     -5.83000000    -12.03500000     -4.41100000
O     15.58500000      1.73200000     -0.01400000
H     14.65100000      1.93800000     -0.05600000
H     15.61800000      0.84400000      0.34200000
O     10.51500000      0.83800000      5.92100000
H      9.75300000      1.41000000      6.00500000
H     11.13600000      1.17000000      6.56900000
O     10.35500000    -13.12900000     -5.01900000
H     10.60400000    -12.76300000     -5.86800000
H      9.90900000    -12.41100000     -4.57000000
O     -7.44100000     -9.52200000     12.74400000
H     -7.30100000     -8.59400000     12.93200000
H     -8.39300000     -9.61900000     12.71200000
O      3.20800000     -2.71600000      5.93300000
H      4.14300000     -2.70100000      5.72900000
H      2.89300000     -3.53500000      5.55100000
O      4.71800000     16.62000000     -3.13700000
H      4.35100000     16.61100000     -4.02100000
H      4.91600000     17.54200000     -2.97000000
O     -8.77100000    -11.29100000      8.72700000
H     -9.23600000    -11.70800000      9.45300000
H     -8.10900000    -11.93300000      8.46800000
O      1.75800000    -16.72000000      0.74100000
H      1.87000000    -15.77000000      0.72200000
H      0.81000000    -16.84900000      0.77400000
O      8.65200000     -3.71700000      3.66100000
H      8.46800000     -3.09600000      4.36600000
H      9.47600000     -3.41200000      3.28300000
O     -2.66200000    -14.75500000     -0.43700000
H     -2.45400000    -14.51300000      0.46500000
H     -2.94900000    -15.66600000     -0.38100000
O     -5.24700000     -7.57300000      4.31100000
H     -4.77500000     -8.18900000      3.75000000
H     -4.59900000     -7.29300000      4.95700000
O      7.65900000      9.94500000    -10.04600000
H      8.40800000     10.29900000     -9.56700000
H      6.89500000     10.26400000     -9.56600000
O     -8.41600000      4.13100000     -4.28700000
H     -8.15700000      4.71500000     -3.57500000
H     -9.13200000      3.61100000     -3.92200000
O     11.66600000     -5.79600000      4.04000000
H     11.95300000     -6.11200000      3.18300000
H     11.84300000     -4.85500000      4.02000000
O     -8.90200000     -5.12700000     -7.50700000
H     -9.28600000     -4.45200000     -6.94600000
H     -9.59200000     -5.33700000     -8.13600000
O     14.36300000      9.54200000      4.00500000
H     14.89300000     10.33400000      3.91100000
H     13.48600000      9.86500000      4.21300000
O      9.52200000     -3.12200000     -8.21000000
H      9.61600000     -2.46400000     -8.89800000
H      8.57600000     -3.19600000     -8.07800000
O      9.67600000      6.00800000      5.69900000
H      9.83500000      5.12800000      6.04100000
H      9.29900000      5.86400000      4.83100000
O      7.61200000     -6.77300000     -9.32800000
H      8.56500000     -6.85200000     -9.36500000
H      7.36500000     -6.43600000    -10.18900000
O      5.99800000      8.57000000      2.66600000
H      6.36100000      7.72000000      2.41600000
H      6.54000000      9.20800000      2.20200000
O    -13.52200000      3.56200000      9.05300000
H    -12.67000000      3.92300000      9.30000000
H    -13.56700000      2.72200000      9.51100000
O     10.18400000      1.95300000     -3.46500000
H     10.49900000      2.84000000     -3.63900000
H     10.97800000      1.44200000     -3.31400000
O      4.91200000     -3.43200000     -3.83400000
H      5.38800000     -2.75100000     -3.35900000
H      5.38900000     -4.23900000     -3.64100000
O      2.08600000      8.89800000      8.08100000
H      1.61500000      8.06700000      8.03700000
H      1.46300000      9.54500000      7.75000000
O     -5.85900000      8.78400000     -6.69300000
H     -5.38200000      8.54500000     -5.89800000
H     -5.18000000      8.87300000     -7.36200000
O      9.80300000      4.69400000      9.79200000
H      9.19100000      5.21100000      9.26800000
H      9.30600000      3.91600000     10.04300000
O      0.75500000    -15.70600000      3.20300000
H      0.82000000    -16.36500000      3.89400000
H      1.66200000    -15.53100000      2.95300000
O      4.91300000      3.40900000    -13.41200000
H      4.70800000      2.98700000    -14.24700000
H      4.35800000      2.96000000    -12.77400000
O     -4.57900000      0.08600000     -9.52500000
H     -5.06600000      0.64600000     -8.92100000
H     -4.41100000     -0.71500000     -9.02800000
O      4.52600000      7.39200000     13.60200000
H      4.13900000      7.59100000     12.75000000
H      4.69000000      8.24800000     13.99700000
O     -2.34400000      4.94500000     -1.72200000
H     -2.11900000      5.86600000     -1.58900000
H     -3.27000000      4.95700000     -1.96500000
O     -4.31300000     16.70300000     -2.29500000
H     -3.58500000     16.25000000     -2.71900000
H     -5.03400000     16.63600000     -2.92100000
O    -13.20100000     12.10400000      3.25200000
H    -12.31000000     12.45200000      3.26100000
H    -13.47500000     12.16800000      2.33700000
O      0.02800000      6.47400000     11.64000000
H      0.03000000      5.84300000     10.92000000
H      0.79100000      7.02700000     11.47500000
O     -2.19200000     -6.75000000      1.55700000
H     -2.62900000     -6.64100000      0.71200000
H     -2.65700000     -6.15600000      2.14600000
O      0.97700000    -15.31800000     -5.38700000
H      1.49100000    -15.98600000     -5.84000000
H      0.47100000    -15.80600000     -4.73700000
O     10.51800000      8.01100000      3.26000000
H     10.09500000      7.88900000      2.41000000
H      9.86600000      8.47200000      3.78800000
O     11.71200000     -2.33800000     -6.64300000
H     11.60900000     -2.58000000     -5.72300000
H     11.01000000     -2.80700000     -7.09400000
O     -5.60000000      7.70700000      2.96300000
H     -5.24300000      7.65700000      3.85000000
H     -5.97700000      8.58500000      2.90600000
O      4.48000000      0.22100000    -10.40300000
H      4.05200000      0.28400000    -11.25600000
H      3.84700000     -0.23900000     -9.85100000
O     -1.48700000      3.79200000    -10.77100000
H     -1.18500000      3.07100000    -10.21900000
H     -2.27700000      3.45500000    -11.19400000
O      7.22600000      1.40600000      0.14500000
H      7.12800000      0.59500000      0.64500000
H      6.42100000      1.47100000     -0.36700000
O     14.50400000      3.83700000     -7.66400000
H     13.82300000      4.47900000     -7.46700000
H     14.22700000      3.04400000     -7.20500000
O      1.57000000    -10.39000000     -1.00800000
H      2.02000000     -9.54600000     -1.04900000
H      1.63200000    -10.65000000     -0.08900000
O      2.36500000      0.34700000      6.25100000
H      2.21700000      1.00600000      6.92900000
H      2.78900000     -0.37800000      6.70900000
O    -15.41100000      5.60200000      5.47400000
H    -16.24800000      5.56100000      5.93600000
H    -14.92200000      4.84500000      5.79600000
O     -8.86900000      2.73700000     -8.82800000
H     -8.83800000      3.60700000     -8.42900000
H     -9.17000000      2.89500000     -9.72300000
O    -10.92100000     11.53100000      7.36900000
H    -10.27900000     12.05500000      7.84800000
H    -11.75100000     11.98800000      7.50300000
O     -3.16400000    -16.90000000     -5.78500000
H     -2.42500000    -17.38700000     -6.14900000
H     -2.78800000    -16.39900000     -5.06100000
O     -2.18400000      4.56700000     -5.55100000
H     -2.63000000      5.38300000     -5.77600000
H     -2.83900000      4.06000000     -5.07100000
O      6.49700000     -0.51000000      7.35000000
H      7.12600000     -0.91900000      7.94400000
H      5.67200000     -0.51400000      7.83600000
O     -9.61200000     13.10200000     -3.67600000
H     -9.91000000     12.61500000     -4.44400000
H     -9.44000000     13.98400000     -4.00400000
O      0.37800000      7.22100000     -4.35200000
H      0.73600000      6.83300000     -3.55400000
H      0.96600000      7.95000000     -4.54900000
O     -4.50500000    -17.49500000      4.07200000
H     -3.55800000    -17.50200000      3.93400000
H     -4.68900000    -16.62300000      4.42300000
O     -0.67500000      8.55400000     -7.97100000
H     -0.03300000      8.58900000     -7.26200000
H     -0.15600000      8.66200000     -8.76800000
O     -4.52300000     -2.16900000     -8.06300000
H     -4.99600000     -2.85400000     -7.59000000
H     -3.62500000     -2.23000000     -7.73700000
O    -12.93700000      2.15700000     -4.22400000
H    -13.34400000      1.69900000     -3.48900000
H    -13.21300000      3.06700000     -4.12200000
O      0.05900000     11.30300000      7.50700000
H      0.74000000     11.08900000      6.86800000
H     -0.62600000     11.73100000      6.99200000
O    -16.56000000      5.68800000      1.84100000
H    -16.73700000      5.94600000      2.74600000
H    -17.42300000      5.64600000      1.43000000
O      2.17200000     12.45800000      2.75300000
H      2.31500000     11.65200000      3.24900000
H      2.33800000     12.21300000      1.84300000
O     -1.72200000      2.78100000    -13.76700000
H     -1.76200000      2.12300000    -13.07300000
H     -0.79100000      2.84500000    -13.98300000
O    -11.44400000     -1.71200000      7.77700000
H    -11.28300000     -1.56800000      6.84500000
H    -11.95500000     -2.52100000      7.80900000
O      4.30700000     -0.56300000      9.17200000
H      4.82300000     -1.21000000      9.65400000
H      3.39800000     -0.81200000      9.33500000
O      4.78000000      2.03100000     12.43000000
H      5.03300000      2.24700000     11.53300000
H      4.03600000      2.60500000     12.61400000
O    -11.38800000      0.99200000      8.41700000
H    -11.73900000      0.18400000      8.04400000
H    -10.82400000      0.70100000      9.13400000
O     13.42200000      3.96800000     -3.64500000
H     13.35400000      3.11300000     -3.22100000
H     14.33800000      4.22200000     -3.52600000
O      3.81500000    -10.15600000      7.69500000
H      2.91100000    -10.16600000      7.38100000
H      4.27600000     -9.58800000      7.07900000
O     -2.72800000      6.60000000     -8.90700000
H     -1.96200000      7.17400000     -8.88300000
H     -2.84600000      6.39800000     -9.83500000
O    -13.38400000     -8.79600000     -7.32800000
H    -13.76700000     -8.08400000     -7.84100000
H    -12.44800000     -8.59800000     -7.30500000
O     -9.81200000     10.05600000      2.79600000
H    -10.69700000      9.77800000      3.03500000
H     -9.34100000     10.09400000      3.62900000
O     -1.65200000     -3.40200000      6.54200000
H     -2.43900000     -3.61900000      6.04300000
H     -1.09900000     -2.92500000      5.92300000
O     -9.85800000      0.68400000     -6.97800000
H     -9.75800000      1.34500000     -7.66200000
H     -9.70000000     -0.14800000     -7.42400000
O      3.00400000    -12.58100000     -2.33700000
H      2.46100000    -11.79300000     -2.30400000
H      2.64500000    -13.14800000     -1.65500000
O     10.02800000     -2.39200000    -12.87500000
H      9.77000000     -1.60100000    -13.34800000
H      9.69500000     -3.11200000    -13.41200000
O      5.02400000     16.32500000      0.05600000
H      5.87400000     16.16300000      0.46600000
H      5.15100000     17.12700000     -0.45100000
O    -13.92900000     10.49400000     -2.24600000
H    -13.36000000     10.03700000     -1.62600000
H    -13.59500000     10.24200000     -3.10700000
O     -6.51800000     -8.46600000      0.95600000
H     -6.23400000     -7.88500000      0.25000000
H     -5.73800000     -8.58100000      1.50000000
O    -11.13500000    -10.27500000      6.86300000
H    -10.59300000    -10.78200000      7.46800000
H    -11.62400000    -10.93400000      6.37000000
O      6.44000000     13.27200000     11.23400000
H      5.87400000     13.07200000     10.48800000
H      6.05300000     14.05600000     11.62300000
O     -1.57700000      8.52900000      9.62500000
H     -1.50200000      9.07200000     10.41000000
H     -0.75700000      8.03600000      9.59600000
O      2.71900000     11.64100000    -12.46200000
H      3.14600000     10.81800000    -12.69800000
H      2.59300000     12.09400000    -13.29700000
O     -3.17700000      7.02300000      7.64900000
H     -2.61000000      6.51100000      7.07200000
H     -2.64300000      7.18400000      8.42700000
O      2.36600000    -10.89000000      3.19500000
H      3.12200000    -11.32200000      2.79700000
H      2.58900000     -9.96000000      3.18600000
O    -13.00800000    -12.17900000     -1.46900000
H    -13.86600000    -12.37200000     -1.84700000
H    -12.90000000    -11.23600000     -1.59000000
O      0.99800000     12.14300000    -10.20200000
H      1.13800000     11.74200000     -9.34400000
H      1.38900000     11.52700000    -10.82100000
O     -4.97800000    -11.81400000     -8.99600000
H     -5.03700000    -12.50800000     -8.34000000
H     -5.75000000    -11.27000000     -8.83900000
O    -10.58400000     -8.09500000     -6.04900000
H    -10.69100000     -7.58000000     -5.25000000
H    -10.78600000     -8.99200000     -5.78500000
O      3.26200000    -11.13100000    -10.84300000
H      3.20000000    -10.33400000    -10.31600000
H      4.07600000    -11.03000000    -11.33600000
O     11.15400000    -12.30400000     -1.36100000
H     10.78200000    -11.91400000     -2.15200000
H     10.51900000    -12.97200000     -1.10200000
O     12.23600000     -8.19000000      5.73900000
H     12.18100000     -7.30600000      5.37500000
H     11.81500000     -8.74500000      5.08300000
O      2.64900000     -1.57100000     -9.36400000
H      2.14100000     -1.45300000    -10.16700000
H      2.69600000     -2.52000000     -9.24900000
O    -10.76700000      7.83000000      7.57000000
H    -11.70600000      7.84700000      7.38200000
H    -10.40000000      7.24900000      6.90300000
O      6.98100000     14.71800000     -2.71500000
H      7.81700000     15.15100000     -2.89000000
H      6.32000000     15.34600000     -3.00600000
O     -3.95100000      2.64900000    -10.88400000
H     -4.03200000      2.59600000     -9.93100000
H     -3.74400000      1.75500000    -11.15700000
O     -0.57700000      0.69700000     15.20700000
H     -0.68100000     -0.10700000     15.71600000
H      0.25300000      1.06700000     15.51000000
O     -2.38900000      1.45800000     -6.43300000
H     -3.09800000      1.77200000     -6.99400000
H     -2.32800000      2.11100000     -5.73600000
O      3.49900000     -5.18500000      0.62200000
H      3.49900000     -4.93400000      1.54500000
H      4.10000000     -4.56700000      0.20600000
O      5.07900000      7.74400000     -4.76300000
H      4.72800000      7.39500000     -5.58300000
H      5.97900000      7.42000000     -4.73100000
O     -9.68400000    -14.22700000      0.76200000
H     -9.71100000    -14.30400000      1.71600000
H     -9.11400000    -13.47500000      0.59800000
O      5.48500000    -11.45700000      5.79100000
H      4.88700000    -12.20100000      5.71500000
H      5.24800000    -11.04300000      6.62000000
O     -5.24200000     -3.22300000      1.12900000
H     -4.44600000     -3.68100000      1.39800000
H     -5.95200000     -3.82400000      1.35400000
O     12.37100000     -9.80500000      3.44700000
H     12.82100000     -9.13100000      2.93800000
H     12.12800000    -10.47000000      2.80300000
O      5.42600000     12.51400000      1.72600000
H      4.81000000     11.93500000      1.27500000
H      6.19900000     11.97000000      1.87700000
O     -9.27600000      7.93600000     -5.25600000
H     -9.55700000      7.32400000     -5.93600000
H     -9.34800000      8.79800000     -5.66400000
O      3.47800000      9.46700000      3.63200000
H      4.31100000      9.51900000      3.16300000
H      3.31500000      8.52900000      3.72700000
O      8.94400000      0.37700000    -13.60600000
H      8.41900000      0.57400000    -14.38100000
H      8.30100000      0.17100000    -12.92700000
O     17.63700000     -2.89700000     -3.34800000
H     17.99100000     -3.78300000     -3.26200000
H     17.47900000     -2.61400000     -2.44800000
O     13.65400000     -4.56800000     -7.38200000
H     13.42400000     -4.25400000     -6.50800000
H     14.56200000     -4.86100000     -7.30000000
O    -10.44800000      7.84500000    -10.25300000
H     -9.62500000      7.84400000     -9.76300000
H    -11.02800000      8.41300000     -9.74500000
O      1.77000000    -13.14500000    -11.72500000
H      1.02600000    -13.03500000    -11.13400000
H      2.36800000    -12.43500000    -11.49300000
O     -6.37600000      1.53100000     -7.78400000
H     -7.03000000      1.61600000     -8.47800000
H     -6.58200000      2.23800000     -7.17200000
O      0.41800000     -4.54700000    -16.32600000
H     -0.33500000     -5.12300000    -16.45900000
H      1.17800000     -5.10500000    -16.49400000
O     -3.04800000     -3.10600000     17.60500000
H     -3.22200000     -3.72500000     18.31400000
H     -3.62400000     -3.38800000     16.89500000
O      1.07700000     14.88500000    -10.87300000
H      1.15000000     15.22100000     -9.97900000
H      1.04800000     13.93400000    -10.76900000
O      6.38100000      7.18200000     -0.68600000
H      6.65900000      7.13000000      0.22900000
H      5.42500000      7.15300000     -0.64800000
O     -7.55000000     -9.84900000      4.39600000
H     -7.91600000    -10.13100000      3.55700000
H     -6.89900000     -9.18700000      4.16300000
O      6.72300000      4.71800000     11.15000000
H      7.13200000      4.01300000     10.64800000
H      6.72200000      4.39900000     12.05300000
O     -3.76400000    -10.12400000      6.64500000
H     -3.61900000     -9.21800000      6.37100000
H     -2.98400000    -10.59200000      6.34600000
O      0.29700000     -4.47400000     -4.65200000
H      0.88600000     -3.84900000     -5.07400000
H     -0.44100000     -3.94400000     -4.35100000
O     -4.59600000      8.35800000     10.23400000
H     -3.80900000      8.49700000      9.70700000
H     -4.32700000      7.73100000     10.90500000
O     16.93000000      4.08600000     -0.51500000
H     16.55300000      3.20600000     -0.52300000
H     16.45900000      4.55400000     -1.20400000
O    -10.67200000     -8.31600000    -12.48900000
H     -9.73800000     -8.10300000    -12.48700000
H    -10.98900000     -7.99600000    -13.33400000
O     -1.26200000     -0.33000000     11.17000000
H     -1.00900000     -0.67700000     12.02600000
H     -1.36800000     -1.10500000     10.61900000
O     -2.63200000     -5.89300000    -10.21700000
H     -2.33800000     -6.22200000    -11.06600000
H     -2.22400000     -6.47800000     -9.57900000
O      5.92600000     12.42800000      5.71800000
H      5.04500000     12.72500000      5.94800000
H      5.82800000     12.04200000      4.84700000
O     -9.12800000      0.59300000     10.38500000
H     -9.02000000     -0.22400000     10.87100000
H     -8.57700000      0.48600000      9.60900000
O     12.25300000      7.26700000     -9.74000000
H     11.98800000      6.59000000     -9.11700000
H     13.10700000      7.56200000     -9.42500000
O      2.04800000     -5.75700000     -2.63000000
H      1.71400000     -5.32600000     -3.41600000
H      1.26900000     -5.92700000     -2.10100000
O      6.52900000      2.65900000     -9.20300000
H      7.34400000      2.16000000     -9.15500000
H      5.95700000      2.13000000     -9.75900000
O     -6.53900000     -1.38900000     15.99200000
H     -6.13800000     -0.74800000     15.40500000
H     -6.79900000     -2.11000000     15.41900000
O     10.84200000      4.86300000     -3.86700000
H     11.75700000      4.61300000     -3.99200000
H     10.77400000      5.06100000     -2.93300000
O     -5.49700000     12.30800000     -9.78200000
H     -5.63300000     12.93300000    -10.49400000
H     -4.67600000     12.58200000     -9.37500000
O      4.33000000     -6.73600000    -11.28700000
H      3.83100000     -7.11300000    -10.56200000
H      4.18000000     -5.79300000    -11.21700000
O     16.37900000     -0.74800000      6.32300000
H     17.18800000     -1.24400000      6.19200000
H     16.67200000      0.10900000      6.63100000
O      1.48500000      3.04900000     -7.24500000
H      1.62400000      3.98100000     -7.40800000
H      2.35400000      2.65700000     -7.34000000
O      2.56600000      3.69600000     12.45400000
H      1.90000000      4.01400000     13.06400000
H      2.10700000      3.05600000     11.91100000
O     -5.34000000     15.48500000      8.74000000
H     -5.28800000     14.62000000      8.33200000
H     -4.44200000     15.81500000      8.71500000
O     -1.35000000      6.59300000     15.82000000
H     -2.28900000      6.61700000     15.63600000
H     -1.28500000      6.76600000     16.75900000
O     -7.87100000      4.65100000    -15.57500000
H     -6.94500000      4.57200000    -15.34500000
H     -8.26900000      3.84400000    -15.24800000
O    -13.08500000      6.57700000     11.63800000
H    -12.41300000      5.90100000     11.54800000
H    -12.93500000      7.16400000     10.89700000
O    -10.28300000     -0.85600000      4.71300000
H     -9.33300000     -0.94700000      4.64200000
H    -10.50700000     -0.18000000      4.07400000
O    -13.41800000      1.95100000    -13.07300000
H    -12.86100000      1.71200000    -12.33100000
H    -14.30900000      1.90400000    -12.72800000
O     -7.46800000     -6.59200000      3.05000000
H     -6.56400000     -6.84300000      3.24300000
H     -7.62300000     -6.91900000      2.16400000
O    -14.67300000     -8.80200000     -4.48100000
H    -15.60100000     -8.62500000     -4.63100000
H    -14.31600000     -8.96700000     -5.35400000
O      0.98700000     -0.78100000    -18.79100000
H      1.11900000     -0.44800000    -17.90300000
H      0.45100000     -1.56500000    -18.67500000
O    -10.07300000    -10.87100000     -7.82100000
H     -9.59500000    -11.19400000     -7.05700000
H    -10.96800000    -11.18800000     -7.69400000
O      9.10000000    -11.39200000     -3.49000000
H      8.72300000    -10.52400000     -3.63200000
H      8.79200000    -11.64700000     -2.62000000
O     12.49700000      1.74000000      3.09000000
H     13.17800000      1.13500000      2.79800000
H     12.91200000      2.60200000      3.05600000
O     -2.40400000     12.46300000      9.79900000
H     -2.68200000     12.12100000      8.95000000
H     -1.68100000     13.05600000      9.59400000
O     -0.32700000      3.86100000      5.16800000
H     -0.15400000      3.49200000      6.03400000
H     -1.15800000      3.46900000      4.90100000
O     -8.47500000      8.67000000     -8.47600000
H     -7.54200000      8.82600000     -8.32800000
H     -8.85300000      9.54400000     -8.56800000
O      8.24500000      2.36100000      7.00200000
H      7.88900000      3.24700000      7.07300000
H      8.54600000      2.15300000      7.88600000
O     -9.06300000     -4.99300000     13.87900000
H     -9.12300000     -5.94700000     13.83500000
H     -9.71000000     -4.74200000     14.53700000
O    -12.61100000     -6.88300000     -3.67900000
H    -12.07600000     -7.67100000     -3.58400000
H    -13.32200000     -7.14600000     -4.26400000
O     -8.58300000     15.63100000     -1.34100000
H     -8.43600000     14.78700000     -0.91500000
H     -8.24500000     15.51400000     -2.22800000
O     -6.21000000     -5.93800000     -2.83500000
H     -6.76100000     -6.05900000     -3.60900000
H     -6.25100000     -6.77800000     -2.37900000
O      1.40900000      0.35500000      3.55500000
H      1.49900000      0.57900000      4.48100000
H      2.07000000      0.89000000      3.11400000
O     -8.14900000      5.39800000     -7.83100000
H     -7.90300000      6.19500000     -8.30100000
H     -8.92900000      5.64500000     -7.33400000
O     17.01800000      4.37200000      2.36800000
H     16.96200000      4.49300000      1.42000000
H     16.11900000      4.18700000      2.63900000
O      3.33700000     -8.66000000     -9.65200000
H      2.74100000     -8.80800000     -8.91800000
H      4.18500000     -8.49100000     -9.24200000
O      7.40400000     -4.91400000    -11.40400000
H      6.81600000     -4.90300000    -12.15900000
H      8.14500000     -4.37100000    -11.67000000
O     -0.49600000    -12.84800000     -0.84600000
H     -1.26000000    -13.34300000     -1.14200000
H     -0.72700000    -11.93300000     -1.00700000
O      4.79300000      2.10200000     -5.84300000
H      4.42900000      2.71800000     -5.20800000
H      4.03200000      1.63000000     -6.18300000
O     -6.50900000     -9.27400000     -8.96200000
H     -7.13700000     -8.60900000     -8.68100000
H     -6.98300000     -9.79200000     -9.61200000
O     -7.96400000      0.73900000     -0.62700000
H     -7.21800000      0.14400000     -0.54900000
H     -8.38700000      0.48500000     -1.44800000
O      2.66200000     11.92700000      0.12100000
H      2.39900000     12.80400000     -0.16000000
H      2.05400000     11.34000000     -0.32800000
O     -7.69200000     -3.83600000      2.65300000
H     -8.09600000     -3.45600000      3.43300000
H     -7.49000000     -4.73800000      2.90300000
O     10.66300000     -1.72700000    -10.38500000
H     11.52900000     -1.35300000    -10.54300000
H     10.42300000     -2.13700000    -11.21600000
O    -10.08400000    -12.57100000     -1.76400000
H    -10.96100000    -12.19700000     -1.84100000
H    -10.16900000    -13.45800000     -2.11400000
O     -2.43600000    -15.71700000      8.81900000
H     -1.96700000    -14.88300000      8.80400000
H     -1.75200000    -16.37500000      8.93800000
O     -3.73900000      8.50400000     14.17300000
H     -3.63000000      8.10900000     13.30800000
H     -4.24800000      9.29800000     14.01100000
O     13.04700000     -8.83300000     -8.14900000
H     13.09700000     -9.42600000     -8.89900000
H     12.94600000     -7.96400000     -8.53800000
O    -15.39900000     -7.02900000      3.81900000
H    -15.55600000     -6.25600000      3.27600000
H    -15.32800000     -6.68400000      4.71000000
O      8.83800000      6.82700000      8.18700000
H      9.33900000      6.89400000      7.37400000
H      9.14400000      7.56300000      8.71700000
O      9.77700000     -5.25300000    -13.79400000
H      8.99000000     -5.78900000    -13.89500000
H     10.44800000     -5.71500000    -14.29700000
O     -0.73700000    -15.12800000     -8.64400000
H     -0.71100000    -14.82200000     -7.73800000
H     -0.13100000    -15.86900000     -8.66400000
O     10.01900000     -7.60600000    -11.38800000
H     10.02400000     -6.78200000    -10.90100000
H     10.92400000     -7.71700000    -11.68100000
O     10.42500000    -11.08000000     -6.96500000
H     11.20800000    -10.66200000     -7.32400000
H      9.77800000    -11.02000000     -7.66800000
O     11.08100000     -2.98300000      2.04000000
H     10.84200000     -2.08100000      2.25800000
H     10.66200000     -3.14400000      1.19500000
O     12.82500000    -11.40600000      5.74000000
H     12.40000000    -12.24800000      5.58000000
H     12.56200000    -10.86000000      4.99900000
O     -3.47900000      9.08700000    -14.73800000
H     -3.09000000      8.50100000    -15.38700000
H     -4.33500000      8.70300000    -14.55100000
O      1.14800000     -6.43300000      0.85600000
H      0.62900000     -5.85600000      1.41700000
H      1.94800000     -5.93900000      0.67700000
O      2.51600000      4.37600000      4.84900000
H      2.64600000      4.23400000      5.78700000
H      1.61300000      4.10200000      4.68800000
O      9.88100000     -3.79700000      9.71200000
H      9.13200000     -4.32900000      9.44100000
H      9.67500000     -2.91600000      9.39900000
O     -3.77300000    -12.71000000      2.84000000
H     -2.89200000    -13.06500000      2.72300000
H     -4.34800000    -13.47300000      2.78400000
O      3.87900000     -5.42500000      8.23300000
H      3.64800000     -6.05000000      8.92000000
H      3.44900000     -4.61100000      8.49600000
O     -6.15300000     -0.12200000     -5.43600000
H     -6.42300000      0.19400000     -6.29800000
H     -6.76200000      0.29500000     -4.82600000
O      0.06500000     -8.52800000      7.14900000
H      0.70000000     -9.22400000      6.98400000
H     -0.52800000     -8.56100000      6.39900000
O    -11.77600000      9.54700000     -8.46500000
H    -11.97200000     10.46900000     -8.63100000
H    -11.78200000      9.47000000     -7.51100000
O      7.95100000    -11.71300000     -0.93100000
H      7.02600000    -11.48400000     -0.84000000
H      8.35000000    -11.42900000     -0.10900000
O    -10.08000000    -10.71500000    -11.30800000
H     -9.78700000    -10.82500000    -10.40400000
H    -10.40900000     -9.81700000    -11.34500000
O      7.43700000     13.54700000      7.57600000
H      8.02400000     12.79200000      7.62300000
H      6.63500000     13.20300000      7.18300000
O      6.79400000     -1.47500000     -2.71400000
H      7.36900000     -1.16200000     -3.41300000
H      6.44900000     -0.67700000     -2.31300000
O      2.33500000     -3.50500000      8.96400000
H      1.71500000     -3.57300000      9.69000000
H      2.08700000     -2.69800000      8.51200000
O     -8.58300000     -3.39800000      7.97700000
H     -8.67700000     -4.31100000      8.24900000
H     -9.48100000     -3.07700000      7.89700000
O      0.29600000      2.52100000      7.56200000
H      0.04700000      3.27700000      8.09300000
H      1.16700000      2.28200000      7.88100000
O     -3.55300000     -4.90700000      3.00000000
H     -4.24900000     -4.85200000      3.65500000
H     -3.02300000     -4.12400000      3.14900000
O     -3.64800000     11.42900000     13.18100000
H     -3.13700000     11.95900000     13.79200000
H     -4.49000000     11.30200000     13.62000000
O      5.58700000      5.15400000     14.89500000
H      5.13500000      5.53100000     15.65000000
H      5.22300000      5.62000000     14.14200000
O      6.86900000      6.51400000    -12.94200000
H      7.07800000      5.65000000    -12.58600000
H      5.95800000      6.66300000    -12.69000000
O      3.43500000      3.36700000     -2.20400000
H      3.11900000      2.84000000     -2.93700000
H      4.38700000      3.35700000     -2.29400000
O     12.23900000      7.44200000     -3.00900000
H     11.29500000      7.28400000     -3.04400000
H     12.62600000      6.56700000     -2.97200000
O      7.78500000    -14.72300000      3.06500000
H      8.31100000    -14.86200000      2.27700000
H      7.59400000    -15.60500000      3.38400000
O     -5.89100000      7.70500000    -14.12700000
H     -6.23700000      7.67400000    -13.23600000
H     -6.61900000      7.41600000    -14.67700000
O      2.16000000      1.54600000     15.46100000
H      2.88800000      1.20300000     15.97900000
H      2.10700000      0.96200000     14.70500000
O      6.33700000     -8.27200000     12.92400000
H      5.84200000     -8.88800000     12.38300000
H      5.83200000     -7.46000000     12.88500000
O     -3.87100000      6.48100000     -6.48400000
H     -3.53700000      6.53800000     -7.37900000
H     -3.49400000      7.24000000     -6.03900000
O     -8.49800000      7.22600000    -14.80300000
H     -8.80700000      7.12500000    -13.90300000
H     -8.43500000      6.33100000    -15.13700000
O     -8.48500000     13.71700000      7.48800000
H     -7.71500000     13.79500000      6.92400000
H     -8.18700000     13.18900000      8.22800000
O     -5.92800000     -2.70100000     -4.23900000
H     -6.73000000     -2.79900000     -3.72600000
H     -6.08700000     -1.93400000     -4.78900000
O      7.45800000      3.68900000    -12.17900000
H      6.78500000      3.27000000    -12.71600000
H      7.33900000      3.31100000    -11.30800000
O     -0.38900000     14.23900000      3.32500000
H      0.44800000     13.81400000      3.13500000
H     -0.19600000     14.83400000      4.05000000
O      3.61700000      8.88500000      0.37600000
H      3.99200000      8.56500000     -0.44400000
H      3.06600000      9.62400000      0.11500000
O     -4.34800000      1.21000000     15.86500000
H     -3.86100000      1.99800000     16.10500000
H     -4.80300000      1.44600000     15.05700000
O    -11.71900000     -5.41500000     -8.36300000
H    -12.67400000     -5.47900000     -8.34000000
H    -11.48000000     -5.71100000     -9.24200000
O     -3.25500000      9.33500000     -7.61700000
H     -3.32400000      9.27800000     -8.57000000
H     -2.34100000      9.12100000     -7.43000000
O     -1.99800000      7.46900000     -1.11100000
H     -2.69200000      7.49900000     -0.45400000
H     -2.11000000      8.27600000     -1.61400000
O     -2.14700000     -2.56500000      3.67500000
H     -2.54800000     -1.71300000      3.50200000
H     -1.21100000     -2.37900000      3.75000000
O      6.78600000     -2.40500000     15.76200000
H      7.56400000     -1.92700000     16.04800000
H      6.61500000     -3.02900000     16.46800000
O    -15.43200000     -4.27300000      2.62600000
H    -15.88200000     -4.00100000      3.42500000
H    -14.82900000     -3.55500000      2.43400000
O     -5.51000000    -14.83800000      2.48600000
H     -6.03200000    -15.27000000      3.16100000
H     -5.59600000    -15.40300000      1.71800000
O    -14.58000000      0.60000000      6.31000000
H    -14.76300000     -0.33900000      6.30200000
H    -15.28000000      0.98500000      5.78300000
O     -4.93700000    -11.17900000      8.86000000
H     -4.31300000    -11.89000000      9.00700000
H     -4.57100000    -10.68800000      8.12400000
O      6.02500000     -4.37100000    -13.63200000
H      6.21500000     -4.06300000    -14.51900000
H      5.13500000     -4.71800000    -13.68400000
O      2.63300000      6.83000000     15.55900000
H      1.99500000      6.18900000     15.24700000
H      3.25300000      6.92400000     14.83600000
O     -2.46600000      6.18200000      3.74300000
H     -2.60300000      5.51400000      3.07100000
H     -2.17400000      6.95300000      3.25800000
O     11.28400000      5.34100000     -8.13200000
H     10.43400000      5.58600000     -8.49700000
H     11.14500000      4.46700000     -7.76600000
O     14.00600000     -5.35000000     -2.08100000
H     13.93500000     -6.28700000     -2.26100000
H     14.77600000     -5.27200000     -1.51800000
O      3.60600000    -15.13100000      3.70700000
H      3.71900000    -14.92200000      4.63400000
H      3.82500000    -14.31900000      3.25000000
O     -9.50400000    -10.44400000     -3.46100000
H     -9.68600000    -10.88700000     -4.29000000
H     -9.27200000    -11.14900000     -2.85800000
O      5.67200000     10.51000000    -12.44100000
H      6.43600000     10.03800000    -12.10800000
H      5.17200000     10.73800000    -11.65800000
O      8.51600000    -14.50700000     -1.74700000
H      7.81800000    -15.00100000     -2.17800000
H      8.19200000    -13.60700000     -1.72100000
O     -3.24400000     15.02700000     10.69300000
H     -2.43000000     15.02000000     10.19100000
H     -3.67600000     14.20500000     10.46100000
O      8.99900000     10.17200000      5.01900000
H      8.96200000     10.79900000      4.29700000
H      8.08400000      9.94800000      5.18900000
O     -6.33300000     13.36100000     -0.03400000
H     -6.98300000     12.98100000      0.55800000
H     -6.21000000     12.69700000     -0.71200000
O      6.77900000      4.01300000      1.48100000
H      7.29700000      3.20800000      1.48600000
H      5.87800000      3.71700000      1.34800000
O     -1.85400000     12.54400000      6.00300000
H     -2.17400000     11.64300000      6.05700000
H     -2.63200000     13.06300000      5.80200000
O     12.84900000     -0.89800000      5.54100000
H     13.02900000     -1.67600000      6.06900000
H     11.98100000     -0.61200000      5.82600000
O      0.71600000      2.03100000     11.50000000
H     -0.08700000      2.38600000     11.88000000
H      0.53500000      1.09800000     11.38400000
O     -1.69500000     -0.42100000     -8.27300000
H     -1.81600000     -1.24600000     -7.80200000
H     -1.86200000      0.25600000     -7.61800000
O     -6.46400000     10.30700000     10.19300000
H     -5.69200000      9.75000000     10.08700000
H     -7.20400000      9.70300000     10.13700000
O      8.91800000      2.94800000     -1.22200000
H      8.34900000      2.43500000     -0.64900000
H      9.02400000      2.40400000     -2.00300000
O      6.61300000      6.99700000      9.79300000
H      7.29900000      7.05900000      9.12800000
H      6.91600000      6.30900000     10.38600000
O      5.49300000     -5.24000000      3.55400000
H      6.06800000     -5.13400000      2.79600000
H      5.72100000     -4.51100000      4.13100000
O      2.84600000      7.12200000     -6.84600000
H      1.93300000      6.87500000     -6.69800000
H      2.85400000      8.07500000     -6.75800000
O      0.07600000      3.21900000    -17.89300000
H     -0.07700000      3.27900000    -18.83600000
H     -0.61900000      3.74800000    -17.50300000
O     -2.70000000     14.94800000     -5.58800000
H     -2.42800000     15.47000000     -6.34300000
H     -3.65000000     14.87200000     -5.67900000
O    -12.35100000      8.62600000     -1.43300000
H    -12.72600000      7.80600000     -1.75400000
H    -11.44100000      8.41000000     -1.23100000
O    -13.95200000      0.34500000     -6.10300000
H    -13.71400000      0.80400000     -5.29700000
H    -14.73200000      0.80100000     -6.41700000
O      1.46800000      8.41400000    -10.26100000
H      1.14100000      7.51700000    -10.19800000
H      0.79600000      8.87900000    -10.76000000
O     -9.42700000     -8.33900000     -8.53800000
H     -9.37100000     -9.29400000     -8.54300000
H     -9.90300000     -8.13000000     -7.73500000
O     -0.72200000     -6.10200000     13.57300000
H     -0.84100000     -6.97800000     13.20700000
H     -1.51000000     -5.95100000     14.09600000
O      1.80000000     -8.00400000     -4.23500000
H      1.88600000     -7.33700000     -3.55400000
H      1.14000000     -7.65100000     -4.83300000
O      0.54800000     -9.55900000    -11.48000000
H      1.37400000     -9.42400000    -11.01700000
H      0.35000000    -10.48700000    -11.35200000
O     -8.44300000     -1.74400000     -8.21600000
H     -7.62500000     -1.70100000     -8.71200000
H     -8.32400000     -2.48400000     -7.62200000
O    -10.92600000      6.84500000     -3.20600000
H    -11.30300000      6.40900000     -3.97000000
H    -10.24300000      7.41100000     -3.56600000
O      4.00100000      7.38500000    -12.19600000
H      3.78800000      7.89900000    -12.97500000
H      4.25700000      8.03600000    -11.54300000
O     -7.36700000     -0.78700000      4.70500000
H     -6.62400000     -0.82600000      4.10200000
H     -7.23500000      0.02400000      5.19600000
O     -3.81500000    -12.98600000    -11.58200000
H     -4.15600000    -12.81700000    -10.70400000
H     -4.11500000    -13.87100000    -11.79000000
O     -1.15900000     -7.18700000    -12.21000000
H     -0.70700000     -7.91700000    -11.78700000
H     -1.78600000     -7.60400000    -12.80100000
O      3.00900000      1.76400000    -15.11900000
H      2.64000000      2.60600000    -14.85200000
H      3.60500000      1.98000000    -15.83600000
O    -10.81400000      5.95700000     -7.09800000
H    -10.98400000      5.02300000     -7.22100000
H    -11.63200000      6.30400000     -6.74200000
O     -6.70600000      7.08300000      8.43300000
H     -7.35200000      7.72000000      8.74000000
H     -5.90800000      7.30000000      8.91400000
O    -11.06400000      4.61200000      9.93300000
H    -10.97400000      4.67900000      8.98200000
H    -10.47500000      5.28300000     10.27700000
O     13.17300000     12.21100000     -1.98400000
H     13.01500000     11.50700000     -2.61300000
H     14.11400000     12.17500000     -1.81500000
O     -7.91800000     -6.05300000     11.06200000
H     -8.82900000     -6.01900000     11.35300000
H     -7.85800000     -6.86400000     10.55700000
O     -9.05300000      6.66500000    -12.35300000
H     -8.27300000      7.09000000    -11.99500000
H     -9.78500000      7.12000000    -11.93700000
O     13.54500000     -3.84900000     -4.64300000
H     14.02200000     -3.07400000     -4.34500000
H     13.38600000     -4.35400000     -3.84500000
O      6.27400000     -9.84100000      1.30600000
H      6.11900000     -9.59700000      0.39400000
H      5.89500000     -9.12300000      1.81400000
O     16.45300000     -5.83200000     -0.72200000
H     17.31400000     -5.42800000     -0.61600000
H     16.60700000     -6.76500000     -0.57300000
O      0.14100000     15.19600000     -5.32300000
H      0.62000000     14.36700000     -5.30400000
H     -0.76100000     14.95600000     -5.11500000
O     -3.18900000     -8.62500000    -12.80400000
H     -2.83800000     -9.51600000    -12.82600000
H     -3.50200000     -8.51300000    -11.90600000
O    -14.62200000      5.13600000     -9.47700000
H    -15.41700000      5.28500000     -9.98900000
H    -13.90700000      5.30800000    -10.09000000
O     -2.04400000    -11.77700000     -3.86900000
H     -1.17600000    -11.43300000     -4.08100000
H     -2.60300000    -11.00100000     -3.82200000
O     -0.19600000    -11.59900000      2.86900000
H     -0.61300000    -10.89700000      2.36900000
H      0.70900000    -11.31000000      2.97900000
O     10.87300000      9.55000000     -8.82200000
H     11.33800000      9.96900000     -8.09800000
H     11.40000000      8.77900000     -9.03100000
O      6.82800000     10.25800000     -0.97900000
H      6.59400000      9.33400000     -0.89200000
H      6.45300000     10.52200000     -1.81900000
O      1.73100000      9.93600000     14.72500000
H      2.26700000     10.15200000     15.48700000
H      1.74800000      8.98000000     14.68200000
O     14.19100000      4.50600000      2.56900000
H     13.32500000      4.80000000      2.28600000
H     14.12300000      4.44400000      3.52200000
O     -3.37800000     -0.73900000     -4.66200000
H     -4.30400000     -0.49700000     -4.64700000
H     -2.98500000     -0.14200000     -5.29900000
O      0.34400000      6.00200000     -9.50900000
H      0.45100000      6.05300000     -8.55900000
H     -0.15100000      5.19500000     -9.65100000
O      3.30500000     -1.41700000    -15.55000000
H      3.00100000     -2.07100000    -14.92100000
H      2.64700000     -0.72400000    -15.51300000
O     -9.62500000      1.86600000      6.40200000
H    -10.19600000      1.93400000      7.16700000
H    -10.12300000      2.27300000      5.69400000
O      7.66400000     10.64600000      1.59600000
H      7.84100000     10.61200000      0.65600000
H      8.34900000     11.21400000      1.94800000
O    -10.99900000     -5.74500000     -1.67400000
H    -11.61700000     -6.13800000     -2.29100000
H    -10.14700000     -6.09200000     -1.93600000
O     -6.94800000     11.65700000     -3.18500000
H     -7.72000000     12.12700000     -3.49900000
H     -7.24900000     10.75700000     -3.06200000
O    -14.52500000      4.18100000     -6.95900000
H    -13.65400000      3.98300000     -6.61500000
H    -14.37600000      4.39700000     -7.87900000
O     -4.50400000      5.04100000    -11.99500000
H     -5.00000000      4.91700000    -12.80400000
H     -4.29000000      4.15400000    -11.70700000
O      9.28000000      9.44600000     -4.88900000
H      8.95600000      9.74300000     -5.73900000
H      9.78200000     10.18800000     -4.55100000
O     -6.84500000     -0.00500000    -16.21000000
H     -7.07900000     -0.54500000    -15.45600000
H     -6.75300000      0.87900000    -15.85300000
O     -7.13400000     -3.48800000     11.52000000
H     -6.36100000     -3.45300000     10.95700000
H     -7.50900000     -4.35400000     11.35900000
O     -6.93800000      9.98100000      2.71300000
H     -7.87000000      9.87000000      2.52300000
H     -6.53500000     10.12600000      1.85700000
O    -10.39200000     -6.96300000     11.44600000
H    -10.06300000     -7.83200000     11.67300000
H    -11.09900000     -6.80400000     12.07100000
O     -4.04100000      6.42300000     15.82000000
H     -4.89900000      6.13400000     15.51000000
H     -3.82800000      7.17600000     15.26900000
O     -7.80800000      4.15900000     14.58300000
H     -7.48400000      3.26000000     14.63400000
H     -7.63500000      4.52600000     15.45000000
O      2.14600000     11.41500000     -7.92700000
H      2.91200000     11.41600000     -8.50100000
H      2.16900000     12.27000000     -7.49600000
O     15.00200000     -9.05300000      4.95000000
H     15.06600000     -8.85600000      4.01500000
H     14.07200000     -8.94800000      5.15300000
O     -2.43200000      7.46300000     -4.17600000
H     -2.44800000      7.49800000     -3.22000000
H     -1.50200000      7.42300000     -4.40000000
O     -9.83500000      7.94600000      0.41400000
H     -9.77000000      7.02800000      0.67500000
H     -9.71300000      8.43600000      1.22700000
O      4.18700000      9.20200000    -10.09000000
H      4.67300000      9.07900000     -9.27500000
H      3.31900000      8.84200000     -9.90800000
O     -0.13900000     -1.57200000     16.31000000
H      0.22400000     -2.42200000     16.05900000
H     -0.61400000     -1.74500000     17.12300000
O      0.84000000     17.74100000     -0.57800000
H      0.15600000     18.12000000     -0.02500000
H      0.49200000     17.80400000     -1.46700000
O     -2.00500000     -2.33500000    -10.29100000
H     -2.86100000     -2.71300000    -10.49500000
H     -2.19700000     -1.62200000     -9.68200000
O     11.95600000     10.95600000      3.91200000
H     11.17300000     11.50600000      3.92200000
H     11.64000000     10.09400000      3.64100000
O     14.33000000     -8.17600000     -2.91400000
H     15.08000000     -8.55900000     -3.36900000
H     13.58100000     -8.37900000     -3.47400000
O     -8.37700000     15.40800000     -4.39200000
H     -8.39900000     16.08900000     -5.06400000
H     -7.44500000     15.25100000     -4.24100000
O    -10.11300000      5.28300000      1.66800000
H     -9.19500000      5.22400000      1.93400000
H    -10.22200000      4.58100000      1.02700000
O      6.43600000      1.40500000      5.30900000
H      6.45100000      0.59400000      5.81700000
H      7.19200000      1.90000000      5.62600000
O     -7.18100000    -13.53100000      8.46200000
H     -6.26200000    -13.60700000      8.72100000
H     -7.15500000    -13.44400000      7.50900000
O     -8.20400000     11.48000000    -11.45900000
H     -8.43300000     12.17000000    -12.08100000
H     -7.78500000     10.80500000    -11.99300000
O      1.81900000    -13.22100000      8.24000000
H      2.28100000    -12.96000000      9.03600000
H      0.89500000    -13.23100000      8.49100000
O     14.16200000    -11.25500000     -0.78600000
H     14.89800000    -11.50100000     -1.34600000
H     13.42400000    -11.15900000     -1.38800000
O     12.25100000      7.28300000      7.71600000
H     12.23300000      6.72800000      6.93600000
H     11.92800000      8.13200000      7.41300000
O     -7.46200000     -0.73300000      8.45600000
H     -6.59300000     -0.78300000      8.85500000
H     -7.65600000     -1.63300000      8.19300000
O     13.35800000    -11.74600000     -3.34800000
H     12.48500000    -12.11200000     -3.49000000
H     13.68300000    -11.55400000     -4.22800000
O    -14.64300000      8.25900000      7.76400000
H    -13.95600000      7.98800000      7.15500000
H    -15.33500000      8.61100000      7.20300000
O    -16.63600000     -1.76700000     -4.32600000
H    -17.25200000     -2.49000000     -4.44700000
H    -17.19000000     -0.98900000     -4.25700000
O      8.49700000      1.84700000      9.83400000
H      9.04700000      1.89400000     10.61600000
H      7.81000000      1.22000000     10.06100000
O     -9.19800000    -12.21600000     -5.65600000
H     -9.56200000    -13.05800000     -5.92800000
H     -8.25600000    -12.37300000     -5.58800000
O     -1.46000000     -2.39200000      9.30100000
H     -0.97300000     -2.85900000      9.98000000
H     -1.37400000     -2.94300000      8.52300000
O     -5.65700000      5.15500000     12.84400000
H     -5.13200000      4.38700000     12.61600000
H     -6.42200000      4.79700000     13.29400000
O    -10.09500000     -5.96900000      4.60600000
H    -10.00800000     -6.33900000      5.48500000
H     -9.24200000     -6.11600000      4.19800000
O     -5.11600000     -1.56200000      9.64800000
H     -4.35500000     -1.14700000      9.24300000
H     -4.98900000     -1.42900000     10.58800000
O      9.61600000    -10.52400000    -11.50900000
H     10.47200000    -10.73000000    -11.88400000
H      9.60800000     -9.56900000    -11.44000000
O    -12.86800000     -1.56500000     -7.77000000
H    -12.02500000     -1.24400000     -8.09100000
H    -13.22400000     -0.83700000     -7.26100000
O     -3.00100000     -5.64300000     14.77300000
H     -3.41300000     -5.65900000     13.91000000
H     -3.57200000     -5.08500000     15.30100000
O      4.69000000      7.53600000      7.30900000
H      4.19600000      8.34200000      7.45500000
H      5.19700000      7.41600000      8.11200000
O     -8.58500000      8.81200000      9.43100000
H     -9.19700000      8.41500000      8.81200000
H     -9.14000000      9.31000000     10.03100000
O     -3.68000000     14.50200000      0.27900000
H     -3.49900000     14.48300000      1.21900000
H     -4.62500000     14.36200000      0.21400000
O     14.62600000     11.48300000      1.30700000
H     14.04800000     10.72400000      1.23400000
H     14.81200000     11.55300000      2.24400000
O      3.25900000     -6.53000000    -15.99000000
H      3.28200000     -6.80200000    -16.90700000
H      3.63200000     -7.27000000    -15.51100000
O     -0.34700000      4.17200000     -3.34100000
H     -0.93900000      4.34300000     -2.60800000
H     -0.89200000      4.28500000     -4.12000000
O     -1.43000000     -1.92900000    -14.41000000
H     -0.54800000     -1.92100000    -14.78300000
H     -1.36100000     -2.50200000    -13.64600000
O      5.13700000    -11.99500000      9.56200000
H      4.90100000    -11.14500000      9.19000000
H      4.44600000    -12.17800000     10.19900000
O     -2.90000000      4.36100000      1.06700000
H     -3.58600000      3.97100000      0.52500000
H     -2.19800000      4.57100000      0.45100000
O      7.76900000      5.79300000     -2.60600000
H      7.48100000      6.42900000     -1.95100000
H      8.50200000      5.33800000     -2.19100000
O      3.38300000     -5.42600000    -13.53000000
H      3.23600000     -5.78900000    -14.40300000
H      3.34200000     -6.18300000    -12.94600000
O     -1.70800000    -14.66800000      5.32400000
H     -1.80500000    -14.71200000      4.37300000
H     -2.58000000    -14.43800000      5.64400000
O      1.85400000    -14.02900000      0.38100000
H      1.03500000    -13.60000000      0.13300000
H      2.42800000    -13.31100000      0.64900000
O     -9.24400000     -2.03500000    -12.43700000
H     -8.66900000     -2.55400000    -11.87500000
H    -10.11800000     -2.39300000    -12.28000000
O     12.75900000     -6.54600000     -9.58000000
H     12.97100000     -5.98800000     -8.83100000
H     11.94000000     -6.18700000     -9.92100000
O      0.52000000     -3.97400000     15.14400000
H      1.02000000     -4.60800000     15.65700000
H      0.18300000     -4.47900000     14.40300000
O     13.73500000      0.68700000     -3.48500000
H     14.32700000     -0.05500000     -3.36100000
H     12.86300000      0.29400000     -3.51900000
O     -4.75600000     -8.67600000     14.28300000
H     -4.63300000     -8.90000000     13.36100000
H     -3.99400000     -9.05100000     14.72500000
O     -5.92500000      1.47200000    -13.78900000
H     -6.46100000      0.70300000    -13.59600000
H     -5.04100000      1.22300000    -13.51900000
O      6.75100000    -10.94900000     -6.98500000
H      7.41100000    -11.18500000     -7.63700000
H      6.41800000    -11.78800000     -6.66700000
O     11.70800000      0.79700000    -13.01800000
H     10.77300000      0.73800000    -13.21400000
H     12.02700000      1.50000000    -13.58500000
O     -3.66000000      3.84300000     16.68800000
H     -2.80500000      3.59200000     17.03600000
H     -3.62000000      4.79700000     16.61800000
O     -0.76600000    -16.31400000     -3.51900000
H     -1.03800000    -17.03500000     -2.95200000
H     -1.33800000    -15.58700000     -3.27200000
O    -11.65100000     -8.18500000      2.92100000
H    -12.18100000     -7.58000000      2.40200000
H    -10.89600000     -7.66500000      3.19700000
O     -2.76700000      4.13600000      8.69500000
H     -3.22800000      4.97400000      8.66300000
H     -3.42700000      3.49000000      8.44500000
O      8.60700000     15.80500000      0.60600000
H      7.95200000     16.16600000      1.20300000
H      8.12200000     15.18100000      0.06700000
O      4.36600000     -6.64000000     -6.48200000
H      4.78500000     -7.30000000     -7.03500000
H      5.02100000     -6.43700000     -5.81500000
O      5.02200000     -4.92600000     -9.03600000
H      5.53200000     -5.73300000     -8.96400000
H      5.23800000     -4.43500000     -8.24400000
O      5.49000000    -14.79400000     -9.74500000
H      5.21700000    -15.27100000    -10.52900000
H      4.67300000    -14.47400000     -9.36300000
O     -1.12900000     -9.42100000      1.56900000
H     -1.28000000     -9.83200000      0.71800000
H     -0.91100000     -8.51300000      1.36000000
O     -0.14000000    -11.05200000     -7.78800000
H     -0.79600000    -11.20500000     -8.46800000
H     -0.17800000    -11.83500000     -7.23800000
O      2.10800000     12.79700000     -2.98100000
H      3.04300000     13.00100000     -3.00000000
H      1.72700000     13.46500000     -2.41200000
O     -3.67800000     -5.87600000     -0.57600000
H     -4.44900000     -5.51000000     -0.14200000
H     -3.57700000     -5.34900000     -1.36900000
O      4.74000000     -6.31100000     -1.56300000
H      3.80700000     -6.20000000     -1.74200000
H      4.80100000     -6.32400000     -0.60800000
O     -3.42300000     -1.31800000     14.55500000
H     -3.34800000     -0.36500000     14.58800000
H     -3.16900000     -1.60800000     15.43100000
O      1.15100000     -9.11900000     11.30500000
H      0.76900000     -8.25300000     11.16500000
H      2.09600000     -8.97300000     11.27100000
O     -4.23400000     -9.09000000      2.26600000
H     -3.98000000    -10.01300000      2.24700000
H     -3.44700000     -8.61900000      1.99200000
O     -7.39200000     16.78000000      1.91300000
H     -6.82400000     17.50500000      1.65200000
H     -7.31000000     16.14400000      1.20200000
O      9.82900000     -3.11600000     -0.44100000
H      8.88100000     -3.11200000     -0.31100000
H      9.94800000     -3.47000000     -1.32300000
O      7.74300000      4.57100000      4.18800000
H      8.37300000      3.90900000      3.90600000
H      7.27500000      4.81200000      3.38800000
O      7.65200000     13.47000000     -0.45300000
H      7.47700000     13.66500000     -1.37300000
H      6.78600000     13.43700000     -0.04600000
O     12.56700000     -8.02200000     -5.12300000
H     12.58400000     -8.34200000     -6.02500000
H     12.74000000     -7.08300000     -5.19900000
O      5.68300000     -6.52300000     -4.22800000
H      5.42500000     -6.52800000     -3.30600000
H      5.97900000     -7.41700000     -4.39800000
O    -15.84900000      0.04000000      8.89400000
H    -15.66900000     -0.90000000      8.89700000
H    -15.41300000      0.36500000      8.10700000
O      0.34600000     -6.80400000      9.79700000
H      1.21700000     -7.17500000      9.93700000
H      0.10000000     -7.09500000      8.91900000
O     -8.25300000     -7.14900000    -12.10300000
H     -7.57900000     -7.79200000    -12.32100000
H     -7.94200000     -6.74100000    -11.29500000
O     -7.09100000     -1.13500000    -13.80300000
H     -7.83400000     -1.70600000    -13.61000000
H     -6.32100000     -1.66700000    -13.60000000
O      7.11700000     -0.36900000    -11.45000000
H      7.32800000     -1.11900000    -12.00600000
H      6.20500000     -0.50900000    -11.19400000
O     17.61200000     -2.31500000     -0.32100000
H     18.37600000     -1.93700000     -0.75600000
H     17.92500000     -3.14800000      0.03100000
O     -2.30300000     -5.52400000      7.96900000
H     -2.50600000     -5.30500000      8.87800000
H     -2.01900000     -4.69700000      7.58100000
O      0.25000000      5.80500000     -6.73700000
H     -0.41700000      5.11800000     -6.70700000
H      0.12800000      6.29200000     -5.92200000
O     10.86800000     -9.36900000     -0.85600000
H     11.11100000    -10.19700000     -0.44100000
H     10.63400000     -8.79500000     -0.12700000
O     10.11100000      7.16500000      0.50600000
H     10.13300000      7.75000000     -0.25200000
H     10.20700000      6.28800000      0.13600000
O      7.46500000     -0.17300000     12.11300000
H      6.57400000     -0.46800000     12.30200000
H      7.64700000      0.48500000     12.78400000
O     -6.13100000     10.31800000      5.79100000
H     -6.57200000     10.24800000      4.94400000
H     -5.65900000      9.49000000      5.88400000
O      5.63800000     -9.27900000    -11.85100000
H      5.58800000     -9.04100000    -12.77700000
H      5.24000000     -8.53900000    -11.39200000
O      8.70500000     -1.79000000      5.74900000
H      9.11200000     -2.00100000      6.58900000
H      8.93800000     -0.87500000      5.59200000
O      5.15100000     14.96700000      3.46000000
H      4.97900000     14.22500000      2.88100000
H      4.28700000     15.34200000      3.63200000
O     -1.63300000     11.53800000    -11.07600000
H     -2.35800000     12.14600000    -11.22200000
H     -1.02900000     12.01700000    -10.50900000
O     12.57700000      5.40500000      9.97500000
H     12.78100000      6.10500000      9.35500000
H     11.74400000      5.04700000      9.66800000
O    -12.95500000      8.55700000      9.71200000
H    -13.66000000      8.31300000      9.11300000
H    -12.16600000      8.55000000      9.16900000
O     -0.59900000     -7.11400000     -5.50000000
H     -0.67300000     -6.18200000     -5.29400000
H     -0.84100000     -7.17500000     -6.42400000
O     -0.17200000      9.84400000    -14.96300000
H     -0.55500000      9.71900000    -15.83100000
H     -0.30700000     10.77200000    -14.77300000
O     -8.41500000      3.54800000     10.19200000
H     -7.67000000      3.25900000     10.72000000
H     -9.01300000      2.80000000     10.19400000
O      1.20100000    -10.92400000      6.77600000
H      1.73200000    -11.64400000      7.11800000
H      0.46000000    -11.35500000      6.34900000
O     -1.52800000    -11.77300000      5.84400000
H     -1.05100000    -11.75100000      5.01400000
H     -1.29700000    -12.61800000      6.23000000
O      1.67200000     15.11400000      8.22500000
H      1.69200000     16.03100000      8.49900000
H      0.91100000     14.74600000      8.67400000
O    -12.65800000     -3.95400000      9.26600000
H    -13.14000000     -4.40500000      9.96000000
H    -12.21900000     -4.65600000      8.78500000
O      6.20100000      3.26200000     -3.08300000
H      6.80200000      2.88700000     -3.72700000
H      6.68600000      3.99400000     -2.70200000
O      3.07900000     -8.50100000      0.63300000
H      3.70900000     -8.36700000      1.34100000
H      2.36200000     -7.89900000      0.83400000
O     -1.72400000     12.71600000     -3.44600000
H     -2.50800000     13.10900000     -3.82800000
H     -1.60300000     13.18200000     -2.61800000
O      7.05500000    -16.22300000     -3.40700000
H      6.24700000    -16.72600000     -3.50500000
H      7.08300000    -15.66100000     -4.18100000
O    -10.77700000     12.82100000      4.72500000
H    -11.06400000     12.46300000      5.56500000
H    -10.51800000     13.72100000      4.92400000
O      2.46000000     -2.87900000     -5.09300000
H      2.66700000     -3.63700000     -5.63900000
H      3.18100000     -2.83200000     -4.46500000
O     12.20000000      1.73400000      7.95600000
H     13.04700000      1.87600000      7.53400000
H     11.99800000      2.57100000      8.37500000
O    -12.75900000     -2.49900000      4.80600000
H    -12.63900000     -3.34800000      4.38000000
H    -12.01400000     -1.97500000      4.51100000
O      0.20800000     -4.81300000      3.11900000
H     -0.26800000     -4.21100000      3.69000000
H      1.12900000     -4.58200000      3.24000000
O      3.53700000    -14.41100000     -4.46800000
H      2.70600000    -14.48600000     -4.93700000
H      3.41500000    -13.66100000     -3.88500000
O     -1.28800000     17.95400000      1.58600000
H     -2.15700000     17.73800000      1.25000000
H     -1.15700000     17.35000000      2.31700000
O     13.20900000     -7.09600000      2.15400000
H     14.01500000     -6.88900000      2.62700000
H     13.50200000     -7.58400000      1.38500000
O      2.52800000     -5.24200000      5.55100000
H      2.88900000     -5.61600000      6.35500000
H      2.55100000     -5.96200000      4.92000000
O      3.55300000      2.47300000      3.05500000
H      3.47500000      3.19000000      3.68400000
H      3.56700000      2.90500000      2.20100000
O     -6.14100000    -11.83700000     11.55300000
H     -5.97200000    -11.82900000     10.61000000
H     -6.59600000    -11.01200000     11.72100000
O      1.52700000      2.62800000     -4.32700000
H      0.90600000      3.12200000     -3.79100000
H      1.40200000      2.96800000     -5.21300000
O    -13.01000000     12.14400000      0.21600000
H    -13.39200000     11.57400000     -0.45200000
H    -12.10800000     12.27900000     -0.07200000
O     -4.07000000     -4.23400000     -2.90000000
H     -4.61000000     -3.46200000     -3.07100000
H     -4.61800000     -4.97300000     -3.16400000
O     -9.79800000    -11.88000000      4.14100000
H     -9.22100000    -11.12000000      4.21500000
H    -10.67600000    -11.50800000      4.06400000
O     -0.19300000      4.36900000     10.00200000
H     -1.10900000      4.31500000      9.73100000
H      0.03100000      3.47700000     10.26700000
O     14.51400000      4.42000000      5.19700000
H     14.53700000      3.73300000      5.86300000
H     14.72700000      5.22300000      5.67200000
O      4.21000000     -7.35900000     15.67800000
H      4.24200000     -8.31000000     15.78500000
H      5.00200000     -7.04300000     16.11300000
O     15.04800000     -1.02100000      3.78000000
H     15.78000000     -0.78300000      4.34900000
H     14.27400000     -0.94300000      4.33800000
O     -6.58300000    -13.48300000     -5.43700000
H     -5.87600000    -13.48800000     -6.08300000
H     -6.58400000    -14.37100000     -5.07800000
O      0.66700000     -1.74700000    -11.44200000
H      0.94000000     -2.22700000    -12.22300000
H      0.14100000     -2.37500000    -10.94600000
O    -11.88500000      3.58700000     -7.24100000
H    -11.24200000      3.00100000     -6.84300000
H    -12.10200000      3.17300000     -8.07600000
O    -11.77600000     -3.83400000     -5.55800000
H    -12.69100000     -3.85400000     -5.28000000
H    -11.81400000     -3.92700000     -6.51000000
O     -0.82100000      6.33300000      6.05000000
H     -1.55100000      6.42900000      5.43800000
H     -0.44400000      5.47900000      5.84100000
O      5.65500000     -3.03500000     10.12300000
H      6.23500000     -3.59900000     10.63500000
H      6.17500000     -2.78600000      9.36000000
O     13.55200000     -3.28900000      9.75000000
H     13.48900000     -3.40100000     10.69900000
H     14.29500000     -3.83600000      9.49400000
O      3.61700000     -7.33800000     10.19200000
H      3.76300000     -7.39400000     11.13600000
H      4.35800000     -7.80700000      9.80700000
O      0.63300000      4.94200000     14.06200000
H      0.10800000      5.38900000     14.72700000
H      0.68700000      5.56800000     13.34000000
O      7.58200000      0.62500000    -15.90000000
H      7.25200000      1.49200000    -16.13800000
H      8.22200000      0.41700000    -16.58000000
O      2.01600000     -6.43100000     -7.78200000
H      1.83600000     -7.34500000     -7.56500000
H      2.68500000     -6.16200000     -7.15200000
O      9.83300000     -2.93000000     -4.36000000
H      9.46400000     -3.79000000     -4.15800000
H      9.08500000     -2.41400000     -4.66300000
O     -8.16300000     -2.51100000     -2.80900000
H     -8.41300000     -1.59600000     -2.68200000
H     -8.42700000     -2.94600000     -1.99900000
O     -3.96700000      0.62300000      1.49300000
H     -3.92000000      0.98000000      2.37900000
H     -3.11400000      0.21100000      1.35400000
O     -1.60300000     -8.62500000     12.91700000
H     -2.50200000     -8.63800000     12.58700000
H     -1.67700000     -8.91300000     13.82700000
O      8.51000000    -11.04100000     -8.95600000
H      8.75900000    -10.66600000     -9.80100000
H      8.35000000    -11.96600000     -9.14300000
O     10.17600000      2.93100000     -6.75500000
H     10.63400000      2.14000000     -7.04000000
H      9.38900000      2.60700000     -6.31700000
O     -1.86600000    -10.17700000     -1.12000000
H     -1.91100000     -9.37200000     -1.63600000
H     -2.45600000    -10.78300000     -1.56800000
O      3.78400000      6.37800000      1.73400000
H      3.75400000      6.37300000      2.69000000
H      3.75600000      7.30600000      1.49800000
O    -12.77900000     -8.63300000      8.73900000
H    -13.46700000     -8.11600000      8.32200000
H    -12.24300000     -8.95000000      8.01200000
O      5.50100000      0.70000000      2.96300000
H      4.68900000      1.18200000      2.80900000
H      5.81100000      1.01700000      3.81200000
O     -5.56300000     -4.41800000      4.49600000
H     -5.61200000     -5.00600000      5.25000000
H     -6.27500000     -3.79300000      4.63200000
O      6.71200000     16.73400000      2.26800000
H      6.57800000     17.58500000      2.68700000
H      6.07400000     16.15800000      2.68900000
O    -11.43600000     -2.64500000      1.05500000
H    -11.70700000     -2.97000000      1.91400000
H    -11.89100000     -3.21100000      0.43100000
O      0.29200000     18.08000000     -5.22400000
H      0.37800000     17.13400000     -5.33700000
H      0.02900000     18.18900000     -4.31000000
O     -0.69800000     -7.98700000     -9.00400000
H     -0.88600000     -8.78700000     -8.51200000
H      0.09000000     -8.19500000     -9.50600000
O     14.04900000     10.27000000     -3.67900000
H     14.66600000     10.67800000     -4.28700000
H     14.06200000      9.34200000     -3.91300000
O      9.35600000     -8.40100000      1.38000000
H      9.25100000     -7.84300000      2.15100000
H      8.88800000     -9.20600000      1.60200000
O    -14.34700000      6.00400000     -0.84400000
H    -15.04900000      6.23300000     -0.23600000
H    -14.52800000      6.52600000     -1.62600000
O     13.77600000     -2.63800000     -0.94800000
H     14.06300000     -2.70500000     -0.03700000
H     13.78600000     -3.53900000     -1.26900000
O    -10.44000000      3.11500000     -2.97000000
H    -11.23100000      2.76900000     -3.38300000
H    -10.54600000      2.91200000     -2.04100000
O    -10.47100000      3.04200000      0.03600000
H    -10.49400000      2.28700000      0.62500000
H    -11.38900000      3.29700000     -0.06100000
O      7.89100000     -6.80800000     14.50000000
H      8.76600000     -6.74800000     14.11500000
H      7.43600000     -7.45500000     13.96100000
O     16.14300000      0.40000000     -7.89500000
H     15.36300000      0.80200000     -7.51200000
H     15.83300000      0.00600000     -8.71100000
O    -14.83600000     -2.10900000      6.61600000
H    -14.95800000     -2.82300000      7.24100000
H    -13.94400000     -2.22700000      6.28900000
O      8.00500000     12.25100000     -5.25800000
H      8.60800000     12.98800000     -5.36300000
H      7.31100000     12.58800000     -4.69200000
O      0.59000000     -2.07800000      4.90600000
H      1.17200000     -2.25400000      5.64600000
H      0.91000000     -1.25300000      4.54100000
O     -4.92300000      2.95000000      0.04900000
H     -4.65200000      2.21600000      0.60000000
H     -5.88000000      2.91900000      0.06300000
O      0.88800000     15.77500000      5.35400000
H      1.19900000     15.83000000      6.25800000
H      1.65700000     15.98000000      4.82300000
O     -0.12700000      7.08800000    -15.03100000
H     -0.19800000      6.63600000    -14.19000000
H     -0.01100000      8.01000000    -14.79800000
O     -4.76700000     -7.18300000     -5.86800000
H     -5.62100000     -6.78000000     -5.71400000
H     -4.49200000     -6.84500000     -6.72100000
O     13.38300000      5.00200000     -0.61500000
H     14.20700000      5.19100000     -1.06400000
H     13.46400000      4.08900000     -0.34000000
O     -0.67600000     -6.55200000     -1.30700000
H     -0.27600000     -6.64100000     -0.44200000
H     -1.60900000     -6.69900000     -1.15600000
O     -6.36300000     -2.01200000    -10.61100000
H     -5.68700000     -2.68900000    -10.57900000
H     -5.89200000     -1.19600000    -10.44100000
O     11.39600000     -1.04000000     -3.14200000
H     11.03500000     -1.24400000     -2.27900000
H     11.18200000     -1.80400000     -3.67700000
O     10.46600000     -5.29400000     -9.84000000
H     10.47100000     -4.82300000     -9.00600000
H     10.11700000     -4.66300000    -10.46900000
O     11.39000000      3.63000000      5.66000000
H     11.76500000      2.91800000      5.14100000
H     11.83400000      4.41700000      5.34300000
O     -6.50100000    -14.69800000     -2.71900000
H     -6.69700000    -14.78800000     -1.78600000
H     -6.72400000    -13.79000000     -2.92400000
O     -9.63300000      3.84800000    -11.26000000
H    -10.12100000      3.80300000    -12.08300000
H     -8.89500000      4.42700000    -11.45100000
O     11.11100000    -13.49800000      4.57300000
H     10.87000000    -14.42400000      4.60800000
H     10.33800000    -13.06300000      4.21300000
O      5.32200000     -0.67600000     14.32400000
H      5.91200000     -1.38500000     14.58100000
H      5.76600000      0.12100000     14.61200000
O     13.31700000     -0.90900000    -10.66800000
H     14.21200000     -0.59600000    -10.54000000
H     13.03500000     -0.50100000    -11.48700000
O     -5.90900000     12.44000000      7.45300000
H     -6.24400000     12.00600000      8.23700000
H     -5.78300000     11.73200000      6.82200000
O    -10.20500000      3.22800000      4.10400000
H     -9.25800000      3.22300000      3.96500000
H    -10.45200000      4.15000000      4.03400000
O    -10.47000000     -0.28900000    -14.26600000
H     -9.99800000     -0.86500000    -13.66600000
H    -11.05200000     -0.87400000    -14.75200000
O     -4.05900000     11.89700000     -7.28500000
H     -4.43600000     12.10100000     -6.42900000
H     -3.86000000     10.96200000     -7.24200000
O    -16.67000000      3.60600000     -3.16700000
H    -16.68800000      3.02100000     -3.92500000
H    -15.77300000      3.54500000     -2.83900000
O     -8.70100000      5.73600000     -1.57500000
H     -8.55700000      6.31200000     -0.82400000
H     -9.59500000      5.92900000     -1.85700000
O    -14.43600000     -1.73600000    -10.05900000
H    -14.89700000     -0.91500000     -9.88400000
H    -13.57600000     -1.61800000     -9.65600000
O    -11.37400000      0.78100000    -11.51300000
H    -11.26900000      0.15700000    -10.79500000
H    -10.79900000      0.45000000    -12.20300000
O     11.90500000      0.23700000     -7.39700000
H     11.79800000     -0.07700000     -8.29500000
H     11.88600000     -0.55700000     -6.86200000
O     -5.08800000     12.53000000     11.24300000
H     -5.64400000     11.82000000     10.92300000
H     -4.52600000     12.11800000     11.90000000
O     -9.01100000     -2.99900000     -5.73800000
H     -9.96400000     -2.92600000     -5.78000000
H     -8.81300000     -3.02100000     -4.80200000
O     -6.38000000    -16.70700000      0.91500000
H     -7.22700000    -16.76300000      0.47300000
H     -6.26000000    -17.56900000      1.31400000
O      5.38200000     10.36800000     -3.64600000
H      4.63000000      9.86800000     -3.32800000
H      5.71200000      9.86000000     -4.38700000
O     -0.72000000     -4.64600000     -8.20800000
H     -1.01300000     -4.70100000     -9.11800000
H      0.07800000     -5.17400000     -8.18100000
O      2.68300000      5.46100000      7.32100000
H      2.52200000      5.33300000      8.25600000
H      3.50700000      5.94700000      7.28400000
O     11.15600000      5.22100000      2.93800000
H     10.98200000      5.96200000      2.35800000
H     11.56300000      5.61100000      3.71100000
O      4.34300000     -7.64000000      2.68300000
H      5.01000000     -7.11000000      3.12000000
H      3.87200000     -8.06800000      3.39800000
O      3.35100000     -9.81200000     -5.41400000
H      4.27100000     -9.79300000     -5.14900000
H      2.95500000     -9.07300000     -4.95300000
O     -6.80800000     -4.77300000    -15.95800000
H     -7.41400000     -4.21700000    -16.44900000
H     -7.22300000     -4.88100000    -15.10100000
O     -8.93200000     -8.69200000     -0.38800000
H     -8.12500000     -8.74000000      0.12500000
H     -8.71100000     -8.12700000     -1.12900000
O      1.50600000     10.18600000     -3.61000000
H      1.89900000     10.98000000     -3.24700000
H      1.10200000      9.75400000     -2.85700000
O     -8.10600000     -6.54300000     -5.44300000
H     -8.39500000     -6.13900000     -6.26000000
H     -8.43100000     -7.44300000     -5.49200000
O      8.58000000      5.73600000     -5.08100000
H      8.48100000      5.93600000     -4.15100000
H      9.39300000      5.23300000     -5.13300000
O      6.03000000     -9.45200000     -4.90000000
H      6.52700000    -10.05300000     -5.45500000
H      6.58500000     -9.32200000     -4.13100000
O    -11.95300000      0.57400000     -0.40500000
H    -12.62000000      0.71600000      0.26600000
H    -11.16500000      0.34300000      0.08600000
O     -6.60200000      3.74400000     -6.26000000
H     -7.29200000      3.74900000     -5.59600000
H     -6.93200000      4.31500000     -6.95300000
O     13.50200000     -4.15600000      1.91600000
H     12.60300000     -3.87700000      2.09200000
H     13.44100000     -5.10500000      1.81000000
O     10.78300000     -0.66300000      8.66100000
H     11.24800000      0.15900000      8.50600000
H     11.33000000     -1.33000000      8.24600000
O      4.54900000     -4.42500000     14.33200000
H      5.30300000     -4.79400000     14.79200000
H      3.98600000     -4.08800000     15.02900000
O      6.38100000     -4.54100000      7.60100000
H      6.87800000     -5.35800000      7.55600000
H      5.50100000     -4.81100000      7.86500000
O     -4.61300000     11.83600000     -4.43100000
H     -4.43300000     10.89600000     -4.41400000
H     -5.42100000     11.93400000     -3.92700000
O    -15.78400000     -5.09800000     -1.87200000
H    -14.90400000     -5.18600000     -1.50600000
H    -16.09900000     -5.99800000     -1.95900000
O      0.41600000    -10.69900000     -3.82900000
H      0.70300000    -10.71300000     -2.91600000
H      0.67800000     -9.83600000     -4.14900000
O    -12.09100000    -10.05900000     -4.96200000
H    -13.02800000     -9.87700000     -4.89600000
H    -12.04200000    -10.91000000     -5.39800000
O     15.80100000     -4.08600000      3.46200000
H     15.03600000     -4.07700000      2.88600000
H     15.76600000     -3.24600000      3.91900000
O      4.44700000     -7.50400000      6.79200000
H      5.23500000     -7.41100000      6.25600000
H      4.52400000     -6.81500000      7.45200000
O     -6.96900000      1.47600000      6.11700000
H     -7.84400000      1.76100000      6.38200000
H     -6.52200000      1.28000000      6.94100000
O     12.08900000      2.04100000    -10.44400000
H     11.31000000      2.40800000    -10.02600000
H     11.80200000      1.81500000    -11.32900000
O     -6.93400000     -5.80800000     -0.11800000
H     -7.63700000     -5.20000000      0.11100000
H     -6.87100000     -5.75300000     -1.07200000
O     12.18000000     -2.89900000      7.18000000
H     12.85800000     -3.33800000      7.69300000
H     11.49400000     -3.55900000      7.07400000
O     13.13200000     -9.47500000      8.00400000
H     12.66700000     -9.56000000      7.17100000
H     12.96400000     -8.57400000      8.28100000
O     -7.81300000    -11.46800000     -9.67000000
H     -8.02800000    -12.31100000    -10.07000000
H     -8.31400000    -11.45500000     -8.85500000
O      0.90300000      0.83100000    -16.72200000
H      0.58100000      1.61200000    -17.17200000
H      1.44600000      1.17100000    -16.01100000
O     -7.21200000     15.70900000      4.46100000
H     -6.53200000     16.17100000      4.95100000
H     -7.15100000     16.06400000      3.57400000
O      0.52200000     14.68100000     -7.94700000
H     -0.09000000     13.96500000     -8.12000000
H      0.39300000     14.88800000     -7.02200000
O     -5.66000000     -4.87900000    -12.64800000
H     -5.26300000     -5.64000000    -13.07000000
H     -6.58000000     -4.91100000    -12.91300000
O     10.35000000     -4.70000000      6.67400000
H     10.12400000     -5.49200000      7.16200000
H      9.77700000     -4.71900000      5.90700000
O      0.80400000     -2.95800000     11.30200000
H      0.24800000     -2.53100000     11.95400000
H      1.63900000     -3.09400000     11.75100000
O     12.39900000     -0.47700000     -0.24300000
H     12.78200000     -1.25800000     -0.64200000
H     12.60600000     -0.55800000      0.68900000
O      3.66900000      8.07200000     -2.45100000
H      2.88200000      7.53100000     -2.52600000
H      4.22700000      7.78400000     -3.17300000
O     -5.49100000     -5.35600000      9.58900000
H     -5.74700000     -5.36400000      8.66700000
H     -6.25300000     -5.70600000     10.05200000
O      9.71500000     -6.85000000      8.06900000
H      9.44900000     -7.63800000      8.54300000
H     10.55100000     -6.60300000      8.46400000
O      7.78400000     -7.48400000     -0.68200000
H      7.50000000     -6.65200000     -0.30300000
H      8.42500000     -7.82500000     -0.05900000
O     -2.92700000      6.73900000     12.08600000
H     -3.15400000      5.81200000     12.15200000
H     -2.04800000      6.74400000     11.70600000
O     -4.88400000    -14.45500000     -7.89000000
H     -4.01700000    -14.46000000     -7.48500000
H     -5.00000000    -15.34600000     -8.22000000
O     -2.94200000     10.43400000     -2.12300000
H     -3.62600000     10.03600000     -2.66100000
H     -2.51400000     11.06200000     -2.70600000
O     -8.91200000      8.54800000     14.26400000
H     -9.11100000      7.73400000     14.72700000
H     -8.81300000      8.28500000     13.34900000
O     -4.92800000     -4.32800000     16.08400000
H     -5.60000000     -3.94600000     15.51900000
H     -5.29400000     -4.26700000     16.96600000
O     -5.47100000      2.53200000      3.95000000
H     -5.89000000      2.15200000      4.72200000
H     -6.07400000      2.33900000      3.23200000
O    -11.19200000     -3.25700000     -2.84600000
H    -10.84100000     -4.08400000     -2.51700000
H    -11.45700000     -3.44900000     -3.74500000
O    -10.89900000     -6.12600000    -10.83400000
H     -9.97000000     -6.24100000    -11.03200000
H    -11.33700000     -6.82400000    -11.32100000
O     -4.43400000     -7.10200000    -14.61400000
H     -4.97400000     -7.80200000    -14.98100000
H     -3.94400000     -7.52300000    -13.90800000
O     14.39200000     10.17200000      6.71900000
H     13.52200000      9.78400000      6.62600000
H     14.22600000     11.10700000      6.83800000
O      9.69400000     11.08200000      8.79300000
H      9.92200000     10.40000000      9.42500000
H      8.78300000     10.90200000      8.56300000
O     -1.36400000     -4.96200000     10.99100000
H     -1.01200000     -4.99700000     11.88000000
H     -0.83500000     -5.59100000     10.49900000
O    -17.04800000      2.04200000      1.53600000
H    -16.49900000      1.64300000      0.86100000
H    -16.51700000      2.75800000      1.88400000
O     -9.11700000     -1.57200000     12.10800000
H     -8.71800000     -2.42800000     11.95100000
H     -9.99200000     -1.64100000     11.72500000
O      6.21000000      5.18900000     -8.45700000
H      6.16600000      4.26800000     -8.71300000
H      6.74600000      5.19200000     -7.66400000
O    -12.34300000    -10.72800000      3.89000000
H    -12.32500000     -9.87000000      3.46600000
H    -13.27300000    -10.93500000      3.97300000
O     11.32200000     -0.53700000     11.68800000
H     11.08800000     -1.43800000     11.91200000
H     11.40100000     -0.53900000     10.73500000
O     -9.26300000      9.71400000      5.75700000
H     -9.91500000     10.21400000      6.24800000
H     -8.44300000      9.86200000      6.22800000
O     -2.89000000      7.11100000    -11.62200000
H     -1.99800000      7.04900000    -11.96400000
H     -3.36200000      6.39900000    -12.05400000
O     -3.32700000      9.33000000    -10.35500000
H     -3.18800000      8.48100000    -10.77500000
H     -2.64800000      9.89400000    -10.72600000
O      0.30300000     12.46300000     -5.22600000
H     -0.51300000     12.44200000     -4.72700000
H      0.99000000     12.49700000     -4.56100000
O     -0.75100000     -2.07700000     13.39700000
H     -1.59900000     -2.33700000     13.75600000
H     -0.14700000     -2.14300000     14.13700000
O      7.06800000     -2.80300000     -0.20700000
H      6.42000000     -2.30700000      0.29300000
H      6.92200000     -2.54100000     -1.11500000
O      3.16200000     -0.26000000     -6.88300000
H      2.90500000     -0.55100000     -7.75800000
H      2.54000000     -0.68800000     -6.29600000
O     -4.13200000      2.88600000     -4.72400000
H     -4.13700000      2.45700000     -3.86800000
H     -5.05700000      2.97500000     -4.95200000
O     -8.30000000    -10.31600000      1.80800000
H     -7.52800000     -9.84800000      1.49200000
H     -9.03500000     -9.74600000      1.58200000
O     14.16700000     -3.55100000     -9.97000000
H     13.81200000     -2.67600000    -10.12400000
H     13.84900000     -3.78900000     -9.09900000
O      5.91800000      9.38200000     -7.90100000
H      6.69600000      9.92200000     -7.76100000
H      6.10400000      8.56800000     -7.43300000
O      2.79600000     17.05300000      1.20400000
H      3.61800000     16.94000000      0.72700000
H      2.20100000     17.44900000      0.56600000
O      5.94000000    -16.30100000      0.53900000
H      6.87600000    -16.19800000      0.70900000
H      5.89300000    -16.62000000     -0.36200000
O    -17.07200000     -1.75000000      1.54800000
H    -17.34100000     -2.26800000      0.78900000
H    -17.72300000     -1.95500000      2.22000000
O      7.83000000      5.91200000    -15.82000000
H      7.59200000      6.30900000    -14.98200000
H      7.86200000      6.64700000    -16.43300000
O     10.62400000      4.94200000     -1.16300000
H     10.18500000      4.09300000     -1.10600000
H     11.47700000      4.79900000     -0.75300000
O      8.56200000      0.80700000     -9.39200000
H      8.19000000      0.56700000    -10.24000000
H      9.09100000      0.05100000     -9.13900000
O     -7.75400000      6.88700000     11.75800000
H     -6.96300000      6.36800000     11.90000000
H     -7.61500000      7.30900000     10.91000000
O    -16.30600000      0.18300000     -1.02300000
H    -16.77900000      0.21900000     -1.85400000
H    -16.28100000     -0.74900000     -0.80300000
O     -6.34200000     -9.13900000    -12.99200000
H     -6.90100000     -9.90800000    -13.10400000
H     -5.52100000     -9.48800000    -12.64600000
O     -8.60800000     13.21000000      2.20600000
H     -8.13400000     13.79800000      2.79400000
H     -9.25800000     12.78400000      2.76500000
O     -9.62300000      5.69800000     13.47400000
H     -9.12200000      5.08500000     14.01200000
H     -9.06700000      5.85800000     12.71200000
O    -15.29000000      7.50100000     -3.14900000
H    -15.54800000      7.83800000     -4.00700000
H    -16.11300000      7.40800000     -2.67000000
O     -3.28700000     14.07700000      2.88400000
H     -3.79400000     14.00700000      3.69200000
H     -2.39300000     14.25200000      3.17700000
O     11.18000000     -8.57200000     11.29700000
H     11.72500000     -8.87100000     12.02400000
H     11.52300000     -7.70600000     11.08000000
O      9.13100000    -11.67400000      7.29900000
H      8.56200000    -12.22600000      6.76400000
H      9.98100000    -12.11200000      7.27600000
O      5.02200000      9.21300000     11.00500000
H      5.52200000      8.41000000     10.86100000
H      4.96900000      9.62000000     10.14000000
O     -4.26100000     -5.30500000    -16.85100000
H     -5.15900000     -5.04400000    -16.64900000
H     -3.95300000     -5.74000000    -16.05500000
O      1.29600000    -15.82900000      7.17600000
H      1.07700000    -14.92000000      6.97200000
H      2.20800000    -15.92300000      6.90100000
O     -5.43000000      9.84100000      0.00700000
H     -4.82600000      9.97600000     -0.72300000
H     -5.18500000      8.98700000      0.36500000
O      3.29300000     14.93900000     -1.54900000
H      3.74700000     15.42100000     -2.24000000
H      3.81700000     15.09600000     -0.76300000
O    -13.07000000      7.10300000      5.88400000
H    -13.10800000      7.88100000      5.32700000
H    -13.90300000      6.65700000      5.72900000
O     -1.05100000    -13.11700000     -6.14500000
H     -1.56100000    -12.79600000     -5.40100000
H     -0.44200000    -13.74900000     -5.76200000
O     -2.76400000    -14.65600000     -3.62600000
H     -2.96200000    -14.72000000     -2.69200000
H     -2.70000000    -13.71600000     -3.79300000
O    -14.85600000      1.03200000     -9.58000000
H    -13.97000000      1.38000000     -9.67700000
H    -15.35300000      1.44100000    -10.28900000
O     -4.64400000     -0.33500000    -17.87100000
H     -4.26100000     -0.43400000    -17.00000000
H     -5.58200000     -0.23100000    -17.71100000
O     -1.90100000     -7.23300000     16.71200000
H     -2.68100000     -7.20200000     17.26600000
H     -2.12800000     -6.70100000     15.94900000
O      0.10400000      0.75800000    -12.22500000
H      0.20900000     -0.17700000    -12.04800000
H      0.21900000      1.17800000    -11.37300000
O      9.75700000     12.51600000      0.59000000
H     10.34400000     12.65600000     -0.15200000
H      8.98200000     13.04000000      0.38500000
O     -9.67200000      0.76800000     14.02800000
H    -10.47000000      1.26700000     14.20500000
H     -9.96100000      0.04100000     13.47700000
O     10.19400000      2.23800000     11.87000000
H     10.46100000      1.36300000     12.15000000
H     10.84200000      2.82300000     12.26200000
O      2.39100000      7.45400000     11.04200000
H      2.58500000      8.11600000     10.37900000
H      2.84200000      6.66700000     10.73300000
O     -4.02100000     -9.34900000     11.89400000
H     -3.83900000     -8.85400000     11.09500000
H     -4.13900000    -10.25100000     11.59500000
O      3.23300000     13.21500000      6.46700000
H      3.15000000     14.02600000      5.96600000
H      2.67500000     13.34900000      7.23300000
O    -10.24100000      4.79500000      7.36500000
H    -10.29700000      4.92100000      6.41800000
H     -9.42400000      4.31400000      7.49500000
O    -16.82300000      5.05800000     -5.77200000
H    -16.56000000      5.83600000     -5.28100000
H    -15.99900000      4.67600000     -6.07500000
O      2.85200000     -8.43500000      4.69300000
H      1.95200000     -8.62300000      4.95800000
H      3.26700000     -8.08600000      5.48100000
O      0.82700000    -13.58000000      5.55100000
H      0.26100000    -14.35100000      5.51600000
H      1.07700000    -13.42500000      4.64100000
O      1.48200000      3.38400000     17.56200000
H      1.59400000      2.80800000     16.80600000
H      2.07400000      4.11700000     17.39400000
O     -0.76000000    -17.74100000      0.76100000
H     -0.48300000    -18.63500000      0.55700000
H     -1.71200000    -17.75600000      0.65700000
O     -4.21900000    -13.81800000      5.82000000
H     -5.14100000    -13.61700000      5.66200000
H     -3.77400000    -12.97300000      5.75500000
O      8.68000000      7.80500000    -11.53600000
H      7.97300000      7.52000000    -12.11500000
H      8.29000000      8.49900000    -11.00500000
O     -4.36600000     -8.21800000    -10.37700000
H     -4.35200000     -7.37100000     -9.92900000
H     -5.11400000     -8.67700000     -9.99600000
O     -5.36200000    -11.69500000      0.81400000
H     -4.75700000    -12.14400000      1.40500000
H     -6.21200000    -12.09700000      0.99200000
O     15.80200000      5.63000000     -2.43000000
H     16.14400000      6.51700000     -2.31700000
H     16.12200000      5.35800000     -3.29000000
O    -15.08500000      3.64900000      2.93400000
H    -15.09400000      3.63600000      3.89100000
H    -15.61100000      4.41400000      2.70000000
O    -10.72300000     -1.27300000     -9.85900000
H    -11.03800000     -2.05000000    -10.32100000
H     -9.87000000     -1.53000000     -9.51100000
O     -5.46600000     14.33500000     -5.64300000
H     -5.40000000     13.53700000     -5.11800000
H     -6.10000000     14.11900000     -6.32800000
O    -17.77600000     -2.97300000     -0.78600000
H    -17.29100000     -3.75200000     -1.05900000
H    -18.01500000     -2.54000000     -1.60600000
O     -5.66400000     -0.76900000     -0.83600000
H     -5.88800000     -1.69800000     -0.78300000
H     -4.71800000     -0.74200000     -0.69200000
O    -12.15000000      5.32100000    -10.55400000
H    -11.44500000      5.69000000    -10.02200000
H    -11.70100000      4.88700000    -11.28000000
O      0.62100000     -8.06500000     15.99500000
H      1.29800000     -7.44200000     16.25800000
H     -0.19700000     -7.67300000     16.30100000
O     -2.05700000     -2.70000000     -7.04300000
H     -1.97000000     -2.79600000     -6.09500000
H     -1.57700000     -3.44500000     -7.40400000
O      9.43100000      8.45600000     -2.03400000
H      9.29300000      8.57100000     -2.97500000
H      8.93600000      9.16900000     -1.63100000
O     -3.18800000      0.06800000     18.41400000
H     -3.48600000      0.40900000     17.57000000
H     -2.96800000      0.84800000     18.92300000
O    -12.25100000      2.47800000     -9.78100000
H    -11.70200000      1.92200000    -10.33300000
H    -12.14600000      3.35700000    -10.14500000
O      0.47600000      7.85100000      0.40900000
H     -0.19700000      7.52100000     -0.18700000
H      0.68600000      7.10400000      0.96900000
O      7.82900000    -12.24800000      4.17700000
H      7.58900000    -13.09700000      3.80700000
H      7.00700000    -11.89200000      4.51400000
O     -4.26700000     14.04500000      5.59300000
H     -4.65500000     13.45100000      6.23500000
H     -4.55800000     14.91500000      5.86400000
O     16.15800000      3.92200000     -4.60100000
H     16.67000000      4.05100000     -5.39900000
H     16.53700000      3.14100000     -4.19700000
O    -12.86900000     10.60100000     -5.30600000
H    -11.93900000     10.82800000     -5.28800000
H    -13.25600000     11.22600000     -5.91900000
O      2.68100000      2.01500000      8.37000000
H      3.09800000      2.07300000      9.23000000
H      3.33200000      2.36800000      7.76400000
O     16.87600000     -6.90500000     -4.00200000
H     16.08100000     -6.55600000     -3.59800000
H     17.56600000     -6.29800000     -3.73700000
O     -1.16200000     -7.55000000      4.21700000
H     -1.21200000     -8.22700000      3.54200000
H     -0.84500000     -6.77400000      3.75400000
O      7.69900000      1.40100000     -6.39000000
H      6.75900000      1.58300000     -6.37700000
H      7.92700000      1.38600000     -7.31900000
O    -10.15800000     -5.83900000      8.62400000
H    -10.40800000     -6.19200000      9.47800000
H    -10.14000000     -6.60100000      8.04600000
O     -3.31200000    -17.36000000     -0.31400000
H     -3.27600000    -18.12200000     -0.89100000
H     -4.22200000    -17.06600000     -0.36200000
O      6.57200000     -6.47800000    -16.05700000
H      6.57200000     -5.54000000    -16.24700000
H      6.85900000     -6.53800000    -15.14600000
O     -3.77200000     17.36200000      0.64600000
H     -4.49000000     17.92300000      0.94100000
H     -4.07600000     17.00300000     -0.18700000
O     -0.08300000     -4.59000000    -12.03200000
H     -0.62600000     -5.36600000    -12.17200000
H      0.76900000     -4.93900000    -11.76700000
O     -8.57200000      0.71600000     -4.44000000
H     -9.23300000      1.03400000     -3.82500000
H     -8.92900000      0.92300000     -5.30400000
O     -2.48000000      2.76700000      3.23700000
H     -3.30900000      3.21200000      3.41300000
H     -2.24500000      3.04100000      2.35000000
O      7.57600000      6.57000000      1.66800000
H      8.47100000      6.66700000      1.34300000
H      7.37400000      5.64300000      1.54100000
O      9.04500000    -11.60500000      1.58900000
H      8.51400000    -11.58400000      2.38500000
H      9.94800000    -11.64100000      1.90400000
O      7.25100000     -4.86500000      1.60600000
H      7.05200000     -4.24900000      0.90100000
H      7.68300000     -4.33300000      2.27400000
O    -14.31000000     -6.59600000     -8.52900000
H    -15.18800000     -6.26800000     -8.33500000
H    -14.18900000     -6.41600000     -9.46200000
O     -5.71400000      6.68800000     -4.20100000
H     -4.99200000      6.53400000     -4.81000000
H     -6.47500000      6.29000000     -4.62500000
O      7.13400000      7.25700000     -6.74700000
H      7.67800000      6.99400000     -7.49000000
H      7.64500000      7.00900000     -5.97700000
O     -7.58600000      1.81900000      2.21900000
H     -8.12400000      1.03100000      2.14300000
H     -7.83600000      2.35300000      1.46500000
O     -0.71700000     17.79000000     -2.67400000
H     -1.54100000     18.25000000     -2.51500000
H     -0.94300000     16.86200000     -2.60500000
O     -6.92900000     -9.02900000     -4.77900000
H     -6.58500000     -9.90500000     -4.60600000
H     -6.15700000     -8.51000000     -5.00500000
O     -5.79100000    -16.15700000     -4.93900000
H     -4.88000000    -15.98900000     -5.18000000
H     -5.90400000    -15.70700000     -4.10200000
O      3.95700000    -17.78400000      2.08300000
H      4.72200000    -17.25900000      1.84900000
H      3.25700000    -17.45100000      1.52200000
O    -12.13000000     -4.67700000      3.36500000
H    -12.40900000     -5.19500000      2.61000000
H    -11.50400000     -5.23900000      3.82200000
O    -13.80400000      0.72000000      1.97000000
H    -13.35600000      0.99400000      2.77100000
H    -14.73300000      0.72400000      2.20100000
O     15.48100000     -6.75100000      3.22200000
H     15.75200000     -7.06200000      4.08600000
H     15.70000000     -5.81900000      3.22400000
O      3.53600000      6.75000000      4.56400000
H      3.01100000      5.95400000      4.48000000
H      3.81900000      6.75400000      5.47900000
O     10.43900000     -7.98700000     -3.42300000
H     11.06800000     -8.31800000     -4.06400000
H     10.67500000     -8.42600000     -2.60600000
O     -7.25600000     -6.06000000     -9.41500000
H     -7.65300000     -5.87400000     -8.56500000
H     -6.32400000     -5.88200000     -9.28800000
O    -14.30500000      1.89800000     -1.79400000
H    -14.99900000      1.37600000     -1.39100000
H    -13.74100000      2.15200000     -1.06400000
O      4.43800000     10.64300000      8.19900000
H      3.71400000     10.01600000      8.19200000
H      4.07700000     11.42000000      8.62800000
O    -14.30100000     -8.91400000      5.16800000
H    -14.99800000     -8.83600000      5.81900000
H    -14.42800000     -8.16200000      4.59000000
O     13.94800000      1.67200000     -6.31500000
H     13.85800000      1.58900000     -5.36600000
H     13.19200000      1.20300000     -6.66900000
O     14.28400000      1.30700000      6.35000000
H     15.10900000      1.02100000      6.74300000
H     13.92000000      0.51600000      5.95300000
O     -3.67600000      1.52900000     10.50400000
H     -3.81200000      1.02200000      9.70300000
H     -2.83300000      1.22500000     10.83900000
O     -1.81300000     16.69200000      4.40300000
H     -2.16400000     15.80800000      4.30000000
H     -0.97300000     16.56600000      4.84500000
O      2.79700000     -0.39800000     13.45400000
H      2.87900000     -1.25100000     13.02800000
H      3.68500000     -0.18700000     13.74100000
O      3.31400000     -3.13400000     12.17600000
H      3.66700000     -3.63100000     12.91500000
H      3.98600000     -3.20400000     11.49800000
O     -0.59000000    -13.66800000      9.48100000
H     -0.89600000    -14.25800000     10.17000000
H     -0.45800000    -12.83000000      9.92500000
O     -8.66400000     -3.15600000      0.19000000
H     -8.14000000     -3.21500000      0.98900000
H     -9.56800000     -3.25800000      0.48800000
O     14.38900000     -8.41800000     -0.17200000
H     14.12700000     -9.33100000     -0.28800000
H     14.55300000     -8.10000000     -1.06000000
O    -16.30300000      2.03100000     -7.48100000
H    -15.88000000      1.76800000     -8.29900000
H    -15.82000000      2.80800000     -7.20100000
O    -13.45400000     -3.82800000     -0.63200000
H    -13.03300000     -3.29400000     -1.30500000
H    -13.76000000     -3.19700000      0.01900000
O     -2.30400000     10.04000000      6.98900000
H     -2.76600000      9.20800000      7.09600000
H     -1.50800000      9.94100000      7.51200000
O    -11.43500000     -1.86700000     10.55100000
H    -12.05800000     -2.59300000     10.56700000
H    -11.32500000     -1.66600000      9.62100000
O      4.25100000    -17.13100000     -4.52100000
H      3.99400000    -17.24900000     -5.43500000
H      3.86400000    -16.29300000     -4.26900000
O     -0.29700000      9.39000000    -12.10700000
H      0.28100000      9.48500000    -12.86500000
H     -0.92100000     10.11100000    -12.19100000
O      2.62200000    -11.78600000     -7.63400000
H      1.68700000    -11.63300000     -7.76900000
H      2.89900000    -11.08000000     -7.05000000
O      3.32000000     12.44600000      9.95000000
H      2.38500000     12.28100000     10.07500000
H      3.46500000     13.31000000     10.33700000
O      7.06300000      4.72900000      6.82000000
H      7.10400000      4.90500000      5.88000000
H      7.51700000      5.46800000      7.22300000
O      5.90900000    -14.31200000      7.51100000
H      6.52100000    -13.60900000      7.72900000
H      5.42500000    -14.46800000      8.32200000
O     -2.94700000     -8.72100000     -4.34300000
H     -2.18500000     -8.14400000     -4.40300000
H     -3.66600000     -8.20600000     -4.70900000
O      5.68500000      0.94200000     -2.02300000
H      5.82800000      1.81100000     -2.39900000
H      5.02500000      0.54200000     -2.58800000
O    -13.87700000      3.53200000      6.09600000
H    -14.07500000      2.60900000      6.25200000
H    -13.57900000      3.86000000      6.94400000
O     -8.00900000     10.38400000     -6.12200000
H     -7.72700000     11.16200000     -6.60300000
H     -7.33500000      9.73000000     -6.30800000
O     -6.93100000     -3.43500000     14.46500000
H     -7.82100000     -3.76500000     14.34600000
H     -6.59800000     -3.31700000     13.57600000
O     -2.01300000     -3.02900000     -4.18700000
H     -2.53200000     -2.24800000     -4.38200000
H     -2.60500000     -3.59000000     -3.68700000
O      2.94700000     -8.81500000    -13.89500000
H      2.94900000     -9.58800000    -14.46100000
H      2.06200000     -8.78700000    -13.53100000
O     -3.02300000     -0.42400000      8.54200000
H     -2.67400000     -0.35500000      7.65300000
H     -2.50400000     -1.11700000      8.94900000
O    -13.31000000      3.49100000      0.43300000
H    -13.41000000      4.43200000      0.29100000
H    -13.82500000      3.31200000      1.22000000
O     10.85300000     -3.39500000     12.17600000
H     10.49300000     -3.76600000     11.37000000
H     10.09200000     -3.26900000     12.74200000
O     -7.41900000      4.43300000      7.81100000
H     -7.67500000      4.21800000      8.70800000
H     -7.23500000      5.37200000      7.83400000
O     -1.49700000     12.66100000     -7.71300000
H     -0.87000000     12.18600000     -7.16700000
H     -2.35000000     12.45700000     -7.33000000
O     -1.11500000      5.64300000    -17.10300000
H     -0.52100000      6.28900000    -16.72100000
H     -1.99000000      5.95700000    -16.87300000
O      7.81100000     -7.41600000    -13.59500000
H      8.07300000     -7.66700000    -12.70900000
H      7.82500000     -8.23600000    -14.08900000
O     -3.81200000      3.15300000     -8.18400000
H     -4.75000000      3.14300000     -7.99100000
H     -3.52400000      4.02800000     -7.92300000
O      5.18000000      1.79000000     16.11700000
H      6.13700000      1.76500000     16.09900000
H      4.94800000      2.51500000     15.53600000
O     13.03800000      2.01100000     -1.24700000
H     12.33500000      1.41500000     -0.98700000
H     13.55600000      1.51000000     -1.87700000
O      1.57000000      4.02600000    -14.63600000
H      1.07900000      4.11300000    -13.81900000
H      2.13800000      4.79600000    -14.65800000
O    -11.55000000      1.77100000     11.92400000
H    -10.61900000      1.59100000     12.05500000
H    -11.57300000      2.64500000     11.53600000
