# Supplementary material for: Integrated Multiscale Multilevel Approach to Open Shell Molecular Systems
Source: J Chem Theory Comput. 2023 Feb 13;19(5):1446–56. doi: 10.1021/acs.jctc.2c00805 (PMC10018740; doi:10.1021/acs.jctc.2c00805)
Supplement: Supplementary file 2 — ct2c00805_si_002.zip [file ct2c00805_si_002.zip › structures/PROXYL/frame184.xyz]

2609

C      1.22900000      1.13000000     -0.89500000
H      0.70900000      1.72100000     -1.64800000
H      2.23200000      1.26500000     -1.30100000
C      0.71700000     -0.35000000     -0.97500000
C      0.23000000     -0.59200000     -2.42700000
H     -0.47300000      0.17400000     -2.75400000
H     -0.19100000     -1.59100000     -2.54500000
H      1.12100000     -0.53600000     -3.05200000
C      1.78000000     -1.27500000     -0.55500000
H      1.98500000     -1.06800000      0.49600000
H      1.47800000     -2.31200000     -0.70200000
H      2.71100000     -0.97300000     -1.03500000
N     -0.38700000     -0.23600000      0.01000000
O     -1.12700000     -1.20800000      0.28800000
C     -0.32400000      0.98200000      0.92200000
C     -1.49300000      1.88400000      0.52000000
H     -1.61000000      2.08400000     -0.54500000
H     -2.40200000      1.48000000      0.96600000
H     -1.32200000      2.83200000      1.03000000
C     -0.38400000      0.49400000      2.43000000
H      0.06100000     -0.48500000      2.60800000
H     -1.42000000      0.53600000      2.76600000
H      0.21500000      1.16500000      3.04600000
C      1.04500000      1.63300000      0.51500000
H      1.08800000      2.72200000      0.50500000
H      1.84200000      1.14500000      1.07700000
O     -3.07200000      0.72000000     16.92400000
H     -3.11500000     -0.11000000     16.45100000
H     -2.73200000      0.48600000     17.78800000
O      1.36800000     -1.16100000     11.56100000
H      1.39300000     -1.78800000     10.83800000
H      0.49900000     -1.27600000     11.94800000
O     -2.17100000     -0.14400000    -16.26100000
H     -2.76500000     -0.30800000    -15.52900000
H     -2.74800000      0.03700000    -17.00300000
O     16.40000000      0.78100000      6.68700000
H     16.73400000     -0.01100000      7.10800000
H     15.45900000      0.62800000      6.60000000
O     11.74400000      4.10600000      1.32500000
H     11.64800000      5.02800000      1.08500000
H     11.98500000      3.67000000      0.50800000
O     16.43000000     -2.45700000     -4.60100000
H     15.79800000     -1.87900000     -5.02900000
H     17.17600000     -1.89100000     -4.40400000
O     -0.11700000      9.97800000     -2.10900000
H     -0.07700000      9.20000000     -2.66500000
H     -1.05200000     10.17000000     -2.03300000
O     -1.74100000    -11.55900000     -0.53000000
H     -1.07500000    -10.87900000     -0.63000000
H     -1.53100000    -11.97900000      0.30400000
O    -13.12600000      1.04000000      5.90200000
H    -13.29800000      1.54300000      5.10600000
H    -13.34400000      0.13800000      5.66700000
O     11.49300000     -3.62000000     -1.09600000
H     11.08600000     -2.76400000     -0.96700000
H     12.14500000     -3.47500000     -1.78200000
O     -9.07900000     -1.64500000     14.67500000
H     -8.43900000     -0.96000000     14.86600000
H     -9.71600000     -1.22400000     14.09900000
O     13.51900000      3.56400000     -6.36600000
H     13.47400000      3.68800000     -7.31400000
H     14.43500000      3.73300000     -6.14600000
O     -8.04400000     14.63300000      6.34700000
H     -7.11900000     14.62000000      6.10100000
H     -8.38700000     15.43100000      5.94300000
O    -12.74700000      8.76100000     -8.20400000
H    -12.61300000      8.76500000     -9.15200000
H    -12.18700000      9.46800000     -7.88100000
O      0.12700000     -7.56500000    -16.54600000
H      0.53600000     -6.71600000    -16.38000000
H      0.45500000     -7.82500000    -17.40700000
O     -4.11600000     -6.20500000    -11.62900000
H     -3.29800000     -6.40500000    -11.17300000
H     -4.65700000     -6.98400000    -11.50300000
O      3.09900000     -9.00100000     -9.89800000
H      2.96900000     -9.19900000    -10.82600000
H      2.36400000     -8.43200000     -9.67000000
O      0.64500000     -1.07600000     -9.50900000
H      1.22000000     -0.38500000     -9.18100000
H      0.92300000     -1.20900000    -10.41500000
O     -9.69400000     12.71200000      7.83900000
H     -9.09200000     13.24900000      7.32300000
H     -9.25600000     12.60500000      8.68300000
O      0.22200000     -3.42600000      1.70100000
H     -0.46500000     -4.05500000      1.48300000
H     -0.00100000     -2.64300000      1.19800000
O      1.27000000      0.30100000      5.76200000
H      0.77200000     -0.17400000      5.09700000
H      0.62700000      0.51200000      6.43900000
O     13.35600000     -3.43900000     -3.52100000
H     12.77500000     -2.69300000     -3.67300000
H     14.12100000     -3.26200000     -4.06900000
O     -4.32100000     -2.84400000      2.08000000
H     -4.33700000     -3.80000000      2.04000000
H     -4.69700000     -2.56400000      1.24600000
O     -9.34500000      3.60300000    -14.26200000
H     -9.36000000      2.73200000    -14.65800000
H     -8.68200000      4.08200000    -14.76000000
O    -10.52600000      7.15600000     -1.77100000
H     -9.63500000      6.86500000     -1.57600000
H    -10.80900000      7.60800000     -0.97600000
O     -0.75800000     14.29200000     -2.41200000
H     -1.36800000     13.58900000     -2.19000000
H     -0.99000000     15.00700000     -1.82000000
O     -1.12900000     -2.15900000    -13.53700000
H     -0.29800000     -2.52800000    -13.24000000
H     -1.07200000     -2.17800000    -14.49300000
O     11.92200000      2.96700000     -1.25200000
H     12.45200000      2.22100000     -0.97200000
H     12.36500000      3.29500000     -2.03500000
O      8.79200000      3.16800000     -5.09900000
H      9.47600000      3.43700000     -4.48700000
H      7.98500000      3.20000000     -4.58500000
O    -11.84500000      5.01300000     -3.15100000
H    -11.83100000      4.45500000     -2.37300000
H    -11.56000000      5.87000000     -2.83600000
O     -4.49000000    -16.97400000     -1.98600000
H     -5.03100000    -17.74400000     -1.80800000
H     -4.25600000    -17.05400000     -2.91000000
O     -4.80100000      5.33800000     -9.30600000
H     -5.24800000      5.80900000     -8.60200000
H     -4.60900000      6.01100000     -9.96000000
O     -5.85500000      9.56100000     -5.84100000
H     -5.11200000      9.01300000     -6.09400000
H     -5.94400000      9.42500000     -4.89800000
O     -3.09300000      3.04200000     15.32400000
H     -2.94700000      3.82200000     15.85900000
H     -3.35900000      2.36900000     15.95100000
O    -14.15300000     -1.61100000      5.80900000
H    -15.04300000     -1.29500000      5.96400000
H    -14.17300000     -2.52700000      6.08700000
O     -7.05400000     -0.43400000     12.12300000
H     -7.39500000      0.44400000     11.95000000
H     -7.35100000     -0.95700000     11.37900000
O     -6.78300000      5.04800000    -16.63700000
H     -6.32900000      5.18300000    -15.80500000
H     -6.17400000      5.37700000    -17.29800000
O    -10.49200000     -1.19000000      2.59800000
H    -10.37300000     -0.29700000      2.27500000
H    -11.40100000     -1.21700000      2.89900000
O      6.90100000      2.60700000     -9.33500000
H      7.51400000      1.99500000     -9.74300000
H      7.45800000      3.20600000     -8.83700000
O     -1.17700000      2.11100000    -10.80600000
H     -1.38500000      2.37500000    -11.70300000
H     -1.45800000      1.19800000    -10.75400000
O      2.03000000     -6.72000000     -2.53100000
H      1.63800000     -6.23400000     -1.80500000
H      1.41000000     -6.61300000     -3.25200000
O      6.68100000      3.58000000    -13.61200000
H      7.51500000      3.12200000    -13.71200000
H      6.41100000      3.78500000    -14.50700000
O     -0.27100000     -6.36900000    -12.23300000
H     -0.30000000     -7.18200000    -12.73800000
H     -0.67900000     -6.59300000    -11.39600000
O     -4.24000000      5.49000000     -5.55500000
H     -5.12000000      5.26300000     -5.25500000
H     -4.34700000      6.33300000     -5.99500000
O     11.65500000     -6.52100000      5.44800000
H     11.56300000     -7.42900000      5.73500000
H     12.35800000     -6.16800000      5.99300000
O     -5.96900000    -14.29600000     10.49200000
H     -5.51300000    -14.00900000      9.70100000
H     -5.81900000    -15.24000000     10.52700000
O     13.85500000      0.07000000      6.39000000
H     13.06000000      0.49900000      6.70800000
H     13.74900000      0.04500000      5.43900000
O      0.86800000     10.80000000      0.27400000
H      0.55500000     10.49200000     -0.57600000
H      0.22800000     11.46100000      0.54000000
O     -4.10500000    -10.26700000     -1.61000000
H     -3.43800000     -9.91000000     -2.19600000
H     -3.60800000    -10.68300000     -0.90600000
O     -1.15300000      4.71000000      2.70000000
H     -0.77900000      5.05300000      1.88800000
H     -0.40700000      4.64200000      3.29600000
O      2.07500000     -5.32200000      0.20300000
H      2.94500000     -4.93500000      0.30000000
H      1.51000000     -4.78600000      0.75900000
O     13.63700000     -4.56000000     10.15700000
H     13.50900000     -5.35800000     10.67000000
H     12.89600000     -4.54300000      9.55100000
O      2.07600000     -6.63700000      3.28700000
H      2.85400000     -6.93500000      3.75800000
H      2.38300000     -6.47800000      2.39400000
O     12.73700000     -2.38200000      6.31900000
H     11.95800000     -2.30200000      6.86900000
H     13.28900000     -1.64400000      6.57800000
O      2.57800000      6.60800000      2.31200000
H      3.47100000      6.75300000      2.62400000
H      2.68700000      6.24400000      1.43400000
O    -14.70500000     -6.61300000      4.57100000
H    -15.37800000     -6.35700000      3.94100000
H    -15.18700000     -7.05300000      5.27100000
O     -9.93100000      5.31500000     -4.91900000
H    -10.30900000      5.16400000     -5.78500000
H    -10.64800000      5.13800000     -4.31000000
O      6.40100000     -5.74800000      0.37400000
H      5.84000000     -6.22300000     -0.23900000
H      7.19900000     -6.27400000      0.42500000
O      4.26300000     16.73700000      1.00900000
H      4.70000000     15.90400000      1.18300000
H      3.99300000     17.05100000      1.87200000
O     -9.14200000    -14.08600000     -0.82700000
H     -8.33200000    -14.32900000     -1.27600000
H     -8.86900000    -13.88600000      0.06800000
O      5.62000000    -14.46600000     -6.31500000
H      6.24400000    -13.75100000     -6.44200000
H      5.35700000    -14.71500000     -7.20100000
O      8.23000000     -3.04500000      0.51300000
H      8.11000000     -2.73500000      1.41000000
H      7.77800000     -3.88800000      0.48900000
O     -7.88700000      9.63700000     10.72000000
H     -7.89800000      8.87800000     10.13600000
H     -7.65100000     10.37100000     10.15400000
O     -8.13400000     -5.65700000     -6.08800000
H     -8.54800000     -5.59000000     -5.22800000
H     -7.74500000     -4.79400000     -6.23400000
O    -11.27800000      3.73700000      7.17300000
H    -11.75000000      4.07300000      6.41200000
H    -11.23300000      2.79100000      7.02800000
O     14.39500000     -2.29800000      0.51600000
H     13.45900000     -2.09600000      0.52800000
H     14.43700000     -3.22600000      0.28600000
O      1.47600000     15.24200000     -8.06400000
H      0.86000000     15.38900000     -7.34600000
H      1.83800000     14.37200000     -7.89400000
O     -6.58600000     -0.46200000     14.67700000
H     -6.61300000     -0.39700000     13.72200000
H     -6.01100000     -1.20800000     14.85000000
O    -14.42500000      5.53900000     -8.36800000
H    -14.98600000      6.31100000     -8.44600000
H    -14.77100000      4.92500000     -9.01600000
O      8.46300000     -2.09700000    -10.80200000
H      8.29500000     -2.15500000     -9.86200000
H      8.55400000     -3.00700000    -11.08600000
O      2.67100000    -11.05900000     13.46200000
H      2.33000000    -11.50700000     14.23600000
H      2.71100000    -11.73900000     12.79000000
O      6.11400000     -2.22000000      5.78900000
H      5.55500000     -1.62100000      5.29400000
H      6.93300000     -1.73900000      5.90800000
O    -13.61600000      4.66400000     -5.53000000
H    -13.65500000      5.61800000     -5.47200000
H    -12.93700000      4.41300000     -4.90300000
O     -5.70200000     -7.36500000     -1.47000000
H     -4.84200000     -6.97700000     -1.63100000
H     -5.99900000     -7.65700000     -2.33200000
O      5.17400000     -2.76100000    -12.41900000
H      5.76100000     -3.01500000    -11.70700000
H      5.51000000     -3.22900000    -13.18400000
O     -4.87100000     -7.34400000     11.56100000
H     -5.04000000     -7.11600000     12.47500000
H     -5.33700000     -6.67700000     11.05700000
O      0.72800000     -3.30600000      9.90100000
H      1.47100000     -3.90700000      9.84300000
H     -0.00900000     -3.86100000     10.15700000
O     12.71600000     -8.29900000      2.42400000
H     11.82400000     -7.97200000      2.54500000
H     13.21600000     -7.53300000      2.14200000
O     12.60500000     -2.20300000     11.42300000
H     12.62700000     -3.06700000     11.01200000
H     12.51500000     -2.38400000     12.35800000
O     -2.28400000    -10.14800000     -9.29500000
H     -2.38300000     -9.59700000    -10.07100000
H     -2.02800000     -9.54100000     -8.60100000
O      8.86900000     10.68500000    -12.29500000
H      8.65600000      9.78800000    -12.03800000
H      9.82600000     10.71400000    -12.29600000
O      6.39200000     -3.67900000     -4.14300000
H      6.21100000     -3.77900000     -3.20800000
H      6.48900000     -2.73500000     -4.26800000
O      5.18900000     -9.44000000    -13.14100000
H      4.24100000     -9.44200000    -13.00500000
H      5.39300000     -8.53800000    -13.38900000
O      5.37300000    -13.81200000     -0.23800000
H      5.15800000    -13.15300000     -0.89800000
H      4.91000000    -14.59900000     -0.52500000
O      7.50300000      0.45500000     12.65200000
H      8.07200000      0.78400000     13.34800000
H      7.99400000      0.61400000     11.84600000
O      6.58100000     -3.37100000     17.09000000
H      6.87300000     -4.27900000     17.01000000
H      6.82800000     -2.96600000     16.25900000
O      3.70300000     -5.91000000    -12.15600000
H      4.41900000     -6.05200000    -12.77500000
H      4.13000000     -5.57200000    -11.36900000
O      5.85500000    -15.57600000     -3.60600000
H      5.70200000    -15.24800000     -4.49200000
H      5.15200000    -16.21000000     -3.46000000
O      2.87800000      4.82800000      0.29700000
H      3.38000000      4.98800000     -0.50300000
H      3.22700000      4.00300000      0.63600000
O     -6.65600000     14.18700000     -7.47400000
H     -7.34700000     14.46300000     -8.07700000
H     -6.62400000     14.88000000     -6.81400000
O    -10.75700000     -3.15000000     10.28700000
H    -10.44900000     -2.26400000     10.47800000
H    -11.70600000     -3.06000000     10.19800000
O      5.83000000     12.71200000      5.03600000
H      5.90400000     13.03300000      4.13700000
H      4.92600000     12.90400000      5.28500000
O     -5.70100000      1.46000000      8.64000000
H     -5.79800000      2.39500000      8.81900000
H     -5.93900000      1.36700000      7.71700000
O      0.95600000     12.30600000      6.00000000
H      1.38500000     13.16200000      6.00300000
H      1.60700000     11.71100000      6.37200000
O      6.62900000    -14.49000000      2.30900000
H      7.15600000    -13.69100000      2.33100000
H      6.36700000    -14.57900000      1.39300000
O      8.47000000      9.20200000     -2.55200000
H      8.64900000      8.31300000     -2.85800000
H      7.53000000      9.20700000     -2.36700000
O     12.56300000     12.87700000     -1.34400000
H     11.99200000     12.57600000     -0.63800000
H     12.13800000     13.66800000     -1.67500000
O     -6.21900000     -5.24700000     10.38000000
H     -5.51900000     -4.78200000      9.92100000
H     -6.50500000     -4.63800000     11.06100000
O     -2.54800000    -14.12200000      6.86700000
H     -1.80000000    -14.48800000      7.34000000
H     -2.21900000    -13.30300000      6.49600000
O    -14.13600000     -3.66600000     -4.51500000
H    -13.83100000     -2.78400000     -4.72700000
H    -14.87000000     -3.81500000     -5.11100000
O      9.23300000     -0.27300000    -13.05700000
H      8.66900000     -0.11400000    -12.30000000
H      9.33800000     -1.22400000    -13.08300000
O     -5.28300000    -11.29600000     -4.27600000
H     -5.06200000    -12.16900000     -3.95100000
H     -4.84500000    -10.69700000     -3.67100000
O     -5.24600000    -15.68600000     -7.14100000
H     -5.49800000    -14.78600000     -7.34900000
H     -5.29400000    -16.14800000     -7.97700000
O     -4.66100000     -3.90700000      7.67900000
H     -4.82000000     -3.74100000      6.74900000
H     -5.00500000     -3.13100000      8.12200000
O     11.11900000     -5.32800000     -4.09500000
H     11.86000000     -4.91300000     -4.53600000
H     11.37800000     -5.36700000     -3.17500000
O      8.00700000    -14.64300000     -2.27300000
H      7.23400000    -15.09500000     -2.61100000
H      8.70700000    -15.29300000     -2.32600000
O      0.17100000    -13.25900000     -7.16100000
H      0.91200000    -13.56300000     -6.63700000
H     -0.39900000    -14.02400000     -7.23600000
O     -1.30800000     -4.08300000     12.81500000
H     -1.66800000     -4.39300000     11.98400000
H     -0.87200000     -4.84900000     13.18900000
O    -13.04200000     -6.52500000      9.24600000
H    -12.75600000     -7.38800000      9.54500000
H    -12.24100000     -6.09900000      8.94000000
O     10.77400000      7.10900000      0.64200000
H     10.73400000      8.00500000      0.30700000
H     10.10300000      7.07900000      1.32500000
O    -11.63200000     13.56200000      1.71000000
H    -12.43400000     13.04500000      1.78800000
H    -11.08700000     13.26900000      2.44000000
O     -4.03400000     10.12000000      2.34300000
H     -4.76500000      9.57800000      2.63700000
H     -3.25600000      9.68200000      2.69000000
O      6.58900000      6.74800000     -0.90500000
H      7.09500000      5.94100000     -0.81500000
H      5.68600000      6.45300000     -1.02100000
O      0.08200000      8.13600000      0.80300000
H     -0.59000000      8.67400000      0.38600000
H      0.65600000      8.76500000      1.24000000
O     -2.18800000      6.48500000      6.41300000
H     -2.01400000      5.76300000      7.01700000
H     -2.91600000      6.17700000      5.87400000
O      1.29700000    -13.77400000     -2.97400000
H      1.51600000    -13.84500000     -3.90300000
H      0.35800000    -13.58500000     -2.96300000
O     -8.52000000     -0.90400000      4.67200000
H     -8.91700000     -1.32000000      5.43700000
H     -9.18100000     -0.98700000      3.98400000
O      2.39200000     13.97000000     -0.40500000
H      1.96300000     14.72400000     -0.00000000
H      1.86200000     13.78100000     -1.18000000
O     -7.92100000      7.55500000      8.29100000
H     -8.16800000      7.12100000      9.10800000
H     -7.79900000      6.84000000      7.66800000
O      8.81000000     -0.51000000     -4.73500000
H      8.93600000     -1.45400000     -4.83400000
H      9.29600000     -0.12600000     -5.46400000
O     -9.41500000      4.20900000      8.75000000
H    -10.11200000      4.02000000      8.12100000
H     -9.86300000      4.63300000      9.48300000
O      2.24700000      7.13900000    -12.64800000
H      1.79200000      7.77300000    -12.09400000
H      1.75200000      6.32600000    -12.53700000
O      7.35100000     -2.58100000      3.05000000
H      7.46300000     -3.41100000      3.51300000
H      7.74800000     -1.92900000      3.62700000
O     -5.23100000      2.60500000    -15.17400000
H     -4.77000000      1.90700000    -14.70900000
H     -5.66400000      3.10700000    -14.48300000
O     -7.40300000     -5.27100000      5.13000000
H     -6.99700000     -6.12900000      5.00300000
H     -6.66700000     -4.66000000      5.16000000
O     -6.14500000    -11.89100000      7.36200000
H     -6.38200000    -11.85000000      6.43500000
H     -6.67500000    -11.21000000      7.77500000
O     13.52100000      4.64100000     -9.26000000
H     13.29900000      4.10300000    -10.02000000
H     14.39600000      4.97800000     -9.45200000
O     -7.64100000      7.41000000      2.07900000
H     -7.64700000      7.04100000      1.19500000
H     -8.56500000      7.47700000      2.31700000
O      7.30900000      6.50000000    -14.32600000
H      6.85600000      7.03700000    -14.97500000
H      6.61200000      5.99800000    -13.90200000
O    -12.14400000     -0.32000000      0.33400000
H    -12.13500000      0.17300000      1.15400000
H    -12.61500000      0.24400000     -0.28000000
O     -0.35600000    -10.94000000      2.10300000
H      0.31900000    -11.47500000      1.68600000
H     -0.32900000    -10.10800000      1.63000000
O     14.75100000      2.96500000      1.66700000
H     14.99700000      2.04100000      1.69200000
H     14.52500000      3.12800000      0.75100000
O      8.02200000      3.09300000     15.85200000
H      7.14200000      2.74600000     16.00000000
H      8.38600000      3.20500000     16.73000000
O     -4.66100000     -8.54200000    -14.48200000
H     -4.29300000     -7.66900000    -14.62100000
H     -5.22200000     -8.68900000    -15.24400000
O      0.23100000     -4.99100000      4.43600000
H      0.14300000     -5.37800000      5.30800000
H      0.88900000     -5.53200000      3.99900000
O     -2.89600000     -2.79900000     -1.70000000
H     -2.97500000     -2.10800000     -1.04200000
H     -2.31900000     -3.44800000     -1.29800000
O      4.69600000      9.20500000     12.45700000
H      5.12200000      8.92000000     13.26600000
H      5.37900000      9.13500000     11.79000000
O      7.63800000     -0.09700000     16.46100000
H      8.47000000     -0.24300000     16.91300000
H      7.71500000     -0.59900000     15.65000000
O     -5.94100000      4.79300000    -13.79600000
H     -6.00300000      5.73500000    -13.64100000
H     -6.16800000      4.39600000    -12.95500000
O     -1.04800000     14.47800000      7.37100000
H     -1.86800000     14.23800000      7.80100000
H     -0.76900000     13.67800000      6.92400000
O     13.57600000    -10.41800000     -6.34000000
H     13.23000000     -9.53400000     -6.22300000
H     14.09700000    -10.36800000     -7.14100000
O    -14.97900000      9.78400000     -3.59300000
H    -14.88400000      9.24600000     -2.80700000
H    -15.88700000      9.65000000     -3.86600000
O     14.43900000     -4.57400000     -0.72500000
H     13.75500000     -4.98600000     -1.25400000
H     15.19100000     -4.50900000     -1.31400000
O     15.94800000      0.36900000     -6.99300000
H     15.93000000      0.68200000     -7.89800000
H     16.87900000      0.32800000     -6.77300000
O      2.86900000      1.56300000     -4.79700000
H      3.79800000      1.62800000     -5.01700000
H      2.82200000      0.84300000     -4.16700000
O     -0.26200000    -10.90100000    -11.59900000
H     -0.56700000    -11.52900000    -10.94400000
H     -1.05700000    -10.45700000    -11.89400000
O    -14.01500000      9.50600000      5.66500000
H    -13.63300000     10.28600000      5.26300000
H    -14.95700000      9.59800000      5.51800000
O    -14.34200000     -1.39700000     -7.57100000
H    -13.44700000     -1.09000000     -7.42600000
H    -14.86600000     -0.59700000     -7.61400000
O     -8.19900000     12.06900000     -0.50100000
H     -7.39600000     12.22600000     -0.99800000
H     -8.74800000     11.55100000     -1.09000000
O      4.68600000     -3.82500000      0.32100000
H      5.37800000     -4.46600000      0.48100000
H      4.87400000     -3.11100000      0.93000000
O      3.88100000    -10.29600000      0.32800000
H      4.81800000    -10.12400000      0.42700000
H      3.55300000     -9.55000000     -0.17400000
O     -6.65800000     -2.99800000     15.57700000
H     -7.58500000     -2.92200000     15.35400000
H     -6.61300000     -3.75600000     16.15900000
O     -8.13000000      9.56000000     13.43600000
H     -8.17100000      9.40300000     12.49300000
H     -7.22000000      9.37600000     13.67100000
O      4.86300000     -1.75200000      2.13700000
H      5.53600000     -2.26800000      2.58200000
H      4.04300000     -2.01900000      2.55300000
O     -8.42100000      1.66100000     10.00600000
H     -7.54100000      1.86900000     10.32000000
H     -8.77200000      2.49900000      9.70500000
O      9.55500000      2.28400000     -0.30300000
H      9.02900000      1.76700000     -0.91300000
H     10.29800000      2.58700000     -0.82500000
O     -3.10800000     14.24100000      9.03700000
H     -3.77800000     13.95200000      8.41700000
H     -3.60200000     14.63200000      9.75800000
O      3.31000000     11.09100000      6.76500000
H      3.93800000     11.46700000      7.38200000
H      3.41500000     10.14500000      6.86300000
O    -15.08100000     -0.86900000     -2.38800000
H    -15.37700000     -1.73500000     -2.10800000
H    -14.21300000     -1.02100000     -2.76200000
O     10.26600000     -2.06200000      7.91300000
H     10.60300000     -1.90400000      8.79400000
H      9.51900000     -1.46900000      7.83200000
O    -10.68900000      0.13800000     12.91200000
H    -11.20900000      0.07100000     13.71300000
H    -10.12500000      0.89800000     13.05600000
O     -7.43700000     10.39800000     -7.85800000
H     -8.33200000     10.13900000     -7.64300000
H     -6.91500000     10.09800000     -7.11500000
O      2.36800000     -9.67100000     -6.14500000
H      3.05100000     -9.01300000     -6.27700000
H      2.84300000    -10.46000000     -5.88700000
O      9.36300000     -4.85300000     -8.84800000
H      9.45000000     -5.63800000     -8.30600000
H      8.45100000     -4.86200000     -9.13900000
O      9.99600000     14.27400000     -3.06200000
H     10.68200000     13.90700000     -3.61900000
H     10.06500000     15.22000000     -3.18800000
O     -8.87100000     -3.73400000    -14.29600000
H     -8.64100000     -3.81500000    -15.22100000
H     -9.00400000     -2.79600000    -14.16200000
O     -2.72600000    -15.03000000     -4.76800000
H     -3.57800000    -15.23100000     -4.38200000
H     -2.17100000    -15.77000000     -4.52400000
O     -4.38400000      2.07300000      3.58100000
H     -3.95500000      2.91700000      3.72200000
H     -3.66300000      1.44800000      3.50700000
O    -15.75700000      5.97300000      1.98900000
H    -16.25400000      6.70900000      1.63100000
H    -15.77000000      6.11300000      2.93600000
O     -5.30600000     14.69300000     -4.35400000
H     -4.86900000     13.96500000     -4.79600000
H     -4.79900000     15.46500000     -4.60600000
O     -8.86400000      7.03200000     -8.56200000
H     -8.69500000      6.17800000     -8.96000000
H     -9.73200000      6.94500000     -8.16700000
O     -8.70200000      7.82600000     -4.97700000
H     -8.02300000      7.79800000     -5.65100000
H     -9.14800000      6.98300000     -5.05000000
O      0.05000000    -11.33200000     -8.95500000
H     -0.86400000    -11.08300000     -9.09300000
H      0.00300000    -12.15400000     -8.46700000
O      5.63300000     -6.68500000     13.99100000
H      5.13600000     -7.43600000     13.66600000
H      5.82100000     -6.90000000     14.90500000
O      0.89900000     -3.44300000     -6.27300000
H      1.03900000     -4.00800000     -7.03300000
H      1.61700000     -2.81000000     -6.31000000
O    -12.63200000     10.80500000     -4.36100000
H    -13.28700000     10.54000000     -3.71600000
H    -11.93900000     10.14900000     -4.28300000
O     -0.65800000      8.38400000      5.34100000
H     -1.17800000      7.72000000      5.79500000
H     -0.02100000      8.67600000      5.99300000
O      0.67500000     -0.63200000    -15.78700000
H     -0.26000000     -0.57200000    -15.98200000
H      0.77100000     -0.20200000    -14.93700000
O      5.19300000      2.07700000     13.74700000
H      5.02400000      2.67000000     13.01500000
H      5.99500000      1.61600000     13.50100000
O      4.18900000     12.53600000     10.26300000
H      4.77200000     12.69900000      9.52100000
H      3.35700000     12.28600000      9.86300000
O    -11.72600000    -10.41500000      4.69600000
H    -11.41100000     -9.78100000      5.34000000
H    -12.06400000     -9.88000000      3.97800000
O      7.40300000     14.01300000      2.84900000
H      8.12800000     13.88700000      3.46100000
H      7.39800000     13.21700000      2.31700000
O      6.75400000     -2.01200000      9.99300000
H      7.57200000     -1.56600000     10.20900000
H      6.99000000     -2.62000000      9.29300000
O     10.83000000     -6.40700000     -1.62100000
H     10.04200000     -6.73800000     -1.19000000
H     10.80200000     -5.46100000     -1.47700000
O      1.28700000      8.83400000     12.24100000
H      0.47800000      9.34600000     12.25200000
H      1.73800000      9.08100000     13.04800000
O     13.10000000     -3.99900000      3.99500000
H     12.37200000     -4.22600000      3.41700000
H     12.68300000     -3.75500000      4.82200000
O     -6.85200000      4.81700000     -5.40600000
H     -6.80500000      3.86100000     -5.40400000
H     -7.72800000      5.01500000     -5.07400000
O      7.33100000     -4.15200000      8.35600000
H      6.43000000     -4.47200000      8.30300000
H      7.82600000     -4.73300000      7.77800000
O     -1.87300000      8.19200000      2.76400000
H     -1.72300000      8.33400000      3.69900000
H     -1.11200000      7.68900000      2.47300000
O     -6.27000000     -8.08700000     -3.97000000
H     -6.99000000     -7.63300000     -4.40800000
H     -5.80600000     -8.53800000     -4.67500000
O     -3.74500000     -4.80400000     -8.94900000
H     -4.55300000     -4.36100000     -9.20900000
H     -3.51600000     -4.41200000     -8.10700000
O     -8.38600000     -0.55100000    -14.93600000
H     -7.75300000     -0.23100000    -15.57800000
H     -8.03900000     -0.26100000    -14.09200000
O      9.35300000     -9.59400000      9.20800000
H      9.68600000    -10.07300000      9.96700000
H      9.74600000    -10.03500000      8.45500000
O     16.56000000     -4.58200000     -2.61700000
H     16.27100000     -3.83700000     -3.14400000
H     17.11700000     -5.09100000     -3.20600000
O     -7.96100000     -1.05100000     -4.83400000
H     -8.24900000     -1.54800000     -4.06800000
H     -8.49700000     -1.38600000     -5.55300000
O      8.64000000      2.26700000      6.56400000
H      8.48400000      2.64300000      7.43000000
H      7.85700000      2.49200000      6.06100000
O      9.31200000     -2.66000000     12.44300000
H      8.89700000     -3.41300000     12.02300000
H      8.69300000     -2.39200000     13.12200000
O     -2.33400000     14.91200000     -5.43700000
H     -1.55600000     15.32600000     -5.80900000
H     -2.14500000     14.84500000     -4.50100000
O    -12.48800000      7.52000000      0.84400000
H    -12.00800000      7.31500000      1.64600000
H    -12.42500000      8.47100000      0.76300000
O      5.09000000    -16.13000000      3.75900000
H      5.68900000    -15.53200000      3.31200000
H      4.61400000    -15.57500000      4.37700000
O      9.49400000      8.74700000     11.74000000
H      8.69100000      8.55100000     11.25800000
H      9.22500000      9.37900000     12.40700000
O     11.46200000    -12.36300000      1.24700000
H     12.30300000    -12.82000000      1.24400000
H     11.52800000    -11.74700000      1.97800000
O     17.06500000     -0.90300000      0.28600000
H     17.64900000     -0.96500000     -0.47000000
H     16.30600000     -1.43600000      0.04600000
O      8.67800000      3.83600000     -7.74100000
H      9.53100000      3.87400000     -8.17300000
H      8.88100000      3.64900000     -6.82500000
O      7.29400000    -13.03500000      7.21900000
H      7.53800000    -13.41700000      6.37600000
H      7.96500000    -13.34700000      7.82700000
O     13.23000000      2.07300000      3.73900000
H     12.31200000      1.81600000      3.65800000
H     13.33600000      2.78600000      3.10900000
O     -1.51800000      5.41600000     -6.12200000
H     -1.15500000      4.73900000     -6.69300000
H     -2.43500000      5.16600000     -6.00900000
O    -10.25300000     13.86700000     -0.74900000
H    -10.73900000     13.79000000      0.07200000
H     -9.53800000     13.23600000     -0.66400000
O     -6.65600000      9.20900000    -10.24200000
H     -6.87600000      9.53000000     -9.36700000
H     -5.70300000      9.28200000    -10.29100000
O     -7.43500000     -6.25900000     15.16400000
H     -8.00100000     -6.16400000     14.39800000
H     -8.04100000     -6.32800000     15.90200000
O      4.95200000    -12.03500000     11.78900000
H      5.08200000    -11.08700000     11.79700000
H      5.80200000    -12.39500000     12.04400000
O     -0.31600000      3.28000000    -16.39700000
H     -1.24200000      3.47100000    -16.54800000
H     -0.29300000      2.88800000    -15.52300000
O     14.46500000     -9.75000000     -1.83300000
H     14.05400000     -9.89100000     -0.98100000
H     14.94400000    -10.56100000     -2.00600000
O      5.63200000      2.83800000      7.41800000
H      5.67000000      2.06900000      7.98800000
H      5.66500000      2.48000000      6.53100000
O      8.62800000    -12.47000000      2.17700000
H      9.05400000    -11.91600000      2.83100000
H      8.96400000    -12.15300000      1.33900000
O     -2.55100000      8.48300000     10.01300000
H     -2.79200000      8.06100000     10.83800000
H     -3.36100000      8.49100000      9.50200000
O     -4.32100000    -13.14600000      8.76200000
H     -4.87800000    -12.54800000      8.26400000
H     -3.42800000    -12.89800000      8.52100000
O     -7.84000000     -7.25200000      1.12000000
H     -7.30200000     -7.45700000      0.35500000
H     -8.22300000     -6.39800000      0.92100000
O     -1.34800000    -13.28900000     -2.69100000
H     -2.05700000    -13.09300000     -3.30300000
H     -1.51300000    -12.71600000     -1.94200000
O     -1.20200000     12.90500000     10.69100000
H     -0.52400000     13.51700000     10.97700000
H     -1.76900000     13.42400000     10.12100000
O      6.43100000      3.21300000    -16.54700000
H      5.96600000      2.37800000    -16.60700000
H      5.76700000      3.87200000    -16.74700000
O     -4.84900000      0.49600000     -8.21400000
H     -4.69500000     -0.13100000     -8.91900000
H     -5.16400000     -0.03700000     -7.48300000
O     13.03400000      2.03800000    -10.87000000
H     12.57300000      1.35500000    -11.35900000
H     13.81500000      1.60300000    -10.53000000
O     -0.60400000      9.65900000     -7.31500000
H     -0.52800000      8.72800000     -7.52700000
H      0.08800000      9.81500000     -6.67200000
O      0.82900000     -7.45300000     -5.40400000
H      1.49300000     -7.18900000     -6.04100000
H      1.04700000     -8.36100000     -5.19200000
O      7.71100000     11.65800000     10.77100000
H      8.04900000     11.76500000      9.88200000
H      7.26900000     12.48600000     10.96000000
O     -9.56100000     -4.64500000      3.63200000
H     -9.03600000     -5.02900000      4.33400000
H     -8.93800000     -4.49900000      2.92000000
O     -7.25700000    -15.86600000     -1.62000000
H     -6.38200000    -16.24200000     -1.71500000
H     -7.84800000    -16.61600000     -1.68300000
O      5.50100000      1.64800000     -5.61300000
H      5.31800000      2.05100000     -6.46100000
H      5.97500000      2.32200000     -5.12500000
O     -1.32600000     12.38900000      1.47400000
H     -1.21300000     11.83500000      2.24700000
H     -1.52100000     13.25700000      1.82800000
O     -7.54200000    -11.66600000      4.45900000
H     -7.65200000    -10.72100000      4.34700000
H     -8.42900000    -11.99300000      4.61100000
O     -2.39700000     -9.06900000      9.84600000
H     -2.44500000     -9.23800000     10.78700000
H     -3.28400000     -9.23200000      9.52700000
O      2.42800000     -5.66900000      9.57900000
H      1.63500000     -5.93100000      9.11200000
H      2.46500000     -6.25400000     10.33500000
O      0.28700000     -4.68000000    -14.76800000
H      0.83300000     -5.00400000    -15.48400000
H      0.66800000     -5.07000000    -13.98100000
O     -6.47800000      4.13300000      8.55600000
H     -6.61800000      4.44700000      9.44900000
H     -7.35900000      3.95400000      8.22500000
O     -8.51800000     -8.53700000     11.74300000
H     -7.79500000     -8.58000000     11.11800000
H     -8.51100000     -7.63300000     12.05700000
O     -2.39100000     -7.48900000    -15.86000000
H     -2.43900000     -6.68700000    -15.34000000
H     -1.49100000     -7.51200000    -16.18300000
O     -5.06800000     -5.38400000    -16.19300000
H     -5.04500000     -6.00100000    -16.92500000
H     -4.15400000     -5.13100000    -16.06400000
O     -9.47300000      1.35900000    -11.44900000
H     -9.29200000      2.29500000    -11.53500000
H    -10.34200000      1.32000000    -11.04800000
O     10.56400000    -10.92400000      3.64600000
H     10.58800000    -10.01900000      3.95500000
H     10.84100000    -11.44300000      4.40000000
O      4.45600000      9.59500000     -8.62000000
H      4.20600000      9.31400000     -9.50000000
H      3.83500000      9.15300000     -8.04100000
O     -9.57800000     -1.55500000      7.64600000
H     -9.92300000     -2.42100000      7.42600000
H    -10.29200000     -1.12600000      8.11700000
O    -15.55600000     -6.98200000     -0.19700000
H    -15.07600000     -6.18000000     -0.40500000
H    -16.42800000     -6.68000000      0.05600000
O      4.14300000     -4.83500000     -9.57100000
H      4.97800000     -5.05900000     -9.16100000
H      3.92300000     -3.97500000     -9.21200000
O      0.48900000      4.39200000     16.31500000
H      0.13500000      4.04000000     15.49800000
H      1.15400000      3.75600000     16.58100000
O      9.56400000     14.28700000      7.03000000
H      9.08300000     13.57000000      7.44200000
H     10.46800000     14.16700000      7.32000000
O     -9.31600000     -6.07800000     -8.51800000
H     -8.96700000     -6.07100000     -7.62700000
H     -9.52000000     -6.99800000     -8.68800000
O     -5.88900000      8.66900000      3.81600000
H     -5.50800000      7.84300000      4.11500000
H     -6.48900000      8.41600000      3.11500000
O     -4.43000000      7.61400000     -1.06000000
H     -4.11000000      7.00600000     -1.72700000
H     -4.11100000      7.25300000     -0.23300000
O     -5.12000000    -10.01400000     10.76500000
H     -5.16700000     -9.85100000      9.82300000
H     -4.93500000     -9.15600000     11.14700000
O     -8.19000000     -8.71000000    -11.51200000
H     -7.70400000     -8.16200000    -10.89500000
H     -8.31200000     -8.15400000    -12.28200000
O     -1.05400000     -6.74300000     16.72400000
H     -0.34900000     -7.31400000     17.03000000
H     -0.72100000     -6.36900000     15.90800000
O      1.18700000     11.37600000     -9.28100000
H      1.57600000     11.70200000     -8.46900000
H      0.55900000     10.71200000     -8.99500000
O      7.54700000      0.23500000    -16.12200000
H      6.93200000      0.87800000    -15.76900000
H      7.00000000     -0.51200000    -16.36500000
O     11.75200000     -0.95800000     -2.76000000
H     10.91100000     -1.22300000     -2.38600000
H     11.53800000     -0.21900000     -3.33000000
O      5.41800000      0.99200000      9.25400000
H      4.79000000      0.29200000      9.43600000
H      5.49000000      1.47000000     10.07900000
O     -8.92500000     -4.06500000    -10.07000000
H     -9.06900000     -4.83900000     -9.52500000
H     -9.47000000     -4.21200000    -10.84300000
O      1.41600000     -3.50700000     18.01200000
H      2.28700000     -3.89800000     18.08700000
H      1.03200000     -3.92300000     17.24100000
O    -11.53000000    -10.06500000      8.13700000
H    -11.54100000     -9.62500000      8.98700000
H    -11.95900000    -10.90600000      8.29700000
O     -3.01200000      3.82700000    -16.23700000
H     -3.56900000      3.04900000    -16.22200000
H     -3.30600000      4.34700000    -15.49000000
O      0.39500000      4.82700000    -10.36000000
H     -0.33200000      4.50000000     -9.83000000
H      1.13500000      4.26900000    -10.12200000
O      1.68800000     15.21800000     -3.47700000
H      0.86000000     14.88000000     -3.13400000
H      1.89300000     15.96400000     -2.91300000
O    -11.01000000     10.20800000      2.57800000
H    -11.68900000     10.02700000      1.92800000
H    -11.24800000      9.66700000      3.33000000
O      1.93900000     11.56300000     -2.90500000
H      2.69500000     11.49300000     -2.32200000
H      1.26900000     11.01400000     -2.49600000
O      2.21000000     11.16100000      3.19200000
H      2.01500000     10.28200000      3.51400000
H      2.14800000     11.08700000      2.23900000
O     -3.62000000    -12.62800000    -11.01300000
H     -4.34200000    -13.16500000    -11.33900000
H     -3.94200000    -12.26900000    -10.18700000
O      1.61900000    -11.65200000      4.22000000
H      1.00800000    -11.48500000      3.50200000
H      2.42200000    -11.19900000      3.96200000
O      4.49700000     11.78700000     -1.36500000
H      5.08100000     11.38500000     -2.00800000
H      5.07200000     12.32800000     -0.82400000
O      4.14300000    -16.14900000     -0.28200000
H      3.42200000    -16.01000000     -0.89600000
H      3.71600000    -16.42300000      0.53000000
O      4.56300000    -13.95500000      8.17000000
H      5.49700000    -13.78600000      8.04800000
H      4.52400000    -14.84900000      8.51200000
O    -12.12200000     -1.33400000     -5.06700000
H    -11.40000000     -1.88900000     -5.36200000
H    -11.77200000     -0.44400000     -5.11000000
O     12.37600000      7.07500000     -6.93900000
H     11.69900000      7.13500000     -7.61200000
H     11.91300000      6.76500000     -6.16100000
O      8.86400000      7.81400000      2.85300000
H      8.39300000      7.55300000      3.64400000
H      8.25200000      8.38300000      2.38700000
O      7.61400000     11.49300000      1.69000000
H      7.30300000     10.63800000      1.39300000
H      7.94600000     11.91600000      0.89800000
O      2.07900000      1.53600000    -17.24600000
H      1.44800000      2.24900000    -17.34500000
H      1.55500000      0.79300000    -16.94700000
O     -8.52400000    -10.68100000     -2.67800000
H     -7.72900000    -10.72400000     -3.21100000
H     -8.77500000     -9.75700000     -2.69700000
O     -1.19500000      9.31900000    -12.44000000
H     -0.98500000     10.23500000    -12.62000000
H     -0.45200000      8.99900000    -11.92900000
O      1.19100000      0.33700000    -13.34000000
H      2.05300000      0.72300000    -13.49800000
H      1.34800000     -0.33700000    -12.67900000
O     -5.54400000     -3.13900000    -14.42500000
H     -6.36300000     -3.36100000    -14.86900000
H     -5.00200000     -3.92300000    -14.51700000
O     -0.81300000     11.46600000      4.08100000
H     -0.09800000     11.80400000      4.62000000
H     -0.72200000     10.51400000      4.13200000
O      3.10900000     -6.65000000     -6.61800000
H      2.89100000     -6.24300000     -7.45600000
H      3.59700000     -5.97700000     -6.14400000
O     -2.60800000      2.08500000     -7.26900000
H     -2.42700000      2.75900000     -7.92400000
H     -3.40000000      1.65000000     -7.58500000
O      3.14100000    -14.26100000      4.49900000
H      3.37000000    -13.33200000      4.46700000
H      2.27500000    -14.28000000      4.90600000
O     -5.53600000      5.00200000      1.65100000
H     -6.04500000      5.58100000      2.21800000
H     -4.68700000      5.43600000      1.56600000
O     -5.70400000     -4.46600000      0.08200000
H     -5.70000000     -3.56800000     -0.24800000
H     -6.40200000     -4.89900000     -0.41000000
O     -8.45900000    -11.18400000     -9.87800000
H     -8.31300000    -10.41200000    -10.42500000
H     -7.94400000    -11.01900000     -9.08800000
O     11.54700000     -7.58400000     -5.37100000
H     11.64400000     -6.84700000     -4.76800000
H     11.87400000     -8.33900000     -4.88200000
O      3.71900000     -0.86800000      7.27700000
H      2.93300000     -0.46400000      6.91000000
H      4.35900000     -0.15800000      7.31400000
O     -9.67900000     -5.24400000     -3.80300000
H    -10.54200000     -5.31400000     -4.21100000
H     -9.72900000     -4.44900000     -3.27200000
O      5.41800000      4.10000000    -11.33300000
H      5.90500000      4.01100000    -12.15200000
H      5.98300000      3.69800000    -10.67300000
O     -6.52400000     -7.83700000     -6.70800000
H     -6.84900000     -6.93600000     -6.71600000
H     -5.62700000     -7.76400000     -6.38100000
O     -9.25600000     10.77900000     -2.50400000
H     -8.56300000     10.88200000     -3.15600000
H    -10.05600000     10.67100000     -3.01900000
O    -13.39300000     -2.97100000      9.94800000
H    -13.82300000     -3.14500000     10.78600000
H    -13.46600000     -2.02400000      9.83300000
O      4.30900000     -8.96400000     13.02300000
H      5.06900000     -9.37600000     13.43300000
H      3.56100000     -9.46900000     13.34200000
O    -10.13200000     -8.94100000     -8.81900000
H    -11.03200000     -9.24300000     -8.69700000
H     -9.63800000     -9.73600000     -9.02000000
O     -5.63600000     13.05900000     11.52100000
H     -5.89500000     12.64600000     10.69700000
H     -6.45400000     13.39200000     11.89000000
O      4.65500000      1.31400000    -16.09500000
H      4.43500000      1.19100000    -15.17200000
H      3.81000000      1.41200000    -16.53200000
O      6.89200000     -6.27800000      4.26600000
H      7.43700000     -6.45100000      5.03400000
H      7.43300000     -5.71800000      3.71000000
O      2.78700000    -16.23700000      6.71700000
H      3.65000000    -16.20400000      7.13000000
H      2.26100000    -15.60900000      7.21200000
O     -5.90200000    -10.82600000     -6.84100000
H     -5.52100000    -10.97500000     -5.97600000
H     -6.79200000    -10.52100000     -6.66300000
O      7.47200000      6.06900000     -6.92700000
H      7.82900000      5.31000000     -7.38800000
H      7.90200000      6.82100000     -7.33400000
O    -10.65600000      5.72300000      2.97200000
H    -10.23300000      4.86500000      2.96300000
H    -11.50200000      5.57800000      2.54800000
O     11.66100000      2.46600000     -4.74000000
H     11.18000000      1.88700000     -5.33200000
H     12.37300000      2.81600000     -5.27400000
O     -3.39600000    -14.27100000     -0.16100000
H     -3.35700000    -14.78600000     -0.96700000
H     -2.48400000    -14.05100000      0.02800000
O    -12.82400000      5.19700000      4.89500000
H    -13.66200000      5.33200000      5.33700000
H    -12.66700000      6.01400000      4.42400000
O    -12.39400000      1.12100000    -13.80700000
H    -11.84400000      1.25900000    -13.03600000
H    -12.12700000      1.81000000    -14.41700000
O    -14.80100000      2.73800000      7.24600000
H    -14.13500000      2.80600000      7.92900000
H    -14.50600000      2.01400000      6.69400000
O     -6.63700000     -6.42800000     -9.70400000
H     -7.47800000     -6.30400000     -9.26300000
H     -6.39000000     -5.55200000    -10.00000000
O     -7.11400000      2.19500000     -8.28300000
H     -6.67700000      1.45900000     -8.71100000
H     -6.87100000      2.11500000     -7.36100000
O    -14.59900000     -7.11500000     -3.54800000
H    -14.10300000     -6.30800000     -3.40800000
H    -15.43400000     -6.96200000     -3.10600000
O    -11.11800000    -11.93300000      1.78300000
H    -10.75700000    -12.32500000      2.57800000
H    -12.02700000    -11.73400000      2.00600000
O    -12.47800000     -5.85600000      5.95900000
H    -13.37100000     -5.98600000      5.63800000
H    -12.11800000     -6.74000000      6.03000000
O     -7.75900000     -3.39000000     11.88400000
H     -7.57300000     -2.70600000     12.52700000
H     -8.35300000     -2.97500000     11.25800000
O     10.94200000     -9.57800000     -2.13400000
H     11.60800000     -9.86000000     -2.76000000
H     10.89900000     -8.62800000     -2.24100000
O      0.01200000     -8.39100000    -14.03300000
H      0.10700000     -8.07300000    -14.93100000
H     -0.71100000     -9.01700000    -14.07600000
O     -4.66900000     -6.63100000      7.13800000
H     -4.84400000     -5.69200000      7.20400000
H     -3.74200000     -6.71800000      7.36100000
O     14.47000000     10.14000000     -4.49200000
H     14.69400000     11.07100000     -4.46600000
H     14.08800000      9.96200000     -3.63300000
O     12.87500000    -12.42000000     -1.68000000
H     12.69400000    -11.89600000     -0.90000000
H     12.32100000    -13.19400000     -1.58200000
O     -3.19700000      0.69600000      6.54400000
H     -3.39300000      0.03300000      5.88100000
H     -3.92500000      0.63900000      7.16200000
O    -16.70400000      1.47700000      3.47100000
H    -16.38900000      1.84500000      2.64600000
H    -16.32300000      2.03800000      4.14600000
O     -5.06600000      5.95200000      7.33000000
H     -5.10200000      6.65900000      7.97400000
H     -5.33700000      5.17200000      7.81400000
O     -2.66800000      5.28800000     16.60900000
H     -2.61900000      4.61300000     17.28500000
H     -2.06000000      5.96600000     16.90200000
O      8.83700000      4.91700000      2.22700000
H      9.14200000      5.82500000      2.22700000
H      9.50200000      4.44100000      2.72400000
O     -6.82800000    -10.32700000    -13.25900000
H     -7.23300000     -9.70300000    -12.65700000
H     -6.05900000     -9.86700000    -13.59700000
O     16.06400000      1.06200000     -3.11600000
H     16.35200000      1.17400000     -2.21000000
H     15.39800000      0.37600000     -3.07300000
O      1.20200000      1.58700000     -9.32900000
H      0.30900000      1.74100000     -9.63800000
H      1.75900000      1.96700000    -10.00800000
O      0.54200000     -9.23800000     14.97800000
H      0.72100000     -8.96200000     14.07900000
H      0.23600000    -10.14100000     14.89500000
O    -13.27400000      2.84200000      3.81800000
H    -12.85000000      3.67400000      4.02400000
H    -14.00900000      3.08100000      3.25300000
O     -5.38900000     -1.49800000      9.02800000
H     -5.38400000     -0.54300000      9.08600000
H     -6.27200000     -1.75000000      9.29800000
O     -1.57500000     -6.92100000     -6.56100000
H     -0.78500000     -7.10400000     -6.05200000
H     -1.61300000     -5.96600000     -6.61100000
O     -8.56700000     -9.61100000     -6.45100000
H     -7.90700000     -8.97000000     -6.71400000
H     -9.21300000     -9.10300000     -5.96100000
O      0.92200000    -12.55200000    -13.38900000
H      0.81800000    -12.16100000    -12.52200000
H      0.33600000    -13.30900000    -13.38200000
O      0.67400000      3.76300000     -7.34000000
H      0.02800000      3.30200000     -6.80400000
H      1.51600000      3.39600000     -7.06800000
O      6.35700000     -9.75800000      0.95900000
H      6.53000000     -9.19400000      1.71300000
H      7.22000000     -9.91300000      0.57300000
O     -8.94700000     -2.61400000      0.76400000
H     -8.18400000     -2.03700000      0.72600000
H     -9.60200000     -2.11300000      1.25100000
O     -3.38500000     -0.65500000      3.82300000
H     -3.36900000     -1.17200000      3.01800000
H     -4.30200000     -0.66700000      4.09800000
O      2.52500000     -2.47200000      3.15000000
H      2.30700000     -2.24200000      4.05300000
H      1.85500000     -3.10800000      2.89600000
O      2.14000000    -14.71300000      1.81100000
H      2.14500000    -15.66000000      1.67200000
H      2.63500000    -14.58700000      2.62100000
O      2.08900000    -14.82500000     -5.47500000
H      3.01900000    -14.99500000     -5.33000000
H      1.77500000    -15.59600000     -5.94800000
O      4.59500000      1.26500000     -2.14100000
H      4.14200000      2.10800000     -2.11000000
H      4.57000000      0.94700000     -1.23800000
O    -14.33400000      1.83000000     -4.65600000
H    -14.27100000      2.19700000     -5.53800000
H    -15.22200000      1.47600000     -4.60700000
O     -6.67400000     14.53300000      2.15600000
H     -6.80900000     13.60000000      2.32600000
H     -7.33600000     14.97100000      2.69100000
O     15.19300000     -5.87800000     -5.09000000
H     14.74300000     -5.04600000     -5.23400000
H     14.61800000     -6.53300000     -5.48600000
O     -1.61700000     -0.26100000     10.01200000
H     -1.74600000     -0.91000000     10.70400000
H     -1.59500000     -0.77300000      9.20400000
O     -5.77500000     -9.04200000     -9.10600000
H     -5.80200000     -9.41900000     -8.22700000
H     -5.75600000     -8.09600000     -8.96100000
O      2.45700000      8.94900000     -7.01400000
H      2.31100000      8.02100000     -6.83200000
H      2.03800000      9.40500000     -6.28400000
O      2.92500000      7.62100000      9.80600000
H      2.33000000      8.14000000     10.34600000
H      2.91100000      6.75000000     10.20200000
O      0.85800000      9.88500000     -5.11500000
H      1.19500000     10.44100000     -4.41300000
H      0.23700000      9.30000000     -4.68100000
O     13.98600000     -3.56600000     -6.25800000
H     14.55400000     -3.24100000     -6.95700000
H     13.11300000     -3.58800000     -6.64900000
O      2.25100000     -1.90400000    -12.05400000
H      3.15800000     -1.95800000    -12.35600000
H      1.97500000     -2.81600000    -11.96300000
O     -3.65000000     12.70200000     -6.17900000
H     -3.08800000     13.43000000     -5.91400000
H     -3.93600000     12.30800000     -5.35500000
O     -4.96800000    -12.63300000      4.03800000
H     -4.39000000    -12.06300000      3.53000000
H     -5.76100000    -12.11300000      4.16900000
O     -5.00000000     -0.19000000    -14.43200000
H     -5.03800000     -1.11800000    -14.20400000
H     -5.47000000      0.25100000    -13.72400000
O     -9.80400000     -5.14800000      8.69300000
H    -10.12800000     -4.73400000      7.89300000
H    -10.10100000     -4.57200000      9.39800000
O     -8.40300000      2.02800000     -3.49000000
H     -8.68200000      2.01900000     -4.40600000
H     -8.64700000      1.16400000     -3.15700000
O      8.80100000    -10.15700000     -0.18400000
H      9.62200000     -9.85300000     -0.57100000
H      8.43900000    -10.76000000     -0.83300000
O     -2.99400000      6.91100000     12.05700000
H     -2.75800000      6.01200000     11.82900000
H     -2.61100000      7.04700000     12.92400000
O    -12.22000000     -3.75200000     -7.84200000
H    -13.01100000     -3.31400000     -8.15600000
H    -12.30100000     -4.65100000     -8.16200000
O     -2.30800000     -4.59500000     10.38200000
H     -2.30700000     -5.09700000      9.56700000
H     -2.77900000     -3.79000000     10.16700000
O     -0.85600000      7.54000000     -3.45800000
H     -1.53500000      6.86500000     -3.46300000
H     -0.05100000      7.06800000     -3.24400000
O      1.83500000    -17.43700000      2.08100000
H      0.99100000    -17.80300000      1.81700000
H      1.93700000    -17.70800000      2.99400000
O      9.25600000     -2.24600000     -1.84800000
H      8.79400000     -2.91000000     -2.36000000
H      9.08700000     -2.48700000     -0.93700000
O     -9.95200000     12.83500000      3.48800000
H    -10.51900000     12.07100000      3.59100000
H     -9.13400000     12.48100000      3.13900000
O      4.64900000      4.88400000     -2.41500000
H      5.24500000      4.77500000     -3.15500000
H      4.15900000      5.68100000     -2.61700000
O      3.90100000     -4.58000000     -5.08700000
H      4.76400000     -4.63400000     -4.67600000
H      3.45200000     -3.88300000     -4.61000000
O     -3.92700000      1.23000000     -4.82300000
H     -3.59100000      1.60400000     -5.63800000
H     -3.46900000      1.71000000     -4.13300000
O     -7.10900000      6.10900000     13.16800000
H     -7.28500000      5.89100000     14.08300000
H     -6.67100000      6.95900000     13.20400000
O      7.65500000    -11.98500000     -1.73000000
H      6.98000000    -11.58600000     -2.27800000
H      7.56400000    -12.92500000     -1.88400000
O      9.69100000     -7.24000000     -7.41800000
H      9.35700000     -8.10600000     -7.65200000
H      9.79000000     -7.27000000     -6.46700000
O      4.75500000     -4.32600000    -15.84900000
H      5.26700000     -4.56100000    -16.62200000
H      4.29300000     -3.52700000    -16.10200000
O     -3.24500000      9.38800000     -3.39300000
H     -2.55900000      8.94200000     -3.88900000
H     -3.98900000      8.78600000     -3.41900000
O     -1.98100000    -15.86900000      2.67800000
H     -1.54500000    -16.46700000      3.28500000
H     -2.75600000    -15.56800000      3.15300000
O    -11.18000000     -1.00200000     -8.36100000
H    -11.49200000     -1.90200000     -8.27600000
H    -10.85700000     -0.94400000     -9.26000000
O      7.14800000      2.89100000     -3.01400000
H      7.34400000      2.00600000     -2.70700000
H      7.32300000      3.45100000     -2.25700000
O     -1.72600000     14.18600000    -10.07100000
H     -1.39900000     13.32300000     -9.81500000
H     -2.46200000     14.34700000     -9.48100000
O     12.21700000     -6.29700000     12.08100000
H     11.37200000     -6.14300000     12.50100000
H     12.85300000     -5.87500000     12.65900000
O      0.87200000      9.35400000      7.62400000
H      0.21500000      9.04100000      8.24600000
H      1.20800000     10.16000000      8.01700000
O      0.76900000     -7.77000000     -8.79000000
H      0.86000000     -8.60700000     -8.33400000
H     -0.13800000     -7.76200000     -9.09600000
O     -6.57500000      1.96800000     -5.47900000
H     -7.03200000      1.88100000     -4.64200000
H     -5.76300000      1.47500000     -5.36100000
O     -1.13400000     15.81300000      0.02900000
H     -0.19700000     16.00300000     -0.01500000
H     -1.53900000     16.47100000     -0.53500000
O    -11.73100000    -12.92400000     -0.65600000
H    -10.86600000    -13.32200000     -0.75300000
H    -11.70700000    -12.50700000      0.20500000
O    -12.99800000      2.71500000      9.49300000
H    -12.26400000      2.10500000      9.57200000
H    -12.84300000      3.36500000     10.17800000
O     -0.36200000     12.11200000    -12.30700000
H      0.43700000     12.24300000    -11.79600000
H     -0.44100000     12.90600000    -12.83600000
O      6.27800000     -8.23900000     -9.95900000
H      5.61800000     -8.34600000    -10.64400000
H      6.90900000     -8.93900000    -10.12400000
O    -10.99700000      1.69400000     -8.09600000
H    -11.19800000      0.78100000     -7.88900000
H    -10.71500000      1.67500000     -9.01000000
O     -0.56800000      1.83700000     -5.25100000
H     -0.50400000      0.89400000     -5.40200000
H     -1.39200000      2.09000000     -5.66500000
O      0.22100000      5.45800000      0.53200000
H      0.08900000      6.40200000      0.44500000
H      1.16900000      5.35500000      0.61200000
O      6.48000000     -5.88900000     -8.36300000
H      6.66200000     -6.23200000     -7.48800000
H      6.55500000     -6.65000000     -8.93900000
O     15.65800000     -4.76700000      4.37200000
H     15.73200000     -5.61100000      3.92800000
H     14.74900000     -4.50200000      4.23200000
O     -0.06100000     17.91300000      4.69600000
H     -0.93600000     17.76700000      4.33500000
H      0.50200000     17.31100000      4.21100000
O     11.39900000      2.30200000      7.27400000
H     11.08900000      2.77600000      8.04600000
H     10.61600000      2.17800000      6.73900000
O     -4.08000000    -15.07600000      4.30700000
H     -3.54400000    -15.03000000      5.09900000
H     -4.43500000    -14.19200000      4.20700000
O     -6.19100000    -12.07500000     12.35800000
H     -6.43200000    -12.92700000     11.99500000
H     -5.79900000    -11.60300000     11.62200000
O      6.18500000     -3.79700000     12.95200000
H      5.77000000     -4.62800000     13.18100000
H      6.58400000     -3.95500000     12.09700000
O     15.70100000      4.79400000      4.33200000
H     15.05700000      5.04700000      4.99500000
H     15.23400000      4.17900000      3.76700000
O    -15.43600000      3.35400000      1.84300000
H    -15.63300000      4.27700000      2.00100000
H    -16.03100000      3.09900000      1.13800000
O    -11.63400000      1.64500000     -3.56600000
H    -11.26500000      2.48000000     -3.85600000
H    -12.56900000      1.71600000     -3.76100000
O    -13.92000000     -5.82100000     -8.86300000
H    -14.50900000     -5.91300000     -9.61200000
H    -13.39800000     -6.62300000     -8.86900000
O     -3.91500000      7.99900000     -6.86700000
H     -4.58000000      7.85300000     -7.54000000
H     -3.08400000      7.97300000     -7.34200000
O     -2.65900000    -17.55600000      0.10500000
H     -3.09500000    -17.39300000     -0.73100000
H     -2.99400000    -16.87300000      0.68700000
O     13.54400000      3.64100000      6.30000000
H     13.44500000      3.32200000      5.40400000
H     12.80100000      3.26600000      6.77200000
O      5.86500000     13.02200000      8.39100000
H      6.73100000     12.73300000      8.10700000
H      5.87800000     13.97200000      8.27300000
O    -13.07100000     -1.29900000      3.22900000
H    -13.87100000     -1.56200000      2.77400000
H    -13.31200000     -1.29700000      4.15500000
O      9.05400000     -4.99600000      3.30100000
H      9.38100000     -4.78600000      4.17600000
H      9.73900000     -4.68800000      2.70800000
O     -5.23100000     -6.96500000      4.17500000
H     -4.70700000     -7.70300000      3.86500000
H     -4.64000000     -6.21400000      4.12700000
O      6.80400000      5.04600000     14.43500000
H      5.88900000      5.21600000     14.65900000
H      7.07900000      4.36800000     15.05200000
O     10.42300000      9.71600000     -0.46800000
H     10.22600000     10.62300000     -0.23200000
H      9.69600000      9.45100000     -1.03100000
O     13.26500000     10.26300000     -1.97000000
H     12.70300000      9.68200000     -1.45800000
H     12.98400000     11.14500000     -1.72600000
O     15.18600000      6.33900000     -5.05900000
H     15.81700000      6.52200000     -4.36300000
H     14.82600000      7.19600000     -5.28700000
O     -9.17200000     -7.05600000      6.69400000
H     -8.77300000     -6.40000000      6.12300000
H     -9.18700000     -6.64300000      7.55800000
O     -2.92000000     -4.70800000      4.49700000
H     -2.15500000     -4.37400000      4.02900000
H     -2.64700000     -5.56800000      4.81800000
O     11.34500000     -3.51300000     14.20300000
H     10.85600000     -4.31400000     14.38900000
H     10.76700000     -3.00600000     13.63300000
O      6.05900000    -15.95000000      6.47700000
H      6.29000000    -16.58700000      5.80200000
H      6.69500000    -15.24300000      6.36700000
O      4.29700000      7.30400000    -14.38300000
H      3.82500000      7.42700000    -15.20600000
H      3.61300000      7.30300000    -13.71300000
O     -6.88400000     16.46300000     -1.24700000
H     -7.22600000     15.86000000     -1.90700000
H     -6.17200000     15.98100000     -0.82700000
O     -6.17100000     -1.52300000     -0.30400000
H     -6.48500000     -0.84300000      0.29200000
H     -5.68900000     -1.04500000     -0.98000000
O     -2.07600000     -6.64500000      8.59800000
H     -2.08400000     -7.54900000      8.91300000
H     -1.38600000     -6.62800000      7.93500000
O     11.61800000     -2.15600000    -10.17400000
H     10.77100000     -2.51700000    -10.43700000
H     11.96500000     -1.75500000    -10.97100000
O      8.05600000      4.08800000     12.21500000
H      7.57200000      4.27400000     13.02000000
H      8.97600000      4.10700000     12.47900000
O    -15.81200000      3.62400000     -2.93100000
H    -16.11900000      4.47200000     -3.25300000
H    -15.13800000      3.36000000     -3.55800000
O     -3.65300000     12.21900000     -3.32600000
H     -3.50600000     11.27500000     -3.37900000
H     -3.09100000     12.50900000     -2.60800000
O    -14.13800000      7.37900000      7.92300000
H    -13.70300000      8.21300000      8.10100000
H    -14.33000000      7.40500000      6.98500000
O     13.56300000     -4.28100000    -10.13800000
H     13.09400000     -4.93300000     -9.61700000
H     13.14500000     -3.45000000     -9.91300000
O     -9.99900000     -2.59200000     -6.15300000
H    -10.37600000     -2.21400000     -6.94700000
H     -9.22300000     -3.06300000     -6.45700000
O     -1.26500000     10.24400000     11.99400000
H     -1.70600000      9.83200000     11.25200000
H     -1.12000000     11.14800000     11.71500000
O     -3.77800000     -2.18000000     11.16700000
H     -4.42000000     -2.00700000     10.47900000
H     -4.21500000     -1.91300000     11.97600000
O     -5.13700000      6.26500000      4.62700000
H     -5.16800000      6.40300000      5.57400000
H     -4.55600000      5.51300000      4.51300000
O      0.82000000     17.07400000      7.29000000
H      0.33900000     17.29600000      6.49200000
H      0.67400000     16.13400000      7.40200000
O      2.01100000     -9.62900000    -12.64700000
H      1.31500000     -9.97400000    -12.08900000
H      1.55700000     -9.07000000    -13.27800000
O     -9.24200000     -8.08300000     -2.57200000
H     -9.95100000     -7.80900000     -1.99000000
H     -8.47300000     -7.61400000     -2.24900000
O     -5.87700000    -10.07300000      0.57300000
H     -5.70000000    -10.14500000     -0.36500000
H     -6.79400000    -10.33000000      0.66500000
O     14.36900000      6.27500000      7.89300000
H     14.26600000      5.40200000      7.51300000
H     14.39200000      6.12300000      8.83800000
O      5.22900000      8.31100000     14.92000000
H      4.92000000      7.40500000     14.95400000
H      5.82100000      8.39000000     15.66800000
O     -1.97100000     -0.37700000    -11.79700000
H     -2.84600000     -0.60500000    -11.48300000
H     -1.70900000     -1.12100000    -12.33800000
O      8.57600000     10.30400000     -5.16900000
H      8.37500000      9.93100000     -4.31000000
H      7.78500000     10.15200000     -5.68700000
O     -5.29300000      3.37500000     -1.63600000
H     -5.68700000      4.11400000     -2.10000000
H     -5.46700000      3.55300000     -0.71200000
O     -2.79700000    -11.66400000      2.89200000
H     -1.90400000    -11.31900000      2.90900000
H     -2.75100000    -12.41900000      2.30500000
O      7.85500000    -11.93900000     -8.76900000
H      8.14200000    -12.55400000     -8.09400000
H      7.09500000    -12.36200000     -9.17000000
O     -4.21400000     16.30400000      2.21500000
H     -4.39100000     17.23500000      2.07600000
H     -4.90100000     15.85400000      1.72300000
O     11.20500000    -12.41200000     -3.99500000
H     10.59600000    -12.13400000     -3.31100000
H     12.05900000    -12.42900000     -3.56400000
O      1.44300000      0.48000000     -6.90900000
H      1.60000000      1.21800000     -6.32000000
H      1.52800000      0.85200000     -7.78700000
O     16.87000000      1.02100000      2.18100000
H     16.91000000      0.29800000      1.55400000
H     16.51200000      0.62700000      2.97600000
O      4.30200000    -11.96000000     -9.02900000
H      4.38900000    -11.14800000     -8.53000000
H      4.70000000    -11.76400000     -9.87700000
O      1.28800000    -11.46200000      8.44200000
H      1.10300000    -11.07900000      7.58400000
H      2.19800000    -11.22300000      8.62000000
O      3.91600000      1.17100000    -13.59700000
H      4.36100000      0.85300000    -12.81100000
H      3.76300000      2.10000000    -13.42600000
O     -8.49300000      9.99400000      7.19100000
H     -8.45900000      9.07900000      7.46800000
H     -9.35400000     10.08900000      6.78400000
O     -3.58700000     -6.52900000     -3.40700000
H     -3.82800000     -7.35900000     -3.81700000
H     -4.32200000     -5.94600000     -3.59800000
O     -9.39300000      2.10000000     14.51700000
H     -9.89700000      1.96700000     15.31900000
H     -8.86300000      2.87700000     14.69300000
O      0.18800000     -2.23000000      4.76600000
H     -0.53900000     -2.01300000      4.18200000
H      0.20500000     -3.18700000      4.78000000
O     10.51900000    -13.75900000     -0.98400000
H     10.51300000    -13.12400000     -0.26800000
H      9.59700000    -13.85600000     -1.22500000
O     11.86200000      6.88200000     12.45200000
H     10.91600000      6.88100000     12.30800000
H     12.13600000      7.77500000     12.24200000
O      5.85200000      9.73800000     -4.30400000
H      5.81700000      9.62700000     -5.25400000
H      5.75400000     10.68100000     -4.16900000
O     -7.33400000     -3.30400000     -7.08700000
H     -6.96200000     -3.61100000     -7.91300000
H     -6.91500000     -2.45700000     -6.93500000
O     -5.71000000      3.31300000    -11.52600000
H     -6.48500000      2.76300000    -11.41300000
H     -5.64500000      3.80600000    -10.70800000
O      4.81900000     -7.15800000     -1.34300000
H      5.47900000     -7.49200000     -1.95100000
H      4.03700000     -7.03800000     -1.88100000
O     -7.01100000     11.69300000      8.99100000
H     -7.38700000     10.89900000      8.60900000
H     -6.39600000     12.00800000      8.32900000
O      1.70200000      8.77700000      3.83200000
H      0.92600000      8.65400000      4.37900000
H      1.90000000      7.90200000      3.49700000
O     17.90900000     -0.11500000     -4.78200000
H     17.22900000      0.40000000     -4.34800000
H     18.73100000      0.23500000     -4.43800000
O      7.15400000     -4.66800000    -11.73200000
H      7.15800000     -5.61500000    -11.59100000
H      7.87200000     -4.51400000    -12.34600000
O    -11.52400000     -1.19400000    -11.48400000
H    -12.05600000     -0.39800000    -11.49400000
H    -12.16100000     -1.90800000    -11.45700000
O     -4.69900000    -16.27000000      8.53800000
H     -4.89300000    -16.86600000      7.81400000
H     -4.38700000    -15.47100000      8.11300000
O     10.11000000      3.56400000      4.28800000
H      9.61100000      3.40700000      5.09000000
H     10.46700000      4.44500000      4.39800000
O      4.28200000     -7.33000000      4.82000000
H      4.67200000     -7.86100000      5.51500000
H      5.03000000     -6.95300000      4.35800000
O      3.11900000     13.29900000     -4.84000000
H      2.98000000     14.20800000     -4.57500000
H      2.79000000     12.78100000     -4.10500000
O      9.35300000    -15.13500000      1.37800000
H      9.32100000    -14.39800000      1.98800000
H      9.39000000    -14.72800000      0.51200000
O      5.74000000      5.26800000     -4.95000000
H      4.87700000      5.27700000     -5.36300000
H      6.32700000      5.63200000     -5.61300000
O     14.20600000     -7.83900000     -7.93900000
H     13.55700000     -7.30100000     -8.39300000
H     14.07500000     -8.71900000     -8.29000000
O      4.31600000      8.53500000    -11.22600000
H      4.26800000      9.27500000    -11.83200000
H      3.71200000      7.88800000    -11.59000000
O     10.78300000      5.88300000     -9.10300000
H     11.50700000      5.31900000     -8.83200000
H     10.54600000      5.56600000     -9.97500000
O      3.09400000     -1.70600000     -6.10800000
H      2.60900000     -0.89000000     -6.22500000
H      3.52500000     -1.60900000     -5.25800000
O     -6.37200000      6.87800000     -7.53600000
H     -6.40000000      6.05700000     -7.04400000
H     -7.23500000      6.94300000     -7.94300000
O     17.60200000      5.04600000     -1.13100000
H     17.33000000      4.82800000     -0.24000000
H     17.82200000      4.20300000     -1.52700000
O    -13.54500000    -10.93100000      2.31100000
H    -13.43500000    -10.13500000      1.79100000
H    -14.42600000    -10.85700000      2.67800000
O     10.08400000     -7.87900000      2.58900000
H      9.29100000     -8.41200000      2.65100000
H      9.77700000     -6.98000000      2.70700000
O      0.61600000    -15.42300000    -10.36600000
H      0.98100000    -14.57700000    -10.10600000
H     -0.32800000    -15.27100000    -10.41600000
O     15.93100000     -8.05100000     -0.33400000
H     15.56200000     -8.79600000     -0.80900000
H     15.16800000     -7.57100000     -0.01300000
O      2.87000000      2.02300000     17.48100000
H      2.79500000      2.58300000     18.25400000
H      2.41400000      1.21700000     17.72400000
O    -16.83200000      4.78800000     -5.81700000
H    -17.28800000      3.95000000     -5.88400000
H    -16.03700000      4.67100000     -6.33800000
O     13.66800000     -5.90700000      1.45200000
H     13.96900000     -5.35200000      0.73300000
H     14.46200000     -6.10900000      1.94700000
O      3.19500000      6.35000000     -6.07900000
H      2.93600000      5.82100000     -6.83400000
H      4.09100000      6.62300000     -6.27400000
O     -7.57400000      7.03700000    -11.85300000
H     -7.13000000      7.60900000    -11.22700000
H     -7.42800000      7.45200000    -12.70200000
O    -12.37500000      8.11200000      3.97000000
H    -11.76300000      8.32200000      4.67500000
H    -13.23800000      8.30000000      4.33800000
O     -7.68000000     12.44400000     -5.08600000
H     -7.04900000     12.42500000     -5.80500000
H     -8.24800000     13.18800000     -5.28500000
O      8.30900000     -4.85800000     11.17000000
H      7.90000000     -4.98300000     10.31400000
H      8.64500000     -5.72300000     11.40400000
O     10.68700000      4.26000000    -11.21000000
H     10.03500000      4.51000000    -11.86400000
H     11.51200000      4.22200000    -11.69500000
O      2.91800000     -5.38900000     13.64200000
H      3.12100000     -6.15300000     13.10100000
H      3.25200000     -4.64600000     13.13900000
O      0.71300000      6.11900000     12.38000000
H      0.14500000      5.82400000     13.09200000
H      0.84000000      7.05300000     12.54600000
O     -3.86900000     -9.04500000      2.31100000
H     -3.56900000     -9.87400000      2.68300000
H     -4.56300000     -9.29400000      1.70000000
O      0.26100000     15.82400000     -5.65700000
H     -0.06000000     16.70000000     -5.44200000
H      1.04800000     15.71900000     -5.12200000
O      8.09600000     -7.08300000    -12.75100000
H      8.02500000     -7.83100000    -12.15800000
H      8.51800000     -7.43800000    -13.53400000
O     -3.12600000      5.90600000     -2.96600000
H     -2.48900000      5.29000000     -2.60500000
H     -3.23700000      5.62900000     -3.87600000
O     -6.15800000     -3.58500000     -9.82800000
H     -7.08200000     -3.42600000    -10.02100000
H     -5.71100000     -3.44500000    -10.66200000
O      7.82300000    -14.58300000      4.90900000
H      7.52100000    -14.52000000      4.00300000
H      8.74500000    -14.83000000      4.83700000
O     -9.83300000      2.46600000     -5.83800000
H     -9.25400000      3.14600000     -6.18400000
H    -10.34800000      2.18300000     -6.59300000
O     -5.89800000     -0.63000000      4.52200000
H     -5.82100000      0.10800000      5.12700000
H     -6.83300000     -0.83400000      4.51100000
O     -2.89600000      5.77900000    -13.96500000
H     -2.05100000      6.00700000    -13.57700000
H     -3.27500000      6.61900000    -14.22600000
O      2.41500000     -5.76400000      6.49300000
H      3.18300000     -6.23600000      6.17200000
H      2.68600000     -4.84700000      6.50800000
O     -5.08200000     -4.33700000     -3.48200000
H     -5.65300000     -3.71000000     -3.92500000
H     -4.50000000     -3.79600000     -2.94800000
O     10.64300000      3.57800000     12.59100000
H     11.37800000      3.95800000     13.07300000
H     10.29100000      2.91000000     13.18000000
O      6.67900000      8.88600000      1.44700000
H      5.94000000      8.50600000      1.92200000
H      6.43700000      8.80900000      0.52500000
O     -6.22200000      2.50300000     11.48600000
H     -6.09600000      3.45200000     11.46500000
H     -5.88900000      2.23600000     12.34200000
O     11.19000000     -4.50800000      1.76200000
H     11.29000000     -4.14900000      0.88000000
H     11.93300000     -5.10200000      1.86400000
O     -2.32600000    -13.71400000     11.02600000
H     -1.85200000    -14.17200000     10.33200000
H     -3.20900000    -13.59700000     10.67600000
O      3.28900000     13.50600000      3.67400000
H      3.01500000     12.59000000      3.63100000
H      2.86300000     13.84700000      4.46000000
O      5.69700000     -7.42900000     -5.54000000
H      5.08100000     -7.47800000     -6.27000000
H      5.14400000     -7.41200000     -4.75900000
O      1.80700000      1.59500000     14.80300000
H      2.30300000      0.91600000     14.34600000
H      2.38100000      1.87100000     15.51700000
O      3.26100000      9.68500000      0.01600000
H      3.97000000     10.17000000     -0.40500000
H      2.48400000     10.22700000     -0.12300000
O     -8.58600000    -11.33300000      0.23500000
H     -9.53100000    -11.24300000      0.35400000
H     -8.46700000    -11.39300000     -0.71300000
O     -2.85300000     -9.69300000    -12.28600000
H     -3.31200000    -10.51500000    -12.11000000
H     -3.18000000     -9.41500000    -13.14200000
O      5.53700000     -2.55800000     -1.70100000
H      6.24900000     -2.10500000     -1.24900000
H      5.07200000     -3.02500000     -1.00700000
O     13.10400000     10.11800000      4.64700000
H     12.19800000      9.91100000      4.41900000
H     13.22200000      9.74600000      5.52100000
O    -17.04400000     -3.09900000      5.04100000
H    -16.29100000     -3.27400000      4.47600000
H    -17.80400000     -3.21700000      4.47100000
O     -7.59100000     11.92900000      2.26100000
H     -7.68800000     11.97000000      1.31000000
H     -7.28700000     11.03800000      2.43300000
O    -11.70300000      5.98200000     -8.02400000
H    -11.95000000      6.87000000     -8.28200000
H    -12.49900000      5.46600000     -8.14900000
O     -2.67600000      3.98800000     12.61200000
H     -2.97100000      3.20100000     12.15500000
H     -2.86600000      3.81600000     13.53400000
O     -0.19000000    -11.99100000     11.72700000
H      0.65700000    -12.41500000     11.58800000
H     -0.82900000    -12.61700000     11.38700000
O     -6.79900000      2.92300000      2.34000000
H     -6.37400000      3.60900000      1.82600000
H     -6.13700000      2.65700000      2.97800000
O     -8.10500000      4.55800000     -9.05000000
H     -7.78400000      3.70800000     -8.74700000
H     -8.24800000      4.43900000     -9.98900000
O     -1.11500000      9.67500000     14.92700000
H     -0.90700000      9.75800000     13.99700000
H     -1.29500000     10.57100000     15.21400000
O     11.07400000     -5.12500000    -12.46100000
H     11.60900000     -4.62000000    -11.84800000
H     10.98600000     -5.98500000    -12.05100000
O     -5.73500000    -12.95700000      0.03100000
H     -4.94100000    -13.46900000     -0.12300000
H     -5.45100000    -12.24000000      0.59800000
O     11.28500000      5.92800000      5.54900000
H     11.13500000      5.87900000      6.49300000
H     11.48000000      6.85000000      5.38400000
O     -5.20000000      8.25500000     13.56200000
H     -4.82000000      8.41100000     14.42700000
H     -4.46900000      7.93700000     13.03300000
O      5.83300000      3.07800000     11.21400000
H      6.62900000      3.51400000     11.51800000
H      5.25300000      3.79400000     10.95300000
O     -3.25800000      4.43800000      4.32500000
H     -2.87600000      4.26400000      5.18500000
H     -2.51100000      4.66300000      3.77100000
O     11.99200000      7.94000000      9.56300000
H     12.79800000      7.46600000      9.77000000
H     11.56800000      7.40800000      8.89000000
O    -13.61000000     -5.12800000      0.06100000
H    -12.97700000     -4.94300000     -0.63300000
H    -13.27000000     -4.66100000      0.82500000
O      7.58100000      0.59700000    -10.94800000
H      6.69100000      0.36000000    -11.20900000
H      7.93800000     -0.20300000    -10.56100000
O      4.09800000     -1.23000000     15.85100000
H      3.80300000     -0.83100000     15.03200000
H      5.05300000     -1.18200000     15.80900000
O    -14.25300000      7.89900000     -1.69400000
H    -13.74500000      7.43100000     -1.03100000
H    -14.61800000      7.20900000     -2.24800000
O    -12.24800000     -8.03500000      3.23100000
H    -11.74900000     -7.87000000      4.03100000
H    -13.12400000     -7.70100000      3.42100000
O    -11.21100000      1.55800000      2.16500000
H    -11.90200000      1.97700000      2.67700000
H    -10.40800000      2.00200000      2.43900000
O     -2.43500000     -4.68800000    -15.33500000
H     -1.55600000     -4.50800000    -15.00200000
H     -2.35800000     -4.58500000    -16.28300000
O      7.74800000     -9.12500000      3.42400000
H      7.18700000     -8.51800000      3.90800000
H      7.87500000     -9.86200000      4.02100000
O     -8.67000000    -14.37300000     -7.38000000
H     -8.54600000    -13.65200000     -6.76200000
H     -8.39800000    -14.01400000     -8.22400000
O      9.19300000     -3.28500000    -13.32600000
H      8.90800000     -3.56800000    -14.19500000
H      9.93800000     -3.85000000    -13.12200000
O      1.52400000    -12.08700000      0.65100000
H      2.25900000    -11.49500000      0.48800000
H      1.92900000    -12.94700000      0.76000000
O     -4.91200000     -6.65000000     14.10300000
H     -4.35900000     -6.77400000     14.87500000
H     -5.80500000     -6.64000000     14.44700000
O     -7.43000000      4.24300000      5.50600000
H     -6.72500000      4.88100000      5.39100000
H     -8.21400000      4.77500000      5.64500000
O      4.01200000    -11.14700000      8.65600000
H      4.29000000    -10.57100000      9.36900000
H      4.56200000    -11.92500000      8.74800000
O      3.65700000    -12.39100000     -2.19200000
H      3.30900000    -11.71600000     -1.60900000
H      2.92700000    -12.99600000     -2.32000000
O    -16.31700000      2.51300000     -0.68800000
H    -17.23600000      2.77400000     -0.63400000
H    -16.00700000      2.89300000     -1.51000000
O      4.13300000      2.69800000      2.02000000
H      3.73200000      2.56800000      2.87900000
H      4.88200000      3.26900000      2.18900000
O     -2.87000000    -10.31600000      5.92600000
H     -2.31900000    -10.83200000      6.51400000
H     -3.10300000    -10.92300000      5.22300000
O      5.89300000      5.23000000      8.89400000
H      5.97600000      4.36400000      8.49400000
H      5.00900000      5.23900000      9.26300000
O      1.95400000    -16.37300000     -2.45700000
H      2.49500000    -16.55200000     -3.22600000
H      1.46600000    -15.58200000     -2.68600000
O      6.85700000      9.00000000     10.15900000
H      6.66300000      8.91500000      9.22500000
H      6.97600000      9.94000000     10.29500000
O     -2.03700000    -14.69400000    -11.09400000
H     -2.42800000    -13.82300000    -11.16400000
H     -2.47300000    -15.09300000    -10.34000000
O     12.50200000     -0.30800000    -12.32300000
H     13.41300000     -0.57100000    -12.45900000
H     12.20500000     -0.01900000    -13.18600000
O      0.14600000     -9.08200000     11.97000000
H      0.07000000    -10.01300000     11.75700000
H     -0.74100000     -8.82000000     12.21700000
O     -4.16600000    -12.15600000     -8.36900000
H     -4.92200000    -11.77800000     -7.92000000
H     -3.56800000    -11.42000000     -8.49200000
O     -2.68300000     -2.30400000     -4.46900000
H     -1.93800000     -1.71800000     -4.60000000
H     -2.72400000     -2.43200000     -3.52100000
O      3.99000000      3.72200000    -17.72800000
H      3.57900000      4.01200000    -18.54300000
H      3.41000000      3.03600000    -17.39800000
O     -3.04300000     -9.78300000     12.54200000
H     -3.63500000    -10.30300000     11.99900000
H     -2.56100000    -10.42900000     13.05700000
O     -6.27900000     12.07500000     -2.57800000
H     -6.70500000     12.08600000     -3.43600000
H     -5.36000000     12.26300000     -2.76500000
O      5.31200000     -6.24600000    -14.26300000
H      4.99700000     -5.49600000    -14.76800000
H      6.20900000     -6.01400000    -14.02400000
O      4.07600000     -0.93500000     -3.66400000
H      4.50200000     -0.11800000     -3.40400000
H      4.37700000     -1.57800000     -3.02100000
O      2.38000000     -5.78600000    -16.48800000
H      2.33100000     -5.65400000    -17.43400000
H      3.16800000     -5.31300000    -16.22000000
O      7.10600000     14.83600000     -3.09800000
H      6.94000000     15.10000000     -2.19300000
H      8.05400000     14.71400000     -3.14200000
O     -4.95400000     12.88500000      7.09000000
H     -4.45700000     12.17700000      6.68000000
H     -5.14600000     13.48900000      6.37200000
O     14.05600000     -1.50300000      3.11700000
H     13.76800000     -2.29900000      3.56600000
H     14.37900000     -1.81000000      2.27000000
O     -1.35400000     -4.75000000     -0.18700000
H     -0.97300000     -5.36000000     -0.81900000
H     -2.05000000     -5.25100000      0.23900000
O    -16.09000000      0.44500000     -8.82900000
H    -16.36700000      0.44800000     -9.74600000
H    -15.57700000      1.24700000     -8.73200000
O      1.73500000     14.25500000      8.74100000
H      0.80300000     14.11100000      8.57600000
H      1.75900000     14.77800000      9.54200000
O    -10.93900000      8.86600000     -3.86400000
H    -11.25100000      8.24900000     -3.20100000
H    -10.08500000      8.52300000     -4.12700000
O      8.64300000      7.88200000     -8.69900000
H      8.17700000      7.89700000     -9.53600000
H      9.46000000      7.42100000     -8.88900000
O    -13.95500000     -9.70400000     -3.92100000
H    -14.13300000    -10.25800000     -3.16100000
H    -13.96700000     -8.81100000     -3.57400000
O     13.98000000     -8.99700000      4.85800000
H     13.22800000     -8.66100000      5.34400000
H     13.80600000     -8.75500000      3.94800000
O     11.59200000      6.16900000     -4.37200000
H     12.37400000      5.62500000     -4.27500000
H     11.16200000      6.12500000     -3.51900000
O      5.36000000    -10.89300000     -3.74400000
H      5.09600000    -11.27200000     -4.58200000
H      4.74200000    -11.25700000     -3.11100000
O    -11.37100000      3.59100000     -0.73600000
H    -11.80800000      2.74800000     -0.85200000
H    -11.79300000      3.97600000      0.03300000
O      0.21300000     -7.33900000      6.78700000
H      1.00200000     -6.80000000      6.73700000
H      0.52700000     -8.20000000      7.06000000
O     -2.68100000     17.58900000     -1.19400000
H     -2.97600000     16.83000000     -1.69800000
H     -2.84100000     18.33600000     -1.77000000
O     -9.49300000     10.11400000    -10.51900000
H     -8.74700000     10.48600000    -10.98900000
H     -9.22600000      9.21700000    -10.31800000
O    -15.60800000     -4.54700000     -6.51900000
H    -15.01700000     -4.76400000     -7.24000000
H    -16.04300000     -5.37400000     -6.30900000
O     11.09600000      3.72400000      9.88100000
H     10.74200000      3.94500000     10.74200000
H     11.98300000      3.41100000     10.06100000
O     16.06800000     -6.68300000      2.65000000
H     16.23900000     -7.56900000      2.33200000
H     16.93300000     -6.33700000      2.87200000
O      4.39500000      5.71700000     -8.75900000
H      5.33800000      5.75400000     -8.91700000
H      4.00200000      5.92800000     -9.60700000
O      7.59500000     12.54200000    -10.47700000
H      7.52700000     13.15400000    -11.20900000
H      8.16300000     11.84300000    -10.80000000
O     -8.36500000    -10.16500000      7.67600000
H     -8.87700000     -9.51900000      8.16100000
H     -7.81500000     -9.64400000      7.09100000
O     -7.41000000      6.26600000     -0.43600000
H     -6.76400000      5.76700000      0.06400000
H     -7.90100000      5.60400000     -0.92200000
O     -7.24000000     -0.05200000    -12.03400000
H     -7.95600000      0.43000000    -11.62000000
H     -7.41200000     -0.96900000    -11.81800000
O    -10.67700000     -3.83200000      6.05500000
H    -10.41800000     -3.86100000      5.13400000
H    -11.56400000     -4.19200000      6.06700000
O      3.34000000      4.36300000      9.86100000
H      2.86600000      3.80500000     10.47800000
H      2.92900000      4.18600000      9.01500000
O      8.09400000     -9.64100000    -11.34400000
H      7.83600000    -10.07500000    -12.15700000
H      8.61400000    -10.29600000    -10.87800000
O    -13.23400000     -9.00000000      0.00300000
H    -13.63700000     -8.18200000      0.29400000
H    -13.81800000     -9.32400000     -0.68200000
O      7.25600000     10.36500000      6.59400000
H      6.67700000     11.00200000      6.17500000
H      7.89000000     10.13500000      5.91500000
O     -2.08700000     14.81400000      2.52000000
H     -2.87500000     15.28900000      2.78400000
H     -1.79700000     15.25600000      1.72200000
O      6.04700000      9.22500000     -1.64400000
H      6.03800000      8.29100000     -1.43700000
H      5.67200000      9.28000000     -2.52300000
O     -5.55500000     -1.03600000     -3.67700000
H     -6.31000000     -1.14300000     -4.25500000
H     -5.05000000     -0.32500000     -4.07000000
O     -8.04700000     -1.21500000      9.68400000
H     -8.52800000     -1.47200000      8.89700000
H     -8.19400000     -0.27200000      9.75600000
O     -3.65500000     -5.72900000      1.05600000
H     -3.92100000     -6.61300000      1.30800000
H     -4.37600000     -5.40700000      0.51400000
O    -10.07900000      9.20700000      0.16200000
H     -9.97500000      9.95400000      0.75100000
H     -9.70300000      9.50100000     -0.66800000
O      4.42400000      2.87200000     -8.22600000
H      5.17900000      2.55400000     -8.72200000
H      4.12600000      3.64200000     -8.71100000
O     -8.58400000      6.57500000     10.87600000
H     -8.22400000      6.18000000     11.67000000
H     -9.53000000      6.45700000     10.95800000
O      3.13900000     -5.70900000     16.42300000
H      2.98700000     -5.17100000     15.64600000
H      3.59600000     -5.12700000     17.03200000
O     -2.37300000      9.74000000     -0.47100000
H     -2.67900000     10.44100000      0.10500000
H     -3.15400000      9.21400000     -0.64500000
O     -2.09700000     18.42800000      1.52300000
H     -2.45700000     17.67600000      1.99400000
H     -2.28600000     18.24600000      0.60200000
O     13.66100000     -5.66200000      7.30500000
H     13.98100000     -5.58200000      8.20300000
H     13.63300000     -4.76200000      6.97900000
O      8.92200000     -6.91800000      9.00000000
H      7.97800000     -7.04800000      9.08200000
H      9.29100000     -7.79900000      9.06300000
O      8.07200000      0.42700000     -2.26700000
H      8.31400000     -0.30600000     -1.70100000
H      8.20300000      0.09700000     -3.15600000
O      9.32300000     12.30800000     -1.53900000
H      8.98600000     11.66100000     -2.15900000
H      9.54600000     13.06500000     -2.08100000
O     -2.76100000      2.75400000     -3.08700000
H     -3.64500000      2.75800000     -2.72100000
H     -2.19200000      2.95000000     -2.34200000
O     12.77300000     -0.07500000     -8.08200000
H     12.48400000     -0.60500000     -8.82600000
H     13.67600000      0.16100000     -8.29300000
O      1.85000000     -9.64700000      6.42700000
H      2.18200000     -9.91400000      5.57000000
H      2.62800000     -9.36300000      6.90700000
O     13.42800000     -7.02900000     -2.20500000
H     13.60600000     -7.83300000     -2.69300000
H     12.52100000     -7.12300000     -1.91300000
O      1.28800000      5.34700000    -16.84900000
H      0.62900000      4.65800000    -16.76600000
H      1.61900000      5.25600000    -17.74300000
O      1.31700000     17.00800000     -0.54500000
H      1.31500000     17.65100000      0.16400000
H      2.23400000     16.95200000     -0.81500000
O      1.55700000     15.04200000      2.20700000
H      2.39100000     14.77900000      2.59600000
H      0.91900000     14.42800000      2.57300000
O     -1.87400000     -7.12000000     -9.65800000
H     -1.58100000     -6.20900000     -9.67100000
H     -2.47100000     -7.16900000     -8.91100000
O      7.99300000     -0.48400000      7.83200000
H      7.24600000     -0.76900000      8.35900000
H      8.16800000      0.40900000      8.12800000
O     -0.12600000     -0.04100000     16.38200000
H     -1.08000000     -0.04200000     16.46200000
H      0.07100000      0.74500000     15.87300000
O      2.28200000    -13.00700000     11.61100000
H      3.15600000    -12.85200000     11.25300000
H      2.21100000    -13.96000000     11.66600000
O      4.97600000     -9.41200000     -7.88800000
H      4.15600000     -9.27400000     -8.36200000
H      5.65600000     -9.13700000     -8.50200000
O      9.37800000      5.03400000    -13.83200000
H      8.66400000      5.59200000    -14.14000000
H      9.29400000      4.23100000    -14.34700000
O      1.27900000      3.66500000     -3.88900000
H      1.96800000      3.00400000     -3.94600000
H      0.55100000      3.29700000     -4.39000000
O     -1.84600000     -6.79700000     12.15000000
H     -2.02100000     -6.22700000     11.40100000
H     -2.51600000     -7.47800000     12.09300000
O      6.72700000      9.55300000     -7.10000000
H      7.29200000      9.13700000     -7.75200000
H      5.88900000      9.66800000     -7.54800000
O    -11.87300000     -4.20200000      2.24000000
H    -11.52900000     -3.39600000      1.85400000
H    -11.13200000     -4.57400000      2.71800000
O      5.00600000     11.85300000     12.68900000
H      4.64000000     10.96800000     12.70100000
H      4.64500000     12.25000000     11.89700000
O      1.76200000     -2.25100000     15.34500000
H      1.43500000     -1.50300000     15.84600000
H      2.71400000     -2.20200000     15.43500000
O     -2.77600000     11.34900000     -8.50800000
H     -3.51500000     11.71100000     -8.01800000
H     -2.01700000     11.50400000     -7.94600000
O     -1.35300000      4.48400000      7.95700000
H     -1.24900000      3.53300000      7.91700000
H     -1.28100000      4.69400000      8.88800000
O     -6.24000000      0.26300000    -16.91900000
H     -6.66500000      1.11200000    -17.04100000
H     -5.85400000      0.31200000    -16.04400000
O    -11.04600000     10.80900000     -8.35600000
H    -10.81000000     11.73700000     -8.35800000
H    -10.59200000     10.44500000     -9.11600000
O      5.22700000      2.74200000     16.49900000
H      5.25500000      2.74100000     15.54200000
H      4.36300000      2.39200000     16.71400000
O      9.13100000     -3.86700000     -5.41200000
H      8.29200000     -4.19400000     -5.08700000
H      9.77700000     -4.48500000     -5.07000000
O      2.04700000     -9.94900000     -2.01400000
H      2.28500000     -9.09700000     -2.38100000
H      1.20800000     -9.79700000     -1.58000000
O      6.83100000     -8.25300000     -3.15900000
H      6.81000000     -9.20000000     -3.29500000
H      6.98800000     -7.88900000     -4.03100000
O      9.61300000     12.60700000     -6.08400000
H     10.41800000     12.68600000     -5.57200000
H      9.18600000     11.82200000     -5.74100000
O     13.04100000     -9.33300000     -3.99900000
H     13.47500000     -9.87700000     -4.65600000
H     13.52200000     -9.50500000     -3.19000000
O    -10.94900000    -12.16800000     -3.86000000
H    -11.77400000    -11.94600000     -3.42800000
H    -10.27300000    -11.90400000     -3.23600000
O    -10.97400000     -0.66000000     -2.19800000
H    -11.17900000     -0.02200000     -2.88100000
H    -11.48400000     -0.37300000     -1.44100000
O    -11.22100000     -7.27300000     -0.88200000
H    -11.40000000     -8.08500000     -0.40800000
H    -12.08600000     -6.91100000     -1.07300000
O    -15.41800000      4.84800000      5.76500000
H    -15.08400000      4.07800000      6.22400000
H    -16.31900000      4.94000000      6.07500000
O     -1.16800000     -4.54500000     -9.73000000
H     -1.02300000     -3.65300000     -9.41500000
H     -2.11800000     -4.65800000     -9.69900000
O      3.00700000     12.62500000    -10.80600000
H      3.60800000     12.41100000    -10.09300000
H      2.17100000     12.24400000    -10.53700000
O    -11.72000000     -5.53300000     -5.49500000
H    -11.85300000     -4.77400000     -6.06300000
H    -12.60400000     -5.84000000     -5.29400000
O    -17.43400000     -2.90200000     -4.66000000
H    -16.85800000     -3.32400000     -5.29700000
H    -16.90100000     -2.20200000     -4.28300000
O     -0.71000000     -0.87300000     -5.93300000
H     -0.60000000     -1.82100000     -6.01100000
H      0.10200000     -0.50800000     -6.28600000
O      8.31500000     -0.62200000      4.72800000
H      8.37300000     -0.38100000      5.65200000
H      8.85600000      0.02600000      4.27700000
O    -11.46400000     -5.10900000     11.97800000
H    -12.41600000     -5.14300000     12.07100000
H    -11.32000000     -4.64200000     11.15400000
O    -13.69100000      1.50900000     -1.12300000
H    -14.30900000      1.22000000     -1.79400000
H    -14.18700000      2.13300000     -0.59300000
O     13.40400000      7.61500000      0.80000000
H     13.90300000      7.26000000      0.06400000
H     12.49600000      7.38300000      0.60900000
O     11.97600000     12.59900000     -4.77800000
H     12.82200000     12.90600000     -5.10600000
H     12.04700000     11.64500000     -4.78800000
O      5.26700000     -9.61600000     10.39000000
H      4.81500000     -9.11000000     11.06500000
H      6.02000000     -9.07500000     10.15000000
O     -6.31500000      9.13800000     -3.23600000
H     -6.53300000      9.94000000     -2.76100000
H     -6.79400000      8.44900000     -2.77600000
O    -16.02500000     -3.34200000     -1.73700000
H    -16.30200000     -4.12500000     -2.21300000
H    -15.48400000     -3.67600000     -1.02200000
O     10.49800000    -14.51000000      4.56900000
H     10.71800000    -13.57900000      4.60000000
H     11.28000000    -14.92900000      4.20900000
O    -11.48900000     -8.25600000      6.34800000
H    -11.67600000     -8.89400000      7.03700000
H    -10.56600000     -8.03400000      6.47000000
O      7.69100000      4.16400000     -0.59300000
H      8.40800000      4.10100000      0.03700000
H      6.89800000      4.07400000     -0.06400000
O    -10.18800000     -8.08500000     -5.13000000
H     -9.94100000     -8.01000000     -4.20800000
H    -10.57000000     -7.23500000     -5.34600000
O      1.89600000    -12.95800000    -10.08700000
H      2.71400000    -12.59300000     -9.74900000
H      1.27900000    -12.22700000    -10.06200000
O    -17.06400000     -0.22400000     -0.34800000
H    -16.80100000     -0.41200000     -1.24900000
H    -16.50700000      0.50800000     -0.08300000
O     -4.93000000     11.79100000      0.46300000
H     -5.28800000     10.91500000      0.31900000
H     -4.59400000     11.76700000      1.35900000
O      7.86100000     -9.45500000     -7.03400000
H      7.68000000    -10.27200000     -7.49900000
H      7.01700000     -9.19900000     -6.66200000
O      0.93400000      8.62400000    -10.30600000
H      1.57800000      9.32900000    -10.23600000
H      0.80600000      8.32600000     -9.40500000
O      8.80500000     -7.87900000      6.14400000
H      9.70300000     -8.15100000      5.95300000
H      8.81700000     -7.64800000      7.07300000
O      8.88700000      2.19200000    -14.59300000
H      8.69600000      1.97000000    -15.50400000
H      8.71400000      1.38600000    -14.10800000
O    -11.09500000      4.92100000     11.09500000
H    -10.90500000      4.46200000     11.91300000
H    -11.99000000      5.24400000     11.20400000
O      2.51400000     -7.60100000     11.35400000
H      1.70300000     -8.06100000     11.57000000
H      3.18000000     -8.02000000     11.89800000
O      3.10600000     -0.27300000     13.39700000
H      2.54600000     -0.90000000     12.93900000
H      3.74900000     -0.00200000     12.74100000
O      4.08700000    -14.90000000     -8.44800000
H      3.68500000    -14.27500000     -9.05100000
H      3.46800000    -15.62900000     -8.41000000
O      4.76800000     -5.54900000      8.13900000
H      4.51100000     -4.79700000      7.60400000
H      4.02700000     -5.68700000      8.72900000
O     15.03600000      6.32500000     -1.39700000
H     14.55800000      5.63000000     -1.85000000
H     15.87500000      5.92600000     -1.16500000
O    -12.60500000     -9.58800000     -6.24100000
H    -12.97500000     -9.64900000     -5.36000000
H    -11.80300000     -9.07800000     -6.12900000
O    -12.91600000      4.70000000      1.32600000
H    -13.54500000      4.06000000      1.65900000
H    -13.45500000      5.42800000      1.01700000
O     -4.03200000     -1.29600000    -10.20500000
H     -4.03000000     -2.03200000    -10.81700000
H     -3.21100000     -1.38500000     -9.72100000
O     10.67600000     -4.70000000      9.68700000
H     10.21000000     -4.39300000     10.46500000
H     10.16900000     -5.45400000      9.38600000
O     -0.18100000     -8.89600000     -0.59700000
H     -0.32200000     -8.21900000     -1.25800000
H     -0.50500000     -8.50800000      0.21600000
O      4.65800000      9.07600000      3.59600000
H      4.83000000      9.68900000      4.31100000
H      3.79500000      9.32800000      3.26700000
O      9.51100000      7.24400000    -12.16900000
H     10.38900000      7.61400000    -12.26200000
H      9.50100000      6.49700000    -12.76700000
O      9.86200000      1.14500000      2.58300000
H      9.84500000      1.66200000      1.77800000
H      9.89900000      1.79500000      3.28500000
O      5.88100000     15.50500000     -5.56100000
H      6.32100000     15.02900000     -4.85700000
H      5.63800000     14.82800000     -6.19300000
O     11.84100000     -9.00400000      6.77900000
H     11.62200000     -9.84600000      7.17700000
H     11.90100000     -8.39800000      7.51700000
O    -13.09400000     -4.54700000    -11.76200000
H    -12.20100000     -4.85500000    -11.91400000
H    -13.52500000     -5.27400000    -11.31300000
O     -3.24100000     17.47600000      6.11600000
H     -3.00800000     17.31000000      7.03000000
H     -3.29500000     16.60500000      5.72100000
O     -3.13400000      6.18200000      1.31800000
H     -2.47200000      5.61000000      1.70700000
H     -2.97500000      7.03800000      1.71600000
O     15.64400000      9.04100000     -1.32500000
H     14.95300000      9.59000000     -1.69600000
H     15.36100000      8.14500000     -1.50700000
O     -6.12600000      9.46100000     -0.04400000
H     -6.76500000      8.89300000      0.38700000
H     -5.63100000      8.87400000     -0.61600000
O     11.18200000     -0.54700000    -14.74800000
H     10.83800000     -0.28100000    -15.60100000
H     10.48800000     -0.31900000    -14.12900000
O     -0.89100000      4.65200000     -1.85200000
H     -0.06600000      4.80600000     -2.31200000
H     -0.70400000      4.88300000     -0.94200000
O      4.89800000     -0.25900000    -11.15400000
H      4.12500000     -0.37900000    -10.60100000
H      4.94300000     -1.05700000    -11.68000000
O      2.84300000      2.83900000    -11.01200000
H      3.77800000      2.97100000    -10.85500000
H      2.69500000      3.19300000    -11.88900000
O    -10.46500000      6.68500000    -11.49500000
H    -10.93600000      7.47400000    -11.22500000
H     -9.54100000      6.90800000    -11.38300000
O      2.08800000      6.42100000     -3.75000000
H      2.49400000      6.63800000     -4.58900000
H      1.92200000      5.47900000     -3.80100000
O     -1.59000000    -11.43900000      8.09900000
H     -1.74700000    -10.77300000      8.76800000
H     -0.72000000    -11.78200000      8.30200000
O     -2.61300000     -1.87800000     15.82100000
H     -3.03800000     -1.72800000     14.97600000
H     -2.09500000     -2.67200000     15.69100000
O      8.58100000     11.97900000      8.25200000
H      8.02900000     11.36500000      7.76800000
H      9.37300000     11.48100000      8.45500000
O      5.14100000     12.16400000     -9.14600000
H      5.02000000     11.27900000     -8.80100000
H      6.02100000     12.15500000     -9.52300000
O      9.96600000      9.85100000      9.31900000
H     10.79600000      9.39500000      9.18200000
H      9.90700000      9.96200000     10.26800000
O    -13.70800000      2.52900000     -7.41300000
H    -12.96100000      2.24400000     -7.93900000
H    -13.47500000      3.41200000     -7.12600000
O      7.48700000     13.87700000     -7.64600000
H      7.53800000     13.61800000     -8.56600000
H      8.26300000     13.48700000     -7.24300000
O     -2.21500000     -9.58800000     -3.29300000
H     -1.70200000    -10.04000000     -3.96200000
H     -1.57600000     -9.05400000     -2.82100000
O     -9.89600000    -12.58400000      7.67500000
H     -9.52000000    -11.70700000      7.75300000
H     -9.24700000    -13.16000000      8.07900000
O      7.97900000      6.90300000      8.28600000
H      7.21500000      6.49400000      8.69200000
H      8.34600000      7.46100000      8.97200000
O     13.96400000    -10.27900000      0.91800000
H     14.44600000    -10.68200000      1.64000000
H     13.35700000     -9.67400000      1.34300000
O     10.99400000    -11.41400000      7.67400000
H     10.48600000    -12.10000000      8.10800000
H     11.53000000    -11.88100000      7.03400000
O     14.71000000     -1.19100000     -2.27900000
H     14.03200000     -1.00100000     -2.92700000
H     14.58000000     -2.11400000     -2.06100000
O     10.92000000      2.62800000     -8.87000000
H     10.65400000      3.16600000     -9.61600000
H     11.66700000      2.12400000     -9.19200000
O      9.65400000     -4.46700000      5.93500000
H      9.92800000     -4.01700000      6.73400000
H     10.34900000     -5.10500000      5.77000000
O    -10.46100000     -5.12500000    -12.16000000
H    -10.19100000     -6.04300000    -12.18400000
H     -9.94000000     -4.70400000    -12.84500000
O     -3.06500000      3.27600000    -12.73000000
H     -3.89000000      3.21800000    -12.24800000
H     -3.08200000      4.14600000    -13.12900000
O      9.70300000      1.46800000     14.43200000
H     10.22100000      0.86600000     14.96600000
H      9.09300000      1.87100000     15.04900000
O      0.33100000      3.69400000      4.87700000
H      1.25800000      3.86900000      5.03800000
H     -0.03500000      3.52800000      5.74500000
O     16.54500000     -2.26900000      5.31600000
H     16.29500000     -1.86100000      4.48700000
H     16.20000000     -3.15900000      5.25900000
O      9.77900000     13.96400000      4.27700000
H      9.59000000     14.12800000      5.20100000
H     10.72700000     13.83700000      4.24500000
O      6.65300000      2.37700000      4.57300000
H      6.70400000      3.05800000      3.90300000
H      6.43400000      1.58100000      4.08900000
O     -1.22300000      6.46900000     14.25300000
H     -1.78600000      5.71100000     14.41100000
H     -1.04000000      6.81700000     15.12600000
O     -5.37300000      1.73300000     13.83300000
H     -4.61000000      1.88800000     14.39000000
H     -5.89300000      1.08800000     14.31300000
O     -8.72800000     -5.93300000     12.59400000
H     -8.42500000     -5.02600000     12.54200000
H     -9.66500000     -5.88400000     12.40200000
O     -3.68900000     15.13200000     -2.09300000
H     -3.91600000     14.65200000     -1.29700000
H     -4.44300000     15.01100000     -2.67000000
O     10.32900000      5.69000000     -2.06000000
H      9.47400000      5.66900000     -2.49000000
H     10.13600000      5.54100000     -1.13500000
O     -3.85800000     -8.08800000     -5.76900000
H     -3.49900000     -8.86000000     -5.33000000
H     -3.08800000     -7.59500000     -6.05300000
O     10.51900000      0.63900000     -6.58100000
H     11.33700000      0.54100000     -7.06800000
H      9.97900000      1.20600000     -7.13300000
O      8.89000000     10.83000000      4.38900000
H      9.12000000     11.75000000      4.52200000
H      8.35500000     10.82900000      3.59500000
O     -7.26600000     -5.35500000    -12.30400000
H     -7.22500000     -4.42500000    -12.52500000
H     -6.38100000     -5.68000000    -12.47000000
O     -6.64000000     -9.13600000      5.64800000
H     -7.47100000     -8.67600000      5.53000000
H     -5.98700000     -8.55700000      5.25400000
O      3.61600000      8.36600000      7.45800000
H      3.62000000      8.24800000      8.40800000
H      2.69400000      8.50300000      7.23800000
O     13.82100000      9.09700000      7.04700000
H     13.32000000      9.48300000      7.76500000
H     14.03000000      8.21300000      7.34800000
O     12.15200000     -0.66500000      1.44300000
H     12.58800000     -0.83100000      2.28000000
H     11.32500000     -0.24800000      1.68200000
O      6.99000000      7.60900000    -10.84600000
H      7.43400000      7.46400000    -11.68100000
H      6.12400000      7.93400000    -11.08800000
O     -0.18300000    -16.24600000      6.05900000
H      0.70300000    -16.58100000      6.19900000
H     -0.13200000    -15.32300000      6.30700000
O     -5.51100000     14.51300000     -0.17100000
H     -5.89500000     14.71400000      0.68200000
H     -5.42100000     13.56000000     -0.17400000
O      5.20900000      6.29200000      6.29100000
H      4.88400000      7.13500000      6.61000000
H      5.61600000      5.88700000      7.05700000
O     -2.19400000      3.97500000     -9.11200000
H     -3.05000000      4.39900000     -9.17800000
H     -2.17400000      3.36000000     -9.84500000
O      1.68300000      1.80900000     11.48000000
H      1.61800000      0.87400000     11.28600000
H      0.84500000      2.02800000     11.88900000
O     -1.54600000     -7.70300000      1.52300000
H     -2.31000000     -8.26600000      1.65000000
H     -1.30500000     -7.42200000      2.40500000
O      7.93800000      7.26700000      5.28200000
H      7.02100000      7.05500000      5.45400000
H      8.36500000      7.19400000      6.13600000
O    -10.14700000    -12.78200000      4.99300000
H     -9.81300000    -12.98900000      5.86500000
H    -10.54200000    -11.91500000      5.08800000
O     -5.26300000      8.43500000      8.99300000
H     -5.06400000      9.05200000      8.28800000
H     -6.12800000      8.09000000      8.77100000
O     12.92100000     10.30400000      1.63600000
H     12.99200000      9.43200000      1.24600000
H     13.51500000     10.28000000      2.38600000
O     -4.62100000      7.49700000    -11.23300000
H     -3.92500000      7.87500000    -10.69500000
H     -4.52700000      7.92700000    -12.08300000
O      2.39200000      3.56000000    -13.53300000
H      2.57700000      4.06900000    -14.32200000
H      1.46400000      3.33600000    -13.60300000
O     10.76100000      8.81500000      4.26100000
H      9.98000000      9.30600000      4.51700000
H     10.45100000      8.20800000      3.58800000
O     -4.63800000     -2.70900000     13.73200000
H     -4.22100000     -3.49400000     13.37500000
H     -5.01600000     -2.99600000     14.56300000
O     -0.49900000     -3.73300000     15.77800000
H     -0.43300000     -4.53000000     15.25100000
H      0.32500000     -3.27200000     15.61800000
O    -12.16600000      1.67900000    -10.89300000
H    -13.00500000      1.79700000    -11.33900000
H    -11.87200000      2.56800000    -10.69600000
O      6.37000000     -7.43400000      8.99400000
H      6.24200000     -7.88900000      8.16100000
H      5.84300000     -6.63900000      8.91500000
O      4.22500000     -1.32900000     10.27200000
H      3.61700000     -1.64400000      9.60300000
H      5.07600000     -1.67700000     10.00400000
O      8.22900000      3.60100000      8.76100000
H      8.85500000      3.71000000      9.47600000
H      7.41800000      3.98700000      9.09100000
O      6.98600000     -1.52800000     14.19000000
H      6.48300000     -2.18900000     13.71400000
H      7.15300000     -0.84300000     13.54300000
O     -5.00800000     -1.66100000     -6.46900000
H     -4.76000000     -1.25300000     -5.64000000
H     -4.24700000     -2.18700000     -6.71500000
O      6.37300000     -1.21000000     -5.83100000
H      6.94100000     -0.55700000     -5.42200000
H      5.53300000     -0.76400000     -5.93900000
O     -1.03100000     -7.05700000     -2.33000000
H     -1.93300000     -6.84000000     -2.56600000
H     -0.49600000     -6.47700000     -2.87200000
O     -4.14200000     -3.36100000    -11.98600000
H     -3.72300000     -3.15200000    -12.82100000
H     -4.16400000     -4.31700000    -11.96100000
O      2.00100000    -14.01200000      8.01000000
H      1.73300000    -13.20700000      8.45400000
H      2.93100000    -13.88200000      7.82100000
O      1.57300000     -5.13600000     -8.56900000
H      0.93000000     -5.83700000     -8.67500000
H      2.15400000     -5.22900000     -9.32400000
O     -4.97900000    -15.61800000      1.75900000
H     -4.98000000    -15.33300000      2.67200000
H     -4.63300000    -14.86800000      1.27500000
O     -0.97400000      4.55200000     10.62100000
H     -0.35300000      5.20200000     10.94800000
H     -1.44300000      4.25400000     11.40000000
O     -8.84300000    -12.39400000     -5.52800000
H     -9.48100000    -12.25600000     -4.82700000
H     -8.74100000    -11.53200000     -5.93200000
O      4.07900000      5.38200000     15.02000000
H      3.61900000      4.89400000     14.33700000
H      3.38200000      5.78500000     15.53700000
O      4.58700000      0.31300000      0.27000000
H      4.82100000     -0.33600000      0.93400000
H      4.21900000      1.04200000      0.76900000
O      0.10100000     -5.05800000     -4.15000000
H      0.25300000     -5.86900000     -4.63600000
H      0.23600000     -4.36400000     -4.79600000
O     -7.82100000    -13.38800000      1.75600000
H     -7.07000000    -13.42200000      1.16400000
H     -8.13700000    -12.48700000      1.69200000
O     11.96500000     -6.72200000     -9.06300000
H     11.56100000     -7.11900000     -9.83500000
H     11.24500000     -6.62400000     -8.44000000
O     -5.23200000    -13.97500000     -3.45900000
H     -5.23700000    -13.91000000     -2.50400000
H     -6.14600000    -14.13500000     -3.69300000
O    -13.87100000      7.60400000     -5.77500000
H    -13.71900000      8.40900000     -5.28000000
H    -13.59000000      7.81400000     -6.66600000
O      5.74300000     12.42000000     -3.89000000
H      5.07800000     12.96700000     -4.30800000
H      6.40800000     13.03900000     -3.58800000
O     -8.76000000     -5.08100000     -0.34700000
H     -8.80500000     -4.22500000      0.07900000
H     -9.49500000     -5.08200000     -0.96000000
O      9.13000000     -7.03900000     12.86000000
H      9.39600000     -7.84200000     13.30800000
H      8.22600000     -6.89600000     13.14000000
O     -0.06800000     -6.09700000     14.16400000
H      0.87000000     -6.27800000     14.22600000
H     -0.38300000     -6.69600000     13.48800000
O      5.45700000      6.45100000      3.64400000
H      5.25200000      6.18000000      4.53900000
H      5.22800000      7.38000000      3.61600000
O    -14.46600000     -4.09900000      7.49400000
H    -14.33900000     -3.95500000      8.43200000
H    -13.79400000     -4.73900000      7.25700000
O      0.00500000      3.27100000     13.96600000
H     -0.64000000      2.72100000     13.52200000
H      0.68800000      2.66200000     14.24700000
O     15.83300000     -2.35600000     -8.20200000
H     16.25400000     -2.34500000     -9.06200000
H     15.70500000     -1.43300000     -7.98600000
O     -6.95100000     -7.63800000      9.18500000
H     -6.16900000     -7.55700000      8.63900000
H     -7.08600000     -6.76000000      9.54100000
O     -0.82200000      1.15500000     12.34300000
H     -0.98500000      1.14500000     11.40000000
H     -1.03800000      0.26900000     12.63300000
O     -1.84800000     -1.14000000     -8.43000000
H     -1.06100000     -0.97400000     -8.94900000
H     -1.77000000     -0.54800000     -7.68200000
O     -1.00500000    -13.76400000      1.14300000
H     -0.82900000    -14.32800000      1.89700000
H     -0.16100000    -13.68700000      0.70000000
O      3.75700000      7.41300000     -1.68700000
H      3.03200000      7.28500000     -2.29800000
H      3.56600000      8.24800000     -1.26000000
O      3.42400000     -9.81200000      3.85200000
H      3.98400000     -9.21200000      4.34600000
H      3.98300000    -10.13400000      3.14500000
O      6.48000000    -11.31200000      5.04200000
H      6.07500000    -11.81200000      4.33400000
H      6.62300000    -11.95400000      5.73700000
O    -11.00800000      4.06200000    -10.51700000
H    -10.91700000      4.86300000    -11.03300000
H    -10.58800000      4.26600000     -9.68200000
O      4.86800000     13.97600000      1.00900000
H      4.88200000     13.62900000      1.90200000
H      3.97000000     13.83100000      0.71100000
O     -2.10000000     -7.43500000      5.51700000
H     -1.23300000     -7.38700000      5.92000000
H     -2.22600000     -8.36500000      5.32800000
O     -6.81200000      0.03200000      1.66000000
H     -6.35300000     -0.11600000      2.48800000
H     -7.00700000      0.96900000      1.65900000
O     -5.91800000      5.20800000     11.03300000
H     -6.28700000      5.44700000     11.88400000
H     -5.66200000      6.04200000     10.64000000
O     -8.41600000      4.28900000    -11.90000000
H     -9.01200000      3.92600000    -12.55400000
H     -8.16300000      5.14200000    -12.25300000
O     -2.84200000     -3.53000000     -6.68700000
H     -2.76600000     -3.36800000     -5.74700000
H     -2.17700000     -2.96600000     -7.08200000
O      8.76100000      6.98900000     -4.46500000
H      8.12900000      6.68300000     -5.11500000
H      9.56400000      6.50700000     -4.66600000
O     -2.86500000     13.23900000      4.70000000
H     -2.28100000     12.48500000      4.62300000
H     -2.64800000     13.78800000      3.94700000
O     -7.84300000     14.80200000     -3.10500000
H     -7.05400000     14.44900000     -3.51600000
H     -8.56400000     14.43500000     -3.61600000
O    -12.10900000     -3.76200000     -2.03200000
H    -12.57000000     -3.80000000     -2.87000000
H    -12.03500000     -2.82600000     -1.84200000
O    -11.27000000      7.67300000      6.98400000
H    -12.13400000      7.30200000      7.16100000
H    -11.10000000      8.24900000      7.72900000
O    -16.06100000      6.60200000     -3.77400000
H    -16.25200000      5.88100000     -4.37400000
H    -15.57900000      7.23500000     -4.30600000
O      3.18800000      2.34200000      4.77500000
H      2.56900000      1.83000000      5.29500000
H      3.02400000      3.25000000      5.03200000
O     -4.50800000     -9.26000000      8.08900000
H     -4.81800000     -8.50900000      7.58200000
H     -4.13100000     -9.85000000      7.43700000
O      3.27600000     -2.12300000     -9.05600000
H      3.33000000     -1.99800000     -8.10900000
H      2.46000000     -2.60400000     -9.18900000
O     -5.25000000     -3.51000000      5.11000000
H     -4.42500000     -3.84600000      4.76000000
H     -5.46100000     -2.76300000      4.55000000
O      8.17700000     -7.41800000     -0.90000000
H      7.78500000     -7.85300000     -1.65700000
H      8.27400000     -8.11300000     -0.24900000
O     11.17300000      9.69100000     -8.16800000
H     11.24400000      9.72100000     -7.21400000
H     10.30500000      9.32300000     -8.33200000
O     -8.89700000     -9.15200000      3.24600000
H     -9.83100000     -9.09000000      3.04700000
H     -8.46600000     -8.72400000      2.50600000
O      9.97800000    -11.30400000    -10.25200000
H     10.59500000    -12.02200000    -10.11300000
H      9.25000000    -11.49600000     -9.66000000
O      0.69200000      6.47100000      7.22500000
H      0.68000000      7.17800000      7.87000000
H     -0.01500000      5.88600000      7.49800000
O     -9.11300000     -2.49400000     -2.54800000
H     -9.80900000     -1.84200000     -2.62200000
H     -8.86500000     -2.47700000     -1.62400000
O      5.43500000    -12.01500000      2.56000000
H      5.85000000    -11.34800000      2.01400000
H      5.25500000    -12.73800000      1.96000000
O     -5.67500000      9.83200000      6.61000000
H     -6.46400000     10.25200000      6.95200000
H     -5.87700000      9.65500000      5.69100000
O     17.18300000      4.06000000      1.40800000
H     17.73200000      3.77400000      2.13700000
H     16.29200000      3.83100000      1.67400000
O     -5.72100000     12.20900000     -9.19300000
H     -5.80000000     12.91300000     -8.54900000
H     -6.19400000     11.47400000     -8.80400000
O      8.84100000      7.00300000     14.39300000
H      8.20500000      6.34200000     14.12100000
H      8.89400000      6.90700000     15.34400000
O      2.80900000     -2.38800000    -16.83400000
H      2.28000000     -1.90300000    -16.20000000
H      2.17500000     -2.72800000    -17.46500000
O      2.86000000     12.88000000     -7.53300000
H      3.77000000     12.67400000     -7.74900000
H      2.86500000     13.01600000     -6.58500000
O     11.79000000     -3.56900000     -7.78800000
H     10.99400000     -4.06800000     -7.97100000
H     11.68500000     -2.75900000     -8.28700000
O      4.71600000     -0.12600000      4.36100000
H      4.58900000     -0.32500000      3.43300000
H      4.16100000      0.63700000      4.52000000
O     16.09300000      4.56300000     -6.71300000
H     17.03800000      4.47300000     -6.58700000
H     15.84300000      5.28700000     -6.13900000
O     -0.25300000      2.63800000    -13.77500000
H      0.04300000      1.80100000    -13.41700000
H     -1.12600000      2.76200000    -13.40400000
O     -8.66900000      4.34900000     -1.71600000
H     -9.01200000      3.81100000     -2.42900000
H     -9.26700000      4.18800000     -0.98600000
O     -9.37500000      6.04300000      5.61200000
H     -9.93100000      6.47100000      6.26300000
H     -9.82100000      6.19500000      4.77900000
O    -11.88000000     -0.48000000     10.62200000
H    -12.68500000     -0.69900000     11.09100000
H    -11.27000000     -0.20700000     11.30800000
O      3.92600000     -3.59300000      6.47200000
H      4.82400000     -3.35300000      6.24700000
H      3.52800000     -2.77800000      6.77700000
O      2.70700000      4.87000000      5.79800000
H      3.61300000      5.15000000      5.92900000
H      2.18100000      5.59100000      6.14200000
O     -8.86800000     -2.19400000    -11.93800000
H     -8.90200000     -2.76800000    -11.17300000
H     -9.75400000     -1.83800000    -12.01000000
O     10.68500000     -7.65900000    -11.38600000
H      9.77000000     -7.94100000    -11.40400000
H     11.18500000     -8.46200000    -11.53500000
O     -3.45900000      8.38000000    -13.51100000
H     -2.57000000      8.46900000    -13.16700000
H     -3.77800000      9.27900000    -13.58900000
O    -12.82300000     12.05300000     -1.47100000
H    -11.95000000     12.43400000     -1.38100000
H    -12.88900000     11.82100000     -2.39700000
O    -14.57000000     -3.86200000      3.49300000
H    -14.34800000     -4.59200000      4.07000000
H    -13.84700000     -3.82200000      2.86700000
O     10.15800000     -0.89900000     10.56500000
H      9.87300000     -1.48600000     11.26500000
H     11.10900000     -1.00200000     10.53800000
O    -13.12000000     10.44800000      0.79600000
H    -14.05300000     10.50700000      0.99900000
H    -12.96200000     11.16500000      0.18200000
O     -9.33200000      3.45600000      3.32600000
H     -9.14000000      3.47300000      4.26400000
H     -8.47900000      3.33200000      2.91000000
O     -0.19500000      7.06200000     -7.83800000
H     -0.20800000      6.53600000     -8.63800000
H     -0.47700000      6.45800000     -7.15100000
O      6.54200000     16.62800000      3.06800000
H      6.56200000     16.84400000      4.00000000
H      6.93400000     15.75700000      3.01500000
O      2.53800000     14.69500000      6.05900000
H      2.84800000     15.59900000      6.01500000
H      2.49400000     14.50200000      6.99600000
O     -2.84400000      8.90400000     -9.79900000
H     -1.96900000      8.83100000    -10.17900000
H     -2.83200000      9.73700000     -9.32800000
O     11.99500000     -7.66200000      9.32800000
H     11.43700000     -7.52800000     10.09300000
H     12.87700000     -7.75900000      9.68800000
O     -6.71100000      8.19700000    -14.59700000
H     -5.94900000      8.63700000    -14.22100000
H     -7.38100000      8.87900000    -14.64600000
O      1.44200000     -4.39800000    -11.70600000
H      0.71800000     -5.00200000    -11.87200000
H      2.21800000     -4.95700000    -11.67200000
O     11.27500000      9.70000000     -5.23900000
H     11.28100000      8.86200000     -4.77600000
H     10.39700000     10.05000000     -5.09000000
O      9.78100000     14.83700000     -0.15100000
H      9.95400000     13.89600000     -0.16900000
H      8.82600000     14.90500000     -0.17400000
O      0.27200000    -13.37700000      6.03300000
H      0.92100000    -13.41900000      6.73500000
H      0.57600000    -12.66700000      5.46700000
O      6.89500000     15.01800000     -0.52700000
H      6.17600000     14.49600000     -0.17100000
H      6.69800000     15.91400000     -0.25500000
O      8.25400000     -2.00600000     -7.69700000
H      8.34900000     -2.80100000     -7.17200000
H      7.66500000     -1.45100000     -7.18600000
O     14.32700000      8.95800000     -7.03000000
H     13.52700000      8.43800000     -7.11000000
H     14.32900000      9.25600000     -6.12000000
O     -1.88600000     -2.30700000      8.04600000
H     -1.62400000     -2.75900000      7.24300000
H     -2.80800000     -2.53800000      8.16100000
O     -6.66800000     -9.25200000     13.60200000
H     -7.39700000     -9.05900000     13.01300000
H     -5.95400000     -8.69700000     13.28900000
O     -6.07600000      1.80800000      5.95300000
H     -6.73900000      2.49200000      6.05100000
H     -5.39200000      2.21100000      5.41900000
O      2.66400000      4.48500000     13.11100000
H      2.06700000      5.18700000     12.85300000
H      2.15800000      3.68200000     12.98500000
O      5.01600000     -9.41800000      6.47900000
H      5.61400000    -10.07100000      6.11500000
H      4.83500000     -9.72700000      7.36700000
O     -2.39700000    -14.58500000     -7.51000000
H     -2.88700000    -14.73400000     -6.70100000
H     -2.91200000    -13.93300000     -7.98500000
O     17.27700000     -3.47700000      1.51200000
H     16.70200000     -2.73600000      1.32200000
H     17.66700000     -3.26500000      2.36100000
O     -5.25700000     14.62400000      4.85500000
H     -5.46900000     14.99000000      3.99600000
H     -4.43200000     14.15800000      4.71900000
O     -1.32400000     -1.53000000     12.62000000
H     -2.26500000     -1.70400000     12.62100000
H     -0.92300000     -2.38000000     12.80200000
O     13.65900000      1.04500000     -0.40400000
H     13.92800000      0.48400000     -1.13200000
H     13.09700000      0.48700000      0.13300000
O     11.27500000     12.42300000      0.99600000
H     10.86400000     12.93200000      1.69500000
H     11.77600000     11.74800000      1.45400000
O     14.23100000     -0.74400000     -5.17700000
H     14.84800000     -0.22500000     -5.69300000
H     13.42100000     -0.72700000     -5.68600000
O     -0.11800000      7.67600000      9.57700000
H     -1.06800000      7.76800000      9.50300000
H      0.02400000      7.37300000     10.47400000
O      6.25200000      4.16800000      2.40200000
H      5.80400000      4.92400000      2.78100000
H      7.12900000      4.48800000      2.19400000
O     -9.58300000    -14.68400000      3.27100000
H    -10.02900000    -14.08700000      3.87200000
H     -8.86700000    -14.16500000      2.90600000
O      3.68400000    -12.02400000     -5.81500000
H      3.82100000    -12.19100000     -6.74700000
H      3.47100000    -12.88200000     -5.44700000
O      5.09300000    -11.66200000    -11.65800000
H      4.50700000    -12.03800000    -12.31400000
H      5.33800000    -10.80900000    -12.01500000
O     14.55600000      2.06700000      8.68700000
H     15.49700000      2.22100000      8.60400000
H     14.20900000      2.22600000      7.80900000
O     14.67200000      8.25800000      3.11100000
H     14.14100000      8.08500000      2.33400000
H     14.04100000      8.53200000      3.77700000
O     14.66300000      3.83200000     -3.20900000
H     15.44200000      3.32700000     -3.44100000
H     14.37700000      4.22400000     -4.03400000
O      1.56300000     10.99400000      9.94400000
H      0.71300000     11.42600000     10.02100000
H      1.68200000     10.54900000     10.78300000
O     10.36200000      5.54000000      7.95600000
H      9.41800000      5.49800000      7.80500000
H     10.52100000      4.90600000      8.65600000
O     16.53300000     -7.54300000     -3.15500000
H     16.08500000     -6.77000000     -3.49900000
H     16.18400000     -7.64800000     -2.27000000
O     -4.22600000     11.40900000    -11.16000000
H     -4.75800000     11.77400000    -10.45200000
H     -3.36700000     11.26400000    -10.76300000
O    -10.87600000     11.16600000      6.16000000
H    -11.56800000     11.73300000      5.82100000
H    -10.40100000     11.71300000      6.78600000
O      3.93800000     10.73900000    -12.64300000
H      3.88600000     11.49800000    -12.06200000
H      3.28700000     10.91200000    -13.32300000
O     -2.59600000     12.78200000     -0.96300000
H     -2.00600000     12.67200000     -0.21700000
H     -3.45000000     12.49800000     -0.63700000
O     -0.84100000      1.86200000      7.56400000
H     -0.78900000      1.20000000      8.25300000
H     -1.62700000      1.63000000      7.06900000
