# Supplementary material for: Integrated Multiscale Multilevel Approach to Open Shell Molecular Systems
Source: J Chem Theory Comput. 2023 Feb 13;19(5):1446–56. doi: 10.1021/acs.jctc.2c00805 (PMC10018740; doi:10.1021/acs.jctc.2c00805)
Supplement: Supplementary file 2 — ct2c00805_si_002.zip [file ct2c00805_si_002.zip › structures/PROXYL/frame190.xyz]

2567

C      1.01600000     -1.06600000      1.28400000
H      1.87300000     -1.14300000      1.95300000
H      0.66800000     -2.09100000      1.14900000
C      1.25400000     -0.42700000     -0.06600000
C      2.28500000      0.70500000      0.06700000
H      1.99000000      1.33500000      0.90600000
H      2.26800000      1.31300000     -0.83800000
H      3.26400000      0.27900000      0.28300000
C      1.75200000     -1.28800000     -1.25300000
H      0.94800000     -1.82700000     -1.75500000
H      2.15600000     -0.63400000     -2.02500000
H      2.63900000     -1.88000000     -1.02900000
N     -0.09800000      0.04500000     -0.35900000
O     -0.35000000      0.67400000     -1.50200000
C     -1.04600000      0.01200000      0.79300000
C     -1.81300000      1.31100000      1.17100000
H     -1.10700000      2.11500000      1.37900000
H     -2.45800000      1.73900000      0.40400000
H     -2.38300000      1.07300000      2.06900000
C     -2.13400000     -1.08100000      0.63800000
H     -1.64000000     -2.05300000      0.65300000
H     -2.53100000     -0.92500000     -0.36600000
H     -2.94800000     -0.94000000      1.34900000
C     -0.09200000     -0.33100000      1.98600000
H      0.25200000      0.61300000      2.40900000
H     -0.50200000     -0.97400000      2.76400000
O     -8.21900000     -9.07100000      9.51000000
H     -7.91300000     -8.23100000      9.16700000
H     -8.90600000     -9.34200000      8.90100000
O     10.42100000      0.98300000      2.54300000
H      9.93100000      1.25300000      1.76600000
H     10.92700000      0.22300000      2.25400000
O     10.75000000      1.39200000    -10.00500000
H     10.39200000      1.59900000    -10.86800000
H     10.10000000      0.81300000     -9.60800000
O     14.95100000      7.47100000      2.34200000
H     15.48300000      6.67900000      2.42100000
H     15.02800000      7.72100000      1.42200000
O     -1.84300000     12.73100000     10.82400000
H     -2.06500000     12.23600000     11.61300000
H     -1.19000000     13.36700000     11.11600000
O    -14.88300000      4.05100000     -3.90100000
H    -14.48600000      4.82500000     -4.30100000
H    -15.15600000      4.34400000     -3.03200000
O    -10.32000000    -12.42200000     -4.06300000
H    -10.22500000    -13.13400000     -4.69600000
H     -9.42500000    -12.12300000     -3.90300000
O     -9.25700000     -3.34700000    -11.40700000
H     -9.99600000     -2.81300000    -11.11400000
H     -8.98900000     -3.83400000    -10.62800000
O     -5.43300000    -15.70800000      3.79100000
H     -5.57000000    -16.65500000      3.83300000
H     -4.82100000    -15.52400000      4.50400000
O      0.85900000     -9.94600000      8.82400000
H      0.85500000     -9.07900000      9.23000000
H      1.32800000     -9.82100000      7.99800000
O      2.97100000    -10.95400000     -1.19500000
H      3.28100000    -10.65500000     -2.05000000
H      3.18600000    -10.23700000     -0.59800000
O     11.55100000      4.62100000     -3.55500000
H     11.06300000      4.36100000     -4.33600000
H     11.15100000      5.44900000     -3.28800000
O     10.29800000     -9.55400000      1.37800000
H     10.94100000    -10.06600000      0.88800000
H      9.93400000    -10.17100000      2.01300000
O      3.85800000     -3.12400000     15.52200000
H      3.64700000     -3.28500000     16.44100000
H      3.01100000     -3.13200000     15.07600000
O     11.72400000     -1.05200000     13.55000000
H     12.01800000     -0.87700000     12.65600000
H     10.90100000     -1.53000000     13.44200000
O    -10.42500000     -9.88300000      7.94900000
H    -10.58900000    -10.81500000      7.80700000
H    -11.29400000     -9.50500000      8.08100000
O     10.05300000     -6.89700000      1.84700000
H     10.02500000     -7.82300000      1.60400000
H      9.64700000     -6.44400000      1.10700000
O    -16.42300000      0.93900000      1.02600000
H    -16.15200000      1.84100000      0.85600000
H    -17.33000000      1.01300000      1.32300000
O     12.40100000     -6.04000000     -6.88900000
H     12.44100000     -6.22900000     -7.82600000
H     13.13600000     -6.52700000     -6.51500000
O     -6.80000000     -7.79900000     11.75000000
H     -7.09800000     -6.96300000     11.39300000
H     -6.98100000     -8.43400000     11.05700000
O    -10.03000000     -7.06200000     12.87500000
H    -10.33000000     -6.69000000     13.70400000
H     -9.34500000     -7.68200000     13.12400000
O     -7.95000000     10.08900000     -6.99600000
H     -8.86500000     10.30600000     -6.81600000
H     -7.88900000     10.08000000     -7.95100000
O     -4.48700000     13.61100000     -6.20600000
H     -3.64200000     13.49800000     -6.64200000
H     -4.39200000     14.42300000     -5.70700000
O     -9.30900000      0.16300000     10.59800000
H     -8.78500000      0.26700000      9.80400000
H     -8.66500000      0.03900000     11.29600000
O      4.61000000    -14.49400000     -3.64000000
H      4.12300000    -15.28500000     -3.40800000
H      5.24800000    -14.78800000     -4.29100000
O     -0.00100000      8.61100000      6.86600000
H     -0.13200000      9.40800000      6.35300000
H     -0.48300000      8.76600000      7.67800000
O      7.21100000     -0.33000000    -13.44500000
H      6.98300000     -1.25000000    -13.57900000
H      8.16000000     -0.29800000    -13.57100000
O     13.85800000     -7.31300000     -4.21500000
H     14.10100000     -8.20100000     -4.48000000
H     13.73600000     -7.37100000     -3.26800000
O      3.05000000    -12.17100000    -12.94900000
H      2.16200000    -11.82800000    -12.85300000
H      3.04600000    -12.60900000    -13.80100000
O      1.81700000      4.55100000    -14.84300000
H      1.39200000      3.70100000    -14.72900000
H      2.73200000      4.39500000    -14.60700000
O     -1.60400000    -16.03700000     -3.60400000
H     -1.01000000    -16.77400000     -3.46600000
H     -1.69300000    -15.63500000     -2.74000000
O     -4.22200000    -11.75400000     -8.93100000
H     -4.55100000    -11.52800000     -9.80100000
H     -3.65600000    -11.02100000     -8.69000000
O      7.78900000      0.77600000     -9.85000000
H      7.11100000      0.63700000     -9.19000000
H      7.44700000      1.48000000    -10.40100000
O     -5.85800000      7.02500000     -9.96500000
H     -5.34200000      6.32800000    -10.37100000
H     -6.63800000      6.58200000     -9.63200000
O    -15.10200000     -3.64500000      7.25400000
H    -15.99500000     -3.97400000      7.36200000
H    -14.67900000     -3.82100000      8.09500000
O     -3.26000000     -0.31900000     -8.37900000
H     -3.49200000     -0.63600000     -9.25200000
H     -2.32300000     -0.13000000     -8.43500000
O      1.77100000     -4.45700000      9.05000000
H      2.67900000     -4.43000000      9.35100000
H      1.30100000     -3.88300000      9.65500000
O     -7.16400000     -2.45400000      3.32500000
H     -7.46200000     -3.36200000      3.26800000
H     -6.21200000     -2.50800000      3.24300000
O      9.04700000     -6.11000000     -0.60000000
H      9.59100000     -5.98100000     -1.37700000
H      8.24100000     -5.62900000     -0.78900000
O    -14.13200000     -6.38500000     -6.27000000
H    -14.23900000     -6.90200000     -5.47200000
H    -14.64500000     -5.59200000     -6.11200000
O    -11.20200000     11.36400000      7.75000000
H    -11.12300000     12.30700000      7.60400000
H    -11.85300000     11.28300000      8.44700000
O    -15.76500000      0.75200000      4.20500000
H    -15.46900000      0.86900000      5.10800000
H    -16.22800000      1.56300000      3.99700000
O      1.07700000      7.57700000     12.65300000
H      1.72600000      8.28100000     12.68600000
H      0.68200000      7.65600000     11.78500000
O     -3.16000000     -7.79700000     -2.98800000
H     -4.09900000     -7.86800000     -3.15900000
H     -2.76100000     -8.44100000     -3.57300000
O      0.75900000      1.27300000    -11.67300000
H      0.31900000      2.07900000    -11.94400000
H      0.67600000      0.68900000    -12.42700000
O      5.56400000      2.39300000     12.96100000
H      6.46400000      2.62200000     12.72900000
H      5.43200000      2.78800000     13.82300000
O     -0.65600000      7.57100000     -8.03800000
H     -0.40700000      7.45000000     -7.12200000
H     -1.55600000      7.24800000     -8.08600000
O     -4.28900000      8.14000000      0.78700000
H     -3.45600000      7.67300000      0.84700000
H     -4.05300000      9.06300000      0.88100000
O     -8.94700000    -12.13800000    -10.35600000
H     -8.53800000    -11.39100000     -9.91900000
H     -9.73800000    -11.77700000    -10.75700000
O      5.76600000    -14.89400000      9.52900000
H      5.54600000    -13.97100000      9.65400000
H      6.63200000    -14.98900000      9.92700000
O     13.16600000    -10.00200000     -5.93000000
H     12.54400000     -9.60600000     -6.54000000
H     12.66300000    -10.68400000     -5.48400000
O     15.68700000     -7.20300000      2.79700000
H     16.42100000     -7.24500000      3.40900000
H     14.94400000     -7.55400000      3.28900000
O     -3.37700000     -0.54200000     -3.32000000
H     -4.22300000     -0.30500000     -3.69900000
H     -3.12200000      0.22300000     -2.80400000
O     -3.40400000    -11.09900000     -4.73200000
H     -2.78200000    -10.37600000     -4.65100000
H     -3.13500000    -11.72400000     -4.05900000
O     14.65400000      2.69400000      8.34200000
H     14.31300000      1.82800000      8.56700000
H     15.04100000      3.01800000      9.15500000
O      9.46400000      7.68000000    -12.32000000
H      9.00600000      7.83200000    -13.14700000
H     10.09800000      8.39500000    -12.26300000
O      5.58000000     -2.29100000     11.14900000
H      4.94500000     -2.88300000     11.55300000
H      5.66400000     -1.56900000     11.77200000
O      7.29600000     -7.15800000      8.78500000
H      7.28200000     -7.18700000      9.74200000
H      8.01300000     -6.56000000      8.57400000
O     -5.55100000     -3.40700000     -2.70500000
H     -6.10600000     -3.65400000     -1.96500000
H     -6.16200000     -3.08100000     -3.36500000
O     -6.01900000     -1.80700000    -11.35600000
H     -5.53200000     -2.49700000    -10.90500000
H     -6.85200000     -1.75600000    -10.88700000
O      6.00500000      3.06700000     15.89500000
H      6.83400000      3.28200000     15.46900000
H      6.23700000      2.41300000     16.55500000
O      6.58400000     16.15000000     -3.89700000
H      6.74300000     15.56000000     -3.15900000
H      5.94200000     16.77900000     -3.56700000
O     -1.33300000     -5.57400000      4.14600000
H     -1.86400000     -5.50600000      3.35300000
H     -0.77000000     -4.80000000      4.12300000
O     -9.61800000      4.07400000      9.71100000
H    -10.48400000      3.74900000      9.46400000
H     -9.79300000      4.74500000     10.37000000
O    -11.77800000     -9.54900000      4.35200000
H    -11.54300000    -10.44300000      4.10300000
H    -10.98900000     -9.20100000      4.76600000
O     -3.64400000     16.43400000      7.19300000
H     -3.26400000     15.56200000      7.29700000
H     -4.08900000     16.60200000      8.02500000
O      6.14500000     15.56300000      1.86100000
H      6.70500000     16.05200000      2.46400000
H      6.11500000     14.67800000      2.22600000
O      1.14100000     17.19100000      1.01900000
H      1.08900000     17.40200000      0.08700000
H      2.03300000     17.43100000      1.27000000
O     -5.75100000     -2.72400000     14.94800000
H     -6.16500000     -1.86600000     14.86000000
H     -4.81800000     -2.53200000     15.04300000
O      0.79300000      3.86900000     -1.76400000
H      1.13600000      3.83700000     -0.87100000
H      1.12400000      4.69500000     -2.11800000
O     12.28300000     -9.04300000     10.28100000
H     11.65300000     -8.32200000     10.29700000
H     12.87200000     -8.86300000     11.01300000
O      1.06800000      0.50300000    -15.04200000
H      0.67100000      1.33900000    -14.79400000
H      1.15700000      0.55300000    -15.99400000
O     10.96200000      7.27500000     -2.60200000
H     10.20200000      7.05600000     -2.06400000
H     11.59800000      7.63500000     -1.98400000
O     -8.68100000     -5.73300000    -14.18300000
H     -7.81600000     -5.90800000    -14.55300000
H     -8.64900000     -4.81200000    -13.92500000
O      2.42000000      4.26500000     -6.16100000
H      2.33200000      5.04400000     -6.71100000
H      3.04900000      3.71400000     -6.62600000
O     10.42900000      3.84400000      2.91000000
H     11.25300000      4.27000000      2.67400000
H     10.44100000      3.01700000      2.42600000
O      5.39500000     -0.73100000     15.71500000
H      5.65300000     -0.51300000     14.81900000
H      5.11500000     -1.64500000     15.66800000
O      4.75700000     -3.44000000      0.41900000
H      5.38400000     -3.93100000     -0.11100000
H      5.09700000     -2.54500000      0.42600000
O     -3.82200000      5.61800000    -11.98500000
H     -3.89600000      6.54300000    -12.21900000
H     -2.97600000      5.54900000    -11.54500000
O    -17.35600000     -2.87500000      2.14900000
H    -16.90500000     -3.69700000      2.33900000
H    -17.04100000     -2.26900000      2.82000000
O     -1.81900000     -1.88800000     13.67300000
H     -2.15100000     -0.99300000     13.60000000
H     -0.90000000     -1.82400000     13.41100000
O      0.35600000      7.92900000     10.05400000
H      0.97700000      8.31500000      9.43600000
H     -0.47600000      7.91300000      9.58100000
O    -15.45200000     -3.09800000     -6.16800000
H    -16.25200000     -2.66800000     -6.46900000
H    -15.23300000     -3.71300000     -6.86800000
O     -5.65800000     -1.29200000     -0.76500000
H     -4.99600000     -1.20700000     -1.45100000
H     -6.49200000     -1.29900000     -1.23600000
O    -11.02500000      2.13000000    -12.13500000
H    -10.19800000      1.94200000    -11.69000000
H    -11.67700000      2.14300000    -11.43400000
O    -11.93500000      0.08600000     -5.06600000
H    -12.09500000      0.91800000     -5.51200000
H    -12.45300000      0.14200000     -4.26300000
O     -8.10500000     14.76800000      4.28100000
H     -8.19200000     15.70900000      4.13100000
H     -8.88200000     14.38700000      3.87200000
O      8.04200000      4.48700000     -9.21100000
H      8.38500000      4.12200000     -8.39500000
H      7.19400000      4.05800000     -9.32800000
O    -13.73900000     -1.97600000      5.43100000
H    -13.92900000     -1.10800000      5.78600000
H    -14.09400000     -2.58400000      6.07900000
O      8.33800000     10.64100000     -2.09200000
H      9.23100000     10.35200000     -1.90500000
H      8.44200000     11.33400000     -2.74300000
O     11.05700000      8.86200000      7.12100000
H     11.25400000      8.19100000      7.77600000
H     10.10600000      8.96500000      7.16400000
O    -12.98300000      9.87100000     -5.56000000
H    -13.22200000      9.37100000     -4.77900000
H    -13.36200000     10.73800000     -5.41400000
O     -7.60700000      8.39000000     12.10400000
H     -8.43900000      8.86300000     12.14200000
H     -6.99600000      9.01300000     11.71100000
O      8.87300000     12.94500000     -9.95500000
H      8.69100000     12.63600000     -9.06800000
H      9.50100000     13.65700000     -9.83700000
O     10.36800000      3.99100000     12.55200000
H     11.11400000      4.43000000     12.14300000
H     10.62600000      3.88300000     13.46700000
O     -1.77300000    -14.52900000     -5.94200000
H     -2.29300000    -15.06800000     -6.53700000
H     -1.75800000    -15.02200000     -5.12200000
O      1.18300000     -0.27400000      5.24700000
H      1.98700000     -0.06600000      4.77100000
H      1.25100000      0.22700000      6.06000000
O      1.04300000     15.14600000      8.63500000
H      1.83800000     15.67800000      8.69100000
H      1.26000000     14.45700000      8.00800000
O     -6.06000000     -7.06200000     -3.73400000
H     -6.86600000     -7.16400000     -4.24100000
H     -5.46200000     -6.60500000     -4.32600000
O      0.06600000     -3.19900000      4.74000000
H      0.62300000     -3.44000000      5.48000000
H      0.30100000     -2.29100000      4.54900000
O     -7.45100000     11.30300000      3.44300000
H     -7.02800000     11.53600000      4.27000000
H     -8.30800000     10.96300000      3.70000000
O    -11.31700000     -1.88200000      9.90400000
H    -11.47800000     -1.61600000     10.80900000
H    -10.36400000     -1.86900000      9.81600000
O      3.05700000      2.11400000     10.91300000
H      2.60600000      1.73300000     10.16000000
H      3.21600000      3.02400000     10.66200000
O     10.70000000     -3.78100000      3.60100000
H     10.08100000     -4.47400000      3.83100000
H     11.33500000     -4.20800000      3.02600000
O     -1.81600000      4.25600000      8.50400000
H     -1.68300000      4.06000000      9.43200000
H     -0.93200000      4.30400000      8.14000000
O      1.94300000     -3.34300000    -12.17100000
H      1.83000000     -2.55400000    -12.70100000
H      2.60000000     -3.85600000    -12.64100000
O     -1.55700000     -3.96300000     -9.13300000
H     -1.10900000     -4.61300000     -8.59100000
H     -0.86500000     -3.36400000     -9.41100000
O     17.59100000     -4.32300000      2.90500000
H     18.05700000     -4.99900000      2.41300000
H     16.75000000     -4.72200000      3.12400000
O     -1.37600000     11.53800000      0.13200000
H     -1.90100000     11.60800000     -0.66500000
H     -0.47000000     11.56700000     -0.17500000
O    -16.27400000      3.23500000      6.24800000
H    -15.69500000      3.50400000      5.53500000
H    -17.15100000      3.25700000      5.86600000
O     -1.07200000     12.93400000     -5.82900000
H     -1.12200000     13.21600000     -6.74300000
H     -0.80400000     13.71800000     -5.35000000
O      5.27000000      8.64900000     10.68800000
H      5.11200000      7.97600000     10.02500000
H      5.63500000      8.17100000     11.43300000
O      2.94300000      1.32600000      3.80700000
H      2.99300000      1.65300000      2.90900000
H      2.79600000      2.10800000      4.33900000
O      6.57000000    -13.52200000      6.72000000
H      6.66800000    -13.39000000      5.77700000
H      5.76700000    -14.03700000      6.80700000
O     -2.08900000    -13.59700000     -8.75000000
H     -2.41300000    -14.37200000     -8.28900000
H     -2.78700000    -12.95000000     -8.65100000
O     -6.55800000      2.26300000     12.96100000
H     -6.35600000      2.91300000     13.63500000
H     -7.07700000      2.74100000     12.31500000
O     -3.09200000     15.12000000      1.16800000
H     -2.66200000     14.31500000      1.45700000
H     -3.99400000     15.03400000      1.47600000
O      0.85000000     -7.17300000      9.37300000
H      1.60600000     -7.20500000      9.95900000
H      0.90600000     -6.31200000      8.95800000
O      5.90100000    -12.13100000    -12.14200000
H      5.05700000    -12.13700000    -12.59400000
H      6.25500000    -11.25700000    -12.30700000
O      6.63200000     13.94400000      9.17100000
H      6.42500000     13.01900000      9.03700000
H      7.43500000     13.93600000      9.69200000
O    -12.37700000      9.09200000      1.56100000
H    -12.48800000      8.37100000      0.94100000
H    -12.61600000      8.71800000      2.40900000
O     -1.12100000    -10.35900000    -13.49200000
H     -0.43300000    -10.50200000    -12.84200000
H     -1.82700000    -10.95000000    -13.22900000
O      7.32000000     13.26000000     -6.32900000
H      8.20700000     13.14700000     -5.98700000
H      6.74900000     13.03800000     -5.59400000
O     -5.28700000     -6.69000000      9.18500000
H     -4.43900000     -6.84000000      9.60200000
H     -5.41200000     -7.45000000      8.61500000
O      0.73700000     -6.08900000      1.84800000
H     -0.14400000     -6.11300000      1.47400000
H      1.28800000     -5.75600000      1.14000000
O     -1.55100000     -6.54000000    -10.81000000
H     -2.47300000     -6.79400000    -10.79300000
H     -1.52700000     -5.69100000    -10.37000000
O    -13.83800000      0.32500000     -2.48900000
H    -13.73900000      1.02100000     -1.83900000
H    -13.14400000     -0.29900000     -2.27800000
O     -8.00500000      0.59100000    -13.48800000
H     -8.13500000      0.95700000    -12.61300000
H     -8.53900000     -0.20300000    -13.49700000
O     -5.50100000     -9.81900000      9.33300000
H     -6.45800000     -9.81800000      9.33500000
H     -5.26200000    -10.74000000      9.22700000
O     -0.33300000    -14.24000000      0.68300000
H     -0.42900000    -14.28500000      1.63500000
H      0.46600000    -14.73400000      0.49900000
O      5.06600000      3.32200000      0.32000000
H      5.93300000      3.46500000      0.70000000
H      4.67400000      4.19400000      0.28200000
O    -10.52300000     10.78000000     -8.98500000
H    -10.58100000     11.39800000     -8.25700000
H    -11.04700000     10.03000000     -8.70600000
O      5.67200000     10.05600000     -9.97900000
H      6.09300000     10.59500000     -9.30900000
H      5.09200000      9.47400000     -9.48900000
O     -0.02800000      5.29000000    -17.10800000
H      0.72800000      4.90200000    -16.66800000
H      0.17400000      6.22400000    -17.15300000
O     -2.58800000     -8.18600000      4.84000000
H     -2.36200000     -8.53000000      5.70400000
H     -2.18600000     -7.31700000      4.81600000
O    -15.69900000     -5.64400000      2.88100000
H    -15.98300000     -6.17100000      3.62700000
H    -15.46700000     -6.28400000      2.20900000
O     -9.97500000    -11.55400000      0.95000000
H     -9.80900000    -11.38800000      1.87700000
H     -9.44300000    -12.32300000      0.74600000
O     -3.89500000      8.22600000    -12.19400000
H     -4.54400000      8.48700000    -12.84700000
H     -4.22800000      8.58100000    -11.37000000
O     12.78900000      1.03700000     -1.78700000
H     13.39900000      0.29900000     -1.78100000
H     12.02400000      0.71100000     -2.26000000
O     -8.11400000     -1.63900000     -2.14100000
H     -7.98900000     -1.97700000     -3.02800000
H     -8.93100000     -2.04100000     -1.84600000
O     -1.37500000      5.05100000    -14.64600000
H     -1.25700000      5.09500000    -15.59500000
H     -1.42600000      5.96600000    -14.36800000
O    -15.15400000     -1.58600000      3.19100000
H    -15.57500000     -0.79900000      3.53600000
H    -14.43500000     -1.75900000      3.79800000
O    -14.74700000     -9.62500000      2.31900000
H    -14.11900000     -9.43200000      3.01500000
H    -14.36700000    -10.37100000      1.85400000
O      3.60200000     -1.16300000      8.33800000
H      4.41800000     -1.12400000      8.83600000
H      3.79700000     -0.70200000      7.52100000
O     -2.04800000     -3.11400000     18.18400000
H     -2.13600000     -4.01600000     18.49000000
H     -1.95200000     -3.19100000     17.23500000
O     13.32500000      3.34800000      4.91900000
H     12.47700000      3.78300000      5.01000000
H     13.26800000      2.59000000      5.50100000
O     -8.20500000      5.10700000     14.06400000
H     -8.46800000      4.76100000     14.91700000
H     -9.02800000      5.34600000     13.63800000
O    -12.38400000     -1.73500000     12.97100000
H    -11.81100000     -0.98200000     12.82700000
H    -12.88900000     -1.50600000     13.75100000
O    -11.39800000     -5.76900000     -7.44500000
H    -12.34600000     -5.81700000     -7.32200000
H    -11.08200000     -6.64200000     -7.21200000
O      0.96600000      1.76100000      7.02300000
H      0.66900000      2.17800000      6.21400000
H      0.16500000      1.43300000      7.43100000
O     -3.33900000      9.61000000      7.27500000
H     -3.37800000     10.51700000      7.57600000
H     -2.50300000      9.54600000      6.81300000
O    -14.02300000      8.05700000     -3.39800000
H    -14.54200000      8.73300000     -2.96100000
H    -13.95300000      7.35400000     -2.75300000
O      6.36000000     14.68600000     -0.96200000
H      5.84400000     13.93800000     -0.66000000
H      6.50000000     15.21300000     -0.17600000
O    -13.14500000      2.66900000     12.37100000
H    -13.70400000      2.19600000     11.75500000
H    -12.35900000      2.12700000     12.44600000
O      0.62100000     -6.76000000     -2.09300000
H      0.34400000     -5.84800000     -2.00800000
H      0.01200000     -7.24900000     -1.53900000
O     -4.72500000      9.39800000     -9.05400000
H     -4.80400000      9.41300000     -8.10000000
H     -5.20500000      8.61400000     -9.32100000
O     -9.10600000     -9.29900000     -4.21900000
H     -8.95800000     -8.86300000     -3.37900000
H     -8.62900000    -10.12600000     -4.14700000
O     -9.24500000    -11.35000000      3.69300000
H     -9.25800000    -10.67400000      4.37000000
H     -8.98200000    -12.14600000      4.15400000
O      5.82000000      9.82600000      4.78600000
H      6.31300000      9.00600000      4.76400000
H      6.41400000     10.47200000      4.40200000
O     14.29700000     -3.26000000      1.67300000
H     13.34900000     -3.28800000      1.80300000
H     14.66200000     -3.55800000      2.50600000
O      1.98100000    -13.16300000      9.97300000
H      1.53600000    -13.67600000     10.64800000
H      1.47300000    -12.35300000      9.91500000
O      4.40000000     -5.74600000     16.48200000
H      4.64500000     -5.52200000     15.58400000
H      3.86100000     -6.53300000     16.39300000
O     14.70100000     -0.74600000      0.92000000
H     14.38300000     -0.88400000      0.02800000
H     14.56500000     -1.58700000      1.35600000
O     -9.90100000      5.22900000      3.63500000
H     -9.78200000      4.81500000      4.48900000
H    -10.81400000      5.05500000      3.40900000
O      4.21200000     -0.43300000     -6.19900000
H      3.47300000     -0.97600000     -6.47500000
H      4.07400000     -0.29800000     -5.26200000
O    -10.43100000     -6.68800000      5.22100000
H     -9.87100000     -7.11200000      5.87100000
H    -11.21000000     -6.42500000      5.71200000
O    -16.38600000     -4.32800000     -0.58100000
H    -15.51800000     -4.01900000     -0.84000000
H    -16.21400000     -5.09700000     -0.03800000
O      2.38900000     14.77700000      3.63900000
H      2.44800000     13.91700000      3.22400000
H      3.28600000     14.97600000      3.90600000
O    -11.08300000      0.80900000     12.73000000
H    -10.54700000      0.57700000     13.48800000
H    -10.46600000      0.82700000     11.99800000
O      7.66000000     -4.36800000      1.47300000
H      8.04200000     -4.45100000      2.34600000
H      7.06900000     -5.11700000      1.39800000
O     -2.41700000     11.34700000     12.94300000
H     -2.94200000     10.86200000     12.30600000
H     -1.93800000     10.67100000     13.42300000
O      2.37800000     -7.82500000     -8.97300000
H      2.85100000     -8.45100000     -9.52200000
H      2.32300000     -7.03300000     -9.50800000
O      6.26100000    -13.56400000      1.51900000
H      5.75500000    -13.06400000      0.88000000
H      5.61000000    -14.09400000      1.97900000
O     -9.25100000     -9.15700000      5.67900000
H     -9.61700000     -9.40700000      6.52800000
H     -8.35500000     -8.88500000      5.87600000
O      2.59700000      0.35200000     12.97600000
H      2.87200000      0.81500000     12.18500000
H      2.99000000      0.84900000     13.69300000
O     -4.04700000     -9.42600000     11.74500000
H     -4.37100000     -9.26100000     10.86000000
H     -4.54900000    -10.18300000     12.04600000
O     -1.15700000    -10.05200000     12.10500000
H     -2.05600000    -10.16100000     11.79600000
H     -1.23500000     -9.48500000     12.87200000
O     -3.10600000     -3.38400000     -4.01900000
H     -3.81300000     -3.64100000     -3.42800000
H     -3.01800000     -2.44000000     -3.89200000
O     -0.36400000    -12.50200000     11.64000000
H     -0.31800000    -12.76200000     12.56000000
H     -0.50300000    -11.55500000     11.66500000
O    -12.29200000     -1.03900000      0.51200000
H    -12.94300000     -1.71400000      0.70400000
H    -12.67900000     -0.23000000      0.84700000
O      7.62500000     -3.28300000     14.21800000
H      7.85900000     -3.01900000     15.10800000
H      7.39800000     -2.46500000     13.77700000
O     -6.20000000      2.63100000      1.56600000
H     -5.31700000      2.83900000      1.26000000
H     -6.18200000      1.68800000      1.72600000
O     -1.67900000      7.23300000      0.82300000
H     -1.45000000      6.33800000      1.07200000
H     -1.54400000      7.26100000     -0.12400000
O     -2.24500000    -11.94800000      9.61600000
H     -1.82900000    -11.82500000      8.76200000
H     -1.52100000    -11.91700000     10.24100000
O     -5.24600000     10.87800000      1.82200000
H     -4.64700000     10.83000000      2.56700000
H     -6.10800000     11.01100000      2.21600000
O    -14.80400000     -7.29400000      7.57300000
H    -14.43400000     -7.77700000      8.31200000
H    -14.64400000     -7.85700000      6.81600000
O      0.20400000    -16.50100000      4.57700000
H      0.88900000    -17.16000000      4.68700000
H      0.49600000    -15.97400000      3.83300000
O      4.55500000      5.04700000     14.53500000
H      5.16200000      4.52100000     15.05600000
H      4.88400000      5.94300000     14.61600000
O     -6.32900000      5.91000000     12.42600000
H     -6.86900000      5.44700000     13.06700000
H     -6.71700000      6.78400000     12.37400000
O     11.67300000      5.60300000     -7.64500000
H     11.89000000      4.73000000     -7.97200000
H     12.05600000      6.20100000     -8.28800000
O     -8.39600000    -13.53900000      0.43100000
H     -8.22200000    -13.80800000      1.33300000
H     -8.01200000    -14.23300000     -0.10400000
O      0.80000000     -2.47500000     -9.81400000
H      1.75300000     -2.42200000     -9.73800000
H      0.64300000     -2.62700000    -10.74600000
O     -4.49000000      0.34400000     15.66000000
H     -5.44000000      0.24300000     15.71900000
H     -4.36300000      1.06500000     15.04400000
O     10.15000000     -1.62700000     -8.65300000
H      9.49200000     -1.57100000     -9.34600000
H     10.81700000     -2.21900000     -9.00300000
O    -12.42900000      0.24600000      7.98100000
H    -11.81000000      0.21000000      7.25300000
H    -12.13500000     -0.44000000      8.58100000
O     -0.76000000      4.21200000     -6.34000000
H     -0.00200000      3.62900000     -6.36900000
H     -1.51000000      3.64000000     -6.50300000
O     -1.28100000     -9.10100000     -4.82800000
H     -0.50700000     -9.04400000     -4.26800000
H     -1.22800000     -8.32700000     -5.38900000
O     -5.53900000      2.69600000     17.02100000
H     -4.89800000      2.95400000     16.35900000
H     -5.07600000      2.79500000     17.85400000
O     -1.32000000     15.66700000      4.76200000
H     -2.20600000     15.51600000      4.43200000
H     -1.35800000     15.40100000      5.68000000
O      1.61600000     14.51800000     -3.80900000
H      2.46200000     14.07500000     -3.87800000
H      1.81400000     15.43900000     -3.97600000
O     -9.81900000     -2.49600000      0.65100000
H     -9.55900000     -2.62400000     -0.26100000
H    -10.72400000     -2.18900000      0.60200000
O      9.67600000     13.66100000      6.25100000
H      8.72100000     13.73100000      6.26600000
H      9.98200000     14.49100000      6.61700000
O    -11.86000000     -9.54500000    -10.16300000
H    -12.53600000     -9.14400000     -9.61700000
H    -11.05100000     -9.43200000     -9.66400000
O      9.25800000    -10.75700000     -6.02000000
H      8.88400000    -10.36600000     -6.81000000
H      8.50600000    -11.13200000     -5.56000000
O      8.12200000      8.89500000      7.77100000
H      7.56200000      8.45000000      7.13500000
H      8.02500000      8.38400000      8.57500000
O      5.49300000      3.66500000     -9.08000000
H      5.12400000      3.50700000     -8.21100000
H      4.78700000      3.44000000     -9.68500000
O     12.03100000     -3.05600000     -9.68500000
H     12.91500000     -2.92000000     -9.34400000
H     12.13500000     -3.02800000    -10.63600000
O    -12.46700000      2.91400000      5.84400000
H    -13.12400000      2.21900000      5.86200000
H    -12.29400000      3.05700000      4.91400000
O    -13.99700000      4.60000000     -7.17900000
H    -13.96200000      3.75900000     -6.72300000
H    -14.30900000      5.21800000     -6.51800000
O     12.21200000      7.70800000      4.99600000
H     12.70600000      8.26700000      4.39600000
H     11.91500000      8.30000000      5.68600000
O      1.56400000     -5.87700000    -10.65600000
H      1.74900000     -4.99100000    -10.96800000
H      0.93200000     -6.22500000    -11.28500000
O     14.62300000     -4.40300000     -0.88800000
H     15.55400000     -4.50300000     -1.08700000
H     14.60400000     -3.92200000     -0.06100000
O      4.08600000     13.72700000     -4.66900000
H      4.23400000     13.45900000     -5.57600000
H      4.93800000     13.62000000     -4.24600000
O     -2.25100000     -3.42900000    -12.30000000
H     -2.76300000     -2.72700000    -12.70300000
H     -1.40200000     -3.02800000    -12.11300000
O    -12.34400000      3.69300000      3.06400000
H    -12.05600000      4.39100000      2.47700000
H    -11.77300000      2.95300000      2.85400000
O      3.16400000      3.94900000      5.43800000
H      2.82100000      4.02700000      6.32800000
H      4.10600000      4.09300000      5.53100000
O     -3.75400000     11.74800000     -9.64300000
H     -3.92700000     10.82100000     -9.48000000
H     -4.03700000     11.88900000    -10.54700000
O     -6.57800000     -8.96800000    -12.72900000
H     -6.89200000     -8.50400000    -13.50500000
H     -6.86500000     -8.42600000    -11.99400000
O     -2.75900000    -10.90000000      6.91300000
H     -3.54300000    -11.29200000      6.52900000
H     -2.03100000    -11.34800000      6.48200000
O     12.60900000     -2.26700000      5.66400000
H     12.62200000     -1.71800000      4.87900000
H     11.81400000     -2.00400000      6.12700000
O    -11.82900000      4.63800000      0.53400000
H    -12.00900000      3.73500000      0.27100000
H    -10.91400000      4.77900000      0.29200000
O      8.74700000    -12.71300000     -0.03900000
H      8.43700000    -12.12600000     -0.72800000
H      8.06300000    -12.68000000      0.63000000
O     -8.62300000      4.14100000     -6.47300000
H     -8.34700000      4.97800000     -6.09900000
H     -9.22000000      3.77300000     -5.82200000
O     -5.30500000      2.61700000     -5.39800000
H     -4.48500000      2.14600000     -5.54600000
H     -5.40700000      2.62800000     -4.44700000
O     -0.09900000     -5.58500000     -7.67600000
H     -0.04500000     -6.49800000     -7.95900000
H     -0.64400000     -5.61000000     -6.88900000
O    -12.70700000      6.41200000     -5.03300000
H    -13.07600000      7.17000000     -4.58000000
H    -11.76300000      6.57200000     -5.03700000
O     12.78800000     -3.32500000     -3.58200000
H     13.63500000     -3.33400000     -3.13700000
H     12.98700000     -3.02400000     -4.46900000
O      1.00100000     10.56300000     -8.41700000
H      1.15000000     10.88400000     -7.52800000
H      0.09500000     10.25500000     -8.41200000
O      5.77000000      7.95900000      1.77000000
H      6.63700000      8.33900000      1.62600000
H      5.29800000      8.62300000      2.27300000
O     -0.96000000     10.41900000      4.63500000
H     -1.85700000     10.75300000      4.64100000
H     -0.74500000     10.32600000      3.70700000
O    -13.67700000     -4.18400000      1.94700000
H    -13.29400000     -3.62800000      2.62600000
H    -14.40100000     -4.63200000      2.38500000
O      9.25700000     -8.06300000    -10.92100000
H     10.18100000     -8.31400000    -10.89400000
H      8.97400000     -8.28900000    -11.80700000
O      4.09200000    -12.60600000     -7.12800000
H      4.74300000    -13.13200000     -6.66400000
H      4.10500000    -12.94400000     -8.02300000
O      2.14800000    -15.79500000     -2.31700000
H      1.34200000    -16.00800000     -1.84700000
H      1.87600000    -15.69800000     -3.22900000
O     10.93600000     -1.49000000      1.71600000
H     10.89900000     -2.19700000      2.36100000
H     10.51600000     -1.85500000      0.93700000
O     -3.51300000      2.09600000      3.91300000
H     -3.04800000      2.80300000      4.36000000
H     -2.85600000      1.70500000      3.33700000
O     11.41300000     10.24200000     -6.84700000
H     11.23400000      9.74300000     -6.05000000
H     10.70900000      9.99500000     -7.44700000
O      4.89900000     -3.88800000      3.86500000
H      5.18100000     -4.13200000      2.98300000
H      4.19100000     -4.50000000      4.06700000
O      1.62300000     13.69600000      6.24700000
H      1.51700000     13.98300000      5.34000000
H      1.48200000     12.75000000      6.21700000
O     -5.97200000     -0.11700000     -4.37200000
H     -6.71100000     -0.65500000     -4.65400000
H     -6.36000000      0.73100000     -4.15900000
O    -14.11600000     -2.75200000     -1.56800000
H    -14.32900000     -2.17500000     -0.83400000
H    -13.46400000     -3.35700000     -1.21600000
O     -7.46000000     -9.61000000     -6.98400000
H     -6.75500000    -10.25600000     -7.01500000
H     -7.85100000     -9.72300000     -6.11700000
O      6.14500000     11.03500000    -12.41200000
H      6.39200000     11.87800000    -12.03300000
H      5.95700000     10.47800000    -11.65600000
O     -1.09500000     -5.32800000     13.26700000
H     -1.27000000     -4.50700000     12.80700000
H     -1.75200000     -5.93600000     12.93000000
O     11.46800000     -7.57700000      5.62700000
H     11.62000000     -8.09700000      6.41700000
H     10.51600000     -7.56900000      5.52600000
O     -1.29600000     14.16900000      7.30600000
H     -0.52600000     14.55400000      7.72400000
H     -0.98900000     13.32600000      6.97000000
O     -0.17800000    -16.61700000     -0.98300000
H     -0.83300000    -16.38500000     -0.32400000
H      0.01600000    -17.53900000     -0.81400000
O      4.78800000    -15.66000000      7.01100000
H      5.38200000    -15.51000000      7.74600000
H      3.92400000    -15.74400000      7.41400000
O     -1.57400000     -0.39300000    -15.65400000
H     -0.66600000     -0.29900000    -15.94100000
H     -2.08900000      0.00800000    -16.35400000
O     -9.59900000     -1.32800000     -4.53000000
H     -9.64300000     -0.76900000     -5.30600000
H    -10.42100000     -1.16200000     -4.06900000
O    -11.64300000     -1.25100000     -2.05800000
H    -11.65300000     -0.90600000     -1.16500000
H    -11.57200000     -2.19900000     -1.94800000
O     11.27800000     -8.73200000     -1.69600000
H     10.96400000     -8.76300000     -2.60000000
H     12.09300000     -8.23200000     -1.74300000
O      4.45100000    -15.43200000      2.65000000
H      4.96900000    -16.23600000      2.69100000
H      3.88800000    -15.47100000      3.42400000
O      0.26500000     12.67400000     -2.01000000
H      0.67600000     13.11900000     -2.75100000
H      0.52100000     11.75700000     -2.10900000
O      2.73500000    -12.59900000     -4.03500000
H      3.34800000    -11.87900000     -3.88200000
H      3.24300000    -13.38900000     -3.85200000
O      4.33800000     -4.82200000     -4.30200000
H      3.48000000     -4.49300000     -4.57100000
H      4.66600000     -5.29000000     -5.07000000
O     -8.55900000     -5.13700000     -9.23800000
H     -9.37800000     -5.29000000     -8.76600000
H     -7.92500000     -4.92300000     -8.55300000
O     -0.89300000      6.74200000     -5.49000000
H     -0.90800000      5.86100000     -5.86300000
H     -1.81600000      6.97100000     -5.37700000
O      7.67100000    -15.76100000     -3.76600000
H      7.61400000    -15.60800000     -2.82200000
H      8.23300000    -16.53100000     -3.85000000
O     -0.36900000      3.55100000      5.49700000
H      0.17800000      4.32000000      5.33600000
H     -1.26000000      3.89700000      5.54800000
O      6.92300000    -11.44800000     -4.86700000
H      6.91500000    -12.30900000     -5.28400000
H      6.12000000    -11.02500000     -5.17200000
O      8.17900000    -11.28100000     -2.21100000
H      8.06400000    -10.40000000     -1.85600000
H      7.78600000    -11.24200000     -3.08200000
O      4.64000000      0.00500000     -9.60200000
H      4.55300000      0.45900000    -10.44100000
H      4.19900000      0.57700000     -8.97400000
O     -4.02100000     12.60300000      7.80100000
H     -4.29500000     11.93300000      8.42700000
H     -3.93600000     13.40000000      8.32400000
O     -1.83400000      5.51600000     -1.62900000
H     -2.35300000      5.27400000     -2.39600000
H     -1.10000000      4.90200000     -1.63400000
O      1.60000000    -12.18600000      5.42000000
H      1.73000000    -11.34400000      4.98300000
H      2.32800000    -12.25100000      6.03800000
O     13.06500000      0.53200000      3.59900000
H     12.36800000      1.04800000      4.00400000
H     13.59200000      1.17300000      3.12200000
O     -3.57600000      5.14300000     13.38600000
H     -4.35300000      5.53000000     12.98300000
H     -2.84200000      5.62300000     13.00100000
O     -0.11200000    -12.38400000     -5.91000000
H      0.00900000    -12.45500000     -4.96300000
H     -0.87300000    -12.93400000     -6.09600000
O     -9.10800000     -6.98300000      7.78000000
H     -8.87000000     -6.13400000      7.40700000
H     -9.76000000     -6.77500000      8.45000000
O     -3.72300000     17.90200000      0.71100000
H     -2.81200000     18.10800000      0.92100000
H     -3.87300000     17.04500000      1.11100000
O     -7.14700000      2.78100000      6.06100000
H     -6.21100000      2.58300000      6.03100000
H     -7.28000000      3.41700000      5.35800000
O      8.14300000      2.41400000     12.02200000
H      8.67200000      3.20500000     12.11900000
H      8.68300000      1.82700000     11.49400000
O     -1.81100000     -7.56200000     -0.28200000
H     -2.41400000     -7.35300000      0.43200000
H     -2.38000000     -7.80600000     -1.01200000
O     -6.70700000     -2.67900000     11.69200000
H     -6.88000000     -1.75000000     11.84200000
H     -5.75300000     -2.75100000     11.70800000
O    -12.37900000     -6.09800000      6.85600000
H    -13.26100000     -6.45400000      6.96700000
H    -12.29100000     -5.45500000      7.55900000
O     10.53500000     -7.04100000     10.56400000
H      9.59700000     -7.23100000     10.58900000
H     10.59600000     -6.19900000     10.11100000
O     11.48700000     -6.20800000     -9.42500000
H     11.91800000     -5.69200000    -10.10700000
H     10.69100000     -6.53800000     -9.84200000
O     -1.94900000    -12.05400000      4.40400000
H     -1.65500000    -11.22100000      4.03500000
H     -2.90400000    -12.01400000      4.35800000
O     12.44200000      3.36400000     -8.67200000
H     12.60400000      2.76600000     -7.94300000
H     11.89800000      2.86000000     -9.27800000
O     -3.58100000     -3.82700000     -6.92500000
H     -3.15300000     -3.64200000     -6.08900000
H     -3.09700000     -3.30200000     -7.56300000
O      5.81600000     -9.59300000     -9.89700000
H      6.22700000     -8.76200000     -9.65700000
H      5.50000000     -9.95200000     -9.06800000
O      7.00900000      0.06700000     -7.36200000
H      7.35000000     -0.59700000     -6.76300000
H      6.11900000      0.23400000     -7.05300000
O     10.78000000      3.19400000      8.22500000
H     11.34500000      3.64500000      7.59700000
H      9.99600000      2.97000000      7.72400000
O     -5.92700000      9.09600000    -14.33400000
H     -6.81500000      8.78000000    -14.16600000
H     -6.04500000     10.00100000    -14.62200000
O     -1.52500000      3.24100000     11.34500000
H     -2.31500000      3.17700000     11.88200000
H     -0.89800000      3.71000000     11.89600000
O     -4.34900000     -3.82000000    -10.06000000
H     -4.10000000     -4.19600000     -9.21500000
H     -3.52300000     -3.51800000    -10.43900000
O     -5.22100000     -1.30500000     -6.96900000
H     -4.87800000     -1.49300000     -6.09600000
H     -4.48100000     -0.92000000     -7.43900000
O     -7.03700000      0.01300000     -9.11500000
H     -7.18600000      0.61200000     -8.38300000
H     -6.51000000     -0.69400000     -8.74300000
O    -10.33900000      1.80000000      2.35200000
H     -9.85400000      2.07700000      1.57500000
H    -10.34000000      0.84400000      2.30600000
O     11.19200000     10.84300000      2.29800000
H     11.34700000     10.63000000      3.21800000
H     11.84700000     11.50900000      2.09200000
O     -0.35400000     -8.15100000     -8.86300000
H      0.59500000     -8.08000000     -8.96900000
H     -0.71300000     -7.79600000     -9.67700000
O      4.91900000      0.45800000      5.72200000
H      4.28100000      0.80200000      5.09700000
H      5.41600000     -0.19200000      5.22500000
O     12.08900000     -8.89000000    -10.52100000
H     12.06900000     -9.06300000     -9.57900000
H     12.35300000     -9.72200000    -10.91200000
O     -5.39400000      0.64400000      5.34800000
H     -4.85200000      1.15300000      4.74500000
H     -4.81200000      0.44100000      6.08000000
O      5.78900000     -9.97800000      0.40700000
H      6.46000000    -10.38000000     -0.14400000
H      5.35500000     -9.34600000     -0.16700000
O     -3.52000000     -0.37300000     17.92400000
H     -3.10100000     -1.23400000     17.90300000
H     -3.75400000     -0.19800000     17.01300000
O     -7.84100000     -7.50700000    -10.63600000
H     -8.19500000     -8.12100000     -9.99300000
H     -7.80200000     -6.67000000    -10.17400000
O      8.66200000     -1.62900000    -10.72300000
H      8.23800000     -0.78200000    -10.58700000
H      9.16300000     -1.51900000    -11.53100000
O     -9.92900000     -8.60400000    -13.36500000
H    -10.22700000     -8.25500000    -14.20400000
H     -9.48100000     -7.87000000    -12.94500000
O      9.30000000     11.31100000      4.72200000
H      9.40100000     12.09100000      5.26800000
H      8.70700000     11.58500000      4.02100000
O     13.03600000     -3.51400000     10.37200000
H     13.96300000     -3.35000000     10.19800000
H     12.64600000     -3.62500000      9.50500000
O     -0.52700000     -3.85000000     -2.74900000
H     -1.46000000     -4.06400000     -2.74200000
H     -0.45300000     -3.11700000     -3.36000000
O     -8.13800000     -3.74500000     13.77300000
H     -7.75500000     -3.72400000     12.89600000
H     -7.38700000     -3.67900000     14.36400000
O    -16.00600000      8.47100000      0.19200000
H    -15.40100000      9.15900000      0.47100000
H    -16.13200000      8.62900000     -0.74400000
O     15.87600000     -0.59700000     -5.44200000
H     16.54400000     -0.22600000     -6.01800000
H     15.05800000     -0.19500000     -5.73400000
O     -0.22900000      0.74200000     17.99800000
H      0.19400000      0.94100000     17.16200000
H     -1.15900000      0.66800000     17.78400000
O    -10.90300000    -10.24600000     -1.23700000
H    -10.55500000    -10.72600000     -0.48500000
H    -10.17400000     -9.70000000     -1.53000000
O    -12.91600000    -12.03800000     -4.86500000
H    -12.05700000    -11.75200000     -4.55600000
H    -12.94100000    -11.77000000     -5.78400000
O      0.11900000     -1.22400000    -13.28900000
H      0.54500000     -0.48800000    -13.72800000
H     -0.72500000     -1.31000000    -13.73200000
O     11.80700000    -11.96000000     -4.52900000
H     10.87400000    -11.76600000     -4.44400000
H     11.97200000    -12.64000000     -3.87600000
O     -8.63300000      1.64300000    -10.75700000
H     -8.10800000      1.06500000    -10.20500000
H     -8.18300000      2.48700000    -10.71600000
O     -8.76500000      7.89500000      3.06400000
H     -9.15200000      8.56400000      3.62800000
H     -9.08000000      7.06600000      3.42400000
O      4.69100000    -12.55100000     10.68000000
H      3.78100000    -12.84700000     10.71300000
H      4.63600000    -11.64300000     10.38100000
O      3.70200000     -1.14900000    -14.76200000
H      2.98800000     -0.63900000    -15.14500000
H      4.08900000     -1.61300000    -15.50500000
O     -7.39700000     -2.79100000     -4.71000000
H     -8.30600000     -2.49200000     -4.72300000
H     -7.31900000     -3.35200000     -5.48200000
O      1.60100000     -1.16400000     -7.14000000
H      1.80500000     -0.50200000     -7.80000000
H      1.39400000     -1.95000000     -7.64500000
O     14.14400000      0.15200000      9.07100000
H     14.19100000     -0.21200000      9.95600000
H     13.33600000     -0.20800000      8.70700000
O    -16.50800000      0.99500000     -3.28400000
H    -15.56900000      0.80900000     -3.30200000
H    -16.92300000      0.14600000     -3.43100000
O      2.38500000     12.41900000     -0.19100000
H      1.78300000     13.15700000     -0.29100000
H      1.89800000     11.66500000     -0.52400000
O    -13.65500000      7.21200000      8.01400000
H    -12.76800000      7.44000000      7.73500000
H    -13.54700000      6.40700000      8.52200000
O     13.31600000     10.63700000     -2.62600000
H     13.45400000      9.98100000     -3.30900000
H     12.83500000     11.34000000     -3.06200000
O     -9.23500000     13.47900000     -8.01900000
H     -9.07600000     12.91700000     -8.77700000
H     -8.50100000     13.30000000     -7.43100000
O      1.92300000      6.96400000     -0.98700000
H      1.06200000      7.28400000     -0.71600000
H      1.86500000      6.89800000     -1.94000000
O      8.81200000     13.97900000     -2.40400000
H      8.16700000     14.37100000     -1.81600000
H      9.37200000     14.71000000     -2.66600000
O      6.05500000     -2.63000000     -9.25500000
H      5.29800000     -2.04800000     -9.32300000
H      6.78700000     -2.11000000     -9.58800000
O      7.52300000      0.55200000     -1.60000000
H      6.83100000      1.14600000     -1.89000000
H      7.12800000     -0.31800000     -1.65100000
O      1.33100000    -10.87800000     -9.17800000
H      1.24300000    -11.82000000     -9.32300000
H      1.39400000    -10.78700000     -8.22800000
O      2.89900000     15.17700000     -9.12400000
H      3.09100000     14.37700000     -9.61300000
H      2.39000000     14.87900000     -8.37000000
O      2.44500000     -7.15200000     13.37500000
H      1.74300000     -6.53500000     13.17100000
H      2.28100000     -7.41000000     14.28200000
O     -4.23600000     -6.69000000    -10.83300000
H     -4.64200000     -5.82400000    -10.80200000
H     -4.41300000     -7.00600000    -11.71900000
O      6.54300000     11.40100000      8.19500000
H      5.89400000     11.10400000      7.55600000
H      7.20100000     10.70600000      8.20800000
O     17.71000000     -0.49400000      0.91000000
H     17.78900000     -0.76900000      1.82400000
H     16.77100000     -0.52900000      0.73000000
O     -3.89400000     -2.43300000     11.73500000
H     -3.10600000     -2.42600000     12.27900000
H     -3.85700000     -1.60900000     11.25000000
O      2.15800000     16.84400000     -4.84100000
H      3.04300000     16.79500000     -5.20300000
H      1.74900000     17.57300000     -5.30800000
O     -9.00200000      1.24500000     -2.09400000
H     -9.32800000      0.34500000     -2.09200000
H     -8.75700000      1.41300000     -1.18400000
O     -6.43000000     14.21100000      6.25800000
H     -7.19900000     14.37400000      5.71100000
H     -6.71100000     13.53100000      6.87000000
O      2.08700000     -9.07700000      6.39400000
H      1.32700000     -8.58700000      6.08100000
H      2.82900000     -8.69000000      5.92900000
O     -4.28900000     14.22400000     10.06700000
H     -3.49600000     13.69800000     10.17800000
H     -4.01900000     15.11400000     10.29200000
O     -3.28800000     -7.12600000     12.91800000
H     -3.73100000     -7.84700000     12.47100000
H     -3.43700000     -6.36700000     12.35600000
O      3.45300000     12.88200000    -10.78300000
H      4.37500000     13.02000000    -11.00000000
H      2.98100000     13.10700000    -11.58500000
O     12.09300000      4.89400000     -0.01000000
H     12.72300000      5.29900000     -0.60700000
H     12.07200000      5.47800000      0.74800000
O      1.23500000     -2.03600000     12.91400000
H      1.30600000     -1.74500000     12.00500000
H      1.49100000     -1.27200000     13.43100000
O      9.67300000    -14.08500000     -3.17300000
H      9.34400000    -13.28300000     -2.76700000
H      8.88500000    -14.57000000     -3.41800000
O      2.00800000      4.30900000     14.82500000
H      2.08500000      4.66700000     15.70900000
H      2.86100000      4.47900000     14.42300000
O     13.68700000      5.77500000     -1.84600000
H     13.70000000      6.51900000     -2.44900000
H     14.54500000      5.36500000     -1.95300000
O     11.31500000    -12.33000000     -7.37600000
H     12.07400000    -12.03300000     -6.87400000
H     10.69400000    -11.60300000     -7.32200000
O      2.30500000    -14.93200000      0.92100000
H      2.87200000    -14.52100000      0.26900000
H      2.82900000    -14.94300000      1.72200000
O      0.81400000     17.18700000      4.23700000
H      0.11600000     16.54000000      4.13900000
H      1.62100000     16.67100000      4.23900000
O    -12.06500000      9.07100000      6.24300000
H    -12.05700000      9.77600000      6.89000000
H    -11.17700000      8.71200000      6.26900000
O      0.64400000      1.73700000     15.74000000
H      1.50900000      2.05400000     15.48100000
H      0.10600000      2.52800000     15.79400000
O     -6.44800000      4.67200000     -0.87800000
H     -6.64100000      5.59600000     -1.03200000
H     -6.74000000      4.51200000      0.01900000
O     17.14900000      6.67800000     -0.28900000
H     16.75300000      7.51800000     -0.05500000
H     16.56400000      6.31400000     -0.95300000
O      5.08800000     10.31400000     -5.59800000
H      5.13900000     10.91800000     -4.85700000
H      4.85800000      9.47200000     -5.20500000
O    -10.23500000     10.74300000      3.09500000
H    -10.59200000     10.48700000      2.24500000
H    -10.99100000     11.06600000      3.58500000
O     -8.34200000     -9.24400000     -1.50800000
H     -7.90300000    -10.09300000     -1.45700000
H     -7.62800000     -8.60700000     -1.52800000
O     -5.06600000     -7.89600000      0.98100000
H     -5.32100000     -8.79400000      0.76700000
H     -5.54600000     -7.35500000      0.35400000
O      6.81600000     -5.53300000    -12.81800000
H      7.04700000     -6.39500000    -13.16300000
H      7.59800000     -5.24500000    -12.34700000
O      5.27800000     12.36900000      0.01000000
H      5.58100000     11.83100000     -0.72100000
H      4.32500000     12.37900000     -0.07800000
O      8.15800000     -4.17200000     -5.35900000
H      8.62600000     -4.37000000     -6.17000000
H      7.24900000     -4.04800000     -5.63100000
O      1.12000000     -5.24400000     16.05600000
H      0.62700000     -4.42300000     16.06500000
H      1.98500000     -5.00700000     16.39100000
O      1.30300000     11.28200000     -5.80000000
H      0.59800000     11.91500000     -5.66000000
H      2.09900000     11.75300000     -5.55600000
O     -4.27300000     -3.56800000      0.83800000
H     -4.74200000     -3.10200000      0.14600000
H     -4.29700000     -2.97200000      1.58700000
O      2.61100000     -7.54300000     -3.58000000
H      1.88200000     -7.33800000     -2.99500000
H      2.78500000     -6.72300000     -4.04200000
O      0.13000000      1.11500000     -6.12100000
H      0.65000000      1.55900000     -5.45200000
H      0.75300000      0.92400000     -6.82200000
O     14.11500000     -6.86600000      5.36800000
H     14.47000000     -6.77100000      6.25200000
H     13.18600000     -7.05300000      5.50200000
O      4.04300000     -7.79500000      4.54400000
H      4.82700000     -7.29200000      4.76200000
H      3.38700000     -7.13300000      4.32400000
O     13.42700000     -3.47200000     -6.15400000
H     12.83800000     -4.20400000     -6.33900000
H     13.88800000     -3.32100000     -6.98000000
O     11.64600000      5.27100000      6.25400000
H     11.76500000      5.70700000      7.09800000
H     11.93600000      5.91500000      5.60900000
O      6.99700000    -14.19300000     -5.92100000
H      7.39600000    -14.53900000     -6.71900000
H      7.36200000    -14.73100000     -5.21800000
O    -13.12300000      4.83400000      9.80700000
H    -14.00700000      4.48000000      9.70600000
H    -12.54600000      4.10900000      9.56800000
O      9.99200000      8.95300000     -4.62100000
H      9.28800000      8.38900000     -4.94000000
H     10.25900000      8.55800000     -3.79100000
O      6.74800000    -14.86400000     -1.19500000
H      5.83800000    -14.58800000     -1.29800000
H      7.01500000    -14.50200000     -0.35000000
O      2.71200000    -14.94000000     -9.08600000
H      3.25400000    -14.30700000     -9.55700000
H      1.89300000    -14.47400000     -8.91600000
O      4.11900000    -12.82100000    -10.09900000
H      3.81200000    -11.99300000    -10.46900000
H      4.99600000    -12.93700000    -10.46400000
O      2.95400000     13.04200000     11.06800000
H      2.48400000     12.66200000     11.81000000
H      3.72100000     12.48100000     10.95800000
O      6.22300000     -0.15700000     12.90000000
H      5.82000000      0.67900000     13.13400000
H      7.04700000      0.08300000     12.47700000
O    -13.96800000     -7.67000000     -8.65100000
H    -14.37500000     -6.91300000     -9.07200000
H    -14.00800000     -7.47500000     -7.71500000
O    -12.71400000     -2.09500000     -6.39100000
H    -13.61600000     -2.01400000     -6.08000000
H    -12.26000000     -1.34700000     -6.00400000
O      2.20800000     -4.05500000     -7.57400000
H      2.23800000     -4.28000000     -6.64400000
H      1.56400000     -4.65800000     -7.94500000
O      1.49000000     -1.89800000      9.92600000
H      0.87800000     -1.51500000      9.29700000
H      2.34300000     -1.54300000      9.67600000
O     -3.15800000      7.84200000     13.86400000
H     -2.41400000      8.44200000     13.91100000
H     -3.14400000      7.37700000     14.70100000
O     14.73000000     -1.02000000     -1.63200000
H     14.57300000     -1.42400000     -2.48500000
H     15.63500000     -0.71100000     -1.67500000
O      1.10200000      5.07400000      9.58700000
H      0.91800000      4.68200000     10.44100000
H      0.95600000      6.01100000      9.71700000
O      4.41100000      6.55500000      9.37500000
H      4.32800000      5.67800000      9.74800000
H      3.67300000      6.62900000      8.77000000
O      6.83000000      2.53100000    -11.52400000
H      6.48800000      3.42200000    -11.59600000
H      6.18700000      1.99000000    -11.98200000
O      3.19400000      8.53800000     -3.54700000
H      2.30400000      8.78500000     -3.79900000
H      3.60000000      8.24100000     -4.36100000
O     -7.98000000     -0.95100000      5.24400000
H     -7.16400000     -0.50100000      5.46000000
H     -7.72500000     -1.61800000      4.60600000
O    -14.68000000      0.79400000      6.66900000
H    -15.27500000      1.48200000      6.96900000
H    -14.01000000      0.74300000      7.35100000
O    -14.41900000     10.73600000      0.96700000
H    -14.08100000     11.55600000      0.60700000
H    -13.68500000     10.37200000      1.46300000
O     -5.39000000     -7.76500000      3.63800000
H     -4.45900000     -7.89500000      3.45900000
H     -5.81300000     -7.85900000      2.78500000
O    -11.70300000      2.90200000      8.53400000
H    -11.53700000      1.96500000      8.63000000
H    -12.09300000      2.98900000      7.66400000
O      3.87200000      7.36200000    -11.76700000
H      3.27700000      7.31600000    -12.51600000
H      3.74100000      8.24200000    -11.41200000
O      4.08900000    -10.05100000     -4.03500000
H      3.29400000     -9.59300000     -4.30800000
H      4.55100000     -9.41900000     -3.48300000
O     -1.16400000      2.92600000     -3.20700000
H     -1.35100000      2.29100000     -2.51600000
H     -0.44300000      3.45200000     -2.86000000
O     13.69800000      3.61900000     11.06800000
H     13.45700000      2.97900000     10.39900000
H     13.98500000      3.09000000     11.81300000
O     14.41700000     -1.40500000    -10.51100000
H     14.71400000     -1.51400000    -11.41400000
H     14.22500000     -0.47000000    -10.43300000
O     11.11500000     -8.78200000     -7.54600000
H     11.13200000     -7.84000000     -7.37600000
H     10.40900000     -8.89800000     -8.18200000
O    -18.12700000     -1.37900000     -0.64200000
H    -17.84900000     -1.18200000     -1.53600000
H    -17.34000000     -1.71800000     -0.21500000
O     -4.01300000    -13.72500000     11.19600000
H     -4.81000000    -13.22200000     11.36600000
H     -3.32100000    -13.06700000     11.13800000
O      0.58300000     -6.55400000    -16.24400000
H     -0.17200000     -6.39800000    -16.81100000
H      0.24500000     -7.11400000    -15.54500000
O     -6.03200000      4.51200000    -13.49600000
H     -5.19300000      4.55600000    -13.03800000
H     -6.06900000      5.32200000    -14.00600000
O     -4.99300000      5.41200000     10.25600000
H     -5.14900000      6.23600000      9.79500000
H     -5.31300000      5.56900000     11.14400000
O     -7.08800000     12.12500000     -1.56500000
H     -7.02300000     13.02300000     -1.89000000
H     -7.56100000     12.20400000     -0.73600000
O     -9.80700000     -9.41200000     -8.49200000
H     -9.09800000     -9.69900000     -7.91700000
H    -10.41900000     -8.96100000     -7.91100000
O     13.27300000    -12.68800000      0.78600000
H     14.00000000    -12.14800000      1.09800000
H     12.70800000    -12.07800000      0.31300000
O      9.64700000      1.32900000      9.77100000
H     10.08300000      2.18100000      9.79500000
H      9.25100000      1.28600000      8.90100000
O    -10.33100000     11.10900000     -3.03000000
H     -9.84100000     10.55800000     -2.42100000
H    -10.17200000     12.00300000     -2.72500000
O      5.43000000     -1.67100000     -2.26400000
H      4.73300000     -2.32600000     -2.27600000
H      4.97600000     -0.83600000     -2.37400000
O      5.03300000     17.89500000     -2.47400000
H      4.36400000     17.30000000     -2.13300000
H      5.35200000     18.36300000     -1.70300000
O    -11.08200000     -6.26700000     -2.87200000
H    -11.76400000     -6.66600000     -2.33200000
H    -11.56100000     -5.73300000     -3.50600000
O      5.44000000     -9.43300000    -12.63700000
H      5.43900000     -9.46700000    -11.68100000
H      4.77900000     -8.77500000    -12.85400000
O    -11.77500000     -2.97200000      3.62500000
H    -11.07100000     -2.34200000      3.47300000
H    -12.23900000     -2.63300000      4.39100000
O      0.70600000    -11.26100000    -11.79300000
H      0.77400000    -10.81300000    -10.95000000
H      0.52800000    -12.17400000    -11.56500000
O     12.47300000      5.93100000      2.45900000
H     13.35900000      6.26400000      2.60400000
H     11.98000000      6.21900000      3.22700000
O     -0.96400000      3.79200000     15.87300000
H     -0.93300000      3.97100000     16.81300000
H     -0.50800000      4.53300000     15.47300000
O      1.60300000     -5.11400000      6.42300000
H      0.71600000     -5.47500000      6.42400000
H      1.80100000     -4.96500000      7.34800000
O      8.74700000     -8.87500000      4.77100000
H      9.29300000     -9.46600000      4.25300000
H      8.06100000     -9.43700000      5.13100000
O     14.13900000      9.16000000     -4.90600000
H     13.92600000      8.37400000     -5.40900000
H     15.09300000      9.21900000     -4.94500000
O      6.11600000     -1.33400000      4.05900000
H      6.13300000     -1.20300000      3.11100000
H      5.71100000     -2.19400000      4.17500000
O     13.31700000      5.93900000     -5.45000000
H     12.84200000      5.73100000     -4.64600000
H     12.77800000      5.56800000     -6.14900000
O     15.36000000      4.83100000      3.48700000
H     15.60800000      4.09700000      2.92500000
H     14.57200000      4.53000000      3.93900000
O      5.08500000      5.45000000      2.77500000
H      5.62500000      4.70200000      2.51700000
H      5.55100000      6.21200000      2.43000000
O     -4.29300000     17.52600000     -2.02500000
H     -3.92600000     16.64500000     -1.95300000
H     -4.05800000     17.95200000     -1.20100000
O     -1.22200000      5.40900000    -10.74400000
H     -1.07200000      5.69800000    -11.64500000
H     -0.38200000      5.04600000    -10.46600000
O      4.72000000      0.50400000    -12.38700000
H      3.93800000      0.10700000    -12.76900000
H      5.44800000      0.00200000    -12.75600000
O     -8.19000000     12.54600000      0.96100000
H     -9.12200000     12.76300000      0.99900000
H     -7.99500000     12.17600000      1.82200000
O      4.10900000     -5.18100000    -12.21400000
H      5.00400000     -5.33700000    -12.51600000
H      4.19400000     -5.05200000    -11.26900000
O      9.06900000     -5.97500000      4.10500000
H      9.63600000     -6.28000000      3.39700000
H      8.43600000     -6.68300000      4.22700000
O      7.94400000     -6.83100000     -4.28800000
H      7.33300000     -7.09500000     -4.97600000
H      8.23900000     -5.95900000     -4.55000000
O    -16.60100000     -1.90800000     -3.19500000
H    -17.04900000     -2.73100000     -3.39200000
H    -15.73300000     -2.17500000     -2.89100000
O     13.55200000      2.50200000     -4.12800000
H     12.88800000      3.17100000     -3.96400000
H     13.58300000      1.99100000     -3.31900000
O    -14.20400000     -9.01400000      5.61400000
H    -13.31800000     -9.16500000      5.28400000
H    -14.51000000     -9.88000000      5.88400000
O    -14.59200000      6.47700000     -9.14300000
H    -14.21200000      5.78900000     -8.59800000
H    -14.26700000      6.29100000    -10.02500000
O     -2.66000000     10.28200000     -2.47100000
H     -3.07600000     10.66400000     -3.24300000
H     -3.28700000     10.43000000     -1.76300000
O      0.81200000      4.90900000     12.41700000
H      1.01300000      5.82400000     12.61600000
H      0.91700000      4.45400000     13.25200000
O      8.40800000      6.59900000     -4.70400000
H      7.87400000      6.83400000     -5.46300000
H      9.00400000      5.92400000     -5.03000000
O      7.07600000      6.92000000      6.01600000
H      7.85900000      6.39100000      6.16300000
H      6.54900000      6.40400000      5.40600000
O     17.13900000      2.33100000      3.81400000
H     16.85300000      1.91300000      3.00100000
H     16.41600000      2.91100000      4.05300000
O      2.45600000      6.14000000     -8.23600000
H      1.65200000      6.39700000     -8.68700000
H      3.00100000      6.92700000     -8.24900000
O      3.25200000     -7.53800000     10.80500000
H      2.85200000     -7.45400000     11.67100000
H      3.21400000     -8.47500000     10.61400000
O    -14.37000000     -1.86200000      9.95800000
H    -13.47900000     -2.11800000     10.19900000
H    -14.92900000     -2.34500000     10.56700000
O      4.26800000      0.70600000     -3.09100000
H      3.36900000      1.03000000     -3.04200000
H      4.80700000      1.45400000     -2.83700000
O     -4.31700000     11.11100000     -0.67100000
H     -4.27500000     11.37400000      0.24900000
H     -5.24800000     10.96300000     -0.83500000
O     15.89500000     -0.94300000      4.76400000
H     15.23700000     -0.39500000      4.33700000
H     15.52500000     -1.13400000      5.62600000
O    -13.66400000      8.67400000      3.93900000
H    -14.25500000      8.04900000      4.35900000
H    -12.89100000      8.68700000      4.50300000
O     16.09600000     -1.56800000      7.82100000
H     16.81800000     -1.51500000      8.44800000
H     15.36800000     -1.12300000      8.25500000
O      3.21600000     -7.27900000    -13.51800000
H      3.55600000     -6.48200000    -13.11200000
H      2.30600000     -7.32900000    -13.22300000
O     11.38200000    -11.21800000     -0.58200000
H     10.47300000    -11.14400000     -0.87100000
H     11.80100000    -10.41900000     -0.90200000
O      7.14700000      3.44300000      2.28300000
H      7.27500000      2.74500000      2.92600000
H      7.99000000      3.89300000      2.24700000
O      1.68300000     -4.18600000     -4.76900000
H      1.16800000     -4.51200000     -4.03100000
H      1.44400000     -3.26200000     -4.83900000
O      9.93000000     -4.68800000     12.80400000
H      9.54400000     -5.56200000     12.74600000
H      9.19200000     -4.11400000     13.00800000
O    -16.39100000      7.00600000     -3.86200000
H    -15.55700000      7.47400000     -3.81600000
H    -16.95200000      7.56800000     -4.39700000
O      6.58000000    -12.68400000      4.16800000
H      6.08900000    -11.90400000      3.91000000
H      6.60700000    -13.22300000      3.37700000
O     13.39400000    -11.66900000      3.98700000
H     13.19400000    -10.73500000      3.91500000
H     12.66700000    -12.10400000      3.54200000
O     -5.33400000      4.95200000     -7.01900000
H     -5.04700000      4.21300000     -6.48300000
H     -4.52700000      5.30100000     -7.39800000
O     -7.76600000     -3.07800000    -13.70700000
H     -7.19000000     -2.32400000    -13.58200000
H     -8.04900000     -3.31200000    -12.82400000
O      5.54400000     10.70900000     -2.34500000
H      6.33600000     10.20000000     -2.17200000
H      4.82700000     10.08700000     -2.21800000
O      3.96100000     17.52400000      1.61200000
H      4.04500000     17.79300000      2.52700000
H      4.68400000     16.91100000      1.47500000
O      8.78100000     14.51500000      3.05800000
H      8.96700000     14.95900000      3.88600000
H      9.52800000     14.72800000      2.49900000
O     -5.16200000      0.50500000     10.06900000
H     -5.61400000      1.34600000     10.13200000
H     -4.36800000      0.62000000     10.59200000
O      8.40500000     -8.92400000     -0.60900000
H      9.06400000     -9.13400000      0.05200000
H      8.72100000     -8.11500000     -1.01300000
O     -0.69900000    -17.12400000      7.26100000
H     -0.35700000    -17.13400000      6.36700000
H     -0.77500000    -16.19400000      7.47800000
O    -10.33700000     10.26600000     -5.99300000
H    -10.16900000     10.78200000     -5.20500000
H    -11.25300000     10.00000000     -5.91500000
O      7.09500000     13.38300000      5.98300000
H      6.90300000     13.13900000      6.88800000
H      6.27300000     13.23600000      5.51500000
O     11.17400000      6.33500000      8.72300000
H     11.47900000      5.79200000      9.45000000
H     10.31300000      6.64600000      9.00200000
O    -10.04300000      8.17300000    -12.27800000
H    -10.74600000      8.78900000    -12.07400000
H    -10.23900000      7.40200000    -11.74600000
O      1.87000000    -10.72600000     -6.48300000
H      2.34800000    -11.55200000     -6.41200000
H      0.96000000    -10.95900000     -6.30000000
O     -1.92300000     -8.65600000    -15.60200000
H     -1.61900000     -9.17800000    -14.86000000
H     -2.33500000     -9.29000000    -16.18800000
O      8.60100000      6.60900000      9.94900000
H      8.58500000      7.05300000     10.79700000
H      8.41600000      5.69300000     10.15500000
O     15.56400000     -2.77800000     -3.88900000
H     16.43200000     -3.05300000     -3.59200000
H     15.72500000     -1.98200000     -4.39500000
O     -2.60500000     -6.56000000     15.43000000
H     -3.03800000     -6.88100000     14.63900000
H     -1.79000000     -7.06000000     15.47700000
O     10.98400000    -11.72000000      8.81400000
H     10.87300000    -11.33900000      9.68500000
H     10.09100000    -11.83300000      8.48700000
O      6.13400000      1.82200000      7.54000000
H      5.77300000      1.58400000      8.39400000
H      5.65900000      1.27000000      6.91800000
O     17.35200000      3.62900000      0.72700000
H     16.44700000      3.37300000      0.54600000
H     17.40700000      4.53800000      0.43200000
O     -1.70300000     13.20700000      2.37400000
H     -1.65900000     12.61300000      1.62500000
H     -0.84000000     13.62100000      2.40200000
O     -0.11400000      4.89600000      2.30400000
H     -0.40700000      4.25900000      2.95600000
H      0.68300000      4.51400000      1.93700000
O    -15.61400000      3.46000000      0.65200000
H    -15.30600000      4.34200000      0.86000000
H    -16.53100000      3.45500000      0.92800000
O     -6.21800000    -10.79200000      5.92500000
H     -6.29800000     -9.93100000      6.33700000
H     -6.79600000    -11.35700000      6.43600000
O      4.45100000     12.56400000     -8.22000000
H      5.23600000     13.10600000     -8.30200000
H      3.95400000     12.74100000     -9.01800000
O      6.68800000     -6.90800000      1.43200000
H      7.19900000     -7.53900000      0.92400000
H      6.22500000     -7.44100000      2.07900000
O     -2.84600000     -3.64100000     15.51800000
H     -2.60300000     -4.53100000     15.26400000
H     -2.33200000     -3.07800000     14.93900000
O     -5.62000000      6.60500000    -15.67000000
H     -6.33400000      7.22200000    -15.51100000
H     -5.96400000      6.00600000    -16.33300000
O      9.25800000      1.99100000      0.47100000
H      9.34000000      2.84600000      0.04700000
H      8.87800000      1.42600000     -0.20200000
O      5.46200000     -5.16000000     13.75500000
H      4.93400000     -4.81900000     13.03300000
H      6.13200000     -4.49100000     13.89800000
O     -7.05300000     12.90500000     -6.12400000
H     -6.10900000     13.04900000     -6.19000000
H     -7.19300000     12.04700000     -6.52400000
O    -12.08800000     -4.34600000      8.87400000
H    -12.06500000     -3.41600000      9.10100000
H    -11.54800000     -4.76900000      9.54100000
O     -1.41400000     18.05000000      2.35100000
H     -1.43000000     17.24600000      2.87000000
H     -0.67900000     17.93100000      1.74900000
O     -1.82100000     10.67500000     -7.77800000
H     -2.21100000     11.45400000     -8.17400000
H     -2.48600000     10.36000000     -7.16600000
O     -6.51900000     -7.90300000      6.07700000
H     -6.86600000     -7.01900000      6.19900000
H     -5.97600000     -7.84000000      5.29100000
O     -6.71000000      8.08100000     -3.54200000
H     -6.14200000      7.93100000     -2.78600000
H     -7.52800000      8.40700000     -3.16600000
O     -4.50900000      4.09500000      7.53500000
H     -3.66200000      4.42900000      7.83200000
H     -4.87500000      3.65500000      8.30300000
O    -15.82400000      5.83500000     -1.54400000
H    -16.47000000      5.87300000     -0.83800000
H    -16.29900000      6.13200000     -2.32000000
O     -1.02100000     -1.21500000      8.80600000
H     -1.81500000     -1.72900000      8.66100000
H     -1.25300000     -0.33100000      8.52000000
O      6.56000000      2.19200000    -14.57500000
H      7.44400000      2.53400000    -14.70800000
H      6.67700000      1.44600000    -13.98800000
O     -7.62100000      6.17500000      8.12200000
H     -6.87600000      6.76800000      8.02100000
H     -7.25500000      5.30400000      7.97000000
O      1.90900000      0.79200000     -8.70300000
H      2.16900000      0.36800000     -9.52100000
H      1.99500000      1.72900000     -8.88100000
O      2.54500000      9.90700000    -11.81300000
H      3.00400000     10.67200000    -11.46500000
H      2.77500000      9.89200000    -12.74200000
O     -4.11400000      1.99500000     -2.25500000
H     -5.07000000      2.01700000     -2.28000000
H     -3.88000000      2.57600000     -1.53100000
O     -6.68300000      2.46500000     -2.39400000
H     -6.60800000      3.31000000     -1.95000000
H     -7.57400000      2.17200000     -2.20000000
O      1.84100000      7.22700000    -14.10800000
H      1.98600000      6.32700000    -14.39900000
H      0.88900000      7.31000000    -14.05000000
O     -2.96400000    -12.40700000    -12.50300000
H     -3.65900000    -12.56600000    -11.86400000
H     -2.34700000    -13.12700000    -12.37000000
O      7.90400000    -12.30700000      8.71700000
H      7.53700000    -11.42600000      8.79300000
H      7.27100000    -12.78500000      8.18200000
O    -12.59700000      8.81600000     -7.92300000
H    -13.03200000      7.96400000     -7.92500000
H    -12.70200000      9.13600000     -7.02700000
O      9.39700000     -4.17700000     -7.72500000
H      9.48000000     -3.25100000     -7.95500000
H     10.29900000     -4.49600000     -7.68800000
O     -0.61400000      9.52200000     13.85100000
H     -0.06000000      9.85600000     14.55600000
H     -0.01400000      9.04100000     13.28100000
O      7.27800000     11.99600000      2.71400000
H      7.72800000     12.84000000      2.75500000
H      6.82800000     12.00500000      1.86900000
O     -2.15100000     -8.26200000      8.19300000
H     -1.56000000     -8.46200000      8.91900000
H     -2.50200000     -9.11200000      7.92800000
O      6.18700000     -9.75900000      5.56400000
H      5.79700000    -10.08500000      4.75300000
H      5.77100000     -8.90900000      5.70500000
O     -6.30900000     -6.66100000     -1.13500000
H     -6.74000000     -5.80900000     -1.08100000
H     -6.10200000     -6.76700000     -2.06300000
O     11.15000000      7.70800000     -9.54300000
H     10.43000000      7.17700000     -9.20300000
H     10.75700000      8.56200000     -9.71900000
O     -4.55700000     -1.81900000      2.97100000
H     -5.01700000     -0.98300000      3.04600000
H     -3.99600000     -1.85400000      3.74600000
O      5.41000000      6.96200000     -9.03500000
H      4.83600000      6.94400000     -9.80100000
H      5.78100000      6.08100000     -8.99300000
O     -4.81600000     11.01700000      9.71500000
H     -5.75500000     11.09700000      9.88400000
H     -4.46300000     10.61100000     10.50700000
O      5.20300000    -10.46100000      3.29200000
H      5.52300000    -10.21400000      2.42400000
H      4.42200000     -9.92200000      3.42100000
O     -9.04500000     -8.26800000      2.41700000
H     -9.41900000     -7.81400000      3.17200000
H     -9.01700000     -9.18800000      2.68000000
O     -8.00300000     11.31600000      7.46100000
H     -8.95800000     11.25600000      7.47800000
H     -7.75600000     10.96800000      6.60400000
O      8.49700000      9.02900000      3.60000000
H      8.99000000      9.58400000      4.20400000
H      8.73500000      9.35100000      2.73000000
O     -3.66100000      4.85300000     -3.33700000
H     -4.01500000      5.37800000     -4.05400000
H     -3.81800000      3.94700000     -3.60300000
O     -4.92500000    -12.57100000      8.70300000
H     -4.93200000    -13.26900000      8.04800000
H     -4.05300000    -12.62000000      9.09600000
O      4.11700000    -11.44500000      6.56900000
H      4.07300000    -10.48900000      6.58000000
H      4.87700000    -11.64400000      6.02400000
O      2.56400000      7.74200000      7.10100000
H      2.96100000      7.31500000      6.34200000
H      1.70600000      8.03100000      6.79100000
O      9.39800000     -2.32800000    -15.58800000
H      9.64100000     -2.65500000    -14.72300000
H      9.22200000     -3.11600000    -16.10200000
O      4.42300000     13.03700000      5.75200000
H      3.69900000     13.60400000      6.02000000
H      4.22800000     12.19200000      6.15700000
O     -5.27700000    -14.86400000      7.11200000
H     -5.89300000    -15.31000000      6.53100000
H     -4.45100000    -15.33300000      6.99200000
O      9.15200000      2.66600000    -15.06600000
H      9.70600000      1.89200000    -15.17200000
H      9.71800000      3.39900000    -15.30800000
O     -3.18600000    -14.71600000      5.13300000
H     -3.73200000    -14.04000000      4.73200000
H     -2.49300000    -14.23100000      5.58000000
O     15.64100000      4.22500000     -6.86300000
H     14.78000000      3.93700000     -6.56100000
H     15.69700000      5.14100000     -6.58900000
O      1.77900000     11.85100000     13.04700000
H      2.09100000     10.94800000     13.11100000
H      1.88300000     12.20300000     13.93000000
O     -4.59700000      1.10900000    -15.78700000
H     -4.18700000      1.96800000    -15.68900000
H     -4.33200000      0.81600000    -16.65900000
O     17.59800000      2.71900000     -3.16300000
H     18.31300000      2.97100000     -2.57900000
H     17.53100000      1.76900000     -3.06300000
O    -12.18600000     -3.49600000     -8.79500000
H    -11.72400000     -4.24000000     -8.40800000
H    -12.24300000     -2.85500000     -8.08600000
O    -14.73400000      0.95100000     11.03900000
H    -14.66300000      0.22100000     10.42300000
H    -15.53600000      1.40400000     10.78100000
O      9.14400000      9.65100000     -8.23200000
H      8.91600000      8.74800000     -8.45400000
H      8.31000000     10.05900000     -8.00000000
O      9.29300000     -0.73000000     11.58000000
H      9.11700000     -1.50800000     11.05100000
H      9.57100000     -0.06800000     10.94700000
O    -11.25400000     -1.36600000    -10.52200000
H    -11.78800000     -0.57400000    -10.46600000
H    -11.83800000     -2.06900000    -10.23700000
O     -5.01800000      8.11300000      9.04100000
H     -4.62300000      8.87600000      8.61800000
H     -5.81400000      8.45300000      9.45000000
O     -4.23700000     -0.46600000      7.45800000
H     -4.65500000     -0.27500000      8.29700000
H     -3.95900000     -1.37900000      7.53100000
O     12.55900000      8.79800000     -0.62200000
H     13.12300000      8.96400000      0.13400000
H     12.80100000      9.47400000     -1.25400000
O     10.23900000     -1.28700000    -12.86600000
H     11.08900000     -0.91000000    -13.09300000
H     10.41000000     -2.22400000    -12.77200000
O    -15.51800000     -7.26400000      0.34200000
H    -15.16300000     -7.97400000      0.87700000
H    -14.88300000     -7.15600000     -0.36600000
O      8.08200000     -2.59500000     10.19900000
H      7.15900000     -2.60500000     10.45100000
H      8.21000000     -3.41700000      9.72600000
O     -1.07300000     11.31600000      8.38400000
H     -1.63500000     12.03100000      8.68200000
H     -0.19400000     11.56800000      8.66900000
O     -7.23800000      6.21800000     -5.45400000
H     -6.54100000      5.82300000     -5.97700000
H     -6.78400000      6.81800000     -4.86300000
O      6.86800000     15.91600000     -6.51600000
H      7.10500000     15.00500000     -6.68900000
H      6.68400000     15.94100000     -5.57700000
O      5.62100000      5.13200000    -12.13600000
H      5.23200000      5.98000000    -11.92100000
H      6.38400000      5.34800000    -12.67200000
O     -5.99700000     14.05700000     -3.26900000
H     -6.50500000     14.13100000     -4.07600000
H     -5.81600000     14.96200000     -3.01600000
O     -2.47100000      6.91900000     16.41800000
H     -2.41300000      6.11300000     15.90500000
H     -1.56600000      7.22100000     16.49300000
O      4.40200000    -13.16800000     -0.76800000
H      3.90700000    -12.40300000     -0.47500000
H      4.45800000    -13.06700000     -1.71800000
O      0.78200000      7.86800000    -10.85000000
H      0.11100000      8.20300000    -10.25500000
H      1.32200000      8.63100000    -11.05600000
O     -9.34800000      5.33400000      0.16000000
H     -9.13300000      5.90400000      0.90000000
H     -9.49900000      5.93600000     -0.56900000
O      1.49000000      5.20600000    -11.56900000
H      1.86100000      5.12100000    -12.44700000
H      1.51700000      6.14500000    -11.38800000
O     -2.45800000     -4.95600000    -14.78700000
H     -3.28700000     -5.07500000    -14.32300000
H     -1.78900000     -5.03900000    -14.10800000
O     -2.16800000      7.36400000      8.99500000
H     -2.30200000      6.41800000      9.06500000
H     -3.02300000      7.70700000      8.73600000
O      2.14800000    -10.46800000      3.25100000
H      1.34400000     -9.94900000      3.23400000
H      2.07600000    -11.04600000      2.49100000
O      5.72500000     -4.84900000     -1.78600000
H      5.25300000     -4.63600000     -2.59200000
H      6.01300000     -5.75300000     -1.90800000
O      4.22200000      7.71300000     -6.05500000
H      4.95000000      7.11100000     -6.20900000
H      4.13600000      8.20000000     -6.87400000
O      3.33100000      6.83000000      4.66900000
H      2.61900000      6.73700000      4.03600000
H      4.04100000      6.29700000      4.31200000
O     -9.23900000      5.46500000     -3.20900000
H     -9.14900000      5.95500000     -4.02700000
H     -9.49600000      6.12300000     -2.56300000
O     -1.85500000      1.35100000      8.20000000
H     -2.80500000      1.43000000      8.11400000
H     -1.58400000      2.16300000      8.62800000
O      7.73400000      4.59500000     -2.96100000
H      7.92500000      5.17300000     -3.70000000
H      8.37300000      4.84200000     -2.29300000
O     -3.32300000     -1.68500000    -13.91200000
H     -4.23800000     -1.40400000    -13.88000000
H     -2.96100000     -1.23800000    -14.67700000
O     -7.45100000     -5.30900000      5.92400000
H     -8.19400000     -4.72500000      6.07700000
H     -6.92700000     -4.86000000      5.26100000
O    -13.43000000      2.46800000     -0.42400000
H    -14.25600000      2.91400000     -0.61000000
H    -13.52900000      2.14200000      0.47100000
O     -3.70800000     -4.40200000    -17.29500000
H     -3.13400000     -4.54800000    -16.54300000
H     -4.31300000     -3.72000000    -17.00600000
O      6.60600000     -7.03200000     -9.06800000
H      7.36600000     -6.61900000     -9.47800000
H      5.95000000     -6.33600000     -9.02500000
O    -10.92300000      8.90600000      9.62500000
H    -10.84000000      9.29600000     10.49600000
H    -10.89100000      9.65100000      9.02500000
O     -7.85300000     -5.36100000      2.08800000
H     -8.75200000     -5.11400000      2.30500000
H     -7.89900000     -6.30000000      1.90900000
O     -3.66900000     12.31400000      5.11700000
H     -3.82400000     13.14200000      4.66400000
H     -3.70900000     12.53800000      6.04700000
O      7.24000000     -9.76200000      8.14600000
H      7.47300000     -8.83700000      8.22500000
H      7.11300000     -9.89900000      7.20700000
O    -12.12000000     -4.34800000     -0.14500000
H    -12.82400000     -4.29600000      0.50200000
H    -11.42700000     -4.84100000      0.29500000
O      0.36000000     -8.17900000      4.28500000
H      0.18000000     -7.41500000      3.73700000
H     -0.41900000     -8.72800000      4.19200000
O     13.30000000      1.67400000     -6.79100000
H     13.02700000      0.75700000     -6.82200000
H     13.21200000      1.92000000     -5.87000000
O      5.92000000     -3.82100000     -6.71400000
H      5.35600000     -3.10200000     -6.43000000
H      5.99500000     -3.70800000     -7.66100000
O      1.14600000      5.96700000     -3.54000000
H      1.80700000      6.28000000     -4.15700000
H      0.34400000      5.90400000     -4.05800000
O    -12.35400000      1.87600000     -9.32400000
H    -13.14300000      1.77100000     -8.79300000
H    -11.75700000      1.20000000     -9.00200000
O     -2.44100000     13.76100000     -8.36500000
H     -3.01700000     13.10800000     -8.76200000
H     -1.92800000     14.10400000     -9.09600000
O      8.38600000      7.03600000     -9.59700000
H      8.34700000      6.09100000     -9.44900000
H      8.53600000      7.12500000    -10.53900000
O      8.88600000      1.31400000      7.00300000
H      7.96100000      1.20100000      7.22200000
H      8.95100000      1.03900000      6.08900000
O     -9.52500000      0.27600000     15.03000000
H    -10.09200000      0.80700000     15.58800000
H     -9.69200000     -0.62500000     15.30600000
O     -8.60700000      2.38600000      0.25100000
H     -8.78500000      3.31500000      0.10700000
H     -7.68900000      2.35700000      0.52000000
O     10.08300000     -4.58800000      9.54600000
H     10.79200000     -4.14500000      9.08100000
H      9.90700000     -4.03100000     10.30400000
O     12.50500000     11.32200000      7.55100000
H     12.42700000     10.60900000      6.91700000
H     11.81800000     11.14800000      8.19400000
O     -8.05200000    -14.74800000     -7.19100000
H     -7.85500000    -13.91200000     -7.61300000
H     -8.89900000    -14.60900000     -6.76700000
O      6.61900000      2.74400000    -17.38600000
H      6.35200000      2.48900000    -16.50200000
H      7.56100000      2.89800000    -17.31600000
O     -8.77900000     15.05700000     -5.42300000
H     -8.20800000     14.32900000     -5.66900000
H     -9.66300000     14.74300000     -5.61500000
O     -7.77200000    -11.60500000     -4.17100000
H     -7.48500000    -11.75100000     -3.26900000
H     -7.08800000    -12.00400000     -4.70800000
O      4.32300000      3.82000000    -14.18300000
H      4.59500000      4.27600000    -13.38700000
H      4.91300000      3.06900000    -14.24300000
O     -5.17200000     -4.76100000      3.95800000
H     -4.50300000     -4.18900000      3.58200000
H     -4.85300000     -5.64700000      3.78600000
O     -4.55700000    -14.62200000      1.08100000
H     -5.26600000    -14.63100000      0.43800000
H     -5.00200000    -14.67500000      1.92700000
O      8.52300000     -4.39900000    -10.88600000
H      8.69600000     -4.30700000     -9.94900000
H      8.42900000     -3.50000000    -11.20100000
O      8.19700000      9.01200000      0.65700000
H      8.90500000      9.65300000      0.58600000
H      7.93600000      8.84200000     -0.24800000
O      1.57700000     10.90200000      5.41100000
H      1.85600000     11.10200000      4.51800000
H      0.62200000     10.96100000      5.38300000
O     -7.54400000    -12.48400000      7.90400000
H     -8.14900000    -12.84200000      8.55400000
H     -6.67500000    -12.65400000      8.26600000
O     13.63000000     -7.39700000     -1.39200000
H     14.09400000     -7.97300000     -0.78500000
H     13.66800000     -6.53400000     -0.98100000
O      3.66300000      1.37000000     15.71800000
H      4.13200000      2.08700000     16.14500000
H      4.28400000      0.64100000     15.72200000
O      1.38500000     -4.65500000     12.41800000
H      0.58300000     -5.03000000     12.78300000
H      1.41100000     -3.76300000     12.76200000
O     -4.68900000     14.78400000      4.33400000
H     -5.13500000     14.59200000      5.15800000
H     -5.39600000     14.96300000      3.71400000
O     11.91100000     -4.95100000      1.31100000
H     11.91900000     -4.49100000      0.47100000
H     11.21300000     -5.60000000      1.22100000
O      9.21100000     11.92300000     -4.77800000
H      9.81900000     12.51300000     -4.33200000
H      9.68700000     11.09500000     -4.84600000
O      9.92600000     11.06500000      8.93000000
H      9.37400000     10.69500000      9.61900000
H      9.40300000     10.98100000      8.13300000
O    -10.19000000      7.40200000     -1.76200000
H    -11.10500000      7.65300000     -1.63000000
H     -9.71300000      8.23200000     -1.76800000
O      6.15400000      7.61600000     12.98500000
H      5.68200000      8.27200000     13.49700000
H      7.06700000      7.71100000     13.25800000
O     16.21900000      5.16400000     -2.54500000
H     16.43600000      5.79900000     -3.22800000
H     16.71100000      4.37800000     -2.78200000
O      1.56500000     11.95900000      8.87300000
H      2.13700000     12.68400000      9.12600000
H      2.10200000     11.17600000      8.99700000
O      1.31000000     14.76300000     -7.01200000
H      1.63300000     15.09900000     -6.17600000
H      0.43600000     15.14300000     -7.10100000
O    -10.69900000     -4.36400000     -5.00000000
H    -10.92500000     -3.43600000     -4.93500000
H    -10.79600000     -4.57000000     -5.93000000
O     11.47100000    -13.22300000      2.74500000
H     11.42600000    -14.04200000      3.23900000
H     12.25000000    -13.31800000      2.19600000
O     -5.10700000     -4.48400000      7.60900000
H     -5.92300000     -4.50900000      7.10900000
H     -5.16400000     -5.23600000      8.19900000
O      1.80300000    -15.77500000     -4.91800000
H      2.56000000    -15.58700000     -5.47200000
H      1.17500000    -16.19600000     -5.50500000
O      5.89300000      8.86900000    -14.26900000
H      6.15500000      9.34500000    -13.48100000
H      5.06500000      9.27300000    -14.52800000
O    -13.41200000      0.96800000      1.75700000
H    -13.25400000      1.75000000      2.28600000
H    -14.10300000      0.49800000      2.22600000
O     13.13900000     12.51700000      1.31700000
H     13.12800000     13.32700000      1.82600000
H     12.69500000     12.74300000      0.49900000
O      8.47800000      3.61300000     15.03300000
H      8.86900000      2.98100000     14.42900000
H      9.11600000      4.32500000     15.08000000
O      5.36800000     11.42100000     10.77900000
H      5.30800000     10.46600000     10.74600000
H      6.30600000     11.60100000     10.83300000
O      6.00000000      1.36400000     10.08400000
H      5.22500000      1.64000000     10.57400000
H      6.73600000      1.72900000     10.57600000
O     -0.83100000     -3.89100000     10.59700000
H     -0.50600000     -3.18400000     10.03900000
H     -0.04800000     -4.38600000     10.83800000
O      6.45500000      4.03400000      5.48100000
H      6.32100000      3.25000000      6.01400000
H      7.35300000      4.30400000      5.67400000
O      9.09400000    -11.51900000      3.24300000
H      8.40000000    -12.04200000      3.64500000
H      9.77400000    -12.15500000      3.02100000
O    -15.21100000     -1.36100000      0.33300000
H    -15.42700000     -0.43000000      0.37200000
H    -15.39800000     -1.68800000      1.21200000
O     -8.54800000      9.59600000     -1.43700000
H     -8.17900000      9.38500000     -0.58000000
H     -8.14200000     10.42900000     -1.67500000
O     -4.75200000      5.90500000      3.55200000
H     -4.99300000      6.38100000      2.75800000
H     -5.54300000      5.42200000      3.79100000
O     -2.91200000      4.62100000      5.06500000
H     -3.23500000      5.17300000      4.35200000
H     -3.69700000      4.38300000      5.55800000
O    -13.56900000    -10.88900000     -1.65600000
H    -13.73000000    -10.81200000     -2.59700000
H    -12.64500000    -10.66500000     -1.55200000
O      4.70600000      6.77100000    -16.28600000
H      4.98500000      6.34900000    -15.47400000
H      4.70900000      6.06700000    -16.93500000
O     -3.33400000      2.59500000     14.30200000
H     -3.70000000      3.41000000     13.95800000
H     -2.65600000      2.87700000     14.91600000
O     -3.02400000      2.76200000     -8.10600000
H     -3.91900000      2.59700000     -8.40200000
H     -2.72200000      1.91700000     -7.77200000
O      3.42900000    -18.23700000     -2.41000000
H      3.07600000    -17.34700000     -2.41300000
H      4.33300000    -18.13500000     -2.11200000
O     -2.19200000      1.85800000    -12.48400000
H     -3.00300000      2.30600000    -12.24200000
H     -2.39800000      0.92700000    -12.40000000
O    -10.95100000      4.83400000     -8.46200000
H    -11.15000000      3.89700000     -8.46400000
H    -11.71400000      5.24000000     -8.05300000
O      1.70100000      2.23500000     -4.00600000
H      1.04100000      2.46100000     -3.35000000
H      1.93900000      3.07100000     -4.40400000
O     -5.61900000     -2.81800000    -16.32600000
H     -5.64400000     -2.26000000    -17.10300000
H     -5.69100000     -2.20900000    -15.59100000
O     11.32800000     -5.53800000     -3.07200000
H     11.91600000     -4.79500000     -3.20400000
H     11.78100000     -6.27700000     -3.48000000
O     10.42100000     10.15500000     -0.19700000
H     11.07100000      9.46700000     -0.34100000
H     10.58900000     10.45800000      0.69600000
O      3.13100000     -9.32700000    -15.30800000
H      3.27000000     -8.68400000    -14.61200000
H      3.84100000     -9.95900000    -15.19500000
O      5.43800000     -6.33300000    -16.48300000
H      4.53500000     -6.64300000    -16.42600000
H      5.41800000     -5.46100000    -16.08700000
O    -10.07000000     -5.98200000     10.45200000
H     -9.21200000     -5.55800000     10.41600000
H    -10.05100000     -6.49200000     11.26200000
O      7.69100000     -8.06600000    -13.12300000
H      8.19900000     -8.56400000    -13.76300000
H      6.96800000     -8.64700000    -12.88700000
O     11.43100000     -0.42200000      8.47300000
H     10.74100000     -0.93400000      8.05000000
H     10.97400000      0.33000000      8.84900000
O     -5.75100000     -4.88400000    -14.57500000
H     -6.34500000     -4.26100000    -14.15700000
H     -5.29000000     -4.36900000    -15.23600000
O     -6.42500000    -10.61500000      2.86400000
H     -7.34600000    -10.75600000      3.08400000
H     -6.10300000    -10.02400000      3.54400000
O    -12.79100000      2.99600000     -5.39900000
H    -11.95100000      3.32800000     -5.08000000
H    -13.41900000      3.24400000     -4.72100000
O    -14.68900000      1.26600000     -7.94700000
H    -15.10500000      1.62300000     -7.16200000
H    -15.15800000      0.44900000     -8.11500000
O      5.72500000     -6.58000000      6.06500000
H      6.10300000     -6.88500000      6.88900000
H      6.22000000     -5.78900000      5.85200000
O    -13.62700000     -8.25500000     -4.24300000
H    -14.51100000     -8.53200000     -4.00000000
H    -13.17700000     -8.13000000     -3.40700000
O     -0.82400000     15.28000000     -4.43000000
H      0.04200000     15.05100000     -4.09400000
H     -1.05400000     16.08700000     -3.96900000
O     -0.69400000    -14.80100000      8.36000000
H     -0.82800000    -13.85600000      8.28400000
H     -1.13100000    -15.04000000      9.17700000
O     17.43300000      0.06600000     -1.80400000
H     18.12000000     -0.59900000     -1.82500000
H     17.47800000      0.43000000     -0.91900000
O      4.85800000    -10.01300000     -7.36900000
H      4.36800000     -9.48400000     -6.73900000
H      4.39400000    -10.84900000     -7.39200000
O     -0.73800000      0.50600000     -9.20900000
H      0.16800000      0.80600000     -9.13400000
H     -0.97700000      0.69000000    -10.11800000
O     -8.66800000    -13.52500000      5.22000000
H     -8.28400000    -12.86500000      5.79700000
H     -9.12000000    -14.12600000      5.81200000
O      4.40900000      5.89100000      0.03200000
H      4.79800000      6.47000000      0.68800000
H      3.53000000      6.24400000     -0.10700000
O     10.68300000      0.34600000     -6.78600000
H     10.09300000     -0.09500000     -6.17400000
H     10.67300000     -0.20600000     -7.56800000
O     10.01200000      4.62200000     -5.81100000
H      9.79000000      3.73000000     -6.08100000
H     10.53800000      4.96600000     -6.53300000
O     -7.19200000      4.07500000    -10.96800000
H     -7.06900000      4.73800000    -11.64700000
H     -7.53000000      4.56100000    -10.21600000
O     -8.97200000     -1.86600000      8.32400000
H     -8.30600000     -1.36300000      8.79300000
H     -8.95100000     -1.51700000      7.43300000
O     -5.29100000      2.34400000    -12.05900000
H     -5.53800000      2.60300000    -12.94700000
H     -5.98400000      2.70100000    -11.50300000
O      0.00000000      6.13400000     14.99800000
H      0.17100000      7.05400000     15.19800000
H      0.86900000      5.75200000     14.86900000
O     14.71000000     -4.10400000      4.40500000
H     14.06300000     -3.47200000      4.71700000
H     14.27900000     -4.95400000      4.50100000
O     -2.90200000     -2.87500000      7.62200000
H     -3.70600000     -3.37200000      7.46900000
H     -2.26400000     -3.53100000      7.90100000
O     -7.01900000      3.12900000     10.03000000
H     -6.69200000      4.02700000     10.07600000
H     -7.96800000      3.22300000      9.95000000
O     -9.23100000      1.10800000     -6.36700000
H     -9.55900000      1.64300000     -5.64500000
H     -8.53900000      1.63700000     -6.76300000
O    -10.16400000      7.62500000      7.41800000
H     -9.38200000      7.12200000      7.64700000
H    -10.54600000      7.87000000      8.26100000
O     16.75800000     -3.69700000      6.26100000
H     16.62500000     -2.95600000      6.85100000
H     16.41800000     -3.39600000      5.41800000
O      0.68900000     14.52000000      0.53600000
H      1.02300000     15.33700000      0.90500000
H      0.06800000     14.79800000     -0.13800000
O      5.92400000    -17.59900000     -1.39500000
H      6.63000000    -17.94500000     -0.84900000
H      6.16800000    -16.68600000     -1.55100000
O    -16.16600000      2.77300000     -6.34700000
H    -16.18500000      2.92200000     -5.40200000
H    -16.49800000      3.58700000     -6.72500000
O     -9.96200000     -3.72500000     -1.86600000
H    -10.08700000     -4.05900000     -2.75400000
H    -10.68100000     -4.10600000     -1.36200000
O     -8.02600000      5.59500000     -8.82800000
H     -7.34400000      5.43300000     -8.17600000
H     -8.84300000      5.38000000     -8.37800000
O      2.96500000      9.66800000      9.32400000
H      3.02500000      9.19200000      8.49600000
H      3.86700000      9.91600000      9.52400000
O     -2.85200000    -16.57100000      0.70900000
H     -3.46400000    -15.83700000      0.74500000
H     -2.46800000    -16.60600000      1.58500000
O     -7.51200000    -14.32700000      2.76500000
H     -7.90900000    -14.19100000      3.62500000
H     -6.73500000    -14.85800000      2.94000000
O    -10.28900000      0.41400000      6.12400000
H     -9.99100000      1.32300000      6.11300000
H     -9.55300000     -0.08400000      5.76800000
O     -1.14200000     -5.45800000      7.07100000
H     -1.50100000     -5.62900000      6.20000000
H     -1.29200000     -6.27000000      7.55500000
O     14.36900000      2.78100000     -0.45300000
H     13.67800000      3.43700000     -0.54300000
H     14.07300000      2.04600000     -0.99000000
O     -5.37200000    -11.01700000      0.44800000
H     -5.77500000    -11.21500000      1.29300000
H     -4.45600000    -11.27500000      0.55200000
O      8.66200000      2.43600000     -7.06600000
H      7.99900000      2.43400000     -7.75700000
H      9.14000000      1.61600000     -7.19000000
O     -8.26300000      8.92400000      5.67100000
H     -7.34800000      8.66800000      5.79300000
H     -8.73200000      8.47600000      6.37500000
O      0.05300000    -13.55000000      3.33600000
H     -0.75200000    -13.07600000      3.54600000
H      0.69800000    -13.21200000      3.95700000
O     -6.12700000     15.12100000      1.77000000
H     -6.54300000     15.48400000      0.98800000
H     -6.65600000     14.35400000      1.98800000
O      8.68200000     -9.85500000     -8.83600000
H      8.65700000     -9.12800000     -9.45700000
H      8.00600000    -10.45800000     -9.14700000
O      8.74700000     -1.50900000     -5.03000000
H      8.48300000     -2.42800000     -5.00400000
H      9.08600000     -1.33200000     -4.15200000
O     -7.03000000    -15.81700000     -0.35600000
H     -7.48500000    -16.07300000     -1.15800000
H     -7.36100000    -16.41900000      0.31000000
O      8.26000000      7.61000000     -2.10700000
H      8.17500000      7.18800000     -2.96300000
H      7.36000000      7.70500000     -1.79600000
O     -8.31000000      3.10600000    -14.66000000
H     -7.47700000      3.51000000    -14.42000000
H     -8.28000000      2.23700000    -14.26000000
O      4.59900000     -4.50800000      7.86600000
H      4.50400000     -5.16000000      7.17300000
H      4.30700000     -3.68900000      7.46600000
O     -9.72500000     -0.90600000      2.83300000
H     -8.97100000     -1.06500000      3.40100000
H     -9.48400000     -1.30600000      1.99800000
O      2.16300000    -14.85300000      7.68000000
H      1.30600000    -15.27500000      7.62700000
H      2.05900000    -14.18100000      8.35300000
O      3.85200000     -4.90400000     11.35000000
H      2.94200000     -4.73600000     11.59400000
H      3.84100000     -5.78500000     10.97600000
O     -3.29400000     -5.84300000      1.81200000
H     -3.89100000     -6.57200000      1.64300000
H     -3.70600000     -5.09300000      1.38400000
O     14.89900000      1.93000000      2.03700000
H     14.85900000      0.99900000      1.81400000
H     14.69500000      2.38100000      1.21800000
O     -3.35800000     11.51800000     -4.72200000
H     -2.59400000     12.07400000     -4.87800000
H     -4.10600000     12.06900000     -4.95000000
O      1.21700000      1.16700000    -17.72000000
H      0.41800000      0.98300000    -18.21400000
H      1.59700000      1.93000000    -18.15600000
O     -7.46200000     -4.27300000     -0.58200000
H     -7.42600000     -4.37500000      0.36900000
H     -8.39100000     -4.35000000     -0.79600000
O     -2.58400000      1.97000000     -5.25900000
H     -2.06200000      2.47200000     -4.63200000
H     -2.03600000      1.21500000     -5.47500000
O     -5.68800000      8.95200000     -6.11000000
H     -5.92800000      8.83500000     -5.19100000
H     -6.50100000      9.22100000     -6.53800000
O     -2.36400000    -12.17800000     -2.28200000
H     -1.43600000    -12.40300000     -2.22000000
H     -2.62300000    -11.97900000     -1.38200000
O      8.76400000     -2.60900000     -0.17000000
H      8.35900000     -3.21400000      0.45200000
H      8.79100000     -3.09400000     -0.99400000
O      1.17200000     17.78400000     -1.71400000
H      0.26800000     17.83800000     -2.02400000
H      1.70200000     17.97700000     -2.48800000
O     -0.32800000      0.54700000     12.65100000
H     -0.12800000      1.37900000     13.08200000
H      0.52800000      0.16200000     12.46500000
O     -5.90500000     -8.84500000     14.42400000
H     -5.01800000     -8.54400000     14.62200000
H     -6.08100000     -8.50900000     13.54500000
O    -10.88700000     -0.06400000     -8.00000000
H    -10.22800000      0.22200000     -7.36700000
H    -10.40000000     -0.59900000     -8.62700000
O     -2.33200000    -16.66200000      3.45000000
H     -1.39900000    -16.75400000      3.64300000
H     -2.59100000    -15.85900000      3.90300000
O     -3.22900000     -5.33200000     10.89500000
H     -2.43400000     -4.81900000     10.75300000
H     -3.93000000     -4.68100000     10.93800000
O     -2.93200000    -12.36800000      0.40300000
H     -2.04700000    -12.62900000      0.65700000
H     -3.44300000    -13.17600000      0.45000000
O     -9.44700000      3.90700000      6.66100000
H     -9.86500000      3.72800000      7.50300000
H     -8.56600000      3.54300000      6.74900000
O      4.85400000     -3.79400000    -15.55900000
H      4.80800000     -3.26000000    -16.35300000
H      3.94200000     -3.89600000    -15.28600000
O     -3.01300000      5.97300000     -8.20100000
H     -2.72700000      6.36600000     -9.02600000
H     -2.71300000      5.06500000     -8.25200000
O    -10.99900000     -6.97000000      0.84200000
H    -11.50600000     -6.69100000      1.60400000
H    -10.17000000     -7.28000000      1.20600000
O     -1.01300000     10.13300000    -12.02800000
H     -0.19300000     10.62600000    -12.00400000
H     -1.61800000     10.64900000    -11.49500000
O    -10.14700000      6.10400000     11.85200000
H    -10.16700000      6.77400000     11.16800000
H    -10.59000000      6.50900000     12.59700000
O      8.84700000     -4.05500000     -2.75000000
H      9.57200000     -4.59200000     -3.06900000
H      8.21600000     -4.05200000     -3.47000000
O     -2.81600000     15.42700000     -1.65200000
H     -2.77700000     15.24300000     -0.71300000
H     -2.28900000     14.73700000     -2.05400000
O      2.79800000      3.56300000      8.13900000
H      2.08800000      4.18800000      8.28800000
H      2.35400000      2.73200000      7.97000000
O     12.57100000     -8.80200000      3.43800000
H     12.62400000     -8.06800000      4.04900000
H     12.01900000     -8.48200000      2.72500000
O     -0.40400000     -7.77700000     16.49100000
H     -0.51700000     -7.86400000     17.43700000
H      0.33000000     -7.17000000     16.39200000
O     -0.24600000      2.58300000    -14.12300000
H     -0.62700000      3.41000000    -14.41900000
H     -0.92800000      2.18600000    -13.58100000
O      1.18700000      7.28000000      3.00900000
H      0.68800000      6.47900000      2.84600000
H      0.77100000      7.93800000      2.45200000
O      4.72300000     -5.06300000     -9.14800000
H      4.01400000     -4.90000000     -8.52500000
H      4.92600000     -4.20000000     -9.51000000
O      7.44700000      3.85600000      9.31700000
H      7.13800000      3.36900000      8.55400000
H      6.87700000      4.62400000      9.36000000
O      2.30700000      3.37400000     -9.50400000
H      2.22400000      4.17600000     -8.98700000
H      1.94300000      3.60200000    -10.35900000
O     -9.85400000      7.43700000     -5.16000000
H     -8.93800000      7.17900000     -5.05400000
H     -9.81300000      8.32600000     -5.51300000
O     -9.79600000      2.84300000     -4.33800000
H     -9.61000000      3.54000000     -3.70900000
H    -10.02900000      2.08900000     -3.79700000
O      6.90900000     -0.91000000      1.50300000
H      7.33200000     -0.06000000      1.38600000
H      7.49300000     -1.53000000      1.06500000
O     -7.53300000     10.50400000      9.77000000
H     -8.28900000     10.64200000     10.34000000
H     -7.82200000     10.81200000      8.91100000
O      8.57700000     -0.24200000      4.96300000
H      7.96500000     -0.84100000      4.53500000
H      9.00700000      0.21800000      4.24200000
O    -15.54000000      7.51500000      5.82300000
H    -14.91100000      7.27400000      6.50300000
H    -15.97200000      8.29900000      6.16300000
O      3.06800000      9.51000000     12.60400000
H      3.75200000      9.66200000     13.25700000
H      3.39700000      9.93100000     11.81000000
O      2.56300000      4.09800000      2.52400000
H      3.34100000      4.47300000      2.11200000
H      2.75400000      4.11800000      3.46100000
O     -4.05600000      9.36900000     11.64100000
H     -3.48900000      8.79900000     11.12000000
H     -4.10000000      8.94300000     12.49700000
O     10.98900000     12.82600000     -0.55800000
H     10.38000000     13.46600000     -0.92800000
H     10.59200000     11.97700000     -0.75200000
O     14.69000000     -3.16400000     -8.77100000
H     14.94500000     -3.85300000     -9.38400000
H     14.63100000     -2.37400000     -9.30800000
O     10.44900000     -3.96900000    -13.05700000
H     10.60800000     -4.30500000    -12.17500000
H     10.39700000     -4.75300000    -13.60500000
O      8.37700000     10.17700000     11.03500000
H      8.44000000     10.81600000     11.74500000
H      8.84600000      9.40900000     11.36100000
O    -10.91500000     -1.30700000    -14.02100000
H    -10.72000000     -2.05800000    -13.46100000
H    -11.38600000     -0.69900000    -13.45200000
O     -7.40300000     -5.01800000     -6.37300000
H     -6.61200000     -5.54100000     -6.24200000
H     -8.04500000     -5.40100000     -5.77500000
O     -5.48600000    -11.46500000     -6.33800000
H     -4.80400000    -11.37200000     -5.67200000
H     -5.03800000    -11.85700000     -7.08700000
O     10.02700000     10.45800000    -11.12100000
H      9.37700000     10.90700000    -10.57900000
H     10.54500000     11.16400000    -11.50800000
O     -9.98200000     -2.40300000     15.10500000
H    -10.64500000     -3.00300000     14.76300000
H     -9.21800000     -2.54600000     14.54600000
O     -4.77400000     -3.99700000     17.33200000
H     -3.92300000     -3.95800000     16.89500000
H     -5.38700000     -3.63100000     16.69400000
O     12.30400000     -4.18400000      7.53900000
H     12.45600000     -3.53000000      6.85700000
H     13.10200000     -4.71400000      7.54400000
O     13.47100000      1.08800000    -10.37600000
H     12.59200000      1.07100000     -9.99700000
H     13.36300000      1.55000000    -11.20700000
O      2.35500000     -4.87200000     -0.36500000
H      3.12000000     -4.55500000      0.11400000
H      2.68700000     -5.07300000     -1.24000000
O     -2.40200000     -9.99200000     -8.06600000
H     -2.16700000    -10.11200000     -7.14600000
H     -1.66100000     -9.51700000     -8.44200000
O     -6.28000000      7.59400000     -0.70800000
H     -5.46300000      7.78400000     -0.24700000
H     -6.96600000      7.90600000     -0.11800000
O     -1.49100000     14.16700000    -10.81000000
H     -0.74700000     13.58100000    -10.94800000
H     -1.90900000     14.23100000    -11.66800000
O     12.65000000     -9.29100000      7.40300000
H     13.00900000    -10.16600000      7.55600000
H     12.54100000     -8.92100000      8.27900000
O      6.43300000     12.95300000     -3.75200000
H      6.28900000     12.27400000     -3.09300000
H      7.19000000     13.44300000     -3.42900000
O      4.80000000      4.60700000     11.35400000
H      4.90000000      3.76200000     11.79300000
H      4.99600000      5.25300000     12.03200000
O      6.68100000      3.08000000     -5.14700000
H      7.52400000      2.98800000     -5.59100000
H      6.89700000      3.04200000     -4.21500000
O     -2.44500000     -2.27200000      4.66300000
H     -2.68600000     -2.01700000      5.55400000
H     -1.55200000     -2.60700000      4.74400000
O    -10.34700000     -5.33000000      3.12400000
H    -10.30800000     -5.67600000      4.01600000
H    -10.86200000     -4.52700000      3.20100000
O      9.18800000      4.15800000      5.53000000
H     10.02000000      4.56900000      5.76600000
H      9.29900000      3.90000000      4.61600000
O      3.57200000      9.78700000     -8.11400000
H      3.85500000     10.68300000     -7.93400000
H      2.65800000      9.87400000     -8.38500000
O     15.48500000     -9.12200000     -0.36600000
H     15.67300000     -9.74500000      0.33600000
H     15.76300000     -9.57000000     -1.16400000
O      9.50800000      3.12900000    -12.27100000
H      8.66400000      2.98700000    -11.84200000
H      9.28800000      3.26800000    -13.19200000
O    -14.88200000     -4.25200000     -8.45700000
H    -14.06300000     -3.97400000     -8.86700000
H    -15.42500000     -4.55400000     -9.18500000
O     -9.95600000     13.38600000     -1.56200000
H     -9.78300000     14.16800000     -2.08600000
H    -10.39500000     13.71600000     -0.77800000
O     -3.51600000      7.21100000     -5.09300000
H     -3.41700000      8.00800000     -4.57300000
H     -4.26200000      7.39000000     -5.66600000
O     -7.94100000      9.64000000     -9.50300000
H     -7.45600000      8.94400000     -9.94700000
H     -8.81800000      9.60200000     -9.88400000
O      9.71000000      8.05600000     12.02500000
H      9.43600000      8.26700000     12.91700000
H     10.63600000      8.29700000     11.99500000
O      5.21400000     -7.70300000     13.25100000
H      5.24900000     -6.77100000     13.46700000
H      4.29000000     -7.87200000     13.06500000
O     -5.40700000      8.92700000      5.54400000
H     -4.68700000      9.17200000      6.12500000
H     -4.98100000      8.69800000      4.71800000
O     -4.05100000      0.12500000    -11.21900000
H     -4.76000000     -0.44400000    -11.52000000
H     -4.29500000      0.99700000    -11.53100000
O      0.24100000    -12.98800000     -2.59600000
H      0.14200000    -13.89900000     -2.32000000
H      0.97400000    -13.00200000     -3.21200000
O      4.55400000    -10.20300000      9.41400000
H      5.37100000     -9.73400000      9.24200000
H      4.06500000    -10.14200000      8.59400000
O      5.23800000      7.57100000     -1.83800000
H      4.45000000      7.99600000     -2.17700000
H      4.92200000      6.75800000     -1.44400000
O     15.42400000     -5.29700000     -5.46300000
H     14.87400000     -5.79200000     -4.85500000
H     14.99100000     -4.44700000     -5.54000000
O     11.89800000     -3.61100000     -0.99500000
H     12.82500000     -3.77600000     -1.16700000
H     11.46400000     -3.78800000     -1.83000000
O     -7.05000000      4.39000000      3.48000000
H     -7.97900000      4.59500000      3.37100000
H     -6.91800000      3.59300000      2.96600000
O     -7.00700000     -0.56400000     16.03900000
H     -7.51900000      0.12000000     16.47000000
H     -7.32400000     -1.38100000     16.42500000
O      5.97900000      2.72100000     -2.20400000
H      5.59000000      2.96900000     -1.36500000
H      6.62200000      3.40700000     -2.38300000
O    -11.19300000     -8.26100000     -5.99800000
H    -10.55100000     -8.62700000     -5.38900000
H    -11.97700000     -8.12500000     -5.46600000
O     10.04900000     -2.11800000      6.51200000
H      9.70100000     -1.41100000      5.96800000
H      9.44700000     -2.84800000      6.37000000
O     -5.61600000     -0.64500000    -14.22800000
H     -5.31600000     -0.06800000    -14.93100000
H     -6.35100000     -0.17600000    -13.83100000
O     -7.13700000     12.23500000     -9.12500000
H     -7.39000000     11.31300000     -9.11200000
H     -6.24700000     12.23400000     -9.47900000
O      8.54900000      6.32200000      1.45100000
H      8.66600000      7.14500000      0.97600000
H      8.57800000      6.57300000      2.37500000
O      2.78600000     12.15800000      2.79100000
H      2.64800000     12.30500000      1.85500000
H      3.45700000     11.47600000      2.83000000
O    -15.07500000      3.92500000      4.09400000
H    -15.54600000      4.75600000      4.04700000
H    -14.29000000      4.06300000      3.56500000
O      1.34100000     -2.30100000     16.42100000
H      1.92800000     -2.35600000     17.17600000
H      1.06100000     -1.38600000     16.40200000
O     -7.07200000      2.23300000     -7.55400000
H     -6.58000000      2.30500000     -6.73600000
H     -7.48100000      3.09200000     -7.66500000
O      2.77600000    -14.86100000      4.83100000
H      1.94600000    -14.60300000      5.23200000
H      3.34600000    -15.06900000      5.57100000
O     -0.88600000      7.56200000    -13.64000000
H     -0.74400000      8.09200000    -12.85500000
H     -1.55300000      8.03900000    -14.13400000
O     10.50200000     -8.46900000     -4.20500000
H     10.40600000     -9.23600000     -4.77000000
H      9.80200000     -7.87800000     -4.48200000
O      4.23400000     -1.33900000    -17.44700000
H      4.39800000     -1.83000000    -18.25200000
H      4.31000000     -0.42100000    -17.70700000
O      0.44000000     -1.59700000     -4.53700000
H      0.57800000     -1.20500000     -5.39900000
H     -0.26700000     -1.08100000     -4.15000000
O    -13.28500000    -11.47200000      1.04200000
H    -12.33000000    -11.40200000      1.04600000
H    -13.53200000    -11.33500000      0.12700000
O      4.14800000     10.52400000      6.62600000
H      3.22700000     10.45300000      6.37700000
H      4.62400000     10.11900000      5.90200000
O     14.68900000      9.54200000      3.98200000
H     14.91200000     10.32000000      3.47100000
H     14.83300000      8.81100000      3.38100000
O     -7.35900000     -5.43200000     10.51600000
H     -7.40800000     -4.50100000     10.29700000
H     -6.61100000     -5.75600000     10.01500000
O      6.86700000     10.81800000     -7.46200000
H      6.16700000     10.49800000     -6.89400000
H      7.08600000     11.68100000     -7.11000000
O      5.68400000     -6.96200000     -6.43000000
H      5.88600000     -7.08100000     -7.35900000
H      4.90500000     -7.49900000     -6.28400000
O      0.30900000      6.15900000      5.42700000
H      0.56800000      6.77600000      4.74300000
H      0.13000000      6.70800000      6.19000000
O    -11.14400000    -13.56900000     -1.43800000
H    -10.45000000    -13.91800000     -0.88000000
H    -10.70600000    -12.91800000     -1.98600000
O      7.43100000      7.40500000     -6.97600000
H      7.13800000      7.24600000     -7.87300000
H      6.95000000      8.18600000     -6.70100000
O     -1.68800000     -6.29600000     -5.12200000
H     -1.19100000     -5.63300000     -4.64300000
H     -2.33800000     -6.60900000     -4.49300000
O     -0.29100000    -11.89200000      7.35000000
H      0.16000000    -11.26200000      7.91200000
H      0.35600000    -12.12600000      6.68500000
O     -1.25000000     17.22700000     -2.75800000
H     -1.92600000     16.66500000     -2.37900000
H     -1.53400000     18.11700000     -2.55000000
O     12.46800000      1.18400000      6.59400000
H     11.75800000      1.20500000      7.23500000
H     13.00600000      0.43700000      6.85700000
O    -11.54600000      2.06300000    -14.73300000
H    -11.31800000      2.25000000    -13.82200000
H    -10.70900000      1.85600000    -15.15100000
O     -4.69500000    -12.25100000      4.35900000
H     -5.03900000    -11.85600000      5.16000000
H     -5.30300000    -11.97100000      3.67400000
O     12.25500000      2.63600000    -12.32800000
H     12.64300000      3.44300000    -12.66700000
H     11.31900000      2.82800000    -12.26800000
O      2.61700000     -5.58300000      3.84600000
H      1.98200000     -5.95100000      3.23300000
H      2.08400000     -5.19300000      4.53900000
O      3.12600000     -7.97300000     -6.29000000
H      2.36000000     -8.51800000     -6.10700000
H      3.13500000     -7.88600000     -7.24300000
O     -6.32200000     -0.15200000      1.62800000
H     -7.10900000     -0.55000000      1.99900000
H     -6.10500000     -0.70600000      0.87700000
O    -10.46000000      5.99300000    -10.81400000
H    -11.00600000      5.47000000    -11.40100000
H    -10.43900000      5.49300000     -9.99800000
O      0.44000000      8.95300000     -4.43100000
H      0.44200000      9.72400000     -4.99800000
H     -0.11100000      8.31900000     -4.89200000
O     -9.47500000     -3.87000000      6.50400000
H     -9.46300000     -3.60000000      7.42200000
H    -10.39900000     -3.83100000      6.25500000
O     12.72400000     -5.44000000     12.54900000
H     11.90900000     -5.56800000     13.03400000
H     12.48000000     -4.87200000     11.81800000
O      7.79200000     -7.13700000     11.68000000
H      6.87400000     -7.35700000     11.84000000
H      8.17700000     -7.06500000     12.55400000
O     15.56900000      8.99600000      0.11000000
H     15.63400000      9.79200000      0.63700000
H     15.97500000      9.22700000     -0.72600000
O      8.03900000      5.33300000    -13.44500000
H      8.08400000      5.52000000    -14.38200000
H      8.88700000      5.61600000    -13.10300000
O      4.36200000     -8.21100000     -1.55800000
H      3.74300000     -7.92600000     -0.88600000
H      4.01400000     -7.85000000     -2.37300000
O     -7.24700000    -11.88200000     -1.49700000
H     -6.47100000    -11.53700000     -1.05500000
H     -7.70300000    -12.38500000     -0.82200000
O     -1.13600000     -9.97400000      2.73600000
H     -0.76300000    -10.10500000      1.86400000
H     -2.06700000     -9.81900000      2.57700000
O      0.88500000    -11.15600000      0.78100000
H      0.55100000    -12.03500000      0.96000000
H      1.19800000    -11.19800000     -0.12200000
O      9.25100000      4.65800000     -0.64500000
H     10.18400000      4.83800000     -0.53300000
H      8.82800000      5.13500000      0.06900000
O    -13.21200000      6.65600000     -0.72200000
H    -12.89700000      5.94300000     -0.16700000
H    -14.16500000      6.56200000     -0.71500000
O      6.67500000     -2.95100000    -13.49200000
H      6.65700000     -3.82600000    -13.10400000
H      5.92100000     -2.93400000    -14.08100000
O     -3.85800000      3.91500000     -0.24800000
H     -4.59600000      4.42600000     -0.58000000
H     -3.10100000      4.49100000     -0.35400000
O    -12.88300000     -7.47900000     -1.26200000
H    -12.54600000     -8.35800000     -1.08900000
H    -12.53400000     -6.94500000     -0.54900000
O      2.15400000     -4.36600000    -15.30500000
H      1.99600000     -5.29900000    -15.44600000
H      1.31300000     -3.94900000    -15.49300000
O     -5.29700000    -11.02400000    -11.44600000
H     -5.43900000    -10.18200000    -11.87900000
H     -5.91200000    -11.62000000    -11.87400000
O     -4.21000000     -7.62700000     -8.16100000
H     -4.36700000     -7.27400000     -9.03700000
H     -3.68400000     -8.41300000     -8.31100000
O     -7.97100000     -0.12200000     12.89900000
H     -7.25300000      0.48900000     13.06300000
H     -8.45800000     -0.14500000     13.72200000
O     -3.12000000      0.78000000     12.04700000
H     -2.18200000      0.94400000     11.95200000
H     -3.35200000      1.19200000     12.87900000
O    -16.13300000      6.02200000      1.27500000
H    -16.49700000      6.24000000      2.13300000
H    -15.85200000      6.86200000      0.91300000
O      2.78000000     -8.80200000      0.67700000
H      1.91700000     -9.16500000      0.87800000
H      2.74000000     -7.90000000      0.99700000
O     -8.63300000     -6.71000000     -4.57100000
H     -9.37700000     -6.48800000     -4.01100000
H     -8.75100000     -7.63900000     -4.76900000
O      0.53000000     12.08400000    -10.76600000
H      0.63200000     11.64600000     -9.92100000
H      1.41700000     12.12100000    -11.12400000
O     15.10200000      5.06100000      7.10500000
H     14.81700000      4.85500000      6.21500000
H     14.89600000      4.27400000      7.61000000
O     -4.97900000     -6.03100000     -5.97800000
H     -4.68200000     -5.16700000     -6.26500000
H     -4.69100000     -6.62400000     -6.67200000
O      9.32800000    -15.86100000      0.48800000
H      8.68300000    -15.15600000      0.55000000
H     10.16200000    -15.41100000      0.35500000
O     -7.79900000      9.04700000      1.05400000
H     -8.27200000      8.66500000      1.79200000
H     -7.23200000      9.71000000      1.44900000
O     10.33800000     -0.19800000     -2.64100000
H     10.44700000     -1.10100000     -2.34400000
H      9.52000000      0.09000000     -2.23500000
O      0.24000000     -6.88900000    -12.83700000
H     -0.58100000     -6.64700000    -12.40800000
H      0.09300000     -7.78200000    -13.14800000
O      3.62400000      9.71300000      3.08100000
H      3.03800000      9.00000000      3.33500000
H      4.36300000      9.64300000      3.68600000
O     -0.68900000      8.00800000     -1.87200000
H     -1.14900000      8.50600000     -2.54700000
H     -1.02700000      7.11700000     -1.95900000
O     -9.10600000    -10.28800000     11.87000000
H     -9.95200000    -10.63900000     11.58900000
H     -8.66600000    -10.04400000     11.05500000
O      4.61600000      2.48100000     -6.85700000
H      4.38400000      1.57300000     -6.66000000
H      4.98300000      2.81800000     -6.03900000
O     -1.00900000      9.64400000      2.02600000
H     -1.42900000      8.86900000      1.65300000
H     -1.07400000     10.30700000      1.33800000
O      0.39800000    -13.56700000     -9.87300000
H      0.35900000    -14.46100000    -10.21200000
H     -0.46900000    -13.41500000     -9.49700000
O      0.97000000     10.08400000     -1.24000000
H      0.12900000      9.63500000     -1.32100000
H      1.61400000      9.37700000     -1.19200000
O     -7.86200000      1.01100000      8.15500000
H     -7.33900000      1.61300000      8.68300000
H     -7.85400000      1.39300000      7.27700000
O     -6.09600000    -16.66200000     -3.68700000
H     -6.20300000    -17.52600000     -3.29100000
H     -5.19800000    -16.66100000     -4.02000000
O     -3.61400000      3.72200000    -15.73000000
H     -2.92300000      3.99300000    -15.12500000
H     -4.14800000      4.50700000    -15.85100000
O      3.08400000      9.56300000    -14.56900000
H      2.78000000      8.67400000    -14.38600000
H      2.37200000      9.96000000    -15.07200000
