# Supplementary material for: Integrated Multiscale Multilevel Approach to Open Shell Molecular Systems
Source: J Chem Theory Comput. 2023 Feb 13;19(5):1446–56. doi: 10.1021/acs.jctc.2c00805 (PMC10018740; doi:10.1021/acs.jctc.2c00805)
Supplement: Supplementary file 2 — ct2c00805_si_002.zip [file ct2c00805_si_002.zip › structures/PROXYL/frame92.xyz]

2582

C      0.24800000      1.99600000      0.09900000
H     -0.39300000      2.82500000     -0.20200000
H      1.31500000      2.22300000      0.10900000
C      0.00300000      0.94600000     -0.95000000
C     -1.41300000      1.04500000     -1.57200000
H     -1.65800000      1.93500000     -2.15100000
H     -2.16700000      0.89500000     -0.79900000
H     -1.57000000      0.19900000     -2.24100000
C      0.96400000      1.09600000     -2.17200000
H      0.85500000      0.30100000     -2.90900000
H      0.77400000      2.06400000     -2.63500000
H      2.02100000      1.11700000     -1.90900000
N      0.29800000     -0.32900000     -0.26600000
O      0.02600000     -1.45300000     -0.87600000
C      0.14500000     -0.16600000      1.22400000
C     -1.00300000     -1.09000000      1.66400000
H     -0.55900000     -2.02000000      2.01800000
H     -1.48800000     -0.60100000      2.50900000
H     -1.75200000     -1.17700000      0.87700000
C      1.46600000     -0.57500000      1.82600000
H      2.31600000      0.08400000      1.65200000
H      1.77800000     -1.56800000      1.50000000
H      1.35800000     -0.57700000      2.91100000
C     -0.25500000      1.32700000      1.38000000
H     -1.33700000      1.45000000      1.36300000
H      0.14600000      1.75300000      2.30000000
O      6.07400000      1.78000000     -5.02600000
H      6.41100000      1.15200000     -4.38700000
H      5.97400000      2.59400000     -4.53100000
O     10.98600000    -10.15800000     -8.60400000
H     11.86500000    -10.14000000     -8.22500000
H     11.06500000    -10.73500000     -9.36400000
O     11.34000000     11.22500000     -3.71700000
H     10.88100000     10.41200000     -3.50700000
H     10.77000000     11.66600000     -4.34800000
O    -16.67900000      6.34600000     -1.38400000
H    -16.60000000      5.49800000     -1.82000000
H    -17.33600000      6.81800000     -1.89600000
O     14.44900000      5.46900000      2.39600000
H     13.70100000      5.52300000      1.80000000
H     15.10200000      6.05700000      2.01400000
O     -3.33900000     12.74300000      8.48200000
H     -3.77100000     12.00200000      8.05700000
H     -2.99000000     12.38200000      9.29700000
O      3.94400000      1.32900000      3.68100000
H      3.25300000      1.12400000      4.31200000
H      4.35700000      0.48500000      3.49700000
O     -2.73800000      4.67500000     12.02700000
H     -3.69300000      4.73400000     12.04900000
H     -2.44100000      5.58500000     12.04100000
O     -0.21500000      6.83900000    -13.04700000
H     -0.68800000      7.04200000    -12.24000000
H     -0.61500000      7.40400000    -13.70800000
O      7.21900000     -8.08000000     12.86700000
H      7.78200000     -7.48400000     12.37300000
H      7.73700000     -8.88000000     12.95700000
O      4.64000000      7.41900000     12.61900000
H      5.27000000      8.03700000     12.24800000
H      4.51500000      6.76400000     11.93200000
O    -10.80900000     -8.93000000     -3.33000000
H    -11.25300000     -9.54300000     -2.74400000
H     -9.91000000     -9.25500000     -3.38100000
O    -10.65800000      3.37900000      9.00000000
H    -11.02400000      3.53600000      9.87000000
H     -9.88600000      2.83400000      9.15900000
O     -8.78700000     10.94400000     10.09800000
H     -8.13900000     11.54200000     10.46900000
H     -8.73500000     10.16300000     10.64800000
O      4.08900000     13.74800000     -4.86500000
H      4.25300000     14.68800000     -4.78400000
H      3.67400000     13.50500000     -4.03800000
O      1.36600000      0.32200000     -5.87200000
H      1.08900000      0.53000000     -6.76400000
H      2.32200000      0.35500000     -5.90500000
O    -14.73700000     -2.15900000     -3.92300000
H    -13.79500000     -2.14500000     -4.09200000
H    -14.85600000     -1.56700000     -3.18000000
O    -17.94000000     -1.50100000     -0.05700000
H    -17.90100000     -2.19700000      0.59900000
H    -18.18500000     -1.94800000     -0.86700000
O     13.61200000     -0.53300000      6.12000000
H     13.49500000     -1.47700000      6.22300000
H     14.32000000     -0.44700000      5.48200000
O      6.07300000      8.99600000      3.21800000
H      5.34400000      9.43400000      3.65600000
H      6.72700000      9.68400000      3.09500000
O      1.70000000     -1.91200000     -4.08400000
H      1.65600000     -1.29700000     -4.81600000
H      0.79100000     -2.01200000     -3.80000000
O      4.51300000      0.00100000      6.15900000
H      5.31300000      0.32100000      6.57700000
H      4.80000000     -0.30800000      5.30000000
O    -13.18100000     -9.31000000     -7.09200000
H    -12.24800000     -9.52600000     -7.09600000
H    -13.31500000     -8.84500000     -6.26600000
O      4.10300000     -1.01400000     12.01500000
H      4.37900000     -0.11100000     11.86000000
H      4.56100000     -1.27000000     12.81600000
O      5.35800000     -9.01300000    -11.63900000
H      5.52300000     -8.10000000    -11.40200000
H      4.91300000     -9.38200000    -10.87700000
O     -3.11100000      3.51500000     -7.24800000
H     -2.58300000      2.74500000     -7.45800000
H     -2.98200000      3.64500000     -6.30800000
O     -5.72200000     -3.35700000      6.57400000
H     -6.52500000     -3.30400000      6.05600000
H     -5.19600000     -4.02400000      6.13200000
O     -5.78800000     10.88500000      3.48500000
H     -5.79600000     10.60400000      2.57000000
H     -4.86000000     10.99000000      3.69500000
O     15.15200000      5.78700000     -4.94500000
H     14.68600000      5.98500000     -5.75700000
H     16.05600000      6.05100000     -5.11600000
O      2.28700000      4.50300000    -10.44700000
H      1.38100000      4.52500000    -10.75400000
H      2.80800000      4.39800000    -11.24400000
O    -11.47800000     -7.31200000     -8.26200000
H    -12.26600000     -7.84800000     -8.34700000
H    -11.12300000     -7.54300000     -7.40400000
O     -6.88100000    -11.85300000     -0.71800000
H     -7.09700000    -10.92500000     -0.62900000
H     -6.01800000    -11.85900000     -1.13100000
O    -14.71200000      1.56300000     11.56500000
H    -14.29500000      1.24900000     10.76300000
H    -14.43500000      0.94200000     12.23800000
O     10.30200000      9.93200000     -8.14600000
H      9.40800000     10.11300000     -7.85500000
H     10.52000000      9.09300000     -7.74100000
O      8.62600000      7.88800000      7.86400000
H      8.59300000      7.80900000      6.91100000
H      8.72100000      6.98900000      8.17600000
O     -0.32900000      3.59100000    -15.51600000
H     -1.05900000      3.80300000    -14.93400000
H     -0.12200000      4.41800000    -15.95100000
O      4.15500000     -2.87900000     -8.39900000
H      3.73900000     -3.49400000     -7.79500000
H      3.71300000     -3.03000000     -9.23500000
O     11.98400000     -5.41000000    -12.27000000
H     11.86400000     -5.11200000    -11.36900000
H     12.33200000     -6.29800000    -12.18400000
O    -12.08000000    -10.46800000     -1.53100000
H    -12.70800000    -10.88100000     -2.12400000
H    -11.93800000    -11.11600000     -0.84200000
O      3.63700000      5.98100000      7.44500000
H      3.82300000      6.77800000      7.94100000
H      4.49700000      5.59400000      7.28100000
O    -10.83700000     -4.18400000     -3.98900000
H    -10.17800000     -4.87900000     -4.00900000
H    -10.75900000     -3.75600000     -4.84100000
O     -3.11600000     -6.90200000      3.24400000
H     -2.92200000     -7.79700000      3.52300000
H     -2.85700000     -6.87700000      2.32300000
O      0.84700000     -8.77100000     -8.58200000
H      1.42300000     -9.41600000     -8.99200000
H      0.35100000     -8.39600000     -9.30900000
O      8.46100000     -2.63400000    -12.10700000
H      8.77500000     -3.53500000    -12.02500000
H      9.22900000     -2.13800000    -12.39100000
O     -7.23900000     -0.14200000      5.16600000
H     -6.39500000      0.30600000      5.11300000
H     -7.59800000     -0.07900000      4.28100000
O    -15.21700000      0.14400000      6.90800000
H    -14.66000000      0.73300000      6.39800000
H    -14.74400000     -0.68800000      6.91400000
O     -5.45500000      2.21600000    -17.72800000
H     -4.72000000      2.23500000    -17.11400000
H     -6.20100000      2.53100000    -17.21700000
O      0.96800000      6.47900000      0.08900000
H      1.08000000      7.39600000     -0.16400000
H      1.80200000      6.23800000      0.49100000
O     16.66500000     -1.83000000     -3.47100000
H     17.06400000     -1.49600000     -4.27400000
H     16.17100000     -1.08800000     -3.12300000
O    -10.97200000    -11.97000000     -4.20000000
H    -11.46700000    -12.78900000     -4.23200000
H    -10.33300000    -12.10400000     -3.50000000
O     10.18200000    -13.89300000     -3.98900000
H     10.02900000    -14.18000000     -4.88900000
H     10.17400000    -12.93700000     -4.03700000
O    -12.88400000      3.52400000    -11.95500000
H    -12.60200000      2.84900000    -11.33700000
H    -12.09700000      4.04400000    -12.11700000
O     10.22000000     -1.25500000    -15.20800000
H      9.49100000     -0.67100000    -15.41700000
H     10.51400000     -0.97100000    -14.34300000
O      3.80600000    -10.59300000     -9.13000000
H      4.31800000    -11.38400000     -9.30000000
H      4.46100000     -9.91900000     -8.94700000
O     -4.28600000     -9.14800000    -13.26000000
H     -5.08500000     -9.59800000    -13.53500000
H     -3.85800000     -8.89700000    -14.07900000
O      6.38500000    -10.13300000      9.36400000
H      7.02400000     -9.74400000      8.76800000
H      5.56700000    -10.14100000      8.86600000
O     -3.98100000     -1.03200000      9.78500000
H     -4.42600000     -0.43400000      9.18500000
H     -3.30100000     -0.49800000     10.19600000
O      1.45500000     -0.45000000     10.62700000
H      1.78600000     -1.18800000     11.13900000
H      1.73800000     -0.63400000      9.73200000
O     11.21400000     -6.59100000     -1.01100000
H     11.87900000     -6.21600000     -1.58700000
H     11.57700000     -7.43600000     -0.74400000
O    -13.08300000     -3.96500000     -9.48800000
H    -13.42600000     -3.24300000    -10.01500000
H    -13.82500000     -4.24500000     -8.95400000
O      8.83500000      2.14700000     12.32300000
H      8.87800000      1.29500000     12.75600000
H      8.09900000      2.59300000     12.74300000
O    -17.74900000     -0.81500000     -5.22000000
H    -17.80800000     -1.60400000     -5.75900000
H    -16.85000000     -0.81800000     -4.89000000
O     -0.63200000    -17.66600000      2.06600000
H      0.28200000    -17.45100000      2.24800000
H     -0.68500000    -18.61400000      2.19100000
O      0.55200000     -4.06100000      9.69100000
H     -0.19800000     -4.52500000     10.06400000
H      0.95400000     -3.61700000     10.43800000
O     -6.15600000     11.89300000      9.63700000
H     -6.09500000     10.94400000      9.74100000
H     -5.90600000     12.05100000      8.72700000
O      3.13000000     -1.36600000      7.99500000
H      3.69900000     -0.87600000      7.40100000
H      3.10000000     -2.24800000      7.62400000
O    -10.97600000     -7.06400000     -5.37800000
H    -10.80400000     -7.67500000     -4.66100000
H    -10.13700000     -6.98700000     -5.83300000
O      3.22400000     15.26200000      3.13600000
H      2.92300000     15.81300000      3.85800000
H      4.01700000     15.69400000      2.81900000
O      9.11800000      4.61900000    -11.18400000
H      8.93500000      4.38700000    -12.09400000
H      9.67000000      3.90700000    -10.86200000
O      1.42800000      4.56200000      2.60000000
H      1.89600000      3.74300000      2.43800000
H      1.96100000      5.23200000      2.17200000
O     -8.04200000      2.01400000      7.85500000
H     -7.44900000      2.23700000      7.13700000
H     -8.81200000      1.64300000      7.42300000
O      7.73400000     -3.55200000     12.62300000
H      7.88600000     -2.99500000     11.86000000
H      7.28800000     -2.98300000     13.25000000
O    -15.49600000     -8.08800000      5.20200000
H    -14.97200000     -8.79500000      4.82700000
H    -16.03600000     -7.77700000      4.47500000
O      2.63000000    -11.77500000      4.19400000
H      2.43100000    -12.19000000      5.03300000
H      2.81100000    -12.50500000      3.60300000
O    -14.23300000     -1.96400000    -10.80600000
H    -15.09900000     -2.30600000    -11.02800000
H    -14.05200000     -1.31300000    -11.48400000
O     -2.28700000      2.73200000      7.47300000
H     -2.27300000      1.79200000      7.65600000
H     -1.52100000      2.87900000      6.91800000
O    -12.45700000      6.60700000     -5.32000000
H    -11.87400000      7.13300000     -5.86700000
H    -12.10400000      6.69900000     -4.43500000
O     -4.95700000    -10.72400000     -4.77300000
H     -4.15700000    -10.71100000     -4.24800000
H     -4.93500000    -11.56900000     -5.22200000
O     11.43500000      7.78300000     -3.26800000
H     11.94600000      7.67300000     -2.46700000
H     10.52400000      7.74700000     -2.97800000
O    -12.05600000     -1.91100000     -5.06700000
H    -11.97200000     -2.61200000     -5.71400000
H    -12.46300000     -1.19000000     -5.54700000
O     11.71700000     -9.74000000      4.27600000
H     11.51800000     -8.88700000      4.66100000
H     11.24100000    -10.36700000      4.82100000
O    -10.13200000     -0.22300000    -10.36000000
H    -10.56200000      0.56800000    -10.03400000
H    -10.79100000     -0.64200000    -10.91400000
O     -4.81300000     -9.92000000      5.75500000
H     -5.06400000    -10.00400000      4.83500000
H     -5.02300000     -9.01400000      5.97900000
O     -4.41800000      0.56000000     -4.74500000
H     -4.88800000     -0.14200000     -4.29500000
H     -3.56700000      0.17700000     -4.96100000
O      4.55700000      2.05800000    -16.91600000
H      5.36500000      2.31600000    -16.47100000
H      4.51600000      1.10800000    -16.80600000
O     12.26600000     -2.92700000     -2.36900000
H     12.26700000     -2.96400000     -1.41300000
H     12.05000000     -2.01700000     -2.57400000
O    -14.72600000     -7.62800000      8.45500000
H    -14.35100000     -7.05700000      7.78300000
H    -15.06000000     -7.02700000      9.12100000
O     -6.13500000     -0.18700000    -11.81400000
H     -6.22500000     -0.21500000    -12.76700000
H     -6.52600000     -1.00800000    -11.51300000
O     10.80900000    -10.87500000     -3.15100000
H     10.06500000    -10.27900000     -3.06100000
H     11.35100000    -10.47900000     -3.83300000
O      7.90700000      7.02600000      3.07200000
H      7.45500000      6.68200000      2.30200000
H      7.45700000      7.84800000      3.26600000
O      5.67700000    -13.68100000      4.93600000
H      6.14900000    -13.03900000      5.46800000
H      6.36400000    -14.23400000      4.56500000
O      6.51100000     13.22500000     -5.98100000
H      5.63200000     13.39300000     -5.64100000
H      7.02000000     12.96900000     -5.21200000
O     -5.11500000    -12.41900000    -11.31300000
H     -5.71500000    -12.31000000    -12.05100000
H     -4.88300000    -13.34800000    -11.32800000
O      5.51100000      0.46000000    -10.61400000
H      5.75500000      0.15900000     -9.73800000
H      4.66200000      0.88500000    -10.49300000
O      3.27200000    -12.28700000     -4.68100000
H      2.35700000    -12.37600000     -4.41300000
H      3.75200000    -12.86900000     -4.09300000
O     -7.35100000     10.41200000     -7.89800000
H     -7.71600000     10.23600000     -8.76600000
H     -6.43200000     10.15100000     -7.96700000
O      9.41000000      9.85900000      6.10300000
H      9.75100000      9.43900000      6.89300000
H     10.10500000     10.45800000      5.83000000
O      6.84500000     -4.30300000     -2.15300000
H      6.50100000     -5.08900000     -2.57700000
H      7.59000000     -4.61500000     -1.63900000
O      9.24900000     -2.71300000     -3.59000000
H      8.93800000     -3.61200000     -3.69500000
H      9.90500000     -2.60400000     -4.27900000
O     -7.83700000     -6.18700000     -9.57600000
H     -7.03800000     -5.75700000     -9.88200000
H     -8.29400000     -5.51200000     -9.07300000
O      5.78700000     -6.88800000     -1.53400000
H      6.48100000     -7.31600000     -1.03200000
H      5.21200000     -6.50600000     -0.87000000
O      5.41800000      8.99500000     -7.11100000
H      5.46400000      9.51700000     -6.31000000
H      4.63700000      9.31700000     -7.56200000
O    -13.07400000      6.48000000     -8.95600000
H    -12.19300000      6.23100000     -9.23500000
H    -13.56400000      6.58300000     -9.77200000
O      9.97100000     -4.08300000      0.24000000
H     10.51400000     -4.72900000     -0.21200000
H      9.82900000     -3.39400000     -0.41000000
O     15.99600000     -2.73000000      5.39000000
H     16.54600000     -2.54800000      6.15200000
H     15.85000000     -1.87300000      4.99000000
O     -9.71500000     12.52800000     -7.86700000
H     -9.64900000     11.67100000     -7.44600000
H    -10.09600000     13.09600000     -7.19700000
O    -17.08100000     -2.42600000      4.06900000
H    -16.47600000     -2.69400000      3.37700000
H    -17.25800000     -3.22900000      4.55800000
O      1.91600000     -7.58400000      1.39600000
H      2.04300000     -7.84400000      2.30800000
H      1.82000000     -8.41000000      0.92200000
O    -10.60400000     -0.27000000      3.98400000
H    -10.94500000      0.02000000      3.13800000
H     -9.65300000     -0.20900000      3.89200000
O     10.86300000      0.17300000     -8.96600000
H     10.72800000      0.41700000     -8.05000000
H     10.23600000     -0.53300000     -9.12100000
O     -8.25500000     -0.64700000     15.09000000
H     -8.70000000     -0.46800000     15.91900000
H     -7.33300000     -0.45900000     15.26800000
O      9.38600000      1.48800000      9.16500000
H      9.24600000      1.89800000     10.01900000
H      9.77800000      2.17800000      8.63000000
O     -0.58400000     -9.35100000     -5.72800000
H      0.36500000     -9.26500000     -5.81500000
H     -0.84200000     -9.91400000     -6.45900000
O     13.38400000     -1.75800000     -6.71300000
H     14.08700000     -2.28500000     -7.09400000
H     12.66000000     -2.37300000     -6.59600000
O      1.51900000     -3.48600000     16.23500000
H      1.59100000     -3.95100000     17.06900000
H      1.55000000     -4.17600000     15.57300000
O      4.25600000      1.90100000      9.51500000
H      4.61600000      2.03500000      8.63800000
H      3.42600000      2.37700000      9.50700000
O      0.37100000     -7.72700000     11.71100000
H     -0.02600000     -7.69100000     10.84100000
H      0.48300000     -6.80900000     11.96100000
O      5.18800000      3.59300000    -11.33500000
H      5.78100000      4.34100000    -11.26200000
H      4.53500000      3.86600000    -11.97800000
O      5.80800000    -15.33000000      8.02900000
H      6.54300000    -14.95800000      8.51600000
H      6.05500000    -15.23500000      7.11000000
O      1.89600000    -11.92700000     -7.20500000
H      2.71800000    -11.60500000     -7.57600000
H      2.07300000    -12.01100000     -6.26800000
O    -14.34700000     -5.68700000      5.93200000
H    -13.54300000     -5.90200000      6.40600000
H    -14.74600000     -6.53600000      5.74000000
O      4.80100000      6.97300000     -5.22300000
H      4.86100000      7.55800000     -5.97800000
H      4.03700000      6.42600000     -5.40400000
O      7.65100000      4.85700000     -8.27300000
H      6.86100000      5.12100000     -8.74500000
H      7.75000000      3.92700000     -8.47200000
O      4.34500000    -10.35900000    -14.00600000
H      4.53500000     -9.81700000    -14.77200000
H      4.76200000     -9.89900000    -13.27700000
O     -4.55300000      6.98600000      8.55800000
H     -4.46800000      6.57000000      7.70000000
H     -3.65800000      7.02500000      8.89600000
O      9.05800000     -0.60500000     12.82900000
H      8.72400000     -0.91100000     11.98600000
H      9.92400000     -1.00600000     12.90400000
O      4.81300000      3.68400000      5.09400000
H      4.43700000      2.98900000      4.55500000
H      5.12000000      3.23700000      5.88200000
O    -13.79700000     -8.66700000      0.53900000
H    -14.38000000     -9.39900000      0.33800000
H    -14.37900000     -7.91000000      0.60800000
O      8.78600000      5.84000000      9.64700000
H      7.97500000      5.33200000      9.67500000
H      9.39200000      5.35300000     10.20600000
O      4.08000000     -1.66900000     -2.75900000
H      3.31000000     -1.45600000     -3.28600000
H      3.77100000     -2.33100000     -2.14000000
O    -11.48300000     -2.07200000     12.89700000
H    -10.95200000     -2.69900000     12.40500000
H    -11.42400000     -1.26000000     12.39400000
O      8.39400000      9.12200000    -13.10800000
H      8.11200000      8.46800000    -12.46800000
H      7.77700000      9.84500000    -13.00000000
O    -14.65400000     -1.19100000     -8.02700000
H    -14.63300000     -1.17800000     -8.98400000
H    -13.75600000     -0.98700000     -7.76400000
O      8.53600000    -11.67900000      0.36800000
H      9.10600000    -12.44400000      0.29600000
H      8.43100000    -11.37200000     -0.53300000
O      2.99800000    -15.49100000      8.13300000
H      2.66100000    -16.30200000      8.51400000
H      3.92800000    -15.48800000      8.36100000
O      4.48600000     -5.62800000    -14.73800000
H      3.96000000     -5.70100000    -15.53400000
H      4.44100000     -4.70100000    -14.50500000
O    -15.44900000     -3.50700000      2.14600000
H    -15.00700000     -4.22100000      2.60600000
H    -15.60500000     -3.84900000      1.26500000
O      8.87200000      5.89600000    -14.91800000
H      9.62000000      6.24300000    -14.43300000
H      8.56900000      5.15500000    -14.39400000
O     11.57200000     -4.58900000     -9.63400000
H     10.79000000     -4.44000000     -9.10200000
H     12.27400000     -4.71700000     -8.99600000
O     -1.79700000    -11.90600000    -14.14700000
H     -1.43600000    -11.09900000    -13.77900000
H     -1.63300000    -12.56900000    -13.47600000
O     -3.91700000     -0.93100000     14.12300000
H     -3.41000000     -0.14900000     14.34300000
H     -3.26600000     -1.63000000     14.06200000
O    -14.01900000      6.85100000     -0.88300000
H    -13.90200000      7.26600000     -0.02800000
H    -14.91800000      6.52300000     -0.86900000
O     -8.41900000      5.21100000    -13.76300000
H     -8.60800000      5.27100000    -14.69900000
H     -7.90200000      5.99400000    -13.57300000
O     -7.13700000     -9.16300000     -0.16800000
H     -7.94900000     -8.98200000      0.30700000
H     -6.50500000     -8.54200000      0.19400000
O    -15.63700000      3.91600000     -2.35500000
H    -15.17900000      3.28000000     -1.80500000
H    -15.54600000      3.57400000     -3.24400000
O     -8.78200000      8.35200000      0.11300000
H     -7.93400000      8.78100000     -0.00200000
H     -9.42000000      8.99700000     -0.19200000
O      3.86300000    -16.58800000     -3.93600000
H      2.95200000    -16.88200000     -3.91700000
H      3.83000000    -15.68600000     -3.61700000
O      4.53600000    -10.07500000     -3.34100000
H      4.08700000    -10.51000000     -4.06500000
H      4.66800000     -9.17700000     -3.64600000
O     12.67500000     -2.68600000      4.48700000
H     12.25100000     -3.07900000      5.25000000
H     12.45000000     -3.26900000      3.76200000
O      8.66400000     10.22000000     -4.30900000
H      9.20400000     10.53000000     -5.03600000
H      7.78500000     10.14100000     -4.68000000
O     -4.63300000     -6.29300000     12.04500000
H     -3.96300000     -6.95800000     11.88300000
H     -4.47200000     -6.00500000     12.94400000
O     -1.87100000      8.01500000    -15.13700000
H     -2.25900000      7.15500000    -14.97200000
H     -2.55600000      8.50400000    -15.59200000
O     -1.26400000     -1.62000000     -7.73300000
H     -1.77200000     -1.69300000     -8.54100000
H     -0.88200000     -2.48900000     -7.61100000
O     -6.44200000      6.59800000    -12.69400000
H     -6.16200000      5.92000000    -12.08000000
H     -5.98400000      7.38700000    -12.40500000
O      2.79400000      5.67500000    -15.44900000
H      3.12500000      6.21300000    -16.16800000
H      1.96300000      5.32700000    -15.77300000
O     -0.43700000      4.53700000    -11.18700000
H     -0.82300000      5.34600000    -10.85100000
H     -0.15900000      4.75500000    -12.07600000
O     -5.12700000     -5.11100000    -10.59500000
H     -5.07400000     -6.06000000    -10.71200000
H     -4.28400000     -4.78400000    -10.90800000
O      9.97300000     14.37000000      7.06300000
H      9.79600000     15.08200000      6.44900000
H      9.38400000     13.66700000      6.79200000
O    -13.60200000      2.86200000     -8.35400000
H    -14.02500000      3.31100000     -7.62200000
H    -14.13600000      2.08000000     -8.49700000
O     -2.89800000     12.01100000      3.51600000
H     -2.33200000     11.37900000      3.96000000
H     -2.31300000     12.47700000      2.91800000
O      9.27400000      3.22600000      1.05800000
H      8.86600000      3.69100000      1.78800000
H      8.74000000      3.45800000      0.29800000
O     -2.52600000      8.49200000      9.75900000
H     -2.29700000      7.94100000     10.50700000
H     -1.73800000      8.49800000      9.21600000
O      6.96000000      0.24900000      7.64800000
H      7.17700000     -0.51000000      7.10600000
H      7.80200000      0.54400000      7.99400000
O      9.00000000      7.66900000     -2.47400000
H      8.84800000      7.66600000     -1.52900000
H      8.65500000      8.51100000     -2.76900000
O     -2.12100000    -11.85300000      5.12100000
H     -1.45300000    -12.53300000      5.03700000
H     -2.84700000    -12.16200000      4.57900000
O      3.81400000     11.00600000    -11.13700000
H      3.81900000     11.53600000    -10.34000000
H      2.88800000     10.83100000    -11.30300000
O      2.14600000      7.80400000     10.90300000
H      1.49200000      7.12000000     10.76100000
H      2.28800000      7.80600000     11.85000000
O     -4.29600000      2.77500000     -0.70400000
H     -4.67700000      1.93900000     -0.97200000
H     -4.77400000      3.01200000      0.09100000
O      8.30800000     -1.80000000     10.68000000
H      8.94500000     -2.21200000     10.09600000
H      7.57100000     -1.57800000     10.11200000
O     14.12600000      0.87600000     -6.28100000
H     14.13700000      1.23400000     -7.16900000
H     14.00600000     -0.06600000     -6.40400000
O      2.67900000     11.01700000     -3.96100000
H      1.84300000     10.70000000     -4.30200000
H      2.44200000     11.55400000     -3.20500000
O     -2.23700000     11.24400000     10.37500000
H     -2.49000000     10.33700000     10.54700000
H     -1.42000000     11.36100000     10.86000000
O     -6.98900000      6.36700000      5.06300000
H     -7.06200000      5.44300000      5.30200000
H     -7.73800000      6.78400000      5.48900000
O     13.10700000      5.46800000     -6.88300000
H     12.81400000      5.57600000     -7.78800000
H     12.65700000      4.68000000     -6.57800000
O      6.41800000     -0.78300000     -8.34300000
H      7.27800000     -1.19800000     -8.41500000
H      5.79800000     -1.48000000     -8.55900000
O     -7.41000000     -1.10200000      7.74200000
H     -6.90100000     -1.90300000      7.61500000
H     -7.74100000     -0.88800000      6.87000000
O      7.82900000    -11.33600000     -5.19600000
H      8.70600000    -11.68000000     -5.36900000
H      7.38200000    -12.04300000     -4.73000000
O      3.80600000     -0.68300000    -16.74000000
H      3.11900000     -1.23800000    -17.10900000
H      4.52900000     -1.28400000    -16.56000000
O     -4.04700000      3.08300000     -3.55200000
H     -4.08300000      2.27500000     -4.06500000
H     -4.18700000      2.79900000     -2.64900000
O     -2.98900000     -2.93300000      4.25900000
H     -3.50200000     -2.62900000      3.50900000
H     -2.86500000     -2.15100000      4.79700000
O      0.04000000     -5.56100000      1.21300000
H      0.79600000     -6.10600000      1.43100000
H     -0.59600000     -6.17100000      0.84000000
O     -4.44300000     -1.88400000      2.16500000
H     -5.24500000     -2.40100000      2.08200000
H     -4.72500000     -0.98100000      2.02000000
O      3.09100000     13.72400000     -2.41100000
H      3.43400000     14.46600000     -1.91300000
H      3.08700000     12.99800000     -1.78700000
O     -8.26600000     -9.94800000     -6.94900000
H     -8.28400000     -8.99100000     -6.96600000
H     -7.35300000    -10.17400000     -7.12900000
O     -1.35600000      4.47600000      2.99500000
H     -0.44200000      4.19800000      3.04600000
H     -1.40300000      5.00000000      2.19500000
O     -4.30300000     10.83800000     -2.32100000
H     -4.21000000     11.50300000     -1.63900000
H     -3.61300000     10.20200000     -2.13000000
O    -10.10800000     13.47800000     -1.89700000
H    -10.88500000     13.55400000     -2.45000000
H    -10.44300000     13.53000000     -1.00200000
O      6.30000000     -2.20700000    -16.19900000
H      6.92200000     -2.88900000    -16.45300000
H      5.75900000     -2.61500000    -15.52400000
O     -7.16400000     12.46500000     -3.65400000
H     -7.55700000     11.77800000     -4.19300000
H     -7.16200000     12.10200000     -2.76800000
O     -0.84600000     -3.96500000      6.93600000
H     -1.38900000     -4.34100000      7.62800000
H     -0.26900000     -3.35100000      7.39100000
O     -5.16300000    -13.10500000     -6.23400000
H     -4.73200000    -13.78800000     -5.72000000
H     -5.51200000    -13.56400000     -6.99800000
O     -3.38200000      5.22400000      6.26900000
H     -3.67100000      5.23400000      5.35600000
H     -3.01800000      4.34800000      6.39500000
O      9.33600000      2.41200000      6.50400000
H      9.50300000      2.17400000      5.59200000
H      9.41700000      1.58800000      6.98500000
O      5.86600000      2.93800000      7.50500000
H      6.26600000      3.29800000      8.29700000
H      6.40600000      2.17700000      7.28900000
O     14.35400000      8.26500000      2.86100000
H     13.79100000      8.75500000      2.26200000
H     13.75200000      7.70900000      3.35600000
O      5.78600000     -8.00600000      2.64900000
H      6.69200000     -7.69900000      2.63300000
H      5.67200000     -8.46000000      1.81400000
O     -6.93900000     13.61800000      5.35100000
H     -6.47600000     13.56000000      6.18600000
H     -7.44700000     12.80800000      5.30100000
O      6.69300000      8.98700000     11.64300000
H      6.91800000      9.24800000     10.75000000
H      7.48100000      8.55600000     11.97300000
O     -2.79600000     -5.29000000      9.32100000
H     -3.54100000     -5.87000000      9.16400000
H     -3.18300000     -4.49700000      9.69300000
O      7.25900000      7.92200000     -8.52700000
H      7.74400000      7.38200000     -7.90300000
H      6.64300000      8.41800000     -7.98700000
O     11.59500000      1.98100000    -13.04600000
H     11.27200000      2.64800000    -13.65200000
H     12.10900000      1.38800000    -13.59400000
O     -6.89700000      3.86200000     -3.65100000
H     -5.99500000      3.57600000     -3.79400000
H     -7.32500000      3.73700000     -4.49800000
O     11.32600000     -6.59600000      3.67300000
H     10.63300000     -7.15300000      3.32000000
H     11.17100000     -6.58900000      4.61800000
O     -8.19000000     -3.97200000     -7.83100000
H     -7.96300000     -3.15100000     -8.26700000
H     -9.11900000     -4.09700000     -8.02500000
O    -12.26100000      0.42400000      1.74200000
H    -12.55500000     -0.23300000      1.11200000
H    -13.04900000      0.92800000      1.94800000
O     10.24600000      7.92200000     10.71000000
H      9.85900000      7.65400000     11.54400000
H      9.85600000      7.33200000     10.06500000
O      4.72300000     -2.73000000     10.08200000
H      4.34800000     -2.20800000      9.37200000
H      4.76500000     -2.12900000     10.82500000
O     12.37900000     -2.39100000     12.06500000
H     12.41300000     -2.72000000     12.96300000
H     12.64400000     -3.13600000     11.52600000
O      3.92400000      8.65300000      8.86500000
H      4.79700000      8.87200000      9.19000000
H      3.35200000      8.75600000      9.62500000
O     12.39300000      2.53600000      8.85500000
H     12.18800000      2.56200000      9.79000000
H     12.98600000      1.79000000      8.76100000
O      4.99600000     -5.40100000      9.49600000
H      4.79400000     -4.46600000      9.51200000
H      4.29900000     -5.80500000     10.01300000
O     11.90600000      3.09200000     -6.83000000
H     11.18600000      3.72000000     -6.88800000
H     11.48100000      2.26100000     -6.61900000
O      2.95800000     12.74300000     -7.12000000
H      2.05700000     12.72000000     -6.79600000
H      3.45600000     13.15100000     -6.41100000
O      1.02300000     11.06300000    -11.54500000
H      1.07000000     10.20000000    -11.13400000
H      0.75000000     10.88600000    -12.44500000
O     -7.26000000      8.82300000    -14.06600000
H     -7.12200000      8.03400000    -13.54200000
H     -7.96400000      9.29000000    -13.61500000
O      7.39600000      2.01600000     -7.41800000
H      7.41300000      1.13400000     -7.78900000
H      7.06900000      1.89500000     -6.52700000
O     -3.89900000    -15.21200000      3.82800000
H     -4.18700000    -16.12100000      3.92200000
H     -4.31500000    -14.75300000      4.55900000
O     -1.00200000      6.86500000     12.47700000
H     -1.00400000      7.66100000     13.01000000
H     -0.41200000      6.26900000     12.93900000
O      5.33900000    -13.42000000     11.88900000
H      6.28900000    -13.36000000     11.78500000
H      4.99300000    -13.29100000     11.00600000
O    -11.65500000      7.26400000     -2.33000000
H    -12.54300000      7.28700000     -1.97600000
H    -11.48100000      8.16600000     -2.59900000
O    -17.12900000     -4.13000000     -4.20000000
H    -16.86400000     -4.96500000     -4.58500000
H    -16.35500000     -3.57300000     -4.27800000
O     -7.26800000      7.12900000     14.08500000
H     -8.22000000      7.22200000     14.04600000
H     -7.12400000      6.37200000     14.65200000
O     -2.33700000    -11.56500000    -10.54300000
H     -3.11900000    -12.02000000    -10.85600000
H     -1.60900000    -12.11700000    -10.82900000
O     12.37300000     -7.63200000     -6.54500000
H     13.07900000     -7.27700000     -6.00400000
H     12.82100000     -8.03000000     -7.29100000
O     -6.73200000      9.68800000     -1.64900000
H     -7.06200000     10.39400000     -1.09300000
H     -5.85700000      9.97600000     -1.90900000
O      6.05100000    -14.46500000     -9.34100000
H      5.85600000    -15.04700000    -10.07500000
H      5.28500000    -14.53400000     -8.77100000
O     -3.95000000     -9.88700000     10.70800000
H     -4.21400000    -10.12300000      9.81900000
H     -3.34200000    -10.57800000     10.96900000
O     15.49900000      7.68300000     -0.14800000
H     16.06100000      6.97100000      0.15700000
H     16.09500000      8.28400000     -0.59500000
O     -2.04200000    -14.32600000      6.64400000
H     -1.55100000    -15.13300000      6.79900000
H     -1.86500000    -13.78600000      7.41500000
O     -9.37400000     -6.04400000     10.04900000
H     -8.42700000     -5.90800000     10.08100000
H     -9.55300000     -6.27500000      9.13800000
O     11.21700000      0.34800000     -5.97100000
H     11.96300000     -0.16500000     -5.66000000
H     10.46000000     -0.04200000     -5.53300000
O    -14.46500000      2.28100000      1.74700000
H    -14.33100000      2.74300000      0.92000000
H    -15.37200000      1.97900000      1.70900000
O    -11.41500000     -3.17500000      6.77200000
H    -11.45100000     -2.45800000      7.40500000
H    -11.94700000     -2.87200000      6.03600000
O      7.70200000    -12.06700000     11.14900000
H      7.21300000    -11.34300000     10.75800000
H      8.43000000    -12.21800000     10.54500000
O     -2.73900000     13.52300000     -1.76300000
H     -2.95600000     14.45000000     -1.66600000
H     -1.82400000     13.51900000     -2.04100000
O     -1.03800000      2.06400000     -5.70700000
H     -1.45600000      1.20600000     -5.64000000
H     -0.10000000      1.87500000     -5.70800000
O      0.32200000      6.13700000    -16.82100000
H     -0.22000000      6.39400000    -17.56700000
H      0.20400000      6.84300000    -16.18500000
O      5.67900000     -4.04100000     -4.86700000
H      5.92100000     -3.81600000     -3.96800000
H      4.72700000     -4.13700000     -4.84200000
O     -4.74400000     -5.12200000      4.42000000
H     -4.53900000     -5.93300000      3.95600000
H     -3.90200000     -4.67500000      4.50500000
O     -8.52100000     15.79900000      4.89500000
H     -8.04500000     16.38100000      4.30300000
H     -7.89500000     15.10600000      5.10600000
O     12.49300000      5.38900000      0.59000000
H     11.82100000      5.04700000      1.18000000
H     12.54800000      4.74100000     -0.11200000
O     -8.84100000    -13.16000000      0.69000000
H     -9.33100000    -12.68800000      1.36300000
H     -8.49100000    -12.47400000      0.12200000
O     -3.21700000    -14.61000000     -1.31800000
H     -2.27400000    -14.77000000     -1.35000000
H     -3.45300000    -14.75100000     -0.40200000
O      6.08500000    -15.84200000     -6.22300000
H      6.07500000    -15.18300000     -5.52900000
H      5.16900000    -15.92600000     -6.48700000
O    -10.87700000    -10.46300000     -6.44700000
H    -10.92200000    -11.01400000     -5.66500000
H     -9.94300000    -10.41800000     -6.65400000
O     15.02500000      4.88800000      5.01300000
H     14.89700000      5.73900000      5.43100000
H     14.86300000      5.05100000      4.08300000
O     -0.00400000     -6.70300000     -2.24800000
H     -0.40800000     -5.94300000     -1.82900000
H      0.93700000     -6.56500000     -2.13700000
O     -9.27400000      1.83000000     -3.70600000
H    -10.19800000      1.96000000     -3.92200000
H     -8.80400000      2.40200000     -4.31300000
O     -6.67300000     -3.29800000      2.98800000
H     -7.52300000     -3.62800000      2.69500000
H     -6.44400000     -3.85400000      3.73300000
O    -11.87600000    -10.43400000      5.15100000
H    -12.31800000    -11.24800000      5.38900000
H    -11.01400000    -10.49900000      5.56300000
O      1.32800000     -9.29100000      7.32100000
H      0.89100000    -10.12000000      7.51600000
H      0.64000000     -8.73900000      6.95000000
O     -2.20300000    -13.05100000      9.02700000
H     -2.03900000    -13.08500000      9.97000000
H     -3.15400000    -12.96400000      8.95200000
O     -3.20900000     -4.76900000    -14.29100000
H     -4.07100000     -4.65500000    -14.69100000
H     -2.80000000     -5.47000000    -14.79800000
O      2.51800000      5.78900000     -5.80500000
H      2.36200000      4.87400000     -6.04100000
H      1.66200000      6.11200000     -5.52300000
O     -1.83900000     -7.76100000      0.99400000
H     -2.26900000     -8.30800000      0.33700000
H     -1.16200000     -8.32500000      1.36900000
O     -5.19300000      8.96300000    -11.82500000
H     -5.80200000      9.45600000    -12.37400000
H     -4.32900000      9.29100000    -12.07100000
O      1.09700000     -3.90100000     -0.61000000
H      0.59400000     -4.23000000      0.13600000
H      0.56900000     -3.18100000     -0.95600000
O      4.41300000     -4.94900000     14.58600000
H      5.03100000     -5.67300000     14.48900000
H      3.58900000     -5.28900000     14.23800000
O     -0.99700000      3.67300000      9.99900000
H     -1.42200000      3.22100000      9.27100000
H     -1.68800000      3.77500000     10.65400000
O    -10.85800000      8.04600000     -6.95200000
H    -10.15700000      8.61300000     -6.63200000
H    -11.04600000      8.37200000     -7.83200000
O     -7.17300000     -4.09200000    -12.10400000
H     -6.44500000     -4.39600000    -11.56200000
H     -7.56300000     -3.37700000    -11.60200000
O     -8.31100000     -9.76100000     -3.05000000
H     -8.00900000     -9.90500000     -2.15300000
H     -7.97200000    -10.51000000     -3.53900000
O      4.29700000    -14.01200000     -2.49000000
H      4.83600000    -14.23600000     -1.73100000
H      3.49900000    -13.63800000     -2.11400000
O      8.58500000      7.28600000    -11.04800000
H      8.75200000      6.34400000    -11.01900000
H      8.31300000      7.50900000    -10.15800000
O      1.63400000     -8.94700000      3.82600000
H      2.14500000     -9.74000000      3.98400000
H      1.78700000     -8.40500000      4.60000000
O     -1.80500000      0.94600000     14.71500000
H     -1.13700000      0.46500000     14.22600000
H     -1.73900000      0.60600000     15.60700000
O      2.02000000     -6.63300000      8.13700000
H      2.60900000     -6.57600000      8.88900000
H      1.98800000     -7.56600000      7.92600000
O     -4.12500000    -15.47100000     -4.27700000
H     -5.02500000    -15.66100000     -4.01200000
H     -3.64700000    -15.37900000     -3.45200000
O      6.48900000     -0.92900000     -3.64700000
H      6.94600000     -1.75000000     -3.83100000
H      5.64200000     -1.20100000     -3.29500000
O     10.00000000     13.36400000      3.40800000
H      9.65900000     12.57600000      3.83100000
H     10.71600000     13.05000000      2.85600000
O     -1.70500000    -14.71700000     -9.47400000
H     -1.80300000    -14.93700000     -8.54700000
H     -2.58900000    -14.79600000     -9.83300000
O      5.93500000     -9.01100000     -8.66300000
H      6.73900000     -9.35400000     -8.27200000
H      6.20600000     -8.20300000     -9.09700000
O     -5.03500000      1.04600000      1.68100000
H     -5.33900000      1.95300000      1.68600000
H     -4.69100000      0.91300000      0.79800000
O     -5.07900000    -13.64100000      8.99300000
H     -5.79800000    -13.53200000      9.61600000
H     -4.84500000    -14.56700000      9.05700000
O      6.43300000      3.41000000     12.91400000
H      5.57900000      3.00200000     13.05800000
H      6.60800000      3.89200000     13.72300000
O     10.21100000     -7.27800000     -8.63600000
H     10.87200000     -7.24000000     -7.94400000
H      9.81600000     -8.14500000     -8.54100000
O      2.24100000      0.86100000     17.44300000
H      3.05100000      0.82800000     17.95300000
H      2.42900000      0.34300000     16.66100000
O     -8.45200000     -6.26700000     -3.63500000
H     -8.53700000     -6.95700000     -2.97700000
H     -7.67600000     -6.51100000     -4.13900000
O      3.19700000    -14.41400000      5.68800000
H      4.09800000    -14.10600000      5.58800000
H      3.12000000    -14.63100000      6.61700000
O    -13.55100000      0.27300000      9.43100000
H    -12.74100000     -0.23600000      9.46700000
H    -13.49700000      0.74900000      8.60300000
O     -2.14500000     -4.67300000     -1.71300000
H     -2.80200000     -5.00000000     -2.32800000
H     -2.62100000     -4.56500000     -0.89000000
O     -7.90300000      8.41400000     11.04200000
H     -8.08800000      7.98900000     10.20500000
H     -6.96400000      8.28600000     11.17400000
O      5.74000000      5.82300000     14.71700000
H      4.90900000      5.56300000     15.11400000
H      5.49200000      6.41900000     14.01000000
O     -2.08200000      3.02000000    -13.56400000
H     -1.25400000      2.54800000    -13.48100000
H     -2.41100000      3.08800000    -12.66800000
O     -2.81300000      3.72500000     14.92400000
H     -3.53000000      3.51000000     14.32800000
H     -2.36600000      2.89100000     15.07200000
O     -0.11400000    -11.83400000      7.89500000
H     -0.44800000    -11.90400000      7.00100000
H     -0.82900000    -12.15600000      8.44400000
O      4.60000000    -12.54100000      9.34700000
H      4.71300000    -12.64600000      8.40200000
H      3.66600000    -12.36200000      9.45800000
O     10.53500000     -1.14300000      8.33000000
H     10.11400000     -0.35800000      8.68000000
H     10.81700000     -0.89300000      7.45100000
O     -9.76500000      2.58500000     -1.20900000
H     -9.25200000      2.72000000     -2.00600000
H    -10.42000000      3.28300000     -1.22500000
O     12.94300000      1.89000000     -3.77000000
H     13.26500000      1.66400000     -4.64200000
H     12.29800000      2.58000000     -3.92400000
O      1.90600000    -12.20700000      9.57700000
H      1.32400000    -12.17200000      8.81700000
H      1.49900000    -11.62300000     10.21700000
O    -11.18700000      2.44500000     -5.95100000
H    -11.06600000      3.30100000     -6.36100000
H    -11.81800000      2.60200000     -5.24900000
O      9.45700000     -5.07700000    -12.89800000
H     10.37700000     -5.20700000    -12.66900000
H      9.07000000     -5.95000000    -12.84100000
O      6.78500000     11.06300000    -10.14800000
H      6.04800000     11.50400000     -9.72600000
H      6.88400000     11.51200000    -10.98800000
O     -7.78700000      6.64000000     -7.69300000
H     -6.94800000      7.06400000     -7.51100000
H     -8.13800000      6.42400000     -6.82900000
O     14.95400000      7.40200000      5.87400000
H     15.62800000      7.83800000      5.35300000
H     14.92200000      7.90100000      6.69000000
O     -1.24300000     14.64300000      8.73000000
H     -1.09600000     14.56000000      9.67200000
H     -2.02600000     14.11900000      8.56200000
O      5.78300000      9.95900000    -12.42300000
H      6.06800000      9.58800000    -11.58800000
H      4.99700000     10.46100000    -12.20600000
O     -4.81600000      6.57300000    -10.40900000
H     -4.15000000      5.94000000    -10.67500000
H     -4.46600000      7.42000000    -10.68800000
O     -2.10600000      7.19300000     -3.77000000
H     -2.24500000      6.24700000     -3.80600000
H     -1.49400000      7.37200000     -4.48400000
O     -9.42800000      6.16700000     -1.42500000
H     -9.19600000      6.91200000     -0.87000000
H    -10.23500000      6.43700000     -1.86400000
O     -9.32000000     -6.30600000      0.39100000
H     -9.87200000     -6.45900000     -0.37600000
H     -8.54700000     -5.86000000      0.04500000
O      8.03900000      4.02400000     -1.46800000
H      8.46700000      4.52500000     -2.16200000
H      7.42000000      3.45700000     -1.92900000
O     -5.00800000      0.85900000      7.71400000
H     -4.58800000      0.48200000      6.94100000
H     -5.85900000      0.42500000      7.76100000
O     -1.88100000     -0.52600000     -5.34600000
H     -1.63300000     -0.73600000     -6.24600000
H     -1.41200000     -1.16700000     -4.81200000
O      2.83800000      7.76200000    -12.95500000
H      1.96700000      7.39300000    -13.10400000
H      2.76800000      8.20900000    -12.11200000
O      0.49500000     14.94500000     -3.29000000
H      1.03000000     14.21100000     -2.98800000
H      0.68000000     15.00600000     -4.22700000
O     -3.45400000     16.31000000     -2.10500000
H     -4.27800000     16.46600000     -1.64400000
H     -3.68200000     16.37500000     -3.03200000
O      8.94000000     -7.93500000      3.13000000
H      8.72400000     -8.84700000      2.93400000
H      8.54600000     -7.43600000      2.41400000
O    -17.64300000      2.92200000     -0.72900000
H    -17.02800000      3.60600000     -0.99400000
H    -18.01600000      2.60300000     -1.55000000
O      4.73300000    -16.72000000      1.44400000
H      5.36300000    -17.07400000      2.07200000
H      5.13500000    -16.87400000      0.58900000
O     -5.74000000    -12.43500000      3.08700000
H     -6.48900000    -13.01500000      2.94400000
H     -5.38200000    -12.70900000      3.93100000
O     -6.29100000     -0.73500000    -14.79400000
H     -5.89100000     -0.92400000    -15.64300000
H     -6.03800000      0.16900000    -14.60700000
O     -8.49000000      3.37000000      2.41700000
H     -9.37600000      3.18800000      2.10500000
H     -8.43600000      4.32600000      2.44100000
O     12.06900000    -11.39000000      2.05200000
H     11.89200000    -10.75800000      2.74900000
H     11.58900000    -12.17600000      2.31300000
O      1.23600000     10.37500000     13.40900000
H      1.12100000     10.09700000     14.31700000
H      1.23200000     11.33200000     13.44900000
O      2.34900000     13.53700000      8.26800000
H      2.49300000     13.48100000      9.21200000
H      1.77600000     12.79700000      8.06800000
O     -1.16000000    -11.37400000     -8.01800000
H     -1.72500000    -11.09400000     -8.73800000
H     -0.30800000    -11.52400000     -8.42700000
O     -6.53600000      5.12500000     15.75100000
H     -7.42300000      5.24300000     16.09200000
H     -6.38800000      4.18000000     15.78800000
O     -5.29400000    -10.88900000      8.33300000
H     -4.94800000    -10.70000000      7.46100000
H     -5.37900000    -11.84200000      8.35600000
O     -7.33400000    -15.03600000     -7.13900000
H     -7.32700000    -15.57800000     -7.92900000
H     -7.79700000    -14.24000000     -7.40000000
O     11.05400000      2.45400000    -10.43200000
H     11.13400000      2.20400000    -11.35300000
H     11.21800000      1.64500000     -9.94900000
O     -0.29400000     12.72600000     -0.40100000
H      0.63500000     12.63400000     -0.19100000
H     -0.64600000     13.27300000      0.30100000
O     -1.31900000      9.21600000     -2.25900000
H     -1.70900000      8.46500000     -2.70700000
H     -0.43800000      8.92500000     -2.02400000
O     -7.49100000     -9.51700000    -13.55100000
H     -7.57100000     -8.70400000    -14.04900000
H     -7.98700000     -9.35600000    -12.74800000
O      6.88000000     -6.86600000     -9.77100000
H      7.10100000     -6.18700000     -9.13200000
H      7.68300000     -6.98700000    -10.27800000
O      6.77800000     15.25400000     -1.44200000
H      6.33100000     14.41900000     -1.30500000
H      6.59900000     15.75400000     -0.64500000
O    -12.21700000     10.88100000     -6.04900000
H    -13.05400000     10.85000000     -6.51200000
H    -11.56700000     10.64800000     -6.71200000
O      5.90100000      6.03700000    -12.53900000
H      5.61400000      6.59400000    -11.81500000
H      5.67700000      6.53400000    -13.32600000
O     12.60300000      7.97900000     -0.74000000
H     13.45700000      7.85000000     -0.32700000
H     12.06900000      7.25500000     -0.41600000
O     -3.38100000    -11.22000000     14.18100000
H     -3.70000000    -12.10900000     14.33700000
H     -2.56100000    -11.34000000     13.70300000
O     15.75300000      2.99900000     -5.00500000
H     15.37400000      2.31200000     -5.55200000
H     15.06200000      3.65700000     -4.93300000
O    -10.57100000      4.08100000     14.31900000
H    -11.07500000      3.43500000     14.81500000
H    -10.25400000      3.60100000     13.55400000
O     -5.34700000      7.89100000     -7.04100000
H     -5.30800000      7.85200000     -6.08500000
H     -5.07100000      8.78100000     -7.25600000
O     10.09100000     -4.74600000      6.27300000
H      9.67400000     -5.31900000      6.91500000
H     10.89800000     -4.45700000      6.69800000
O     -0.98600000     -2.48800000     -3.37500000
H     -1.35400000     -3.36900000     -3.43500000
H     -1.15700000     -2.21700000     -2.47300000
O     -0.35200000    -12.52800000      2.38000000
H     -0.36900000    -13.07700000      3.16400000
H     -1.22500000    -12.62400000      2.00100000
O     -9.63300000      6.44800000     -9.87700000
H     -8.93600000      6.83900000    -10.40400000
H     -9.25200000      6.35900000     -9.00400000
O     -7.50800000    -12.69200000      6.65000000
H     -7.72100000    -11.85600000      7.06400000
H     -8.07100000    -12.72600000      5.87700000
O     -1.17500000      9.71000000    -10.00100000
H     -1.80800000      9.80900000    -10.71200000
H     -0.98200000     10.60700000     -9.72500000
O    -11.65900000     -5.82800000      7.62600000
H    -11.55300000     -4.96300000      7.22800000
H    -12.08800000     -5.65500000      8.46400000
O     10.85300000     -6.52400000     -4.39100000
H     11.74100000     -6.20200000     -4.24000000
H     10.96500000     -7.27000000     -4.97900000
O      5.37900000      5.97500000     -2.71400000
H      4.71200000      5.29100000     -2.65800000
H      5.20700000      6.41000000     -3.54900000
O     12.39300000      5.03100000    -10.21400000
H     12.11300000      4.16700000     -9.91200000
H     11.60100000      5.42400000    -10.58100000
O      6.43000000     -1.33900000     16.69200000
H      5.92900000     -0.63000000     17.09500000
H      5.98500000     -2.13800000     16.97500000
O      5.63600000     14.38100000      5.04600000
H      4.69200000     14.31000000      5.18700000
H      5.72000000     14.87200000      4.22800000
O    -17.48900000      0.21200000      3.41700000
H    -17.46200000     -0.74200000      3.48700000
H    -17.35400000      0.38800000      2.48600000
O     -4.81100000      7.78800000     -4.00900000
H     -4.66600000      8.71900000     -4.17600000
H     -3.93300000      7.42300000     -3.90300000
O      7.92700000     -6.64100000      5.18200000
H      7.87500000     -5.79400000      4.74000000
H      8.59500000     -7.12500000      4.69600000
O      6.48900000     -4.11700000     -7.63000000
H      5.70300000     -3.86700000     -8.11600000
H      6.24700000     -4.00700000     -6.71100000
O    -12.28100000      0.39200000     -7.09100000
H    -12.47500000      0.95400000     -7.84100000
H    -11.97600000      0.99500000     -6.41300000
O     14.87600000     -6.26800000     -6.35700000
H     15.00500000     -5.52700000     -5.76600000
H     15.66600000     -6.79900000     -6.25200000
O      2.28300000      2.90000000     15.45400000
H      1.36000000      2.84700000     15.20500000
H      2.35400000      2.34000000     16.22600000
O    -13.52400000     -5.50200000     -5.30200000
H    -12.67100000     -5.93100000     -5.37000000
H    -13.46900000     -4.98600000     -4.49700000
O      7.95300000     11.14100000     -7.50000000
H      7.54800000     10.91000000     -8.33600000
H      7.24600000     11.54200000     -6.99400000
O     10.21000000     10.51900000      9.47200000
H      9.35700000     10.93700000      9.35600000
H     10.00400000      9.63300000      9.76900000
O     -5.36600000     -9.72500000      3.18500000
H     -5.58000000    -10.60600000      2.87500000
H     -4.58400000     -9.48100000      2.69000000
O     -1.91000000     14.25600000     -9.61000000
H     -2.12000000     13.35400000     -9.36800000
H     -1.05000000     14.19700000    -10.02700000
O      4.18200000      2.93700000      1.23800000
H      4.04800000      2.39000000      2.01200000
H      4.56100000      2.34500000      0.58900000
O      3.87000000      5.33600000     10.84500000
H      3.06900000      5.64000000     10.41700000
H      3.58200000      4.62100000     11.41200000
O      1.03900000     -0.80500000    -11.68900000
H      0.58100000     -1.54700000    -11.29300000
H      1.72000000     -0.57800000    -11.05600000
O     -4.52800000     10.33500000     -5.00400000
H     -4.27700000     10.55900000     -4.10800000
H     -4.71200000     11.17700000     -5.41900000
O      2.14800000      8.92400000      4.21000000
H      1.67000000      8.13000000      4.45100000
H      2.91800000      8.92100000      4.77800000
O      1.58000000     -2.10500000    -18.16900000
H      0.91900000     -2.04500000    -18.85800000
H      1.09100000     -2.36900000    -17.39000000
O     14.09500000     -2.73600000      1.28700000
H     14.35000000     -3.33500000      0.58500000
H     13.31500000     -3.13600000      1.67100000
O     -2.21900000     -7.30300000     -4.94200000
H     -1.63300000     -8.06000000     -4.97000000
H     -2.50700000     -7.19000000     -5.84800000
O      4.55000000     -5.84900000      3.77800000
H      5.01000000     -6.64300000      3.50500000
H      4.03100000     -6.12000000      4.53500000
O     12.86600000     -5.01500000     -3.91300000
H     13.81300000     -5.05300000     -3.78400000
H     12.57800000     -4.28400000     -3.36600000
O     -7.60300000     -1.96500000     12.61100000
H     -8.02400000     -1.64100000     13.40700000
H     -8.11100000     -2.73900000     12.36900000
O    -11.87200000     -1.97800000     -2.18000000
H    -11.76600000     -2.02900000     -3.13000000
H    -12.07600000     -2.87400000     -1.91400000
O     -2.47000000     -1.99100000    -10.06600000
H     -2.33800000     -2.82500000    -10.51700000
H     -2.41300000     -1.33200000    -10.75900000
O     -7.87400000      3.85800000     11.88900000
H     -8.47900000      4.60000000     11.88000000
H     -8.00200000      3.45400000     12.74700000
O      6.64400000      9.63400000      8.99800000
H      7.31700000      9.11000000      8.56200000
H      6.82200000     10.53200000      8.71900000
O     -3.70300000     -0.95800000      6.40600000
H     -4.21300000     -1.76700000      6.41200000
H     -3.76200000     -0.64300000      5.50400000
O    -16.11400000     -4.47000000      7.95500000
H    -15.38400000     -4.58800000      7.34900000
H    -15.97000000     -3.60500000      8.33900000
O      0.52900000     13.63800000    -10.82600000
H      1.33700000     14.05900000    -10.53200000
H      0.78500000     12.73600000    -11.01700000
O     -0.40700000      6.15900000     -6.31900000
H     -1.00800000      5.99000000     -7.04500000
H     -0.74200000      5.62100000     -5.60100000
O      2.90800000     -6.47800000     10.83600000
H      2.02000000     -6.69000000     11.12400000
H      3.45400000     -7.16500000     11.21900000
O      7.93800000     -9.43000000      5.39000000
H      8.24100000     -9.73700000      4.53600000
H      7.32100000     -8.72700000      5.18700000
O     14.27800000     -7.14100000      1.32100000
H     14.28800000     -7.28500000      2.26700000
H     13.76400000     -7.87000000      0.97300000
O     -9.46900000     11.50100000      5.24400000
H     -9.35000000     10.92000000      4.49300000
H     -9.18100000     10.98300000      5.99600000
O     -0.65800000    -15.94100000     -1.65800000
H     -1.27300000    -16.66000000     -1.80200000
H      0.06500000    -16.33800000     -1.17200000
O    -11.45400000     -6.59800000    -11.29200000
H    -11.21500000     -6.33600000    -10.40200000
H    -11.70800000     -7.51700000    -11.21000000
O      1.31000000     -3.50900000    -15.73600000
H      2.18800000     -3.89200000    -15.75700000
H      0.98000000     -3.71600000    -14.86100000
O     -0.12200000      2.33600000     17.65600000
H     -0.96400000      1.89700000     17.53400000
H      0.47900000      1.63600000     17.90900000
O      3.34300000      5.61000000      1.08000000
H      3.99200000      6.31400000      1.06000000
H      3.85600000      4.80800000      0.98800000
O     -9.57000000    -12.87700000      4.14700000
H     -9.04900000    -13.53300000      3.68300000
H    -10.05700000    -12.42700000      3.45700000
O    -10.65000000      4.88600000     -7.10700000
H    -11.36000000      5.47900000     -7.35500000
H    -10.14500000      5.37600000     -6.45800000
O      5.63300000      4.25600000    -15.13700000
H      5.28700000      4.75100000    -15.87900000
H      4.98500000      4.38000000    -14.44300000
O     -0.25400000     -9.90900000      2.30200000
H      0.47300000     -9.52500000      2.79200000
H     -0.15100000    -10.85300000      2.41800000
O     -7.41800000     -1.01600000     -7.53400000
H     -8.00200000     -1.18500000     -6.79500000
H     -6.93100000     -0.23200000     -7.28100000
O    -11.13800000      3.09400000      1.71700000
H    -11.53300000      3.65800000      1.05100000
H    -11.51900000      2.23100000      1.55600000
O      1.29100000     15.40000000     -5.89100000
H      0.62600000     15.53500000     -6.56500000
H      1.65700000     16.27100000     -5.73700000
O      2.65700000     -1.15100000     15.23100000
H      2.39400000     -1.95800000     15.67400000
H      3.49500000     -1.36500000     14.82200000
O      2.49900000      6.41600000     -8.65000000
H      2.33000000      5.86000000     -7.88900000
H      2.41600000      5.82600000     -9.39900000
O     -7.52800000    -12.04800000     -4.78800000
H     -7.65300000    -12.46700000     -5.63900000
H     -6.64300000    -11.68600000     -4.82700000
O      7.46200000      3.90400000      3.13000000
H      6.51300000      3.78100000      3.11000000
H      7.65100000      4.15800000      4.03400000
O     -9.74400000      5.23500000      6.99800000
H     -9.37300000      5.44300000      7.85500000
H    -10.40400000      4.56500000      7.17900000
O     16.75500000      3.35300000      0.45700000
H     15.97100000      3.25100000     -0.08200000
H     17.39000000      2.74900000      0.07300000
O      2.40900000     -5.16500000     -7.26800000
H      2.68300000     -5.02000000     -6.36200000
H      2.79500000     -6.00900000     -7.50300000
O     -3.96000000      0.42900000      4.15300000
H     -3.66700000      0.39300000      3.24200000
H     -4.57900000      1.15800000      4.17600000
O     -0.04900000     12.72800000     -5.64700000
H     -0.08500000     12.45500000     -4.73000000
H     -0.63700000     13.48100000     -5.69700000
O     -5.95800000     -6.97700000      5.90800000
H     -6.80700000     -7.18300000      5.51700000
H     -5.64500000     -6.21800000      5.41600000
O     -6.58300000     -8.39100000     -4.76800000
H     -7.37400000     -8.68800000     -4.31700000
H     -6.15200000     -9.19700000     -5.05200000
O     16.46600000     -5.53400000     -1.72400000
H     16.96600000     -4.77000000     -1.43500000
H     16.35300000     -5.40300000     -2.66600000
O    -10.62800000      0.97900000      6.97700000
H    -10.61500000      1.00800000      6.02100000
H    -11.20900000      1.69700000      7.23100000
O      6.99800000     -2.13600000      5.08700000
H      7.10100000     -2.30100000      6.02400000
H      7.58400000     -2.76600000      4.66700000
O     -3.13000000     -3.65300000     16.53700000
H     -2.99800000     -4.09800000     15.70000000
H     -3.67400000     -4.25400000     17.04500000
O      7.82600000    -15.71600000     -2.37700000
H      8.26400000    -15.85600000     -3.21700000
H      8.42900000    -15.16200000     -1.88200000
O     10.51100000      0.20100000      2.36300000
H     11.44400000     -0.01400000      2.37700000
H     10.35700000      0.54400000      1.48300000
O     13.36100000      2.10900000      4.69100000
H     13.26300000      1.66800000      5.53500000
H     13.22400000      1.41800000      4.04300000
O      5.32600000     10.46100000     -4.68200000
H      4.57300000     11.05000000     -4.62800000
H      5.82400000     10.63600000     -3.88400000
O     10.34500000    -11.76600000     -6.54000000
H     10.82200000    -11.42900000     -7.29800000
H     10.18700000    -12.68800000     -6.74700000
O     -6.41800000     -4.39900000     -5.49800000
H     -6.88000000     -4.51100000     -6.32900000
H     -5.81900000     -3.66900000     -5.65400000
O      9.91700000      6.53000000      0.49300000
H     10.50500000      7.10200000      0.98700000
H     10.39000000      5.70000000      0.42800000
O     -4.91400000     -9.42800000     -7.26400000
H     -4.42400000     -8.62000000     -7.10900000
H     -4.42500000    -10.10000000     -6.79100000
O     -2.89900000      6.27000000     -8.11000000
H     -3.02300000      5.37400000     -7.79900000
H     -3.70900000      6.72100000     -7.87100000
O     14.31000000     -3.89900000     -8.15400000
H     14.37500000     -4.81800000     -7.89400000
H     14.28700000     -3.92200000     -9.11100000
O     -8.54200000     -7.18400000     -6.62100000
H     -8.31200000     -6.42200000     -7.15300000
H     -7.75500000     -7.36200000     -6.10500000
O      0.31000000     10.90100000      2.93500000
H      0.98800000     10.41400000      3.40400000
H     -0.28900000     10.22700000      2.61400000
O     -4.03600000      1.43700000    -11.43600000
H     -3.16300000      1.04900000    -11.49400000
H     -4.63400000      0.69100000    -11.47400000
O      3.40100000    -15.42800000     -6.87100000
H      3.19500000    -15.35600000     -5.93900000
H      2.54700000    -15.48200000     -7.30100000
O      1.70500000     -5.98700000      5.47800000
H      0.79600000     -5.80900000      5.23700000
H      1.71700000     -5.91900000      6.43300000
O     -8.53500000    -13.94900000     -2.49900000
H     -7.81700000    -13.32400000     -2.40100000
H     -8.41600000    -14.56500000     -1.77500000
O     -8.09300000     -5.11700000     14.05400000
H     -8.83300000     -5.15500000     14.65900000
H     -8.49100000     -4.95600000     13.19900000
O      9.92000000     11.70300000     -0.91000000
H     10.04500000     12.40100000     -1.55300000
H      9.00600000     11.44000000     -1.01600000
O     15.37000000     -5.57000000      5.57300000
H     16.28400000     -5.80200000      5.40800000
H     15.37600000     -4.61700000      5.65800000
O      0.42100000     -0.37600000     13.66400000
H      0.83600000     -0.06400000     12.86000000
H      1.15100000     -0.56500000     14.25300000
O     -5.75600000     14.73800000     -3.41200000
H     -5.21100000     14.76200000     -2.62600000
H     -6.07300000     13.83600000     -3.45700000
O      3.78300000      0.03700000    -13.76500000
H      3.15400000      0.58500000    -14.23500000
H      4.59300000      0.54600000    -13.76900000
O     12.00100000    -12.47100000     -0.97400000
H     11.55600000    -11.89300000     -1.59400000
H     11.96100000    -12.00400000     -0.14000000
O      8.35100000     -9.18000000     -3.45100000
H      8.05100000     -9.77000000     -4.14300000
H      7.88500000     -8.36000000     -3.61700000
O      9.77900000    -12.57100000     -9.38200000
H      9.86900000    -13.42700000     -8.96200000
H      8.91700000    -12.26000000     -9.10800000
O      9.15100000     -4.89300000      9.35100000
H      8.19800000     -4.91900000      9.27000000
H      9.32400000     -5.17100000     10.25000000
O     12.79700000     -1.80800000    -10.49400000
H     12.82500000     -1.05900000     -9.89900000
H     12.50900000     -2.53800000     -9.94600000
O     -6.17600000      1.77000000    -13.81700000
H     -5.37600000      2.15200000    -13.45700000
H     -6.75600000      1.67200000    -13.06200000
O     -3.23000000      5.54100000    -14.67100000
H     -3.13700000      4.66100000    -14.30500000
H     -3.91600000      5.45400000    -15.33300000
O      8.90400000     -1.98500000     -8.83400000
H      8.70800000     -2.15200000     -9.75600000
H      9.11000000     -2.84800000     -8.47300000
O    -14.07200000      7.80000000      1.79100000
H    -14.29700000      7.08600000      2.38800000
H    -14.87600000      8.31600000      1.72200000
O    -13.81800000      5.39800000     10.09300000
H    -13.64300000      5.92800000      9.31500000
H    -14.60600000      4.90100000      9.87100000
O     11.66300000      4.26600000      3.14600000
H     11.39500000      3.43400000      3.53600000
H     12.61300000      4.19300000      3.05800000
O     -1.26400000     -0.19000000     10.74400000
H     -0.35500000     -0.48500000     10.79900000
H     -1.36600000      0.10500000      9.83900000
O     -7.55500000     -2.98500000     -3.44900000
H     -7.33300000     -3.47900000     -4.23800000
H     -8.02000000     -2.21300000     -3.77200000
O     -6.74800000     -5.33700000     10.40800000
H     -6.20100000     -4.75900000      9.87500000
H     -6.18800000     -5.58700000     11.14300000
O     -0.30200000    -16.26400000      7.87900000
H      0.00500000    -16.99100000      8.42000000
H      0.09100000    -15.48700000      8.27700000
O     -0.43500000     -4.92700000     -4.65700000
H      0.16700000     -5.17400000     -3.95500000
H     -1.02700000     -5.67500000     -4.74000000
O    -13.12900000      7.21300000      7.79000000
H    -12.58300000      7.99700000      7.72700000
H    -13.85900000      7.38100000      7.19400000
O      8.07700000     -2.45100000      7.59700000
H      9.00300000     -2.23600000      7.47900000
H      8.06200000     -3.40400000      7.68000000
O    -10.79900000    -11.33700000      1.99700000
H    -11.66100000    -11.67500000      1.75300000
H    -10.80300000    -10.43000000      1.69100000
O     -0.60400000     14.97400000      1.50300000
H     -0.92700000     15.42900000      2.28100000
H     -0.47300000     15.66900000      0.85700000
O      5.04800000      1.92800000     15.08200000
H      4.29200000      2.26600000     15.56300000
H      4.67300000      1.32000000     14.44400000
O      6.66300000      0.63200000      1.59700000
H      7.32300000      0.82100000      2.26500000
H      6.45800000     -0.29600000      1.71900000
O      7.00300000      6.48800000      0.20100000
H      7.87200000      6.86200000      0.35100000
H      7.17600000      5.64000000     -0.20800000
O    -10.23600000      2.00000000    -14.90100000
H     -9.88400000      2.38100000    -15.70600000
H     -9.67700000      2.34900000    -14.20700000
O      3.09800000      4.31500000     -1.67200000
H      2.39800000      4.66100000     -2.22600000
H      2.88000000      4.62100000     -0.79200000
O     -1.23700000    -15.86300000      3.84100000
H     -2.08000000    -15.50500000      3.56400000
H     -1.04500000    -16.54800000      3.20000000
O     -4.91100000      8.59700000      5.32600000
H     -5.64000000      7.97700000      5.34900000
H     -4.56200000      8.52400000      4.43800000
O     16.16800000     -3.76500000      2.94700000
H     15.45900000     -3.32500000      2.47900000
H     15.97300000     -3.61500000      3.87200000
O     11.46300000     11.14800000      4.90900000
H     12.03900000     10.38700000      4.83900000
H     11.99600000     11.81200000      5.34600000
O     -5.25800000     -5.37700000     14.71900000
H     -5.30100000     -4.96500000     15.58200000
H     -6.17200000     -5.47700000     14.45500000
O     -1.02900000     -9.25500000    -13.68600000
H     -0.07900000     -9.36700000    -13.64200000
H     -1.28600000     -9.03700000    -12.79000000
O    -11.82700000     12.74000000      5.26200000
H    -11.62400000     13.55300000      5.72400000
H    -11.00200000     12.25500000      5.25600000
O     -1.61300000      0.11900000      7.93800000
H     -2.35800000     -0.20300000      7.42900000
H     -0.95900000     -0.57700000      7.87200000
O    -15.84700000     -0.57000000     -2.25200000
H    -16.43700000      0.04600000     -2.68500000
H    -16.30500000     -0.81700000     -1.44900000
O     -2.45100000     -4.29300000    -11.46400000
H     -2.58000000     -4.24500000    -12.41100000
H     -1.89400000     -5.06200000    -11.33700000
O      8.28500000     -9.36600000     -7.41000000
H      7.89400000     -9.91000000     -6.72600000
H      8.90400000     -9.94600000     -7.85300000
O     17.53900000     -0.30100000      1.97300000
H     16.95300000     -0.49200000      1.24000000
H     17.96000000     -1.13800000      2.16700000
O     -5.78000000     16.30500000     -0.81300000
H     -6.62400000     15.85600000     -0.85300000
H     -6.00500000     17.22800000     -0.69600000
O     -6.22700000     -6.19700000      0.96900000
H     -6.39700000     -5.96700000      0.05500000
H     -5.70000000     -5.47200000      1.30500000
O      6.84400000    -11.05000000     -1.90700000
H      7.11300000    -10.14700000     -2.07800000
H      6.04500000    -11.16300000     -2.42200000
O     -2.05200000      5.12400000     -1.71700000
H     -2.49200000      4.36600000     -1.33300000
H     -2.68700000      5.83600000     -1.63700000
O     17.52000000      2.17700000      2.83200000
H     17.50300000      1.23700000      2.65500000
H     17.10600000      2.57300000      2.06600000
O     -4.74400000      7.13100000      1.52600000
H     -3.86600000      7.20200000      1.90000000
H     -4.62300000      7.30800000      0.59400000
O      4.06600000      1.84200000     12.27600000
H      4.23600000      1.93900000     11.33900000
H      3.13300000      2.03400000     12.37100000
O     -7.33700000      6.07300000      2.42800000
H     -6.71700000      6.63100000      1.95800000
H     -7.15200000      6.23400000      3.35300000
O      1.42300000     15.97700000      5.56100000
H      1.01200000     15.24200000      6.01700000
H      2.14600000     16.23700000      6.13200000
O     -5.38400000      0.18500000     -1.28400000
H     -6.28600000      0.20000000     -0.96400000
H     -5.17700000     -0.74500000     -1.37300000
O      1.83400000      0.63800000      5.45300000
H      1.22000000     -0.09400000      5.41300000
H      2.43400000      0.41000000      6.16300000
O    -13.25100000      2.55100000     -3.94800000
H    -13.12000000      2.20800000     -3.06400000
H    -14.19800000      2.52200000     -4.07900000
O     12.29000000     -3.29000000      7.16700000
H     12.01600000     -2.73900000      7.90000000
H     13.11400000     -3.68100000      7.45700000
O      2.36400000      9.05600000      0.54600000
H      3.19100000      8.58300000      0.45600000
H      2.26600000      9.18900000      1.48900000
O     -0.41300000     11.70100000     -8.15500000
H     -0.35400000     10.80600000     -7.82200000
H     -0.34400000     12.25200000     -7.37400000
O     -5.62100000      9.24300000      9.51400000
H     -5.53800000      9.16100000      8.56300000
H     -5.12600000      8.50100000      9.86200000
O      1.98200000     13.52000000      1.50500000
H      1.27200000     14.13800000      1.33100000
H      2.40900000     13.86100000      2.29100000
O     15.78400000     -4.65400000     -4.16700000
H     16.55100000     -4.65000000     -4.74000000
H     15.66400000     -3.73700000     -3.92100000
O      5.23000000     -2.23500000     14.20700000
H      5.79700000     -1.92400000     14.91200000
H      4.82900000     -3.03100000     14.55500000
O     14.22100000     -5.15900000     -0.20200000
H     15.01500000     -5.45900000     -0.64500000
H     14.07200000     -5.80600000      0.48700000
O     -0.75500000    -13.33300000    -11.68700000
H     -0.91800000    -13.88000000    -10.91800000
H      0.18200000    -13.43200000    -11.85700000
O    -13.90300000     -1.48600000      0.60500000
H    -14.49900000     -1.81800000      1.27600000
H    -14.42700000     -1.47400000     -0.19600000
O     -5.83600000      2.42300000      4.07900000
H     -5.20100000      3.13000000      3.96100000
H     -6.68500000      2.86500000      4.10500000
O     14.71800000    -11.16600000      1.36800000
H     15.10200000    -10.78500000      2.15800000
H     13.82400000    -11.39300000      1.62100000
O      6.10900000    -10.44300000      1.04700000
H      5.90000000    -11.22600000      0.53700000
H      7.06300000    -10.38200000      1.01200000
O     13.16700000     -9.76400000     -4.18900000
H     13.72500000     -9.54800000     -4.93600000
H     13.76700000     -9.79600000     -3.44300000
O     -1.70800000    -11.65600000     11.84800000
H     -0.93000000    -11.09800000     11.84100000
H     -1.39400000    -12.50200000     12.16500000
O      2.39000000     -5.52500000    -10.57500000
H      2.89000000     -5.42900000     -9.76500000
H      3.01300000     -5.90000000    -11.19800000
O     13.08600000     -0.49500000      2.84100000
H     13.06800000     -1.14600000      3.54200000
H     13.70500000     -0.84700000      2.20200000
O     13.11600000     -5.17400000     11.02800000
H     12.57000000     -5.65900000     10.40900000
H     13.00500000     -5.63500000     11.85900000
O      9.28900000      3.24000000     -4.73400000
H      8.93600000      2.40400000     -5.03800000
H      8.59500000      3.87400000     -4.91900000
O     -3.58800000      1.63000000     11.23300000
H     -3.51600000      2.39000000     11.81000000
H     -2.72700000      1.21400000     11.27500000
O     -6.85100000    -16.10500000     -4.23200000
H     -7.46100000    -15.41600000     -3.97000000
H     -6.73400000    -15.97600000     -5.17300000
O     -1.46500000      9.93600000     -5.78800000
H     -2.41000000      9.98500000     -5.64500000
H     -1.09500000     10.55400000     -5.15800000
O      2.91900000     13.09200000      5.53500000
H      2.27100000     13.53100000      4.98400000
H      2.65800000     13.30900000      6.43100000
O     -4.46500000     10.48200000     -7.94600000
H     -4.50700000     11.16100000     -7.27300000
H     -3.75900000     10.76400000     -8.52800000
O      1.10600000      9.21800000     -5.65200000
H      1.31300000      8.45400000     -6.19100000
H      0.17500000      9.37600000     -5.81000000
O      8.84300000     -6.37300000     -2.34100000
H      9.62300000     -6.35500000     -1.78700000
H      9.15700000     -6.69000000     -3.18800000
O    -11.61300000     -3.57400000    -12.67000000
H    -11.81400000     -3.96100000    -11.81800000
H    -11.69800000     -2.63100000    -12.53000000
O     -4.59400000     -2.51100000     -5.95100000
H     -3.65300000     -2.36500000     -5.85500000
H     -4.71000000     -2.73000000     -6.87500000
O     -8.88200000     -1.97200000     10.02200000
H     -8.76100000     -1.52500000      9.18400000
H     -8.19700000     -1.61200000     10.58600000
O      0.24100000      4.98500000     17.41400000
H      0.52300000      4.12100000     17.71500000
H     -0.67300000      4.86300000     17.15800000
O      9.24500000     -3.66800000     15.05500000
H      8.83900000     -3.67600000     14.18800000
H      8.68000000     -4.22800000     15.58800000
O      4.17600000      0.36400000     -6.27500000
H      4.72300000     -0.12100000     -6.89400000
H      4.75600000      1.03600000     -5.91800000
O    -10.06100000     -3.66000000     11.41800000
H     -9.49900000     -3.05900000     10.93000000
H    -10.02600000     -4.47800000     10.92100000
O     15.58700000     -0.92700000      0.14100000
H     15.12800000     -0.49600000     -0.57900000
H     14.94000000     -1.52700000      0.51300000
O      6.67000000     -7.32800000    -14.36400000
H      6.09300000     -8.00300000    -14.72100000
H      6.10500000     -6.56300000    -14.25500000
O     14.22800000      0.35700000      9.33300000
H     14.20200000     -0.58200000      9.14700000
H     15.04500000      0.65700000      8.93700000
O      7.57200000     12.87100000      6.11300000
H      6.85900000     13.40800000      5.76900000
H      7.40300000     11.99600000      5.76300000
O      3.73000000     -7.40500000     -7.47100000
H      3.59900000     -8.30700000     -7.17700000
H      4.63100000     -7.38700000     -7.79400000
O    -15.04900000     -4.44300000     -7.54800000
H    -14.52700000     -4.82000000     -6.84000000
H    -15.48200000     -3.68700000     -7.15000000
O     -5.01500000     -3.41000000      9.41400000
H     -5.40000000     -3.36500000      8.53900000
H     -4.63400000     -2.54300000      9.55300000
O     -2.44200000     -7.99800000     12.20500000
H     -2.97100000     -8.66000000     11.75900000
H     -1.55300000     -8.35300000     12.19000000
O     -1.92300000    -12.57100000     -5.82600000
H     -1.60000000    -12.17400000     -6.63500000
H     -2.03800000    -13.49600000     -6.04200000
O      7.46400000    -15.11500000      3.70100000
H      8.27500000    -14.85000000      4.13400000
H      7.58300000    -14.85400000      2.78800000
O     -2.48200000     17.91600000     -0.16600000
H     -2.46400000     17.36800000     -0.95100000
H     -3.08700000     18.62500000     -0.38200000
O      4.77500000      8.05100000      1.12600000
H      5.40000000      8.26400000      0.43400000
H      5.18300000      8.38000000      1.92700000
O     -3.41100000     11.74200000    -10.02300000
H     -3.54400000     12.48800000    -10.60800000
H     -4.21300000     11.22600000    -10.10700000
O      0.13900000    -13.74600000      4.98400000
H      0.99400000    -14.17700000      4.95400000
H     -0.49100000    -14.46600000      5.01700000
O     -0.35600000    -11.86700000     -0.76700000
H     -1.31100000    -11.92200000     -0.75900000
H     -0.15100000    -11.17200000     -0.14200000
O     -0.57300000     13.89800000      6.08900000
H     -0.64000000     12.94600000      6.01500000
H     -0.89800000     14.09300000      6.96800000
O     -0.79700000     11.24300000      5.88600000
H     -0.37600000     10.76200000      6.59800000
H     -0.52000000     10.78600000      5.09200000
O     -3.66400000     -6.95900000     -7.30600000
H     -4.18800000     -6.22800000     -6.97800000
H     -3.10400000     -6.57100000     -7.97800000
O      7.86900000      2.97100000     15.57000000
H      8.36700000      2.38100000     16.13600000
H      7.04000000      2.51600000     15.42000000
O      5.10800000     -1.18800000      3.49800000
H      4.90000000     -1.99500000      3.02800000
H      5.89000000     -1.40200000      4.00600000
O     -1.24300000      6.84800000    -10.34600000
H     -1.85300000      6.46200000     -9.71800000
H     -1.30800000      7.79100000    -10.19400000
O      9.98500000    -14.31400000     -1.34500000
H     10.68700000    -13.88800000     -0.85400000
H     10.17500000    -14.11200000     -2.26100000
O      9.57100000    -14.76200000      1.62300000
H      9.98500000    -14.16300000      2.24500000
H     10.04200000    -15.58800000      1.73600000
O    -15.30900000      8.62600000     -2.93700000
H    -15.88400000      8.11800000     -3.50900000
H    -15.00300000      7.99500000     -2.28400000
O     -2.22700000     -0.62400000    -16.48900000
H     -1.62300000     -0.03200000    -16.93800000
H     -1.74400000     -0.92000000    -15.71700000
O     -8.93800000    -10.45600000      7.28400000
H     -8.87300000     -9.70600000      6.69200000
H     -8.64700000    -10.11800000      8.13100000
O      1.95200000    -17.05400000      1.60300000
H      1.69300000    -17.70200000      0.94900000
H      2.89400000    -16.94600000      1.47200000
O     -8.87000000    -15.57900000     -0.24500000
H     -9.13900000    -14.74400000      0.13700000
H     -7.92400000    -15.49500000     -0.36600000
O     -9.45600000      9.11800000      3.71900000
H     -9.36700000      8.68500000      4.56800000
H     -9.09800000      8.49000000      3.09100000
O     -6.72800000     12.45400000     -0.84700000
H     -5.97200000     12.48000000     -0.26100000
H     -7.25000000     13.21700000     -0.59900000
O    -12.45300000     -8.02300000      3.81400000
H    -12.28300000     -8.88100000      4.20400000
H    -12.38700000     -8.17200000      2.87100000
O      8.51700000     -7.87800000    -12.47100000
H      7.71000000     -7.84300000    -12.98500000
H      8.99000000     -8.63400000    -12.81900000
O     -5.48100000      7.79900000     12.16800000
H     -5.95900000      7.85000000     12.99600000
H     -5.43100000      6.86200000     11.97700000
O     -8.77800000     11.59100000      2.01300000
H     -8.64000000     10.64600000      1.95100000
H     -8.23500000     11.86400000      2.75300000
O      1.12800000     17.07000000     -1.54100000
H      2.00500000     17.28000000     -1.86300000
H      0.87700000     16.28300000     -2.02500000
O     12.91200000     11.16300000     -7.49400000
H     12.57300000     11.98400000     -7.84900000
H     12.17800000     10.55200000     -7.56200000
O     -7.59800000      8.36800000     -9.94800000
H     -7.59900000      7.63400000     -9.33200000
H     -6.68400000      8.44900000    -10.22000000
O     13.14500000      6.17300000      8.13100000
H     12.69700000      6.95100000      8.46300000
H     12.47500000      5.70300000      7.63600000
O     16.41300000      2.27000000      5.36400000
H     17.04200000      2.29200000      4.64400000
H     15.95800000      3.11100000      5.31100000
O     -8.65000000      5.87700000     -5.35400000
H     -8.52200000      4.97100000     -5.07200000
H     -8.59600000      6.38900000     -4.54800000
O      1.23100000     10.75700000      7.98700000
H      0.81500000     10.79200000      8.84900000
H      1.82100000     10.00600000      8.03600000
O      2.19400000      0.03700000     -8.67700000
H      2.19600000      0.88700000     -9.11700000
H      3.07400000     -0.04500000     -8.31000000
O      2.96600000    -11.01000000      0.93600000
H      3.04400000    -11.72500000      1.56800000
H      3.82300000    -10.58500000      0.94800000
O     -3.01300000      2.67400000    -16.57600000
H     -2.37500000      2.34000000    -15.94600000
H     -2.51900000      2.77400000    -17.38900000
O      3.72800000      2.44900000     -9.30100000
H      4.54200000      2.83300000     -9.62700000
H      3.04200000      2.86800000     -9.82000000
O     -0.07600000      7.76200000      7.83200000
H      0.04400000      7.26400000      8.64000000
H      0.65400000      7.49400000      7.27400000
O      5.78700000     13.04900000     10.39500000
H      6.26800000     12.73000000      9.63200000
H      5.80100000     12.31600000     11.01000000
O      4.59500000     16.51500000     -4.69600000
H      3.82200000     17.07800000     -4.65600000
H      5.23900000     16.95300000     -4.14100000
O     -2.65000000    -15.29400000     -6.79900000
H     -2.95600000    -15.37600000     -5.89600000
H     -3.04200000    -16.03800000     -7.25400000
O      3.10000000     -4.71500000     -4.67300000
H      2.90600000     -5.15700000     -3.84700000
H      2.47100000     -3.99500000     -4.71300000
O    -13.38100000     -5.16600000      3.25200000
H    -13.27700000     -6.11500000      3.18100000
H    -13.61900000     -5.02000000      4.16800000
O     -8.70300000     15.58700000     -4.24400000
H     -8.06200000     14.88400000     -4.13800000
H     -8.19900000     16.32000000     -4.59600000
O     -7.61800000     -1.87900000    -10.17900000
H     -8.26100000     -1.34000000    -10.64000000
H     -7.53400000     -1.46900000     -9.31900000
O    -15.50600000     -4.07800000     -0.60100000
H    -14.57500000     -4.26500000     -0.48600000
H    -15.63700000     -4.08300000     -1.54900000
O     -0.92400000     -5.54700000      4.33500000
H     -1.70400000     -6.00500000      4.02100000
H     -1.25100000     -4.70200000      4.64300000
O     -1.84000000      4.53100000     -4.68400000
H     -1.48700000      3.74000000     -5.09100000
H     -2.38700000      4.20800000     -3.96800000
O      1.36300000      8.74500000     -1.80500000
H      1.78600000      8.93000000     -0.96600000
H      2.08300000      8.71800000     -2.43500000
O     -0.05900000     -1.73300000      5.03200000
H      0.12700000     -2.33400000      4.31200000
H     -0.53200000     -2.26500000      5.67200000
O     -9.41300000      3.65800000     -9.92800000
H     -9.82300000      4.40500000     -9.49300000
H     -8.48300000      3.88400000     -9.96700000
O      0.14600000      6.12800000     10.02600000
H     -0.23900000      5.31900000      9.69100000
H     -0.26700000      6.25300000     10.88100000
O    -11.91900000     -7.06800000     -0.98600000
H    -12.36600000     -7.83800000     -0.63500000
H    -11.60800000     -7.34500000     -1.84800000
O     10.70300000     -0.96300000    -12.53800000
H     11.41800000     -1.56300000    -12.32700000
H     10.98500000     -0.12000000    -12.18500000
O      6.59600000      0.68600000    -13.24300000
H      6.24900000      0.57100000    -12.35900000
H      7.10600000     -0.10800000    -13.40600000
O      5.84700000     -3.47800000    -11.49300000
H      6.67900000     -3.00600000    -11.51200000
H      5.38700000     -3.18300000    -12.27900000
O      1.85600000      3.38300000     -7.00500000
H      2.58300000      2.84100000     -7.31300000
H      1.22100000      3.36200000     -7.72100000
O     -6.28300000    -14.71700000     -0.38000000
H     -5.46200000    -15.06500000     -0.03400000
H     -6.21200000    -13.77000000     -0.26000000
O    -16.18400000     -6.36600000     -5.34800000
H    -15.29500000     -6.54500000     -5.65400000
H    -16.70000000     -7.10600000     -5.66600000
O      5.93000000     15.42800000      2.68400000
H      5.97700000     14.54300000      2.32100000
H      6.45900000     15.95900000      2.08800000
O      1.58400000     -9.78900000    -14.08800000
H      2.40200000    -10.24700000    -13.89400000
H      1.66800000     -9.52900000    -15.00500000
O     -9.64100000      6.63300000     11.92500000
H    -10.42500000      6.72700000     12.46500000
H     -9.21800000      7.49000000     11.96600000
O      7.90400000      0.71900000     -1.33300000
H      7.25100000      0.35200000     -1.92800000
H      7.39300000      1.21200000     -0.69100000
O      8.76800000    -10.46800000      2.90000000
H      8.60900000    -11.31900000      3.30900000
H      8.68500000    -10.63500000      1.96100000
O      0.09800000     -6.80100000     17.14200000
H     -0.11200000     -6.00500000     16.65400000
H     -0.66400000     -6.94600000     17.70300000
O      1.58700000      8.78300000    -10.12000000
H      0.65700000      8.93400000     -9.94900000
H      1.86000000      8.17300000     -9.43500000
O    -12.71300000     -1.78400000      5.02200000
H    -13.35300000     -1.33100000      4.47300000
H    -11.90800000     -1.27800000      4.91700000
O     -5.11900000      2.57900000     13.52200000
H     -5.98000000      2.87800000     13.81400000
H     -5.30400000      2.02100000     12.76600000
O     -1.39400000      8.79100000     14.72500000
H     -2.00500000      9.52700000     14.69000000
H     -0.54900000      9.19200000     14.92900000
O     -9.05000000      9.69000000     -5.77500000
H     -8.50800000      9.29700000     -5.09100000
H     -8.42400000     10.00500000     -6.42600000
O     -7.70100000     -3.14900000    -14.69600000
H     -7.85500000     -3.60200000    -13.86700000
H     -7.15400000     -2.39900000    -14.46100000
O     -1.69500000     15.17600000     -6.49300000
H     -1.67300000     14.80900000     -7.37700000
H     -2.54500000     15.61300000     -6.43700000
O      6.51200000     -1.82200000      0.35100000
H      7.40600000     -1.55400000      0.13900000
H      6.14500000     -2.11400000     -0.48300000
O      8.53800000     -4.13700000      4.12600000
H      9.13500000     -4.23100000      3.38300000
H      9.10500000     -4.17700000      4.89600000
O     11.58900000     -0.37200000     -2.73900000
H     11.81900000      0.39900000     -3.25900000
H     11.56500000     -0.05400000     -1.83700000
O      8.71900000     14.28100000     -3.23600000
H      9.11800000     14.54100000     -2.40600000
H      7.77700000     14.30700000     -3.06800000
O     -1.64800000     15.98100000      3.71900000
H     -2.47800000     15.52000000      3.59900000
H     -1.24500000     15.55600000      4.47600000
O     -7.50900000    -14.30000000      2.84800000
H     -7.72300000    -14.39700000      1.92000000
H     -7.40300000    -15.19700000      3.16500000
O     -2.43900000     -7.18700000     14.86700000
H     -1.96000000     -7.94700000     15.19700000
H     -2.48200000     -7.32200000     13.92000000
O      6.85900000     11.07700000     -0.53500000
H      6.52000000     10.18600000     -0.63000000
H      6.27600000     11.48800000      0.10300000
O     -3.97600000     14.49800000      3.75400000
H     -4.36500000     13.75500000      4.21600000
H     -4.11100000     14.30100000      2.82700000
O     -5.89100000      3.63400000      1.30300000
H     -6.68300000      3.48000000      1.81900000
H     -6.12000000      4.36000000      0.72300000
O    -11.10600000      2.96100000      4.71600000
H    -11.34100000      2.88900000      3.79100000
H    -11.29500000      3.87200000      4.94000000
O      4.87500000      8.06100000    -14.53800000
H      5.35400000      8.68000000    -13.98700000
H      4.04500000      7.92600000    -14.08100000
O      4.09200000     -6.16000000      0.34600000
H      3.33800000     -6.49600000      0.83100000
H      4.46100000     -5.48500000      0.91400000
O     -0.85700000     -1.62300000    -14.49600000
H     -1.11300000     -2.54500000    -14.47400000
H     -0.04500000     -1.58700000    -13.99200000
O      5.79100000      6.30200000      5.28800000
H      5.52800000      5.39000000      5.16000000
H      6.67800000      6.34700000      4.93200000
O      6.64800000    -13.62800000     -3.94700000
H      5.70400000    -13.70600000     -3.80400000
H      7.00500000    -13.41900000     -3.08300000
O     10.96400000     -6.88500000      9.10600000
H     10.20200000     -6.30700000      9.14600000
H     10.79200000     -7.55400000      9.76800000
O     -4.83200000     -1.00400000    -17.10600000
H     -3.89800000     -0.82700000    -16.98800000
H     -4.88200000     -1.48500000    -17.93200000
O      3.92800000     -2.75000000    -13.49000000
H      2.98900000     -2.87100000    -13.34700000
H      4.06500000     -1.80700000    -13.39700000
O    -16.07900000      3.25900000     -4.85500000
H    -16.23000000      2.56900000     -5.50100000
H    -15.45800000      3.85200000     -5.27800000
O     -8.99900000     -0.94900000     -4.30300000
H     -8.88400000     -0.03900000     -4.03000000
H     -9.93900000     -1.03400000     -4.46300000
O      4.84000000      7.45700000    -10.30300000
H      4.18300000      7.24800000     -9.63800000
H      5.57700000      7.81400000     -9.80800000
O      1.29700000    -15.03900000     -4.17600000
H      0.54500000    -15.52500000     -3.83700000
H      1.17700000    -14.14900000     -3.84300000
O     -6.22400000      0.43100000     11.63300000
H     -5.30300000      0.53900000     11.39400000
H     -6.25600000     -0.40900000     12.09000000
O      4.42300000     13.08600000     -9.38500000
H      3.72300000     13.17800000     -8.73900000
H      5.22400000     13.29100000     -8.90200000
O    -13.75800000      2.24700000      4.71100000
H    -13.99000000      2.30700000      3.78400000
H    -12.80700000      2.35500000      4.72600000
O     -7.47100000     -8.10400000      3.04300000
H     -7.07900000     -7.47100000      2.44100000
H     -6.75700000     -8.70400000      3.25800000
O     -3.55600000     -4.29100000      0.92700000
H     -3.04600000     -4.46600000      1.71800000
H     -3.69500000     -3.34400000      0.93700000
O     -7.18500000    -10.05100000     14.08300000
H     -7.17600000     -9.55500000     13.26400000
H     -6.83200000     -9.44400000     14.73400000
O      4.52300000     -6.30900000    -12.01900000
H      4.59500000     -6.29900000    -12.97400000
H      5.30900000     -5.85600000    -11.71500000
O    -11.43200000     10.88200000      9.54400000
H    -10.48400000     10.99000000      9.62000000
H    -11.78600000     11.32200000     10.31700000
O    -11.28200000     -1.17800000      8.73900000
H    -10.69700000     -1.59000000      9.37400000
H    -10.75900000     -0.47400000      8.35300000
O      9.24400000     -4.65200000     -8.04300000
H      8.33000000     -4.43400000     -7.86200000
H      9.23300000     -5.58900000     -8.23800000
O     16.48400000      1.23300000      7.92300000
H     16.70100000      1.91300000      8.56000000
H     16.37100000      1.70500000      7.09800000
O     12.16300000      8.41000000      5.56800000
H     13.05300000      8.15700000      5.81100000
H     11.71700000      7.58200000      5.39400000
O     -0.10900000      3.68100000     13.40700000
H      0.42600000      3.48700000     12.63700000
H     -1.00600000      3.71400000     13.07200000
O     11.39800000     -8.54900000    -11.96800000
H     10.95400000     -8.28900000    -11.16000000
H     10.70400000     -8.92200000    -12.51200000
O     -6.06700000      3.36800000      9.30700000
H     -5.46100000      2.63100000      9.23300000
H     -6.87600000      3.05500000      8.90100000
O     -2.08400000      1.34400000     -8.39700000
H     -2.53400000      0.51500000     -8.23400000
H     -1.16400000      1.10200000     -8.49800000
O     -7.40500000     -2.56500000      0.20300000
H     -8.19500000     -2.09500000     -0.06500000
H     -7.37000000     -2.45100000      1.15300000
O      8.66100000      7.15600000     12.84000000
H      8.69600000      6.23700000     12.57600000
H      8.53100000      7.12800000     13.78800000
O    -10.67000000     13.27200000      0.80600000
H    -10.13700000     12.57600000      1.18900000
H    -10.31100000     14.07900000      1.17400000
O    -13.14600000      2.45600000      7.26000000
H    -13.02200000      3.38400000      7.46100000
H    -13.38800000      2.44200000      6.33400000
O      9.43600000     -1.76600000     -1.02700000
H      9.27100000     -2.09900000     -1.90900000
H      9.58000000     -0.82800000     -1.14800000
O    -11.04000000     -7.84600000     12.14100000
H    -10.46200000     -7.26600000     11.64600000
H    -11.47400000     -8.37900000     11.47500000
O      4.54800000     -8.50600000     11.71000000
H      5.31300000     -8.25000000     12.22500000
H      4.89600000     -8.68000000     10.83500000
O     -4.16400000      6.96800000     -1.27300000
H     -4.34500000      7.49300000     -2.05300000
H     -4.97800000      6.49200000     -1.11000000
O     -7.40600000      2.60400000    -15.96900000
H     -6.94800000      2.31600000    -15.18000000
H     -7.66000000      3.50800000    -15.78200000
O     10.74700000      7.72800000     -6.51900000
H     11.54800000      7.21500000     -6.41400000
H     10.21500000      7.50100000     -5.75600000
O      4.46200000     -9.72500000      4.89300000
H      5.14400000     -9.76700000      4.22300000
H      4.00500000    -10.56300000      4.82200000
O     10.85200000    -13.54700000      3.50100000
H     10.36600000    -13.42100000      4.31500000
H     11.69700000    -13.90100000      3.77800000
O     -2.14700000      0.40100000     17.44300000
H     -1.71200000     -0.44500000     17.55100000
H     -2.95400000      0.32200000     17.95200000
O     -5.11800000     10.87000000     12.59600000
H     -6.05000000     10.80200000     12.80000000
H     -4.92800000     10.08700000     12.08000000
O      2.52400000     11.79800000     -0.47700000
H      2.45700000     10.91600000     -0.11000000
H      2.65900000     12.36400000      0.28300000
O     -8.46300000     -8.36300000      5.45800000
H     -8.19900000     -8.68600000      4.59600000
H     -9.19300000     -7.77100000      5.27900000
O     -4.43200000     -3.51200000     -8.46700000
H     -3.94300000     -2.94600000     -9.06400000
H     -4.72200000     -4.24200000     -9.01300000
O     -3.90900000    -10.00200000      0.64700000
H     -3.62900000     -9.38700000     -0.03100000
H     -4.43100000    -10.65300000      0.17900000
O     -8.32000000      3.89800000      5.40700000
H     -8.75700000      4.27900000      6.16900000
H     -9.03400000      3.66400000      4.81400000
O      2.73600000     -5.50400000     -1.95700000
H      2.08400000     -4.99900000     -1.47200000
H      3.43600000     -5.66300000     -1.32500000
O     -5.90200000     11.42300000      6.93500000
H     -5.11100000     10.90900000      7.10400000
H     -6.07900000     11.29100000      6.00400000
O    -14.34500000      2.15100000     -1.06400000
H    -13.46100000      1.78500000     -1.04200000
H    -14.91500000      1.39300000     -1.19500000
O     -4.82800000      2.60000000     -9.16200000
H     -4.44100000      2.03800000     -9.83300000
H     -4.10600000      2.79200000     -8.56400000
O    -11.42100000      2.00800000    -10.00900000
H    -12.05700000      2.26000000     -9.34000000
H    -10.65300000      2.54900000     -9.82600000
O     -0.66700000     -8.14200000      5.87700000
H     -1.17200000     -8.62400000      5.22100000
H     -0.94200000     -7.23200000      5.76900000
O      1.92800000     -2.90400000     12.08200000
H      2.68500000     -2.34600000     12.26000000
H      2.23300000     -3.79100000     12.27300000
O     -4.17500000     14.19000000      1.02800000
H     -4.69600000     14.84600000      0.56400000
H     -3.32100000     14.21500000      0.59700000
O      9.42700000     -5.78300000     11.86100000
H      8.81000000     -5.19700000     12.29900000
H     10.20500000     -5.77100000     12.41800000
O    -11.91400000     -3.10100000      1.82800000
H    -12.32800000     -3.58000000      2.54600000
H    -12.39300000     -2.27300000      1.78700000
O     12.84100000      0.38700000     12.04900000
H     13.03100000      0.54900000     11.12500000
H     12.55300000     -0.52500000     12.07800000
O     -0.00200000     17.68600000      0.90800000
H     -0.83700000     17.87800000      0.48200000
H      0.59400000     17.48600000      0.18600000
O     15.59000000     -0.37900000      4.26200000
H     15.82100000     -0.24700000      3.34200000
H     15.55700000      0.50500000      4.62900000
O     -5.77300000      0.20900000     15.93600000
H     -5.18800000      0.16200000     15.18000000
H     -5.25500000     -0.13700000     16.66300000
O      3.75600000      8.65200000     -3.06000000
H      3.57700000      9.54600000     -3.35300000
H      3.96500000      8.17400000     -3.86200000
O      5.58300000    -16.90100000     -1.72500000
H      6.47200000    -16.61900000     -1.94300000
H      5.13700000    -16.95900000     -2.57000000
O    -14.78400000      5.24200000     -6.36100000
H    -15.00000000      5.37600000     -7.28400000
H    -13.99100000      5.75900000     -6.22300000
O      4.44900000      8.57200000      5.67600000
H      5.15000000      7.93600000      5.53500000
H      4.15500000      8.41000000      6.57200000
O      6.32800000      4.42500000     10.05200000
H      5.41600000      4.71000000     10.11200000
H      6.62500000      4.38000000     10.96100000
O      0.60500000     -3.61500000    -10.27100000
H      0.10300000     -3.72100000     -9.46300000
H      1.12100000     -4.41800000    -10.34000000
O     -4.03400000     -4.41900000     -3.61500000
H     -4.39700000     -3.67700000     -4.09800000
H     -4.52900000     -5.17500000     -3.92900000
O      0.93900000    -12.25900000     -9.68100000
H      1.50400000    -12.90600000    -10.10400000
H      1.33000000    -12.13000000     -8.81700000
O      3.09500000      9.99100000     -8.05400000
H      3.07900000     10.90300000     -7.76400000
H      2.81600000     10.02500000     -8.96900000
O      4.25000000     -9.83000000      7.61600000
H      3.29400000     -9.77600000      7.61100000
H      4.50000000     -9.72400000      6.69800000
O      5.38100000      1.09800000     17.66500000
H      5.56500000      1.48600000     16.81000000
H      5.18300000      1.84500000     18.23000000
O     -4.01400000     16.85300000     -4.71100000
H     -4.06400000     17.20500000     -5.60000000
H     -4.72200000     16.21000000     -4.66800000
O      3.33400000      5.46300000     15.56400000
H      3.05600000      4.55600000     15.68800000
H      2.57900000      5.89200000     15.16100000
O     -2.29400000     -9.25300000      4.12200000
H     -2.45600000     -9.91800000      4.79100000
H     -1.48600000     -9.53500000      3.69400000
O      0.23200000      9.92400000    -14.03200000
H     -0.11900000      9.39700000    -14.75000000
H      1.17500000      9.95400000    -14.19600000
O     12.68600000      3.32600000     -1.01800000
H     11.93700000      3.21700000     -1.60400000
H     13.33200000      2.69500000     -1.33500000
O     -8.14400000      5.92700000      9.03200000
H     -7.27600000      5.55200000      9.18100000
H     -8.64800000      5.68100000      9.80800000
O    -10.72800000     -4.67800000     -8.46200000
H    -11.52800000     -4.25300000     -8.77000000
H    -11.01300000     -5.54200000     -8.16700000
O     -7.74900000     -8.61900000    -11.03200000
H     -6.96400000     -8.96600000    -10.60900000
H     -7.98800000     -7.85700000    -10.50600000
O     15.34400000      3.19400000     -1.94900000
H     15.04700000      4.10300000     -1.98900000
H     15.47800000      2.94500000     -2.86400000
O     -7.19400000      2.26400000     16.88200000
H     -6.61900000      1.55000000     16.60500000
H     -6.99900000      2.38100000     17.81100000
O      9.31800000    -12.86500000      5.60900000
H      9.97700000    -12.69400000      6.28200000
H      8.56600000    -13.21000000      6.09200000
O     -8.34200000     10.24600000      7.42700000
H     -8.55400000     10.14700000      8.35500000
H     -7.55200000     10.78600000      7.41800000
O     10.97600000     -3.94600000     -6.09100000
H     10.31600000     -4.60100000     -6.32000000
H     11.51000000     -4.37000000     -5.41900000
O     -1.74400000      6.07100000      0.89600000
H     -2.18900000      6.17200000      0.05400000
H     -0.82400000      5.93900000      0.66700000
O     -2.44000000      9.74600000    -12.26700000
H     -1.98000000      9.52100000    -13.07600000
H     -2.19800000     10.65700000    -12.09900000
O      1.66500000      6.41700000      5.73200000
H      2.31000000      6.23200000      6.41400000
H      1.79700000      5.72600000      5.08300000
O     10.48500000      0.89100000     -0.46200000
H     10.51100000      1.77200000     -0.08900000
H      9.57500000      0.77300000     -0.73400000
O     10.27400000      5.11000000     -7.20100000
H      9.31900000      5.17600000     -7.18400000
H     10.53800000      5.66000000     -7.93800000
O     14.44300000      1.30400000     -9.02000000
H     13.49400000      1.18800000     -9.06400000
H     14.77800000      0.83500000     -9.78400000
O     -0.61700000     -7.45900000      9.26700000
H      0.05200000     -7.28800000      8.60400000
H     -1.26000000     -6.76000000      9.14500000
O     -8.14000000     -3.32000000      5.76700000
H     -8.54600000     -3.58900000      4.94300000
H     -8.87000000     -3.01400000      6.30500000
O    -15.45200000     -1.94800000      8.90900000
H    -16.28100000     -1.56400000      8.62500000
H    -14.88900000     -1.19600000      9.09100000
O      8.77100000     10.03300000      3.19100000
H      9.55600000     10.32100000      2.72600000
H      9.05800000      9.91400000      4.09600000
O     14.24100000     -7.87300000      3.86600000
H     14.44500000     -7.08400000      4.36800000
H     13.61300000     -8.34800000      4.41100000
O     -9.09600000      7.81400000      6.16200000
H     -9.33900000      7.30500000      6.93500000
H     -8.80700000      8.65700000      6.51100000
O     15.08300000      4.35200000      7.58600000
H     14.38000000      4.82300000      8.03400000
H     14.84700000      4.39500000      6.66000000
O     -5.46800000      5.24700000     11.27300000
H     -5.38900000      4.71200000     10.48400000
H     -6.28900000      4.96300000     11.67500000
O      0.66000000     10.77000000     10.76600000
H      1.09900000      9.92100000     10.80800000
H      0.57700000     11.04200000     11.68100000
O     -6.11700000      1.46000000     -6.94400000
H     -5.45100000      1.47900000     -6.25800000
H     -5.64900000      1.71500000     -7.74000000
O      3.10400000     12.81200000     11.04600000
H      3.24200000     12.09000000     11.65900000
H      3.97600000     13.00600000     10.70400000
O     -1.77200000     -8.71200000    -10.82000000
H     -2.67100000     -8.43600000    -10.64200000
H     -1.75800000     -9.64100000    -10.59300000
O      6.90400000      0.39900000    -16.42000000
H      6.58800000      0.47700000    -17.32000000
H      6.68900000     -0.49900000    -16.16700000
O     -9.55700000     -8.80200000      1.23600000
H     -9.08100000     -8.75900000      2.06500000
H     -9.67900000     -7.88800000      0.98200000
O     -7.97900000     14.71500000     -0.38700000
H     -8.52400000     15.29900000      0.13900000
H     -8.54400000     14.45000000     -1.11300000
O     -8.80500000      2.01500000    -12.22000000
H     -8.89500000      2.79600000    -11.67300000
H     -9.18800000      1.31100000    -11.69700000
O      6.00600000      8.63500000     -1.36900000
H      5.27800000      8.53200000     -1.98200000
H      6.45400000      7.78900000     -1.38400000
O    -12.06400000      1.01700000     -1.75000000
H    -11.94000000      0.07000000     -1.82000000
H    -11.19100000      1.35900000     -1.55600000
O      3.86000000     -3.61100000      2.51100000
H      3.97000000     -4.38600000      3.06200000
H      2.92000000     -3.43200000      2.53400000
O     -3.62400000     -3.17600000     12.03600000
H     -3.81000000     -2.56800000     11.32100000
H     -4.20000000     -3.92300000     11.87200000
O      0.23600000     -1.66500000      8.06700000
H      1.05000000     -1.22500000      7.82300000
H      0.49500000     -2.28800000      8.74500000
O    -12.17400000      3.49200000     11.18300000
H    -12.43500000      4.36400000     11.47900000
H    -12.89400000      3.20500000     10.62100000
O     -6.24800000     -8.64600000     11.53500000
H     -5.46200000     -9.06100000     11.18000000
H     -5.93200000     -7.83400000     11.93200000
O    -16.53600000      0.85300000      0.82400000
H    -17.10600000      1.45100000      0.34000000
H    -16.98700000      0.00900000      0.78600000
O    -14.12800000      9.11800000     -8.18600000
H    -13.52500000      8.44400000     -7.87100000
H    -14.50300000      8.74900000     -8.98500000
O     -7.85200000     -9.72600000      9.82300000
H     -7.72500000     -9.02400000     10.46100000
H     -6.96500000    -10.01000000      9.60100000
O      0.27800000      1.11000000    -13.33000000
H      1.02600000      1.47300000    -13.80500000
H      0.64100000      0.37200000    -12.84000000
O      5.54700000      2.76600000     -2.41600000
H      4.91800000      3.45200000     -2.19200000
H      5.03700000      1.95700000     -2.39200000
O      6.90200000     -5.35400000      7.54700000
H      6.74600000     -5.80500000      6.71800000
H      6.03000000     -5.24300000      7.92700000
O     11.35400000      7.56600000    -10.90800000
H     11.75900000      7.19600000    -11.69300000
H     10.42200000      7.61200000    -11.11900000
O     11.82400000      4.34500000      6.62300000
H     12.02400000      3.72300000      7.32200000
H     12.37500000      4.06800000      5.89100000
O     -5.03500000    -13.51200000      5.94100000
H     -5.90200000    -13.24300000      6.24400000
H     -4.50400000    -13.54800000      6.73600000
O      0.12200000      2.00100000    -10.18200000
H      0.72600000      2.15700000    -10.90800000
H     -0.44700000      2.77100000    -10.17300000
O      7.78700000      3.34400000    -13.95300000
H      7.13800000      3.96100000    -14.29300000
H      7.26800000      2.63800000    -13.56800000
O      0.55600000     -4.13400000    -13.02600000
H      0.43200000     -3.90100000    -12.10600000
H      0.39100000     -5.07600000    -13.05900000
O     -1.02300000     -5.08500000     11.75000000
H     -1.09500000     -4.69800000     12.62200000
H     -1.92300000     -5.30800000     11.51200000
O      5.48800000    -14.50400000     -0.15000000
H      4.84000000    -14.89500000      0.43600000
H      6.14800000    -15.18700000     -0.26600000
O      1.72900000     -5.76700000     14.02100000
H      0.84200000     -5.43100000     14.14300000
H      1.63300000     -6.71800000     14.06400000
O      8.83400000      0.17800000     -4.40200000
H      9.25700000     -0.31900000     -3.70100000
H      7.91100000     -0.06900000     -4.34600000
O    -11.87000000      4.72800000     -0.36900000
H    -11.09100000      5.28400000     -0.37100000
H    -12.60300000      5.34200000     -0.32400000
O     -2.43600000    -11.09600000     -3.61600000
H     -1.75800000    -10.42700000     -3.51900000
H     -2.09600000    -11.68500000     -4.29000000
O     12.30700000     -7.22700000      6.34300000
H     11.84800000     -7.02900000      7.16000000
H     13.22000000     -7.00100000      6.52100000
O      2.56300000     -3.80300000      7.30200000
H      2.40300000     -4.20900000      6.45000000
H      2.40500000     -4.50400000      7.93500000
O     -6.27000000     16.60600000      3.48800000
H     -5.91800000     16.54900000      2.59900000
H     -5.77700000     15.95200000      3.98300000
O      0.73600000    -10.47100000     11.70200000
H      0.77800000     -9.52800000     11.86400000
H      1.38900000    -10.84500000     12.29300000
O     -8.62900000      1.29600000     10.51500000
H     -8.37600000      1.19400000      9.59800000
H     -7.80100000      1.41200000     10.98100000
O     -8.26700000      3.00100000     -6.12600000
H     -7.58000000      2.65300000     -6.69600000
H     -9.07400000      2.60400000     -6.45400000
O      8.04300000     -8.54300000      7.93000000
H      7.96200000     -8.75800000      7.00000000
H      7.94600000     -7.59200000      7.96500000
O    -10.34200000     -9.91700000    -11.59900000
H    -10.31700000    -10.81100000    -11.25700000
H     -9.72100000     -9.43500000    -11.05300000
O      6.73000000    -11.92900000     -9.41100000
H      6.76200000    -12.87300000     -9.26000000
H      6.75400000    -11.83700000    -10.36300000
O     -8.90800000    -12.68400000     -7.97800000
H     -9.66900000    -12.71100000     -8.55700000
H     -8.83000000    -11.76400000     -7.72700000
O     -7.64100000     -6.52300000    -14.66000000
H     -7.33400000     -6.38300000    -13.76400000
H     -8.58900000     -6.62400000    -14.57500000
O      4.86300000     10.94900000      4.83700000
H      4.59700000     10.13500000      5.26600000
H      4.22300000     11.59600000      5.13300000
O     -6.84900000      4.58400000     -9.68100000
H     -6.54800000      5.43200000     -9.35600000
H     -6.25200000      3.95000000     -9.28400000
O    -11.47400000      9.50100000     -3.95900000
H    -10.68700000      9.28300000     -4.45900000
H    -12.03200000      9.96700000     -4.58200000
O      7.38100000      5.21600000     -5.38900000
H      6.70000000      5.85100000     -5.16600000
H      7.23400000      5.02200000     -6.31500000
O      0.70100000    -12.00400000     -3.68200000
H      0.43400000    -11.10500000     -3.87500000
H      0.38000000    -12.16400000     -2.79500000
O     -0.17500000     -9.49400000     -2.51300000
H      0.61100000     -9.64600000     -1.98700000
H     -0.21800000     -8.54200000     -2.60800000
O      0.01100000     -3.98600000     -7.35100000
H      0.86700000     -4.38000000     -7.52400000
H     -0.03800000     -3.93200000     -6.39600000
O      8.72600000     -8.88100000     -0.50000000
H      8.90900000     -8.00200000     -0.16700000
H      8.67400000     -8.77100000     -1.44900000
O     -7.55000000      8.21800000     -3.89000000
H     -7.62300000      8.32800000     -2.94200000
H     -6.61800000      8.33100000     -4.07400000
O     -8.14500000      0.36700000     -0.61400000
H     -8.78200000     -0.29200000     -0.33700000
H     -8.62500000      0.92000000     -1.23100000
O      1.25900000     -8.13300000    -11.68200000
H      2.07800000     -7.96100000    -11.21700000
H      1.52700000     -8.58400000    -12.48200000
O      3.42500000     -8.98700000     14.54100000
H      3.43600000     -9.04900000     13.58600000
H      4.16900000     -8.42400000     14.75200000
O    -12.00200000     -0.66200000    -12.53900000
H    -11.78300000     -0.33900000    -13.41300000
H    -12.69000000     -0.07300000    -12.23100000
O     -0.76700000     -5.08400000     14.73500000
H     -1.50200000     -5.69000000     14.63400000
H     -1.08800000     -4.25600000     14.37800000
O      9.88100000     12.37500000     -6.00200000
H      9.51800000     12.03600000     -6.82000000
H     10.43400000     13.10800000     -6.27100000
O     -4.90500000     12.66400000     -6.38500000
H     -5.46000000     13.30800000     -6.82500000
H     -4.60100000     13.11000000     -5.59500000
O      0.62600000      5.63700000     -2.75300000
H     -0.29800000      5.39600000     -2.68900000
H      0.77500000      6.21600000     -2.00500000
O     -4.37000000     -7.30000000     -3.54700000
H     -5.06400000     -7.60600000     -4.13000000
H     -3.55800000     -7.53700000     -3.99500000
O    -10.05800000     10.37000000     -1.30100000
H    -10.80100000     10.16700000     -1.86900000
H     -9.99200000     11.32500000     -1.32500000
O     -1.49000000     -3.12100000     13.44000000
H     -2.31000000     -2.82400000     13.04600000
H     -0.88900000     -2.38500000     13.32500000
O    -10.46400000    -11.28500000      9.98800000
H    -10.40000000    -11.55200000      9.07100000
H     -9.68000000    -10.75700000     10.13900000
O      7.76700000     12.25100000      8.60000000
H      7.88500000     12.56300000      7.70300000
H      8.03500000     12.98900000      9.14800000
O     10.89700000     -0.49300000      5.78500000
H     11.79800000     -0.17300000      5.74200000
H     10.77300000     -0.97000000      4.96400000
O     -3.95900000    -15.49600000      1.07900000
H     -3.87100000    -15.35000000      2.02100000
H     -4.02000000    -16.44700000      0.98800000
O      2.85200000    -12.51700000     13.20700000
H      3.26400000    -12.51100000     12.34300000
H      2.90800000    -13.42800000     13.49300000
O     -0.81400000     -1.86800000     17.22700000
H     -0.41500000     -2.06400000     16.37900000
H     -1.53600000     -2.49200000     17.30100000
O     -2.29500000     10.53000000      0.41800000
H     -1.55500000     10.91000000     -0.05500000
H     -1.92000000      9.78700000      0.89200000
O      8.71600000      4.83000000      5.47700000
H      9.44500000      5.44400000      5.38800000
H      9.11500000      4.03500000      5.83200000
O      3.89000000     15.06300000     -0.15300000
H      3.26400000     14.69300000      0.46800000
H      3.94500000     15.98900000      0.08500000
O     -4.93000000     -6.74100000      8.50400000
H     -5.79900000     -6.54000000      8.85100000
H     -5.08600000     -6.98600000      7.59200000
O      1.00100000    -14.69800000     10.68400000
H      0.56200000    -14.23600000     11.39800000
H      1.38500000    -14.00400000     10.14900000
O    -10.51800000     -6.65100000      5.17400000
H    -11.07500000     -7.35600000      4.84400000
H    -10.92500000     -6.39100000      6.00000000
O      0.58100000      5.83600000     14.67500000
H      0.21900000      4.98300000     14.43600000
H      0.49600000      5.87400000     15.62800000
O      3.16500000     -4.97300000    -16.90300000
H      3.78300000     -4.76100000    -17.60200000
H      2.31500000     -5.02200000    -17.34100000
O    -12.35700000      5.30000000      5.35900000
H    -12.97700000      5.45100000      4.64500000
H    -12.45800000      6.06100000      5.93000000
O     -6.04200000     11.62200000    -11.26400000
H     -5.67500000     12.20400000    -11.93000000
H     -6.98700000     11.66000000    -11.40800000
O     10.57000000      4.29200000     11.32600000
H     10.13300000      3.63200000     11.86400000
H     11.49800000      4.20300000     11.54500000
O      8.96200000     -3.86100000    -15.27100000
H      9.04600000     -4.24800000    -14.40000000
H      9.56400000     -3.11600000    -15.26200000
O     11.89400000     -4.17800000      2.38300000
H     11.19800000     -4.12300000      1.72800000
H     11.85400000     -5.08100000      2.70000000
O     -1.37100000      8.44300000      2.26500000
H     -1.37900000      8.24800000      3.20200000
H     -1.28800000      7.58700000      1.84400000
O      1.34200000      2.69200000     11.12800000
H      1.38900000      1.77800000     10.85000000
H      0.76600000      3.10900000     10.48600000
O      2.55400000     -9.43500000     -1.49600000
H      3.19600000     -9.61300000     -2.18400000
H      2.69200000    -10.13000000     -0.85300000
O     -4.20300000      4.91500000      3.64200000
H     -4.71400000      5.55400000      3.14400000
H     -3.33600000      4.93400000      3.23700000
O     14.62600000     -2.31700000      8.56900000
H     15.44900000     -1.89400000      8.32300000
H     14.79000000     -2.66900000      9.44400000
O      3.57400000     -2.55200000      0.00100000
H      3.80900000     -2.58600000      0.92800000
H      2.77600000     -3.07600000     -0.06400000
O     13.96900000      8.30300000     -4.63400000
H     14.36500000      7.45100000     -4.45100000
H     13.16300000      8.30800000     -4.11700000
O     -8.42200000      0.42200000      2.78200000
H     -8.54300000      0.07000000      1.90000000
H     -8.15200000      1.33000000      2.64200000
O     -4.50000000     -7.64600000    -10.93500000
H     -4.95600000     -8.26700000    -10.36800000
H     -4.44900000     -8.08800000    -11.78300000
O     -3.38000000      4.34500000    -11.22100000
H     -4.20600000      3.87100000    -11.12300000
H     -2.70700000      3.70600000    -10.98700000
O    -10.66100000      5.32400000    -12.16800000
H     -9.82600000      5.14700000    -12.60100000
H    -10.41600000      5.69100000    -11.31800000
O     10.73200000     10.88800000      1.70500000
H     10.13500000     11.07400000      0.98000000
H     11.53200000     11.36400000      1.48500000
O     11.53600000      8.12500000      2.09300000
H     11.45500000      7.87600000      3.01400000
H     10.93500000      8.86300000      1.99000000
O      2.04900000      3.35400000      8.20200000
H      1.66300000      3.41300000      7.32800000
H      2.65600000      4.09300000      8.24500000
O    -13.40000000     -4.53000000      9.30800000
H    -14.01200000     -5.04700000      9.83300000
H    -13.87200000     -3.71900000      9.11900000
O     -4.42700000    -11.99100000     -1.60400000
H     -3.87900000    -11.53400000     -2.24200000
H     -4.07900000    -12.88300000     -1.58500000
O     -6.07800000     -4.88200000    -16.17300000
H     -6.58700000     -5.53200000    -15.68900000
H     -6.57700000     -4.07000000    -16.08100000
O    -12.27200000      9.81800000      7.28900000
H    -12.06500000     10.31200000      6.49600000
H    -11.95000000     10.36700000      8.00400000
O     -4.60400000     11.47600000      0.60100000
H     -3.75900000     11.07700000      0.39200000
H     -4.37900000     12.31400000      1.00600000
O      4.98900000     -7.44600000     -4.04200000
H      5.43300000     -7.21400000     -3.22600000
H      4.54100000     -6.64200000     -4.30700000
O      4.66500000      0.72600000     -0.30100000
H      4.24400000     -0.07900000     -0.60300000
H      5.27800000      0.43700000      0.37400000
O      0.80800000    -15.05500000     -8.10900000
H      0.26200000    -14.31000000     -7.85700000
H      1.07200000    -14.86400000     -9.00900000
O     -2.42200000      5.10700000     17.31300000
H     -2.69300000      4.73600000     16.47300000
H     -2.72400000      6.01500000     17.28200000
O     -6.54100000      5.83600000     -1.24100000
H     -6.85200000      5.16900000     -1.85400000
H     -7.32700000      6.32600000     -1.00200000
O      5.83500000     12.42600000      2.53700000
H      6.70500000     12.34500000      2.92900000
H      5.24500000     12.03400000      3.18100000
O     -7.10800000     -5.01700000     -1.25400000
H     -7.28400000     -4.88700000     -2.18600000
H     -7.38100000     -4.19800000     -0.84200000
O      6.76200000    -11.83300000      6.77100000
H      6.18800000    -11.51900000      7.47100000
H      7.46200000    -11.18200000      6.72600000
O      5.74100000     -7.46900000     15.20500000
H      6.16900000     -7.81700000     15.98700000
H      6.33300000     -7.69700000     14.48800000
O     -5.04500000     14.73000000      9.79100000
H     -4.59700000     15.56000000      9.63100000
H     -4.50700000     14.07700000      9.34400000
O    -13.47600000     10.75000000      1.93800000
H    -13.05600000      9.89900000      2.05800000
H    -13.77300000     10.74500000      1.02800000
O     14.70400000      0.35700000     -1.98900000
H     13.87200000      0.03300000     -2.33500000
H     14.71100000      1.28700000     -2.21600000
O     10.37000000      6.56500000      4.23800000
H     10.69900000      5.75100000      3.85700000
H      9.47600000      6.64000000      3.90500000
O    -10.93800000      0.62500000     11.65700000
H    -10.08600000      0.69400000     11.22600000
H    -11.35900000      1.46800000     11.49000000
O    -15.16200000      5.74500000      3.41300000
H    -15.46600000      5.94400000      4.29800000
H    -15.28900000      4.80000000      3.32400000
O     -4.55700000     -2.35500000     -1.87500000
H     -4.04600000     -3.03000000     -2.32100000
H     -5.45200000     -2.69500000     -1.87300000
O      2.25100000    -13.16700000     -0.81400000
H      1.31100000    -12.98600000     -0.79300000
H      2.56200000    -12.91500000      0.05600000
O      2.15900000      1.94800000    -15.15200000
H      2.59200000      1.75800000    -15.98400000
H      1.45400000      2.55400000    -15.38200000
O     -5.78200000     -9.88900000     -9.89000000
H     -5.69600000    -10.77100000    -10.25300000
H     -5.36900000     -9.94400000     -9.02900000
O     -3.11800000    -12.48100000      1.53900000
H     -3.51800000    -11.63400000      1.34200000
H     -3.83900000    -13.01500000      1.87200000
O     -2.98500000     -8.51800000     -1.47000000
H     -3.39800000     -7.84400000     -2.00900000
H     -2.16500000     -8.71700000     -1.92200000
O     -7.84600000      2.26900000     14.20800000
H     -7.83200000      1.31900000     14.09500000
H     -7.86600000      2.39800000     15.15700000
O    -10.01200000     -1.51900000     -0.00200000
H    -10.48200000     -1.53200000     -0.83500000
H    -10.59500000     -1.97000000      0.60900000
O     -9.22900000     -4.07100000      2.29000000
H     -9.98700000     -3.69800000      1.84100000
H     -9.29900000     -5.01300000      2.13700000
O     10.06200000      2.17700000      3.94600000
H      9.39100000      2.65500000      3.45800000
H     10.20500000      1.37900000      3.43800000
O     -7.07700000     13.36100000     -8.62400000
H     -6.60200000     12.65800000     -9.06600000
H     -7.95200000     13.00200000     -8.47500000
O    -15.86000000      1.51900000     -7.04700000
H    -16.70400000      1.42200000     -7.48800000
H    -15.52000000      0.62700000     -6.98000000
O      3.19300000      4.21300000    -13.33800000
H      2.84400000      3.44300000    -13.78600000
H      3.03900000      4.93500000    -13.94800000
O    -11.08300000     10.05100000     -8.85800000
H    -11.11300000      9.57600000     -9.68900000
H    -11.09900000     10.97400000     -9.10800000
O      5.65400000     11.31500000     12.69600000
H      5.40600000     11.10800000     13.59700000
H      6.26700000     10.62200000     12.45100000
O    -12.90200000     -4.44700000     -0.40600000
H    -12.42300000     -5.26800000     -0.52200000
H    -12.52900000     -4.06300000      0.38800000
O      3.40200000    -13.60900000      2.34800000
H      2.83100000    -14.19400000      1.84900000
H      4.02800000    -14.19400000      2.77500000
O      8.77800000      0.04100000     15.37100000
H      8.87200000     -0.25000000     14.46400000
H      7.99200000     -0.40600000     15.68600000
O      7.82500000     -6.50800000      1.19200000
H      7.00400000     -6.02000000      1.12200000
H      8.49400000     -5.89800000      0.88100000
O     16.13500000     -8.18200000     -0.39700000
H     16.06200000     -7.32600000     -0.81800000
H     15.74600000     -8.05800000      0.46900000
O     12.56000000     -9.00800000     -1.00500000
H     12.06200000     -9.61300000     -1.55500000
H     13.41800000     -9.42100000     -0.91000000
O     -3.68700000     10.04400000      7.48400000
H     -3.58800000      9.46300000      6.73100000
H     -3.60700000      9.46700000      8.24400000
O     -0.63800000     -6.26300000    -11.35400000
H     -1.15300000     -7.02900000    -11.09900000
H      0.23300000     -6.61200000    -11.54000000
O      6.26000000     -4.36500000      1.24100000
H      6.39300000     -3.49400000      0.86600000
H      5.50400000     -4.26300000      1.81900000
O      0.75000000     -3.73200000      2.94000000
H      0.79600000     -4.17300000      3.78800000
H      0.29800000     -4.35500000      2.37100000
O     -1.48300000      7.95500000      5.18800000
H     -2.04700000      7.62100000      5.88500000
H     -0.59800000      7.71000000      5.45700000
O     11.43700000      4.16900000     -3.50300000
H     10.67200000      3.87700000     -3.99800000
H     11.33700000      5.11900000     -3.44500000
O     -1.78500000     -0.01000000    -11.62200000
H     -1.03200000      0.47200000    -11.28100000
H     -1.62800000     -0.06500000    -12.56500000
O     13.25300000     10.71200000     -1.57600000
H     13.04200000      9.82500000     -1.28300000
H     12.48800000     10.98500000     -2.08100000
O     -1.87000000     -6.69600000    -15.46200000
H     -1.82300000     -7.41500000    -14.83200000
H     -2.10000000     -7.11800000    -16.29000000
O      3.63000000      8.33900000     15.19400000
H      3.79900000      8.04500000     14.29900000
H      3.61200000      7.53400000     15.71100000
O     -0.36800000     11.74100000     -2.92300000
H     -0.49100000     10.80300000     -2.77800000
H     -0.34000000     12.11800000     -2.04400000
O      0.33800000      3.05200000      5.85200000
H     -0.36100000      3.45800000      5.33900000
H      0.73200000      2.41400000      5.25600000
