# Supplementary material for: Integrated Multiscale Multilevel Approach to Open Shell Molecular Systems
Source: J Chem Theory Comput. 2023 Feb 13;19(5):1446–56. doi: 10.1021/acs.jctc.2c00805 (PMC10018740; doi:10.1021/acs.jctc.2c00805)
Supplement: Supplementary file 2 — ct2c00805_si_002.zip [file ct2c00805_si_002.zip › structures/PROXYL/frame86.xyz]

2579

C      1.66300000     -0.78800000      0.34300000
H      1.57700000     -0.79700000      1.43000000
H      2.65100000     -0.99600000     -0.06700000
C      1.03400000      0.50300000     -0.11400000
C      1.34100000      1.63300000      0.82700000
H      1.05500000      1.51200000      1.87200000
H      0.92500000      2.49200000      0.30000000
H      2.41700000      1.80500000      0.86500000
C      1.30100000      0.82200000     -1.60500000
H      0.71100000      1.59100000     -2.10400000
H      2.37400000      0.97300000     -1.72000000
H      1.09200000     -0.09400000     -2.15900000
N     -0.37300000      0.10500000     -0.09100000
O     -1.21500000      0.97900000      0.09600000
C     -0.61200000     -1.31900000      0.14700000
C     -1.11600000     -1.55200000      1.58900000
H     -0.53700000     -0.97600000      2.31100000
H     -2.16100000     -1.24300000      1.58000000
H     -1.23600000     -2.60400000      1.84400000
C     -1.53900000     -1.90900000     -0.97100000
H     -1.51800000     -2.99800000     -1.01500000
H     -1.20400000     -1.52300000     -1.93300000
H     -2.55200000     -1.51600000     -0.88700000
C      0.73400000     -1.91900000     -0.10100000
H      0.75100000     -2.72200000      0.63500000
H      0.81700000     -2.33100000     -1.10700000
O      7.00800000     -5.70700000     12.24000000
H      6.69500000     -5.58400000     13.13700000
H      7.76000000     -5.12000000     12.16700000
O     -2.06700000      9.24600000     -7.37700000
H     -1.38000000      8.61900000     -7.14900000
H     -1.74000000      9.68500000     -8.16200000
O     -5.54900000     -3.04300000     11.14600000
H     -4.98400000     -2.48100000     11.67600000
H     -5.02700000     -3.24300000     10.36800000
O      1.67000000      8.13400000     16.18200000
H      1.40700000      7.86100000     15.30300000
H      0.86300000      8.45500000     16.58400000
O    -11.01900000      7.33400000     -7.15400000
H    -10.07900000      7.31500000     -7.33100000
H    -11.08700000      7.63500000     -6.24800000
O     12.13900000      2.00900000      1.41500000
H     12.26700000      1.39700000      0.69000000
H     12.88000000      1.84800000      1.99900000
O      5.19700000     12.40400000      4.32500000
H      5.74300000     13.15900000      4.54600000
H      4.35900000     12.58100000      4.75300000
O     -6.19400000    -16.07900000      0.60900000
H     -5.99900000    -16.84000000      0.06200000
H     -5.73300000    -16.24900000      1.43000000
O    -16.36800000     -4.30600000      2.27000000
H    -16.41000000     -4.40700000      3.22100000
H    -17.24700000     -4.02000000      2.02100000
O     -1.89400000      3.55500000      1.36600000
H     -2.39500000      3.44900000      0.55800000
H     -1.47900000      2.70300000      1.50400000
O      1.54600000     -0.28500000      4.72900000
H      2.08300000     -0.26500000      3.93700000
H      1.72500000     -1.14200000      5.11800000
O     -7.02000000     -4.79600000     12.42600000
H     -6.87400000     -3.94900000     12.00500000
H     -7.48500000     -4.58400000     13.23500000
O      1.94900000      8.02600000      7.81300000
H      1.33800000      7.31500000      8.00900000
H      2.81500000      7.63600000      7.93000000
O     15.04600000      1.57800000     -4.83100000
H     14.12200000      1.59200000     -4.58100000
H     15.43700000      0.91400000     -4.26300000
O     13.88900000     -0.47500000     -7.04200000
H     14.57000000     -0.07500000     -7.58300000
H     13.31800000      0.25400000     -6.80000000
O      0.17200000    -15.66800000      2.31600000
H      0.96800000    -15.30800000      1.92500000
H     -0.38800000    -15.87800000      1.56900000
O      7.39100000     -9.44300000     -9.72300000
H      8.14500000     -9.41000000    -10.31300000
H      7.18700000     -8.52500000     -9.54500000
O     -6.82700000    -11.15200000     -8.72900000
H     -6.61800000    -10.51100000     -9.40900000
H     -7.66200000    -10.85400000     -8.36800000
O     -8.01700000      9.68400000     -9.07400000
H     -7.59100000     10.09800000     -9.82400000
H     -8.34000000      8.84900000     -9.41200000
O      1.89000000     -2.85100000    -12.96200000
H      2.82300000     -2.80300000    -13.16800000
H      1.83900000     -3.46100000    -12.22600000
O      9.45300000      6.13800000     -5.19800000
H      9.59400000      5.38400000     -4.62500000
H     10.28000000      6.23900000     -5.66900000
O    -10.48300000    -11.44800000     -2.88400000
H     -9.72200000    -10.91500000     -2.65400000
H    -10.11700000    -12.30200000     -3.11300000
O      8.18000000     11.65800000     -9.04800000
H      8.73600000     11.07200000     -9.56100000
H      8.66300000     12.48400000     -9.02100000
O     -3.17200000     -5.76200000     -3.17800000
H     -3.67000000     -5.30300000     -2.50100000
H     -2.70200000     -6.44900000     -2.70500000
O     -9.08700000     -3.23400000     -2.35300000
H     -9.02500000     -2.31700000     -2.62100000
H     -8.43800000     -3.68600000     -2.89300000
O     -4.01800000      1.73300000     -6.54800000
H     -4.68800000      1.31500000     -6.00700000
H     -3.78700000      2.53000000     -6.07000000
O      7.31500000      4.51600000    -10.48600000
H      7.37400000      5.07200000     -9.70900000
H      7.71900000      3.68900000    -10.22000000
O      2.94000000     15.72200000     -5.67600000
H      2.66400000     16.57500000     -6.01200000
H      3.71000000     15.91400000     -5.14000000
O     -6.16200000     -8.20600000      8.98500000
H     -7.08100000     -8.00000000      8.81100000
H     -6.08200000     -8.15600000      9.93800000
O      2.48800000     16.81400000      2.70400000
H      3.02400000     17.16600000      1.99300000
H      2.74400000     15.89300000      2.76200000
O     -6.59700000     11.38700000      1.15100000
H     -6.30400000     11.09700000      2.01400000
H     -6.90200000     12.28400000      1.29000000
O      6.06300000     -5.22400000     14.97800000
H      6.86500000     -4.71700000     15.10600000
H      5.87800000     -5.60000000     15.83800000
O    -14.16800000      4.34000000     -1.91000000
H    -15.00200000      4.12700000     -2.33000000
H    -14.31800000      4.16900000     -0.98100000
O     -7.91700000      3.79200000     10.42600000
H     -7.77400000      3.84000000      9.48100000
H     -8.56000000      3.09200000     10.53600000
O     -3.13300000     13.31400000      3.82900000
H     -3.29200000     12.49500000      4.29900000
H     -3.94600000     13.80800000      3.92700000
O     -9.45300000      4.23500000      7.17900000
H     -8.89200000      4.26800000      6.40500000
H    -10.05700000      4.96900000      7.06800000
O    -10.71200000      2.11100000      8.39200000
H    -10.03700000      1.53300000      8.74800000
H    -10.22500000      2.79900000      7.93900000
O      1.94200000    -10.86100000     -0.31500000
H      1.98200000    -10.34000000      0.48700000
H      2.85600000    -11.04800000     -0.52600000
O     11.80300000      6.34900000     -6.58700000
H     11.89500000      7.12000000     -6.02700000
H     12.35900000      5.68700000     -6.17600000
O     -6.95600000     10.79400000    -11.17700000
H     -6.14100000     11.06000000    -10.75100000
H     -6.68500000     10.49000000    -12.04400000
O      8.96700000     -2.80600000      4.45200000
H      8.72700000     -3.10200000      3.57400000
H      8.39400000     -3.30200000      5.03700000
O      3.81800000     -3.92800000     -5.92200000
H      3.43400000     -3.21900000     -6.43800000
H      4.74800000     -3.91300000     -6.15000000
O    -10.80700000      7.44600000     10.65800000
H     -9.86100000      7.45900000     10.80400000
H    -11.01700000      8.33100000     10.36000000
O     -7.10000000     -4.14700000     -4.80900000
H     -7.01800000     -3.48600000     -5.49700000
H     -6.24300000     -4.57200000     -4.78100000
O     -3.14600000     -4.87700000    -13.43300000
H     -2.20200000     -4.92000000    -13.58800000
H     -3.31900000     -5.58400000    -12.81200000
O    -10.39400000      3.18600000      0.28700000
H     -9.64900000      3.61000000     -0.14000000
H    -10.10500000      3.04800000      1.19000000
O    -16.05400000      7.63100000     -3.87000000
H    -15.44200000      6.92500000     -4.07400000
H    -15.99300000      8.22500000     -4.61800000
O     -0.63700000     -4.29800000      7.28400000
H     -0.09100000     -3.88500000      7.95300000
H     -0.62200000     -5.23000000      7.50400000
O      1.86100000      7.69000000     12.10000000
H      0.92700000      7.48000000     12.09700000
H      2.22800000      7.14100000     12.79300000
O      5.47000000     -2.62600000      4.79700000
H      5.26900000     -3.15200000      4.02300000
H      6.20700000     -3.07800000      5.20900000
O     -2.96700000     13.35200000     -8.01600000
H     -3.75500000     13.09600000     -7.53700000
H     -2.94600000     12.76500000     -8.77300000
O     -0.32400000     -1.93600000     11.00600000
H      0.04000000     -2.41200000     10.26000000
H      0.37000000     -1.95900000     11.66600000
O     -7.37400000     -7.60900000     -9.32600000
H     -6.74800000     -7.01300000     -8.91300000
H     -7.64300000     -8.19900000     -8.62200000
O    -10.70800000     -1.80100000      0.13800000
H    -10.46800000     -0.88600000     -0.00800000
H    -10.01600000     -2.30200000     -0.29300000
O     13.21300000     -2.72400000      5.95400000
H     12.69700000     -2.87800000      6.74600000
H     13.07400000     -3.50800000      5.42200000
O      4.25900000     -7.04600000     -0.18200000
H      3.48900000     -7.55200000     -0.44000000
H      4.99100000     -7.65500000     -0.28000000
O     -4.53800000    -12.18400000    -11.69600000
H     -4.45700000    -11.23100000    -11.64900000
H     -5.23700000    -12.33300000    -12.33200000
O     10.73000000     10.19200000     -7.58200000
H     10.29000000      9.84300000     -8.35800000
H     10.08200000     10.11200000     -6.88300000
O     -3.97200000    -11.73700000     -8.95700000
H     -4.70900000    -11.56900000     -8.37000000
H     -4.37900000    -11.94300000     -9.79900000
O     -6.81100000    -12.94300000     -2.59000000
H     -7.74000000    -13.16100000     -2.51800000
H     -6.78900000    -12.17200000     -3.15700000
O    -10.44800000     12.79900000      5.69000000
H    -11.03700000     12.19200000      6.13900000
H     -9.79500000     13.03100000      6.35000000
O     -0.41800000      4.81100000    -12.66000000
H      0.12100000      5.59600000    -12.75600000
H      0.16000000      4.17500000    -12.23900000
O      1.99500000     -5.22500000     -1.36900000
H      2.57300000     -5.62200000     -0.71700000
H      2.32900000     -4.33400000     -1.47400000
O      1.48000000      8.47800000     -8.77400000
H      2.24000000      7.92500000     -8.95700000
H      1.83600000      9.36500000     -8.72000000
O    -12.02100000      5.45400000      1.54900000
H    -11.91500000      4.68200000      0.99400000
H    -11.93100000      6.19500000      0.94900000
O      8.11700000     -6.46700000    -10.40700000
H      8.83300000     -7.03300000    -10.69600000
H      8.42400000     -6.09500000     -9.58100000
O      2.57800000     -5.41300000     11.28600000
H      1.87600000     -6.04200000     11.45200000
H      3.12600000     -5.83400000     10.62400000
O     -5.37800000      4.30700000      1.23100000
H     -5.90900000      5.06400000      1.47800000
H     -5.66800000      3.60900000      1.81900000
O     -2.24100000     10.50800000      0.73000000
H     -1.89400000     11.17500000      0.13800000
H     -3.04900000     10.21100000      0.31000000
O      2.53100000    -10.95100000    -11.61200000
H      3.21900000    -11.49400000    -11.22800000
H      1.88200000    -11.57700000    -11.93100000
O     15.96300000     -4.68000000      1.40600000
H     15.55100000     -4.51200000      0.55800000
H     16.90000000     -4.57900000      1.24200000
O     -0.66900000     10.21500000    -11.98600000
H     -0.39100000      9.34500000    -11.69900000
H     -0.90100000     10.10100000    -12.90700000
O      9.87000000      1.84600000    -11.68900000
H     10.61900000      1.28100000    -11.49900000
H     10.03200000      2.64000000    -11.17800000
O      1.68300000     11.27000000     -5.64600000
H      1.17400000     11.65000000     -6.36200000
H      1.14100000     11.40400000     -4.86900000
O     -4.59600000     11.52800000    -10.05300000
H     -3.71300000     11.59900000    -10.41400000
H     -4.59200000     10.70300000     -9.56800000
O     -6.49500000    -12.60600000      0.36300000
H     -6.40600000    -13.49500000      0.01900000
H     -5.61300000    -12.37100000      0.65000000
O     -8.71600000      0.71200000      9.77500000
H     -8.31700000     -0.11900000     10.03500000
H     -7.97600000      1.30800000      9.66000000
O    -10.91400000     14.16900000     -0.32500000
H    -11.53100000     13.44200000     -0.41000000
H    -10.18400000     13.93100000     -0.89700000
O    -14.03900000     -6.91900000      6.28200000
H    -14.88500000     -7.27300000      6.00900000
H    -13.44700000     -7.67100000      6.26000000
O    -13.23800000     -8.59300000     -9.14700000
H    -12.40100000     -8.15200000     -9.00300000
H    -13.26800000     -9.27600000     -8.47600000
O     17.12300000      4.74800000      0.70600000
H     17.40300000      4.75000000     -0.21000000
H     17.18500000      5.66400000      0.97700000
O     -8.93500000      5.88300000     -3.56500000
H     -9.80500000      5.62900000     -3.25500000
H     -9.10000000      6.59400000     -4.18400000
O     -7.39900000      1.84900000    -11.45400000
H     -7.72100000      1.92300000    -10.55500000
H     -7.82900000      2.56500000    -11.92200000
O      7.07900000      4.46400000     14.73900000
H      7.09900000      4.79400000     15.63700000
H      7.95500000      4.64300000     14.39800000
O     -3.31200000    -14.26400000      4.21300000
H     -3.26100000    -14.14200000      5.16100000
H     -2.40400000    -14.39700000      3.93900000
O     -5.87400000     -7.87000000     11.93200000
H     -5.24500000     -7.14900000     11.95200000
H     -6.63000000     -7.54200000     12.42000000
O      3.11700000     -7.24700000      9.20400000
H      4.05000000     -7.44800000      9.27500000
H      2.68000000     -7.98000000      9.63800000
O     14.96500000     -5.39900000      5.51600000
H     14.97100000     -4.59800000      6.04100000
H     14.79600000     -5.09900000      4.62300000
O     13.93400000     -5.46000000     -1.16500000
H     14.11300000     -4.52200000     -1.09000000
H     13.76200000     -5.59700000     -2.09600000
O     -2.06500000     -3.91100000     11.67100000
H     -2.50400000     -3.58900000     10.88400000
H     -1.38100000     -3.26400000     11.84600000
O      9.25000000     -8.75900000    -11.66000000
H      8.88800000     -8.72800000    -12.54500000
H      9.84600000     -9.50700000    -11.67000000
O     -5.64700000     -1.93600000    -12.52800000
H     -5.87100000     -1.12100000    -12.97700000
H     -4.69000000     -1.93600000    -12.49700000
O     -3.94300000      5.53300000     13.62200000
H     -4.70100000      4.98400000     13.81900000
H     -3.62600000      5.20900000     12.77800000
O      5.59200000     -9.69000000     -3.50800000
H      4.97200000     -8.96800000     -3.60700000
H      5.21800000    -10.39900000     -4.03200000
O     13.92600000     -7.69300000      6.87200000
H     13.44200000     -7.59400000      6.05200000
H     14.45600000     -6.89800000      6.93500000
O     -8.42600000    -15.76200000     -1.43400000
H     -8.21900000    -15.59800000     -0.51300000
H     -8.17800000    -16.67500000     -1.57600000
O     -0.36200000      4.54000000      8.40100000
H     -0.23900000      4.28300000      7.48800000
H     -0.65000000      5.45100000      8.35700000
O     -2.93800000     -0.48900000    -12.63000000
H     -2.47000000     -1.30800000    -12.46900000
H     -3.37800000     -0.29700000    -11.80200000
O    -12.43200000      0.53500000      2.31900000
H    -12.53900000     -0.40200000      2.15200000
H    -11.49600000      0.64200000      2.48700000
O    -13.89000000      9.26500000      3.97800000
H    -14.62300000      9.08100000      4.56600000
H    -14.24600000      9.12300000      3.10000000
O     -8.22900000     -0.37400000     -0.30800000
H     -8.29400000      0.58100000     -0.27700000
H     -7.39200000     -0.54400000     -0.74000000
O      7.17000000      8.19900000    -10.98100000
H      6.91300000      7.56500000    -11.65000000
H      6.41000000      8.25800000    -10.40200000
O      6.79800000     -0.15100000     15.15700000
H      6.94900000     -1.07900000     15.33600000
H      6.10400000     -0.14300000     14.49800000
O     12.65400000      8.02200000     -4.59100000
H     13.50900000      8.45000000     -4.57000000
H     12.11200000      8.53900000     -3.99500000
O      0.49100000     12.11800000     10.26100000
H      0.49700000     11.43600000     10.93200000
H      1.41000000     12.37100000     10.16900000
O     11.83400000      6.44100000      1.03400000
H     11.46800000      7.08600000      0.42900000
H     12.61000000      6.10500000      0.58500000
O    -11.39100000      4.84500000     10.37600000
H    -10.65800000      4.71400000      9.77400000
H    -11.47600000      5.79500000     10.44600000
O     -8.95400000     13.91600000      8.09000000
H     -8.01500000     14.03600000      7.94600000
H     -9.01500000     13.52600000      8.96200000
O      5.29700000      3.63400000     12.58500000
H      5.59500000      4.17300000     13.31800000
H      6.10000000      3.38700000     12.12700000
O     16.24400000      1.51200000     -0.06000000
H     16.21000000      2.28300000     -0.62600000
H     15.34800000      1.41000000      0.26100000
O      3.24700000     10.44000000    -11.00800000
H      3.89100000     11.14400000    -11.08400000
H      2.72100000     10.51000000    -11.80400000
O      7.36100000     -8.42100000    -13.73800000
H      6.69100000     -8.20700000    -13.08900000
H      7.31200000     -7.70800000    -14.37600000
O    -11.11900000     10.25200000      9.20500000
H    -10.29400000     10.04100000      8.76700000
H    -10.85600000     10.59100000     10.06100000
O     -2.24200000      4.53300000     -3.01000000
H     -1.82100000      5.27500000     -2.57700000
H     -2.80800000      4.15300000     -2.33800000
O     -0.54200000     -6.52700000    -10.73100000
H     -1.48300000     -6.69400000    -10.79500000
H     -0.16400000     -7.37600000    -10.50000000
O     -4.11200000     -7.54800000    -13.38300000
H     -3.16900000     -7.53600000    -13.54400000
H     -4.19500000     -7.43800000    -12.43600000
O      1.91300000     11.24700000    -13.41000000
H      1.12200000     11.78500000    -13.39100000
H      1.64300000     10.43900000    -13.84500000
O      4.93100000     10.84100000    -13.41700000
H      4.78200000     11.78200000    -13.50900000
H      5.57800000     10.76800000    -12.71500000
O     -9.46400000      9.02700000     -0.22100000
H     -9.58600000      9.79500000      0.33600000
H     -8.52500000      8.84700000     -0.17900000
O     -4.50200000      8.89900000     -9.21500000
H     -4.37400000      8.39300000    -10.01700000
H     -3.77300000      8.64300000     -8.65100000
O     15.56000000     -8.53300000     -4.86100000
H     14.65100000     -8.38900000     -5.12400000
H     16.04400000     -7.81300000     -5.26500000
O      0.85500000     -8.19900000     -0.14200000
H      0.21700000     -8.63100000      0.42500000
H      1.08700000     -8.86300000     -0.79100000
O     -9.31500000      2.11900000    -14.56300000
H     -8.52100000      1.73700000    -14.18800000
H     -9.85400000      1.36600000    -14.80100000
O     -6.18500000      5.36500000     -3.92700000
H     -7.13200000      5.44400000     -4.04200000
H     -5.94600000      6.11300000     -3.38000000
O      5.75600000     -7.02600000     -9.20000000
H      5.32500000     -7.68400000     -9.74500000
H      6.32500000     -6.55000000     -9.80400000
O    -16.75100000     -0.39700000     -6.75600000
H    -16.25800000     -1.19200000     -6.55400000
H    -16.12000000      0.16900000     -7.20100000
O      4.72700000     12.38200000    -10.00500000
H      5.67000000     12.53200000    -10.06300000
H      4.44700000     12.90200000     -9.25200000
O     -6.29200000     12.43600000     11.14500000
H     -7.20600000     12.67100000     10.98600000
H     -6.09800000     12.80100000     12.00900000
O      9.17500000      2.01700000      4.91100000
H     10.07300000      2.33400000      5.01000000
H      8.73500000      2.69700000      4.40200000
O    -11.97900000      3.01400000     -8.27100000
H    -11.43100000      2.25400000     -8.07600000
H    -11.43600000      3.56300000     -8.83600000
O     -2.16300000     -1.24400000     15.01100000
H     -1.84100000     -1.21900000     14.11000000
H     -2.78000000     -1.97500000     15.02400000
O      1.14700000     -9.24100000      6.71500000
H      2.09600000     -9.15600000      6.61500000
H      1.03400000    -10.00600000      7.28000000
O     -9.70600000     11.51800000    -11.02800000
H     -9.65100000     12.08500000    -11.79700000
H     -8.81100000     11.20900000    -10.89300000
O      2.63000000     17.05000000     -2.37600000
H      3.05400000     17.44700000     -3.13800000
H      1.75800000     16.80900000     -2.68700000
O     -5.47700000    -15.30500000     -1.88000000
H     -5.70000000    -15.35000000     -0.95000000
H     -6.09100000    -14.66600000     -2.24200000
O     12.66100000     -7.88300000     -5.10600000
H     12.28900000     -7.06300000     -4.78200000
H     12.14300000     -8.56600000     -4.68000000
O      3.95300000      3.87300000      6.29200000
H      3.01600000      4.06200000      6.25100000
H      4.14100000      3.41300000      5.47400000
O     -3.07800000     15.76200000      0.72100000
H     -3.62300000     15.58700000      1.48800000
H     -3.41700000     15.17400000      0.04600000
O     -4.58900000      7.97000000    -12.24400000
H     -3.92100000      7.29200000    -12.14200000
H     -4.43300000      8.32900000    -13.11800000
O      9.18200000     -0.46400000    -13.24400000
H      8.85500000      0.04900000    -12.50500000
H      9.55600000      0.18500000    -13.83900000
O      8.58400000      1.98400000     14.11000000
H      9.06800000      2.63600000     14.61600000
H      8.20400000      1.40300000     14.76900000
O     16.22100000     -7.55800000      1.92800000
H     15.83700000     -6.68400000      1.85800000
H     15.61100000     -8.04300000      2.48500000
O     -4.76400000     -2.59900000     -4.68400000
H     -4.77800000     -1.64300000     -4.73500000
H     -4.58100000     -2.78700000     -3.76400000
O      0.94400000      0.65900000     -7.87400000
H      1.68600000      0.34400000     -8.39000000
H      0.42500000     -0.12500000     -7.69700000
O      9.47800000     -2.23400000      8.61600000
H      8.71800000     -1.79700000      8.99800000
H      9.72400000     -1.68200000      7.87300000
O     -5.03400000     15.70200000      3.53400000
H     -5.04000000     16.43100000      4.15400000
H     -5.47000000     16.04600000      2.75500000
O      6.30600000      3.09900000     -0.14000000
H      6.26800000      3.77900000      0.53200000
H      6.43400000      2.28600000      0.34900000
O    -12.62900000      8.85600000     -3.98600000
H    -11.79900000      9.24500000     -4.26400000
H    -13.10700000      9.57900000     -3.57900000
O     -0.07900000      7.80600000    -10.98600000
H     -0.85800000      7.86000000    -10.43200000
H      0.64900000      7.73000000    -10.36900000
O     -3.21800000     -4.60600000      0.32700000
H     -3.35900000     -4.26000000      1.20800000
H     -2.37100000     -5.04900000      0.37700000
O    -15.63800000      4.58700000      2.37300000
H    -15.06600000      4.03100000      1.84400000
H    -16.32200000      3.99600000      2.68800000
O      1.30800000     11.54800000      5.50300000
H      1.36100000     12.28800000      6.10800000
H      0.47000000     11.13200000      5.70700000
O     11.09400000      9.45100000      8.78700000
H     11.47400000      8.62700000      8.48200000
H     10.85700000      9.28300000      9.69900000
O     12.57000000      2.16700000     -9.40100000
H     12.64500000      1.48900000    -10.07300000
H     12.88700000      2.96300000     -9.82800000
O     12.08700000      8.17900000      4.83200000
H     11.37200000      7.86100000      4.28200000
H     12.43800000      8.93200000      4.35700000
O     15.23800000      4.21000000      6.62300000
H     15.16400000      5.16100000      6.70000000
H     15.71200000      4.07200000      5.80200000
O     -2.01700000     17.65200000     -0.79700000
H     -2.46900000     16.91100000     -0.39300000
H     -1.25300000     17.79800000     -0.23900000
O     -8.08900000     -5.19400000    -15.20200000
H     -7.59100000     -4.71900000    -14.53700000
H     -7.46700000     -5.32600000    -15.91800000
O      9.98400000    -15.49800000     -0.34100000
H     10.21200000    -14.69300000     -0.80700000
H      9.87200000    -15.22300000      0.56900000
O    -14.75300000      4.47900000      7.62000000
H    -15.24100000      4.85800000      8.35100000
H    -14.46800000      5.23500000      7.10500000
O     -8.48300000     14.74200000      1.05800000
H     -8.70600000     14.39500000      0.19400000
H     -9.05100000     14.26300000      1.66200000
O     -0.80200000    -14.77100000      4.50400000
H     -0.39400000    -15.29300000      5.19500000
H     -0.52900000    -15.19600000      3.69100000
O      2.07000000     -5.90200000     -8.41100000
H      1.68400000     -6.73000000     -8.12500000
H      2.35500000     -5.47900000     -7.60100000
O     -1.73300000     -8.81900000     10.01200000
H     -2.32100000     -8.58000000      9.29500000
H     -1.86900000     -9.75900000     10.12900000
O     -7.04100000     -4.08700000    -13.18500000
H     -6.53200000     -3.27600000    -13.16000000
H     -6.67000000     -4.62400000    -12.48400000
O     -8.29200000    -12.11200000      2.59800000
H     -7.69500000    -12.21400000      1.85600000
H     -8.73900000    -11.28100000      2.43300000
O      5.90800000     -2.79900000      0.34700000
H      5.59600000     -2.03700000     -0.14200000
H      5.73300000     -3.54200000     -0.22900000
O     -3.90900000     -9.55800000     13.10700000
H     -4.64000000     -9.30400000     12.54500000
H     -3.40300000     -8.75300000     13.22000000
O      8.02600000      9.15300000     13.59800000
H      7.57800000      9.70500000     12.95600000
H      8.47000000      8.48700000     13.07300000
O      2.61900000      8.37200000      1.91500000
H      1.94200000      8.98600000      2.19900000
H      3.03800000      8.80300000      1.17100000
O      2.02400000      5.06600000     -1.24800000
H      2.56200000      4.29800000     -1.44100000
H      1.84900000      5.00600000     -0.30900000
O      5.65700000      0.32500000     -3.74000000
H      4.78800000      0.34500000     -4.14200000
H      6.00500000      1.20500000     -3.87800000
O     14.94400000     -1.40100000      1.35800000
H     15.75200000     -1.06500000      1.74600000
H     14.28600000     -1.29700000      2.04500000
O     -4.66300000    -14.49000000     -5.74400000
H     -5.48300000    -14.89800000     -5.46500000
H     -4.42900000    -14.95000000     -6.55000000
O      9.45400000     -5.14700000     10.26300000
H      9.16600000     -6.05900000     10.28500000
H      8.93800000     -4.74900000      9.56200000
O    -13.51700000      2.05300000      8.89800000
H    -12.61500000      2.23700000      8.63600000
H    -14.05100000      2.59900000      8.32000000
O    -11.98800000    -10.66500000      3.59700000
H    -12.09200000    -11.32900000      2.91500000
H    -11.30800000    -10.08100000      3.26200000
O     -4.29000000     -5.55600000     12.47100000
H     -3.65600000     -4.98300000     12.04100000
H     -5.13100000     -5.11200000     12.35500000
O     -6.19900000     13.90700000     -4.51800000
H     -7.14700000     14.03400000     -4.55700000
H     -5.88000000     14.22100000     -5.36500000
O     -9.98200000      5.08000000      3.50100000
H     -9.52600000      4.23900000      3.55100000
H    -10.69400000      4.92900000      2.87900000
O      9.47600000     -7.86200000     -7.39900000
H      8.54700000     -7.81000000     -7.17400000
H      9.67200000     -8.79900000     -7.39000000
O    -12.71400000      3.58300000     -5.01600000
H    -13.26600000      3.34100000     -5.76000000
H    -12.94200000      4.49500000     -4.83600000
O     -4.01900000    -16.96800000      7.03500000
H     -4.95500000    -17.10400000      6.89000000
H     -3.86400000    -16.06300000      6.76400000
O      3.67400000      5.77700000    -12.25900000
H      4.22900000      6.48700000    -12.58100000
H      3.05500000      5.61500000    -12.97100000
O    -17.28900000      6.32600000     -0.11100000
H    -16.56300000      6.28100000      0.51200000
H    -17.54600000      7.24800000     -0.11300000
O     10.17500000     -2.02500000     13.48000000
H      9.29900000     -1.75500000     13.20300000
H     10.65400000     -1.20400000     13.59400000
O     -1.56500000     14.58400000     -1.81900000
H     -2.00000000     14.66800000     -2.66800000
H     -1.89400000     13.75800000     -1.46300000
O      8.16200000     -5.60400000     -3.67300000
H      8.16900000     -6.44000000     -3.20700000
H      7.27000000     -5.52600000     -4.01200000
O      9.95800000      0.18400000     -1.99200000
H     10.08300000     -0.69900000     -1.64400000
H      9.01900000      0.34700000     -1.90300000
O      6.65500000     -9.58700000      2.71600000
H      5.87000000     -9.86300000      3.18900000
H      6.70100000    -10.17700000      1.96300000
O      7.81900000      7.10200000      6.36400000
H      8.68300000      6.69200000      6.33700000
H      7.26300000      6.46000000      6.80500000
O      7.90600000    -12.46400000      8.64800000
H      8.64800000    -11.86000000      8.66700000
H      7.65600000    -12.56500000      9.56700000
O     -2.93900000     10.70900000      5.04200000
H     -2.62600000     10.10700000      5.71800000
H     -2.27000000     10.67100000      4.35900000
O      1.54800000     -2.61200000    -15.82000000
H      1.31800000     -1.81300000    -15.34600000
H      0.74800000     -3.13700000    -15.80500000
O      0.03200000     11.44500000     -3.34600000
H     -0.84200000     11.75000000     -3.10300000
H      0.25000000     10.78900000     -2.68300000
O      3.00300000    -10.53000000     12.26500000
H      2.82100000    -10.77900000     13.17000000
H      2.42400000     -9.78500000     12.10000000
O    -12.38500000     11.11800000      6.82100000
H    -13.32900000     10.96800000      6.87300000
H    -12.04300000     10.78500000      7.65000000
O     10.02500000      5.43800000      6.16800000
H     10.23000000      4.84500000      5.44600000
H     10.30600000      4.96600000      6.95200000
O     -8.49400000      9.37300000      8.47800000
H     -7.64300000      9.54000000      8.88300000
H     -8.51200000      8.42600000      8.34100000
O      9.55900000    -10.39800000      8.74900000
H      9.66700000     -9.75100000      8.05200000
H     10.45300000    -10.62600000      9.00400000
O      2.86000000     -5.59600000      1.58700000
H      2.75700000     -6.06900000      2.41300000
H      3.54900000     -6.07000000      1.12300000
O     -7.12500000     -0.02900000     13.03600000
H     -7.40400000      0.74100000     13.53200000
H     -6.62000000      0.32700000     12.30500000
O    -10.96600000     -1.75400000      5.00500000
H    -10.81100000     -2.50500000      5.57800000
H    -11.23800000     -2.14000000      4.17300000
O     -2.11200000      0.17900000    -15.13900000
H     -1.21500000     -0.06900000    -14.91500000
H     -2.60500000      0.04900000    -14.32900000
O     -5.62000000     -0.68000000     -1.82700000
H     -4.85200000     -0.11500000     -1.91100000
H     -5.26200000     -1.53700000     -1.59700000
O     -5.85900000     -3.97600000     16.49500000
H     -6.22000000     -3.27200000     15.95700000
H     -6.47900000     -4.06800000     17.21800000
O      1.65500000    -10.52100000      2.59600000
H      1.28000000    -11.40000000      2.53700000
H      0.91500000     -9.93400000      2.44500000
O      5.03300000    -12.95700000      5.48200000
H      4.66100000    -13.22000000      6.32400000
H      5.72400000    -12.33600000      5.70900000
O     -7.87100000      0.11200000     -6.10600000
H     -7.57700000      1.01600000     -6.22500000
H     -8.82100000      0.15300000     -6.21200000
O     12.34500000     -3.58800000     -6.33500000
H     12.79600000     -2.78000000     -6.58100000
H     11.79200000     -3.33900000     -5.59500000
O      4.18800000    -10.25000000      7.07700000
H      4.87000000     -9.57800000      7.08300000
H      4.34100000    -10.75500000      7.87500000
O      8.78200000     15.01300000      4.56600000
H      9.02700000     14.17600000      4.16900000
H      9.31000000     15.06300000      5.36200000
O     -8.76700000     -4.52200000      9.96500000
H     -9.58900000     -5.01200000      9.96100000
H     -8.29600000     -4.85300000     10.73000000
O     -1.49400000    -13.37500000      0.57800000
H     -1.01000000    -13.19600000     -0.22800000
H     -1.83900000    -14.26000000      0.45900000
O     10.88500000      5.42400000     -9.02400000
H     11.25200000      5.88500000     -8.27000000
H      9.94000000      5.43300000     -8.87300000
O      4.45400000     13.08400000      8.31800000
H      5.13200000     12.49400000      7.98700000
H      4.02400000     13.41900000      7.53100000
O     -8.70700000     -9.25100000     -7.43500000
H     -8.06600000     -9.03600000     -6.75700000
H     -9.45500000     -9.60500000     -6.95300000
O     -0.52300000     -0.33100000     17.99400000
H     -0.84100000     -0.85100000     18.73100000
H     -1.20000000     -0.42500000     17.32400000
O     -1.40700000    -10.48800000    -12.18400000
H     -0.81400000    -11.18400000    -12.46500000
H     -1.98000000    -10.34300000    -12.93700000
O     -0.89400000     15.29100000     -8.18400000
H     -0.26600000     14.60300000     -7.96300000
H     -1.67700000     14.81800000     -8.46700000
O     -2.58500000     -7.63300000     -5.95400000
H     -2.70500000     -8.52600000     -5.63000000
H     -2.51700000     -7.09900000     -5.16300000
O      8.29300000     -5.61400000      0.28000000
H      8.96100000     -5.62100000     -0.40500000
H      7.49400000     -5.33200000     -0.16600000
O      3.44000000      3.31800000     16.15500000
H      3.90300000      2.57500000     16.54100000
H      2.63400000      2.94100000     15.80300000
O      0.49800000     13.82500000      6.78300000
H     -0.25300000     14.30600000      6.43500000
H      0.22600000     13.56000000      7.66200000
O      8.96700000    -12.11200000      4.44500000
H      8.15300000    -12.20600000      4.94000000
H      9.28300000    -11.23700000      4.67000000
O     -8.98900000     -5.00300000      0.12600000
H     -9.86500000     -5.38800000      0.09800000
H     -8.86800000     -4.62000000     -0.74200000
O      4.52400000    -13.30600000      2.69000000
H      4.47200000    -13.07400000      3.61700000
H      5.45700000    -13.25200000      2.48100000
O     15.50400000      7.06300000      1.93400000
H     15.73300000      7.26500000      2.84100000
H     16.29200000      7.27700000      1.43400000
O      6.83900000     -6.54000000      5.54400000
H      6.12500000     -6.87700000      5.00300000
H      7.61500000     -6.61000000      4.98700000
O     -2.86600000     -3.37900000     17.65800000
H     -2.48500000     -3.27900000     18.53100000
H     -3.19600000     -2.50700000     17.44000000
O    -12.87300000     -7.92800000     -3.13300000
H    -12.37800000     -7.87200000     -3.95000000
H    -13.63300000     -7.36400000     -3.27300000
O     -1.20800000      7.05500000      7.70200000
H     -1.42200000      7.20200000      6.78100000
H     -1.48200000      7.85900000      8.14300000
O      6.62200000     -0.39400000      6.13700000
H      6.22900000     -1.22000000      5.85800000
H      7.56500000     -0.55700000      6.11300000
O     13.62200000      5.52600000     -9.23000000
H     13.63300000      6.13600000     -9.96800000
H     12.69600000      5.32200000     -9.10100000
O      1.42500000     -8.96300000     10.52800000
H      0.94000000     -9.48300000      9.88700000
H      0.81400000     -8.27400000     10.78800000
O      9.16000000     -0.35200000     -9.95900000
H      9.11600000      0.60000000    -10.04300000
H     10.09700000     -0.54800000     -9.94700000
O      5.07500000     -7.70400000    -12.36600000
H      4.65000000     -8.33600000    -12.94600000
H      4.45600000     -7.58400000    -11.64700000
O      3.87800000     -2.92900000     11.19600000
H      3.65900000     -2.38700000     10.43900000
H      3.34200000     -3.71600000     11.09000000
O      6.94700000     -4.41200000    -11.88200000
H      7.17000000     -5.34200000    -11.83800000
H      7.62400000     -3.97800000    -11.36200000
O     -8.42200000    -13.01700000     10.06800000
H     -8.22500000    -12.82600000      9.15100000
H     -8.60900000    -13.95500000     10.08300000
O      3.64300000     -7.14600000      3.97400000
H      3.74800000     -8.09500000      4.03400000
H      2.85700000     -6.95900000      4.48700000
O     -5.88900000     10.85200000      3.78000000
H     -5.01800000     10.67500000      4.13800000
H     -6.44500000     10.97000000      4.55100000
O     -0.67700000     -6.76300000      8.05300000
H     -1.46100000     -7.17800000      7.69300000
H     -0.72600000     -6.93300000      8.99400000
O    -12.85700000     -0.34700000     10.48500000
H    -12.83500000      0.33200000      9.81000000
H    -13.20500000     -1.11800000     10.03700000
O    -14.87900000     -9.36400000     -5.60700000
H    -15.80000000     -9.12000000     -5.70100000
H    -14.42500000     -8.53300000     -5.46500000
O     11.77600000      5.76400000     10.28600000
H     12.55600000      6.06800000     10.75100000
H     11.80800000      6.21700000      9.44300000
O     -3.05100000      5.60200000    -11.54100000
H     -3.80200000      5.01400000    -11.46600000
H     -2.40900000      5.10600000    -12.04900000
O      5.59900000     -3.00400000    -14.56000000
H      5.43700000     -3.71800000    -15.17700000
H      5.70900000     -3.43900000    -13.71400000
O      8.50900000     -2.95200000    -14.06200000
H      8.68200000     -2.02400000    -13.90300000
H      7.96500000     -3.22400000    -13.32200000
O     12.07400000     -6.62600000      4.45400000
H     11.69100000     -6.11000000      5.16300000
H     11.64400000     -6.30300000      3.66200000
O      4.45400000     10.34600000     13.95200000
H      4.86200000     10.07400000     14.77400000
H      5.12700000     10.86300000     13.51000000
O      6.07100000      1.01600000      3.48600000
H      5.66600000      1.87000000      3.63900000
H      6.41200000      0.75700000      4.34200000
O      8.21900000    -14.64600000      7.11600000
H      7.45200000    -15.21300000      7.03100000
H      7.88300000    -13.84800000      7.52400000
O     -5.80200000      2.09200000      2.75400000
H     -6.18200000      1.34800000      3.22300000
H     -5.20300000      2.49200000      3.38500000
O      0.75200000      7.73600000    -13.77000000
H      0.10200000      8.30400000    -14.18400000
H      0.65000000      7.90000000    -12.83200000
O     11.00600000     -0.30500000     10.24600000
H     10.85700000     -1.22700000     10.45600000
H     11.25700000     -0.30700000      9.32200000
O      7.66300000      2.74700000      7.06600000
H      8.13500000      2.47500000      6.27900000
H      8.05500000      2.23100000      7.77000000
O      6.21100000      5.14200000      7.22000000
H      6.74700000      4.35800000      7.33400000
H      5.36500000      4.81200000      6.91700000
O     -1.29600000      2.68600000     12.38700000
H     -1.40900000      3.51600000     11.92500000
H     -0.38900000      2.70300000     12.69400000
O     -3.37900000      1.17700000     13.23200000
H     -2.68200000      1.77800000     12.96900000
H     -4.18700000      1.66500000     13.07700000
O     14.64700000      6.13900000     -3.16000000
H     13.83900000      6.40500000     -3.59900000
H     15.32900000      6.67100000     -3.57100000
O      9.63900000     -8.28500000      6.76200000
H      9.44300000     -8.30100000      5.82500000
H      8.99400000     -7.68200000      7.13200000
O      1.14000000     -3.03300000     13.41100000
H      1.48400000     -2.15200000     13.55400000
H      1.91800000     -3.58700000     13.34800000
O     15.18400000     -3.07800000     -0.68400000
H     15.18700000     -2.40600000     -0.00200000
H     15.87600000     -2.80900000     -1.28800000
O     -8.15900000      2.43300000     -8.85900000
H     -8.90200000      3.00100000     -8.65600000
H     -7.44000000      2.78100000     -8.33200000
O      3.62500000     -0.47300000      2.66400000
H      4.35300000     -0.07100000      3.13600000
H      4.04200000     -1.07900000      2.05100000
O      2.99200000     -7.50300000    -10.64500000
H      3.12300000     -6.88600000     -9.92500000
H      2.30200000     -8.09000000    -10.33500000
O      5.32500000     -0.43000000     -0.86800000
H      5.89400000     -0.03100000     -0.21000000
H      5.40000000      0.14400000     -1.63000000
O      3.82600000     -9.45500000    -14.25900000
H      3.96700000    -10.40100000    -14.28200000
H      3.02300000     -9.34500000    -13.75000000
O     12.08700000      0.63500000     -4.17000000
H     11.34600000      0.16600000     -3.78500000
H     11.91500000      0.62400000     -5.11100000
O     -3.13900000     -8.16100000      7.72900000
H     -4.09300000     -8.09700000      7.77000000
H     -2.96900000     -8.72400000      6.97400000
O      7.99000000      3.12100000     11.69000000
H      8.06700000      2.37500000     11.09600000
H      8.25700000      2.77800000     12.54300000
O      4.50700000      7.13400000     11.22800000
H      3.62500000      7.41700000     11.46700000
H      5.04100000      7.33700000     11.99600000
O     -3.46600000     -5.69200000    -10.81900000
H     -4.41600000     -5.78900000    -10.75500000
H     -3.15700000     -5.75900000     -9.91500000
O     -5.77100000      7.71400000      2.99100000
H     -5.68300000      8.33100000      3.71700000
H     -4.88200000      7.61200000      2.65300000
O     10.55700000     -6.37700000     -4.63200000
H     10.07100000     -7.05800000     -5.09800000
H      9.88000000     -5.82300000     -4.24400000
O     -7.07000000      5.28800000    -16.25600000
H     -6.53200000      4.69500000    -15.73100000
H     -6.50300000      5.54500000    -16.98400000
O      5.92600000     10.67900000     -7.52500000
H      6.80000000     10.81800000     -7.88900000
H      5.53600000     10.01100000     -8.08700000
O      4.68800000      1.54100000     -8.66200000
H      4.75500000      1.89200000     -9.55000000
H      4.33200000      2.26400000     -8.14500000
O     13.08400000    -10.56900000     -2.72100000
H     12.71200000    -11.08900000     -2.00900000
H     13.76700000    -10.04500000     -2.30400000
O      6.90100000     10.24900000     11.48400000
H      7.54100000     10.90300000     11.20300000
H      6.66400000      9.78500000     10.68100000
O     -9.39500000     -0.71100000     -3.09300000
H     -9.76700000     -0.19800000     -2.37500000
H     -9.88900000     -0.43600000     -3.86500000
O    -11.36800000     12.88100000     -4.45800000
H    -11.20300000     12.11500000     -5.00800000
H    -12.09800000     12.62000000     -3.89600000
O      3.78900000     -4.26500000     13.99200000
H      4.55600000     -4.82200000     14.12300000
H      3.67100000     -4.23700000     13.04300000
O      8.91600000    -11.16900000     -1.92000000
H      8.72100000    -10.82900000     -2.79300000
H      9.80100000    -10.85600000     -1.73300000
O     -0.66200000      6.64500000     11.69300000
H     -0.99600000      5.80600000     11.37600000
H     -1.11100000      7.30000000     11.15700000
O      8.17000000      8.93500000      4.14600000
H      8.83800000      8.34600000      3.79400000
H      7.82400000      8.47400000      4.91000000
O     -8.21300000      4.72100000     -0.85400000
H     -8.29800000      5.18900000     -1.68600000
H     -7.99700000      5.40300000     -0.21800000
O    -14.85100000     -2.34600000      1.64100000
H    -15.65000000     -1.82900000      1.73800000
H    -15.09800000     -3.22600000      1.92700000
O      4.94200000    -15.25900000     -2.09800000
H      4.72400000    -16.06100000     -1.62300000
H      4.66800000    -15.43200000     -2.99900000
O      5.71600000     -5.82500000    -16.00700000
H      5.15900000     -6.60200000    -16.05900000
H      5.22600000     -5.14900000    -16.47600000
O     -5.96100000      7.84400000     12.86300000
H     -5.34800000      7.12700000     13.02500000
H     -5.42500000      8.53300000     12.47000000
O    -16.51000000      0.65800000      7.76300000
H    -15.89300000      0.89400000      7.07000000
H    -16.37100000     -0.28000000      7.89800000
O      3.73000000     13.63000000     -7.69500000
H      3.09600000     14.12300000     -7.17400000
H      4.57700000     13.84000000     -7.30200000
O     -1.05300000     -5.40500000     17.20700000
H     -1.30100000     -4.59200000     17.64900000
H     -0.92600000     -5.15100000     16.29300000
O     10.10200000    -11.03600000    -10.69800000
H     10.07300000    -10.69600000     -9.80300000
H     10.30000000    -11.96700000    -10.59400000
O      0.32800000      7.68100000     -6.55100000
H      0.97800000      7.98900000     -5.91900000
H      0.60200000      8.06400000     -7.38400000
O     -8.24600000      9.03800000     13.56900000
H     -7.78900000      9.65400000     14.14200000
H     -7.55500000      8.47000000     13.22800000
O    -12.63200000      7.57100000     -9.47900000
H    -12.78300000      8.44000000     -9.85100000
H    -12.14000000      7.73700000     -8.67500000
O     -8.34100000     -5.62500000      7.26700000
H     -8.35800000     -6.58200000      7.23900000
H     -8.30500000     -5.41400000      8.20000000
O      5.76100000      1.45200000    -15.55000000
H      4.80900000      1.36400000    -15.59500000
H      5.94300000      1.61700000    -14.62500000
O     12.94000000      1.17700000     -1.30400000
H     13.53000000      1.92200000     -1.19300000
H     12.77900000      1.13700000     -2.24700000
O     11.50500000     -1.49800000     -9.95700000
H     11.47000000     -2.44300000     -9.80300000
H     12.28500000     -1.20700000     -9.48400000
O      1.29500000     -2.03400000     -5.03400000
H      0.60800000     -2.47000000     -4.53000000
H      1.49100000     -2.64200000     -5.74700000
O     12.21600000     13.25300000      0.21900000
H     12.77100000     13.76300000      0.80900000
H     12.38100000     13.62400000     -0.64700000
O      9.07800000      6.77900000     -2.06700000
H      8.80200000      6.26200000     -2.82400000
H      8.57500000      6.42100000     -1.33600000
O      8.87500000      6.03200000    -13.06100000
H      8.39900000      6.03100000    -13.89100000
H      9.24800000      6.91100000    -13.00000000
O      6.34200000     -8.89300000     -0.96000000
H      6.38800000     -9.10500000     -1.89200000
H      6.10600000     -9.72000000     -0.53800000
O      7.38100000     -3.62600000      6.53000000
H      7.48100000     -3.53600000      7.47800000
H      7.25000000     -4.56400000      6.39100000
O      1.58800000      3.30300000     13.31200000
H      2.35700000      2.75100000     13.17000000
H      1.81400000      4.13800000     12.90100000
O     -8.49900000    -13.36400000     -6.18200000
H     -9.02400000    -13.45300000     -6.97700000
H     -9.02200000    -13.78900000     -5.50100000
O     -0.65500000     -7.52300000     -8.00200000
H     -1.07900000     -7.71300000     -7.16500000
H     -1.26900000     -7.84800000     -8.66000000
O     -9.62900000     13.25900000      3.04400000
H     -9.98500000     13.08600000      3.91500000
H     -8.71800000     13.50800000      3.20300000
O     -8.35000000      7.21300000    -10.19200000
H     -7.69000000      6.87200000    -10.79600000
H     -8.13100000      6.81600000     -9.34900000
O      3.08400000     -4.75700000      8.16600000
H      3.13200000     -5.66500000      8.46400000
H      3.43700000     -4.77800000      7.27700000
O      7.56800000    -12.28000000    -10.25800000
H      8.31500000    -12.57500000    -10.77900000
H      7.64900000    -11.32600000    -10.24300000
O     -0.44700000      0.97600000    -11.55500000
H     -1.27000000      1.28200000    -11.17300000
H     -0.34900000      0.08200000    -11.22600000
O     -0.35100000    -12.37600000      2.90100000
H     -0.57900000    -12.51200000      1.98200000
H     -0.58600000    -13.19800000      3.33100000
O     -0.79100000     -3.58300000     -4.36600000
H     -0.64500000     -4.20500000     -5.07900000
H     -0.67500000     -4.10100000     -3.56900000
O      4.63100000      2.85000000      8.72100000
H      4.67700000      3.01400000      7.77900000
H      3.93100000      3.42500000      9.03100000
O     -9.62500000    -13.88100000     -3.00600000
H     -9.45600000    -14.47300000     -2.27200000
H    -10.04100000    -14.43300000     -3.66800000
O     -6.60900000     -4.49900000     -8.57400000
H     -5.76400000     -4.65100000     -8.15100000
H     -7.01300000     -3.80200000     -8.05700000
O      5.92600000     11.73900000     -0.06600000
H      5.05900000     11.70800000     -0.47000000
H      5.75900000     11.62100000      0.86900000
O      8.30300000      5.58600000      9.72500000
H      9.12700000      5.11700000      9.59100000
H      7.63100000      4.98600000      9.40100000
O     -7.31200000     11.11700000     -1.43500000
H     -7.37900000     10.16200000     -1.44100000
H     -7.01300000     11.33100000     -0.55200000
O      0.94700000    -15.71700000     -4.71500000
H      0.63200000    -15.88100000     -5.60400000
H      1.64600000    -16.35800000     -4.58700000
O    -16.40500000     -1.64600000      5.83100000
H    -15.59500000     -2.05900000      6.13100000
H    -16.16800000     -0.73100000      5.68400000
O    -13.89000000     -2.40600000      6.70300000
H    -13.30900000     -1.69900000      6.42200000
H    -13.71200000     -2.50400000      7.63900000
O     -3.82700000     -3.74200000      3.12800000
H     -2.95500000     -3.68100000      3.51800000
H     -4.24500000     -2.90900000      3.34500000
O     -3.93900000     -1.43000000     12.42800000
H     -4.06900000     -1.82900000     13.28800000
H     -3.76800000     -0.50700000     12.61600000
O      3.30200000     13.91000000      6.01700000
H      2.42000000     14.24100000      6.18700000
H      3.79400000     14.67900000      5.72800000
O     12.01200000      1.46900000     -6.92300000
H     12.26600000      1.65500000     -7.82800000
H     11.08200000      1.24900000     -6.97600000
O     -4.47300000     -0.37500000     16.26400000
H     -3.60700000     -0.50300000     15.87700000
H     -4.29700000     -0.16200000     17.18100000
O      7.65800000      2.73100000    -13.36800000
H      8.59400000      2.53700000    -13.32600000
H      7.58500000      3.63100000    -13.04800000
O     12.90100000     -7.27600000      0.94400000
H     13.37700000     -6.75900000      0.29400000
H     12.42600000     -6.62800000      1.46400000
O      8.40000000    -13.95600000     -2.61000000
H      7.54100000    -14.10300000     -2.21400000
H      8.64800000    -13.07600000     -2.32500000
O    -13.16000000     -4.84500000      4.90200000
H    -13.54300000     -5.62900000      5.29800000
H    -13.60300000     -4.11700000      5.33800000
O     -0.92300000     -4.75700000     14.48900000
H     -0.20000000     -4.16200000     14.28900000
H     -1.56800000     -4.59100000     13.80100000
O     -5.48800000    -15.97400000      3.52000000
H     -4.89400000    -15.22700000      3.59400000
H     -6.32800000    -15.64500000      3.84100000
O      1.18500000     -3.07000000      9.12500000
H      1.74100000     -2.29100000      9.14800000
H      1.74200000     -3.75100000      8.74600000
O      0.45100000      6.32000000      0.92700000
H      0.88200000      6.93700000      1.51900000
H     -0.17700000      6.85300000      0.44000000
O    -15.03200000     -2.20500000     -5.78100000
H    -14.44100000     -1.87500000     -5.10400000
H    -15.73500000     -2.63600000     -5.29600000
O      5.14000000     -4.50600000      2.93900000
H      4.29600000     -4.64800000      2.51200000
H      5.56800000     -5.36100000      2.91600000
O     -3.45900000    -10.13000000      1.91200000
H     -3.75400000    -11.03200000      2.03800000
H     -4.26600000     -9.61600000      1.88700000
O    -13.90800000      6.53800000      5.98800000
H    -14.39100000      7.33700000      6.19900000
H    -13.81400000      6.55900000      5.03500000
O      4.62200000     11.70500000     -5.45200000
H      5.04000000     11.66700000     -6.31200000
H      3.71600000     11.44400000     -5.61500000
O     -4.88900000     10.85800000     -5.84200000
H     -5.39300000     10.25200000     -6.38600000
H     -5.50400000     11.56100000     -5.63300000
O      0.48800000     16.32500000      0.19600000
H      0.70100000     17.16800000      0.59500000
H      1.33500000     15.96000000     -0.06100000
O    -11.47800000      5.07700000     -2.05600000
H    -11.77400000      5.71500000     -1.40700000
H    -12.27900000      4.63700000     -2.34200000
O     11.73600000     -4.22600000      7.83800000
H     11.06900000     -3.62100000      8.16300000
H     11.38500000     -5.09500000      8.03300000
O      0.62300000     -0.47400000    -14.06500000
H      0.26000000      0.26600000    -13.57900000
H      0.92000000     -1.08200000    -13.38900000
O     13.91900000      9.57100000      2.27900000
H     13.93400000      8.61400000      2.25700000
H     14.84200000      9.82500000      2.28500000
O      3.62700000      1.61900000     12.92000000
H      4.12900000      0.81600000     12.78000000
H      4.29000000      2.30000000     13.03300000
O     11.33300000     -3.03400000     11.19200000
H     11.13500000     -2.76700000     12.08900000
H     10.57700000     -3.55700000     10.92500000
O    -17.28100000      2.72500000     -5.81800000
H    -16.39600000      2.39800000     -5.98100000
H    -17.77300000      2.48300000     -6.60300000
O     -7.33300000      5.85400000      1.78500000
H     -8.10600000      5.59500000      2.28800000
H     -6.87400000      6.47300000      2.35300000
O      2.57400000    -14.96800000     -8.67500000
H      1.84300000    -14.39100000     -8.89600000
H      2.78400000    -15.41400000     -9.49600000
O     -5.60100000      1.17800000     10.63200000
H     -5.80400000      1.54500000      9.77100000
H     -4.99600000      0.45900000     10.44900000
O      0.21700000    -14.02400000     -9.53500000
H     -0.24700000    -13.36300000     -9.02000000
H      0.06800000    -13.76700000    -10.44500000
O     -4.06200000     -5.05900000     -5.61400000
H     -4.38700000     -4.19400000     -5.36200000
H     -3.59000000     -5.37100000     -4.84200000
O    -16.74600000     -3.83100000     -4.33600000
H    -16.09900000     -4.02500000     -3.65700000
H    -17.59000000     -3.90600000     -3.89100000
O     -1.92300000      4.57900000     10.62700000
H     -2.81200000      4.63600000     10.27500000
H     -1.38700000      4.31000000      9.88200000
O     -2.56400000      2.50800000    -16.65400000
H     -2.00800000      3.23000000    -16.36000000
H     -2.18400000      1.73100000    -16.24500000
O      1.38300000      5.25000000     -7.70800000
H      0.84300000      5.82700000     -7.16800000
H      0.81700000      4.50100000     -7.89700000
O      3.18400000      9.56900000     -0.49000000
H      3.17400000     10.52600000     -0.48900000
H      3.19500000      9.33000000     -1.41700000
O     -0.46800000     -6.57100000      3.34100000
H     -0.04000000     -5.83500000      3.77800000
H     -0.44500000     -7.27900000      3.98600000
O      3.54800000      9.54100000      6.16000000
H      2.99500000     10.16800000      5.69500000
H      3.01900000      9.26400000      6.90800000
O      3.62000000     -2.37700000     16.14800000
H      2.87300000     -2.82000000     16.55100000
H      3.92400000     -2.98500000     15.47400000
O    -13.50300000     -3.27400000     -7.63200000
H    -14.10600000     -2.77400000     -7.08100000
H    -13.31600000     -2.69400000     -8.37000000
O     12.25800000      7.32000000      7.42600000
H     12.78200000      7.81500000      6.79500000
H     11.55600000      6.93400000      6.90300000
O     -8.48100000    -12.66900000      5.33400000
H     -8.79800000    -11.84600000      5.70700000
H     -8.31400000    -12.46600000      4.41400000
O     -8.27600000    -15.60100000      4.90700000
H     -9.06000000    -15.87200000      4.43000000
H     -8.31800000    -14.64500000      4.91400000
O     14.98600000      0.37700000     10.67500000
H     15.29300000      0.08300000     11.53200000
H     14.11800000      0.74400000     10.84400000
O     -7.42800000     13.90900000      4.14000000
H     -6.60900000     13.75200000      3.66900000
H     -7.31900000     13.44500000      4.97000000
O      7.69200000      8.37400000     -6.78500000
H      8.05700000      8.04000000     -5.96600000
H      7.31100000      9.22000000     -6.55100000
O     -5.99200000      8.86400000      9.46800000
H     -5.48700000      9.30700000     10.15000000
H     -5.67000000      7.96300000      9.47800000
O      4.17900000     14.52200000      2.47800000
H      4.89500000     14.29100000      3.07000000
H      3.48500000     13.89700000      2.68700000
O     -4.09500000      2.31700000      7.38600000
H     -3.81500000      2.52100000      6.49300000
H     -3.53400000      1.59000000      7.65300000
O      8.48700000     -3.93200000     14.49200000
H      9.24500000     -3.48200000     14.11900000
H      8.77700000     -4.83800000     14.60000000
O      3.46300000      8.70100000     -3.51600000
H      2.57100000      8.43600000     -3.29000000
H      3.35100000      9.37600000     -4.18400000
O      6.97400000     -4.72600000      9.02200000
H      6.52500000     -5.57100000      9.02400000
H      6.47600000     -4.18900000      9.63800000
O     -1.13600000    -12.07600000     -8.57300000
H     -0.92600000    -11.35200000     -7.98200000
H     -2.08800000    -12.04000000     -8.66700000
O     -1.40700000     -3.97700000      4.22600000
H     -0.76200000     -3.90800000      3.52200000
H     -0.91600000     -3.77400000      5.02100000
O    -12.09900000      0.16500000    -12.27000000
H    -11.45500000      0.17100000    -11.56200000
H    -12.75100000      0.81400000    -12.00600000
O    -11.44600000     -5.71800000      2.41200000
H    -11.90300000     -6.00600000      1.62200000
H    -12.14300000     -5.56400000      3.05000000
O      1.24400000    -12.98300000     10.75000000
H      1.51400000    -12.40500000     11.46300000
H      1.19700000    -13.85100000     11.15000000
O     -3.69300000     12.37400000      9.98300000
H     -3.76100000     12.68100000      9.08000000
H     -4.40100000     12.82400000     10.44400000
O     -8.37100000     12.92700000     -8.31000000
H     -8.14200000     13.19000000     -9.20200000
H     -9.27600000     12.62200000     -8.37600000
O      2.97400000      0.28400000     -5.38500000
H      2.61600000     -0.54300000     -5.06300000
H      2.31900000      0.60400000     -6.00500000
O      5.03300000      7.73600000    -13.58400000
H      4.96400000      8.69000000    -13.53800000
H      4.71900000      7.51600000    -14.46100000
O      0.84800000      3.13300000     10.29000000
H      0.31300000      3.45400000      9.56400000
H      1.52500000      3.80000000     10.40300000
O     -1.07400000     -4.46600000     -6.90900000
H     -1.34600000     -5.25800000     -7.37300000
H     -1.87300000     -3.94400000     -6.83700000
O      6.21900000     -2.90100000     -6.64200000
H      6.71700000     -2.37100000     -6.02000000
H      6.73800000     -2.87900000     -7.44600000
O     -0.24900000      3.82400000     15.76500000
H      0.26400000      3.80100000     14.95700000
H     -0.83700000      3.07200000     15.69700000
O     11.00500000     -5.25900000      2.23600000
H     11.41900000     -4.52700000      1.77900000
H     10.13000000     -4.94000000      2.45700000
O      4.67400000      3.64800000    -11.06400000
H      4.18500000      4.26200000    -11.61100000
H      5.52200000      4.07000000    -10.93000000
O     15.86500000     -2.52400000      6.83300000
H     14.91800000     -2.39200000      6.81600000
H     16.23000000     -1.68500000      6.55300000
O     -1.92400000     -1.19200000     -6.43700000
H     -2.35900000     -1.52400000     -7.22300000
H     -1.66800000     -1.97800000     -5.95500000
O     -4.76800000      6.80000000      7.17300000
H     -4.16800000      7.44500000      6.79900000
H     -5.57100000      6.89400000      6.66100000
O     10.98900000     10.87500000     -0.74500000
H     11.43500000     11.56200000     -0.25000000
H     10.40000000     11.34700000     -1.33300000
O      0.86700000     14.25700000     -4.65600000
H      1.58100000     14.71000000     -5.10600000
H      1.29800000     13.55300000     -4.17200000
O      7.02400000      0.80600000      0.80200000
H      6.64800000      0.77300000      1.68200000
H      7.96900000      0.85500000      0.94700000
O     10.44900000      3.02400000     -1.88600000
H     10.53700000      2.08100000     -1.74800000
H     10.52600000      3.40200000     -1.01000000
O      3.54400000     13.33500000     -3.51400000
H      3.84300000     12.79400000     -4.24500000
H      4.00600000     14.16600000     -3.62500000
O      2.51800000    -16.23100000      7.53500000
H      2.79200000    -15.96200000      6.65800000
H      2.73000000    -15.48200000      8.09200000
O      5.38800000     -2.19700000    -10.97700000
H      5.71600000     -3.09600000    -10.94400000
H      5.21400000     -1.97200000    -10.06300000
O     -3.36700000    -16.37000000     -3.65100000
H     -3.83000000    -16.27600000     -4.48300000
H     -3.95900000    -15.98700000     -3.00300000
O     -7.10400000      6.81100000    -12.53100000
H     -7.65800000      7.45500000    -12.97200000
H     -6.23800000      7.21600000    -12.50600000
O    -12.20600000     11.14200000     -0.50200000
H    -12.83400000     10.45600000     -0.27600000
H    -11.45300000     10.97500000      0.06500000
O     10.56000000     -9.32000000     -0.37600000
H     10.32300000     -9.90100000      0.34600000
H     11.46000000     -9.05500000     -0.18500000
O    -11.36800000     -8.13600000      8.75200000
H    -11.76600000     -7.86700000      7.92400000
H    -12.04500000     -8.65300000      9.18700000
O     -4.32900000     -6.43900000     -8.20500000
H     -4.22900000     -5.97900000     -7.37200000
H     -3.86000000     -7.26400000     -8.08100000
O     -4.43500000     -3.35000000    -15.12200000
H     -3.74300000     -3.32200000    -15.78200000
H     -4.08900000     -3.92200000    -14.43600000
O     10.55400000      3.50000000     -4.38100000
H     10.48500000      3.53300000     -3.42600000
H     10.86800000      2.61500000     -4.56800000
O      4.21000000    -11.60500000      9.78900000
H      3.66100000    -10.99600000     10.28200000
H      4.46400000    -12.27100000     10.42800000
O     10.35400000     15.14700000      1.29700000
H      9.45100000     14.88200000      1.12100000
H     10.88100000     14.61000000      0.70500000
O      3.17300000      7.20800000      4.60400000
H      3.18200000      7.83700000      3.88200000
H      3.26900000      7.74500000      5.39100000
O     -0.82800000      9.95700000    -14.81400000
H     -0.68900000      9.82200000    -15.75200000
H     -1.42000000     10.70700000    -14.76500000
O     -1.72600000    -17.50000000     -5.51500000
H     -1.58100000    -16.76900000     -6.11500000
H     -1.90200000    -17.08500000     -4.67000000
O     -2.96100000     14.67600000      7.80000000
H     -3.64800000     15.26000000      8.12100000
H     -2.16200000     14.99000000      8.22300000
O     -1.45800000     -7.08400000    -13.85100000
H     -0.76600000     -7.34700000    -13.24500000
H     -1.20000000     -6.21100000    -14.14600000
O      4.25500000      6.78300000      8.55200000
H      4.27700000      6.87300000      9.50400000
H      4.96400000      6.17200000      8.35200000
O      4.38100000    -13.71100000      8.03400000
H      5.11300000    -13.70400000      8.65100000
H      3.75800000    -13.08000000      8.39500000
O     -7.60200000      2.13600000      0.16400000
H     -7.02200000      2.20900000      0.92200000
H     -7.54800000      2.99100000     -0.26300000
O      5.83200000      5.98400000      4.00600000
H      5.02000000      6.43300000      4.24100000
H      6.50400000      6.40800000      4.54000000
O     15.90800000     -2.45200000     -5.08200000
H     16.47400000     -2.34000000     -5.84600000
H     15.26300000     -1.74900000     -5.15600000
O     -6.85800000      2.69700000     -5.33400000
H     -6.61000000      3.40800000     -4.74300000
H     -7.81000000      2.63600000     -5.24800000
O     -2.04400000     12.05300000    -10.45500000
H     -2.02600000     12.68200000    -11.17600000
H     -1.66600000     11.25400000    -10.82300000
O      3.92700000      1.17000000    -12.07600000
H      4.41400000      0.53500000    -12.60000000
H      4.57900000      1.82700000    -11.82900000
O      9.86300000    -13.85400000      2.27200000
H     10.80700000    -13.90500000      2.12500000
H      9.77300000    -13.33400000      3.07100000
O    -13.92100000     -0.81700000     -9.57000000
H    -14.23800000      0.07500000     -9.42600000
H    -13.10600000     -0.70600000    -10.06000000
O     12.96900000     -9.28200000     -8.61100000
H     13.62900000     -9.44400000     -7.93700000
H     12.21600000     -9.80700000     -8.34000000
O     12.53100000     -6.02700000     10.56700000
H     12.09000000     -6.37500000      9.79200000
H     12.12300000     -5.17300000     10.71100000
O      6.00400000    -13.51100000     -0.37000000
H      5.62700000    -14.21700000     -0.89500000
H      6.15900000    -13.90700000      0.48800000
O     10.96800000      8.96600000     11.49600000
H     10.30700000      8.30500000     11.70100000
H     11.68900000      8.77900000     12.09700000
O     -3.25600000    -11.62700000      8.20200000
H     -2.44800000    -11.13200000      8.07000000
H     -3.91400000    -11.15200000      7.69400000
O    -10.78100000      0.61800000     12.14800000
H    -10.03200000      0.48800000     11.56700000
H    -11.54500000      0.47100000     11.59000000
O    -15.50700000      8.16100000      2.00400000
H    -16.45000000      8.08800000      2.15300000
H    -15.13800000      7.38300000      2.42100000
O     -3.73700000     -0.99700000      4.65600000
H     -3.78500000     -1.50300000      5.46700000
H     -2.90700000     -0.52300000      4.71800000
O     13.79500000     -8.55900000      3.26900000
H     13.27800000     -7.93800000      3.78200000
H     13.41100000     -8.52400000      2.39200000
O     -1.13800000     -9.41600000     -3.44600000
H     -1.39400000     -8.67600000     -2.89600000
H     -0.19000000     -9.48500000     -3.33100000
O    -14.20200000      2.15600000     -7.14500000
H    -13.33800000      2.49100000     -7.38400000
H    -14.61400000      1.93800000     -7.98100000
O    -17.55100000     -1.48200000     -1.52800000
H    -17.91500000     -1.15200000     -2.35000000
H    -17.44200000     -0.70200000     -0.98400000
O     -5.20900000      0.07900000     -4.71400000
H     -5.39700000     -0.12000000     -3.79600000
H     -6.05400000     -0.00500000     -5.15500000
O     -9.38200000      7.79800000      4.06500000
H    -10.03900000      8.49200000      4.01200000
H     -9.85900000      6.99800000      3.84400000
O     -9.73100000     -2.50700000     -8.26200000
H     -9.48100000     -2.79300000     -9.14100000
H    -10.38100000     -1.82000000     -8.41000000
O      6.99700000    -11.17900000      6.10900000
H      7.18800000    -11.64000000      6.92600000
H      6.85800000    -10.27000000      6.37300000
O      2.04600000      0.46100000     10.76200000
H      2.53200000      0.79200000     11.51700000
H      1.53300000      1.21100000     10.46000000
O    -12.73800000     -1.92400000     12.78100000
H    -12.02500000     -2.56200000     12.81600000
H    -12.58100000     -1.43300000     11.97400000
O     10.28200000    -10.64400000      2.10700000
H     10.48500000    -10.91200000      3.00300000
H      9.45800000    -11.08700000      1.90600000
O     -6.70200000     -8.84400000     -5.27900000
H     -6.02100000     -8.58600000     -4.65700000
H     -6.71500000     -9.80000000     -5.23500000
O     -9.94600000    -10.48700000      5.75400000
H    -10.50700000    -11.06000000      6.27700000
H    -10.46900000    -10.28300000      4.97800000
O     -1.40900000      0.45200000      4.96600000
H     -0.46100000      0.35000000      5.05500000
H     -1.72700000      0.52700000      5.86500000
O      8.01800000      3.99400000      3.48300000
H      8.18700000      4.78400000      3.99600000
H      7.23600000      4.20300000      2.97100000
O    -13.52100000     -1.59700000     -0.62200000
H    -12.57000000     -1.68000000     -0.55400000
H    -13.83800000     -1.74200000      0.27000000
O     -3.67800000     -6.58600000      4.59000000
H     -3.06800000     -6.11200000      4.02500000
H     -4.54200000     -6.26300000      4.33400000
O      4.67900000     -1.09100000     -8.35000000
H      4.80200000     -0.14400000     -8.28100000
H      4.85400000     -1.42000000     -7.46900000
O      5.06900000     15.72100000     -3.73700000
H      4.77900000     16.63100000     -3.80200000
H      5.79000000     15.74400000     -3.10800000
O      7.31400000     12.90500000      6.97300000
H      7.00000000     12.02700000      7.18600000
H      8.10400000     12.75700000      6.45300000
O     -6.09500000      9.97700000      6.71800000
H     -6.68100000      9.24800000      6.51500000
H     -5.55300000      9.65600000      7.43900000
O      0.20000000     -1.89100000    -10.40000000
H      0.47400000     -2.80500000    -10.33100000
H      0.97400000     -1.38900000    -10.14500000
O     -4.51000000      7.44300000     -5.64900000
H     -3.66800000      7.89000000     -5.73200000
H     -4.75700000      7.56600000     -4.73300000
O      7.81500000      8.50800000     -3.96500000
H      8.42400000      8.26300000     -3.26800000
H      7.12800000      7.84300000     -3.92700000
O    -10.17200000     -7.18000000     -2.10900000
H    -10.04600000     -6.49900000     -2.76900000
H    -10.94200000     -7.66400000     -2.40700000
O    -12.58100000     -9.13900000      6.42000000
H    -12.55500000     -9.93400000      6.95200000
H    -12.62900000     -9.45600000      5.51800000
O     -9.33500000      3.41200000     -4.13600000
H    -10.27500000      3.31400000     -3.98500000
H     -9.15000000      4.32300000     -3.90800000
O      1.20800000     -5.47100000    -16.13200000
H      1.37800000     -5.83100000    -17.00200000
H      2.04000000     -5.56300000    -15.66800000
O      9.69200000      5.76300000     13.98800000
H      9.91100000      6.21300000     14.80400000
H     10.30500000      5.02900000     13.94800000
O     -6.49700000    -11.60900000     -5.46200000
H     -7.28700000    -12.02500000     -5.80800000
H     -5.77800000    -12.03300000     -5.93100000
O     -3.89500000     -3.25800000     14.75600000
H     -3.88800000     -4.04200000     14.20700000
H     -4.32300000     -3.53600000     15.56600000
O      0.86800000     -8.64600000    -13.07300000
H      1.18500000     -8.34300000    -12.22200000
H      0.16000000     -9.25400000    -12.86200000
O    -13.93900000      2.18100000    -11.65500000
H    -13.75000000      2.65500000    -12.46500000
H    -13.80600000      2.82800000    -10.96200000
O    -13.77900000      5.43800000     -7.61800000
H    -13.59500000      6.32100000     -7.94000000
H    -13.05000000      5.24100000     -7.03000000
O    -14.80200000      1.39100000      2.82600000
H    -13.90600000      1.10400000      2.64900000
H    -15.35100000      0.67900000      2.49700000
O    -10.59000000     -3.92300000      6.64300000
H     -9.84100000     -4.50000000      6.48900000
H    -11.32400000     -4.51900000      6.79300000
O     13.66200000      1.47200000      4.52800000
H     14.15600000      0.98500000      5.18700000
H     14.33100000      1.85900000      3.96300000
O     -7.39200000      4.91200000      5.30300000
H     -6.78900000      4.56400000      4.64600000
H     -7.12200000      5.82300000      5.41900000
O     -2.36200000     11.69700000     -1.77500000
H     -2.65300000     10.78500000     -1.77200000
H     -3.04500000     12.16500000     -2.25600000
O    -10.39000000     11.05800000      1.61300000
H    -10.79400000     10.60300000      2.35200000
H    -10.02100000     11.85400000      1.99500000
O      1.37400000     -6.58400000      5.78900000
H      1.04600000     -7.39700000      6.17300000
H      1.17900000     -5.91400000      6.44500000
O      1.68600000     11.10200000      2.07600000
H      1.43300000     11.65800000      1.33900000
H      2.61300000     11.29600000      2.21600000
O     -0.49900000    -15.30700000     -6.95800000
H     -1.13900000    -14.64100000     -7.20900000
H     -0.14200000    -15.62100000     -7.78900000
O    -11.46500000      5.81200000    -11.19200000
H    -11.88600000      6.46200000    -10.63000000
H    -11.28800000      6.27900000    -12.00900000
O     17.24000000     -2.28000000     -2.54300000
H     17.04300000     -2.67800000     -3.39100000
H     17.31200000     -1.34400000     -2.72900000
O     -1.72200000    -13.80600000     -3.10600000
H     -1.86000000    -14.75100000     -3.16400000
H     -2.59700000    -13.43000000     -3.20300000
O     -0.89800000      9.91800000      3.35000000
H     -1.37800000      9.81900000      2.52700000
H     -0.19100000     10.52900000      3.14200000
O    -11.54300000      3.68100000     12.83800000
H    -11.06400000      2.93700000     12.47300000
H    -11.78800000      4.20600000     12.07600000
O      1.09700000      7.34900000     -2.81200000
H      1.30000000      6.83200000     -2.03300000
H      1.36300000      6.79200000     -3.54400000
O     -0.95300000     -9.09700000      1.53100000
H     -0.78200000     -8.86300000      2.44300000
H     -1.83300000     -9.47200000      1.54100000
O      5.18400000     -0.67000000    -13.23400000
H      5.25200000     -1.21600000    -12.45000000
H      5.21000000     -1.29200000    -13.96100000
O     -1.89100000      6.81800000     -9.29800000
H     -1.57000000      6.17700000     -8.66400000
H     -2.36500000      6.29600000     -9.94600000
O     -9.08600000      3.80500000    -12.31600000
H     -9.48000000      3.18500000    -12.92900000
H     -9.67000000      3.79600000    -11.55800000
O     -3.22300000      6.98500000      2.06000000
H     -2.57200000      6.58300000      2.63600000
H     -2.73100000      7.22500000      1.27400000
O     -9.77000000     -0.34200000      2.94800000
H     -9.26300000     -1.02400000      2.50700000
H     -9.65000000     -0.52000000      3.88100000
O     -5.42200000      2.87300000     12.83500000
H     -5.68700000      2.58100000     11.96300000
H     -6.22100000      3.23300000     13.22000000
O     -1.33000000     15.50600000      5.51100000
H     -2.15300000     15.45200000      5.99800000
H     -1.56100000     15.96000000      4.70100000
O     10.43600000      4.04600000      0.55100000
H     10.86000000      4.89800000      0.44900000
H     11.11300000      3.48500000      0.92900000
O     -7.73700000     -2.12600000      1.80500000
H     -7.08800000     -2.68700000      1.38100000
H     -7.85900000     -1.39800000      1.19600000
O      0.24000000     10.40500000      7.94500000
H      0.79500000      9.62800000      8.01800000
H      0.58200000     11.00600000      8.60700000
O     12.74300000      0.69100000    -11.54800000
H     12.56100000     -0.17100000    -11.17400000
H     12.87700000      0.52300000    -12.48100000
O     -5.77000000    -10.12400000     -0.29900000
H     -6.19700000     -9.37400000      0.11600000
H     -6.42200000    -10.82400000     -0.25700000
O     -6.87800000     -3.48300000      5.53500000
H     -6.84700000     -3.96300000      4.70700000
H     -7.34700000     -4.06600000      6.13200000
O      0.01400000    -16.36100000      6.52900000
H      0.86800000    -16.71000000      6.78600000
H     -0.31700000    -15.93200000      7.31800000
O      8.76600000     10.92200000      8.88200000
H      9.59400000     10.62700000      8.50300000
H      8.24700000     10.12300000      8.97600000
O      1.39700000     -3.72900000      3.01300000
H      2.03800000     -3.02400000      3.09900000
H      1.82900000     -4.37800000      2.45700000
O      5.11100000     15.06600000     -0.02500000
H      4.69100000     14.60900000      0.70400000
H      4.62400000     15.88600000     -0.10700000
O      3.13100000      6.43800000     -9.59900000
H      3.24200000      6.15400000    -10.50600000
H      2.76400000      5.67500000     -9.15200000
O     -4.69100000     -5.15700000      7.58300000
H     -5.63500000     -5.21300000      7.73000000
H     -4.51700000     -5.79900000      6.89400000
O      9.12300000      2.96200000     -9.06000000
H      8.50900000      3.01000000     -8.32700000
H      9.86000000      3.51000000     -8.79200000
O      4.72000000      3.28700000      3.82500000
H      5.15900000      4.13500000      3.87700000
H      3.87900000      3.47800000      3.40900000
O     -1.79300000     17.15500000      2.82000000
H     -1.98900000     18.07200000      3.01300000
H     -2.24000000     16.98300000      1.99200000
O      5.92100000     14.55500000     -6.26300000
H      5.73200000     14.73600000     -5.34300000
H      6.65100000     13.93600000     -6.24100000
O     -4.82300000    -13.34100000     10.27100000
H     -5.62100000    -13.65700000      9.84800000
H     -4.81200000    -12.40100000     10.09200000
O     -5.19900000      1.83400000    -14.89900000
H     -5.39600000      2.75400000    -14.72200000
H     -4.65400000      1.85300000    -15.68600000
O      7.63800000    -11.41000000      0.63500000
H      7.92500000    -11.06400000     -0.21000000
H      7.16800000    -12.21500000      0.41700000
O      1.97100000     -6.00800000     -5.50300000
H      2.54700000     -5.24600000     -5.56100000
H      1.33000000     -5.77300000     -4.83200000
O     -3.97500000     13.47400000     -3.09700000
H     -3.50800000     14.15800000     -3.57700000
H     -4.87700000     13.53400000     -3.41100000
O      0.25900000    -12.12400000      6.05200000
H     -0.21100000    -12.95700000      6.08000000
H      0.88800000    -12.22800000      5.33800000
O      2.60100000     -0.52000000     -9.92600000
H      3.32400000     -0.98800000     -9.50800000
H      3.02100000      0.02400000    -10.59200000
O      6.96200000     10.72100000    -11.33300000
H      7.14100000     10.98300000    -10.42900000
H      7.04800000      9.76800000    -11.32800000
O     10.66400000     -5.17800000     -1.46400000
H     10.94400000     -6.08800000     -1.55900000
H     11.45700000     -4.71000000     -1.19900000
O     10.79900000    -10.58100000     -7.66700000
H     10.47100000    -11.47900000     -7.70800000
H     10.83200000    -10.38100000     -6.73100000
O      3.12600000     -2.20000000      5.93500000
H      3.98400000     -2.41700000      5.56800000
H      3.32000000     -1.83800000      6.79900000
O     -2.74700000     -2.34300000      6.93000000
H     -2.15400000     -3.08700000      6.82600000
H     -3.61900000     -2.71100000      6.78700000
O      2.56900000      5.87600000     -4.94800000
H      2.26300000      5.03400000     -4.61200000
H      2.21700000      5.92200000     -5.83700000
O    -12.16400000     -5.96200000     -7.67600000
H    -11.56500000     -6.40000000     -8.28100000
H    -12.21600000     -5.06300000     -8.00100000
O      5.98400000      3.01700000     -3.86200000
H      6.19100000      3.42700000     -4.70200000
H      6.60500000      3.40700000     -3.24600000
O     -2.25900000      5.81500000     15.72800000
H     -2.68700000      5.68800000     14.88100000
H     -1.67000000      5.06500000     15.81300000
O     -8.46800000     -8.13900000     -0.10800000
H     -8.27900000     -7.32700000      0.36300000
H     -9.21400000     -7.92300000     -0.66800000
O      1.23300000     -4.53300000    -10.55300000
H      0.57900000     -5.19300000    -10.78300000
H      1.81500000     -4.97700000     -9.93600000
O     -7.34300000      4.66600000     13.70500000
H     -7.11400000      5.47700000     14.15800000
H     -8.29100000      4.72100000     13.58200000
O      8.89100000      7.20300000     11.83900000
H      8.65800000      6.64700000     11.09600000
H      8.91200000      6.60600000     12.58800000
O      2.65500000    -15.17800000      1.59700000
H      3.08300000    -15.71700000      0.93100000
H      3.30600000    -14.51100000      1.81900000
O      7.84800000     -4.42200000      2.65700000
H      6.93600000     -4.17900000      2.49900000
H      8.13500000     -4.82400000      1.83700000
O      3.27700000      4.65900000     10.65900000
H      3.73900000      4.22800000     11.37800000
H      3.46100000      5.59100000     10.78100000
O      4.11300000      3.71100000     -7.21400000
H      3.72400000      3.81500000     -6.34600000
H      3.81500000      4.47800000     -7.70300000
O     -4.49200000      9.90800000     -0.81700000
H     -4.70600000     10.83100000     -0.67900000
H     -5.21600000      9.43100000     -0.41200000
O      3.51200000     17.63800000      0.12600000
H      4.38100000     18.03200000      0.04900000
H      3.19800000     17.57200000     -0.77600000
O     14.15100000      6.06600000     -0.44500000
H     14.55800000      6.73100000      0.11000000
H     14.10900000      6.47000000     -1.31200000
O    -11.24100000      6.00900000      6.48100000
H    -10.92300000      6.74500000      5.95800000
H    -12.18600000      5.99900000      6.33100000
O      7.59700000     13.93600000      0.34400000
H      7.60400000     12.99200000      0.18700000
H      6.67700000     14.18600000      0.26100000
O     10.53300000     -3.89700000    -12.14400000
H     10.96100000     -3.20200000    -12.64400000
H      9.81800000     -3.45500000    -11.68500000
O      4.01500000      3.41500000     -2.12900000
H      4.57100000      3.40300000     -1.34900000
H      4.55100000      3.01000000     -2.81100000
O     -5.59600000     13.82900000     -7.27400000
H     -5.24500000     14.11900000     -8.11600000
H     -6.44000000     13.43300000     -7.49100000
O     12.49900000     -1.51400000     -1.40500000
H     12.35400000     -0.56900000     -1.37200000
H     13.30300000     -1.65100000     -0.90400000
O     -6.88700000     12.54500000      6.24200000
H     -5.96500000     12.77500000      6.35200000
H     -6.97400000     11.69300000      6.66900000
O     -3.87700000      4.70600000      8.68700000
H     -4.02800000      5.38500000      8.02900000
H     -4.09800000      3.88800000      8.24200000
O     -6.00900000     -5.81200000      3.46900000
H     -5.45600000     -5.03100000      3.46800000
H     -6.89700000     -5.47700000      3.34600000
O     -2.99500000     15.75300000     -4.32500000
H     -2.58900000     15.82100000     -5.18900000
H     -3.88100000     16.09500000     -4.45000000
O     -0.60100000      7.88000000     14.48900000
H     -0.98800000      7.84700000     13.61400000
H     -1.26700000      7.49800000     15.06000000
O     11.10800000    -10.22500000      4.86000000
H     11.60500000    -10.53400000      5.61700000
H     11.70800000     -9.63300000      4.40500000
O     -0.32200000    -17.96700000      0.36400000
H      0.55300000    -18.34000000      0.25100000
H     -0.40100000    -17.32500000     -0.34200000
O     10.82900000     -4.06900000     -8.57700000
H     11.40400000     -3.87800000     -7.83600000
H     10.80100000     -5.02500000     -8.62000000
O     10.53900000      8.17500000     -0.39100000
H     10.85800000      8.97300000     -0.81300000
H     10.05100000      7.72000000     -1.07800000
O     -0.35100000    -10.41900000     -6.18800000
H     -0.03600000    -11.19400000     -5.72300000
H     -0.95300000     -9.99900000     -5.57400000
O     11.90700000     10.63100000      6.40800000
H     11.70900000     10.30400000      7.28500000
H     11.05200000     10.71100000      5.98400000
O      3.78400000    -17.31900000     -0.04200000
H      4.31900000    -18.10200000      0.08600000
H      2.88400000    -17.62200000      0.07800000
O     13.27700000     -0.96500000      3.43200000
H     13.17600000     -1.55200000      4.18100000
H     13.33300000     -0.09100000      3.81900000
O     -3.83700000      3.63300000     -1.00400000
H     -3.86800000      2.67700000     -0.96900000
H     -4.52000000      3.91700000     -0.39700000
O    -11.22500000     -0.78800000     -5.19700000
H    -11.10900000     -1.73600000     -5.26900000
H    -11.86400000     -0.67800000     -4.49200000
O    -13.68500000      1.72800000     -3.29400000
H    -14.42100000      2.17700000     -2.87900000
H    -13.31100000      2.37800000     -3.88900000
O     -6.22900000      3.70300000     -7.71800000
H     -5.32700000      3.55800000     -8.00400000
H     -6.34000000      3.11800000     -6.96800000
O     -3.88800000    -12.73800000     -3.96100000
H     -4.69000000    -12.64200000     -3.44800000
H     -4.15800000    -13.22300000     -4.74100000
O     -7.44300000     -2.53000000     -6.93900000
H     -7.34200000     -1.83600000     -6.28700000
H     -8.33900000     -2.42800000     -7.26000000
O     -8.80900000     -9.41300000     -3.38600000
H     -8.79400000     -8.96500000     -2.54000000
H     -8.13300000     -8.97300000     -3.90100000
O      8.55300000     15.38200000     -4.06400000
H      8.01600000     15.55800000     -3.29200000
H      8.43100000     16.15100000     -4.62200000
O      0.12500000     -5.94900000     -3.08500000
H     -0.51100000     -6.51000000     -2.64100000
H      0.72600000     -5.67300000     -2.39300000
O      5.89300000     10.34200000      7.14600000
H      5.97100000      9.94300000      8.01300000
H      5.08800000      9.97300000      6.78400000
O     -3.16200000    -13.98200000      6.90000000
H     -3.50200000    -13.14600000      7.21900000
H     -2.65400000    -14.32900000      7.63300000
O      9.55200000      0.70000000     -6.02600000
H      9.16300000     -0.17400000     -5.98900000
H      8.80200000      1.29500000     -6.03500000
O     -5.95400000     16.15400000      0.95900000
H     -5.93000000     16.69200000      0.16700000
H     -6.87200000     15.89900000      1.04900000
O    -11.96600000     -3.50700000     -5.22500000
H    -12.51500000     -3.64100000     -5.99700000
H    -11.40500000     -4.28200000     -5.19200000
O     14.89100000      8.96300000     -0.74300000
H     14.57800000      9.65100000     -1.33100000
H     14.41200000      9.10900000      0.07300000
O    -12.26100000      0.60900000      6.08600000
H    -11.70600000      0.04200000      5.54900000
H    -11.73100000      0.80000000      6.85900000
O     17.31700000      1.14900000     -6.39000000
H     16.40300000      1.24800000     -6.12400000
H     17.33900000      0.32100000     -6.86900000
O     -0.21800000     -6.60500000     11.11700000
H     -0.78200000     -5.90200000     11.44000000
H     -0.82100000     -7.31600000     10.90200000
O      7.19700000    -10.66300000     -6.94000000
H      7.43000000    -10.44100000     -7.84200000
H      6.24600000    -10.55800000     -6.90600000
O    -11.90000000      7.38000000     -0.24300000
H    -12.61500000      8.00400000     -0.11700000
H    -11.11000000      7.92100000     -0.25200000
O      5.06600000    -12.47400000    -11.52900000
H      5.90000000    -12.48000000    -11.06000000
H      5.21000000    -11.88400000    -12.26900000
O     11.27800000     10.91800000      2.40500000
H     12.07900000     10.45600000      2.15600000
H     10.57400000     10.41500000      1.99600000
O     -0.29900000     -9.30700000      4.38600000
H      0.12200000    -10.12300000      4.11600000
H      0.15300000     -9.06000000      5.19300000
O    -11.77600000     -4.41700000     -2.11700000
H    -11.78500000     -4.16700000     -3.04100000
H    -10.98200000     -4.01200000     -1.76800000
O     -0.06700000      3.45000000      5.56900000
H      0.37000000      2.72500000      6.01500000
H      0.61200000      3.83500000      5.01500000
O     -7.68100000      0.58600000      6.71000000
H     -8.43400000      0.00700000      6.82800000
H     -7.27900000      0.29200000      5.89300000
O     -9.21100000      2.27400000      3.30100000
H     -9.36100000      1.37200000      3.01800000
H     -9.40700000      2.26700000      4.23800000
O      8.75600000     -8.19900000      4.15800000
H      8.15000000     -8.75600000      3.67000000
H      9.62200000     -8.55200000      3.95500000
O     -9.74200000      0.25900000     -9.70900000
H     -8.94600000     -0.06300000    -10.13200000
H     -9.45100000      1.00900000     -9.19000000
O     16.67900000      0.98300000      5.48100000
H     17.31000000      1.62200000      5.14900000
H     17.05000000      0.13400000      5.24000000
O     11.55800000      3.08200000      5.23900000
H     12.24700000      2.53600000      4.86000000
H     11.95200000      3.44900000      6.03000000
O      2.27000000      5.93400000    -14.81200000
H      1.49500000      6.42400000    -14.53600000
H      1.91800000      5.15000000    -15.23500000
O     -1.02800000     13.96500000     11.52400000
H     -1.19000000     13.73100000     12.43800000
H     -1.09200000     13.13600000     11.05000000
O     -6.20000000    -10.35700000      4.39500000
H     -5.86200000    -11.24800000      4.30300000
H     -6.37400000    -10.26200000      5.33100000
O     -2.22700000      0.16500000      7.62800000
H     -2.33800000     -0.72900000      7.30600000
H     -2.15000000      0.07000000      8.57800000
O     18.44300000      1.15600000      1.73100000
H     18.14100000      0.25500000      1.85100000
H     17.70800000      1.60100000      1.31000000
O     -6.65800000     -1.35100000    -15.85600000
H     -6.68300000     -0.78800000    -15.08300000
H     -6.03300000     -2.04000000    -15.62900000
O     11.02200000      4.94800000    -11.87100000
H     10.15000000      5.22200000    -12.15800000
H     10.99300000      5.02000000    -10.91700000
O      0.28500000     -9.19300000    -15.75700000
H     -0.27500000     -8.54800000    -16.18900000
H      0.47700000     -8.80700000    -14.90200000
O     -7.11000000     -1.61200000    -10.08100000
H     -6.92600000     -2.03700000     -9.24400000
H     -6.78600000     -2.22800000    -10.73900000
O      6.05700000      0.51200000      8.79400000
H      5.82300000      1.43900000      8.74600000
H      6.43300000      0.31500000      7.93600000
O     -8.88900000     14.13600000     -4.17900000
H     -9.05300000     14.74700000     -4.89800000
H     -9.74800000     13.76100000     -3.98300000
O      7.42000000      7.42300000    -15.10800000
H      7.36500000      7.94200000    -15.91100000
H      6.72000000      7.76600000    -14.55300000
O     -0.09300000      2.70300000     18.54400000
H      0.11300000      3.10700000     17.70100000
H     -0.53000000      1.88200000     18.31700000
O      6.71700000    -14.71300000     -6.13900000
H      5.85600000    -14.38900000     -5.87500000
H      6.67500000    -14.75400000     -7.09400000
O    -13.16300000      2.82300000      0.32200000
H    -13.50300000      1.93100000      0.24600000
H    -12.21300000      2.71400000      0.35400000
O     -5.03800000      3.34800000    -11.33200000
H     -4.63800000      3.30600000    -10.46300000
H     -5.78300000      2.74900000    -11.28200000
O     -7.56400000     10.84300000     -6.68600000
H     -7.63800000     11.74400000     -7.00000000
H     -7.65500000     10.30600000     -7.47300000
O     -3.37200000     -3.39100000      9.46100000
H     -2.87500000     -2.69800000      9.02700000
H     -3.57600000     -4.01300000      8.76200000
O      1.76100000     10.20800000     13.02200000
H      1.65800000      9.39700000     12.52500000
H      2.64700000     10.15900000     13.38000000
O      9.05900000     10.05500000      1.19500000
H      8.18900000     10.42200000      1.03400000
H      9.44100000      9.95300000      0.32400000
O      3.84700000    -11.70700000     -4.66900000
H      4.06400000    -12.36100000     -5.33500000
H      3.66900000    -12.21900000     -3.88000000
O     -2.94800000    -10.41300000     -0.77500000
H     -3.04600000    -10.23100000      0.15900000
H     -3.74800000    -10.88200000     -1.01300000
O     -7.93900000      5.88600000     -8.04800000
H     -7.28600000      5.18600000     -8.07000000
H     -7.53500000      6.57300000     -7.51900000
O      1.09700000     12.49800000    -10.80900000
H      1.55300000     12.24200000    -10.00700000
H      0.88200000     11.66900000    -11.23700000
O      5.79400000     -5.17100000     -1.41700000
H      5.57800000     -5.17100000     -2.34900000
H      5.21600000     -5.83300000     -1.03700000
O      6.05900000     -7.26600000      9.81900000
H      6.84100000     -7.80900000      9.91600000
H      6.18800000     -6.54800000     10.43900000
O     12.55100000      1.68700000     10.96600000
H     12.01800000      0.95700000     10.65200000
H     11.92600000      2.27100000     11.39700000
O     10.41500000     12.98400000      3.64000000
H     10.81100000     12.28100000      3.12500000
H     11.00900000     13.72700000      3.52900000
O      3.82800000     -9.83800000      4.17500000
H      3.23200000    -10.38400000      3.66300000
H      3.97400000    -10.33300000      4.98000000
O     -5.72800000     -8.14400000    -15.56600000
H     -5.05100000     -8.67800000    -15.98100000
H     -5.35600000     -7.90100000    -14.71800000
O     -3.49700000      5.28800000     -7.50700000
H     -3.73100000      6.19600000     -7.31400000
H     -3.60300000      4.83100000     -6.67300000
O     11.58700000     -6.91100000     -8.83300000
H     12.18800000     -7.64700000     -8.94700000
H     10.90400000     -7.24800000     -8.25300000
O      3.25400000     12.20300000     -0.95800000
H      2.59500000     12.72100000     -0.49700000
H      3.30600000     12.60000000     -1.82800000
O     15.67000000      6.87400000     -7.73500000
H     14.91400000      6.35800000     -8.01600000
H     15.54500000      7.72800000     -8.15000000
O      5.21100000      1.26800000     17.23400000
H      6.10100000      1.35100000     17.57700000
H      5.29500000      0.66500000     16.49500000
O    -14.70100000     -6.40500000      0.86200000
H    -14.72100000     -5.96900000      0.01000000
H    -15.29500000     -5.89000000      1.40800000
O     15.14500000      2.62700000      2.46500000
H     14.78600000      3.39500000      2.91000000
H     15.84300000      2.97600000      1.91100000
O      7.76300000      6.03900000     -8.51200000
H      7.73900000      6.98100000     -8.68100000
H      7.47100000      5.95200000     -7.60400000
O      0.89100000    -11.07100000      8.79100000
H      0.46600000    -11.58000000      8.10100000
H      1.11500000    -11.71700000      9.46100000
O      6.63700000     15.03400000      8.21500000
H      6.17000000     14.50400000      8.86000000
H      6.96500000     14.40100000      7.57600000
O      3.26700000      5.46700000      1.74800000
H      3.80200000      5.36900000      0.96000000
H      3.19300000      6.41400000      1.87000000
O     17.18000000      3.91700000     -3.75400000
H     16.43200000      3.39000000     -4.03400000
H     17.86000000      3.27600000     -3.54500000
O     -2.59200000      2.92800000      5.06600000
H     -1.72300000      3.20300000      5.35900000
H     -2.42400000      2.20200000      4.46500000
O     -2.90900000    -10.00700000      5.40500000
H     -3.36800000     -9.68100000      4.63100000
H     -2.02400000    -10.19800000      5.09500000
O    -14.41900000     -5.56600000     -2.03000000
H    -13.53900000     -5.19200000     -2.07500000
H    -14.99900000     -4.80700000     -1.96900000
O      1.41000000    -10.33300000     -2.90900000
H      1.33700000    -10.83700000     -2.09800000
H      1.06400000    -10.91500000     -3.58500000
O     -2.54000000     -7.33300000     13.74700000
H     -3.11600000     -6.58100000     13.61300000
H     -1.70000000     -6.95000000     14.00100000
O      1.37000000     -3.19000000     -7.72900000
H      0.44300000     -3.42700000     -7.75800000
H      1.70100000     -3.41100000     -8.59900000
O     11.92000000     -6.15400000    -11.74700000
H     11.63500000     -5.29100000    -12.04900000
H     11.55100000     -6.23400000    -10.86700000
O     -0.49500000    -14.82000000      8.78500000
H     -0.31500000    -13.92800000      9.08200000
H     -0.63700000    -15.31700000      9.59000000
O     -7.30700000      7.65800000      5.88300000
H     -7.90600000      7.82100000      5.15400000
H     -7.88100000      7.46500000      6.62500000
O     11.20500000     10.55300000     -4.00000000
H     10.59700000     11.21600000     -3.67600000
H     12.01700000     11.03200000     -4.16500000
O     -3.40800000      8.50700000     14.41300000
H     -4.07200000      8.69600000     15.07600000
H     -3.24700000      7.56700000     14.49500000
O     -6.46600000     -0.22600000      4.20600000
H     -6.83600000     -1.04000000      3.86400000
H     -5.55700000     -0.44400000      4.41200000
O     -6.60700000      2.50200000      8.14800000
H     -5.74800000      2.52700000      7.72600000
H     -7.18000000      2.09600000      7.49900000
O     13.29900000      4.43300000     -5.62200000
H     14.00700000      3.95000000     -6.04900000
H     12.65000000      3.76300000     -5.40600000
O    -13.02900000     -2.79700000      9.40000000
H    -12.44400000     -3.48900000      9.09400000
H    -13.52800000     -3.20100000     10.10900000
O      2.99600000     -8.11100000     -3.62800000
H      2.41900000     -7.51100000     -4.10200000
H      2.43700000     -8.85500000     -3.40600000
O      7.87500000      4.31300000     -2.23800000
H      7.31500000      4.15800000     -1.47700000
H      8.67600000      3.82300000     -2.05100000
O    -17.17700000      4.11100000      4.90000000
H    -16.30500000      4.35800000      5.20800000
H    -17.60700000      3.74000000      5.67000000
O      1.38600000      2.92100000    -11.80200000
H      2.19800000      2.41700000    -11.84700000
H      0.76400000      2.33500000    -11.37100000
O     -1.59500000      7.96800000      5.02700000
H     -1.60100000      7.06500000      4.70900000
H     -1.43800000      8.49700000      4.24500000
O     14.51300000     -4.83900000      8.39000000
H     13.56000000     -4.80200000      8.31300000
H     14.74100000     -4.07500000      8.91900000
O     15.70000000      0.84200000     -8.53200000
H     16.26700000      0.45400000     -9.19800000
H     15.68100000      1.77500000     -8.74700000
O      2.85600000    -15.91700000      4.81000000
H      3.50900000    -15.23400000      4.65600000
H      2.06800000    -15.59900000      4.36900000
O     -6.62000000     -6.58100000     -2.52600000
H     -6.24500000     -7.34000000     -2.97300000
H     -6.11900000     -6.51000000     -1.71300000
O     -3.98300000      4.07500000     -5.20000000
H     -3.43400000      4.36900000     -4.47300000
H     -4.87000000      4.33200000     -4.94900000
O     -2.03000000     -2.47900000    -16.51900000
H     -2.01000000     -1.87000000    -15.78100000
H     -1.59100000     -2.01000000    -17.22900000
O      3.58500000     -2.73900000     -1.72800000
H      3.86700000     -1.94900000     -1.26700000
H      3.47600000     -2.46000000     -2.63700000
O      7.21600000     -1.31900000     10.08200000
H      6.68500000     -0.62600000      9.68900000
H      7.46500000     -0.97300000     10.93900000
O    -15.38500000     -3.16700000     -1.98100000
H    -16.15500000     -2.62900000     -1.79400000
H    -14.64200000     -2.60200000     -1.77000000
O    -16.98700000     -0.81400000      1.81700000
H    -17.57900000     -0.64200000      2.55000000
H    -17.48000000     -0.54100000      1.04300000
O      6.23000000     -6.98500000      1.98200000
H      7.09400000     -6.84900000      1.59300000
H      6.23700000     -7.89800000      2.26800000
O     -6.22400000    -10.38400000      7.17900000
H     -6.16700000     -9.88000000      7.99100000
H     -6.77200000    -11.13600000      7.40100000
O      4.40500000     11.11300000      2.16700000
H      4.79700000     10.27400000      1.92400000
H      4.85900000     11.36600000      2.97000000
O      6.95700000      2.63600000     -7.34900000
H      6.48700000      3.39100000     -6.99400000
H      6.26900000      2.05800000     -7.67800000
O     11.56800000     -0.15800000      7.52500000
H     11.05100000     -0.37700000      6.75000000
H     12.41300000      0.12600000      7.17700000
O      6.50300000     -8.69100000      7.33400000
H      6.78100000     -7.88600000      6.89800000
H      6.16200000     -8.40000000      8.18000000
O     -9.74500000     -5.63300000     -5.39600000
H     -9.65200000     -5.99400000     -6.27800000
H     -8.84800000     -5.44500000     -5.11800000
O      2.41800000      5.67200000     17.36000000
H      2.55000000      6.43900000     16.80300000
H      2.67500000      4.93100000     16.81300000
O     -0.81900000      2.93500000     -4.65400000
H     -1.26100000      3.55900000     -4.07700000
H     -1.24700000      2.09800000     -4.47500000
O     14.50700000      3.58500000     -1.59400000
H     14.82200000      4.13400000     -2.31200000
H     14.19000000      4.20700000     -0.93900000
O     -8.59300000      7.91300000     -5.24700000
H     -8.68300000      8.68800000     -4.69200000
H     -7.93700000      8.16000000     -5.89900000
O    -11.27400000      0.87600000     -1.65700000
H    -11.06200000      1.74300000     -1.31100000
H    -11.97200000      1.03600000     -2.29200000
O     -6.13000000     -5.92400000    -11.16500000
H     -6.82700000     -6.56400000    -11.31100000
H     -6.34100000     -5.52800000    -10.32000000
O      7.10200000     15.95500000     -1.91000000
H      7.80000000     16.07100000     -1.26500000
H      6.38100000     15.56600000     -1.41500000
O     -9.10200000      8.58300000    -13.14100000
H     -9.09100000      8.51800000    -12.18600000
H     -9.78400000      7.97000000    -13.41600000
O      7.67100000     -1.05800000     -5.08400000
H      8.12200000     -1.75600000     -4.60800000
H      6.99800000     -0.75000000     -4.47700000
O      0.09900000    -14.17300000     -1.43200000
H     -0.50200000    -13.70200000     -2.00900000
H      0.03900000    -15.08500000     -1.71800000
O      0.90700000     17.09100000      4.84100000
H      1.24600000     16.80100000      3.99400000
H      0.06600000     16.64200000      4.92900000
O     11.21700000      3.97300000     12.81300000
H     10.63200000      4.29300000     12.12700000
H     12.09300000      4.22100000     12.51600000
O     11.32600000     -2.06300000     -3.95000000
H     11.70600000     -2.13500000     -3.07400000
H     10.41200000     -2.32300000     -3.83600000
O     -5.47600000     -1.56300000      7.20400000
H     -6.14600000     -2.10600000      6.78900000
H     -5.69000000     -0.67000000      6.93300000
O     -1.36500000      3.11900000    -14.39900000
H     -1.24400000      3.76500000    -13.70300000
H     -2.27600000      2.83900000    -14.31000000
O     -3.41700000    -10.07600000     -4.45800000
H     -3.61100000    -11.00800000     -4.55300000
H     -2.66500000    -10.04600000     -3.86800000
O     -5.06300000     -8.86900000     -2.73000000
H     -4.56200000     -9.42100000     -3.33000000
H     -4.86700000     -9.22000000     -1.86100000
O     -4.92000000      6.32400000     -0.43500000
H     -5.00700000      5.51000000      0.06000000
H     -3.97600000      6.46900000     -0.49300000
O     -2.00400000      1.98000000     15.66700000
H     -2.37100000      1.28700000     15.11900000
H     -2.76400000      2.37600000     16.09400000
O      0.22500000     16.41600000     -3.23700000
H     -0.47700000     16.30500000     -2.59600000
H      0.16900000     15.63800000     -3.79100000
O     -0.49900000     -4.24800000    -14.24800000
H      0.11900000     -4.66300000    -14.84900000
H      0.04400000     -3.69000000    -13.69200000
O      5.40700000      6.83500000     14.25000000
H      5.53200000      7.51200000     14.91500000
H      6.11400000      6.20900000     14.41100000
O      8.97600000      1.82200000      9.31900000
H      9.51000000      1.12900000      9.70900000
H      9.60400000      2.50600000      9.08800000
O     10.62300000      3.93000000      8.58000000
H     11.31100000      3.41900000      8.15400000
H     11.03400000      4.26600000      9.37800000
O     10.99400000    -10.14700000     -4.80000000
H     10.11800000    -10.31600000     -4.45300000
H     11.58600000    -10.44900000     -4.11100000
O      1.23200000      2.90300000    -15.25000000
H      1.81700000      2.44800000    -14.64500000
H      0.36200000      2.80300000    -14.86500000
O     -2.33100000      7.44500000    -16.99900000
H     -2.99600000      7.92900000    -17.48900000
H     -2.64800000      7.44900000    -16.09600000
O      2.96400000      5.80300000     13.57700000
H      2.98800000      4.92100000     13.94700000
H      3.83900000      6.15600000     13.74000000
O      3.06900000     12.79900000     10.46400000
H      3.45400000     12.77400000      9.58800000
H      3.75900000     13.16300000     11.01900000
O     -9.22700000     -7.94900000     12.27000000
H     -9.31900000     -8.89500000     12.15600000
H     -8.89600000     -7.84700000     13.16200000
O     -5.49700000     -8.49900000      2.46100000
H     -5.80400000     -8.95200000      3.24600000
H     -5.71200000     -7.57900000      2.61600000
O      5.58200000    -10.67700000     13.49500000
H      4.74200000    -10.59400000     13.04400000
H      6.20200000    -10.21200000     12.93400000
O     11.87800000    -12.51200000     -1.06400000
H     12.61600000    -12.42500000     -0.45900000
H     12.06200000    -13.31400000     -1.55200000
O     -4.69700000      4.32100000      3.96100000
H     -3.97000000      4.35500000      4.58300000
H     -4.31900000      4.62600000      3.13500000
O     -9.91600000    -10.06300000      1.84000000
H     -9.27700000     -9.52100000      1.37700000
H    -10.73500000     -9.92700000      1.36500000
O      2.52400000     11.17500000     -8.56000000
H      3.03200000     11.82200000     -8.07200000
H      3.02100000     11.03800000     -9.36700000
O     12.06600000     -2.88800000      1.88100000
H     12.02600000     -2.47800000      2.74500000
H     11.75100000     -2.21200000      1.28100000
O    -13.26400000     11.48300000     -2.95500000
H    -12.91300000     11.22700000     -2.10200000
H    -14.15200000     11.78700000     -2.76700000
O     -8.32500000      1.86400000     14.63600000
H     -8.20700000      2.61500000     15.21800000
H     -9.21700000      1.56400000     14.81000000
O    -14.96900000      0.92100000      5.53000000
H    -14.06000000      1.13100000      5.74400000
H    -15.01400000      0.99300000      4.57700000
O     -2.59700000      7.80400000     10.32100000
H     -2.81700000      8.69500000     10.59400000
H     -3.42000000      7.32100000     10.39700000
O     -8.06500000     -1.95300000      9.95600000
H     -7.31600000     -1.93400000     10.55200000
H     -8.16200000     -2.87600000      9.72300000
O      1.84800000     -8.68700000     -6.88600000
H      1.11600000     -9.30000000     -6.82400000
H      1.52700000     -7.88700000     -6.47100000
O      9.42200000     10.98600000      5.51300000
H      9.08100000     10.23800000      5.02300000
H      9.48600000     11.68700000      4.86400000
O      8.80300000     -7.98000000     10.11000000
H      8.88900000     -8.79200000      9.61100000
H      9.65700000     -7.86400000     10.52800000
O     14.02900000     -4.88100000     -3.96100000
H     13.26500000     -4.95300000     -4.53400000
H     14.66900000     -4.38900000     -4.47500000
O    -14.82500000     -8.59600000      2.43000000
H    -14.64500000     -7.82800000      1.88700000
H    -15.41800000     -8.27500000      3.10900000
O     -2.73500000     -2.30600000     -8.77100000
H     -1.99200000     -2.44000000     -9.35900000
H     -3.31900000     -1.72100000     -9.25300000
O      4.68900000     -0.84400000     13.26300000
H      4.77000000     -1.29700000     12.42400000
H      3.84000000     -1.12500000     13.60500000
O      5.93200000     15.04600000      4.79900000
H      6.86100000     15.20700000      4.96300000
H      5.50800000     15.88600000      4.97600000
O     -1.32100000      5.47000000      3.37500000
H     -1.24500000      4.72100000      2.78300000
H     -1.28500000      5.08700000      4.25100000
O    -13.90400000      4.41400000    -10.29000000
H    -13.12300000      4.71600000    -10.75400000
H    -13.72200000      4.59900000     -9.36900000
O      7.19100000      8.63600000      8.89200000
H      7.30600000      8.27200000      8.01500000
H      7.75400000      8.10000000      9.45000000
O     -2.69900000      9.78000000      7.70500000
H     -1.74300000      9.73600000      7.72200000
H     -2.90700000     10.61400000      8.12700000
O      3.40700000     -5.61600000    -14.27600000
H      3.96000000     -6.20300000    -14.79100000
H      3.39600000     -6.00400000    -13.40100000
O      6.33700000      5.38700000      1.35200000
H      6.23400000      5.59300000      2.28100000
H      6.67100000      6.19600000      0.96300000
O     -2.30000000    -11.19800000     11.23200000
H     -2.85300000    -10.57100000     11.69700000
H     -2.54000000    -12.04800000     11.60200000
O     -5.66200000     -9.53700000    -11.07500000
H     -5.65200000     -9.44900000    -12.02800000
H     -6.30500000     -8.89100000    -10.78100000
O     -4.70200000     -3.42400000     -1.83200000
H     -5.37300000     -4.10200000     -1.90600000
H     -4.37700000     -3.50400000     -0.93600000
O      2.94900000    -13.09100000     -2.34600000
H      3.52000000    -13.69400000     -1.87000000
H      2.06700000    -13.30900000     -2.04700000
O    -14.16900000      9.40600000      0.11600000
H    -14.74900000      9.05200000      0.79000000
H    -14.72100000      9.47600000     -0.66300000
O    -10.42400000     -1.20900000     15.07700000
H     -9.51700000     -1.20400000     14.77100000
H    -10.94100000     -1.39100000     14.29200000
O      1.99400000      3.21600000     -5.38800000
H      1.83900000      3.01900000     -4.46400000
H      1.37900000      2.65400000     -5.85900000
O      9.49000000     -0.61200000      5.89000000
H      9.29900000     -1.26300000      5.21500000
H      9.56600000      0.21400000      5.41100000
O     -7.16900000      0.15900000    -13.53200000
H     -6.50000000      0.78600000    -13.80800000
H     -7.30200000      0.34400000    -12.60200000
O     -8.84200000     -5.07300000      3.37900000
H     -8.74900000     -4.22000000      2.95500000
H     -9.71100000     -5.37800000      3.11700000
O    -11.85900000     -6.87900000     -0.08000000
H    -12.56600000     -6.28900000     -0.34300000
H    -11.32000000     -6.97200000     -0.86600000
O     -0.89300000     -6.14000000      0.79500000
H     -0.01600000     -6.35400000      0.47700000
H     -0.82800000     -6.21700000      1.74700000
O     -6.69200000      8.36100000      0.11700000
H     -6.59900000      8.64800000      1.02500000
H     -6.28200000      7.49700000      0.09600000
O      8.16000000    -10.19100000     -4.36000000
H      7.33500000     -9.90200000     -3.97000000
H      7.93800000    -10.39500000     -5.26800000
O      4.97400000      8.90200000     -9.53400000
H      4.52800000      8.05600000     -9.57100000
H      4.41200000      9.49200000    -10.03700000
O     -3.58800000      2.76900000     -9.20700000
H     -3.50600000      2.34700000     -8.35200000
H     -2.97100000      3.49900000     -9.17400000
O    -12.20200000     -7.58000000     -5.62800000
H    -12.25800000     -6.95900000     -6.35400000
H    -11.45700000     -8.13900000     -5.84700000
O    -11.29200000      9.81600000      3.97700000
H    -11.04900000     10.22500000      4.80700000
H    -12.23100000      9.65000000      4.05700000
O     -0.51700000      3.34900000     -7.83800000
H     -0.62300000      3.23400000     -6.89300000
H     -0.37300000      2.46400000     -8.17300000
O     -6.71200000     -1.43300000     15.35100000
H     -5.92600000     -1.02400000     15.71400000
H     -6.80900000     -1.04000000     14.48400000
O     -6.52100000    -11.16200000     10.69400000
H     -6.84600000    -10.26400000     10.64000000
H     -7.30900000    -11.70500000     10.65100000
O      7.30300000      9.78100000     -1.17300000
H      6.89500000     10.50900000     -0.70300000
H      6.95300000      9.84500000     -2.06200000
O      8.78400000     -7.88500000     -1.85800000
H      9.56400000     -8.39500000     -1.63900000
H      8.12700000     -8.16500000     -1.22100000
O      7.29200000     11.11800000     -4.70100000
H      7.32100000     10.22600000     -4.35500000
H      6.36800000     11.26900000     -4.89600000
O    -10.65200000     -9.90800000     -5.53200000
H    -11.18300000    -10.70400000     -5.50400000
H    -10.25600000     -9.85400000     -4.66200000
O      6.60000000     -7.78100000     -6.65800000
H      6.07500000     -7.31200000     -7.30700000
H      5.98800000     -8.39800000     -6.25500000
O     -0.18000000    -16.83000000     -2.20900000
H      0.33600000    -16.60000000     -2.98200000
H     -0.88000000    -17.38900000     -2.54700000
O      0.98400000     -8.97300000     -9.84600000
H      1.30300000     -9.86500000     -9.98600000
H      0.67900000     -8.96800000     -8.93900000
O    -13.84400000      6.33700000      3.36400000
H    -14.47800000      5.66700000      3.10900000
H    -13.11200000      6.21700000      2.75900000
O      0.23800000    -12.57900000     -4.77700000
H     -0.40300000    -12.74300000     -4.08600000
H      0.72700000    -13.39800000     -4.85000000
O     -3.68300000      0.97100000     -1.97700000
H     -2.83100000      0.81100000     -1.57100000
H     -3.49400000      1.03300000     -2.91400000
O     -7.04200000    -13.15500000      7.57700000
H     -7.20000000    -14.08100000      7.76200000
H     -7.40200000    -13.02100000      6.70000000
O     11.38100000     -7.03300000      8.28400000
H     10.91000000     -7.54700000      7.62800000
H     12.28100000     -7.35300000      8.23900000
O     -8.82300000     -8.46200000      7.81100000
H     -8.74200000     -9.22300000      7.23600000
H     -9.71600000     -8.51300000      8.15100000
O      6.48600000      9.49100000      2.18500000
H      6.63000000      8.66100000      1.73100000
H      7.20600000      9.54800000      2.81400000
O     -8.90600000     -4.43000000     14.51200000
H     -8.95800000     -5.24700000     15.01000000
H     -8.85900000     -3.74600000     15.17900000
O      8.69900000     -2.50100000     -0.73500000
H      8.92300000     -3.42400000     -0.62200000
H      7.87000000     -2.39600000     -0.26800000
O      0.47600000    -18.30400000      3.79500000
H     -0.19200000    -18.88900000      3.43800000
H      0.23300000    -17.43600000      3.47200000
O    -11.33300000    -13.18200000      2.25200000
H    -10.91300000    -13.58600000      1.49200000
H    -10.60600000    -12.85500000      2.78200000
O    -14.50600000      6.55400000      9.91700000
H    -14.76100000      5.81900000     10.47500000
H    -13.55100000      6.51000000      9.88400000
O      6.87300000      5.40100000     -5.98000000
H      6.40700000      6.05700000     -5.46100000
H      7.78600000      5.48200000     -5.70400000
O    -10.97000000     -3.77300000     12.55300000
H    -10.41600000     -4.02100000     13.29300000
H    -10.93000000     -4.52400000     11.96100000
O     14.00100000     -4.11000000      3.33900000
H     13.40500000     -3.95100000      2.60700000
H     14.85100000     -4.26300000      2.92600000
O      4.72300000     -5.69200000     -3.78800000
H      4.14500000     -6.44600000     -3.90600000
H      4.62600000     -5.18800000     -4.59600000
O      9.41200000     12.36600000     -2.90400000
H      9.11500000     13.27400000     -2.84900000
H      8.68400000     11.90100000     -3.31600000
O      7.27900000    -14.15800000      2.11700000
H      8.23400000    -14.14500000      2.17300000
H      7.05500000    -15.08700000      2.06300000
O     13.65400000     10.90300000     -2.33600000
H     14.11600000     11.63100000     -1.92100000
H     12.84300000     10.81800000     -1.83500000
O    -16.48200000      3.46900000     -2.87000000
H    -17.02000000      4.26000000     -2.85200000
H    -16.63200000      3.09700000     -3.74000000
O     -5.11400000      6.34300000     10.54400000
H     -5.80800000      5.78700000     10.89800000
H     -4.88400000      5.93600000      9.70900000
O      3.84000000     -3.79800000    -17.08100000
H      3.97700000     -2.98700000    -17.57000000
H      3.01200000     -3.66300000    -16.61900000
O     -2.65000000     10.07100000     -4.52600000
H     -2.14300000     10.16200000     -5.33200000
H     -3.56100000     10.16700000     -4.80300000
O      4.11500000      7.66100000    -16.07900000
H      4.24300000      7.30500000    -16.95900000
H      3.37500000      7.16800000    -15.72600000
O     -6.05200000      2.39700000     16.71300000
H     -6.09000000      1.46500000     16.49800000
H     -5.14000000      2.54900000     16.96100000
O     14.64300000      0.47100000      7.25100000
H     15.41700000      0.60500000      6.70400000
H     14.98200000      0.07000000      8.05100000
O    -12.69800000     -5.37200000      8.23000000
H    -13.20500000     -5.41700000      9.04000000
H    -13.13300000     -5.98600000      7.63900000
O     13.10900000      2.90700000      7.73100000
H     13.39500000      2.00000000      7.83800000
H     13.88600000      3.36900000      7.41700000
O     -2.52000000      0.66300000     -4.46200000
H     -1.85100000      0.29400000     -5.03800000
H     -3.33600000      0.57100000     -4.95300000
O     -4.61600000     -0.14800000    -10.43800000
H     -5.49300000     -0.47300000    -10.23100000
H     -4.70500000      0.80500000    -10.42900000
O     -4.90100000     -6.50400000     -0.46900000
H     -4.30000000     -5.76500000     -0.37600000
H     -4.77900000     -7.01500000      0.33000000
O      9.37900000      9.63200000    -10.18500000
H      8.77400000      8.89000000    -10.19300000
H      9.83200000      9.58100000    -11.02600000
O     -4.18400000     12.37800000      6.92600000
H     -3.76800000     11.91000000      6.20100000
H     -3.57900000     13.09200000      7.12800000
O     -1.82100000      0.41200000     10.36900000
H     -1.25300000     -0.25800000     10.74700000
H     -1.59300000      1.21400000     10.84000000
O    -10.06000000      4.35000000     -9.45500000
H     -9.37500000      4.86300000     -9.02600000
H    -10.49400000      4.97100000    -10.04000000
O      3.22800000      0.17100000    -16.05000000
H      2.45400000      0.23900000    -15.49200000
H      3.28400000     -0.75900000    -16.26900000
O     -8.09000000    -13.58800000     -9.52200000
H     -8.39200000    -13.52000000    -10.42800000
H     -7.29700000    -13.05300000     -9.49300000
O    -10.47200000      1.57200000     -6.39400000
H    -10.93900000      0.74700000     -6.26300000
H    -10.94800000      2.20400000     -5.85600000
O     14.30700000      4.99900000      3.62200000
H     14.54300000      5.55400000      4.36500000
H     14.58700000      5.49600000      2.85300000
O    -11.80800000     -2.65800000      2.64400000
H    -12.71400000     -2.87500000      2.42200000
H    -11.34300000     -2.68500000      1.80800000
O     -8.49400000      6.72800000      8.13000000
H     -8.53700000      5.81600000      7.84500000
H     -8.33300000      6.67800000      9.07200000
O      1.85000000      4.68000000      4.15900000
H      2.06800000      4.68100000      3.22700000
H      1.76300000      5.60600000      4.38600000
O      8.13100000     -0.16600000     12.33600000
H      8.79600000      0.48100000     12.57200000
H      7.32100000      0.17300000     12.71800000
O     -9.52100000     10.17400000     -3.22000000
H    -10.04000000     10.07000000     -2.42300000
H     -8.88700000     10.85900000     -3.00600000
O      4.66000000    -11.18300000     -1.01200000
H      4.68600000    -11.23100000     -1.96700000
H      5.08200000    -11.99100000     -0.72000000
O      1.81900000     13.86400000      3.54800000
H      1.77000000     13.12300000      4.15100000
H      0.93700000     13.93300000      3.18200000
O    -12.14500000     -2.73700000    -12.86400000
H    -11.36600000     -3.25600000    -12.66200000
H    -11.86600000     -1.82900000    -12.74500000
O      7.57800000      7.71100000      0.43800000
H      8.52200000      7.84900000      0.52200000
H      7.31100000      8.30900000     -0.26100000
O      1.47400000      2.64700000    -17.98000000
H      1.47600000      2.65300000    -17.02200000
H      1.65700000      3.55400000    -18.22500000
O      6.80200000    -14.40600000     -8.68900000
H      7.36400000    -15.06500000     -9.09700000
H      6.97600000    -13.60400000     -9.18200000
O    -13.12300000    -10.85800000     -3.02900000
H    -12.26500000    -11.14600000     -2.71500000
H    -13.00800000     -9.92700000     -3.21800000
O    -10.81900000     -6.44800000    -11.73100000
H    -11.76700000     -6.44000000    -11.86100000
H    -10.46800000     -6.79600000    -12.55000000
O     -4.93700000      7.74500000     -2.74700000
H     -4.89400000      7.25900000     -1.92400000
H     -4.91600000      8.66500000     -2.48400000
O     -6.43800000     -3.92800000      0.45800000
H     -5.80000000     -4.56900000      0.14600000
H     -7.24600000     -4.42900000      0.57000000
O      5.64700000      6.73300000     -3.74600000
H      4.90600000      7.28200000     -4.00300000
H      5.27100000      6.09300000     -3.14100000
O     -6.20500000      4.18500000    -13.66900000
H     -5.77800000      4.05900000    -12.82100000
H     -6.65500000      5.02700000    -13.58800000
O    -12.27000000     -9.22900000      0.92500000
H    -11.98200000     -8.31700000      0.89000000
H    -13.11600000     -9.19600000      1.37300000
O     -2.52900000    -15.90100000      0.82100000
H     -2.48000000    -16.85300000      0.72900000
H     -3.06400000    -15.76400000      1.60300000
O     -8.47500000     13.46200000     -1.50600000
H     -8.06500000     12.59900000     -1.43700000
H     -8.20200000     13.78900000     -2.36300000
O     -8.09600000      6.48100000     11.38800000
H     -7.26500000      6.89700000     11.61900000
H     -8.03200000      5.59900000     11.75400000
O    -16.60200000     -7.77700000     -1.35000000
H    -17.39500000     -7.73400000     -1.88400000
H    -16.10400000     -6.99900000     -1.59700000
O     -4.08900000      9.42700000    -14.47300000
H     -3.99100000      9.25900000    -15.41000000
H     -4.07100000     10.38000000    -14.39600000
O      9.48100000      1.03700000      1.68200000
H      9.16300000      1.41200000      2.50300000
H     10.29400000      1.51000000      1.50200000
O      3.84200000     16.85200000      5.97800000
H      3.45600000     16.69400000      5.11700000
H      3.38600000     17.62600000      6.30700000
O      3.85100000    -14.24600000     -5.83000000
H      3.44100000    -14.30900000     -6.69300000
H      3.60100000    -15.05600000     -5.38600000
O    -10.88000000     -6.24100000     10.71700000
H    -11.08800000     -6.77900000      9.95300000
H    -10.62300000     -6.87100000     11.39000000
O      8.61100000     -2.89900000     -3.57900000
H      8.54900000     -2.65200000     -2.65600000
H      8.60600000     -3.85600000     -3.57200000
O     -0.28300000     12.80100000     -6.86200000
H     -1.20700000     12.79400000     -7.11500000
H     -0.25700000     13.33100000     -6.06600000
O     14.83600000     -8.68500000     -1.95600000
H     15.14500000     -8.06400000     -2.61600000
H     14.86500000     -8.19600000     -1.13400000
O      3.33700000     -1.17000000      8.86300000
H      4.12700000     -0.72000000      8.56600000
H      2.88800000     -0.52800000      9.41400000
O     -2.67300000     -8.79800000    -10.26700000
H     -2.09100000     -9.32900000    -10.81100000
H     -3.55000000     -9.12700000    -10.46200000
O     -4.10700000      9.98600000     11.33900000
H     -3.95800000     10.69000000     10.70800000
H     -4.43500000     10.43000000     12.12100000
O      7.43900000     -8.71100000     12.53100000
H      7.55000000     -7.78400000     12.74000000
H      8.07400000     -8.87700000     11.83400000
O    -13.69600000     -0.97300000     -3.52700000
H    -13.86100000     -0.05500000     -3.74300000
H    -14.10300000     -1.09400000     -2.66900000
O     -9.72600000     -3.74900000    -11.89500000
H     -9.71700000     -4.70500000    -11.84700000
H     -9.04400000     -3.53500000    -12.53200000
O      4.46800000     -9.74500000     -6.72000000
H      4.25100000    -10.58000000     -6.30500000
H      3.62800000     -9.29500000     -6.80700000
O     10.21000000      7.81500000      2.59400000
H     10.91100000      7.37800000      2.11100000
H      9.98000000      8.57000000      2.05200000
O      1.07800000      1.46300000      6.82800000
H      1.28400000      1.07800000      7.68000000
H      1.38700000      0.81700000      6.19300000
O     -2.05700000     -7.81100000     -1.51600000
H     -1.78400000     -7.46300000     -0.66700000
H     -2.44800000     -8.66100000     -1.31200000
O      2.08200000     -0.55400000     14.03800000
H      2.10800000     -0.23900000     14.94200000
H      2.20200000      0.23200000     13.50700000
O      7.02700000     -0.95600000    -15.93800000
H      6.50200000     -0.25300000    -15.55500000
H      6.82100000     -1.72500000    -15.40600000
O     11.03000000     13.40600000     -6.12600000
H     10.22100000     13.32200000     -5.62000000
H     10.76700000     13.22700000     -7.02900000
O    -13.60100000      6.29000000     -3.89600000
H    -13.14600000      7.12600000     -3.79300000
H    -13.63600000      5.92600000     -3.01200000
O      9.41400000    -12.93500000     -7.08900000
H      9.29000000    -12.48400000     -6.25400000
H      8.67900000    -13.54600000     -7.14300000
O     -1.91500000      7.69000000     -0.19700000
H     -1.67300000      8.01000000     -1.06600000
H     -1.96500000      8.47800000      0.34400000
O     -0.77000000     14.02800000      2.43800000
H     -1.66000000     13.80600000      2.71100000
H     -0.83100000     14.93300000      2.13300000
O    -10.63200000     -7.63100000     -9.18900000
H     -9.68400000     -7.66200000     -9.05400000
H    -10.73900000     -7.18300000    -10.02800000
O     -4.21600000    -12.76800000      1.85700000
H     -3.43800000    -12.94200000      1.32700000
H     -4.08600000    -13.28800000      2.65000000
O     -1.24000000      8.58800000     -2.62500000
H     -1.54800000      8.92500000     -3.46600000
H     -0.47800000      8.05200000     -2.84700000
O     -6.47100000      7.91500000     -7.37000000
H     -6.00600000      8.40900000     -8.04600000
H     -5.77800000      7.56600000     -6.81000000
O     -1.12600000     10.46900000     13.87500000
H     -0.34200000     10.02400000     13.55200000
H     -1.66400000      9.76900000     14.24400000
O      8.41200000     -3.07200000    -10.10300000
H      9.17800000     -3.02700000     -9.53000000
H      8.20300000     -2.15800000    -10.29600000
O      1.83900000     -0.19500000     16.79300000
H      2.58100000     -0.79600000     16.72400000
H      1.11400000     -0.74300000     17.09400000
O      1.09800000     13.41300000      0.14500000
H      0.67500000     13.65700000      0.96800000
H      0.56700000     13.83500000     -0.53100000
O     -9.11500000     -1.49600000      7.24400000
H     -8.76700000     -1.56800000      8.13200000
H     -9.79100000     -2.17200000      7.19600000
O    -11.01300000     10.61200000     -6.22100000
H    -10.12000000     10.29300000     -6.08800000
H    -11.09600000     10.70400000     -7.17000000
O     14.07300000     -6.50600000     -6.98200000
H     13.64900000     -7.18000000     -6.45200000
H     13.37000000     -5.89400000     -7.20000000
O     -2.12900000     -2.82200000    -11.65900000
H     -1.38600000     -3.16400000    -12.15500000
H     -2.66100000     -3.59300000    -11.46200000
O     14.46700000      3.47200000     10.02900000
H     13.83800000      3.50300000      9.30800000
H     14.25900000      2.66100000     10.49400000
