# Supplementary material for: Integrated Multiscale Multilevel Approach to Open Shell Molecular Systems
Source: J Chem Theory Comput. 2023 Feb 13;19(5):1446–56. doi: 10.1021/acs.jctc.2c00805 (PMC10018740; doi:10.1021/acs.jctc.2c00805)
Supplement: Supplementary file 2 — ct2c00805_si_002.zip [file ct2c00805_si_002.zip › structures/PROXYL/frame134.xyz]

2621

C     -1.62600000      0.58400000     -1.07900000
H     -2.54200000      1.17300000     -1.02600000
H     -1.76500000     -0.12700000     -1.89300000
C     -1.34100000     -0.27200000      0.18600000
C     -1.95800000      0.25800000      1.41400000
H     -3.02600000      0.04100000      1.40300000
H     -1.83700000      1.33100000      1.56500000
H     -1.57000000     -0.31600000      2.25500000
C     -1.76900000     -1.72200000     -0.07900000
H     -2.85800000     -1.76500000     -0.05900000
H     -1.42600000     -2.16500000     -1.01400000
H     -1.42600000     -2.30300000      0.77700000
N      0.12900000     -0.15600000      0.31100000
O      0.75700000     -0.97300000      1.08800000
C      0.77100000      0.73100000     -0.69700000
C      1.49500000      1.80200000      0.05700000
H      1.86200000      2.51900000     -0.67700000
H      0.75400000      2.23100000      0.73000000
H      2.30900000      1.45300000      0.69300000
C      1.66300000      0.00900000     -1.63500000
H      2.45500000     -0.51400000     -1.10100000
H      2.27600000      0.73400000     -2.17000000
H      1.16600000     -0.65800000     -2.34000000
C     -0.41900000      1.42300000     -1.34800000
H     -0.61800000      2.35300000     -0.81600000
H     -0.24000000      1.53800000     -2.41700000
O     -0.00200000     -5.46100000     -0.71700000
H     -0.83300000     -5.21400000     -1.12300000
H      0.27200000     -6.24600000     -1.19100000
O      7.94500000     13.56900000     -2.77900000
H      7.39600000     14.10200000     -2.20400000
H      7.59100000     12.68400000     -2.69400000
O     10.19400000    -11.72500000     -9.07500000
H     11.13000000    -11.52500000     -9.07900000
H      9.89800000    -11.46500000     -8.20300000
O    -16.90900000     -2.39700000      2.20700000
H    -16.59800000     -1.51000000      2.38900000
H    -16.84100000     -2.48400000      1.25600000
O     -4.35800000      4.61100000      4.10800000
H     -3.40700000      4.60800000      4.22000000
H     -4.63100000      5.48100000      4.39900000
O     14.04400000     -8.81900000      5.65500000
H     13.26900000     -8.49300000      5.19800000
H     14.75200000     -8.24300000      5.36500000
O    -13.00600000      3.32200000    -12.54900000
H    -12.63000000      4.13300000    -12.20700000
H    -12.83200000      2.67200000    -11.86700000
O      5.92400000      7.91500000     -7.99100000
H      5.90300000      8.58600000     -7.30900000
H      5.28200000      8.21000000     -8.63700000
O    -11.54800000     -6.99500000     11.44100000
H    -10.81100000     -6.38500000     11.46100000
H    -11.16700000     -7.82100000     11.14400000
O     11.46100000     10.15400000      1.77400000
H     10.53400000      9.92900000      1.86200000
H     11.52600000     10.57000000      0.91400000
O     10.68800000     -5.78100000     -9.37600000
H     10.68100000     -5.59600000     -8.43700000
H     10.23600000     -5.03500000     -9.77000000
O    -14.13200000      4.58800000      2.67500000
H    -14.01900000      5.12900000      1.89300000
H    -13.28600000      4.15600000      2.79200000
O      6.98400000     -0.97700000    -10.91300000
H      6.47700000     -0.17600000    -11.04500000
H      7.89100000     -0.67800000    -10.84900000
O      0.29400000    -10.18800000     -6.64800000
H     -0.22000000     -9.38400000     -6.57100000
H     -0.00700000    -10.58700000     -7.46500000
O     -2.31800000     -1.91800000      9.75400000
H     -2.36000000     -1.99400000     10.70700000
H     -2.12400000     -2.80500000      9.45100000
O    -11.66300000     12.02100000      4.10700000
H    -12.22900000     12.68400000      4.50100000
H    -11.98400000     11.93300000      3.21000000
O      3.71600000      8.14600000     11.34300000
H      3.26400000      8.87900000     11.76100000
H      4.58500000      8.48800000     11.13300000
O      6.10600000      1.33300000     13.37000000
H      6.03200000      2.25200000     13.62700000
H      5.21100000      0.99700000     13.42100000
O     10.51600000     -0.69300000     -1.19800000
H     10.04400000     -0.09100000     -0.62200000
H     10.63500000     -1.48400000     -0.67200000
O     15.38900000      6.75400000     -3.72400000
H     16.12800000      6.71700000     -4.33200000
H     14.68900000      6.27600000     -4.16900000
O      9.88200000     -4.72800000     -2.92100000
H     10.76800000     -5.07900000     -3.00200000
H      9.84900000     -4.01100000     -3.55500000
O      9.30100000    -11.59300000     -1.36000000
H      9.77800000    -12.18700000     -1.93900000
H      8.47000000    -12.03900000     -1.19100000
O     -9.69500000     -2.40200000      0.42500000
H     -9.21900000     -1.57200000      0.39800000
H    -10.07100000     -2.43400000      1.30400000
O     -8.81500000      2.51600000     -9.17300000
H     -9.15600000      3.38300000     -8.95400000
H     -7.99500000      2.45000000     -8.68500000
O     15.25200000      5.63700000     -1.24700000
H     14.56800000      4.97200000     -1.32600000
H     15.47700000      5.85800000     -2.15100000
O     -7.90800000      1.80200000     -3.95500000
H     -7.73400000      0.96900000     -3.51500000
H     -7.79900000      2.46200000     -3.27000000
O    -10.55000000     -3.16300000      8.47700000
H    -10.82200000     -3.78600000      9.15000000
H     -9.78900000     -2.72100000      8.85300000
O    -10.13000000      4.58600000      2.37100000
H    -10.58200000      5.37100000      2.68200000
H    -10.67300000      3.86000000      2.67700000
O    -12.62900000     -9.57900000     -2.23100000
H    -12.99600000    -10.31600000     -2.72000000
H    -13.21900000     -9.46900000     -1.48500000
O     -1.30000000    -11.97600000     13.10500000
H     -2.16100000    -12.39500000     13.10500000
H     -1.48100000    -11.05600000     13.29800000
O     -0.34100000      5.38700000     -0.24900000
H     -0.21100000      4.94300000     -1.08700000
H     -0.11100000      6.29900000     -0.42200000
O    -12.03300000      6.17500000     10.12700000
H    -12.18500000      5.30100000      9.76600000
H    -12.23500000      6.08700000     11.05800000
O    -14.05300000    -10.33300000      2.47000000
H    -13.18000000     -9.94200000      2.43800000
H    -14.21200000    -10.63700000      1.57600000
O      8.46200000      2.64500000     -3.18500000
H      7.90900000      2.92000000     -3.91700000
H      7.92800000      2.80700000     -2.40700000
O     11.30300000      6.64600000     -8.41700000
H     10.56000000      7.13500000     -8.06400000
H     11.14000000      6.61000000     -9.36000000
O      5.44400000     -4.28700000     12.73200000
H      5.34300000     -4.89200000     13.46700000
H      4.57600000     -3.89900000     12.62000000
O    -13.08700000      0.98800000    -10.33900000
H    -12.74100000      0.12300000    -10.55900000
H    -12.42500000      1.37100000     -9.76400000
O     -9.76900000     -5.95300000      5.66500000
H     -9.97400000     -6.36500000      6.50400000
H     -9.62700000     -5.03100000      5.88000000
O      5.41100000      4.84700000     11.15900000
H      4.90400000      5.33000000     10.50500000
H      6.21400000      4.59600000     10.70200000
O     -7.73800000     -4.81800000    -11.07400000
H     -7.97300000     -5.73600000    -10.93900000
H     -6.94200000     -4.69600000    -10.55600000
O      4.41900000     -1.32100000      5.78100000
H      3.66900000     -1.15900000      6.35300000
H      5.18000000     -1.24500000      6.35600000
O    -14.48200000     -1.54700000     -2.91000000
H    -13.92300000     -2.18200000     -2.46200000
H    -15.23100000     -2.05900000     -3.21400000
O      8.79900000      9.55300000    -11.44600000
H      8.05700000      8.94800000    -11.44900000
H      9.08600000      9.57500000    -10.53300000
O     -8.33600000    -13.40100000      6.62500000
H     -9.03700000    -13.84000000      6.14200000
H     -8.47700000    -12.46900000      6.45700000
O    -11.83300000      6.41600000      3.92400000
H    -12.05600000      7.24600000      3.50300000
H    -12.52900000      6.27800000      4.56700000
O     -7.17900000    -14.33700000     -1.18400000
H     -8.09300000    -14.14100000     -0.97700000
H     -7.05600000    -13.99700000     -2.07000000
O      0.30900000      6.47200000      8.84900000
H     -0.27700000      7.21000000      8.68000000
H      0.40500000      6.45600000      9.80100000
O     14.29900000     -7.49300000     -7.28300000
H     14.20700000     -7.70600000     -8.21200000
H     15.23300000     -7.59800000     -7.10400000
O     -7.80400000     -8.60000000      3.67900000
H     -7.92100000     -8.62200000      2.72900000
H     -7.82400000     -7.66900000      3.90200000
O      8.91100000     13.89600000     -5.93400000
H      9.03400000     14.72100000     -6.40300000
H      7.98500000     13.89200000     -5.69400000
O      1.95900000     -6.08700000      1.58800000
H      1.29700000     -6.01800000      0.90000000
H      2.35500000     -6.94800000      1.45500000
O     -0.91900000     -1.62200000    -11.04100000
H     -0.22600000     -2.17000000    -11.40900000
H     -0.46900000     -1.05300000    -10.41600000
O      2.01500000      3.71900000    -11.14000000
H      1.55100000      4.54900000    -11.25200000
H      1.36200000      3.05000000    -11.34100000
O     10.44700000      4.28200000     -5.61600000
H     10.00300000      3.78600000     -6.30300000
H      9.98600000      5.12100000     -5.58900000
O      8.43900000     15.92400000     -3.81300000
H      7.70200000     16.45100000     -3.50500000
H      8.15900000     15.01900000     -3.68000000
O     11.95900000      9.26500000      5.66200000
H     12.35500000      9.62100000      4.86700000
H     12.13000000      8.32400000      5.61400000
O     12.48500000     -9.13400000      1.59200000
H     11.95000000     -9.54100000      0.91100000
H     12.93700000     -8.41800000      1.14500000
O     -7.11800000      6.80500000     12.40500000
H     -7.56300000      7.42700000     12.98100000
H     -7.31400000      7.11400000     11.52100000
O     -3.44200000     -1.19300000    -15.72100000
H     -4.23700000     -1.67600000    -15.49400000
H     -3.37200000     -0.51800000    -15.04600000
O     -7.66100000     -5.52600000     10.94800000
H     -6.95400000     -5.77100000     10.35000000
H     -7.78200000     -6.29700000     11.50300000
O    -13.00900000     -1.60500000    -12.46600000
H    -12.29000000     -1.79600000    -11.86400000
H    -13.79500000     -1.65300000    -11.92300000
O     -9.87900000      6.46600000     -3.35500000
H     -9.86700000      6.11900000     -2.46300000
H    -10.77900000      6.33400000     -3.65100000
O     -5.49500000     -0.20500000    -12.45500000
H     -6.14000000     -0.31100000    -13.15400000
H     -5.88100000      0.44800000    -11.87100000
O     -3.89500000    -12.79900000     -1.74400000
H     -2.96800000    -12.80800000     -1.98500000
H     -4.30700000    -12.23300000     -2.39700000
O     11.07400000      3.52900000     -1.92500000
H     10.22200000      3.26400000     -2.27100000
H     10.88200000      3.87100000     -1.05200000
O     -5.17600000     15.72200000      0.27000000
H     -5.96400000     15.30300000     -0.07500000
H     -5.32600000     15.77300000      1.21400000
O      3.81200000     15.08900000      7.94900000
H      4.43500000     14.95300000      7.23500000
H      4.31000000     15.56400000      8.61400000
O     12.10900000     -4.13400000      2.81700000
H     11.48500000     -4.17700000      3.54200000
H     11.82800000     -4.82600000      2.21800000
O      5.29500000     -5.73900000     -4.49300000
H      4.62900000     -5.16700000     -4.87500000
H      5.72500000     -5.19700000     -3.83100000
O    -15.41400000     -1.24100000     -8.13200000
H    -14.95800000     -1.92400000     -7.64000000
H    -15.09100000     -0.42100000     -7.76000000
O     -7.40000000     -3.58400000      8.14600000
H     -6.53300000     -3.86000000      8.44400000
H     -7.77800000     -3.12900000      8.89900000
O     10.31900000      6.67900000    -11.65600000
H      9.43200000      6.37500000    -11.84400000
H     10.46200000      7.39700000    -12.27200000
O     -3.42200000     12.78900000    -10.36800000
H     -3.30800000     13.11800000     -9.47600000
H     -3.87700000     11.95400000    -10.25900000
O     -5.18700000      0.50200000      7.62200000
H     -4.59700000      1.07000000      7.12600000
H     -4.82600000     -0.37700000      7.50800000
O     -5.02300000      8.15300000      5.41600000
H     -5.45200000      7.34900000      5.12400000
H     -5.73100000      8.68300000      5.78200000
O      8.55800000      5.45900000     14.03100000
H      9.00500000      5.87400000     13.29400000
H      8.09700000      6.17500000     14.46700000
O    -11.40000000     -8.24900000      7.82900000
H    -10.92800000     -7.64000000      8.39700000
H    -12.32200000     -8.01600000      7.94300000
O     -4.01500000     -5.76000000     14.54400000
H     -3.61600000     -6.43700000     15.09000000
H     -3.83400000     -4.94200000     15.00600000
O     -1.33700000     -5.21800000      1.62900000
H     -0.92000000     -5.82500000      2.24000000
H     -0.76400000     -5.21700000      0.86200000
O     12.92900000      6.14200000     -4.90700000
H     12.56000000      5.33300000     -5.25900000
H     12.34100000      6.38200000     -4.19100000
O     -9.14800000     -8.47800000     -1.99600000
H     -9.40800000     -9.32000000     -1.62400000
H     -9.97300000     -8.01800000     -2.14800000
O     10.66300000     -1.50700000     -7.90000000
H     10.31500000     -1.26300000     -8.75800000
H      9.92900000     -1.37800000     -7.29900000
O     -4.34200000     16.33000000      5.89200000
H     -4.45500000     15.80100000      5.10200000
H     -3.45100000     16.67300000      5.82600000
O     -0.23300000     -6.47100000    -10.47900000
H      0.61600000     -6.51200000    -10.92000000
H     -0.87300000     -6.47100000    -11.19100000
O     -5.29800000      7.85900000     14.89000000
H     -4.40800000      7.50600000     14.86900000
H     -5.23900000      8.68500000     14.41100000
O      8.79900000      7.80200000     11.41100000
H      9.37600000      7.05800000     11.58200000
H      9.38700000      8.55700000     11.37100000
O     -4.60200000     -7.61900000     -7.41500000
H     -5.49800000     -7.55400000     -7.08500000
H     -4.19800000     -6.78400000     -7.17700000
O    -16.25400000     -3.17200000     -3.79000000
H    -16.60300000     -2.56200000     -4.43900000
H    -15.88600000     -3.88900000     -4.30800000
O      3.55400000      7.18000000     -0.48600000
H      2.84400000      6.69700000     -0.06300000
H      4.08900000      7.50400000      0.23900000
O      6.87500000    -11.39500000     -8.82900000
H      6.87500000    -12.33100000     -8.62700000
H      7.59100000    -11.28600000     -9.45500000
O     -1.93800000    -13.23500000     -6.82600000
H     -1.15200000    -13.49100000     -6.34300000
H     -2.46300000    -14.03500000     -6.87000000
O     -9.47300000     -6.41900000     -4.97500000
H     -9.79600000     -6.13400000     -4.12000000
H    -10.18500000     -6.94700000     -5.33700000
O      8.02500000      4.82700000      4.62800000
H      8.71700000      5.06100000      5.24600000
H      7.25400000      4.68100000      5.17600000
O      3.87700000     12.87900000    -10.33500000
H      4.71200000     12.41300000    -10.37000000
H      3.52200000     12.67000000     -9.47100000
O     -5.22200000    -13.05400000      0.58200000
H     -4.76000000    -12.98000000     -0.25300000
H     -6.05400000    -13.47200000      0.35900000
O     -8.74000000    -15.34800000      2.98200000
H     -8.95300000    -15.94800000      3.69600000
H     -7.86900000    -15.01500000      3.20000000
O     -9.75400000     -6.72200000     -8.19100000
H    -10.58200000     -7.19600000     -8.11900000
H     -9.98600000     -5.80800000     -8.02500000
O    -11.14800000     -6.02400000     -2.82700000
H    -11.95800000     -6.02800000     -3.33700000
H    -11.22100000     -5.25000000     -2.26800000
O     -2.40600000      2.74000000     16.61000000
H     -2.35900000      3.69500000     16.65700000
H     -3.11400000      2.56600000     15.99000000
O     -7.83200000     14.53000000     -0.29200000
H     -8.53700000     14.88900000      0.24700000
H     -8.17500000     14.55700000     -1.18500000
O     -7.76300000     -8.80100000     -4.61600000
H     -8.60000000     -8.98200000     -5.04400000
H     -8.00100000     -8.34000000     -3.81100000
O      7.16700000     -2.28300000     10.82000000
H      6.80300000     -2.45800000     11.68800000
H      7.76400000     -1.54700000     10.95400000
O     -0.60400000      4.78200000     -8.01000000
H     -1.29800000      4.99100000     -7.38500000
H      0.06800000      5.44500000     -7.85400000
O     -5.32700000     -2.60500000     12.00900000
H     -5.11300000     -1.74400000     12.37100000
H     -6.21900000     -2.77600000     12.31000000
O     10.12300000     -2.99300000     -4.77200000
H     10.01100000     -3.34300000     -5.65600000
H      9.65000000     -2.16100000     -4.78200000
O     -0.43800000     -3.65500000      8.62800000
H     -0.02100000     -3.01200000      9.20200000
H      0.21900000     -3.83700000      7.95600000
O      9.67100000    -11.85900000     -5.92400000
H      9.53600000    -10.99100000     -5.54300000
H     10.43300000    -12.20800000     -5.46100000
O     -7.43600000      4.46900000     -2.44100000
H     -8.15200000      5.09400000     -2.55200000
H     -6.79900000      4.71300000     -3.11300000
O     -3.16100000     13.58900000     -7.81200000
H     -2.71400000     14.12300000     -7.15500000
H     -3.88100000     13.17600000     -7.33500000
O     16.17900000     -8.42200000     -3.95300000
H     16.09600000     -7.59600000     -4.42900000
H     15.56600000     -8.34100000     -3.22300000
O     -5.62600000      1.39600000     -9.62600000
H     -6.36900000      0.93800000     -9.23300000
H     -4.90500000      1.25300000     -9.01300000
O      3.60500000     -7.16200000     12.64700000
H      3.52400000     -6.61400000     11.86600000
H      4.14200000     -7.90300000     12.36400000
O     -9.18200000      3.52600000      9.93400000
H    -10.04100000      3.10500000      9.95000000
H     -8.56700000      2.80800000      9.78200000
O     -7.52700000     12.81000000     -9.72600000
H     -8.16600000     13.29000000     -9.20000000
H     -8.02700000     12.09100000    -10.11300000
O      0.85100000     14.66100000     -3.74500000
H      0.48900000     15.52400000     -3.54100000
H      0.48000000     14.44200000     -4.60000000
O      3.47900000    -12.96500000     -0.62700000
H      4.26700000    -13.10800000     -0.10200000
H      2.78400000    -12.82900000      0.01700000
O    -13.56400000      7.54100000      8.16900000
H    -13.71600000      7.19100000      7.29100000
H    -12.68400000      7.24200000      8.39700000
O      4.36600000    -17.10700000     -5.84400000
H      3.99900000    -16.93800000     -6.71200000
H      4.56000000    -16.23700000     -5.49400000
O     -8.74200000      5.26300000     -8.74400000
H     -7.99100000      4.89500000     -9.21100000
H     -8.80600000      6.16200000     -9.06500000
O    -13.56400000      3.50600000     -1.25600000
H    -14.00000000      2.76600000     -1.67800000
H    -12.69100000      3.52500000     -1.65000000
O      6.70100000      8.72200000      3.54300000
H      6.10200000      8.05800000      3.88400000
H      6.90000000      9.27600000      4.29800000
O      0.63400000     -1.48100000     10.33300000
H      0.35600000     -0.59700000     10.09600000
H      0.76300000     -1.44600000     11.28100000
O     -1.61900000      2.34900000     13.08900000
H     -2.33100000      1.78000000     13.38200000
H     -1.27100000      2.73000000     13.89500000
O     -0.03100000     -5.49400000    -15.55200000
H      0.89300000     -5.24600000    -15.54500000
H     -0.36000000     -5.21500000    -14.69700000
O     -4.67400000     10.19000000      3.26100000
H     -4.27100000     10.87600000      3.79400000
H     -4.72600000      9.43300000      3.84400000
O     -9.64500000     -4.56900000     12.42900000
H     -9.57700000     -5.28600000     13.06000000
H     -8.92900000     -4.72300000     11.81300000
O     -9.63500000    -11.02900000      4.85100000
H     -9.33800000    -11.42500000      4.03100000
H     -9.96900000    -10.16900000      4.59400000
O     10.74700000     11.87800000     -5.12600000
H     10.06000000     12.45600000     -5.45600000
H     11.56100000     12.26600000     -5.44700000
O     -1.82300000      4.74900000      6.97300000
H     -1.18900000      4.80700000      7.68800000
H     -2.13400000      5.64600000      6.85600000
O    -10.73900000     -2.72100000      3.26800000
H    -10.38300000     -2.98600000      4.11600000
H    -11.00500000     -1.81000000      3.39500000
O      8.13600000      1.46900000      5.71800000
H      7.45100000      2.13500000      5.76600000
H      8.30800000      1.23600000      6.63000000
O     -9.26300000      0.80100000     13.69800000
H     -9.19600000     -0.12500000     13.92900000
H     -9.67400000      1.20900000     14.46100000
O     -8.64900000     -0.22100000    -11.25400000
H     -9.51700000     -0.44100000    -10.91600000
H     -8.67800000     -0.48100000    -12.17500000
O     -5.29800000      3.80400000    -13.95600000
H     -5.06200000      3.73100000    -13.03100000
H     -4.99400000      4.67500000    -14.21300000
O     -3.99600000     -2.30400000    -13.02600000
H     -4.74700000     -2.88900000    -12.93500000
H     -4.36600000     -1.42500000    -12.94500000
O     13.37600000     -5.37300000     -5.69900000
H     13.42400000     -6.05000000     -6.37400000
H     13.30900000     -4.55200000     -6.18700000
O     -7.24700000     -3.02900000     -8.38100000
H     -6.82700000     -2.28300000     -8.81000000
H     -6.78700000     -3.79400000     -8.72800000
O     16.22100000     -6.70900000      4.45000000
H     16.39600000     -5.77400000      4.55900000
H     16.97900000     -7.14200000      4.84300000
O     -2.25400000      3.84900000     -9.95600000
H     -1.55900000      3.92700000     -9.30200000
H     -2.13100000      4.60700000    -10.52700000
O      1.70300000      7.03300000      3.69400000
H      1.97600000      6.63600000      2.86700000
H      0.99600000      6.47100000      4.00900000
O     -5.55500000     -0.74700000     16.65700000
H     -5.09700000     -1.40700000     17.17900000
H     -6.02000000     -0.21300000     17.30100000
O      1.54200000      6.94400000     -7.87300000
H      2.40800000      6.75700000     -8.23500000
H      1.72000000      7.38200000     -7.04100000
O     11.22300000     10.15300000     -1.08800000
H     10.66700000     10.39100000     -1.82900000
H     11.82500000      9.49700000     -1.44000000
O     -3.38200000     -9.73700000     -5.37900000
H     -3.87000000     -9.45300000     -6.15200000
H     -3.91400000     -9.44500000     -4.63900000
O     -3.77100000     10.68400000     -6.44800000
H     -3.45900000     11.25700000     -5.74700000
H     -4.72400000     10.77600000     -6.42600000
O     14.52600000      9.45600000      4.15200000
H     15.47400000      9.52200000      4.26300000
H     14.41100000      9.12300000      3.26300000
O     -0.25700000    -12.07300000      0.19600000
H     -1.17400000    -11.86200000      0.37600000
H     -0.21000000    -12.13900000     -0.75800000
O      9.44100000     -7.35600000      2.61600000
H      8.81600000     -7.89300000      2.13000000
H      8.90300000     -6.68800000      3.04000000
O     -1.18900000     -6.29900000      4.27900000
H     -1.58800000     -7.05100000      3.84000000
H     -1.92400000     -5.84900000      4.69700000
O    -13.45200000     -3.95000000     -9.28900000
H    -13.95700000     -3.46800000     -9.94400000
H    -13.72000000     -4.86200000     -9.40300000
O      9.30200000      1.65200000    -12.01400000
H      8.74300000      2.24200000    -11.50900000
H      8.91600000      1.64900000    -12.89100000
O    -11.34800000      3.71800000     -3.16200000
H    -11.77600000      4.13800000     -3.90800000
H    -10.82600000      3.01500000     -3.54900000
O      6.98700000      2.93400000     -5.65200000
H      7.43500000      2.53100000     -6.39500000
H      6.66500000      3.77000000     -5.99100000
O      1.94800000     -9.26300000     13.50900000
H      2.54400000     -8.51500000     13.54500000
H      1.13800000     -8.90700000     13.14600000
O      9.56300000     -3.73900000    -10.87300000
H      9.76700000     -2.92700000    -10.40900000
H      9.37500000     -3.46200000    -11.77000000
O      5.27400000     -2.04700000    -13.28500000
H      5.25700000     -2.99400000    -13.14900000
H      5.73000000     -1.70300000    -12.51700000
O     -6.22000000     -7.29200000     16.09400000
H     -5.73400000     -7.20700000     16.91500000
H     -5.55200000     -7.21900000     15.41200000
O     -5.14200000      4.18100000     -4.26300000
H     -5.10500000      4.03200000     -5.20700000
H     -4.82500000      5.07700000     -4.14900000
O      7.61000000     -8.77700000      0.54800000
H      7.03700000     -8.49000000     -0.16300000
H      7.38200000     -9.69700000      0.68300000
O     15.93800000     -2.17300000      8.13500000
H     16.62500000     -1.91600000      7.51900000
H     16.03200000     -1.56200000      8.86600000
O     -9.23800000     14.57700000     -2.90800000
H     -9.29700000     13.95600000     -3.63400000
H    -10.14600000     14.82300000     -2.72900000
O      1.27900000     -1.34100000     13.36000000
H      1.25900000     -0.44200000     13.03300000
H      1.04000000     -1.26600000     14.28300000
O     -7.38100000     -1.84500000      5.97100000
H     -7.11500000     -2.44800000      6.66600000
H     -7.98100000     -1.23500000      6.40000000
O     -3.41000000    -12.39500000    -11.20700000
H     -4.12300000    -12.63400000    -11.79900000
H     -2.61800000    -12.48400000    -11.73700000
O      1.31100000     -9.12600000      7.26900000
H      0.56000000     -8.60300000      6.98900000
H      1.73600000     -9.39100000      6.45400000
O     13.67200000     -2.29000000    -11.54900000
H     13.25500000     -1.99600000    -10.73900000
H     12.94600000     -2.41800000    -12.16000000
O      1.95300000    -12.26600000    -11.11600000
H      2.36400000    -11.43800000    -10.86700000
H      2.43800000    -12.55000000    -11.89100000
O      6.63700000      1.55500000     10.75600000
H      5.76000000      1.77500000     10.44400000
H      6.54700000      1.50200000     11.70800000
O      0.40600000      9.86500000    -13.68700000
H      1.31900000     10.13100000    -13.79800000
H     -0.06900000     10.68700000    -13.56700000
O      7.97700000      6.33500000     -8.81100000
H      7.64500000      5.85600000     -8.05200000
H      7.48800000      7.15700000     -8.80800000
O      5.11600000     -9.61400000     11.58900000
H      5.96300000     -9.66500000     12.03200000
H      4.64300000    -10.39200000     11.88500000
O      4.32400000     16.52600000     -3.51700000
H      4.00000000     15.82500000     -2.95300000
H      3.67300000     17.22300000     -3.43200000
O    -11.16400000     -1.03900000     -7.98000000
H    -11.02300000     -1.48300000     -7.14300000
H    -11.30400000     -0.12200000     -7.74400000
O     -0.32900000     -3.86100000     17.14500000
H      0.22300000     -4.55100000     16.77700000
H     -1.09800000     -4.32300000     17.47900000
O      2.48600000    -16.35900000      4.93600000
H      2.23000000    -16.01700000      5.79300000
H      1.87400000    -15.95200000      4.32300000
O      3.58800000      6.13200000      9.66700000
H      2.65700000      6.14700000      9.44500000
H      3.68600000      6.80900000     10.33700000
O      4.74600000      5.39400000     -2.37800000
H      4.74200000      5.95400000     -3.15500000
H      4.27400000      5.89900000     -1.71700000
O      7.51900000     11.24500000      8.30100000
H      6.59700000     11.12000000      8.07500000
H      7.50700000     11.89500000      9.00400000
O     -0.76300000     16.88400000     -3.94100000
H     -1.51600000     16.46100000     -3.52800000
H     -0.65900000     17.70700000     -3.46300000
O     11.98100000      7.46400000      1.75100000
H     11.28700000      7.05800000      2.26900000
H     11.76200000      8.39600000      1.74600000
O      5.13200000      1.37900000     -4.06000000
H      5.15700000      0.54600000     -3.59000000
H      6.04100000      1.53800000     -4.31500000
O     -0.49600000     12.35800000    -12.70300000
H     -0.68300000     12.95200000    -13.43000000
H      0.10700000     12.84700000    -12.14300000
O     -6.79800000     14.32100000      9.92300000
H     -6.77300000     13.41700000      9.60900000
H     -7.59000000     14.36700000     10.45800000
O      0.27300000      2.15500000     -5.84100000
H      0.49400000      1.24400000     -6.03200000
H      1.10200000      2.55200000     -5.57300000
O      8.29400000    -14.38800000     -6.14200000
H      7.95200000    -14.31600000     -7.03300000
H      8.78600000    -13.57800000     -6.00800000
O     -6.35200000     -8.99600000     -1.93700000
H     -7.26900000     -8.73500000     -1.85400000
H     -5.86900000     -8.17000000     -1.96400000
O     -3.55100000    -12.48500000     -4.82500000
H     -3.55200000    -11.52900000     -4.86200000
H     -2.99100000    -12.75200000     -5.55400000
O     15.60000000     -1.56400000     -7.59100000
H     15.07900000     -1.30700000     -6.83000000
H     16.39300000     -1.94900000     -7.22000000
O     -8.06200000      2.58200000     -0.36600000
H     -7.76700000      3.29100000     -0.93700000
H     -7.93400000      2.92000000      0.52100000
O     17.52400000      3.22500000     -0.75500000
H     16.91500000      3.81500000     -1.20000000
H     18.38600000      3.61400000     -0.90600000
O    -17.91600000      1.80400000     -0.61700000
H    -17.34100000      2.32000000     -1.18300000
H    -18.24900000      2.43300000      0.02300000
O      1.87500000     16.84600000      6.35400000
H      1.79800000     16.10300000      6.95300000
H      1.44800000     17.56900000      6.81300000
O      0.46500000    -15.86800000      2.99900000
H      1.11300000    -16.41100000      2.55100000
H      0.24300000    -15.18700000      2.36400000
O      9.47700000      1.62800000      0.14700000
H      9.13200000      1.75000000      1.03100000
H      8.70200000      1.61800000     -0.41400000
O    -14.77600000      1.93700000      1.19100000
H    -14.81200000      2.72100000      0.64400000
H    -14.23100000      1.32400000      0.69700000
O     10.24600000     11.74800000      5.05800000
H     10.21400000     10.89000000      4.63400000
H     10.60400000     12.33200000      4.39000000
O      0.10000000      6.37700000     -4.80800000
H      0.80100000      5.73900000     -4.67400000
H     -0.56500000      6.14100000     -4.16200000
O     10.43700000     14.22200000     -1.71100000
H     10.65200000     13.78400000     -0.88700000
H      9.59300000     13.85000000     -1.96600000
O     13.09600000     -5.57500000     -0.99400000
H     12.96400000     -5.16900000     -1.85100000
H     12.35100000     -5.27800000     -0.47200000
O     12.72700000     -7.57300000    -10.13000000
H     13.28500000     -7.03400000    -10.69200000
H     12.03000000     -6.98100000     -9.84700000
O     -0.30100000      5.48400000      4.15200000
H     -0.87600000      4.75500000      3.91900000
H     -0.11100000      5.35100000      5.08100000
O    -10.60600000     -4.40900000    -13.86900000
H     -9.86600000     -4.95500000    -14.13400000
H    -10.84200000     -3.92500000    -14.66000000
O     16.61500000     -4.97300000      1.07900000
H     16.42000000     -4.77200000      0.16400000
H     17.20900000     -5.72200000      1.03800000
O      8.81000000      8.06400000     -0.80000000
H      9.38800000      8.45200000     -1.45700000
H      8.96500000      8.58100000     -0.00900000
O      2.90600000      3.74500000     -7.64300000
H      3.19000000      2.89400000     -7.30900000
H      2.18900000      3.53900000     -8.24300000
O     13.16600000      8.29800000     -6.97400000
H     13.09400000      7.85300000     -6.12900000
H     12.47900000      7.90500000     -7.51100000
O    -14.97100000      7.64100000      1.09900000
H    -14.70100000      7.66300000      2.01700000
H    -14.47000000      6.92000000      0.71900000
O    -14.93300000      1.72500000      4.13000000
H    -14.98600000      2.18100000      3.29000000
H    -14.00400000      1.74600000      4.35600000
O      8.01200000     12.92000000      6.09400000
H      8.70300000     12.47200000      5.60600000
H      8.03700000     12.52100000      6.96400000
O      3.16000000     -9.07100000     -6.18300000
H      2.25800000     -9.28500000     -6.42200000
H      3.64500000     -9.12600000     -7.00600000
O     -1.91100000      9.20700000      1.96200000
H     -2.70900000      9.50100000      1.52300000
H     -1.44100000     10.01500000      2.16900000
O      9.93000000      8.68600000     -6.52800000
H      9.47600000      8.12300000     -5.90100000
H     10.20800000      9.44300000     -6.01300000
O     14.72200000      6.91600000      2.60900000
H     13.97900000      7.30200000      2.14600000
H     14.67200000      5.98200000      2.40600000
O    -11.79500000     -5.47900000      3.59500000
H    -11.60300000     -4.62300000      3.21100000
H    -10.95800000     -5.77600000      3.95100000
O     13.83400000      3.36700000     -1.58800000
H     12.90500000      3.14300000     -1.64200000
H     14.15700000      2.87000000     -0.83600000
O    -11.66500000     12.48200000      1.44100000
H    -12.02900000     12.04100000      0.67400000
H    -11.97700000     13.38400000      1.36900000
O     -7.98400000     14.65600000      4.55600000
H     -8.83500000     15.04600000      4.75500000
H     -7.63200000     14.40200000      5.40900000
O    -15.67400000     -4.08200000     -1.06800000
H    -16.15300000     -4.05200000     -1.89600000
H    -15.40100000     -4.99500000     -0.98100000
O     -3.80900000      7.97200000    -12.04000000
H     -3.22400000      8.67900000    -11.76900000
H     -3.24400000      7.20200000    -12.10000000
O    -12.37100000     -9.91000000     -8.50400000
H    -11.83400000    -10.22500000     -9.23200000
H    -12.10600000    -10.45100000     -7.76000000
O      0.85000000     -6.89800000     -5.92800000
H      0.33100000     -6.92000000     -6.73200000
H      0.37000000     -7.45800000     -5.31800000
O      0.64600000     -9.22000000     -1.93900000
H      1.49000000     -8.79700000     -2.09700000
H      0.83700000    -10.15700000     -1.97900000
O     -6.36900000      5.81500000     16.35400000
H     -7.16900000      5.32300000     16.17000000
H     -6.23300000      6.35300000     15.57500000
O      6.27300000      8.87900000     11.21100000
H      6.24800000      9.77400000     11.54900000
H      7.12300000      8.54100000     11.49200000
O      3.72300000    -17.51200000     -2.27000000
H      3.70300000    -16.59100000     -2.53300000
H      2.94600000    -17.62100000     -1.72100000
O     -7.79600000     -3.86400000     -5.78600000
H     -8.47800000     -4.48700000     -6.03800000
H     -7.59100000     -3.39400000     -6.59400000
O     -6.54800000     11.86900000      9.01100000
H     -6.26900000     10.97300000      8.82200000
H     -6.33500000     12.35900000      8.21700000
O      1.23000000      5.17000000      6.66600000
H      2.18100000      5.12900000      6.56700000
H      1.08900000      5.78800000      7.38200000
O     -2.74200000     -3.77600000    -11.05200000
H     -3.14700000     -3.17100000    -11.67400000
H     -2.20300000     -3.21800000    -10.49200000
O    -14.26300000      2.17700000      8.03800000
H    -14.85900000      1.46100000      8.25800000
H    -14.69400000      2.63600000      7.31700000
O    -10.93900000      7.54500000      0.70600000
H    -11.55700000      8.10700000      0.24000000
H    -10.83900000      7.95800000      1.56400000
O    -14.69700000     -6.62800000      2.59200000
H    -14.91600000     -5.87500000      3.14200000
H    -13.84000000     -6.91400000      2.90700000
O      5.70600000     -5.78100000     15.03000000
H      6.44100000     -6.29300000     14.69200000
H      5.35600000     -6.30900000     15.74800000
O     -6.37200000    -14.17400000      4.64900000
H     -6.53600000    -13.30600000      4.28200000
H     -7.05800000    -14.28900000      5.30700000
O      6.71400000     -0.37900000      3.95900000
H      5.90900000     -0.49100000      4.46500000
H      7.25600000      0.19900000      4.49500000
O      0.26800000     -2.85100000      4.10500000
H      1.11000000     -2.87100000      3.65000000
H      0.47500000     -3.11400000      5.00200000
O     15.70500000      5.49600000     -7.88300000
H     14.78500000      5.24600000     -7.80700000
H     15.96600000      5.72600000     -6.99100000
O      2.09700000     14.61300000      4.52500000
H      2.65000000     13.95300000      4.94300000
H      2.24200000     15.40800000      5.03900000
O      8.55000000      5.55600000    -15.36300000
H      8.88000000      4.90300000    -15.98000000
H      8.01600000      5.05500000    -14.74700000
O     -9.46400000      6.22200000      8.68300000
H     -9.04400000      5.41000000      8.96700000
H    -10.21900000      6.31800000      9.26300000
O     -2.63400000     13.02000000      3.41200000
H     -1.68900000     12.98700000      3.26300000
H     -3.00800000     12.50400000      2.69800000
O     -7.07900000     16.07200000     -3.09300000
H     -7.85800000     15.51900000     -3.15400000
H     -7.24900000     16.64500000     -2.34500000
O    -12.26200000     -7.28300000     -7.33000000
H    -12.53500000     -8.19200000     -7.45000000
H    -12.71200000     -7.00100000     -6.53300000
O      3.37600000     -0.33600000      2.52300000
H      2.47100000     -0.41800000      2.22100000
H      3.62600000     -1.22500000      2.77400000
O     12.63700000     -2.18500000      0.75600000
H     13.48200000     -1.95800000      1.14400000
H     12.22100000     -2.75400000      1.40400000
O    -10.03300000     -4.13100000     -7.79800000
H    -10.75200000     -3.56600000     -8.08100000
H     -9.28800000     -3.85700000     -8.33100000
O     -3.52200000     -1.73400000      6.93900000
H     -3.51500000     -1.73400000      5.98200000
H     -2.60900000     -1.58200000      7.18500000
O     13.46900000     -1.55300000      6.51300000
H     13.52000000     -2.12000000      5.74400000
H     14.17500000     -1.85700000      7.08300000
O      5.92000000    -10.28000000      9.07600000
H      5.50200000    -10.11000000      9.92000000
H      6.51800000    -11.00700000      9.24600000
O      7.63900000      1.52300000    -14.51100000
H      8.29400000      2.08700000    -14.92200000
H      6.98800000      1.37300000    -15.19700000
O     -4.96900000     14.14700000     -2.81100000
H     -5.57300000     14.88000000     -2.69200000
H     -5.43200000     13.39300000     -2.44600000
O      9.53000000     -5.45000000     -6.56900000
H      9.42400000     -5.76300000     -5.67000000
H      8.64000000     -5.42700000     -6.92000000
O    -11.61300000     -3.98400000     -1.26100000
H    -11.29700000     -3.24000000     -0.74900000
H    -12.29700000     -4.37500000     -0.71900000
O     12.54100000      0.18300000     -3.07700000
H     12.18400000      0.99900000     -3.42700000
H     11.91300000     -0.08500000     -2.40700000
O     -6.00000000     13.24500000      1.81000000
H     -5.66200000     12.35800000      1.68400000
H     -6.95200000     13.14300000      1.79600000
O      6.32000000     -3.99100000     -2.72700000
H      7.07900000     -4.16000000     -2.16800000
H      5.58800000     -3.90300000     -2.11600000
O      8.80100000      6.67100000     -4.86000000
H      8.04300000      6.28700000     -4.42000000
H      9.48600000      6.68100000     -4.19100000
O     12.75300000     -0.81400000     -9.53400000
H     12.89900000      0.13000000     -9.46500000
H     12.10300000     -1.00600000     -8.85900000
O      8.94400000      2.86500000     10.77700000
H      8.24700000      2.28600000     11.08500000
H      9.74400000      2.34900000     10.87300000
O      8.53800000      6.45000000      9.20400000
H      8.51900000      6.90800000     10.04400000
H      9.45800000      6.47500000      8.93800000
O      5.39100000     -8.36600000     -3.79700000
H      5.02300000     -8.87700000     -4.51800000
H      5.42800000     -7.47000000     -4.13300000
O      5.05800000     11.38100000     12.66200000
H      5.73700000     11.74600000     13.22900000
H      4.74500000     10.60700000     13.13100000
O      6.38500000      9.61100000    -13.68100000
H      7.10200000      9.24900000    -14.20200000
H      5.92400000      8.84400000    -13.34200000
O     -3.18100000      6.45400000      1.81400000
H     -2.71900000      5.62300000      1.70100000
H     -2.49400000      7.11900000      1.75900000
O      0.88300000      2.36800000      6.77900000
H      0.83100000      2.43600000      5.82600000
H      0.60800000      3.22900000      7.09600000
O     -0.75700000    -11.39700000    -11.55900000
H      0.13400000    -11.71500000    -11.70700000
H     -0.67700000    -10.79600000    -10.81900000
O     -3.36300000      7.97200000     -6.96300000
H     -4.24900000      7.66600000     -7.16000000
H     -3.48600000      8.86400000     -6.63600000
O     -5.26900000     -9.85200000    -13.07000000
H     -4.98800000     -9.26500000    -12.36800000
H     -4.53500000    -10.45700000    -13.18300000
O     -5.84200000     11.11000000    -10.87400000
H     -6.23300000     11.91100000    -10.52500000
H     -5.32800000     10.75800000    -10.14700000
O     14.12900000     -2.91100000      4.40700000
H     13.38300000     -3.33500000      3.98100000
H     14.62600000     -2.52300000      3.68700000
O     16.92900000     -3.22700000     -4.89500000
H     17.72100000     -2.76200000     -5.16500000
H     16.78900000     -2.95500000     -3.98900000
O     -4.42800000    -10.59400000      8.11300000
H     -4.12600000    -10.54600000      7.20600000
H     -5.32900000    -10.91200000      8.04800000
O     -8.57600000      3.98600000     15.75500000
H     -8.75400000      4.38000000     14.90100000
H     -9.22100000      3.28400000     15.83400000
O     -2.29100000     -5.26600000      7.75500000
H     -1.62300000     -4.60300000      7.93000000
H     -2.41900000     -5.70400000      8.59600000
O      4.12400000     14.09600000     -2.37100000
H      4.88800000     14.51100000     -1.97100000
H      3.60600000     13.78400000     -1.62900000
O      6.23200000    -10.67500000    -12.66000000
H      6.93100000    -10.53700000    -12.02100000
H      6.19900000    -11.62400000    -12.77700000
O      7.41100000     -4.70400000      0.80300000
H      7.25000000     -4.03800000      1.47100000
H      6.72700000     -5.35900000      0.94800000
O     13.88600000     -8.24800000     -2.38500000
H     13.80900000     -7.70600000     -1.60000000
H     13.06800000     -8.10000000     -2.86000000
O     10.16500000     10.26400000      7.99600000
H     10.47900000     10.41900000      7.10500000
H      9.26500000     10.58900000      7.99300000
O      1.39800000     -5.47000000     -3.47900000
H      0.92400000     -5.71100000     -4.27500000
H      1.94200000     -6.23400000     -3.28400000
O      4.76100000      6.84900000     -4.78100000
H      4.88200000      6.38100000     -5.60700000
H      3.96700000      7.36700000     -4.91300000
O     -1.94100000      0.87100000      8.92600000
H     -2.25200000      0.03200000      9.26400000
H     -2.71100000      1.26300000      8.51300000
O     -8.49400000     -0.08600000      0.59300000
H     -8.14800000      0.23000000      1.42800000
H     -8.51600000      0.69100000      0.03300000
O     -0.80500000      9.11200000      9.20900000
H     -0.97000000     10.03900000      9.04100000
H     -1.36900000      8.89900000      9.95200000
O     -2.49400000     -7.95000000      2.84100000
H     -3.24100000     -7.56000000      2.38800000
H     -2.74900000     -8.86200000      2.98300000
O      4.01800000      6.06400000     -9.76400000
H      4.33800000      5.23500000    -10.11900000
H      3.17100000      6.19700000    -10.19000000
O     -8.95800000     10.16100000    -11.04500000
H     -9.51300000     10.84600000    -11.41900000
H     -8.28300000     10.01100000    -11.70700000
O     -8.07400000    -11.45200000      9.30700000
H     -7.92300000    -12.14500000      8.66300000
H     -8.93600000    -11.65000000      9.67300000
O     -9.12400000     10.99500000      4.56500000
H     -8.62300000     11.46700000      3.90000000
H    -10.02700000     11.28800000      4.43700000
O    -11.64700000      5.32200000    -11.07000000
H    -11.51800000      5.58900000    -10.16100000
H    -10.83100000      5.56200000    -11.50900000
O      0.57700000     -1.50000000     16.09300000
H      0.30900000     -2.33100000     16.48700000
H      0.87600000     -0.97000000     16.83200000
O      1.44600000     -3.24200000     -0.57500000
H      1.00300000     -4.08900000     -0.61300000
H      1.14300000     -2.85000000      0.24400000
O    -11.02100000    -11.26800000     -6.69600000
H    -10.31200000    -11.13800000     -7.32600000
H    -10.86800000    -10.60600000     -6.02200000
O      7.33100000      4.13200000      9.03800000
H      7.85500000      3.61700000      9.65200000
H      7.76500000      4.98500000      9.01100000
O     11.33700000     -3.33500000      7.61800000
H     11.32600000     -3.18800000      6.67200000
H     12.15700000     -3.80300000      7.77800000
O      7.84000000     -5.62100000      3.91700000
H      7.48000000     -5.67100000      4.80300000
H      7.36600000     -4.89800000      3.50700000
O      0.44900000     10.15400000     -6.50000000
H      0.10300000     10.80300000     -5.88600000
H     -0.27300000      9.98900000     -7.10600000
O    -11.85800000      9.16200000     -4.82700000
H    -12.28100000      9.69400000     -5.50100000
H    -11.03200000      8.88400000     -5.22300000
O     -9.87400000     -2.90700000      5.69100000
H     -8.92300000     -2.86500000      5.78600000
H    -10.21100000     -2.38600000      6.42000000
O      8.79900000    -12.46800000      4.21400000
H      9.04900000    -12.59100000      3.29800000
H      9.26500000    -11.67700000      4.48500000
O      8.68800000     -0.19200000     -3.75300000
H      8.58800000      0.75800000     -3.69200000
H      9.09500000     -0.44300000     -2.92400000
O      0.09400000     11.14500000      2.02200000
H      0.72500000     10.67200000      2.56500000
H      0.22800000     12.06500000      2.24700000
O    -17.97300000      1.32800000     -4.18100000
H    -17.18500000      1.81800000     -4.41300000
H    -18.18200000      0.82500000     -4.96900000
O      6.47000000     -1.65700000      7.47400000
H      7.01600000     -1.04300000      7.96400000
H      5.98500000     -2.13500000      8.14700000
O      8.89800000    -13.74400000      6.83300000
H      8.55600000    -13.27400000      6.07300000
H      8.41500000    -14.57100000      6.84100000
O      2.53000000     -6.90100000    -11.75800000
H      3.09900000     -6.20900000    -11.42200000
H      2.82200000     -7.69300000    -11.30700000
O     -3.78100000     10.40400000     -9.13600000
H     -4.37800000      9.66100000     -9.04900000
H     -3.53600000     10.62100000     -8.23600000
O     -1.07300000      8.37600000      4.40200000
H     -0.62000000      7.53300000      4.40200000
H     -1.40500000      8.47100000      3.50900000
O      4.11600000    -11.34400000      6.89500000
H      4.99200000    -11.70000000      6.74700000
H      4.26600000    -10.52900000      7.37500000
O      0.38500000     -0.46100000     -8.75600000
H      1.13900000     -0.95300000     -9.08300000
H      0.69000000      0.44500000     -8.71600000
O      2.11800000      8.18300000     -5.40900000
H      1.49500000      7.47400000     -5.25300000
H      1.59000000      8.88600000     -5.78900000
O     -7.12600000    -10.43600000      6.16400000
H     -6.68200000    -10.02800000      5.42100000
H     -7.94300000    -10.77500000      5.79700000
O      3.98300000     -9.40100000    -11.30700000
H      4.87800000     -9.73300000    -11.23600000
H      3.76900000     -9.48500000    -12.23600000
O    -10.71900000      9.25400000     10.86500000
H    -11.34500000      9.16100000     10.14600000
H    -11.13400000      8.80800000     11.60300000
O      9.08700000      3.19300000     15.60700000
H      8.88600000      3.88900000     14.98100000
H      9.75300000      3.57200000     16.18100000
O      1.91200000      3.56500000      2.98800000
H      2.22400000      2.72100000      3.31400000
H      1.30100000      3.86900000      3.65900000
O      0.93700000    -17.36100000     -1.45800000
H      0.83400000    -16.41400000     -1.36700000
H      0.57500000    -17.72100000     -0.64900000
O      6.86000000     10.25000000     -4.38900000
H      6.69100000     10.51700000     -3.48600000
H      6.84100000     11.06800000     -4.88800000
O     -4.02700000      6.24200000    -14.82300000
H     -3.98000000      6.96400000    -14.19600000
H     -4.68600000      6.52000000    -15.45900000
O     -2.49200000    -16.22300000     -0.36800000
H     -2.13300000    -15.49800000      0.14300000
H     -3.34400000    -16.39900000      0.03200000
O    -11.36600000      1.82300000     -8.44100000
H    -11.38700000      2.43200000     -7.70300000
H    -10.50200000      1.94900000     -8.83100000
O      3.70800000     12.45400000      5.74600000
H      3.73000000     11.79300000      5.05400000
H      3.51200000     11.96000000      6.54200000
O      0.19200000     -7.89700000     16.03200000
H     -0.43500000     -8.16600000     15.36100000
H      0.78200000     -7.29400000     15.58000000
O     -8.39100000     -5.90000000     -1.41200000
H     -9.26600000     -5.51500000     -1.46300000
H     -8.52900000     -6.83100000     -1.58300000
O    -11.64500000     -2.73400000     11.94200000
H    -12.03500000     -3.46300000     11.45900000
H    -10.77000000     -3.04300000     12.17700000
O     -6.82800000      9.72800000      6.49100000
H     -7.27200000     10.52900000      6.21300000
H     -7.50600000      9.22000000      6.93700000
O      1.99900000     -0.40000000      6.82300000
H      1.67700000      0.49900000      6.76100000
H      1.56400000     -0.75700000      7.59800000
O    -12.36100000      2.54800000     12.19100000
H    -12.43400000      3.15100000     12.93000000
H    -13.22500000      2.14100000     12.12700000
O      5.82400000     14.24900000      5.86800000
H      6.70200000     13.89100000      6.00100000
H      5.25200000     13.48100000      5.85000000
O    -11.94000000      2.94800000      3.78600000
H    -11.10200000      2.48900000      3.82900000
H    -12.01400000      3.39200000      4.63000000
O      8.43200000    -10.93100000     10.63500000
H      8.63100000    -11.81600000     10.94200000
H      9.28100000    -10.57100000     10.37700000
O    -11.22800000     -4.07000000    -11.11700000
H    -11.72900000     -4.84900000    -10.87800000
H    -10.89000000     -4.26100000    -11.99200000
O      4.79100000     -9.31900000     -1.01700000
H      5.16400000    -10.19500000     -1.11800000
H      4.84400000     -8.93300000     -1.89200000
O     -2.29400000     16.01600000      9.02200000
H     -2.39500000     16.55500000      8.23700000
H     -1.62500000     15.37300000      8.78700000
O      6.97400000    -14.28200000     -1.31900000
H      6.45200000    -14.96200000     -0.89300000
H      7.88100000    -14.55100000     -1.17500000
O     -7.72200000     -8.15400000      0.89100000
H     -7.60200000     -8.99800000      0.45700000
H     -6.83800000     -7.79300000      0.96400000
O     -0.89000000      8.56500000     15.24000000
H     -0.97000000      8.19400000     16.11900000
H      0.03400000      8.80400000     15.16400000
O     13.98500000      1.61500000      1.17400000
H     13.33700000      0.96100000      0.91100000
H     14.36900000      1.26200000      1.97600000
O    -15.28000000     -5.04100000     -5.41400000
H    -15.46500000     -5.46700000     -6.25100000
H    -15.09900000     -5.76300000     -4.81300000
O      0.65500000    -16.15900000     -8.03600000
H      0.41600000    -15.24500000     -8.18700000
H     -0.17900000    -16.63000000     -8.04900000
O      5.14300000    -14.43600000     -5.46500000
H      6.07300000    -14.48700000     -5.68600000
H      4.92300000    -13.50900000     -5.56600000
O     10.44200000      0.24300000     10.90500000
H     10.84400000     -0.50300000     10.46000000
H      9.88500000     -0.15000000     11.57700000
O      4.48200000     10.62100000      3.74000000
H      5.17600000     10.12100000      3.31000000
H      3.67100000     10.25700000      3.38700000
O    -10.28600000      8.93900000     -7.11000000
H    -10.20600000      9.84200000     -6.80200000
H     -9.60800000      8.46100000     -6.63200000
O      6.53300000     15.13600000     -1.22700000
H      6.73000000     15.08100000     -0.29200000
H      6.77300000     16.03000000     -1.47000000
O      1.87700000    -17.60300000      1.30500000
H      1.22000000    -18.25800000      1.53900000
H      2.69400000    -18.09600000      1.23700000
O     17.21400000      0.46800000      4.82000000
H     17.63100000      0.91400000      4.08400000
H     16.80900000      1.17100000      5.32800000
O     -4.87100000     -3.30300000      9.05300000
H     -4.80600000     -2.88900000      9.91400000
H     -4.38000000     -2.72400000      8.47000000
O      8.52100000      4.06600000    -10.78600000
H      9.46800000      4.07500000    -10.64800000
H      8.18000000      4.69300000    -10.14900000
O     -5.47300000      3.76100000     11.27700000
H     -6.01100000      3.45800000     12.00900000
H     -5.82000000      3.29500000     10.51600000
O    -14.01100000     -3.03200000     -6.77400000
H    -13.60100000     -3.38900000     -7.56200000
H    -14.32900000     -3.80000000     -6.30000000
O      8.69700000      9.68700000      1.71400000
H      8.15500000     10.40000000      1.37400000
H      8.10400000      9.17800000      2.26600000
O     -4.44400000    -15.01000000      7.24400000
H     -4.34600000    -15.55500000      6.46300000
H     -5.35500000    -14.71900000      7.22100000
O    -14.46200000      1.20500000     -2.26600000
H    -15.39700000      1.41000000     -2.27500000
H    -14.40600000      0.32600000     -2.64100000
O    -13.12300000     -7.36100000     -4.89600000
H    -13.47200000     -7.34000000     -4.00500000
H    -13.70900000     -7.95300000     -5.36800000
O      1.29500000      4.22700000     10.59600000
H      1.26000000      5.07800000     11.03200000
H      0.40400000      4.08600000     10.27400000
O     -0.40700000     13.00500000     -9.01700000
H     -1.31600000     12.89800000     -9.29500000
H      0.03200000     13.38700000     -9.77700000
O    -13.82600000    -11.64100000     -0.01200000
H    -13.25700000    -12.05400000     -0.66300000
H    -14.70200000    -11.96400000     -0.22000000
O      7.00200000     -5.09700000     -7.67000000
H      6.53600000     -4.43000000     -8.17500000
H      6.67900000     -5.92800000     -8.01800000
O     17.60600000      2.64200000      3.08700000
H     17.02200000      3.03400000      2.43900000
H     17.31200000      3.00200000      3.92400000
O     13.42100000      1.71800000     -6.62000000
H     13.27100000      2.55000000     -6.17100000
H     13.44600000      1.06800000     -5.91800000
O     -8.52500000     -1.36600000     -4.86000000
H     -8.46200000     -1.25100000     -3.91200000
H     -8.22800000     -2.26300000     -5.01300000
O      7.70300000     -6.12800000    -12.06800000
H      8.52800000     -6.50100000    -11.75600000
H      7.48100000     -5.46100000    -11.41800000
O      1.05800000     14.88900000      8.37300000
H      2.00400000     14.93800000      8.50900000
H      0.69300000     14.81400000      9.25500000
O      1.67000000      0.62700000    -17.61200000
H      2.06900000      1.38500000    -17.18400000
H      0.86200000      0.96800000    -17.99700000
O     -2.78600000    -10.63500000      5.80200000
H     -3.33200000    -11.09800000      5.16600000
H     -1.90700000    -10.65800000      5.42400000
O      9.56700000      6.47000000      2.11300000
H      8.69900000      6.22700000      2.43500000
H      9.76600000      5.81600000      1.44300000
O      3.34800000    -11.51200000     12.49200000
H      2.67200000    -12.15000000     12.26500000
H      2.86400000    -10.76500000     12.84300000
O     -0.25400000      8.13100000     -0.45000000
H     -0.48100000      8.64900000      0.32200000
H      0.57600000      8.50100000     -0.75000000
O     -8.39300000    -11.43400000     -0.19200000
H     -8.97200000    -12.15500000      0.05300000
H     -8.18600000    -11.59600000     -1.11300000
O      2.50900000     15.64300000      1.30900000
H      2.64800000     16.48700000      1.73900000
H      3.34000000     15.18000000      1.41700000
O      6.96600000     16.35300000      4.42700000
H      7.88600000     16.36400000      4.69200000
H      6.54600000     15.75300000      5.04400000
O     -1.35800000     12.87200000      9.25700000
H     -0.78700000     13.21500000      8.57000000
H     -2.18300000     12.68200000      8.81100000
O     -2.68600000      0.39100000     18.42300000
H     -2.68600000      0.95400000     17.64900000
H     -2.90200000      0.98000000     19.14700000
O      2.27800000     13.28800000     11.83200000
H      2.98400000     13.67100000     12.35200000
H      1.75300000     14.03800000     11.55200000
O    -10.42900000      0.86000000     11.17300000
H    -11.21100000      1.40300000     11.28100000
H     -9.86200000      1.11000000     11.90300000
O      8.30800000      0.08700000      8.60400000
H      9.23600000      0.00900000      8.82900000
H      7.94400000      0.65300000      9.28400000
O    -15.05500000     -0.20000000      9.04000000
H    -15.51400000     -0.95800000      9.40200000
H    -14.12900000     -0.43400000      9.09200000
O      6.90500000     -7.62600000     -9.30400000
H      6.44700000     -8.45700000     -9.17200000
H      7.77600000     -7.87900000     -9.60800000
O      1.96500000      5.26300000     13.57600000
H      1.03100000      5.19100000     13.76900000
H      2.32500000      4.40700000     13.80800000
O     12.64900000     -8.78400000      8.26600000
H     12.81000000     -8.97900000      7.34300000
H     12.27200000     -7.90400000      8.26300000
O      0.55100000     11.46300000     -3.88700000
H      1.34900000     10.93700000     -3.83200000
H      0.80300000     12.31800000     -3.53700000
O      0.41000000    -13.13400000      9.25800000
H      1.07600000    -12.95500000      8.59500000
H     -0.37000000    -13.37200000      8.75600000
O     -1.24300000     -4.90200000    -13.28700000
H     -1.82000000     -5.62100000    -13.02900000
H     -1.83600000     -4.18000000    -13.49200000
O     -9.16000000    -10.93000000     -8.62400000
H     -9.25300000    -11.87800000     -8.71700000
H     -8.66300000    -10.66100000     -9.39700000
O      3.26600000    -10.87900000     -3.66500000
H      3.83700000    -10.68800000     -4.40900000
H      3.79400000    -11.43400000     -3.09300000
O     -5.35400000      0.30900000     12.52900000
H     -6.25500000      0.55100000     12.74600000
H     -4.83500000      1.07300000     12.77900000
O     17.69200000     -2.34200000     -1.71100000
H     16.99600000     -2.99600000     -1.65500000
H     17.27900000     -1.52700000     -1.42400000
O     11.93500000     -8.42200000      4.30300000
H     11.24700000     -7.79700000      4.07500000
H     12.24300000     -8.75700000      3.46100000
O     -5.91600000     -0.83100000      3.81200000
H     -5.82500000      0.12100000      3.85300000
H     -6.36800000     -1.06400000      4.62300000
O    -13.26500000      5.56600000      0.20600000
H    -13.47100000      4.90100000     -0.45100000
H    -12.39200000      5.87600000     -0.03200000
O      8.06100000     -6.97300000     13.54600000
H      8.83400000     -6.41300000     13.47300000
H      8.32200000     -7.66400000     14.15500000
O      1.70900000      1.58000000     12.93800000
H      2.37600000      2.25800000     12.83400000
H      0.89600000      2.06400000     13.08400000
O      4.31600000     -9.16900000    -14.33200000
H      5.03000000     -9.78600000    -14.49100000
H      4.72600000     -8.30700000    -14.39500000
O      2.86700000      2.52600000    -16.03400000
H      2.22300000      2.28000000    -15.37000000
H      2.62500000      3.41800000    -16.28300000
O      9.78300000     10.28200000     -3.12800000
H     10.10200000     10.81800000     -3.85400000
H      8.92600000      9.97000000     -3.41900000
O     15.02000000      3.66100000      4.91300000
H     15.25300000      4.40900000      5.46400000
H     15.07700000      2.90600000      5.49800000
O     -5.82300000      6.71100000      2.20500000
H     -4.92900000      6.78200000      1.87100000
H     -5.87500000      5.82400000      2.56300000
O     -0.63400000    -16.64700000      8.62500000
H     -0.71500000    -16.27500000      9.50300000
H     -0.36600000    -15.90900000      8.07600000
O     -2.90500000      7.16200000      6.92600000
H     -3.31700000      7.61800000      7.66000000
H     -3.49700000      7.31100000      6.18900000
O     -7.78400000      4.79900000      1.30400000
H     -7.47000000      5.70300000      1.32000000
H     -8.59900000      4.81900000      1.80500000
O     12.63100000     11.84700000      3.65400000
H     13.48400000     12.20500000      3.40800000
H     12.39000000     11.27900000      2.92200000
O    -14.39100000      6.23100000     -2.54700000
H    -15.10300000      5.90400000     -1.99700000
H    -13.99400000      5.44300000     -2.91800000
O      6.00200000      3.37000000      6.65000000
H      5.05700000      3.52000000      6.64600000
H      6.27100000      3.55500000      7.55000000
O      2.13700000      4.53500000     -5.23700000
H      2.21500000      4.45400000     -6.18800000
H      3.03200000      4.43700000     -4.91400000
O     12.06800000    -11.85400000      1.67900000
H     12.15400000    -10.91100000      1.82200000
H     12.96900000    -12.16700000      1.59800000
O      8.46000000    -10.81800000    -10.84100000
H      8.95800000    -11.35900000    -10.22700000
H      8.97800000    -10.01800000    -10.93000000
O     -5.18700000     -1.91800000      1.37900000
H     -5.34200000     -1.36700000      2.14600000
H     -4.60500000     -2.60900000      1.69400000
O    -10.81300000     -1.41200000    -10.55300000
H    -11.00300000     -1.20100000     -9.63900000
H    -11.01400000     -2.34500000    -10.63000000
O     14.58300000     -7.32500000      0.66100000
H     14.08000000     -6.66900000      0.17800000
H     14.95400000     -6.84500000      1.40100000
O     -2.77000000      9.70200000    -15.19800000
H     -3.12000000      9.67600000    -14.30800000
H     -3.50600000      9.99300000    -15.73600000
O      5.41600000      2.37200000    -17.04500000
H      4.60900000      2.09800000    -16.60900000
H      5.50000000      3.30100000    -16.83000000
O     -9.43700000      5.00200000     -5.95600000
H     -8.92200000      5.65600000     -5.48400000
H     -9.25000000      5.17000000     -6.88000000
O     -1.40800000    -16.31300000      4.96300000
H     -0.92500000    -15.70500000      5.52400000
H     -0.95900000    -16.26800000      4.11900000
O     -4.39800000     -1.38600000     -9.49800000
H     -4.44500000     -0.92100000    -10.33300000
H     -4.29300000     -0.69400000     -8.84400000
O      4.70100000    -11.62800000     -6.00000000
H      4.22200000    -11.17700000     -6.69500000
H      5.52900000    -11.15200000     -5.93200000
O      1.02300000      7.01900000     11.47900000
H      1.55400000      6.67100000     12.19500000
H      1.27600000      7.94100000     11.41900000
O     11.04100000    -12.98600000     -2.61300000
H     11.45600000    -12.35900000     -2.02100000
H     11.55000000    -12.92500000     -3.42100000
O      0.28800000    -14.07600000     -5.77100000
H      0.73200000    -13.36200000     -5.31300000
H      0.99100000    -14.67900000     -6.01300000
O     10.63800000      9.88400000     10.86000000
H     10.49800000     10.01300000      9.92200000
H     10.42700000     10.73100000     11.25200000
O     -7.54600000    -10.16300000    -10.59100000
H     -8.00500000    -10.46000000    -11.37700000
H     -6.70600000     -9.83700000    -10.91300000
O     -1.87700000     -1.46500000     14.00600000
H     -1.85600000     -1.86200000     13.13600000
H     -1.04900000     -1.72700000     14.40900000
O     12.00600000      2.33600000      9.95200000
H     11.48600000      1.54200000      9.82400000
H     12.08800000      2.71300000      9.07600000
O     -8.05600000    -13.23400000     -5.22900000
H     -7.60600000    -12.85700000     -5.98600000
H     -7.76300000    -14.14500000     -5.20600000
O      9.76000000      2.50000000      3.91000000
H      9.92400000      1.61600000      3.58100000
H      9.23700000      2.36800000      4.70000000
O      5.63600000    -11.74800000     -2.61200000
H      5.75500000    -12.61200000     -2.21800000
H      6.46800000    -11.56800000     -3.05000000
O     -9.33200000      9.65200000     -3.19100000
H     -9.21000000     10.00600000     -2.31000000
H     -9.89000000      8.88500000     -3.06700000
O     -9.77100000      1.39800000      3.78000000
H     -9.35900000      1.13600000      4.60300000
H     -9.05900000      1.77900000      3.26700000
O     11.74500000     -2.58800000    -13.37100000
H     11.48100000     -1.97300000    -14.05500000
H     10.92100000     -2.93800000    -13.03300000
O     -7.64800000     -0.11100000     -8.57300000
H     -8.51700000     -0.01700000     -8.18300000
H     -7.82000000     -0.35100000     -9.48400000
O      7.92600000      3.84000000      1.93000000
H      8.13100000      3.86300000      2.86500000
H      7.14900000      3.28400000      1.86800000
O      1.25800000     -4.32100000      6.70000000
H      1.35900000     -5.05000000      6.08800000
H      2.14300000     -4.15600000      7.02400000
O      0.59800000      1.92000000    -14.70800000
H      0.03500000      2.49200000    -15.23000000
H      0.30500000      2.05400000    -13.80700000
O     -7.12500000     -3.50100000      3.30900000
H     -7.39400000     -3.06500000      4.11700000
H     -6.87600000     -2.78600000      2.72300000
O      6.73200000      1.28700000     -8.27300000
H      5.84100000      1.11900000     -8.58300000
H      7.03300000      0.44100000     -7.94100000
O      5.87800000     -3.02900000     -9.42000000
H      6.23200000     -2.20500000     -9.75300000
H      5.38900000     -2.78000000     -8.63500000
O      2.46200000     -2.97200000    -17.08100000
H      1.62600000     -3.09500000    -17.53100000
H      2.87100000     -2.23400000    -17.53300000
O      0.89100000      1.05100000      9.29000000
H      1.23000000      1.86600000      8.91900000
H     -0.06000000      1.16000000      9.27900000
O    -10.61800000    -10.81100000      7.45300000
H    -10.05000000    -10.81200000      6.68200000
H    -10.73200000     -9.88500000      7.66600000
O      4.12800000      5.48800000      7.08700000
H      4.72600000      6.20200000      6.86900000
H      4.12600000      5.45900000      8.04400000
O     -1.58300000      3.54700000     10.20000000
H     -1.99300000      2.84100000      9.70100000
H     -1.73800000      3.31500000     11.11600000
O     -2.36900000     -4.58800000     -2.01400000
H     -2.21500000     -4.17700000     -2.86500000
H     -3.06900000     -4.06800000     -1.62000000
O     -6.92900000     12.04400000     -2.31400000
H     -6.54200000     11.19600000     -2.09700000
H     -7.75500000     12.06200000     -1.83000000
O     -5.46000000     -5.38900000     -4.97900000
H     -6.26100000     -5.14400000     -5.44000000
H     -4.98200000     -4.56600000     -4.87600000
O      8.97200000     -1.73800000      5.76700000
H      8.37700000     -1.49700000      6.47700000
H      8.86500000     -1.04200000      5.11900000
O     -9.25800000      0.05400000      6.79300000
H    -10.06400000      0.57000000      6.76400000
H     -8.55800000      0.69800000      6.68400000
O     -5.53400000     -6.03200000      8.99200000
H     -5.10400000     -5.18100000      9.07600000
H     -4.86300000     -6.60500000      8.62200000
O      9.18400000     -1.18000000     13.03500000
H      9.55400000     -1.93500000     13.49200000
H      8.24600000     -1.36500000     12.98700000
O    -12.59800000     -1.32400000      6.11100000
H    -12.63600000     -1.15000000      5.17000000
H    -12.49900000     -0.46000000      6.51000000
O    -11.41300000      2.03300000      7.03100000
H    -10.98400000      2.60200000      7.67000000
H    -12.34800000      2.20400000      7.14800000
O     -2.06300000     -9.91900000    -13.36000000
H     -1.60800000    -10.24800000    -12.58500000
H     -2.42200000    -10.70200000    -13.77800000
O     -1.24200000      7.68700000    -16.51700000
H     -0.73700000      7.35800000    -15.77300000
H     -1.85500000      8.31300000    -16.13200000
O      4.81300000      3.49300000    -10.68300000
H      4.83500000      2.93600000     -9.90500000
H      3.89200000      3.50700000    -10.94200000
O      6.73000000     -3.11600000     -5.53100000
H      6.80600000     -3.39800000     -4.62000000
H      6.84400000     -3.91800000     -6.04100000
O      1.93000000     10.59900000     12.14000000
H      0.98600000     10.69300000     12.01700000
H      2.26000000     11.49800000     12.15900000
O     -2.97100000     10.14500000      5.76900000
H     -2.15000000      9.84100000      5.38400000
H     -3.55000000      9.38300000      5.73200000
O     17.80400000      0.37400000     -1.14700000
H     18.75200000      0.26200000     -1.21900000
H     17.67700000      1.32100000     -1.10000000
O     -3.18400000     -3.44500000      2.95400000
H     -2.75000000     -4.00000000      2.30600000
H     -3.13900000     -3.94700000      3.76800000
O     -9.43000000      9.13100000      2.50900000
H     -8.53000000      9.25200000      2.20700000
H     -9.55000000      9.80300000      3.18000000
O     -7.35200000      2.46900000     -6.61600000
H     -7.59700000      2.14800000     -5.74800000
H     -6.45900000      2.79600000     -6.50700000
O     -9.41400000      4.75600000      6.20000000
H     -9.48700000      5.21900000      7.03400000
H     -9.38300000      5.45000000      5.54200000
O      2.16600000      7.71900000     15.28200000
H      2.17100000      7.36300000     16.17000000
H      1.95500000      6.97000000     14.72500000
O     -2.48800000      5.50300000     -5.89200000
H     -3.17000000      5.71800000     -5.25600000
H     -1.94100000      6.28800000     -5.93000000
O    -15.75600000      2.97500000     -4.83400000
H    -15.94400000      3.75700000     -5.35300000
H    -14.84500000      2.76500000     -5.03800000
O      3.51600000     -2.42500000     12.05100000
H      3.57800000     -1.78800000     11.33900000
H      2.64000000     -2.29400000     12.41400000
O     -4.91300000      3.03700000     -1.36800000
H     -5.03600000      2.10400000     -1.54300000
H     -5.78900000      3.41400000     -1.45000000
O     -7.85000000      2.35600000      6.44200000
H     -8.43900000      3.11100000      6.42600000
H     -6.99300000      2.71600000      6.21300000
O     -5.35000000     -9.87900000      3.87100000
H     -5.85800000    -10.51700000      3.37000000
H     -5.54300000     -9.03900000      3.45400000
O      1.71800000      6.54600000    -11.41000000
H      1.16200000      7.19400000    -10.97700000
H      2.11100000      7.01900000    -12.14300000
O     -3.26400000     -7.87100000     15.95300000
H     -2.89300000     -8.44300000     15.28100000
H     -3.22500000     -8.39000000     16.75600000
O      9.04600000     -3.59100000    -13.99000000
H      8.61800000     -2.87200000    -14.45500000
H      8.49100000     -4.35200000    -14.16300000
O     -5.20700000     -7.95700000     -4.14800000
H     -6.08500000     -8.32100000     -4.26200000
H     -5.30000000     -7.03100000     -4.37500000
O     12.43500000      2.97400000     -4.21600000
H     11.70700000      3.09000000     -4.82700000
H     12.14800000      3.41200000     -3.41500000
O     -2.41400000      9.82500000     13.24000000
H     -1.89800000      9.42700000     13.94200000
H     -1.96300000     10.64800000     13.04900000
O    -12.53600000     10.28500000      8.31300000
H    -12.95200000      9.51600000      7.92300000
H    -11.73700000     10.41000000      7.80200000
O    -10.82100000     11.62600000     -6.61900000
H    -10.18900000     11.89800000     -5.95400000
H    -11.30100000     12.42500000     -6.83400000
O    -12.14900000      5.07400000     -5.62100000
H    -11.28200000      4.72600000     -5.83000000
H    -12.28700000      5.77200000     -6.26200000
O     12.67500000    -11.06900000     -1.73300000
H     12.00400000    -10.42800000     -1.49800000
H     13.35600000    -10.95600000     -1.06900000
O     -7.64700000     -0.50700000    -14.30100000
H     -7.82200000     -1.31300000    -13.81500000
H     -7.58700000     -0.78700000    -15.21400000
O     -8.61000000     -2.77500000    -12.96600000
H     -8.32000000     -3.04800000    -12.09500000
H     -9.41300000     -3.27400000    -13.11700000
O     -0.91400000      8.54400000     -8.14600000
H     -0.13900000      7.99900000     -8.28000000
H     -1.62700000      7.91900000     -8.01500000
O      6.80700000      4.98500000    -13.40800000
H      5.90200000      4.94400000    -13.09900000
H      7.33500000      4.94200000    -12.61100000
O     -6.55500000      7.07800000    -12.34700000
H     -5.73700000      7.47700000    -12.05200000
H     -6.52900000      7.15700000    -13.30100000
O      4.32400000      9.17700000     14.17200000
H      3.55800000      9.30100000     14.73300000
H      4.19100000      8.31800000     13.77100000
O     17.49600000      6.93900000     -0.10700000
H     18.11800000      6.27600000      0.19200000
H     16.81400000      6.44100000     -0.55800000
O     14.93100000      4.07800000      2.27500000
H     14.45400000      3.36100000      1.85700000
H     14.95000000      3.84400000      3.20300000
O      4.98200000     13.45900000     10.54100000
H      5.07900000     13.07600000      9.66900000
H      4.70600000     12.72700000     11.09400000
O     13.08200000     -2.99800000     -7.29300000
H     12.28300000     -2.55800000     -6.99900000
H     13.57000000     -2.32000000     -7.76000000
O     -9.56200000     13.48000000      7.81800000
H    -10.09300000     12.69700000      7.67300000
H     -9.90900000     14.12300000      7.19900000
O     14.33100000     -0.57900000     -5.09700000
H     13.76200000     -0.41200000     -4.34600000
H     15.21500000     -0.41300000     -4.77000000
O      2.15800000     -9.99900000      4.62900000
H      3.09300000     -9.80400000      4.55600000
H      1.91100000    -10.31900000      3.76100000
O     -4.29300000      3.08800000    -11.55400000
H     -3.43400000      3.22600000    -11.15500000
H     -4.80000000      2.63600000    -10.88000000
O     -9.24600000     -4.77500000      1.62100000
H     -8.52300000     -4.48600000      2.17900000
H     -9.36900000     -4.05800000      0.99800000
O     -1.78700000     -9.16500000      8.66800000
H     -1.48100000     -8.79600000      7.84000000
H     -2.50500000     -9.74700000      8.42100000
O      4.03900000     -0.41500000     14.25800000
H      3.73000000      0.16900000     14.95100000
H      3.25600000     -0.88900000     13.97800000
O     -2.72600000     -6.59900000     10.00200000
H     -2.80100000     -7.50400000     10.30500000
H     -2.80400000     -6.07300000     10.79800000
O      4.42700000     -6.50500000    -15.75100000
H      3.92200000     -6.91900000    -16.45000000
H      5.25400000     -6.26000000    -16.16500000
O     -5.64700000     13.54900000     -5.57600000
H     -5.48100000     14.00600000     -4.75100000
H     -5.86700000     14.24600000     -6.19500000
O      0.16400000     14.40000000     -6.68000000
H     -0.59100000     14.88500000     -6.34800000
H     -0.13600000     14.02800000     -7.50900000
O      1.97500000      4.72700000     16.72000000
H      1.76300000      4.16600000     17.46600000
H      1.41600000      4.40600000     16.01300000
O     -9.01600000     -6.73100000     14.20600000
H     -8.66200000     -7.32600000     13.54500000
H     -8.94300000     -7.21600000     15.02800000
O     10.78400000     -9.52300000     -0.65700000
H     10.15000000    -10.22700000     -0.79700000
H     10.41700000     -8.77500000     -1.12800000
O     -2.53800000     15.21000000     -3.05200000
H     -2.04300000     14.67900000     -2.42800000
H     -3.43000000     14.86500000     -3.00700000
O     -3.94200000      0.49200000     -7.54100000
H     -3.44700000      1.20500000     -7.13700000
H     -4.55300000      0.21000000     -6.86100000
O      1.66700000      1.38000000     16.14600000
H      2.00000000      2.02000000     15.51800000
H      1.27800000      1.90800000     16.84300000
O      1.34700000     10.46800000     -0.46100000
H      0.92000000     10.64600000      0.37700000
H      1.56600000     11.33300000     -0.80700000
O     -8.06900000     -8.23500000     11.66300000
H     -8.60100000     -8.88300000     11.20200000
H     -7.20200000     -8.30800000     11.26300000
O     -3.12900000      2.12400000      6.43700000
H     -3.12800000      3.06400000      6.61700000
H     -2.23100000      1.93000000      6.16900000
O     -5.68300000     -6.34300000     -0.85400000
H     -6.57300000     -6.14700000     -1.14700000
H     -5.25600000     -5.48800000     -0.79600000
O      7.73300000     12.15700000      0.55400000
H      8.52000000     12.69600000      0.63400000
H      7.83600000     11.70700000     -0.28400000
O     -6.71900000      9.40900000      1.72100000
H     -6.53700000      8.47200000      1.66200000
H     -6.04800000      9.74700000      2.31400000
O    -15.44400000     -6.77600000      0.03900000
H    -16.05200000     -7.51200000      0.10400000
H    -15.24500000     -6.54800000      0.94700000
O      0.31500000     13.78000000      2.51500000
H      0.86600000     14.05600000      3.24700000
H      0.15900000     14.58200000      2.01600000
O    -18.31200000     -0.60800000      0.38600000
H    -18.21600000      0.03900000     -0.31300000
H    -17.86300000     -0.21900000      1.13700000
O    -11.91000000      3.05000000      9.44900000
H    -12.69200000      2.72000000      9.00800000
H    -11.97900000      2.71300000     10.34300000
O     -7.82100000    -11.53600000     -2.89800000
H     -7.25100000    -10.77900000     -3.02700000
H     -7.81700000    -11.98600000     -3.74200000
O     14.12800000      1.46900000      6.34500000
H     13.81600000      0.58400000      6.53600000
H     14.03900000      1.93800000      7.17400000
O     -6.71900000      8.25900000      9.94900000
H     -5.83100000      8.22700000     10.30500000
H     -7.14900000      8.95800000     10.44200000
O     -6.29500000    -13.43700000    -10.96300000
H     -5.99800000    -12.80100000    -10.31200000
H     -6.27300000    -14.27700000    -10.50500000
O     -2.83800000      6.52700000     14.69700000
H     -3.22400000      6.31600000     13.84700000
H     -2.24000000      7.25300000     14.51500000
O      4.40800000      9.49200000     -1.34500000
H      4.31800000      9.87900000     -0.47500000
H      4.21300000      8.56400000     -1.21600000
O      5.24400000     16.15400000     -6.26000000
H      5.40000000     16.53500000     -5.39600000
H      4.35400000     15.80600000     -6.21100000
O    -13.94800000      6.26300000      5.90300000
H    -14.16400000      5.34300000      6.05600000
H    -14.69200000      6.60500000      5.40900000
O     -2.54400000    -10.09900000     -2.39000000
H     -2.45300000     -9.14800000     -2.45100000
H     -3.23700000    -10.23100000     -1.74200000
O      9.65100000      5.04900000     -0.17800000
H      8.99800000      5.52600000     -0.69100000
H      9.13700000      4.45300000      0.36700000
O      2.20300000     11.63100000      9.59200000
H      2.06100000     10.98400000     10.28300000
H      1.83200000     12.44100000      9.94100000
O     14.79900000      1.72600000     -8.90700000
H     14.16000000      2.28900000     -9.34300000
H     14.45500000      1.61600000     -8.02000000
O     -7.27900000      2.37200000    -15.36800000
H     -6.34500000      2.50400000    -15.20400000
H     -7.51400000      1.62300000    -14.82000000
O     12.30300000     -8.93300000     -6.10300000
H     12.83000000     -9.58600000     -5.64300000
H     12.94500000     -8.33800000     -6.49100000
O      7.59900000      6.11400000     -2.24700000
H      8.08900000      6.86800000     -1.91800000
H      6.70200000      6.26100000     -1.94700000
O      5.12400000     12.09400000      0.83900000
H      4.91600000     12.71300000      1.53800000
H      6.08000000     12.04800000      0.83600000
O     12.76800000     -4.45400000     -3.30600000
H     13.10500000     -3.56500000     -3.41800000
H     12.84600000     -4.85100000     -4.17400000
O     -8.83200000      8.88000000      8.17500000
H     -8.79100000      9.32000000      9.02400000
H     -8.95800000      7.95600000      8.39100000
O      5.03400000     -1.28200000     -3.66300000
H      4.13000000     -1.59300000     -3.60700000
H      5.56000000     -2.01400000     -3.34300000
O      2.14400000      5.29000000    -16.55000000
H      1.60400000      4.88200000    -17.22700000
H      2.73500000      5.87000000    -17.03200000
O    -11.55000000      6.60600000     -8.63600000
H    -10.91400000      7.25000000     -8.32500000
H    -12.39300000      6.93100000     -8.31900000
O     -5.81200000    -10.86500000     11.27600000
H     -6.21800000    -11.08900000     10.43900000
H     -6.44800000    -11.14600000     11.93400000
O     -0.78200000     11.79200000     11.69600000
H     -1.00400000     12.53100000     12.26300000
H     -1.21200000     11.99100000     10.86400000
O     -7.04400000    -11.02600000     -6.80300000
H     -7.60800000    -10.93000000     -7.57000000
H     -7.29700000    -10.30400000     -6.22700000
O     10.37400000     -4.25100000      4.85800000
H      9.76300000     -4.94800000      5.09900000
H     10.00700000     -3.46200000      5.25700000
O      2.50900000     -7.90500000     -3.43000000
H      3.43700000     -8.11100000     -3.31700000
H      2.25800000     -8.36100000     -4.23400000
O    -15.04700000     -1.23000000     -0.14700000
H    -14.97000000     -2.17200000     -0.30100000
H    -15.51000000     -0.89900000     -0.91700000
O     11.20600000      4.80600000      4.00300000
H     11.13700000      3.85600000      3.90900000
H     10.34700000      5.13600000      3.73900000
O     11.99500000      0.69800000    -13.03700000
H     11.18900000      1.21200000    -12.99000000
H     11.85200000      0.09300000    -13.76500000
O     13.53600000      3.55000000    -10.39100000
H     13.66600000      4.44200000    -10.07000000
H     14.34000000      3.34800000    -10.87000000
O     14.15800000      1.79500000     12.02700000
H     14.94400000      2.34000000     12.02000000
H     13.98500000      1.61100000     11.10400000
O     -4.84100000     10.60600000    -13.56800000
H     -5.55600000     10.46000000    -14.18700000
H     -5.22500000     10.42300000    -12.71100000
O      3.33200000     -8.58000000      1.25600000
H      3.63700000     -8.72800000      0.36100000
H      3.92100000     -9.10300000      1.79900000
O      7.32800000      7.22800000    -11.19700000
H      6.62700000      6.76100000    -11.65200000
H      7.61200000      6.62400000    -10.51100000
O     15.04600000     -2.29500000      1.82500000
H     15.60800000     -1.52100000      1.78400000
H     15.64700000     -3.03300000      1.72700000
O     11.24500000     -6.00700000      1.20800000
H     10.57400000     -5.53500000      0.71500000
H     10.75200000     -6.56600000      1.80900000
O     -2.45900000      2.69200000     -6.11400000
H     -2.42500000      3.60300000     -5.82300000
H     -1.54300000      2.41700000     -6.14600000
O      3.90200000     -4.63000000    -10.81000000
H      4.55200000     -4.07600000    -10.37900000
H      4.26300000     -4.78900000    -11.68200000
O      8.11700000     -1.41800000    -15.18100000
H      7.21100000     -1.10700000    -15.16800000
H      8.55300000     -0.85900000    -15.82400000
O     -6.32500000     -3.13600000     15.19600000
H     -6.19700000     -2.79300000     16.08000000
H     -5.52300000     -3.62600000     15.01100000
O      1.08800000      4.06300000     -2.45800000
H      0.99800000      3.98100000     -3.40800000
H      1.92800000      3.65000000     -2.26000000
O      9.70100000    -12.92500000      1.60700000
H      9.58700000    -13.47700000      0.83300000
H     10.55000000    -12.50200000      1.47500000
O    -11.20900000      0.86700000     -1.83800000
H    -11.17900000      1.82300000     -1.82700000
H    -12.14000000      0.65500000     -1.77700000
O      7.12400000    -11.30200000      1.67300000
H      6.44800000    -11.97100000      1.56600000
H      7.94800000    -11.78900000      1.65400000
O      2.65300000     -6.35700000     15.01300000
H      3.15600000     -6.52500000     14.21700000
H      2.06300000     -5.64100000     14.77700000
O     16.54300000     -0.03600000     -3.67700000
H     17.21400000      0.48300000     -4.12000000
H     16.84900000     -0.10000000     -2.77200000
O     -7.76300000     -8.03200000      8.24700000
H     -7.29400000     -7.23600000      7.99800000
H     -7.35200000     -8.72400000      7.72900000
O     -2.90900000    -11.53000000      1.18800000
H     -3.08500000    -10.79900000      0.59500000
H     -3.71100000    -12.05200000      1.16900000
O      1.55400000     -4.68900000     -9.27700000
H      0.80100000     -5.24800000     -9.47000000
H      2.03200000     -4.63800000    -10.10500000
O     -8.42600000     -0.35200000     16.14900000
H     -8.98900000     -1.02900000     15.77400000
H     -7.53800000     -0.69500000     16.04900000
O      2.33600000     -5.55000000    -14.25200000
H      2.43600000     -6.09900000    -13.47400000
H      3.17100000     -5.63400000    -14.71300000
O     -9.13500000     12.15300000     -4.48500000
H     -8.32700000     12.44100000     -4.06200000
H     -9.33300000     11.31100000     -4.07500000
O     -3.80400000    -15.51100000      3.22400000
H     -3.33400000    -15.67700000      4.04100000
H     -4.48800000    -16.18000000      3.20000000
O     -5.91300000      7.05300000     -7.56900000
H     -6.13500000      6.20900000     -7.96200000
H     -6.35100000      7.69800000     -8.12400000
O    -16.42300000      3.70100000     -2.35500000
H    -17.10500000      4.37200000     -2.32000000
H    -16.34200000      3.49100000     -3.28500000
O      4.36700000     -3.12300000     -0.92300000
H      3.43900000     -3.30600000     -1.07100000
H      4.39700000     -2.72900000     -0.05100000
O    -16.85300000      0.46100000      2.50300000
H    -16.23900000      0.87700000      1.89700000
H    -16.45700000      0.58300000      3.36600000
O    -13.12100000      2.10200000     -5.74500000
H    -12.17600000      2.01200000     -5.62200000
H    -13.48500000      1.28300000     -5.41000000
O    -13.06700000      8.66800000      3.06900000
H    -13.43700000      8.94700000      3.90700000
H    -13.06400000      9.46100000      2.53300000
O     -2.29600000      3.79500000      1.00500000
H     -3.14100000      3.67700000      0.57000000
H     -1.79400000      4.34800000      0.40600000
O      8.33500000     -1.18800000     -6.37600000
H      7.73700000     -1.91400000     -6.19800000
H      8.27900000     -0.63500000     -5.59700000
O     -2.61000000     -9.56000000     13.55800000
H     -2.95700000     -9.05800000     12.82000000
H     -3.37800000     -9.97800000     13.94600000
O      9.12500000     10.74100000     -8.42600000
H      9.80500000     10.09900000     -8.22300000
H      8.58100000     10.77100000     -7.63900000
O     -7.96200000     -2.33900000     13.10900000
H     -7.29400000     -2.52300000     13.77000000
H     -8.77000000     -2.69200000     13.48000000
O      3.13200000      9.72300000    -14.33400000
H      3.83000000      9.97800000    -13.73000000
H      3.56300000      9.66500000    -15.18600000
O      3.78700000      1.35800000     -6.61200000
H      4.35200000      1.22600000     -5.85100000
H      4.03800000      0.66300000     -7.22000000
O     -3.87800000      1.55900000    -17.94100000
H     -3.30600000      1.90800000    -17.25700000
H     -3.90900000      0.61800000    -17.76900000
O     10.09900000      5.23200000     11.54900000
H      9.50800000      4.47900000     11.53400000
H     10.60200000      5.15700000     10.73800000
O     -6.98200000      1.99400000      9.44400000
H     -6.34100000      1.28300000      9.47100000
H     -7.12500000      2.15100000      8.51000000
O      3.24800000      9.46800000     -8.47800000
H      2.35300000      9.45700000     -8.81800000
H      3.59200000     10.32300000     -8.73700000
O      0.79800000     -3.29800000    -12.45300000
H      1.69100000     -3.39000000    -12.78600000
H      0.27900000     -3.89300000    -12.99300000
O      1.61000000     -1.03400000    -15.00100000
H      0.78800000     -1.42600000    -15.29600000
H      1.60400000     -0.15400000    -15.37700000
O    -13.84600000      8.78100000     -2.99200000
H    -13.05500000      8.91500000     -3.51400000
H    -13.86100000      7.84000000     -2.81700000
O    -15.78400000      3.57700000      6.13900000
H    -16.73200000      3.49000000      6.23500000
H    -15.55100000      2.93600000      5.46800000
O      9.43900000     -8.49300000      7.85200000
H     10.19500000     -7.92800000      8.01100000
H      8.68200000     -7.94000000      8.04700000
O      0.54700000    -14.26300000      6.35900000
H      0.88300000    -13.38700000      6.54800000
H     -0.40100000    -14.14900000      6.30100000
O     -9.37300000     -8.19900000    -12.93700000
H     -8.75100000     -8.50900000    -13.59600000
H     -8.82500000     -7.89600000    -12.21400000
O      4.38600000     12.77900000     -4.78000000
H      3.88300000     12.00700000     -4.52000000
H      4.34400000     13.35900000     -4.02000000
O     -4.94000000     -7.18600000      1.69700000
H     -4.71600000     -6.59000000      0.98200000
H     -5.56400000     -6.69500000      2.23200000
O     -5.34100000    -14.22300000     11.14100000
H     -4.89200000    -14.10800000     11.97800000
H     -5.30500000    -13.35900000     10.72900000
O     -4.96900000     -3.62100000     -0.95000000
H     -5.14700000     -2.82100000     -0.45600000
H     -5.43000000     -3.49800000     -1.78000000
O     -0.84500000     15.82500000      4.83100000
H     -0.40600000     15.60700000      4.01000000
H     -0.38100000     16.59800000      5.15400000
O      8.32200000     -1.36500000     16.14900000
H      7.93800000     -1.39000000     15.27300000
H      8.92700000     -0.62300000     16.12500000
O      1.82300000      9.76400000      3.50600000
H      1.94600000      9.93000000      4.44100000
H      1.71200000      8.81500000      3.44400000
O      1.94400000     -9.68800000    -15.62900000
H      1.27600000     -9.11000000    -15.26200000
H      2.74700000     -9.45200000    -15.16500000
O      3.68300000      2.53900000     10.53200000
H      4.12000000      3.38600000     10.62400000
H      2.75000000      2.75000000     10.52200000
O    -14.99800000     -6.89500000     -2.89400000
H    -15.87200000     -7.28400000     -2.93200000
H    -14.84400000     -6.74300000     -1.96200000
O     -1.02100000     -6.92400000     -7.86600000
H     -1.55100000     -6.14600000     -7.69000000
H     -0.65000000     -6.76900000     -8.73500000
O      7.69700000     -9.98100000     -3.75200000
H      7.06400000     -9.36100000     -3.38900000
H      8.25100000     -9.45100000     -4.32500000
O    -12.88600000      8.98900000     -0.45300000
H    -13.51800000      8.99000000      0.26700000
H    -13.41800000      8.85900000     -1.23800000
O      4.78700000     -7.40200000      4.09900000
H      5.57100000     -7.69100000      4.56500000
H      4.62400000     -8.09000000      3.45400000
O      5.51800000     -4.87100000    -13.23700000
H      6.12100000     -5.59000000    -13.04700000
H      5.31700000     -4.96800000    -14.16800000
O     -5.97100000      9.56600000     -1.14400000
H     -5.05600000      9.77600000     -0.96200000
H     -6.37200000      9.46800000     -0.28100000
O     -3.05100000     12.38200000      7.18300000
H     -2.20100000     12.78200000      6.99800000
H     -3.02300000     11.54000000      6.72900000
O     14.33700000      0.17500000      9.21900000
H     14.04900000     -0.63000000      9.64800000
H     13.55500000      0.50400000      8.77500000
O      6.49300000      7.96700000      8.32100000
H      6.21400000      8.27500000      9.18300000
H      7.10500000      7.25500000      8.50800000
O     -9.56400000     -6.08900000      9.04200000
H     -9.06300000     -6.83400000      8.70900000
H     -9.00700000     -5.71300000      9.72400000
O     -5.93500000     -5.25400000     -8.94600000
H     -6.28300000     -5.85900000     -8.29200000
H     -5.10700000     -4.94900000     -8.57400000
O     13.00300000      4.58400000     -7.69600000
H     12.64200000      3.74400000     -7.98000000
H     12.28200000      5.20400000     -7.80600000
O    -12.85700000     -5.46300000      0.62700000
H    -12.96900000     -5.64500000      1.56000000
H    -12.50700000     -6.27700000      0.26500000
O     -1.99500000    -15.54500000     -2.77500000
H     -2.27700000    -15.69100000     -1.87200000
H     -1.39400000    -14.80200000     -2.72200000
O    -10.42700000     -6.94500000      0.80300000
H    -10.08200000     -6.20600000      1.30400000
H     -9.65400000     -7.35500000      0.41700000
O     15.62600000      9.28300000     -2.75300000
H     16.20300000      9.08300000     -2.01600000
H     15.31900000      8.42900000     -3.05600000
O      5.01800000     -9.99800000      2.72000000
H      4.70500000    -10.83200000      3.06900000
H      5.89300000    -10.19100000      2.38400000
O     -1.18300000    -16.35200000     -5.25500000
H     -0.72400000    -15.54700000     -5.49500000
H     -1.69700000    -16.11400000     -4.48400000
O     -3.33800000      0.82200000     14.60400000
H     -2.90100000     -0.01800000     14.46300000
H     -4.19200000      0.58900000     14.97000000
O      3.98500000      9.34900000    -11.39800000
H      4.72900000      9.68600000    -10.89900000
H      3.24900000      9.90100000    -11.13200000
O     -6.84400000      2.58800000     13.33500000
H     -6.46700000      2.82600000     14.18200000
H     -7.70500000      2.22800000     13.54800000
O     -6.38100000      5.98700000      7.76600000
H     -5.64000000      5.55300000      8.18900000
H     -6.60500000      6.70700000      8.35500000
O     -9.96700000    -13.85500000     -0.26600000
H    -10.63800000    -13.50000000     -0.84900000
H    -10.25500000    -14.75100000     -0.08700000
O      5.75800000      1.96300000      1.65300000
H      4.81700000      1.83600000      1.52800000
H      6.03900000      1.19600000      2.15200000
O     10.73000000     -2.69000000     10.19900000
H     10.90500000     -2.82400000      9.26800000
H     10.06100000     -3.34100000     10.41300000
O      6.58200000     11.09400000     -1.81000000
H      6.21300000     10.26500000     -1.50700000
H      5.87300000     11.72700000     -1.69900000
O     14.26100000     -2.15500000     -1.82200000
H     14.12400000     -1.26600000     -2.14800000
H     13.82300000     -2.16900000     -0.97100000
O    -13.72800000     -0.58200000     -5.33200000
H    -13.47100000     -1.36200000     -5.82500000
H    -14.21700000     -0.92300000     -4.58300000
O     13.53500000      5.55900000      7.75500000
H     14.48600000      5.47900000      7.82600000
H     13.38600000      5.86000000      6.85800000
O     -3.76100000     -7.90200000      5.48700000
H     -4.54500000     -8.20300000      5.02900000
H     -3.32000000     -8.70500000      5.76200000
O     -5.82500000      8.84000000     -4.01900000
H     -6.20200000      9.07200000     -3.17000000
H     -5.92400000      9.63200000     -4.54800000
O      0.58500000     -0.92500000     -4.77200000
H      0.59400000     -0.19500000     -4.15400000
H      1.07400000     -1.61900000     -4.33000000
O     -8.29000000     -7.48400000    -10.58100000
H     -7.94400000     -8.34600000    -10.34800000
H     -9.06000000     -7.37600000    -10.02200000
O      1.51300000     -6.14600000      4.73200000
H      2.08800000     -6.11600000      3.96800000
H      0.63100000     -6.05100000      4.37200000
O     -1.84700000     10.30100000    -11.29700000
H     -1.59600000     11.10200000    -11.75700000
H     -2.41000000     10.60000000    -10.58400000
O     -4.11700000      5.11400000      9.34900000
H     -3.27500000      4.66700000      9.43200000
H     -4.63800000      4.78100000     10.07900000
O     11.63800000    -10.96600000      5.21000000
H     12.36600000    -10.44600000      4.87100000
H     10.86900000    -10.40900000      5.08900000
O      0.18800000     -8.12600000    -14.64100000
H      0.14300000     -7.17300000    -14.71500000
H     -0.30500000     -8.32800000    -13.84600000
O    -12.89900000     -0.78000000     13.34800000
H    -13.68100000     -0.47100000     12.89200000
H    -12.49700000     -1.40100000     12.74200000
O     -0.02300000     -2.98300000     -7.94400000
H      0.62200000     -3.65300000     -8.17000000
H      0.47100000     -2.16400000     -7.94800000
O     -1.44200000      2.82100000    -16.31000000
H     -1.71000000      3.65000000    -16.70700000
H     -2.09000000      2.66400000    -15.62400000
O      4.58200000      6.86300000      4.60200000
H      3.65700000      6.84300000      4.84700000
H      4.70700000      6.07600000      4.07200000
O      9.76300000     -4.12100000     -0.15200000
H      8.86800000     -4.32900000      0.11400000
H      9.74600000     -4.16900000     -1.10800000
O     -5.94400000    -16.87800000     -2.31400000
H     -6.38900000    -16.25200000     -1.74300000
H     -5.55100000    -16.34000000     -3.00100000
O      2.47900000     -4.82300000     -6.48500000
H      2.47500000     -4.85100000     -7.44200000
H      2.12600000     -5.67200000     -6.21900000
O      3.54800000     -5.38400000     10.43100000
H      3.98300000     -4.53100000     10.40300000
H      3.82100000     -5.81900000      9.62300000
O      6.50800000     -1.94000000     13.57800000
H      5.70500000     -1.42200000     13.64000000
H      6.21300000     -2.84800000     13.64400000
O     13.78400000    -10.65400000     -4.24500000
H     14.73600000    -10.57300000     -4.31400000
H     13.62400000    -10.81100000     -3.31500000
O      0.11400000    -14.24900000    -10.75500000
H      0.77500000    -13.55700000    -10.72600000
H     -0.67700000    -13.83900000    -10.40400000
O     11.82500000      0.31100000      8.08600000
H     12.14000000     -0.42400000      7.55900000
H     11.54100000      0.96200000      7.44500000
O    -11.99800000     11.53600000     -1.01400000
H    -12.24900000     10.61700000     -0.92000000
H    -12.36900000     11.80100000     -1.85600000
O     -7.40600000      8.06300000     -9.75500000
H     -7.14300000      7.60200000    -10.55100000
H     -7.95400000      8.78400000    -10.06600000
O      1.11900000     -5.44400000     11.62100000
H      0.76800000     -6.22000000     11.18600000
H      1.88300000     -5.20100000     11.09700000
O    -14.61800000     -2.93900000      6.26400000
H    -14.03900000     -3.65500000      6.52400000
H    -14.03200000     -2.19200000      6.13900000
O     -2.34700000     -7.40000000     -0.15200000
H     -2.75000000     -7.08900000     -0.96300000
H     -2.24800000     -6.61200000      0.38300000
O     -9.08100000      6.75800000      4.21800000
H    -10.03500000      6.81400000      4.17000000
H     -8.77000000      7.41400000      3.59500000
O     -7.07800000     -8.33200000    -14.49600000
H     -6.76400000     -8.39100000    -15.39800000
H     -6.50300000     -8.91900000    -14.00400000
O      6.56900000      7.48400000     14.40000000
H      6.69200000      8.43300000     14.39100000
H      6.08600000      7.31200000     15.20800000
O     -4.73600000     14.59000000      4.04000000
H     -3.85900000     14.21600000      3.94900000
H     -5.24100000     14.19200000      3.33100000
O      3.53300000      2.95300000     -2.60600000
H      4.16300000      3.62300000     -2.34000000
H      4.04200000      2.34400000     -3.14100000
O     -0.79300000     -9.64600000     -9.29600000
H     -1.73100000     -9.76300000     -9.14200000
H     -0.64900000     -8.70600000     -9.19300000
O     15.34900000      3.56700000     -3.91100000
H     14.76500000      3.27900000     -3.21000000
H     14.77000000      3.71800000     -4.65800000
O     10.23800000     -5.64600000     12.55400000
H     11.17300000     -5.74100000     12.37600000
H     10.17900000     -4.87400000     13.11700000
O    -15.68800000     -4.24700000      4.04900000
H    -16.21600000     -3.68000000      3.48700000
H    -15.37600000     -3.66900000      4.74600000
O      6.80100000     -6.05200000     11.05000000
H      6.21100000     -5.36400000     11.35800000
H      7.26400000     -6.33900000     11.83700000
O     -3.76200000    -15.13400000     -7.33500000
H     -4.19700000    -14.49900000     -7.90300000
H     -4.39500000    -15.84600000     -7.24300000
O     10.99300000      6.39300000     -2.82800000
H     11.59400000      6.72700000     -2.16200000
H     10.98800000      5.44500000     -2.69300000
O     13.31800000     -1.83500000     10.39600000
H     12.49600000     -2.31400000     10.50200000
H     13.64200000     -1.71400000     11.28800000
O     -4.98400000     -7.32200000    -11.84900000
H     -5.07700000     -7.80200000    -11.02600000
H     -5.67800000     -6.66300000    -11.82300000
O     12.92000000      7.42700000     -0.77800000
H     13.77000000      6.99000000     -0.83300000
H     12.65200000      7.31600000      0.13400000
O     10.80500000     -0.00800000      3.27600000
H     10.38100000     -0.82800000      3.02100000
H     11.71600000     -0.11400000      3.00100000
O     -2.56900000      5.38200000     17.20800000
H     -1.83700000      5.97500000     17.37600000
H     -2.91200000      5.66000000     16.35900000
O     -5.83300000     13.47400000      6.81100000
H     -5.81600000     14.23000000      6.22400000
H     -4.92300000     13.17900000      6.84700000
O      0.91700000     -7.23400000      9.37600000
H      1.04900000     -8.13300000      9.07700000
H      0.55600000     -6.77900000      8.61600000
O     -4.78500000      1.88600000      4.17300000
H     -4.61700000      2.79400000      3.92200000
H     -4.14300000      1.70400000      4.86000000
O     -5.45900000      4.40400000     -8.63700000
H     -4.69600000      3.82900000     -8.69400000
H     -5.59500000      4.71200000     -9.53300000
O     11.65100000    -13.06600000      6.89600000
H     10.84400000    -13.53700000      7.10100000
H     11.38900000    -12.41100000      6.24900000
O     -0.08700000      9.42400000      6.60000000
H     -0.16800000      8.71600000      7.23900000
H     -0.30700000      9.01600000      5.76200000
O      4.30900000     -4.83000000      7.04100000
H      4.47700000     -4.32000000      7.83400000
H      4.06400000     -5.69800000      7.36200000
O      8.94500000     -9.38400000      4.98500000
H      8.78000000     -9.45300000      5.92500000
H      9.47700000     -8.59400000      4.89200000
O     11.31900000      2.21400000      6.44000000
H     10.73100000      2.84100000      6.01700000
H     12.06600000      2.14700000      5.84600000
O    -11.48400000     -9.03800000      1.97300000
H    -11.20300000     -8.25800000      1.49500000
H    -11.11700000     -8.92600000      2.85000000
O     -5.46700000    -12.48900000     -8.30100000
H     -5.79800000    -11.81500000     -7.70800000
H     -4.51500000    -12.42200000     -8.23300000
O     -0.54000000     -8.61200000     -4.32400000
H     -1.29000000     -9.20400000     -4.37500000
H     -0.32800000     -8.57200000     -3.39100000
O    -16.69100000      5.33800000      3.35000000
H    -16.16100000      5.63700000      4.08900000
H    -16.08200000      4.84100000      2.80300000
O     -8.75700000     -1.69800000     10.43500000
H     -8.35200000     -1.88300000     11.28200000
H     -9.33600000     -0.95500000     10.60400000
O      9.33900000     -8.00600000    -10.23600000
H     10.05700000     -8.27300000    -10.80900000
H      9.59000000     -7.13600000     -9.92600000
O     -4.81600000     -9.41700000     -9.77700000
H     -5.28100000     -9.04600000     -9.02700000
H     -4.20800000    -10.04900000     -9.39400000
O      9.87600000    -14.52600000     -0.84400000
H     10.41500000    -14.02100000     -1.45300000
H     10.27900000    -15.39400000     -0.83200000
O     -0.27900000      7.03300000    -14.13200000
H      0.64900000      6.91700000    -13.92600000
H     -0.44000000      7.96600000    -13.99600000
O     -7.31000000      2.35500000      2.85500000
H     -6.46300000      2.18900000      3.26800000
H     -7.30800000      3.29400000      2.67100000
O      2.01200000      5.67200000      1.06200000
H      2.21300000      4.88600000      1.57100000
H      1.21200000      5.45000000      0.58500000
O      8.26700000     -6.51700000    -15.09600000
H      8.36600000     -6.66600000    -14.15600000
H      8.86000000     -7.14900000    -15.50300000
O     -4.54100000     -2.74600000     -5.78700000
H     -5.30300000     -2.19700000     -5.97100000
H     -3.88200000     -2.46100000     -6.42000000
O     -7.02500000    -11.84900000      2.41800000
H     -7.95400000    -11.93800000      2.20500000
H     -6.58300000    -11.86200000      1.56900000
O      6.23500000      4.05800000     13.94900000
H      7.06300000      4.47600000     14.18600000
H      5.99800000      4.45400000     13.11100000
O     -3.47700000     -5.06400000      5.27200000
H     -3.08900000     -4.80300000      6.10700000
H     -3.67600000     -5.99400000      5.38000000
O     -6.60500000     10.74600000     -5.71400000
H     -7.29200000     10.78300000     -6.37900000
H     -6.66800000     11.58600000     -5.25800000
O      2.95400000      1.20500000      4.58000000
H      3.08700000      0.72800000      3.76100000
H      3.36200000      0.65400000      5.24800000
O      1.98600000     -2.61500000     -3.42600000
H      1.88400000     -2.54100000     -2.47700000
H      1.79300000     -3.53300000     -3.61700000
O     -7.43400000     -7.15600000     -7.12500000
H     -8.26600000     -7.01400000     -7.57800000
H     -7.63000000     -6.98100000     -6.20500000
O      2.60100000     16.66600000     -8.21000000
H      2.47000000     17.31500000     -7.51900000
H      2.72400000     15.84000000     -7.74200000
O     -4.86300000     10.14400000     13.66600000
H     -3.97700000     10.06700000     13.31200000
H     -5.13400000     11.03400000     13.44100000
O      9.27600000     -5.44600000     10.00000000
H      9.37000000     -5.59900000     10.94000000
H      8.34600000     -5.58900000      9.82500000
O      5.63900000      8.01400000      1.14700000
H      6.44000000      7.61100000      0.80900000
H      5.92600000      8.50800000      1.91500000
O      2.52200000      6.91800000    -14.46300000
H      2.41300000      6.31900000    -15.20200000
H      2.91600000      7.70200000    -14.84600000
O     -2.96500000      5.51600000    -17.23100000
H     -3.27600000      5.72300000    -16.34900000
H     -2.50600000      6.30700000    -17.51500000
O     -4.38900000      1.58900000     -3.95400000
H     -3.79000000      1.76700000     -4.67800000
H     -4.70400000      2.45200000     -3.68500000
O      3.55900000    -14.85000000     -2.67500000
H      3.73300000    -14.15700000     -2.03800000
H      3.69800000    -14.43400000     -3.52600000
O     -4.57500000    -15.15200000     -4.15100000
H     -4.42100000    -14.30200000     -4.56400000
H     -3.73600000    -15.38100000     -3.75300000
O      9.24200000      2.82300000     -7.61500000
H      8.47400000      2.33300000     -7.90900000
H      9.78300000      2.91200000     -8.39900000
O      6.85100000     -7.80500000      8.71200000
H      6.77300000     -8.73900000      8.90500000
H      6.69600000     -7.37300000      9.55200000
O     -2.23900000     -3.30600000     -4.29500000
H     -3.11500000     -3.09700000     -4.62000000
H     -1.65100000     -3.04600000     -5.00300000
O      7.08400000     15.72500000      1.50100000
H      6.96400000     15.68100000      2.45000000
H      7.39200000     16.61600000      1.33900000
O      2.95200000     14.82000000     -6.18500000
H      3.42900000     13.99800000     -6.07400000
H      2.19300000     14.73700000     -5.60700000
O    -12.37700000     -0.20800000      3.73800000
H    -12.76100000     -0.09100000      2.86900000
H    -11.66100000      0.42700000      3.77100000
O      9.82000000     -2.05900000      1.99100000
H      9.52300000     -2.75000000      2.58300000
H      9.94200000     -2.50000000      1.15100000
O      3.85400000    -15.93400000      2.39100000
H      3.13100000    -16.39700000      1.96700000
H      3.43100000    -15.23400000      2.88900000
O      5.19000000      5.21400000     -7.13000000
H      4.52100000      4.60600000     -7.44300000
H      5.40000000      5.75300000     -7.89300000
O     -9.75200000    -12.63900000      2.77800000
H     -9.15800000    -13.35700000      2.55900000
H    -10.54800000    -12.82800000      2.28200000
O     -5.96300000     -0.27500000     -0.61000000
H     -6.89600000     -0.16900000     -0.42700000
H     -5.64400000     -0.84400000      0.09100000
O      6.83900000      3.03800000     -0.89200000
H      6.29800000      2.54900000     -0.27200000
H      6.57400000      3.95000000     -0.77400000
O     -0.57700000      2.38000000    -11.82800000
H     -1.08800000      1.73200000    -12.31300000
H     -1.18200000      2.71800000    -11.16800000
O     -2.20800000      6.95100000     -2.12100000
H     -1.62200000      7.24200000     -1.42200000
H     -2.31000000      6.01100000     -1.97300000
O      2.61500000     -3.81400000      2.70900000
H      2.47000000     -4.59800000      2.18000000
H      3.50100000     -3.92100000      3.05700000
O     12.83900000      6.69000000      4.96400000
H     13.45400000      7.08800000      4.34800000
H     12.43000000      5.98000000      4.47000000
O     13.36700000     -4.81000000      8.57500000
H     13.84200000     -4.32800000      9.25100000
H     14.01100000     -4.94500000      7.88000000
O      5.57600000     -3.27600000     16.40300000
H      6.51500000     -3.08900000     16.41600000
H      5.49900000     -4.07900000     15.88700000
O     -7.40600000     12.43500000     11.69100000
H     -7.14900000     11.60000000     11.30000000
H     -8.34200000     12.50900000     11.50400000
O     -6.68200000      6.12400000      4.96800000
H     -7.49200000      6.26300000      4.47800000
H     -6.95900000      6.08200000      5.88300000
O     -9.44300000      6.14000000    -12.43100000
H     -8.52400000      6.37800000    -12.31400000
H     -9.41700000      5.30200000    -12.89300000
O      0.97800000    -11.86700000     -4.52900000
H      0.57800000    -11.18900000     -5.07400000
H      1.84000000    -11.51700000     -4.30600000
O     -2.79500000     -7.36800000     -2.97900000
H     -2.63700000     -6.43700000     -3.13200000
H     -3.70200000     -7.50500000     -3.25100000
O     -1.64800000     10.75300000     -2.40200000
H     -1.67900000      9.79900000     -2.46500000
H     -0.97800000     11.01300000     -3.03400000
O      8.61400000    -10.97500000      7.48000000
H      9.08000000    -11.60400000      8.03100000
H      8.94300000    -10.12100000      7.76100000
O    -10.31700000     -9.27100000     10.50500000
H     -9.73600000     -9.50500000      9.78100000
H    -11.14000000     -9.71900000     10.30600000
O      6.68200000     -6.22600000      6.33100000
H      6.12600000     -5.50700000      6.62900000
H      6.85800000     -6.73700000      7.12100000
O      5.92700000    -15.97800000      0.77900000
H      6.30900000    -16.68200000      0.25300000
H      5.13400000    -16.36200000      1.15300000
O      6.73100000      1.11600000     16.09600000
H      6.68700000      0.57800000     15.30500000
H      7.18100000      1.91400000     15.81700000
O     -3.40700000      1.80600000    -14.82300000
H     -3.30100000      1.45700000    -13.93800000
H     -4.01800000      2.53500000    -14.72100000
O     -4.51200000      6.28000000     12.53800000
H     -4.53300000      5.32300000     12.55200000
H     -5.43100000      6.53900000     12.47900000
O     -3.03900000      8.41400000     10.98600000
H     -3.56800000      7.69500000     11.33000000
H     -2.84100000      8.95300000     11.75200000
O      3.71500000     -7.52000000      7.75800000
H      4.11800000     -8.17300000      8.33000000
H      2.95200000     -7.96400000      7.38800000
O      1.00900000    -12.88200000     11.88900000
H      0.72000000    -12.73000000     10.98900000
H      0.27400000    -12.59000000     12.42800000
O      1.85000000     10.83400000    -10.72100000
H      1.12900000     10.75100000    -11.34600000
H      2.00500000     11.77700000    -10.66000000
O      6.92400000     -2.92900000      3.09700000
H      6.98600000     -2.03800000      3.44000000
H      6.10800000     -3.27100000      3.46400000
O     -0.91900000     -3.47600000     12.06500000
H     -0.27700000     -4.14300000     11.82100000
H     -1.75600000     -3.82500000     11.75900000
O     -2.55400000      4.19700000     -2.14800000
H     -3.46400000      3.90900000     -2.07400000
H     -2.04100000      3.39300000     -2.06600000
O    -12.85800000     -4.76800000     10.82800000
H    -13.75500000     -5.09800000     10.77500000
H    -12.34600000     -5.51500000     11.13900000
O     -5.97800000     -0.64300000     -3.38100000
H     -6.05200000     -0.65800000     -2.42700000
H     -5.36300000      0.06800000     -3.56200000
O     -1.90900000    -14.54600000      1.54500000
H     -2.63000000    -15.03800000      1.93800000
H     -2.02100000    -13.65400000      1.87200000
O     -4.20300000     -9.64000000     -0.35000000
H     -3.77200000     -8.79000000     -0.43900000
H     -5.10800000     -9.47900000     -0.61600000
O     -0.70200000    -10.39700000      3.95800000
H      0.19600000    -10.16900000      4.19700000
H     -0.75700000    -10.20600000      3.02200000
O     14.76400000    -10.36200000      0.06700000
H     14.65000000     -9.41500000      0.14500000
H     15.08600000    -10.63700000      0.92500000
O     -9.24600000     11.38600000     -0.86000000
H    -10.14700000     11.63300000     -1.06500000
H     -9.21100000     11.37700000      0.09700000
O     12.93400000     10.06400000      8.61500000
H     12.01500000     10.26500000      8.43900000
H     13.25900000      9.69100000      7.79600000
O     -0.41900000      8.08900000    -10.69400000
H     -0.76300000      8.39300000     -9.85400000
H     -0.57600000      8.81800000    -11.29500000
O     -9.23800000      3.77000000    -14.11000000
H     -8.50300000      3.62300000    -14.70500000
H     -9.03000000      3.24400000    -13.33800000
O     -4.65800000     18.25700000     -0.00400000
H     -4.69000000     17.30400000      0.07800000
H     -5.56800000     18.53700000      0.10000000
O     -5.74800000     -3.32800000    -15.72500000
H     -6.10800000     -2.71600000    -16.36700000
H     -5.88300000     -4.19200000    -16.11500000
O     -3.25800000     -3.30100000     15.94800000
H     -3.28400000     -2.83400000     16.78300000
H     -2.83600000     -2.69000000     15.34400000
O    -11.25500000      7.13200000     12.83800000
H    -11.63100000      6.81100000     13.65700000
H    -10.39800000      6.70900000     12.78500000
O      4.82200000     -4.68600000      4.19300000
H      4.82300000     -5.63900000      4.28000000
H      4.67400000     -4.36400000      5.08300000
O     10.11500000     -3.35700000     14.34800000
H      9.81400000     -3.76400000     15.16000000
H     10.96400000     -2.97600000     14.57100000
O     -0.71500000     -7.32300000      6.89900000
H     -0.44100000     -7.03800000      6.02700000
H     -1.34800000     -6.66200000      7.17800000
O     -3.26900000     13.14200000      0.71100000
H     -2.87100000     13.66800000      0.01800000
H     -4.05900000     13.62500000      0.95400000
O      1.67600000     13.35800000     -0.33300000
H      1.47800000     13.41700000      0.60200000
H      1.81100000     14.26500000     -0.60600000
O     -6.28700000     -6.04500000      3.71400000
H     -6.91900000     -5.34000000      3.58000000
H     -5.81900000     -5.79900000      4.51200000
O      4.33500000    -10.22500000     -8.53500000
H      4.01200000    -10.21600000     -9.43600000
H      5.14500000    -10.73300000     -8.57700000
O    -11.66900000      9.90800000     -9.92300000
H    -11.63700000      9.24200000    -10.61000000
H    -10.85500000      9.78600000     -9.43500000
O      3.63700000     -0.58600000     10.09200000
H      2.87600000     -0.18600000      9.67100000
H      4.15200000      0.15500000     10.41100000
O     -8.10700000      9.73100000     11.59400000
H     -8.99200000      9.45000000     11.36100000
H     -8.10200000      9.73800000     12.55100000
O     15.78800000     -5.53200000     -4.45900000
H     14.90800000     -5.59300000     -4.83000000
H     16.18600000     -4.78600000     -4.90800000
O     -6.86700000      4.83700000    -11.09700000
H     -7.12600000      4.05100000    -11.57800000
H     -6.70100000      5.49000000    -11.77600000
O      4.10400000    -12.48100000      3.78800000
H      3.35700000    -12.13100000      4.27400000
H      4.78000000    -12.61700000      4.45200000
O     -2.51000000     -5.18900000    -16.78500000
H     -1.64000000     -5.28500000    -16.39800000
H     -3.09100000     -5.66400000    -16.19100000
O      7.66800000      9.30500000      6.22000000
H      7.79200000      8.55400000      6.80000000
H      7.36400000     10.00600000      6.79700000
O    -10.90600000    -13.47900000     -4.35700000
H    -10.09300000    -13.32500000     -4.83900000
H    -11.56800000    -13.60300000     -5.03800000
O      5.01000000      7.30100000    -12.96300000
H      4.31200000      7.13200000    -13.59600000
H      4.58900000      7.81100000    -12.27200000
O      4.93100000     10.56500000      8.14200000
H      3.99900000     10.67200000      8.33100000
H      5.00600000      9.67400000      7.79900000
O    -12.22900000     -4.82600000      6.94700000
H    -11.74300000     -4.57300000      6.16200000
H    -11.77200000     -4.38700000      7.66400000
O      2.27500000     10.40100000      7.00300000
H      1.41500000     10.11700000      6.69500000
H      2.08500000     10.99100000      7.73300000
O     -3.37100000    -12.85600000      3.77300000
H     -3.67500000    -13.73000000      3.52700000
H     -3.37800000    -12.36100000      2.95300000
O    -12.28700000     -0.68900000      9.49200000
H    -11.54600000     -0.17400000      9.81100000
H    -11.92600000     -1.56400000      9.34800000
O      4.99800000     -1.18900000     -7.04900000
H      4.11000000     -1.53200000     -6.95500000
H      5.47800000     -1.56400000     -6.31000000
O     -2.02400000      5.90000000    -11.91500000
H     -1.60000000      6.61100000    -11.43300000
H     -1.62400000      5.92800000    -12.78400000
O    -11.05300000     -9.53200000     -4.71200000
H    -11.74500000     -8.87900000     -4.81200000
H    -11.19800000     -9.90300000     -3.84200000
O      1.51000000     13.77300000    -11.34800000
H      2.43500000     13.98600000    -11.22700000
H      1.07900000     14.62200000    -11.44500000
O     10.14500000     -0.29000000    -10.57200000
H     11.09000000     -0.40700000    -10.67600000
H      9.92600000      0.42500000    -11.16900000
O     15.92000000     -4.35900000     -1.66500000
H     14.96700000     -4.32800000     -1.57600000
H     16.06900000     -4.83400000     -2.48300000
O     16.46500000     -4.24400000      5.22600000
H     17.22600000     -3.68200000      5.36900000
H     15.74000000     -3.63500000      5.08400000
O    -13.86900000     -6.54100000      8.00100000
H    -13.07200000     -6.02300000      7.88700000
H    -14.47500000     -5.95200000      8.44900000
O     -8.08700000      8.07500000     -5.91600000
H     -7.21400000      7.75800000     -6.14700000
H     -7.97000000      8.50000000     -5.06700000
O     13.28000000     11.24500000     -7.04500000
H     12.82500000     10.40700000     -6.96100000
H     13.40900000     11.53900000     -6.14300000
O      3.27800000     10.43300000     -3.91100000
H      3.26900000      9.61700000     -4.41000000
H      3.40800000     10.15800000     -3.00400000
O     -2.22700000     -7.34900000    -12.68300000
H     -2.31800000     -8.25800000    -12.97200000
H     -3.05800000     -7.15100000    -12.25000000
O     -2.57300000     -2.13500000     -7.48900000
H     -1.64000000     -2.26600000     -7.66300000
H     -2.79100000     -1.32500000     -7.95000000
O      2.75600000     -1.06700000    -12.46100000
H      2.13600000     -1.07600000    -13.19000000
H      3.57700000     -1.37800000    -12.84200000
O     10.95300000      2.74200000     -9.65400000
H     10.64400000      2.14900000    -10.33900000
H     11.85700000      2.93900000     -9.89700000
O      3.43400000      3.31100000     14.88000000
H      3.43700000      3.46300000     15.82500000
H      4.34700000      3.42600000     14.61500000
O    -14.54300000      1.36600000     -7.97400000
H    -13.91200000      1.89000000     -7.48200000
H    -14.16600000      1.29900000     -8.85200000
O     -1.72300000      0.12900000    -13.17200000
H     -1.85400000     -0.37600000    -12.36900000
H     -1.12600000     -0.40500000    -13.69600000
O      5.69900000      1.56200000    -12.25500000
H      5.59600000      2.46900000    -11.96800000
H      6.18600000      1.62400000    -13.07600000
O     -3.39100000     -4.69300000     -8.34800000
H     -3.29700000     -4.65400000     -9.30000000
H     -3.24500000     -3.79400000     -8.05600000
O      1.72900000    -13.46500000      1.55400000
H      1.76400000    -12.90800000      2.33200000
H      0.97300000    -13.14400000      1.06300000
O     -1.86700000     -1.56100000      4.46800000
H     -1.06800000     -2.06500000      4.31000000
H     -2.54000000     -2.01400000      3.95900000
O     -0.70800000      0.81600000      4.57300000
H     -1.15800000     -0.00900000      4.39400000
H     -0.10800000      0.61100000      5.29000000
O    -17.31000000     -1.99200000      6.81800000
H    -17.18700000     -1.87900000      7.76000000
H    -16.45700000     -2.28600000      6.49800000
O      5.24500000    -17.03900000      4.63200000
H      5.72200000    -17.16300000      3.81100000
H      4.44400000    -16.58100000      4.37600000
O     -2.82000000    -11.33900000     -8.78100000
H     -2.85800000    -11.96000000     -9.50900000
H     -2.26900000    -11.77000000     -8.12700000
O    -10.23600000      2.43500000     -5.15300000
H     -9.57800000      1.84200000     -4.79100000
H     -9.72800000      3.13700000     -5.56000000
O     14.22200000      0.49400000      3.59400000
H     14.97800000     -0.04300000      3.83300000
H     13.93800000      0.88800000      4.41800000
O    -10.82500000     -8.63000000      4.57600000
H    -10.01800000     -8.27500000      4.94900000
H    -11.51900000     -8.29300000      5.14300000
O      4.27200000      0.38100000     -9.61100000
H      4.20100000      0.72600000    -10.50000000
H      3.70000000     -0.38700000     -9.60500000
O      5.28900000    -13.36200000      1.60500000
H      4.73500000    -13.51200000      2.37100000
H      5.40600000    -14.23000000      1.22000000
O      0.01100000      3.46800000     15.28300000
H      0.35400000      2.57600000     15.33800000
H     -0.47500000      3.58800000     16.09900000
O     -5.85700000      2.53900000     15.95800000
H     -5.76800000      3.45800000     16.21000000
H     -5.89000000      2.06400000     16.78900000
O     -6.88500000    -15.76100000     -5.45500000
H     -6.05300000    -15.70700000     -4.98400000
H     -6.64000000    -16.01200000     -6.34500000
O    -12.38600000    -13.01000000     -1.90000000
H    -13.07200000    -13.66400000     -2.03300000
H    -11.78100000    -13.14500000     -2.63000000
O      4.92500000     -3.07500000      9.36600000
H      4.38100000     -2.43500000      9.82500000
H      5.79200000     -2.97800000      9.75900000
O     -1.56500000      3.30400000      3.71600000
H     -2.09700000      3.25300000      2.92200000
H     -1.29300000      2.40100000      3.88100000
O      1.14200000     -4.40800000     14.35400000
H      0.83500000     -4.50300000     13.45300000
H      0.91500000     -3.50900000     14.59200000
O     -1.16600000    -12.55300000     -2.67600000
H     -1.61900000    -11.89500000     -3.20400000
H     -0.27800000    -12.57500000     -3.03200000
O     -0.83500000     -2.17900000    -15.65400000
H     -0.99400000     -3.08200000    -15.93100000
H     -1.70400000     -1.83500000    -15.44900000
O      1.52500000    -10.70500000      2.03200000
H      1.96500000     -9.90400000      1.74600000
H      0.93700000    -10.92600000      1.31100000
O     11.37100000      6.50400000      8.88800000
H     11.60500000      6.88000000      9.73600000
H     12.17600000      6.08800000      8.58000000
O     -0.86300000     13.77500000      6.53400000
H     -1.06000000     14.46100000      5.89600000
H      0.01700000     13.98500000      6.84800000
O     10.36200000     13.29500000      1.12100000
H     10.68200000     14.16400000      1.36400000
H     11.09400000     12.70900000      1.31000000
O      4.84900000     -1.51500000    -15.83100000
H      5.03000000     -1.75300000    -14.92200000
H      4.01500000     -1.93900000    -16.02900000
O     -9.06600000      4.93900000     13.17600000
H     -9.21000000      4.38500000     12.40900000
H     -8.47800000      5.62800000     12.86600000
O     -8.69500000      2.41500000    -11.99600000
H     -8.52800000      1.47300000    -11.97900000
H     -9.01600000      2.61700000    -11.11700000
O     -3.43700000     -4.61000000     11.86100000
H     -3.56400000     -5.18400000     12.61600000
H     -4.13200000     -3.95700000     11.93700000
O      1.34500000    -11.92400000      7.01400000
H      2.27900000    -11.72200000      7.06800000
H      0.90900000    -11.09300000      7.20200000
O      6.61600000     13.44700000     -7.76700000
H      7.28000000     13.82600000     -8.34200000
H      6.18400000     14.20300000     -7.36900000
O     -3.86700000     -8.98100000     11.19000000
H     -3.84500000     -8.90400000     10.23600000
H     -4.49700000     -9.68100000     11.36000000
O     -9.88500000      5.60400000     -0.96000000
H    -10.06800000      6.14900000     -0.19400000
H    -10.01700000      4.70700000     -0.65300000
O     -0.15400000     -8.93500000      0.45600000
H     -0.85100000     -8.31800000      0.23300000
H      0.16600000     -9.25100000     -0.38900000
O      9.80500000      5.22600000      6.47700000
H     10.75000000      5.31100000      6.60300000
H      9.42200000      5.75300000      7.17800000
O     -3.89000000     10.68000000     -0.43900000
H     -3.21500000     10.60500000     -1.11400000
H     -3.53100000     11.30500000      0.19000000
O     11.20900000     -6.42500000      8.36200000
H     10.57700000     -6.18000000      9.03800000
H     11.89900000     -5.76500000      8.42900000
O      4.30800000     13.95300000      2.71200000
H      3.53900000     14.02100000      3.27700000
H      5.03900000     14.22400000      3.26800000
O      9.32500000     -8.84300000     -5.55900000
H      9.22600000     -8.22500000     -6.28400000
H     10.26400000     -9.02800000     -5.52900000
O      6.60500000    -11.92900000      5.90500000
H      6.99600000    -12.18400000      5.06900000
H      7.25300000    -11.35100000      6.30600000
O    -10.25600000     10.70900000      7.06600000
H     -9.84000000     10.88400000      6.22200000
H     -9.70800000     10.03500000      7.46800000
O     11.88600000      0.99600000     13.44500000
H     11.46000000      0.68400000     12.64700000
H     12.67100000      1.44900000     13.13600000
O     -4.21200000      6.79200000     -3.77800000
H     -3.53000000      6.97800000     -3.13300000
H     -4.68300000      7.61900000     -3.87400000
O     -6.21500000     -0.61900000     -6.34700000
H     -6.73700000     -0.23800000     -5.64100000
H     -6.73000000     -0.46300000     -7.13800000
O      5.88700000     11.01200000     -7.05100000
H      6.30700000     11.83100000     -7.31300000
H      5.22600000     11.27700000     -6.41100000
O     -1.08100000     13.37000000     -1.49200000
H     -1.36600000     12.46600000     -1.61900000
H     -0.30600000     13.30100000     -0.93400000
O      2.73800000     -2.22500000     -6.29300000
H      2.63900000     -3.13000000     -5.99700000
H      2.01200000     -1.75700000     -5.88000000
O      7.10900000    -14.29900000      8.99200000
H      6.74900000    -14.75200000      8.23000000
H      7.59700000    -13.56200000      8.62400000
O     -1.93600000    -13.76200000      6.48900000
H     -2.56000000    -14.25900000      7.01800000
H     -2.46200000    -13.07100000      6.08500000
O      5.89400000     10.76600000     -9.99100000
H      6.80300000     10.57000000    -10.21700000
H      5.86800000     10.71100000     -9.03600000
O     -2.18900000     15.54300000     -5.92000000
H     -2.16900000     15.49000000     -4.96400000
H     -2.60800000     16.38400000     -6.10300000
O      2.67300000     12.17600000     -7.95900000
H      2.02800000     12.85800000     -7.77400000
H      2.47300000     11.48100000     -7.33200000
O     -0.53500000     16.54700000      1.33000000
H     -0.20800000     17.14000000      2.00700000
H     -0.90400000     17.12600000      0.66300000
O      2.41000000     -1.86700000     -9.90400000
H      2.56800000     -2.81100000     -9.92800000
H      2.36300000     -1.60800000    -10.82400000
O     -0.42800000     -8.82200000     12.42800000
H     -0.74000000     -9.01200000     11.54300000
H     -1.14800000     -9.09100000     12.99900000
O     -6.56800000     -3.20100000     -3.06400000
H     -6.24400000     -2.30300000     -3.14100000
H     -6.91000000     -3.40800000     -3.93400000
O     -8.80400000     12.54200000      2.20200000
H     -8.55700000     13.09900000      2.94100000
H     -9.69900000     12.80800000      1.99100000
O     17.07700000     -0.22800000      1.52600000
H     17.10200000      0.72800000      1.57000000
H     17.47100000     -0.43900000      0.67900000
O     10.92900000    -11.05300000      9.19700000
H     11.43600000    -10.29200000      8.91300000
H     11.26700000    -11.77700000      8.67100000
O     -8.94500000     -0.30400000     -2.14600000
H     -9.79900000      0.11700000     -2.04300000
H     -8.97100000     -1.04900000     -1.54600000
