# Supplementary material for: Integrated Multiscale Multilevel Approach to Open Shell Molecular Systems
Source: J Chem Theory Comput. 2023 Feb 13;19(5):1446–56. doi: 10.1021/acs.jctc.2c00805 (PMC10018740; doi:10.1021/acs.jctc.2c00805)
Supplement: Supplementary file 2 — ct2c00805_si_002.zip [file ct2c00805_si_002.zip › structures/PROXYL/frame120.xyz]

2567

C      0.54600000     -1.73200000     -0.69100000
H      0.43400000     -2.78100000     -0.41800000
H      1.26000000     -1.60500000     -1.50600000
C      0.88900000     -0.87500000      0.52100000
C      0.32500000     -1.51700000      1.80400000
H      0.74100000     -0.96300000      2.64600000
H      0.76100000     -2.51000000      1.91800000
H     -0.75300000     -1.62700000      1.91500000
C      2.40600000     -0.53900000      0.60100000
H      2.72500000     -0.09000000     -0.34000000
H      2.58800000      0.23900000      1.34300000
H      2.99300000     -1.40100000      0.91700000
N      0.18100000      0.38300000      0.16800000
O      0.00400000      1.33900000      1.00400000
C     -0.60800000      0.32300000     -1.04400000
C     -1.98300000      0.97100000     -0.95200000
H     -2.61900000      0.42400000     -0.25600000
H     -1.88200000      2.03000000     -0.71200000
H     -2.55200000      0.90300000     -1.87900000
C      0.17000000      0.99100000     -2.20000000
H      1.19600000      0.63600000     -2.29500000
H      0.24300000      2.03700000     -1.90200000
H     -0.43200000      0.82200000     -3.09200000
C     -0.76700000     -1.19300000     -1.32400000
H     -1.58500000     -1.54300000     -0.69500000
H     -0.94200000     -1.46700000     -2.36400000
O    -10.12700000     -2.13000000      4.03800000
H    -11.04300000     -1.92500000      3.84900000
H     -9.63700000     -1.38800000      3.68400000
O      4.56100000      4.09100000     17.49400000
H      4.02000000      4.76400000     17.90600000
H      3.98600000      3.68400000     16.84600000
O     14.84300000     -6.08100000      0.27100000
H     14.61500000     -6.90300000      0.70600000
H     15.08800000     -6.34000000     -0.61700000
O     -8.62300000     -0.59900000    -16.15600000
H     -9.53700000     -0.78800000    -16.36800000
H     -8.39800000     -1.23600000    -15.47800000
O     12.46600000     -0.49100000     13.61500000
H     11.68800000     -0.49300000     13.05700000
H     13.01600000     -1.19100000     13.26300000
O    -12.43300000     -2.00900000     -7.53400000
H    -12.69600000     -2.49200000     -6.75000000
H    -11.97100000     -2.65500000     -8.06800000
O      7.58800000     15.06800000     -4.96000000
H      8.47600000     15.14000000     -5.30900000
H      7.12900000     15.83000000     -5.31500000
O      5.50300000     -9.02700000     13.66600000
H      5.89100000     -9.89600000     13.56800000
H      5.02700000     -9.06900000     14.49500000
O     -7.87700000     -1.48900000    -10.10700000
H     -7.52300000     -2.28500000     -9.71000000
H     -7.54800000     -1.50300000    -11.00500000
O     16.59200000      4.54300000     -1.53800000
H     17.02700000      4.19400000     -2.31600000
H     15.84200000      3.96300000     -1.40200000
O     -7.22400000     14.93800000      2.58500000
H     -6.57900000     14.34600000      2.19600000
H     -6.84200000     15.81000000      2.48000000
O     -8.40800000     -8.55400000      8.69500000
H     -8.19700000     -8.54700000      9.62900000
H     -8.82400000     -9.40500000      8.55000000
O      5.07100000     -7.16600000      7.90400000
H      5.11400000     -7.94700000      8.45600000
H      4.29900000     -6.69400000      8.21700000
O     -4.42300000    -14.88600000      2.81900000
H     -5.34100000    -15.01800000      2.58100000
H     -4.21500000    -14.01000000      2.49400000
O     -7.72700000     -2.31800000     15.63000000
H     -8.22200000     -1.53400000     15.39200000
H     -8.39400000     -2.99000000     15.76800000
O     -7.86800000      5.01200000    -13.10000000
H     -8.17200000      4.51000000    -13.85600000
H     -7.78800000      5.90900000    -13.42400000
O     -7.81800000    -13.57300000      3.38600000
H     -7.16800000    -13.44900000      4.07800000
H     -7.72600000    -14.49200000      3.13300000
O      2.17300000     -9.58700000     -5.03100000
H      1.96900000     -9.06400000     -5.80600000
H      1.66500000    -10.39100000     -5.14500000
O      8.67200000     -6.12900000     11.24400000
H      9.03000000     -5.24300000     11.18700000
H      7.88100000     -6.03400000     11.77500000
O     13.05500000      3.83000000      3.62500000
H     12.55900000      4.12500000      2.86000000
H     12.93100000      4.52400000      4.27200000
O     11.59200000     -3.44000000     -0.47200000
H     12.47300000     -3.13800000     -0.69300000
H     11.54400000     -3.36100000      0.48100000
O     -5.91100000     -4.35000000      8.99100000
H     -6.01400000     -5.23200000      9.34800000
H     -6.55800000     -4.30000000      8.28700000
O     12.17600000      5.79000000     -0.55600000
H     12.82100000      6.49400000     -0.62600000
H     12.53700000      5.08000000     -1.08600000
O      2.00800000     12.70800000      1.07900000
H      2.08100000     13.47100000      1.65300000
H      2.05200000     13.07000000      0.19300000
O      6.85100000     -5.53000000    -10.86600000
H      6.72200000     -5.62800000     -9.92300000
H      6.00300000     -5.75600000    -11.24900000
O     -2.47000000     -1.50500000      7.50400000
H     -3.25500000     -1.96400000      7.80400000
H     -1.80800000     -2.19100000      7.42400000
O     -7.47800000      6.35000000     13.57600000
H     -7.75000000      6.87100000     12.82000000
H     -7.65400000      5.44500000     13.31900000
O     -0.59700000      7.83400000     16.34100000
H      0.02100000      7.11300000     16.46600000
H     -1.41000000      7.52300000     16.73700000
O    -10.59300000      1.24500000      5.12500000
H     -9.90800000      1.68500000      5.62800000
H    -10.18500000      1.05500000      4.28000000
O      8.31200000     -8.45600000      3.43100000
H      8.94800000     -8.64600000      4.12000000
H      7.99400000     -7.57600000      3.63300000
O     -6.71000000    -13.93400000     -8.70700000
H     -5.98600000    -13.81800000     -8.09200000
H     -7.26700000    -13.16800000     -8.56800000
O      2.00500000     12.11100000      7.92500000
H      1.31800000     12.10600000      8.59100000
H      1.71300000     12.75900000      7.28400000
O     10.58000000      2.69900000      5.92300000
H     10.25600000      3.15600000      5.14700000
H     11.17200000      2.03000000      5.57800000
O     -6.51500000     -4.00500000    -12.34300000
H     -7.37000000     -4.19400000    -11.95600000
H     -6.48600000     -3.05000000    -12.40500000
O      7.42100000      7.78500000     -4.93200000
H      7.92100000      6.96900000     -4.95700000
H      7.93200000      8.36100000     -4.36300000
O     16.95700000      1.14400000     -1.24000000
H     16.97400000      0.21600000     -1.00500000
H     16.07800000      1.43600000     -1.00000000
O     -6.00500000     -8.25800000     14.87600000
H     -6.32900000     -9.09800000     14.55300000
H     -5.48700000     -7.90600000     14.15300000
O      0.95700000     -8.19300000     -2.69000000
H      1.06900000     -7.44900000     -3.28200000
H      1.32200000     -8.93700000     -3.16800000
O     14.23100000      7.68300000     -0.85900000
H     15.10400000      7.87100000     -0.51500000
H     13.86300000      8.54300000     -1.06000000
O      8.57700000     -2.87500000     11.16100000
H      7.84000000     -2.26400000     11.13000000
H      9.02300000     -2.75400000     10.32300000
O     -4.33100000      7.03500000     -3.88000000
H     -3.46700000      7.44600000     -3.90400000
H     -4.74700000      7.30300000     -4.70000000
O     -3.56500000    -11.99400000      2.22500000
H     -2.99900000    -11.77100000      2.96400000
H     -3.05600000    -11.75200000      1.45200000
O     -4.62200000      7.09100000     10.97000000
H     -4.51600000      7.48300000     10.10400000
H     -3.75600000      7.16100000     11.37300000
O      1.32700000      0.97900000     17.29300000
H      1.97000000      1.62200000     16.99600000
H      1.81500000      0.40700000     17.88500000
O     -0.01800000     12.43300000      9.54100000
H     -0.83000000     12.89100000      9.32700000
H     -0.28100000     11.52000000      9.65700000
O     -0.74800000      2.64400000     17.89500000
H     -0.44200000      2.97500000     18.73900000
H     -0.02200000      2.11300000     17.56800000
O      5.16000000     11.59000000      4.96300000
H      4.92800000     12.10600000      4.19100000
H      6.06500000     11.31900000      4.80600000
O     -0.83500000     -4.93900000     -2.02800000
H     -0.55400000     -4.50000000     -2.83000000
H     -1.52900000     -5.53400000     -2.31100000
O     -5.98100000      8.29000000      2.22500000
H     -6.73700000      8.75000000      1.86000000
H     -5.28200000      8.43500000      1.58800000
O    -14.53000000      5.19000000     -7.88900000
H    -14.95600000      4.39900000     -8.21900000
H    -13.60300000      4.95900000     -7.83900000
O      3.76900000     -4.63200000    -11.53600000
H      3.03700000     -4.08900000    -11.82800000
H      4.22300000     -4.09300000    -10.88800000
O      6.42800000      6.06300000     -7.15300000
H      6.23500000      6.57900000     -7.93700000
H      6.49300000      6.71000000     -6.45100000
O     -0.83100000     -5.21800000     12.94200000
H     -0.86900000     -4.50800000     13.58200000
H      0.10300000     -5.33300000     12.76800000
O      1.72100000    -11.05000000    -10.86800000
H      1.16500000    -10.31300000    -10.61400000
H      2.61200000    -10.75100000    -10.68700000
O     -3.59600000     -4.06500000    -13.61800000
H     -3.19900000     -3.22800000    -13.37500000
H     -3.37600000     -4.65400000    -12.89700000
O    -13.69600000     10.91400000     -5.77800000
H    -13.64000000     11.86100000     -5.65200000
H    -12.78600000     10.62800000     -5.86000000
O     -0.12000000     17.32900000     -3.13000000
H      0.36100000     16.70100000     -2.59100000
H     -1.00600000     16.97000000     -3.18300000
O     -4.54500000      0.34000000     11.07600000
H     -4.72200000      0.17600000     12.00200000
H     -5.02000000     -0.35100000     10.61500000
O    -15.55200000     -6.85400000     -5.71200000
H    -15.38600000     -5.91400000     -5.63200000
H    -14.98000000     -7.25500000     -5.05800000
O      2.95000000    -13.44200000     -7.57400000
H      2.72100000    -13.69000000     -8.46900000
H      2.23900000    -13.79400000     -7.03800000
O     -9.23800000      8.27500000    -12.96800000
H     -8.88400000      7.89900000    -13.77400000
H     -8.79500000      9.12000000    -12.88400000
O      4.10000000      5.21700000     -5.38200000
H      4.90600000      4.88600000     -4.98600000
H      4.09900000      6.15200000     -5.17900000
O     -1.27400000      0.20800000      9.64300000
H     -1.26700000      1.16400000      9.59700000
H     -1.75900000     -0.06500000      8.86400000
O      9.98500000     -9.69700000     -1.76500000
H      9.54900000    -10.54000000     -1.64100000
H     10.30300000     -9.46100000     -0.89300000
O      0.32800000    -10.66800000      7.03200000
H      0.18300000    -10.96600000      7.93000000
H      0.08700000     -9.74100000      7.04500000
O     -7.42200000     -3.88300000     -9.43100000
H     -7.67900000     -4.73400000     -9.78500000
H     -7.41900000     -4.00800000     -8.48200000
O    -12.18600000     -2.57900000     -4.45600000
H    -12.88400000     -2.70500000     -3.81400000
H    -11.90000000     -3.46600000     -4.67600000
O      6.80200000     -0.30900000     11.33100000
H      5.93300000     -0.70600000     11.37400000
H      6.64200000      0.63000000     11.43000000
O     -3.39000000     -7.95300000    -15.03200000
H     -2.52300000     -7.86200000    -15.42800000
H     -3.81400000     -7.10900000    -15.18900000
O     -6.45300000    -14.67600000     -0.62300000
H     -5.83800000    -15.36900000     -0.86200000
H     -7.31500000    -15.04400000     -0.81700000
O      9.28000000      5.88800000     -4.23600000
H     10.06600000      5.94300000     -4.78000000
H      9.53100000      6.30000000     -3.41000000
O     11.78200000      3.70100000     -7.57500000
H     12.19000000      2.84700000     -7.43100000
H     11.67400000      3.75700000     -8.52400000
O     -6.93500000     -6.83700000      3.98400000
H     -6.92100000     -7.64600000      3.47200000
H     -7.86300000     -6.68400000      4.16300000
O     -4.47400000     -2.22800000     15.73900000
H     -3.92200000     -1.44800000     15.67600000
H     -3.90500000     -2.94600000     15.46200000
O      0.59600000      0.95300000    -10.41400000
H      1.32100000      0.64000000     -9.87300000
H      1.01800000      1.43400000    -11.12600000
O      4.47100000     -0.19600000      6.37900000
H      3.67000000     -0.43100000      6.84700000
H      4.95100000     -1.02000000      6.29600000
O    -13.41000000     -3.85500000     -2.26600000
H    -14.12600000     -3.21900000     -2.27500000
H    -13.83200000     -4.68700000     -2.05000000
O    -10.15000000     14.15400000      1.11100000
H    -10.19500000     13.21200000      1.27500000
H    -10.71900000     14.54100000      1.77700000
O     15.66000000     -2.71600000      2.73400000
H     16.17800000     -3.05000000      3.46600000
H     14.78700000     -3.08400000      2.87100000
O      7.37000000     -9.38000000      0.41100000
H      7.62300000     -9.26000000      1.32700000
H      7.87200000    -10.14100000      0.12200000
O     -4.51600000      7.51700000     14.61400000
H     -5.32700000      7.24600000     14.18300000
H     -4.48100000      6.98900000     15.41200000
O      2.21100000      2.47200000      7.28500000
H      2.82600000      2.04900000      7.88400000
H      1.40800000      1.95700000      7.36500000
O     -7.87000000      1.37800000     12.61200000
H     -8.54300000      0.83900000     12.19600000
H     -7.11400000      0.79800000     12.69100000
O      4.66100000     -2.50900000     -5.01800000
H      4.99200000     -3.36500000     -5.28900000
H      4.17500000     -2.68400000     -4.21200000
O      1.68900000     -5.73300000    -14.89100000
H      1.20600000     -5.59100000    -15.70600000
H      1.04800000     -5.56500000    -14.20100000
O    -17.22700000      3.16600000     -4.10100000
H    -17.40000000      2.79100000     -3.23700000
H    -16.75500000      3.97800000     -3.91900000
O    -14.25000000      1.79800000      4.96600000
H    -13.82900000      1.42700000      4.19100000
H    -15.14200000      1.99600000      4.68300000
O     -8.66200000      5.32700000      1.14500000
H     -9.08300000      4.60600000      0.67700000
H     -9.35700000      5.69700000      1.68900000
O     -4.25500000     -4.86400000     17.51800000
H     -4.51600000     -4.18600000     16.89400000
H     -3.72800000     -4.40000000     18.16800000
O     16.06800000     -4.55900000     -2.03100000
H     16.34900000     -4.89900000     -2.88000000
H     16.86000000     -4.57200000     -1.49300000
O      7.84500000      3.76100000    -14.43000000
H      8.41700000      3.36300000    -15.08600000
H      6.95900000      3.57800000    -14.74300000
O      2.44800000      3.25100000     -8.64600000
H      2.70400000      4.12500000     -8.35200000
H      2.64100000      3.24800000     -9.58300000
O      4.97000000    -15.09600000     -6.44700000
H      4.45800000    -14.65500000     -7.12500000
H      4.61600000    -15.98500000     -6.42000000
O      2.13500000     -1.78900000    -15.28700000
H      2.78100000     -2.49200000    -15.36400000
H      2.64300000     -0.98500000    -15.39300000
O     -9.97300000      8.48200000      6.55400000
H     -9.21400000      8.21400000      6.03600000
H    -10.68200000      7.91500000      6.25100000
O     -5.57800000     -2.68800000    -15.30200000
H     -6.02600000     -3.30900000    -15.87700000
H     -5.00300000     -3.23200000    -14.76400000
O      8.14300000    -12.15000000     -7.61900000
H      8.75200000    -12.04700000     -8.35000000
H      7.28900000    -12.27000000     -8.03300000
O      2.41000000      7.06600000      9.12500000
H      3.25400000      7.13300000      8.67600000
H      2.61900000      6.66500000      9.96800000
O      7.86500000     14.10600000     -2.39800000
H      8.67200000     14.16500000     -1.88500000
H      8.00300000     14.70700000     -3.13100000
O    -13.90500000      7.56100000      3.26500000
H    -13.22100000      7.71500000      2.61400000
H    -14.05700000      8.41900000      3.66100000
O    -10.61400000      9.60400000     -3.01300000
H    -10.91300000     10.50400000     -2.88600000
H     -9.73600000      9.58700000     -2.63100000
O     -0.69600000     11.03800000      4.61200000
H     -0.08700000     10.42500000      5.02500000
H     -0.39800000     11.09600000      3.70400000
O     11.25400000      0.47900000    -14.00500000
H     11.80800000      0.38500000    -14.78000000
H     11.39800000      1.37900000    -13.71500000
O      7.02600000      2.12600000     -9.24700000
H      7.06300000      2.66100000     -8.45400000
H      7.86100000      2.29000000     -9.68500000
O      6.94100000     14.51400000     -0.00200000
H      6.69400000     13.72000000      0.47300000
H      6.90700000     14.26100000     -0.92500000
O     12.22300000     -2.92300000     -9.50400000
H     12.64500000     -3.62300000    -10.00200000
H     12.10500000     -3.28900000     -8.62800000
O      2.36000000      9.65400000     -0.99500000
H      1.82600000      9.93900000     -1.73700000
H      2.68000000     10.46800000     -0.60400000
O      8.09600000     -2.38800000      3.55100000
H      7.31900000     -2.94200000      3.48100000
H      7.88500000     -1.61100000      3.03300000
O    -17.54600000     -3.71600000      0.06600000
H    -18.12200000     -3.40400000     -0.63200000
H    -16.73700000     -3.21700000     -0.05000000
O    -11.65800000     -6.28000000     -0.09100000
H    -11.80700000     -6.06200000      0.82900000
H    -10.95800000     -5.68900000     -0.36700000
O     -0.44700000     -0.46800000      5.49400000
H     -1.08500000     -0.44300000      6.20800000
H     -0.91000000     -0.89900000      4.77500000
O      5.88900000     13.01600000      7.43100000
H      6.02100000     12.54400000      6.60900000
H      5.14600000     13.59400000      7.25900000
O      1.75400000     -0.49700000      7.22900000
H      1.33300000     -0.62600000      6.37900000
H      1.39100000     -1.18900000      7.78300000
O    -11.42300000      0.04000000      9.71100000
H    -11.33800000      0.52900000      8.89200000
H    -12.23900000     -0.45100000      9.61300000
O      1.96600000     12.90700000     -8.18400000
H      2.03900000     12.06400000     -8.63100000
H      1.18500000     13.31200000     -8.56200000
O     -3.55800000     -6.16600000      5.12100000
H     -3.86400000     -6.59000000      5.92300000
H     -3.96800000     -5.30200000      5.13500000
O     -4.28200000      1.83500000     -9.02900000
H     -4.31300000      1.86400000     -8.07300000
H     -3.36900000      2.02300000     -9.24500000
O     11.18500000     -8.37600000      0.74500000
H     11.91800000     -8.48900000      1.35000000
H     10.60300000     -7.75800000      1.18600000
O      7.03500000      3.98100000     -0.39300000
H      7.84600000      3.49400000     -0.54200000
H      7.31100000      4.76700000      0.07800000
O      0.79400000      1.15400000    -16.04400000
H      0.43100000      1.56800000    -15.26100000
H      1.73700000      1.30200000    -15.97700000
O     -6.63800000      3.41300000     14.13600000
H     -7.21500000      2.75200000     13.75500000
H     -7.11300000      3.73400000     14.90200000
O     -4.56500000    -16.72300000     -1.65300000
H     -4.74400000    -17.23000000     -2.44500000
H     -4.11600000    -17.33700000     -1.07300000
O     -3.87000000      3.83300000     14.75800000
H     -4.07800000      4.60700000     15.28200000
H     -4.70200000      3.58500000     14.35500000
O     15.90400000      1.62000000     -4.63100000
H     16.20400000      1.59700000     -5.54000000
H     14.95500000      1.50900000     -4.69000000
O    -10.24200000      6.94700000     -4.00400000
H     -9.33900000      6.94700000     -3.68600000
H    -10.60300000      7.77900000     -3.70000000
O     -5.97300000      4.26300000      1.92800000
H     -6.74300000      4.68700000      1.54800000
H     -5.33800000      4.23300000      1.21300000
O      0.76000000      1.82900000    -13.29700000
H      0.80300000      0.89200000    -13.48600000
H     -0.15000000      2.06700000    -13.47200000
O     10.70000000     -6.95800000     13.48200000
H      9.91200000     -6.68500000     13.01200000
H     11.39600000     -6.40600000     13.12500000
O      2.01200000    -14.09500000      6.83000000
H      1.67100000    -13.48500000      6.17600000
H      1.28400000    -14.22400000      7.43900000
O    -16.13400000      5.86000000      4.11200000
H    -15.56300000      6.26000000      3.45600000
H    -15.84900000      4.94700000      4.15300000
O      1.53400000      5.53500000    -10.53700000
H      0.66300000      5.68100000    -10.90700000
H      1.77300000      4.65500000    -10.82800000
O      0.21900000    -13.84700000      1.85300000
H      0.71600000    -13.11700000      2.22300000
H     -0.34000000    -14.14500000      2.57000000
O    -13.37900000     -0.08400000     -2.08600000
H    -12.82100000     -0.37300000     -2.80700000
H    -13.78800000      0.71900000     -2.40700000
O     -2.61600000     -9.64400000      6.73100000
H     -2.01200000     -9.24200000      6.10700000
H     -2.55900000     -9.09000000      7.51000000
O     -2.02500000     16.31400000      6.57600000
H     -1.55500000     15.77000000      7.20800000
H     -1.34000000     16.82300000      6.14300000
O     11.09300000     -2.80400000      2.22300000
H     11.09200000     -2.25500000      3.00700000
H     11.85900000     -3.36700000      2.32600000
O     -3.33200000     14.90700000      4.56500000
H     -2.79700000     15.30900000      5.25000000
H     -3.29100000     15.52500000      3.83600000
O     12.44100000      4.59400000      8.23500000
H     13.14200000      4.01800000      8.53900000
H     11.63500000      4.12500000      8.45100000
O     -8.13400000     15.58200000     -4.38000000
H     -8.62700000     16.36200000     -4.12400000
H     -8.52600000     14.87400000     -3.87000000
O      1.10700000     -0.87000000     -4.71500000
H      1.94500000     -0.53900000     -5.04000000
H      0.45000000     -0.33200000     -5.15600000
O      5.40100000     -7.40800000     -1.95500000
H      6.21300000     -7.91000000     -1.89400000
H      4.80000000     -7.98000000     -2.43300000
O     -0.66700000     -6.11900000     17.50000000
H     -0.72700000     -6.94200000     17.98500000
H     -1.06400000     -6.31300000     16.65100000
O      7.83200000     -0.38300000      8.29200000
H      7.30700000     -0.48600000      9.08600000
H      7.33200000     -0.83800000      7.61400000
O      4.73900000     15.25600000      6.15500000
H      3.82000000     15.34100000      6.41100000
H      4.76600000     15.57200000      5.25200000
O     -3.12400000     17.05500000      2.36400000
H     -2.66900000     16.87100000      1.54200000
H     -2.87400000     17.95300000      2.58000000
O      6.32200000      3.45900000     -7.05600000
H      6.18000000      4.40000000     -7.15500000
H      6.22200000      3.29900000     -6.11700000
O     11.43900000      8.05300000      8.25100000
H     10.64000000      7.57100000      8.03700000
H     12.14200000      7.54500000      7.84600000
O     -2.44300000     11.88300000    -12.49300000
H     -1.85900000     11.39300000    -11.91500000
H     -3.23700000     12.01600000    -11.97400000
O     -4.27500000     -5.05700000     -8.34400000
H     -3.86300000     -5.89100000     -8.57100000
H     -4.01600000     -4.90100000     -7.43600000
O      3.37100000      1.11700000     -4.26000000
H      3.05100000      1.86600000     -4.76100000
H      3.92500000      0.63600000     -4.87400000
O     13.68000000    -11.03100000     -3.57500000
H     13.36100000    -11.93300000     -3.54700000
H     13.72000000    -10.76200000     -2.65700000
O     13.15700000     -4.54000000      2.09600000
H     13.74400000     -4.93300000      1.45000000
H     12.78000000     -5.28600000      2.56300000
O     16.60000000     -1.29800000     -0.06200000
H     15.77500000     -1.62400000     -0.42200000
H     16.57600000     -1.55300000      0.86000000
O     15.08100000      0.20400000      8.88400000
H     15.00500000      0.05900000      9.82700000
H     14.18400000      0.13400000      8.55800000
O     -7.77300000     -1.58000000     -1.98000000
H     -7.09000000     -0.92400000     -2.12200000
H     -8.59300000     -1.09000000     -2.04900000
O     10.76600000     10.89600000      4.51400000
H     10.89200000      9.95100000      4.43100000
H     11.59700000     11.21900000      4.86200000
O    -12.91000000    -11.54400000      4.32500000
H    -13.03100000    -11.71100000      3.39000000
H    -11.99000000    -11.74800000      4.48800000
O    -10.52700000     12.31800000     -3.41600000
H     -9.90200000     12.08300000     -4.10200000
H    -10.17700000     13.12600000     -3.04000000
O     15.79700000      5.19100000      5.38800000
H     15.62400000      6.12900000      5.46700000
H     15.55700000      4.97900000      4.48600000
O      7.25000000      9.49800000      8.17900000
H      6.84800000     10.23800000      8.63300000
H      8.02300000      9.28800000      8.70300000
O      9.57500000     -2.57300000      8.24300000
H     10.18300000     -2.53200000      7.50500000
H      9.09200000     -1.74700000      8.20200000
O      5.46000000      7.77200000    -15.39100000
H      4.71900000      7.91800000    -14.80300000
H      5.10200000      7.91200000    -16.26800000
O     -3.65100000     13.45500000      0.69000000
H     -3.89100000     14.36100000      0.50100000
H     -4.05700000     13.27000000      1.53700000
O     15.87400000     -6.20300000     -4.58000000
H     15.71300000     -5.59400000     -5.30100000
H     16.29800000     -6.95500000     -4.99300000
O     -4.65400000      2.04000000      3.64200000
H     -4.89600000      2.48300000      4.45500000
H     -4.84500000      2.67900000      2.95500000
O    -11.92000000    -13.19300000     -3.01600000
H    -12.05100000    -14.09000000     -2.70900000
H    -12.71400000    -12.99200000     -3.51200000
O    -11.17100000      6.17500000    -12.52400000
H    -11.33000000      5.99400000    -11.59800000
H    -10.45200000      6.80800000    -12.52500000
O      7.96600000      6.51600000    -14.16100000
H      7.89000000      5.57700000    -14.33000000
H      7.37400000      6.92200000    -14.79500000
O      8.02800000     -9.30800000     -5.36400000
H      8.51400000     -9.91500000     -4.80500000
H      7.28800000     -9.82100000     -5.68700000
O      7.10000000     -2.95300000    -15.85700000
H      7.40500000     -3.09800000    -14.96100000
H      7.85800000     -3.16000000    -16.40300000
O     -0.32500000      2.88900000     -4.94500000
H      0.50500000      2.99600000     -5.40900000
H     -0.78300000      2.20200000     -5.42900000
O      5.61900000     -1.98400000      1.45500000
H      5.34100000     -1.77900000      0.56200000
H      5.60100000     -1.14300000      1.91100000
O      3.70300000      1.46600000      4.37000000
H      3.74900000      0.85500000      5.10600000
H      2.82900000      1.33300000      4.00300000
O     12.39600000      5.58700000      5.77900000
H     12.73900000      6.48100000      5.77200000
H     12.63000000      5.24800000      6.64300000
O      3.80000000     -2.12400000     12.84700000
H      4.37800000     -2.86500000     12.66300000
H      3.73400000     -1.65900000     12.01300000
O     -1.07800000      4.90500000     -3.33000000
H     -0.80600000      4.29200000     -4.01200000
H     -0.38100000      4.86000000     -2.67500000
O     10.20200000     10.89500000      0.77800000
H     10.76100000     11.65600000      0.62000000
H      9.46100000     11.24200000      1.27600000
O     -8.72300000    -12.18000000     -7.89100000
H     -9.23300000    -11.58200000     -8.43800000
H     -8.34300000    -11.62000000     -7.21400000
O     12.45300000     -1.48300000     -7.01700000
H     12.48200000     -1.73500000     -6.09400000
H     12.66400000     -2.28700000     -7.49100000
O      4.46700000     -5.74500000    -13.84200000
H      3.65000000     -6.14400000    -14.14000000
H      4.24300000     -5.33900000    -13.00500000
O      9.89100000     -0.71900000      0.85700000
H      9.71100000     -1.06900000     -0.01600000
H      9.93900000     -1.49200000      1.41900000
O     12.40900000      9.32700000     -3.43200000
H     11.55000000      9.74100000     -3.35500000
H     12.91800000      9.69600000     -2.71000000
O      3.58700000     15.23100000     -9.13500000
H      3.50600000     14.34700000     -9.49200000
H      4.37300000     15.19800000     -8.59000000
O      9.90800000     14.92200000     -0.13800000
H     10.44700000     14.51100000      0.53800000
H      9.01300000     14.84500000      0.19000000
O      4.13200000     -5.52000000      5.72100000
H      4.59400000     -6.17600000      6.24300000
H      3.67100000     -4.98200000      6.36500000
O     -2.66400000    -11.65300000     12.97800000
H     -2.88800000    -11.89900000     13.87600000
H     -3.46500000    -11.81200000     12.47900000
O     10.95100000      1.12300000     -3.51300000
H     11.06700000      0.40800000     -2.88800000
H     10.06100000      1.00900000     -3.84600000
O     -6.79400000      6.74900000      8.71100000
H     -6.59500000      5.81500000      8.65200000
H     -5.93700000      7.17600000      8.72400000
O     -7.28800000     -3.07400000      5.75200000
H     -7.08800000     -2.17100000      5.99900000
H     -8.11500000     -3.26500000      6.19400000
O    -13.93700000      2.86900000     -3.46700000
H    -14.57400000      3.52100000     -3.17500000
H    -13.10600000      3.16200000     -3.09300000
O     -8.27500000      7.76700000     -6.57400000
H     -8.58400000      7.12300000     -5.93800000
H     -8.22100000      7.28300000     -7.39800000
O      3.95000000      4.44700000      5.77000000
H      3.59000000      3.57100000      5.90900000
H      4.45300000      4.62700000      6.56500000
O    -11.33400000      7.65500000     -8.39700000
H    -11.43600000      7.33500000     -7.50100000
H    -10.46800000      7.34500000     -8.66500000
O      4.89400000     12.94000000     -9.98800000
H      5.50600000     13.61300000     -9.69000000
H      5.09000000     12.83300000    -10.91900000
O     11.40700000      8.67000000     11.07900000
H     11.37500000      8.10000000     10.31000000
H     12.01800000      9.36600000     10.83600000
O     -4.35100000      2.96500000     10.74700000
H     -4.28800000      2.01800000     10.86700000
H     -3.71900000      3.32800000     11.36700000
O      0.64800000     14.01600000     -4.48800000
H     -0.26600000     14.28300000     -4.59400000
H      1.13000000     14.56100000     -5.11000000
O      8.33500000     -6.24100000    -12.91300000
H      8.82800000     -6.96100000    -12.52100000
H      7.71000000     -5.98100000    -12.23500000
O     -3.85500000     -0.69600000    -15.81000000
H     -4.56800000     -1.29800000    -15.59600000
H     -4.16600000     -0.22100000    -16.58000000
O     -1.38100000    -10.94900000      3.98500000
H     -1.32300000    -10.00200000      3.85700000
H     -0.72700000    -11.31200000      3.38800000
O      6.02200000      7.43500000     -9.55700000
H      6.43800000      6.90100000    -10.23400000
H      5.10100000      7.47300000     -9.81400000
O     14.21900000     -5.41500000      5.42500000
H     14.32800000     -6.19500000      5.96800000
H     14.72200000     -5.60400000      4.63200000
O     -9.76500000     -1.26400000      0.54100000
H     -9.02100000     -0.98500000      0.00700000
H    -10.29200000     -1.80600000     -0.04800000
O      0.58400000     -1.02900000     14.11400000
H      0.90800000     -1.92300000     14.00300000
H      0.29300000     -0.99100000     15.02500000
O    -13.50000000     -4.72200000    -10.01100000
H    -14.05700000     -5.41000000     -9.64800000
H    -14.08400000     -3.97100000    -10.11600000
O    -10.40500000      6.31800000      3.34900000
H     -9.89200000      7.10200000      3.54600000
H    -11.30900000      6.63000000      3.29800000
O     -3.68200000     -7.41500000     -0.86300000
H     -3.03600000     -7.26000000     -0.17400000
H     -4.17400000     -8.17900000     -0.56200000
O     16.07600000     -4.68600000     -7.03200000
H     15.19800000     -4.35000000     -7.21200000
H     16.60800000     -4.37100000     -7.76200000
O    -12.28700000      4.49900000      0.50100000
H    -12.43700000      4.60200000      1.44100000
H    -12.13700000      3.56100000      0.38400000
O     -6.25800000     11.55500000     -2.10700000
H     -5.70500000     10.78100000     -1.99400000
H     -7.02000000     11.23600000     -2.59100000
O    -10.53000000      1.46000000     -1.70600000
H    -11.01600000      1.05700000     -2.42500000
H    -10.26800000      2.31700000     -2.04500000
O     -2.18400000    -13.26000000      5.29200000
H     -1.86300000    -13.96900000      4.73600000
H     -1.77900000    -12.47100000      4.93200000
O      0.73600000     -5.68800000      6.96200000
H      1.56500000     -5.91800000      7.38100000
H      0.17600000     -6.45200000      7.10200000
O      5.60900000      2.46900000     11.10200000
H      5.23600000      3.07000000     11.74700000
H      6.33700000      2.95500000     10.71500000
O     10.00200000     -1.76100000    -10.84700000
H     10.00800000     -1.90500000    -11.79300000
H     10.78100000     -2.21700000    -10.53000000
O      6.22700000      1.94100000      5.98400000
H      5.55500000      1.27300000      6.11800000
H      6.22700000      2.44600000      6.79800000
O      9.89500000      5.87400000      6.91600000
H     10.64600000      5.50700000      6.44900000
H      9.33300000      6.22700000      6.22700000
O    -13.40300000      9.06300000     -8.85700000
H    -13.47200000      8.98900000     -7.90600000
H    -12.47500000      8.92100000     -9.04300000
O      2.14400000     16.56000000      4.10200000
H      2.72200000     16.92700000      4.77100000
H      1.37200000     17.12600000      4.11600000
O     -8.94800000    -11.15600000      8.68100000
H     -9.33300000    -11.68500000      9.38000000
H     -8.00300000    -11.24400000      8.80600000
O    -17.20300000     -1.08100000      5.64600000
H    -17.91800000     -1.71300000      5.70900000
H    -16.67100000     -1.24400000      6.42500000
O    -12.63000000      3.18800000    -11.22300000
H    -12.59100000      4.14400000    -11.17800000
H    -13.52300000      2.99900000    -11.51000000
O     -4.92300000     -3.69600000     -0.89500000
H     -5.79400000     -4.08600000     -0.82200000
H     -4.44300000     -4.28900000     -1.47300000
O      0.42000000     -3.78900000      4.47700000
H      0.28200000     -4.47000000      5.13500000
H     -0.45400000     -3.43200000      4.31500000
O      3.23600000     -6.21800000     12.56700000
H      2.80000000     -5.47700000     12.14600000
H      3.86100000     -6.53100000     11.91300000
O     -0.62000000    -16.95000000     -4.98500000
H      0.26600000    -16.64400000     -4.78900000
H     -1.18500000    -16.21200000     -4.75700000
O     -5.57100000      1.11400000      7.82400000
H     -5.73800000      1.01900000      8.76200000
H     -4.73900000      1.58400000      7.77500000
O      5.06900000      6.55700000     10.68200000
H      5.16700000      6.93100000      9.80700000
H      4.86600000      7.30600000     11.24200000
O     10.32300000      5.86200000      1.59600000
H      9.41600000      5.99600000      1.32100000
H     10.80700000      5.74500000      0.77800000
O    -16.66800000     -4.76600000      6.90200000
H    -15.84500000     -4.32500000      6.69100000
H    -17.34400000     -4.12000000      6.70000000
O     15.67200000     -2.28500000      7.01800000
H     15.66400000     -1.33200000      7.11400000
H     16.27200000     -2.44700000      6.29000000
O      7.96700000     -7.79900000      9.31700000
H      8.13900000     -7.78500000     10.25800000
H      8.35800000     -6.99000000      8.98900000
O    -10.63200000      0.38700000     14.16900000
H    -10.32100000      0.55200000     13.27900000
H    -11.40200000     -0.17100000     14.05400000
O     -0.64900000      4.59800000     -8.32700000
H      0.20800000      4.67600000     -8.74800000
H     -1.02700000      3.80200000     -8.69900000
O      2.01900000     -1.11600000    -12.66100000
H      1.62600000     -1.85100000    -12.19100000
H      1.72600000     -1.22500000    -13.56500000
O      0.40600000      7.29000000     -1.68900000
H      0.57500000      6.34900000     -1.64200000
H      1.26700000      7.68100000     -1.83300000
O     -1.94400000     15.25400000     -3.20800000
H     -2.79500000     15.50700000     -2.85200000
H     -2.13400000     14.50300000     -3.77100000
O     -1.77100000     -3.01000000     -5.43800000
H     -1.60700000     -3.34100000     -6.32000000
H     -2.33000000     -2.24400000     -5.56900000
O      8.74500000     -4.69000000     -6.70400000
H      8.81600000     -4.06600000     -5.98100000
H      8.62200000     -5.53800000     -6.27600000
O     -7.42900000      6.30300000     -2.90100000
H     -7.78500000      6.48000000     -2.03000000
H     -6.51400000      6.57900000     -2.84600000
O     -5.68000000      2.26000000    -15.26200000
H     -5.60000000      3.18300000    -15.50400000
H     -4.94500000      2.10400000    -14.66900000
O     -4.60200000     -9.83000000     11.40200000
H     -4.03800000     -9.88900000     10.63000000
H     -4.41000000     -8.96900000     11.77300000
O     -9.34200000     -5.27700000     -0.90400000
H     -8.91900000     -6.13500000     -0.89000000
H     -8.68500000     -4.67900000     -0.54700000
O     -1.65400000     -7.00900000     -6.32500000
H     -1.98600000     -7.87000000     -6.07000000
H     -1.74900000     -6.98700000     -7.27700000
O      2.85500000     14.78700000     -6.22700000
H      3.66700000     14.51300000     -5.80000000
H      2.57600000     14.01800000     -6.72500000
O      2.37900000      3.12800000    -11.39400000
H      3.25100000      2.74600000    -11.29900000
H      2.03300000      2.74000000    -12.19800000
O     14.79100000     -7.47300000     -2.20100000
H     15.08800000     -6.71500000     -2.70500000
H     13.83600000     -7.41600000     -2.22300000
O     -4.64700000     -3.41600000      5.19200000
H     -5.58500000     -3.40300000      5.38500000
H     -4.38400000     -2.49700000      5.22000000
O     -9.53100000     -9.51600000     11.37000000
H     -9.85200000     -9.50400000     12.27200000
H    -10.08700000    -10.15700000     10.92700000
O      0.67100000     -3.66200000     -4.29800000
H     -0.20400000     -3.64700000     -4.68700000
H      0.94600000     -2.74600000     -4.28900000
O    -11.19400000     -5.90400000      6.05100000
H    -10.44700000     -5.91700000      6.64900000
H    -10.82000000     -5.65600000      5.20600000
O      1.50600000     -8.09800000     -7.41500000
H      0.81300000     -8.13200000     -8.07400000
H      2.22400000     -7.63400000     -7.84600000
O      4.72800000     -8.20800000      3.90300000
H      4.21500000     -7.40100000      3.85700000
H      4.85500000     -8.46400000      2.98900000
O     -8.63200000     12.04900000     10.89300000
H     -9.46100000     12.42600000     10.59800000
H     -8.38400000     11.44100000     10.19600000
O     -3.79100000     -8.10400000    -10.62900000
H     -4.36000000     -8.77000000    -10.24400000
H     -4.38900000     -7.40800000    -10.90300000
O     -1.78900000     -6.24200000    -11.71400000
H     -2.41700000     -6.91000000    -11.43600000
H     -1.16400000     -6.71500000    -12.26400000
O     10.93800000      0.85200000      9.64400000
H     10.25700000      1.37600000      9.22200000
H     11.69300000      0.92500000      9.06000000
O      0.93900000      1.22400000      3.69000000
H      0.26900000      1.19600000      3.00700000
H      0.61000000      0.63800000      4.37300000
O     -2.16400000     -7.03500000      1.34500000
H     -2.98700000     -6.94700000      1.82600000
H     -1.75700000     -6.17100000      1.40600000
O      9.80900000      6.86000000     -1.50000000
H     10.67200000      6.54000000     -1.23700000
H      9.81200000      7.78600000     -1.25700000
O    -13.77800000      4.31600000      5.77900000
H    -13.89000000      3.37400000      5.64700000
H    -12.89900000      4.40300000      6.14900000
O      0.04200000     -7.90100000    -13.01600000
H     -0.56300000     -8.63800000    -13.10500000
H      0.82400000     -8.17300000    -13.49600000
O     11.30200000     -3.93200000      9.82500000
H     11.26800000     -4.77600000      9.37400000
H     10.65900000     -3.39000000      9.36900000
O     13.53400000     -3.84000000     -2.31000000
H     12.98200000     -4.59300000     -2.10000000
H     14.42200000     -4.12500000     -2.09200000
O      0.70900000    -11.83900000    -13.35600000
H      1.47200000    -12.13500000    -13.85300000
H      1.07500000    -11.45700000    -12.55900000
O     -3.28300000     -7.37900000      8.20300000
H     -4.14700000     -7.67000000      8.49500000
H     -3.24900000     -6.45300000      8.44100000
O      1.97500000    -15.01400000     -5.20800000
H      2.56000000    -15.47100000     -4.60300000
H      2.22000000    -15.34200000     -6.07300000
O      8.08500000     10.59400000      5.40900000
H      8.96500000     10.96800000      5.36700000
H      8.06600000     10.12000000      6.24000000
O     -9.12800000     -5.91600000     -6.23700000
H     -8.44000000     -6.57500000     -6.32200000
H     -8.71300000     -5.09900000     -6.51400000
O     -6.93800000      7.10300000     -0.22800000
H     -7.43500000      6.52400000      0.35000000
H     -6.02400000      6.96000000      0.01700000
O     -9.32700000     14.35800000     -1.74700000
H     -8.37400000     14.43300000     -1.71200000
H     -9.60700000     14.42800000     -0.83400000
O     -7.78900000    -11.11000000    -11.51600000
H     -8.20500000    -10.94100000    -12.36100000
H     -7.22600000    -11.86800000    -11.67400000
O      2.54500000    -10.65500000     13.14000000
H      3.32300000    -11.20900000     13.19600000
H      2.61700000    -10.06300000     13.88900000
O      4.26900000     -9.59800000      8.72200000
H      3.69700000     -9.41600000      9.46800000
H      3.73700000    -10.14100000      8.13900000
O     10.85400000     -8.00300000     10.54000000
H     11.76300000     -8.08100000     10.83000000
H     10.49600000     -7.28800000     11.06700000
O      6.62500000      8.74200000      3.61300000
H      6.83900000      7.91100000      4.03800000
H      7.07400000      9.40200000      4.14000000
O      3.10300000     -4.16500000      3.68400000
H      3.24400000     -4.81500000      4.37200000
H      2.36100000     -3.64600000      3.99400000
O     -2.84800000      6.64900000    -13.90100000
H     -2.86800000      7.23300000    -14.65900000
H     -3.06100000      7.21400000    -13.15800000
O      1.20200000     11.70600000     -5.56700000
H      1.09000000     12.65700000     -5.57500000
H      1.28700000     11.46700000     -6.49000000
O     -8.18700000     -6.37300000     -9.15200000
H     -9.11200000     -6.62100000     -9.13900000
H     -7.73100000     -7.16400000     -9.44000000
O    -16.77100000      7.32300000      0.48000000
H    -16.65900000      8.06900000     -0.11000000
H    -15.91100000      6.90300000      0.50000000
O      5.54000000      1.85400000    -13.38900000
H      6.45000000      1.58000000    -13.49800000
H      5.45200000      2.02300000    -12.45000000
O      9.32400000      7.41400000    -11.92000000
H      9.00600000      7.12500000    -12.77500000
H     10.26400000      7.23300000    -11.94100000
O     -9.14200000     -0.76300000     11.17200000
H     -9.55200000     -1.39100000     11.76600000
H     -9.85900000     -0.45200000     10.62000000
O     -5.87900000     -5.30900000    -16.33800000
H     -6.06700000     -6.03300000    -16.93600000
H     -6.12200000     -5.64200000    -15.47500000
O     -2.14700000     -1.56300000    -13.45800000
H     -1.88200000     -0.99400000    -12.73500000
H     -2.72200000     -1.01700000    -13.99400000
O     -1.62300000      1.93400000     -9.24900000
H     -1.43300000      1.61100000     -8.36800000
H     -0.83300000      1.73600000     -9.75200000
O      1.99900000     13.44100000     -1.45800000
H      2.89400000     13.25500000     -1.74000000
H      1.47200000     12.75000000     -1.85900000
O      6.81100000    -12.18500000      6.74200000
H      6.61700000    -11.82100000      7.60600000
H      6.48000000    -11.53100000      6.12700000
O      7.10500000      5.54700000    -11.41100000
H      7.48400000      4.67500000    -11.30000000
H      7.84400000      6.09800000    -11.67000000
O      2.93300000      4.82000000    -14.50600000
H      3.39900000      5.44600000    -13.95100000
H      2.50800000      4.22300000    -13.89000000
O      3.68900000     -3.35200000     17.19900000
H      4.40000000     -2.71000000     17.18900000
H      3.98600000     -4.04700000     16.61200000
O     -0.16300000     -4.85500000      1.11100000
H      0.55300000     -4.30600000      1.43200000
H     -0.38200000     -4.48900000      0.25500000
O      6.02600000     -0.16800000     -5.07800000
H      5.56500000     -0.94200000     -4.75400000
H      5.97300000     -0.23900000     -6.03100000
O      7.69400000     -1.33800000     -9.29300000
H      8.16100000     -1.26600000     -8.46000000
H      8.32200000     -1.02900000     -9.94700000
O     -9.28300000     14.58800000      4.27200000
H     -9.64000000     15.47200000      4.19100000
H     -8.49500000     14.59700000      3.72900000
O     15.51600000      3.37600000      2.82000000
H     15.81500000      4.28500000      2.80300000
H     14.65200000      3.41500000      3.22900000
O     -4.75400000     11.84400000     -5.37500000
H     -4.48200000     11.23900000     -4.68500000
H     -5.41300000     11.36000000     -5.87300000
O    -10.94500000      4.73200000      9.36400000
H    -11.60800000      4.21000000      9.81500000
H    -10.11200000      4.41800000      9.71600000
O     -2.25500000     -0.16100000      3.34500000
H     -2.92600000     -0.20500000      4.02700000
H     -2.10900000      0.77600000      3.21300000
O    -10.34400000     -3.90900000     -9.28600000
H    -10.19900000     -4.79500000     -8.95400000
H     -9.59800000     -3.40600000     -8.96000000
O      2.05400000      4.27500000      0.63800000
H      2.86000000      4.70700000      0.91900000
H      2.30300000      3.35800000      0.51900000
O     13.38300000     -0.62300000    -10.31400000
H     12.89800000     -1.40100000    -10.03900000
H     14.28800000     -0.92300000    -10.39900000
O     -1.09600000      0.89400000     -6.45000000
H     -0.25600000      0.77100000     -6.89300000
H     -1.56900000      0.07600000     -6.60300000
O     -7.93200000     -9.93900000      5.98600000
H     -8.31400000    -10.61600000      5.42700000
H     -8.43100000     -9.99300000      6.80100000
O      1.59200000      0.92200000     -7.66100000
H      2.37400000      0.41300000     -7.45000000
H      1.92900000      1.76000000     -7.97800000
O    -12.51200000      5.90900000    -10.05100000
H    -12.18300000      5.38500000     -9.32000000
H    -12.41800000      6.81500000     -9.75800000
O     -0.69100000    -16.25100000     -1.78600000
H     -0.54300000    -17.15900000     -1.52100000
H     -0.08400000    -15.74300000     -1.24800000
O      4.81400000     10.49300000     -8.54000000
H      4.67200000     11.19800000     -9.17200000
H      5.33600000     10.89600000     -7.84500000
O     -9.01300000      4.33200000    -10.72500000
H     -8.57400000      4.52500000    -11.55300000
H     -9.33300000      3.43500000    -10.82700000
O    -10.92000000     -6.09400000     11.79500000
H    -11.69200000     -5.78900000     11.31700000
H    -10.67800000     -5.35700000     12.35500000
O     -0.68100000    -10.15600000     -9.52600000
H     -0.82000000    -10.75100000    -10.26400000
H     -1.04600000    -10.62000000     -8.77300000
O      2.65300000      5.23300000     12.34800000
H      3.59000000      5.04000000     12.37200000
H      2.60300000      6.18800000     12.40000000
O     11.86700000      9.04300000      1.66700000
H     11.27900000      9.70500000      1.30100000
H     11.48600000      8.20800000      1.39500000
O      7.20100000      3.23500000     13.97800000
H      7.66500000      2.44300000     13.70800000
H      7.66000000      3.52600000     14.76600000
O      3.97100000     -3.60000000    -16.13400000
H      4.88600000     -3.33700000    -16.04000000
H      3.92600000     -4.46300000    -15.72100000
O     12.91100000     -9.57500000      3.50500000
H     12.08000000     -9.79600000      3.92500000
H     13.47700000    -10.32600000      3.68400000
O     -3.18300000    -13.22800000    -10.07400000
H     -3.13900000    -14.08000000    -10.50800000
H     -2.39100000    -12.77200000    -10.36000000
O      4.11500000     12.42700000     -2.79500000
H      5.06600000     12.33000000     -2.83000000
H      3.83700000     12.39800000     -3.71100000
O    -10.07000000    -10.98500000      3.95000000
H    -10.22600000    -11.57500000      3.21200000
H    -10.01500000    -10.11600000      3.55400000
O     -6.82700000     -5.49700000     -4.33300000
H     -6.52400000     -5.74800000     -5.20600000
H     -7.45700000     -6.17600000     -4.09400000
O     -4.14400000    -13.30500000      9.93800000
H     -3.86200000    -13.27500000      9.02400000
H     -3.76600000    -14.11600000     10.27900000
O     -8.48400000     14.70700000     -7.02900000
H     -7.78100000     15.01700000     -7.59900000
H     -8.11600000     14.75500000     -6.14700000
O     -0.47500000     -1.58900000     16.60800000
H      0.07300000     -2.06800000     17.22900000
H     -0.79300000     -0.83400000     17.10300000
O     -5.38600000     12.11500000      2.72100000
H     -5.82400000     12.34700000      3.54000000
H     -4.83900000     11.36300000      2.94700000
O     -9.63300000     -4.95100000      4.11800000
H    -10.26000000     -4.91900000      3.39500000
H     -9.58500000     -4.04900000      4.43400000
O     -9.12900000      5.90300000     -8.52800000
H     -9.64200000      5.37200000     -7.91900000
H     -9.13500000      5.40400000     -9.34500000
O     -7.06500000     -8.94300000     -9.46600000
H     -6.43200000     -9.38100000     -8.89700000
H     -7.14900000     -9.52400000    -10.22200000
O      6.21300000     11.75300000      0.61600000
H      5.36000000     11.69000000      1.04500000
H      6.28900000     10.94100000      0.11400000
O     -6.24700000      0.65200000     -3.51000000
H     -5.41000000      0.86800000     -3.92100000
H     -6.15000000      0.94300000     -2.60300000
O    -11.69000000     -5.36700000     -5.92900000
H    -12.27400000     -5.90900000     -6.46100000
H    -10.81200000     -5.69000000     -6.13200000
O     -6.74900000     10.25700000     -5.95800000
H     -7.47700000      9.63800000     -5.91200000
H     -6.03100000      9.75300000     -6.34100000
O     12.30400000    -13.48500000     -3.35000000
H     12.11000000    -13.90700000     -2.51300000
H     11.44600000    -13.26800000     -3.71400000
O     -6.25300000     -2.89400000     -3.99000000
H     -6.16500000     -2.85800000     -3.03700000
H     -6.43700000     -3.81400000     -4.17900000
O      9.42000000      2.35500000     -0.19000000
H      9.25800000      1.74400000     -0.91000000
H      9.89000000      1.83600000      0.46300000
O    -12.46300000     -5.55300000      9.35900000
H    -13.29400000     -5.36100000      9.79300000
H    -12.14600000     -4.70100000      9.06000000
O      8.91300000     -4.26900000      1.28300000
H      8.41400000     -4.40800000      2.08800000
H      9.71400000     -3.83100000      1.57100000
O     10.11900000     13.16400000      6.67600000
H     10.42100000     12.28800000      6.91700000
H     10.05300000     13.63200000      7.50800000
O     -3.55600000      0.53300000    -18.11200000
H     -2.73200000      0.30900000    -17.67900000
H     -3.31700000      1.21100000    -18.74400000
O     14.39800000     -8.25500000      1.67800000
H     13.90000000     -8.75100000      2.32800000
H     14.80400000     -8.92400000      1.12700000
O     -2.02200000      7.20400000     12.05700000
H     -1.67900000      8.02300000     12.41600000
H     -1.62200000      7.13700000     11.19000000
O     -5.39100000     11.72100000    -10.93000000
H     -4.90100000     12.40500000    -10.47500000
H     -6.09200000     12.19000000    -11.38300000
O     13.11100000     -6.49700000     -7.74100000
H     13.51600000     -6.48700000     -8.60800000
H     13.26700000     -7.38300000     -7.41400000
O      1.53000000     10.94500000     13.59100000
H      1.30700000     11.49900000     14.33900000
H      1.86500000     11.55500000     12.93300000
O      0.09800000    -13.01800000     -5.38700000
H      0.93100000    -13.44500000     -5.18500000
H     -0.39300000    -13.67400000     -5.88200000
O    -13.12600000      8.40900000     -1.45500000
H    -13.78400000      8.74600000     -2.06300000
H    -12.49100000      9.12000000     -1.37200000
O     -6.49000000      3.88200000     -0.88000000
H     -5.72600000      4.04800000     -1.43200000
H     -7.23100000      4.19700000     -1.39700000
O      8.07700000     -3.23800000    -12.63600000
H      7.41100000     -3.65600000    -12.09000000
H      8.83200000     -3.82300000    -12.58200000
O     -7.69200000     -0.56900000      7.34900000
H     -8.35900000      0.07000000      7.09900000
H     -6.86300000     -0.10000000      7.25300000
O      2.64300000     -4.35800000      0.96300000
H      2.99800000     -4.25100000      1.84600000
H      3.37700000     -4.69400000      0.44900000
O     -1.94900000      8.67000000     -2.39600000
H     -1.13800000      8.20400000     -2.19000000
H     -1.97600000      8.69100000     -3.35300000
O      5.54200000      0.76200000      2.40300000
H      5.45500000      1.31900000      1.62900000
H      4.82100000      1.03000000      2.97300000
O     -1.53600000     -0.69100000    -10.98700000
H     -1.74200000     -1.14400000    -10.16900000
H     -0.72700000     -0.21400000    -10.80000000
O     -7.57200000      1.01900000     -6.79700000
H     -7.39900000      0.98600000     -7.73700000
H     -8.07100000      0.22200000     -6.61700000
O    -11.23800000     -8.19100000      9.36300000
H    -10.87400000     -8.55100000     10.17100000
H    -11.44600000     -7.28100000      9.57800000
O      5.24400000    -10.67900000      4.97300000
H      5.20100000     -9.74100000      4.78600000
H      4.34800000    -10.99100000      4.84000000
O     -6.16600000     -7.65800000      6.98800000
H     -7.00800000     -7.94700000      7.34100000
H     -6.34600000     -7.46600000      6.06800000
O     -4.89800000     -3.51000000     12.31700000
H     -5.33000000     -4.10700000     12.92700000
H     -5.61700000     -3.05000000     11.88300000
O    -12.42700000    -11.68800000     -0.54500000
H    -12.07700000    -12.41900000     -1.05400000
H    -11.80200000    -10.97700000     -0.68700000
O     -6.16900000     -4.72600000     14.52200000
H     -5.26100000     -5.02500000     14.47800000
H     -6.14600000     -3.97900000     15.12000000
O      6.73100000     11.79500000     -3.35100000
H      6.64200000     11.13300000     -2.66600000
H      7.16200000     12.53100000     -2.91900000
O     -7.07200000      0.99700000     -9.52200000
H     -6.34500000      1.02200000    -10.14500000
H     -7.43800000      0.11800000     -9.61600000
O     -4.00300000     -5.89300000     -3.08000000
H     -4.89100000     -6.00500000     -3.42000000
H     -3.95200000     -6.49900000     -2.34100000
O     13.08700000    -10.09800000     -1.19000000
H     13.38300000     -9.31700000     -0.72400000
H     12.68900000    -10.64500000     -0.51200000
O     -4.94600000    -15.09300000     -4.97200000
H     -4.99800000    -15.55800000     -5.80700000
H     -4.12300000    -15.38900000     -4.58400000
O     -1.72800000      3.17800000      3.14000000
H     -1.39700000      3.08500000      2.24700000
H     -1.98900000      4.09600000      3.20500000
O     10.93700000     -1.71600000      6.06300000
H     10.65300000     -1.39900000      5.20500000
H     11.79600000     -2.10600000      5.90100000
O    -17.10300000      1.47100000     -6.07600000
H    -17.99200000      1.16500000     -5.89800000
H    -16.98900000      2.22500000     -5.49700000
O     -0.51800000      2.93500000      5.71900000
H      0.41900000      3.13100000      5.72900000
H     -0.78700000      3.09800000      4.81500000
O     -0.92100000    -15.44600000      3.93600000
H     -0.71800000    -15.91300000      4.74600000
H     -1.40500000    -16.08100000      3.40800000
O    -10.06600000      1.92700000    -10.94900000
H    -10.96800000      2.19400000    -11.12600000
H    -10.15000000      1.10500000    -10.46500000
O      0.10500000      8.35600000      0.91100000
H     -0.71500000      8.84800000      0.87200000
H      0.12800000      7.86200000      0.09100000
O     -8.21400000      8.10700000      4.03100000
H     -7.71000000      8.62100000      4.66200000
H     -7.55200000      7.64100000      3.51900000
O      7.50400000      3.77700000     10.15900000
H      8.01400000      3.27600000      9.52300000
H      8.04000000      4.54900000     10.34100000
O     -6.35100000     -6.74600000     -6.86100000
H     -5.48300000     -6.40600000     -7.07800000
H     -6.80600000     -6.79800000     -7.70200000
O     -0.77300000      8.23200000    -12.44600000
H     -0.43400000      8.17500000    -13.33900000
H     -1.03300000      7.33700000    -12.23000000
O      5.91000000    -14.99600000      3.57100000
H      5.47400000    -14.27700000      3.11400000
H      6.20700000    -15.57900000      2.87200000
O      4.69400000      1.81000000    -10.84600000
H      5.34500000      1.97400000    -10.16400000
H      4.30400000      0.96900000    -10.60700000
O    -14.10500000     -0.60200000      9.31600000
H    -14.63900000     -0.06200000      8.73200000
H    -14.50600000     -1.47000000      9.27200000
O     -2.71000000     -0.11600000     15.04700000
H     -2.35300000      0.62800000     15.53200000
H     -2.14300000     -0.19500000     14.28000000
O     -5.52000000      3.47200000    -11.37000000
H     -6.30500000      3.70700000    -11.86500000
H     -5.85300000      3.14400000    -10.53500000
O      9.42800000      9.82900000     -1.52100000
H      9.75700000     10.31200000     -2.27900000
H      9.81200000     10.27700000     -0.76700000
O     -4.12800000     -7.47400000     12.96800000
H     -4.28400000     -6.71800000     12.40200000
H     -3.59800000     -7.13000000     13.68700000
O      1.56700000    -13.73500000     -9.93300000
H      0.72600000    -14.10200000    -10.20700000
H      1.62300000    -12.89600000    -10.39100000
O      1.56700000    -11.34300000      2.21700000
H      1.11700000    -10.52800000      1.99400000
H      2.35000000    -11.34200000      1.66700000
O     -8.27000000    -10.03200000     -2.19600000
H     -8.80300000    -10.66100000     -2.68300000
H     -7.86000000    -10.55000000     -1.50400000
O     -4.51900000      6.07800000     -7.49900000
H     -5.25900000      5.47200000     -7.45900000
H     -3.87500000      5.71000000     -6.89400000
O     11.44500000      5.90400000     -5.70900000
H     11.96600000      6.70000000     -5.81500000
H     11.89600000      5.25100000     -6.24500000
O     -5.26800000      9.29500000     -9.96800000
H     -5.95500000      8.72700000    -10.31800000
H     -5.43100000     10.14600000    -10.37400000
O     -7.86100000     -7.21600000     11.52800000
H     -7.83600000     -6.29400000     11.78500000
H     -8.72400000     -7.52000000     11.80700000
O      9.46200000     -1.58900000     -7.11800000
H      9.41100000     -1.98200000     -6.24600000
H     10.38400000     -1.67100000     -7.36300000
O     -5.51200000    -10.42600000     -7.55100000
H     -4.86200000    -11.12600000     -7.49300000
H     -6.18300000    -10.66900000     -6.91300000
O     -7.97100000      1.30700000    -12.79100000
H     -8.65500000      1.65600000    -12.22000000
H     -8.04800000      1.81600000    -13.59700000
O     11.73700000     -4.36600000     -7.18200000
H     12.40400000     -5.05300000     -7.16700000
H     11.07800000     -4.65900000     -6.55300000
O     -4.47800000    -12.57700000     -3.66400000
H     -4.43000000    -13.33700000     -4.24400000
H     -4.89700000    -12.90900000     -2.87000000
O      6.84300000     -1.98100000      6.40000000
H      6.35200000     -2.79900000      6.47800000
H      7.33800000     -2.07500000      5.58700000
O      4.56300000      8.03000000     -4.60900000
H      4.28700000      8.79600000     -5.11200000
H      5.51700000      8.09700000     -4.57500000
O    -13.86500000      0.36900000     -8.37000000
H    -13.01300000      0.49100000     -7.95000000
H    -13.95500000     -0.57900000     -8.45900000
O      3.38900000     10.10400000     -6.00900000
H      3.18900000     10.95200000     -5.61400000
H      4.28600000     10.19500000     -6.33000000
O     -8.03300000     -7.51500000     -0.90100000
H     -7.38100000     -7.80500000     -0.26400000
H     -8.21600000     -8.29300000     -1.42800000
O     -5.53400000      3.66300000      5.84800000
H     -5.79700000      4.45800000      5.38300000
H     -5.17700000      3.97900000      6.67800000
O     11.49200000     13.22600000     -2.37800000
H     12.08500000     13.82700000     -2.82900000
H     11.26000000     13.68200000     -1.56900000
O     -5.19400000    -10.46600000      6.13500000
H     -4.46300000     -9.85800000      6.24800000
H     -5.97300000     -9.91200000      6.16600000
O      0.59800000      8.11100000    -15.09800000
H      0.92000000      7.61300000    -15.84900000
H      1.32800000      8.68400000    -14.85900000
O    -11.07700000     -9.17300000     -1.40500000
H    -10.89100000     -8.45000000     -0.80700000
H    -11.08200000     -8.77100000     -2.27400000
O     15.63200000     -6.67100000      3.26700000
H     16.33600000     -7.24600000      3.56800000
H     15.15500000     -7.19400000      2.62300000
O     -3.02900000     13.77100000     -9.77000000
H     -3.93600000     14.07000000     -9.70400000
H     -2.71400000     14.14400000    -10.59300000
O      9.58100000      4.21900000      3.75500000
H      8.75500000      3.94900000      3.35200000
H      9.93300000      4.88000000      3.15800000
O      3.64800000     -7.15900000      1.35200000
H      2.70300000     -7.03500000      1.26300000
H      4.01200000     -6.82300000      0.53400000
O      5.79900000      0.05300000     -7.89500000
H      6.09500000      0.94100000     -8.09700000
H      6.26500000     -0.50300000     -8.51900000
O      5.12000000     11.43700000      9.56700000
H      5.08300000     12.20200000     10.14100000
H      5.26400000     11.80000000      8.69300000
O     -2.88900000     -1.06200000     -7.14100000
H     -3.57700000     -0.85600000     -6.50800000
H     -3.32900000     -1.58700000     -7.80900000
O    -10.79800000     -3.03500000     -1.38200000
H    -11.69300000     -3.29900000     -1.59300000
H    -10.30600000     -3.85500000     -1.35200000
O      8.06000000      6.59800000     12.26900000
H      8.93500000      6.48600000     11.89800000
H      7.47900000      6.62700000     11.50900000
O     10.99700000     -1.21500000     -2.19900000
H     11.14200000     -2.03400000     -1.72500000
H     10.07800000     -1.25100000     -2.46400000
O      2.94300000     14.90600000      2.07500000
H      2.62700000     15.48900000      2.76500000
H      3.58600000     15.42800000      1.59500000
O      3.33400000      7.61800000    -10.58800000
H      3.15900000      8.06200000     -9.75800000
H      2.71800000      6.88600000    -10.60300000
O      6.10300000    -14.08600000     -9.29400000
H      5.83200000    -13.30100000     -8.81800000
H      5.28200000    -14.49700000     -9.56600000
O      5.27400000    -11.90900000     -7.95000000
H      5.45700000    -11.08200000     -7.50300000
H      4.38600000    -12.13900000     -7.67400000
O     -8.35900000      2.05900000     -4.14800000
H     -8.59800000      1.72200000     -5.01200000
H     -7.56400000      1.58000000     -3.91500000
O    -12.46400000     10.80400000      0.29600000
H    -13.20600000     11.40900000      0.30500000
H    -11.72500000     11.32700000      0.60600000
O     -0.07400000    -15.13300000      8.43000000
H     -0.61100000    -15.89200000      8.65500000
H      0.75000000    -15.27600000      8.89600000
O     10.47800000     -6.77400000     -8.67500000
H     11.34200000     -6.71900000     -8.26900000
H     10.21000000     -5.86300000     -8.79400000
O      0.78200000      3.76800000     15.22100000
H      0.95900000      3.68700000     14.28400000
H     -0.08900000      3.38900000     15.33400000
O     -0.63800000      7.56100000      4.53900000
H      0.09000000      6.94000000      4.54600000
H     -0.23200000      8.40700000      4.73200000
O     -1.48900000     -7.58000000     -9.07200000
H     -1.79800000     -7.47300000     -9.97100000
H     -1.02900000     -8.41900000     -9.07500000
O    -15.32500000      1.89600000     -0.88100000
H    -14.55900000      1.75900000     -0.32400000
H    -15.32800000      2.83700000     -1.05700000
O      2.25400000      3.35200000     -5.75200000
H      2.46800000      3.16800000     -6.66600000
H      2.92700000      3.97200000     -5.46900000
O    -14.22900000      6.18600000     -0.62700000
H    -13.70500000      6.90100000     -0.98900000
H    -13.58400000      5.55900000     -0.30000000
O     -0.80000000     -0.63900000    -17.75000000
H     -0.74200000     -1.55100000    -17.46500000
H     -0.07700000     -0.20100000    -17.30100000
O     12.13400000    -11.69900000      0.70100000
H     11.52400000    -11.59400000      1.43200000
H     11.74500000    -12.38700000      0.16100000
O     14.92900000     -2.77800000     -8.82300000
H     15.49200000     -2.18300000     -9.31800000
H     14.56100000     -3.36500000     -9.48400000
O      1.48900000      6.02600000     16.38600000
H      2.42500000      5.91800000     16.21800000
H      1.11400000      5.16200000     16.21900000
O    -11.60600000      3.42900000     13.04600000
H    -11.02400000      3.31500000     13.79800000
H    -11.04600000      3.79700000     12.36300000
O     -8.19900000      9.26200000     -1.45600000
H     -7.68100000      8.56400000     -1.05500000
H     -8.34700000      9.88800000     -0.74700000
O      4.55900000    -12.94400000      2.26500000
H      4.89700000    -12.09500000      1.98000000
H      4.09500000    -13.28600000      1.50000000
O     10.56200000     -0.03000000      3.49500000
H      9.70300000      0.25500000      3.80700000
H     10.52800000      0.09900000      2.54700000
O    -13.66400000     -8.29300000     -4.22000000
H    -12.76200000     -8.02100000     -4.04900000
H    -14.12100000     -8.14500000     -3.39200000
O     -0.64200000    -12.25000000      9.31700000
H     -0.58200000    -12.71900000      8.48500000
H     -0.70100000    -12.94000000      9.97800000
O      9.10000000     -3.00500000     -4.48200000
H      9.31600000     -3.68500000     -3.84200000
H      8.71900000     -2.29800000     -3.96100000
O     -6.46900000     -4.28500000      2.88500000
H     -7.07200000     -3.78300000      3.43400000
H     -6.72500000     -5.19700000      3.02100000
O      1.04500000      4.65400000     -1.82900000
H      1.54000000      3.92000000     -2.19200000
H      1.42300000      4.79300000     -0.96100000
O      3.07900000    -16.71500000     -3.48700000
H      2.90200000    -17.61500000     -3.76000000
H      2.96700000    -16.72600000     -2.53600000
O     -3.54100000     -5.06900000     14.60000000
H     -2.85700000     -4.45000000     14.34400000
H     -3.06300000     -5.83000000     14.93100000
O    -11.27300000     -1.40500000    -13.22500000
H    -11.92300000     -2.04600000    -13.51400000
H    -11.77900000     -0.75000000    -12.74600000
O      4.30000000      6.55900000    -12.99900000
H      5.22800000      6.79500000    -12.97400000
H      3.92300000      6.99000000    -12.23200000
O      4.22600000      4.20100000      2.78400000
H      4.31600000      3.59800000      2.04600000
H      3.80300000      3.68100000      3.46700000
O     -3.61100000      9.93000000     12.02700000
H     -2.95300000     10.32000000     11.45100000
H     -3.14600000      9.77300000     12.84900000
O    -16.15900000     -4.34000000     -4.87500000
H    -16.87500000     -4.86900000     -4.52500000
H    -16.03900000     -3.64200000     -4.23100000
O     13.88700000     -2.39700000      9.45400000
H     14.18700000     -2.39300000      8.54500000
H     13.12400000     -2.97500000      9.45100000
O      5.88800000     -3.83400000      3.28500000
H      5.02500000     -4.07800000      3.62000000
H      5.70700000     -3.17600000      2.61300000
O    -17.26900000      1.06800000      4.14500000
H    -17.80000000      1.75900000      4.54000000
H    -17.40400000      0.30900000      4.71300000
O    -15.16500000     -2.47400000      7.23300000
H    -14.33400000     -2.88700000      7.00000000
H    -15.29100000     -2.69400000      8.15600000
O      9.24800000     -9.33700000     -8.24300000
H      8.58500000     -9.14500000     -7.58100000
H      9.70800000     -8.50700000     -8.37000000
O     -8.97100000     -2.64700000     -4.73500000
H     -8.21100000     -2.76700000     -4.16600000
H     -9.70600000     -2.99400000     -4.23000000
O      7.67800000     -5.56000000      4.20900000
H      7.39200000     -6.00600000      5.00600000
H      6.91200000     -5.06200000      3.92500000
O      7.56700000      9.42700000     -8.39600000
H      7.00300000      8.83000000     -8.88700000
H      8.34400000      8.90800000     -8.18900000
O    -15.66000000     10.15000000      0.72300000
H    -14.72600000      9.94700000      0.65800000
H    -15.85800000     10.07100000      1.65600000
O     -9.62900000      0.30200000      2.85300000
H     -9.70100000     -0.28900000      2.10400000
H     -8.80800000      0.77200000      2.70900000
O     -2.80900000     -9.60200000    -13.06600000
H     -3.50100000     -9.51700000    -12.41000000
H     -3.05500000     -8.98200000    -13.75400000
O     -1.97200000     17.30400000     -0.21800000
H     -1.40900000     16.88700000     -0.86900000
H     -2.34000000     18.06400000     -0.67000000
O      6.65500000      9.75100000     -1.16600000
H      6.14500000      9.11500000     -0.66500000
H      7.56200000      9.46100000     -1.07000000
O      5.47800000      4.94600000     13.09100000
H      5.85300000      5.23400000     12.25900000
H      6.14000000      4.36300000     13.46400000
O      1.02400000     10.55600000      2.60100000
H      0.88600000     11.41700000      2.20800000
H      1.22900000      9.98400000      1.86200000
O     -1.16600000     -9.38100000     13.67100000
H     -1.54100000    -10.15700000     13.25400000
H     -0.54700000     -9.72900000     14.31300000
O     -9.14500000      4.17600000      4.71700000
H     -9.66400000      4.82300000      4.24000000
H     -8.23800000      4.38500000      4.49400000
O      5.35900000     -4.99200000     -4.83900000
H      6.07200000     -5.62200000     -4.93600000
H      4.59900000     -5.52500000     -4.60300000
O     -9.68900000     12.04500000      7.77200000
H     -9.12400000     11.31700000      8.02900000
H     -9.18700000     12.82900000      7.99600000
O      8.30600000     11.92700000      2.34800000
H      8.06300000     11.52500000      3.18100000
H      7.48500000     11.97800000      1.85800000
O     17.32400000     -4.63000000      0.66200000
H     16.43100000     -4.51900000      0.98900000
H     17.31100000     -5.47700000      0.21600000
O      0.03000000     13.81500000      4.48600000
H     -0.48800000     14.20800000      3.78400000
H     -0.13800000     12.87600000      4.41100000
O      1.75900000     18.24400000     -0.83100000
H      1.08000000     18.63600000     -1.38100000
H      1.27600000     17.77200000     -0.15300000
O      8.09400000    -14.50800000      7.32100000
H      8.29200000    -14.18500000      8.20100000
H      7.65000000    -13.77700000      6.89200000
O    -11.95800000      6.07700000     -5.88600000
H    -12.58200000      5.69200000     -5.27000000
H    -11.25700000      6.42200000     -5.33300000
O      6.27600000     -0.36100000    -16.42800000
H      6.34800000     -1.28300000    -16.18000000
H      7.10600000     -0.16400000    -16.86100000
O      2.06100000     14.56100000      6.38900000
H      1.77900000     15.22100000      7.02200000
H      1.37100000     14.55400000      5.72600000
O      7.12000000     -4.13500000     -0.56400000
H      7.68200000     -4.15400000      0.21100000
H      7.71100000     -4.32600000     -1.29300000
O      2.50500000      9.57000000     10.25200000
H      3.16600000      9.99700000      9.70700000
H      2.30700000      8.75400000      9.79300000
O     -5.55800000     15.63700000     -6.85200000
H     -6.10200000     16.24900000     -7.34700000
H     -4.65900000     15.89900000     -7.05300000
O    -12.50100000     -6.26300000      2.99600000
H    -12.47100000     -7.20700000      2.84400000
H    -13.15300000     -6.15100000      3.68800000
O     -6.11600000    -11.67200000      9.74700000
H     -5.44300000    -12.35300000      9.72500000
H     -5.66800000    -10.90500000     10.10400000
O      9.26900000     -8.54400000      7.07700000
H      9.08900000     -7.66200000      6.75100000
H      8.70800000     -8.63400000      7.84700000
O      9.73700000     -4.35500000     -9.61600000
H      9.37700000     -3.93000000     -8.83700000
H      9.50200000     -3.77100000    -10.33700000
O     -1.86900000      4.21600000     12.11300000
H     -1.64800000      3.80700000     12.95000000
H     -1.80400000      5.15600000     12.28200000
O     -3.84200000      4.63500000     -2.70400000
H     -4.14700000      5.44200000     -3.11900000
H     -2.90300000      4.61100000     -2.89000000
O     -8.30800000      2.17500000      6.26700000
H     -7.35100000      2.17400000      6.27400000
H     -8.54400000      2.97800000      5.80400000
O      1.12200000      9.34200000     -3.86600000
H      1.26900000     10.14000000     -4.37300000
H      1.03500000      8.65200000     -4.52400000
O      5.38100000      3.42800000    -15.50500000
H      5.29200000      2.79300000    -14.79500000
H      4.72800000      4.10000000    -15.31000000
O      3.79500000      0.58800000    -15.19100000
H      4.07700000      0.98300000    -14.36600000
H      4.61000000      0.40800000    -15.66000000
O     -1.76400000      8.77100000    -15.72700000
H     -0.87900000      8.49300000    -15.49100000
H     -1.87900000      8.46600000    -16.62700000
O     -2.42600000     13.49300000     -5.30100000
H     -1.81100000     13.11800000     -5.93100000
H     -3.20400000     12.94000000     -5.36900000
O      7.01500000      1.47600000     16.70500000
H      7.01100000      1.21400000     15.78400000
H      6.39800000      0.87800000     17.12700000
O     -9.08500000      3.37700000     11.24200000
H     -8.28700000      3.90700000     11.24000000
H     -8.93800000      2.72600000     11.92800000
O     -6.67300000    -14.38000000      7.51400000
H     -7.61100000    -14.21200000      7.61000000
H     -6.28200000    -13.51100000      7.42700000
O     -7.75600000     -3.46200000      0.10100000
H     -7.28200000     -3.00700000      0.79700000
H     -7.77500000     -2.83800000     -0.62400000
O    -14.75800000     -7.15900000      1.33400000
H    -14.09400000     -6.47100000      1.30600000
H    -14.51600000     -7.75400000      0.62400000
O      5.29800000     -8.40500000    -12.46700000
H      5.21800000     -7.78600000    -13.19300000
H      5.42500000     -9.25400000    -12.89000000
O     17.27200000     -1.16600000     -3.97800000
H     16.45600000     -1.26100000     -4.46900000
H     17.41200000     -0.22100000     -3.92600000
O     -3.29100000      9.88900000      1.06200000
H     -2.47200000     10.30700000      0.79900000
H     -3.88200000     10.03300000      0.32300000
O      6.73700000    -10.28200000      8.75700000
H      7.04200000     -9.43000000      9.07000000
H      5.78400000    -10.24100000      8.84100000
O     -1.82900000     -4.82100000    -16.06700000
H     -2.10500000     -4.70400000    -15.15800000
H     -1.35200000     -4.01800000    -16.27800000
O     12.22800000     -6.58900000     -1.88100000
H     11.72200000     -6.89900000     -1.13100000
H     11.79100000     -6.97300000     -2.64100000
O      6.34700000      5.73100000      7.31400000
H      6.10600000      6.62500000      7.07000000
H      7.30200000      5.71400000      7.24800000
O     -4.23100000      1.65900000    -12.89100000
H     -4.50900000      0.96000000    -12.29900000
H     -4.71600000      2.42900000    -12.59700000
O      9.72000000      9.09700000     -6.76400000
H      9.73700000      9.96700000     -6.36400000
H     10.57600000      8.72200000     -6.55600000
O      6.13000000     10.08100000     -6.31400000
H      6.50300000      9.66900000     -7.09300000
H      6.48300000      9.57400000     -5.58300000
O     -7.11600000     11.07900000      0.68500000
H     -6.62400000     11.41700000     -0.06300000
H     -6.57900000     11.30200000      1.44500000
O     -9.83600000    -10.69100000     -9.76200000
H     -9.05900000    -10.87100000    -10.29100000
H     -9.74600000     -9.77200000     -9.50900000
O    -12.35200000      1.09200000      7.43600000
H    -12.17500000      1.26900000      6.51300000
H    -13.29900000      1.20000000      7.52400000
O     13.84400000     10.37600000     -1.56600000
H     13.02300000     10.74700000     -1.24100000
H     14.34900000     11.13400000     -1.86000000
O     -0.79100000     -7.36800000     11.06000000
H     -1.13200000     -8.15100000     11.49400000
H     -1.01100000     -6.65100000     11.65400000
O     -2.77200000      3.84300000    -10.91500000
H     -3.61400000      3.73900000    -11.35800000
H     -2.68800000      3.05800000    -10.37300000
O     -0.50700000     -2.53400000    -15.66100000
H      0.37700000     -2.18900000    -15.53700000
H     -1.03000000     -2.10100000    -14.98600000
O     -8.29600000     -8.54600000    -13.05200000
H     -8.64700000     -9.42400000    -13.20400000
H     -9.06900000     -7.98500000    -12.99100000
O      5.07100000      9.43000000     11.28800000
H      5.34100000      9.99200000     10.56100000
H      5.29100000      9.93300000     12.07300000
O     -2.75500000    -16.95100000      2.68700000
H     -3.39700000    -16.32100000      2.35700000
H     -3.20600000    -17.40100000      3.40100000
O      1.42100000     -3.10400000    -10.91300000
H      1.27500000     -2.81000000    -10.01400000
H      1.46400000     -4.05800000    -10.84900000
O     -5.36400000     -5.98500000    -10.85800000
H     -5.37900000     -5.68800000     -9.94900000
H     -5.53300000     -5.19600000    -11.37200000
O      0.42400000     -5.41900000     -8.79400000
H     -0.20200000     -6.12700000     -8.64100000
H      0.95000000     -5.72100000     -9.53500000
O     -3.32200000     10.50800000      3.74300000
H     -2.58400000     10.56400000      4.35100000
H     -2.92200000     10.30400000      2.89800000
O      1.04600000     -2.24800000      9.04300000
H      0.61300000     -1.67300000      9.67300000
H      0.39000000     -2.91500000      8.83800000
O     -6.98300000      6.95600000    -10.58000000
H     -7.14700000      6.40700000     -9.81400000
H     -7.30200000      6.43800000    -11.31900000
O     -8.43600000      9.88000000      9.09000000
H     -8.21200000      9.53300000      8.22700000
H     -8.57000000      9.10300000      9.63300000
O      2.49100000     -8.52400000     10.83700000
H      2.52900000     -9.26300000     11.44500000
H      1.69800000     -8.04900000     11.08800000
O     10.74300000    -10.05700000      5.03500000
H     10.28100000    -10.89300000      5.08900000
H     10.41400000     -9.55300000      5.78000000
O      8.04900000     12.58300000     10.53900000
H      8.34800000     11.82100000     11.03500000
H      7.10300000     12.45800000     10.45600000
O     -3.49100000    -12.41900000      7.31000000
H     -3.04500000    -12.75900000      6.53400000
H     -3.87900000    -11.59300000      7.01900000
O     -1.00500000     -3.69000000      7.84500000
H     -0.57900000     -4.38000000      7.33600000
H     -1.79700000     -4.10200000      8.19000000
O    -12.11300000     -2.89700000      9.30700000
H    -12.03100000     -2.75800000     10.25000000
H    -11.66400000     -2.14700000      8.91500000
O     -4.67500000    -11.15400000    -10.83500000
H     -5.46600000    -11.65300000    -11.04200000
H     -4.12300000    -11.77100000    -10.35500000
O    -10.56800000      9.73000000      3.85700000
H    -10.65700000     10.57100000      4.30600000
H    -10.53700000      9.08400000      4.56200000
O      4.51200000    -16.03600000     -0.59600000
H      4.52500000    -16.63300000      0.15300000
H      5.36200000    -16.16400000     -1.01700000
O     -3.50400000      4.17800000      0.19300000
H     -2.60300000      4.02200000      0.47800000
H     -3.45800000      4.16500000     -0.76300000
O     -2.56600000    -15.09000000     -3.60300000
H     -2.85100000    -15.60800000     -2.85100000
H     -1.92700000    -14.47500000     -3.24200000
O     -4.47000000     -9.91100000     -0.65100000
H     -5.24300000    -10.41800000     -0.40200000
H     -3.73200000    -10.48700000     -0.45200000
O    -16.56700000     -0.03000000      1.82300000
H    -16.81900000      0.53500000      2.55400000
H    -16.72500000      0.50200000      1.04300000
O      4.01600000     -9.82300000     -2.89700000
H      3.67300000    -10.15400000     -2.06700000
H      3.72500000    -10.46200000     -3.54800000
O      2.34000000      8.41200000     -8.22300000
H      1.38500000      8.45700000     -8.16400000
H      2.64900000      9.11100000     -7.64800000
O    -15.31400000      1.15200000      7.47100000
H    -15.43300000      1.01000000      6.53200000
H    -15.80500000      1.95300000      7.65700000
O    -13.02400000     -8.44400000      7.39600000
H    -12.19000000     -8.46500000      7.86500000
H    -12.98100000     -7.64700000      6.86800000
O    -10.71400000    -13.81100000      5.17400000
H    -10.17900000    -13.27000000      4.59300000
H    -11.42600000    -14.12700000      4.61800000
O     13.29000000      1.96900000     -5.01300000
H     13.09500000      1.68700000     -4.12000000
H     12.68300000      1.47200000     -5.56000000
O      2.77100000      9.73400000    -14.45600000
H      3.35000000      9.75100000    -13.69400000
H      3.33600000      9.97000000    -15.19100000
O     -7.64900000      2.01600000      2.16600000
H     -7.01900000      1.29500000      2.15900000
H     -7.11100000      2.80400000      2.09000000
O     -3.70400000     -5.42200000     -5.69700000
H     -2.83400000     -5.79500000     -5.83800000
H     -3.75700000     -5.28900000     -4.75100000
O     -1.63100000    -11.74200000    -11.91900000
H     -2.26300000    -11.15300000    -12.33300000
H     -0.85000000    -11.68000000    -12.46900000
O     -6.74300000    -11.35300000     -0.20400000
H     -6.36700000    -11.33000000      0.67600000
H     -6.98200000    -12.27000000     -0.33900000
O      2.91600000    -11.97300000      8.29200000
H      2.58500000    -12.58900000      7.63800000
H      3.16900000    -12.52400000      9.03300000
O      7.38200000      9.45100000    -12.99600000
H      7.63100000      9.00900000    -13.80800000
H      7.92200000      9.03800000    -12.32200000
O     -0.28800000      8.51700000      8.58900000
H     -0.52500000      8.77700000      7.69900000
H      0.59100000      8.14800000      8.50500000
O     12.00300000     -6.09500000      7.77500000
H     11.86600000     -5.95400000      6.83800000
H     12.95400000     -6.11300000      7.87800000
O    -12.92600000      4.47500000      3.19900000
H    -12.08100000      4.15900000      3.51900000
H    -13.44200000      4.62200000      3.99200000
O      4.02900000     11.26400000      2.06700000
H      3.68300000     10.64100000      2.70500000
H      3.32600000     11.90200000      1.94800000
O     -6.85900000     -2.09300000     11.15900000
H     -7.61500000     -1.59500000     10.84900000
H     -6.57000000     -2.59000000     10.39300000
O     12.24500000      8.72800000     -6.19000000
H     12.67800000      9.45900000     -6.63000000
H     12.32800000      8.92700000     -5.25700000
O     -5.47500000    -10.23400000     -3.78600000
H     -5.64500000    -10.10800000     -2.85200000
H     -4.75500000    -10.86400000     -3.81500000
O      3.18200000      1.65300000      9.85000000
H      2.50500000      2.03700000     10.40700000
H      4.00100000      2.02900000     10.17400000
O     -4.81600000     10.96900000      7.12900000
H     -3.92400000     11.23700000      6.91300000
H     -5.18600000     11.72000000      7.59300000
O      9.18400000     -8.15700000    -11.25700000
H      8.41000000     -8.21700000    -10.69700000
H      9.86800000     -7.81200000    -10.68400000
O     -2.27600000     -3.71200000     11.38800000
H     -3.09000000     -3.56300000     11.86900000
H     -1.84200000     -4.42000000     11.86400000
O     -3.24200000     -4.52900000      9.07400000
H     -4.15300000     -4.24400000      9.15200000
H     -2.84900000     -4.31100000      9.91900000
O     -5.58100000      0.06800000      1.93000000
H     -5.49400000     -0.87100000      1.76700000
H     -4.78400000      0.30400000      2.40500000
O     -1.91500000    -11.05600000      0.01800000
H     -1.53000000    -11.39400000     -0.79100000
H     -1.34100000    -10.33400000      0.27300000
O     -9.28800000     -9.21900000      1.54000000
H     -9.22200000     -9.89000000      0.86000000
H     -8.38000000     -9.00100000      1.74900000
O      3.30200000     -3.40000000      7.39400000
H      3.64700000     -3.61100000      8.26200000
H      2.76100000     -2.62300000      7.53300000
O      6.74200000     -6.70400000     13.50800000
H      7.51300000     -6.82200000     14.06300000
H      6.30500000     -7.55600000     13.52000000
O     -2.31300000     -7.26200000     15.30700000
H     -2.83600000     -7.96500000     15.69100000
H     -1.81300000     -7.68700000     14.61000000
O     15.18300000      1.44100000      0.84100000
H     15.15100000      2.03900000      1.58800000
H     15.46900000      0.60700000      1.21300000
O      7.70400000      6.50200000      4.80800000
H      8.00100000      6.32200000      3.91600000
H      7.06700000      5.81100000      4.99200000
O      6.72500000     -7.41600000      5.59600000
H      6.01000000     -7.61600000      4.99200000
H      6.42600000     -7.75400000      6.44100000
O      3.30300000     -6.91300000     -5.20700000
H      3.25700000     -7.77500000     -4.79300000
H      2.42800000     -6.54400000     -5.09000000
O    -12.78900000      0.02300000    -11.51400000
H    -13.56800000     -0.25400000    -11.03100000
H    -12.12100000      0.14600000    -10.84000000
O     13.07400000      1.95200000    -10.51000000
H     12.14400000      2.16200000    -10.42700000
H     13.11300000      0.99900000    -10.42300000
O     -8.17900000      4.67500000     -5.21400000
H     -8.12500000      5.19100000     -4.41000000
H     -8.61400000      3.86500000     -4.95000000
O      5.80200000      7.97300000      0.90800000
H      4.98600000      7.52600000      1.13600000
H      5.93500000      8.60400000      1.61500000
O      4.65300000      9.96800000    -12.58000000
H      5.58400000      9.75000000    -12.62600000
H      4.42900000      9.86300000    -11.65500000
O     -3.77100000     -2.55400000     -9.51000000
H     -4.19900000     -3.40500000     -9.41700000
H     -4.47700000     -1.95700000     -9.75900000
O    -15.13400000     -0.39000000     -5.44600000
H    -14.34000000     -0.08100000     -5.88200000
H    -15.78400000      0.29000000     -5.62100000
O      3.84500000      0.07200000     14.58300000
H      3.19300000     -0.24800000     15.20700000
H      3.88800000     -0.61000000     13.91200000
O     14.27500000      6.07200000     -3.50000000
H     14.81200000      6.16900000     -4.28700000
H     14.40500000      6.89000000     -3.02000000
O     -6.67800000      5.58000000      4.27300000
H     -6.46900000      6.51100000      4.34800000
H     -6.08200000      5.25500000      3.59900000
O      3.40600000     -1.01500000     -6.82700000
H      3.64000000     -1.65000000     -6.15000000
H      4.21100000     -0.89600000     -7.33200000
O      5.55600000     16.47000000      1.29600000
H      6.30000000     16.05500000      0.85900000
H      5.28400000     17.16600000      0.69700000
O     -3.21400000     -9.49600000     -5.39300000
H     -4.16300000     -9.60900000     -5.43900000
H     -3.06100000     -9.10300000     -4.53300000
O     -1.76000000    -11.36400000     -7.40100000
H     -1.09100000    -11.91500000     -6.99300000
H     -2.14500000    -10.87600000     -6.67400000
O      2.63500000    -17.25400000      1.87700000
H      2.16200000    -16.64900000      1.30500000
H      2.49400000    -16.90900000      2.75900000
O      1.75800000     -4.13500000     11.52100000
H      2.21600000     -3.49700000     10.97400000
H      1.30000000     -3.60600000     12.17400000
O     10.45700000     11.09900000     -3.65400000
H     10.82400000     11.75900000     -3.06500000
H     10.29200000     11.57200000     -4.47000000
O      2.71000000     -5.90700000      9.04600000
H      2.45100000     -6.80700000      9.24300000
H      2.17300000     -5.37100000      9.63000000
O    -11.53000000      0.17400000     -4.38500000
H    -11.70800000     -0.74100000     -4.60200000
H    -12.21700000      0.66500000     -4.83700000
O      8.59000000      4.54000000     -8.61400000
H      9.00700000      4.06500000     -7.89500000
H      7.71900000      4.76000000     -8.28300000
O    -12.35400000      2.66200000     10.51200000
H    -12.36100000      2.72300000     11.46700000
H    -12.12800000      1.74900000     10.33100000
O      8.02600000    -11.62400000     -1.56000000
H      8.18800000    -12.52200000     -1.27000000
H      7.20400000    -11.67500000     -2.04800000
O      9.45800000     12.16300000     -5.98400000
H      8.83800000     12.53200000     -5.35400000
H      9.02800000     12.26900000     -6.83300000
O      1.89700000    -13.29400000     12.85400000
H      1.97900000    -12.34100000     12.81900000
H      1.55500000    -13.47200000     13.73000000
O     -5.16300000      8.04300000      5.01500000
H     -4.45500000      8.50400000      5.46500000
H     -5.08400000      8.31700000      4.10100000
O     -8.49400000     12.15900000     -5.42200000
H     -7.80700000     11.49400000     -5.38500000
H     -8.29400000     12.66600000     -6.20800000
O      1.21300000    -12.32500000      4.79700000
H      1.64000000    -11.95700000      4.02300000
H      1.02000000    -11.56500000      5.34700000
O      9.85300000    -12.20400000      2.48900000
H      9.48700000    -12.97500000      2.05600000
H      9.12700000    -11.84900000      3.00200000
O    -17.75100000      1.45500000     -0.28000000
H    -16.90100000      1.70600000     -0.64200000
H    -18.17600000      2.28600000     -0.06900000
O      0.67500000     16.72400000      1.24300000
H     -0.11300000     16.37000000      0.83100000
H      1.30600000     16.00500000      1.21000000
O      3.19900000      2.41500000     15.61500000
H      2.43200000      2.79400000     15.18400000
H      3.59600000      1.85500000     14.94800000
O     17.13500000      2.59200000      6.24100000
H     18.00400000      2.98600000      6.31700000
H     16.56900000      3.31100000      5.96100000
O      8.73600000      0.97600000     13.80200000
H      9.35600000      1.09200000     14.52200000
H      9.25600000      0.58700000     13.09900000
O     -4.00700000     -0.21400000      5.40200000
H     -4.20500000      0.72100000      5.34600000
H     -3.57400000     -0.31700000      6.24900000
O    -16.11100000     -2.32300000      3.34000000
H    -16.27500000     -1.49900000      2.88200000
H    -15.94900000     -2.06400000      4.24800000
O     -9.56600000     -3.26300000    -12.04900000
H     -9.96100000     -2.41500000    -12.25100000
H     -9.53300000     -3.29000000    -11.09300000
O      9.30800000     -4.32800000     -1.91200000
H     10.18000000     -4.02300000     -1.66300000
H      9.28800000     -5.24500000     -1.63800000
O    -14.06600000     -9.05300000      3.84900000
H    -14.06000000     -8.81000000      2.92300000
H    -13.67500000     -9.92700000      3.87000000
O      9.50900000      3.23000000     -6.05200000
H      9.56600000      3.99100000     -5.47500000
H     10.41900000      3.01300000     -6.25300000
O      2.21300000      6.15500000      4.25600000
H      2.58100000      6.00700000      5.12800000
H      2.68100000      5.53900000      3.69200000
O    -13.06000000     -2.10600000      3.69400000
H    -13.83100000     -2.01400000      3.13600000
H    -13.31900000     -2.74300000      4.35900000
O      2.88700000      7.16200000      0.63900000
H      2.24600000      7.83900000      0.85300000
H      3.12600000      7.33800000     -0.27100000
O      1.08400000     -7.19800000     -0.01900000
H      0.65000000     -7.46300000     -0.83000000
H      1.12900000     -6.24300000     -0.07300000
O     10.54500000    -12.04800000     -5.82500000
H      9.59000000    -11.99800000     -5.85500000
H     10.82700000    -11.14600000     -5.67600000
O      5.92000000     13.61700000      3.40200000
H      5.91600000     14.49700000      3.77800000
H      5.10600000     13.56700000      2.90100000
O     -0.61900000     -7.55700000      8.41300000
H     -1.55600000     -7.51700000      8.22400000
H     -0.55700000     -7.39800000      9.35500000
O     13.58600000      0.95500000     -1.41600000
H     13.13600000      1.73500000     -1.74000000
H     13.99800000      1.23800000     -0.60000000
O    -10.99900000     -7.38700000     -3.59800000
H    -11.15600000     -6.57300000     -4.07500000
H    -10.06000000     -7.54700000     -3.69900000
O      3.94000000      6.20100000     14.82200000
H      4.63000000      5.71500000     14.37000000
H      3.53900000      6.73800000     14.13900000
O      2.07600000      9.10600000     15.50100000
H      1.90100000      9.49400000     14.64300000
H      1.48100000      8.35700000     15.55000000
O     -0.11800000      9.58600000     11.73000000
H      0.29900000      9.91300000     12.52700000
H      0.50000000      9.79900000     11.03100000
O      3.20300000    -13.45200000     -0.25400000
H      2.76200000    -12.61400000     -0.39000000
H      4.08200000    -13.32100000     -0.60900000
O     -2.57700000      6.55900000     -9.45500000
H     -2.54000000      5.95500000    -10.19700000
H     -3.32700000      6.26100000     -8.94100000
O    -13.06800000      8.83900000      9.20000000
H    -12.27000000      8.31000000      9.19200000
H    -12.97700000      9.42100000      8.44500000
O      4.85200000      8.26000000      8.36800000
H      5.73500000      8.57100000      8.16800000
H      4.28000000      8.98400000      8.11100000
O      7.97600000      6.53300000      0.69800000
H      8.48700000      6.78100000     -0.07300000
H      7.20900000      7.10500000      0.67100000
O      5.00500000      4.81800000     -2.10900000
H      4.83200000      5.75600000     -2.02300000
H      5.47700000      4.58800000     -1.30900000
O     -2.78400000      9.51100000     14.65800000
H     -3.43200000      8.83000000     14.47800000
H     -2.14100000      9.08600000     15.22500000
O     15.87000000      6.21500000      2.96700000
H     15.78700000      6.98800000      3.52600000
H     16.21000000      6.55300000      2.13900000
O     -1.67900000      2.33800000     15.28700000
H     -2.47800000      2.86500000     15.26800000
H     -1.30100000      2.50600000     16.15000000
O      3.07800000      2.55600000     -1.89200000
H      3.16100000      1.98500000     -2.65500000
H      3.68600000      3.27500000     -2.06300000
O    -13.07300000     -0.06000000     12.94500000
H    -13.80700000      0.52800000     12.76900000
H    -12.89400000     -0.47800000     12.10300000
O    -12.44800000      7.70400000      5.61200000
H    -12.91000000      7.08200000      6.17400000
H    -12.92400000      7.67700000      4.78200000
O    -12.92500000      1.58600000      0.30000000
H    -12.97600000      1.26200000      1.19900000
H    -12.30700000      0.99600000     -0.13300000
O      6.32100000     14.63200000     -8.23900000
H      6.44600000     15.36500000     -7.63700000
H      6.94400000     13.96800000     -7.94200000
O    -10.55700000     12.38800000      5.03400000
H    -10.16400000     13.19400000      4.70000000
H    -10.29900000     12.35900000      5.95500000
O     12.80700000      1.42100000      4.97400000
H     12.13500000      0.94700000      4.48400000
H     13.22700000      1.98300000      4.32300000
O     -1.76500000      2.38300000    -13.91200000
H     -2.21500000      2.97900000    -14.51100000
H     -2.46900000      1.95100000    -13.42900000
O     -3.05100000    -10.48800000      9.43300000
H     -3.66300000    -10.78800000      8.76000000
H     -2.21400000    -10.88300000      9.18900000
O      3.67700000      8.87200000      3.67100000
H      3.45700000      7.94100000      3.64100000
H      4.63300000      8.89400000      3.63200000
O      0.83600000     -0.76700000     11.41200000
H      0.72600000     -0.74800000     12.36300000
H      0.00600000     -0.43800000     11.06800000
O      3.49400000    -12.26200000     -3.95500000
H      3.45800000    -12.57300000     -4.86000000
H      2.67200000    -12.56000000     -3.56600000
O     17.59200000      0.22700000      4.00400000
H     17.50300000      0.85200000      3.28500000
H     17.12100000      0.63200000      4.73300000
O    -10.57800000     -0.47800000     -9.75700000
H    -10.61000000     -0.62100000     -8.81100000
H     -9.83700000     -1.00600000    -10.05400000
O     -9.82700000     11.27400000      1.34800000
H     -8.91500000     11.32900000      1.06200000
H     -9.78100000     10.89500000      2.22500000
O     -2.41900000     12.43900000      6.24000000
H     -1.88100000     11.99200000      5.58600000
H     -2.85500000     13.13900000      5.75400000
O    -11.78500000      8.59300000      1.86900000
H    -11.29100000      9.01600000      2.57100000
H    -12.01800000      9.30700000      1.27600000
O     -8.26500000      3.08000000    -14.90700000
H     -8.87800000      2.74500000    -15.56100000
H     -7.42100000      2.69900000    -15.15200000
O      8.24200000     -1.11300000     -2.71900000
H      8.43800000     -0.35700000     -3.27200000
H      7.31700000     -1.29700000     -2.88400000
O    -17.01200000     -5.07700000      3.37300000
H    -16.47200000     -5.85000000      3.20700000
H    -16.42500000     -4.33700000      3.22100000
O     14.02200000     -1.62800000     -0.79400000
H     13.82300000     -0.78900000     -1.20900000
H     14.07000000     -2.24900000     -1.52100000
O     -3.52000000      8.55100000    -11.92200000
H     -3.98800000      8.75300000    -11.11200000
H     -2.59700000      8.53200000    -11.66700000
O     -2.07900000     -2.93500000      3.74300000
H     -2.29400000     -2.06600000      3.40600000
H     -2.59200000     -3.53500000      3.20200000
O     -5.95600000    -10.96100000      2.58000000
H     -5.08800000    -11.34500000      2.45600000
H     -6.35300000    -11.48800000      3.27300000
O      5.95800000    -15.17500000     -3.71700000
H      5.47800000    -15.97000000     -3.48300000
H      5.53800000    -14.86900000     -4.52100000
O     -1.12600000      2.88700000      9.52100000
H     -0.60300000      3.57000000      9.10300000
H     -1.61500000      3.34400000     10.20500000
O     14.98300000      3.65300000     -6.78800000
H     14.66700000      4.53500000     -6.98500000
H     14.21100000      3.18600000     -6.47000000
O     13.78300000     10.02600000      3.29400000
H     13.04200000      9.69300000      2.78800000
H     14.14900000     10.72400000      2.75100000
O    -15.88200000      2.20900000     -8.48500000
H    -16.16700000      1.85800000     -7.64100000
H    -15.06700000      1.74400000     -8.67500000
O     -7.58700000     -3.67500000     -6.77700000
H     -6.76400000     -3.36100000     -6.40300000
H     -8.25500000     -3.41000000     -6.14500000
O     -4.29200000     15.94300000     -0.21400000
H     -3.53100000     16.49700000     -0.38700000
H     -5.03900000     16.46300000     -0.50900000
O     -1.56100000     -3.04200000     14.48300000
H     -1.65500000     -2.22900000     13.98600000
H     -1.05700000     -2.79300000     15.25700000
O     -0.22200000     -9.27500000      1.34200000
H     -0.98100000     -8.69800000      1.42400000
H      0.46000000     -8.72100000      0.96300000
O     -9.39000000      2.81600000     -7.89700000
H     -8.80800000      2.20600000     -7.44300000
H     -9.54500000      2.40900000     -8.74900000
O     -5.61000000    -12.62300000      4.75000000
H     -5.45100000    -11.86500000      5.31300000
H     -4.76500000    -13.06900000      4.70500000
O     -5.38400000     -7.31100000     10.12100000
H     -5.81800000     -7.60900000      9.32200000
H     -6.00200000     -7.52000000     10.82100000
O     -9.56100000     -0.77100000     -6.71600000
H    -10.15500000     -0.31300000     -6.12100000
H     -9.33900000     -1.58000000     -6.25600000
O     11.79800000     -9.67500000     -5.19100000
H     12.26500000    -10.13800000     -4.49500000
H     12.46000000     -9.52400000     -5.86500000
O      3.25400000     14.65100000      9.20700000
H      3.92500000     14.90100000      8.57100000
H      2.70500000     14.02100000      8.74000000
O    -16.95500000     -1.98500000     -6.26800000
H    -16.26600000     -1.40600000     -5.94200000
H    -16.75600000     -2.83700000     -5.88000000
O      3.53600000     -3.35200000     -2.78900000
H      2.70700000     -3.72000000     -3.09500000
H      3.80700000     -3.93300000     -2.07700000
O     10.46200000     -5.01800000      5.11800000
H     10.33600000     -4.07300000      5.02500000
H      9.65100000     -5.40100000      4.78400000
O      1.58500000     -6.58000000    -11.07500000
H      2.17200000     -7.31100000    -10.88700000
H      0.97500000     -6.92400000    -11.72800000
O      3.66700000    -13.27900000     10.60700000
H      4.56200000    -13.29900000     10.94700000
H      3.12300000    -13.11300000     11.37700000
O      0.51600000     -6.75100000      3.18000000
H      1.37300000     -6.33500000      3.27400000
H      0.05800000     -6.21500000      2.53300000
O      6.36700000     -5.27000000     -8.28800000
H      6.04300000     -4.39200000     -8.49200000
H      7.24400000     -5.12400000     -7.93200000
O     -6.67700000      4.66500000     11.36500000
H     -6.13300000      3.87900000     11.41700000
H     -6.05800000      5.37400000     11.19200000
O     -4.93500000     -2.50800000      1.49900000
H     -4.86400000     -3.10200000      0.75200000
H     -5.31200000     -3.04500000      2.19600000
O     -2.28200000     -9.44000000     -2.39900000
H     -3.07100000     -9.03900000     -2.03500000
H     -1.66700000     -8.71300000     -2.49900000
O      1.74900000     -3.49500000     14.30500000
H      2.47100000     -2.98700000     13.93300000
H      2.14400000     -3.97200000     15.03500000
O      4.87300000     -9.63100000     -6.29700000
H      4.65700000     -8.92900000     -6.91200000
H      4.21600000     -9.55300000     -5.60500000
O     -8.29100000     -4.74000000     12.83600000
H     -8.66100000     -3.85700000     12.82600000
H     -7.74200000     -4.76200000     13.62000000
O     -4.74500000      4.39600000      8.24000000
H     -3.84600000      4.71500000      8.16000000
H     -4.83700000      4.16800000      9.16500000
O    -10.47600000     -2.54500000     13.20900000
H    -10.72200000     -2.58500000     14.13300000
H    -10.99600000     -3.23100000     12.79200000
O     12.24200000     -5.47400000     11.68300000
H     11.78700000     -4.76100000     11.23500000
H     13.16900000     -5.31700000     11.50300000
O     -3.34500000      4.42000000    -15.20800000
H     -3.39400000      5.27000000    -14.77100000
H     -4.07700000      4.42400000    -15.82400000
O    -12.19500000     -8.99300000      1.60400000
H    -11.26400000     -8.81000000      1.47600000
H    -12.50300000     -9.27800000      0.74300000
O     -7.11200000    -10.57300000     12.86300000
H     -7.90600000    -10.30200000     12.40300000
H     -6.40000000    -10.35100000     12.26300000
O     -5.74500000      7.48200000    -13.32200000
H     -5.68400000      8.32500000    -13.77200000
H     -5.21700000      7.59200000    -12.53200000
O      4.20400000    -11.05700000      0.10900000
H      4.97900000    -11.35300000     -0.36800000
H      4.26300000    -10.10200000      0.09300000
O      7.96600000      0.66600000      4.01400000
H      7.11600000      0.78400000      3.59000000
H      7.83700000      0.99300000      4.90400000
O     -4.47900000    -13.03100000     -7.50400000
H     -3.97300000    -13.24600000     -8.28800000
H     -3.98900000    -13.43000000     -6.78500000
O     -6.15300000     -6.39700000    -13.83300000
H     -6.43900000     -6.94800000    -13.10400000
H     -6.15300000     -5.50900000    -13.47600000
O      2.17500000    -16.56000000      4.52600000
H      1.70800000    -15.74300000      4.69800000
H      3.05500000    -16.41000000      4.87100000
O     -1.38700000    -12.50800000     -3.02200000
H     -2.02000000    -11.79400000     -2.94000000
H     -0.98300000    -12.37100000     -3.87900000
O     13.31800000      3.94800000     -2.41600000
H     13.76200000      4.69500000     -2.81600000
H     12.49600000      3.86900000     -2.90000000
O    -15.34000000     -1.34100000     -0.51900000
H    -14.48900000     -1.17000000     -0.92300000
H    -15.39800000     -0.70700000      0.19600000
O    -12.66300000      0.52300000      2.91600000
H    -11.86200000      0.87400000      3.30500000
H    -12.64600000     -0.40900000      3.13300000
O      8.56500000     -6.74800000     -5.00000000
H      9.25100000     -6.96200000     -4.36700000
H      8.12700000     -7.58200000     -5.16900000
O    -11.70800000      4.68900000     -2.01500000
H    -11.85900000      4.60700000     -1.07400000
H    -10.97900000      5.30500000     -2.08900000
O    -15.87300000      4.43100000     -1.82100000
H    -15.24000000      5.14700000     -1.76100000
H    -16.72500000      4.86700000     -1.84100000
O     -8.92200000    -12.21100000     -4.03000000
H     -9.81500000    -12.55000000     -3.96600000
H     -8.37200000    -12.99300000     -4.07200000
O      9.84200000    -12.41000000      5.96700000
H     10.24300000    -12.24200000      6.82000000
H      8.90500000    -12.28600000      6.11500000
O      8.54600000      1.01900000     -4.80800000
H      7.62600000      0.91600000     -5.05200000
H      8.84600000      1.77200000     -5.31700000
O     -5.37400000     13.51300000      8.22100000
H     -5.46400000     14.41700000      7.92000000
H     -5.37700000     13.57700000      9.17600000
O     -7.88700000    -10.29300000     -5.63000000
H     -8.50400000    -10.74100000     -5.05200000
H     -7.05200000    -10.32800000     -5.16200000
O     17.97800000      2.59600000      1.60700000
H     17.84300000      2.41900000      0.67600000
H     17.21200000      3.10800000      1.86600000
O     -4.18700000      6.87600000      0.12900000
H     -4.03800000      5.93200000      0.18600000
H     -3.50700000      7.26000000      0.68200000
O    -13.78200000     -8.07100000     -1.42000000
H    -12.94300000     -8.51700000     -1.53800000
H    -13.54900000     -7.15000000     -1.30600000
O     11.53000000     13.13800000      1.36100000
H     11.26200000     13.23000000      2.27500000
H     12.34700000     12.64200000      1.40000000
O     -9.71400000      2.80200000      0.37300000
H     -9.08600000      2.40700000      0.97800000
H    -10.06600000      2.06300000     -0.12300000
O    -11.62000000     -5.53800000    -11.68600000
H    -12.28000000     -5.20000000    -11.08100000
H    -11.13800000     -4.76200000    -11.97200000
O     -8.10500000      7.70900000     11.04500000
H     -7.40100000      7.34300000     10.50800000
H     -8.90700000      7.36000000     10.65800000
O      8.68300000      2.70900000    -12.02400000
H      8.18500000      3.10900000    -12.73700000
H      8.45400000      1.78000000    -12.06400000
O      6.67500000      4.06500000      4.09200000
H      5.84600000      4.09400000      3.61400000
H      6.52200000      3.44000000      4.80000000
O      0.99200000      1.61700000     13.45600000
H      0.05100000      1.72500000     13.32100000
H      1.10900000      0.67600000     13.58700000
O     11.18300000     10.82400000      7.80600000
H     11.43800000     11.01500000      8.70800000
H     11.38900000      9.89600000      7.68900000
O      3.33100000     -0.86900000    -10.12400000
H      3.00600000     -0.80900000    -11.02200000
H      2.69400000     -1.42500000     -9.67500000
O     -4.73800000      8.88400000     -7.40500000
H     -4.56800000      7.94800000     -7.29500000
H     -5.05800000      8.96500000     -8.30400000
O     -6.16700000      4.01100000     -7.09600000
H     -6.69800000      3.24700000     -7.32100000
H     -6.51700000      4.30600000     -6.25500000
O      9.00800000      2.13800000      8.18300000
H      8.68500000      1.25300000      8.01800000
H      9.52700000      2.35300000      7.40900000
O     -2.53300000      1.69700000      7.25000000
H     -2.27000000      2.03500000      8.10600000
H     -1.97100000      2.15800000      6.62800000
O      1.19100000    -12.95300000     -2.61600000
H      1.23200000    -13.83700000     -2.25100000
H      0.30600000    -12.88200000     -2.97300000
O     12.92700000     -1.60600000     -3.89000000
H     13.03300000     -2.43500000     -3.42400000
H     12.14600000     -1.21200000     -3.50100000
O      4.52600000     -5.26700000     -0.81800000
H      4.74300000     -6.11000000     -1.21500000
H      5.37400000     -4.88600000     -0.58900000
O    -11.78000000      4.38900000     -7.87900000
H    -11.71700000      4.93300000     -7.09400000
H    -10.97700000      3.86900000     -7.87500000
O     15.11600000      2.98700000      8.27800000
H     15.40700000      2.07500000      8.25100000
H     15.79900000      3.46900000      7.81100000
O      1.38700000      9.31100000      5.35000000
H      1.97800000      9.40900000      4.60300000
H      1.95800000      9.35900000      6.11600000
O     -1.83200000      9.76700000     -8.61200000
H     -2.70100000      9.44000000     -8.84700000
H     -1.34400000      8.98600000     -8.35300000
O      8.69300000     -7.13000000     -1.25800000
H      9.29500000     -7.84500000     -1.46000000
H      8.34600000     -7.34600000     -0.39300000
O      2.50900000     -8.02900000     15.24500000
H      2.55200000     -7.14400000     14.88300000
H      3.17000000     -8.03700000     15.93800000
O     15.57800000      8.34900000      4.51700000
H     16.42100000      8.80200000      4.53000000
H     14.97000000      8.98500000      4.14100000
O      2.25500000      4.53900000    -17.19000000
H      2.54700000      4.60100000    -16.28100000
H      1.30200000      4.61900000    -17.14100000
O     -6.43500000     14.28900000     -1.52900000
H     -6.38100000     13.33400000     -1.56700000
H     -5.54100000     14.57200000     -1.33900000
O    -13.89300000    -11.56700000      1.86400000
H    -14.83000000    -11.76500000      1.87600000
H    -13.61400000    -11.78800000      0.97500000
O    -11.28100000      4.89500000      6.68800000
H    -11.14000000      4.79400000      7.63000000
H    -10.46800000      4.58700000      6.28900000
O     -0.66000000     10.66000000    -10.78700000
H     -0.41000000      9.89700000    -11.30800000
H     -1.12000000     10.29300000    -10.03200000
O     12.56800000      0.28200000      7.52500000
H     12.78300000      0.64600000      6.66600000
H     11.97000000     -0.44200000      7.33600000
O     -6.85900000     -1.16700000    -12.74100000
H     -7.27100000     -0.31100000    -12.86500000
H     -6.19300000     -1.21400000    -13.42700000
O      6.20800000     -3.95100000     12.87800000
H      6.87600000     -3.46200000     13.35900000
H      6.25300000     -4.83600000     13.23800000
O      7.89000000     -2.22600000     14.15200000
H      7.84500000     -1.44300000     13.60400000
H      8.75300000     -2.18100000     14.56300000
O    -13.10300000      1.91500000     -5.94400000
H    -13.47700000      2.46600000     -5.25600000
H    -13.27900000      2.39200000     -6.75500000
O     12.55000000      6.74800000     -8.72600000
H     11.76400000      6.37300000     -8.33100000
H     12.65300000      7.59700000     -8.29600000
O    -14.12900000     -6.59800000      5.34700000
H    -14.08400000     -7.47200000      4.95800000
H    -14.56200000     -6.73300000      6.19000000
O      3.41300000     -8.42100000    -10.42200000
H      3.75400000     -8.27600000     -9.53900000
H      4.18200000     -8.35500000    -10.98900000
O     -1.36800000     -3.68800000     -7.85300000
H     -0.77300000     -4.22700000     -8.37400000
H     -1.97600000     -3.31700000     -8.49100000
O      6.90100000      4.43500000     -4.56900000
H      6.61000000      4.49000000     -3.65900000
H      7.67000000      5.00400000     -4.60900000
O     -1.01000000      4.62800000    -17.70200000
H     -1.65700000      4.20200000    -17.14000000
H     -1.23000000      4.33300000    -18.58600000
O     12.44700000      4.81300000     11.96000000
H     12.58500000      3.90200000     12.21800000
H     13.32900000      5.17800000     11.88800000
O      4.05200000      2.59500000    -17.80500000
H      3.55900000      3.36800000    -17.53000000
H      4.23600000      2.12600000    -16.99200000
O     -1.17100000     12.79000000      1.64500000
H     -2.06300000     13.11300000      1.52100000
H     -0.99200000     12.27400000      0.85900000
O     -5.78700000     -0.27500000     13.88700000
H     -5.97200000     -1.20800000     13.99400000
H     -5.02300000     -0.11700000     14.44200000
O     -1.99200000      6.18800000      7.60900000
H     -1.16100000      6.01600000      8.05300000
H     -1.75500000      6.28600000      6.68700000
O    -13.08400000     -7.09500000     -7.52800000
H    -12.71700000     -7.97800000     -7.57300000
H    -13.97100000     -7.22100000     -7.19000000
O    -12.39800000     -9.49400000     -8.11500000
H    -12.31800000     -9.21700000     -9.02800000
H    -12.84100000    -10.34100000     -8.15900000
O     -8.11000000     -7.93200000     -3.97200000
H     -8.04000000     -8.40600000     -4.80000000
H     -8.00700000     -8.60600000     -3.30000000
O      9.35900000     -5.59200000      8.04300000
H     10.26000000     -5.85400000      7.85000000
H      9.41800000     -4.65700000      8.24000000
O      0.47100000      6.84700000     -4.73700000
H      1.15100000      6.33700000     -5.17900000
H      0.09100000      6.24000000     -4.10200000
O      8.54100000      0.13000000    -13.02000000
H      9.43500000      0.20300000    -13.35500000
H      8.48100000     -0.76700000    -12.69100000
O      0.85300000     12.98500000    -11.13700000
H      1.14600000     12.86600000    -12.04100000
H      0.38500000     12.17700000    -10.92800000
O     11.49000000     -7.11300000      3.19300000
H     11.20900000     -6.69200000      4.00600000
H     11.93500000     -7.91100000      3.47900000
O      1.46300000    -15.58300000     -0.35000000
H      1.23300000    -15.10400000      0.44600000
H      2.26800000    -15.16600000     -0.65700000
O      7.87500000      8.93700000     10.67400000
H      7.07100000      8.61800000     11.08300000
H      8.42600000      9.21000000     11.40800000
O    -15.49300000      6.11900000      7.34700000
H    -16.04800000      5.43900000      7.72900000
H    -14.90400000      5.64500000      6.76000000
O    -15.53400000     -5.76900000     -1.80000000
H    -15.96200000     -6.10300000     -1.01200000
H    -16.18800000     -5.87600000     -2.49100000
O     -1.11700000     10.64600000     -0.46600000
H     -1.51600000     10.10000000     -1.14400000
H     -0.65600000     11.33100000     -0.95100000
O     -1.82600000      8.32700000     -4.99800000
H     -1.90000000      8.54900000     -5.92600000
H     -1.28000000      7.54100000     -4.98300000
O     -6.37600000      9.53100000     12.57100000
H     -5.46300000      9.55700000     12.28400000
H     -6.83100000      9.05300000     11.87800000
O     13.98400000      7.70700000      6.41700000
H     14.41000000      8.13000000      7.16300000
H     14.57900000      7.86100000      5.68300000
O     -0.40900000      7.58800000     -7.93600000
H     -0.88500000      7.02600000     -8.54600000
H      0.00100000      6.98000000     -7.32000000
O      6.75500000     -6.18100000    -15.05600000
H      7.43700000     -6.07500000    -14.39300000
H      5.94000000     -5.98400000    -14.59400000
O     -5.84300000     17.50000000      2.07200000
H     -5.72200000     18.44000000      1.94000000
H     -4.99700000     17.11500000      1.84400000
O     -3.45600000    -15.98500000      7.61800000
H     -3.36400000    -15.03300000      7.62100000
H     -2.73700000    -16.29300000      7.06600000
O      0.49200000      5.00800000      8.22800000
H      1.14400000      4.41000000      7.86200000
H      0.98000000      5.81100000      8.41300000
O      9.55600000    -10.43100000     11.25400000
H      9.76900000     -9.65200000     10.73900000
H     10.18300000    -11.09100000     10.95900000
O      2.41200000      5.73600000     -7.50700000
H      3.20500000      5.80800000     -6.97600000
H      2.35600000      6.57300000     -7.96800000
O     -4.21200000      2.31000000     -5.27200000
H     -4.89000000      2.80800000     -5.72800000
H     -3.58700000      2.97300000     -4.97600000
O      9.98700000     13.72300000      3.92400000
H      9.73400000     13.58400000      4.83600000
H      9.98500000     12.84700000      3.53800000
O      3.93400000     -5.42100000     15.13400000
H      4.03800000     -5.71800000     14.23100000
H      4.79700000     -5.54900000     15.53000000
O    -11.65200000     10.41100000      7.34000000
H    -10.96500000     11.06900000      7.44000000
H    -11.18200000      9.57900000      7.29600000
O     11.01400000    -11.41500000     -9.21900000
H     10.61300000    -10.79400000     -8.61000000
H     11.46600000    -12.04400000     -8.65600000
O     12.46100000      1.11400000     -7.51000000
H     12.78900000      1.04100000     -8.40600000
H     12.52900000      0.22700000     -7.15800000
O     -6.39400000      1.25100000     -0.62100000
H     -6.46900000      2.20300000     -0.56000000
H     -6.09700000      0.97800000      0.24700000
O      5.52200000     -2.87500000     -9.51400000
H      4.87000000     -2.18900000     -9.65900000
H      6.36400000     -2.43100000     -9.62100000
O     -4.54700000      9.32700000     -1.33800000
H     -4.57300000      8.38300000     -1.18400000
H     -3.65200000      9.49800000     -1.63100000
O     10.66000000      3.75600000    -10.35200000
H     10.15700000      4.52500000    -10.08300000
H     10.03400000      3.21700000    -10.83600000
O     10.55700000     -7.83700000     -3.72100000
H     10.36100000     -8.27800000     -2.89400000
H     10.65900000     -8.54700000     -4.35400000
O     12.76000000     -9.12300000      8.43500000
H     13.09900000     -9.06100000      7.54200000
H     11.92000000     -8.66400000      8.40500000
O     -2.43300000     13.81000000      8.78100000
H     -3.30800000     13.86000000      9.16600000
H     -2.58400000     13.53800000      7.87600000
O      6.16800000     -4.65900000      8.04800000
H      6.65300000     -4.63500000      8.87300000
H      6.02900000     -5.59100000      7.87900000
O      4.64500000      2.63400000      0.44100000
H      5.43800000      3.01500000      0.06400000
H      4.13500000      2.34300000     -0.31500000
O      2.94100000      7.97400000     12.83500000
H      3.01700000      8.51800000     12.05200000
H      3.28600000      8.52100000     13.54100000
O     -1.59500000      6.60000000      2.28300000
H     -0.92300000      7.02800000      1.75300000
H     -1.41000000      6.88200000      3.17800000
O     -5.48300000     -1.36400000     -5.98100000
H     -5.69300000     -1.83300000     -5.17300000
H     -5.76700000     -0.46500000     -5.81600000
O     -1.12100000      5.63300000    -12.09500000
H     -1.62900000      4.91900000    -11.71000000
H     -1.25200000      5.53800000    -13.03900000
O      1.30300000     -2.28000000     -8.28100000
H      1.28600000     -3.10900000     -7.80300000
H      1.88900000     -1.72200000     -7.77100000
O     -1.48300000     12.50400000     -7.67500000
H     -1.77900000     13.02200000     -8.42300000
H     -1.65100000     11.59700000     -7.93000000
O     -4.65500000     -0.04100000    -10.71600000
H     -4.54800000      0.67100000    -10.08500000
H     -3.78600000     -0.43700000    -10.78100000
O      5.45200000    -12.74300000     -2.15000000
H      5.53300000    -13.64500000     -2.45800000
H      4.82100000    -12.34100000     -2.74700000
O     -0.88000000      3.92700000      0.30200000
H     -0.34700000      4.61700000      0.69700000
H     -0.31100000      3.15800000      0.29800000
O     17.78100000      3.42000000     -3.69300000
H     18.28800000      2.64000000     -3.46600000
H     17.11900000      3.10400000     -4.30800000
O      5.16100000     12.75100000     -5.58500000
H      5.81700000     12.07500000     -5.41300000
H      5.44700000     13.50100000     -5.06300000
O     -4.32100000      8.38600000      8.29600000
H     -3.54500000      8.15000000      7.78800000
H     -4.58700000      9.23700000      7.94700000
O      3.50700000      7.39600000     -2.11700000
H      3.34900000      8.29200000     -1.82100000
H      3.79600000      7.49000000     -3.02400000
O      3.85700000     10.29000000      6.94400000
H      4.43400000     10.64200000      6.26600000
H      3.18500000     10.96200000      7.06000000
O     -7.56200000    -14.57600000     -3.88300000
H     -7.46000000    -14.71200000     -2.94100000
H     -6.70400000    -14.78800000     -4.25000000
O    -13.33700000     -4.08000000      5.97300000
H    -13.13600000     -4.83200000      5.41700000
H    -12.73700000     -4.16200000      6.71400000
O     -1.99000000     -0.89100000     12.25800000
H     -1.90700000     -1.64900000     11.67900000
H     -2.32500000     -0.19400000     11.69400000
O     -1.17600000     -7.30900000    -15.94300000
H     -0.57300000     -7.59300000    -16.62900000
H     -1.19000000     -6.35500000    -16.01600000
O      2.38300000     12.57900000     11.44500000
H      2.71600000     11.78900000     11.01800000
H      1.64700000     12.85500000     10.89900000
O     -1.65300000     -8.14200000      4.38500000
H     -2.30600000     -7.46400000      4.56100000
H     -0.91300000     -7.66800000      4.00600000
O      6.02700000     -1.94700000     16.45500000
H      6.63300000     -1.38800000     16.94200000
H      6.34400000     -1.91600000     15.55300000
O     -7.15700000      8.65200000      6.84600000
H     -7.30600000      7.97800000      7.50900000
H     -6.30800000      8.42900000      6.46400000
O     -8.83200000     -3.98000000    -14.49700000
H     -9.08600000     -3.90600000    -13.57700000
H     -7.87500000     -3.93800000    -14.48500000
O      0.30100000     11.93100000     -2.69000000
H      0.03100000     11.10800000     -3.09900000
H      0.47200000     12.51900000     -3.42600000
O     13.16800000     -3.09000000      6.10900000
H     14.00000000     -2.95400000      6.56100000
H     13.26100000     -3.94300000      5.68500000
O     -2.35100000      4.90700000     -6.20600000
H     -1.89500000      4.97300000     -7.04500000
H     -1.88200000      4.22000000     -5.73200000
O    -10.10800000    -13.02600000      1.98100000
H    -10.07400000    -13.75300000      1.36000000
H     -9.23600000    -13.00600000      2.37500000
O      6.71300000     16.20000000      3.79800000
H      7.36400000     16.86900000      4.00900000
H      6.44500000     16.40100000      2.90100000
O     15.20500000     -1.48300000     -5.87900000
H     14.89100000     -1.72600000     -6.75000000
H     14.43500000     -1.12400000     -5.43900000
O      9.36400000    -14.34000000      0.13000000
H     10.25700000    -14.48500000     -0.18300000
H      8.92000000    -15.17500000     -0.01700000
O     -1.30100000    -14.52800000     -7.03800000
H     -2.09400000    -15.06400000     -7.05200000
H     -0.80700000    -14.81200000     -7.80800000
O     -4.47400000     -6.43400000      2.54200000
H     -5.01400000     -5.64500000      2.51700000
H     -4.31600000     -6.58700000      3.47400000
O     -4.56200000     15.11700000     -3.60500000
H     -5.44200000     15.21900000     -3.24200000
H     -4.69900000     15.04200000     -4.54900000
O      7.43900000     -4.76800000     16.24500000
H      7.68200000     -3.99800000     15.73100000
H      7.11500000     -4.41100000     17.07200000
O      5.22200000     -1.98700000     -1.28800000
H      5.86300000     -2.69300000     -1.36200000
H      4.53300000     -2.22200000     -1.91000000
O     -8.96100000     -5.48500000      8.67500000
H     -8.95000000     -6.42800000      8.50700000
H     -9.06300000     -5.41200000      9.62400000
O    -10.28600000      7.37700000      9.13100000
H    -10.59500000      6.48300000      8.98000000
H     -9.92000000      7.65000000      8.29000000
O    -14.23600000    -10.79800000     -5.84400000
H    -14.25500000    -11.11200000     -4.94000000
H    -13.56200000    -10.11900000     -5.84900000
O      4.54100000     -7.49400000     -7.75900000
H      4.36000000     -7.00500000     -6.95700000
H      5.13100000     -6.92800000     -8.25700000
O    -16.17200000      5.76200000     -4.37200000
H    -16.85900000      6.42300000     -4.28000000
H    -15.38700000      6.26100000     -4.59500000
O    -15.46000000     -1.94500000     -3.11600000
H    -15.74200000     -1.39300000     -2.38600000
H    -15.30400000     -1.33100000     -3.83400000
O    -11.24200000      9.66900000     -5.84300000
H    -11.14900000      9.77100000     -4.89600000
H    -10.35500000      9.78700000     -6.18500000
O      0.72400000     -6.26200000     -4.39000000
H      0.87000000     -5.32000000     -4.30600000
H     -0.04400000     -6.33600000     -4.95600000
O     11.74500000      6.65800000    -11.76800000
H     11.74200000      5.72100000    -11.96100000
H     12.22000000      6.73000000    -10.94000000
O     10.19000000     -0.51000000     11.90100000
H     10.56800000      0.02900000     11.20700000
H      9.37700000     -0.85000000     11.52500000
O    -10.86300000     -6.76600000     -9.30500000
H    -11.16700000     -6.70000000    -10.21000000
H    -11.65600000     -6.66800000     -8.77800000
O     -0.17300000     15.08400000     -1.16900000
H      0.38000000     14.30500000     -1.11500000
H     -0.77200000     14.90300000     -1.89300000
O      7.63700000    -12.73800000     -4.82900000
H      7.46900000    -13.57700000     -4.40100000
H      7.73700000    -12.95600000     -5.75500000
O     -6.46300000     -8.49800000      1.72300000
H     -6.08900000     -9.33300000      2.00300000
H     -5.80000000     -7.84800000      1.95700000
O      3.66700000     -1.41900000     10.12800000
H      2.74500000     -1.61400000      9.95900000
H      3.82700000     -0.59800000      9.66200000
O      9.95100000      5.45200000     10.30100000
H     10.57900000      4.96100000     10.83000000
H     10.47900000      5.84600000      9.60700000
O      7.90700000     12.31500000     -8.42500000
H      8.41700000     12.25300000     -9.23300000
H      7.29700000     11.57900000     -8.47000000
O      7.63000000    -11.26200000      3.64300000
H      7.63600000    -10.31600000      3.49300000
H      6.70600000    -11.47700000      3.77600000
O     -8.26500000     14.29900000      7.05900000
H     -7.39000000     14.67600000      7.14900000
H     -8.48800000     14.42600000      6.13700000
O      4.15300000    -15.52400000      6.29300000
H      3.41100000    -14.96000000      6.51100000
H      4.75400000    -14.95400000      5.81400000
