# Supplementary material for: Integrated Multiscale Multilevel Approach to Open Shell Molecular Systems
Source: J Chem Theory Comput. 2023 Feb 13;19(5):1446–56. doi: 10.1021/acs.jctc.2c00805 (PMC10018740; doi:10.1021/acs.jctc.2c00805)
Supplement: Supplementary file 2 — ct2c00805_si_002.zip [file ct2c00805_si_002.zip › structures/PROXYL/frame22.xyz]

2558

C      1.51600000      0.40700000      1.20000000
H      2.24600000     -0.09800000      1.83300000
H      1.20900000      1.33700000      1.67600000
C      0.25900000     -0.49600000      1.01200000
C      0.73000000     -1.95700000      1.03900000
H      1.18000000     -2.32300000      1.96200000
H      1.47500000     -2.12900000      0.26300000
H     -0.15100000     -2.58400000      0.90400000
C     -0.91600000     -0.32100000      2.07100000
H     -1.15600000      0.72100000      2.28200000
H     -1.82900000     -0.83600000      1.77200000
H     -0.53900000     -0.70800000      3.01700000
N     -0.12800000     -0.19200000     -0.36200000
O     -1.36200000     -0.36300000     -0.63600000
C      0.69400000      0.83800000     -1.06600000
C      1.00100000      0.41900000     -2.48700000
H      0.11400000      0.71300000     -3.04800000
H      1.85700000      1.01700000     -2.80100000
H      1.17700000     -0.64800000     -2.62300000
C     -0.07400000      2.17400000     -0.87600000
H     -0.31700000      2.41500000      0.15800000
H     -1.00400000      2.16200000     -1.44300000
H      0.55700000      2.99700000     -1.21400000
C      1.98200000      0.75700000     -0.28200000
H      2.57300000     -0.10200000     -0.60100000
H      2.58100000      1.66700000     -0.32300000
O      1.78000000     -8.09500000     -5.17900000
H      1.71300000     -8.47600000     -6.05500000
H      2.61500000     -7.62700000     -5.18500000
O      1.43200000    -10.41900000     -3.49900000
H      1.03700000    -11.03100000     -4.12100000
H      1.40500000     -9.57300000     -3.94500000
O     10.18000000    -10.39300000      0.05600000
H      9.67900000    -10.41100000     -0.75900000
H     10.42000000     -9.47300000      0.16900000
O     -2.93100000     16.10400000      8.12200000
H     -2.01500000     16.37900000      8.16700000
H     -2.90400000     15.25200000      7.68800000
O     -7.10200000     10.30600000     -0.16000000
H     -6.60600000      9.74300000     -0.75400000
H     -7.69700000      9.70900000      0.29500000
O     10.02900000     -5.41100000     11.69800000
H     10.00000000     -6.20900000     11.16900000
H     10.52300000     -5.65900000     12.47900000
O      8.72700000      8.77400000      5.98200000
H      8.98800000      8.42200000      6.83400000
H      7.88900000      8.35200000      5.79600000
O     -9.39500000     -3.78000000      0.04000000
H    -10.25900000     -4.16900000     -0.10000000
H     -8.79100000     -4.52300000      0.01200000
O     -4.64500000     -7.87200000     -2.54100000
H     -4.21800000     -7.28300000     -1.91900000
H     -4.51900000     -7.45400000     -3.39300000
O    -15.01600000      5.00700000      1.31700000
H    -15.92700000      5.03700000      1.02500000
H    -15.06700000      4.74000000      2.23500000
O      7.50800000     -8.25400000     14.57300000
H      8.25600000     -7.68100000     14.40400000
H      7.20700000     -8.51800000     13.70300000
O      0.04200000    -15.29600000      7.55400000
H      0.45300000    -14.49600000      7.22700000
H      0.60200000    -16.00200000      7.23100000
O      9.15200000     -9.69500000      5.04500000
H      8.99800000     -9.95300000      4.13600000
H      9.72500000     -8.93100000      4.98300000
O    -16.30400000     -4.32600000      4.86500000
H    -16.62100000     -3.42900000      4.76000000
H    -16.49000000     -4.74600000      4.02500000
O     -0.42800000     15.19900000     -0.03200000
H     -0.92900000     14.45900000     -0.37500000
H     -0.54500000     15.89100000     -0.68400000
O     -0.10100000      1.21900000     -8.64300000
H      0.29500000      0.71700000     -9.35500000
H     -0.96400000      1.46600000     -8.97600000
O      4.52400000    -15.40500000      1.80800000
H      5.39600000    -15.25100000      2.17300000
H      3.93000000    -14.95700000      2.40900000
O      7.96700000      3.94400000     -0.77800000
H      8.03700000      4.32000000      0.10000000
H      8.60700000      3.23200000     -0.78400000
O      4.06300000      2.63100000      2.46500000
H      4.40400000      3.52500000      2.47800000
H      3.83700000      2.47400000      1.54800000
O      8.29100000    -12.52400000     -2.84600000
H      8.51400000    -11.59800000     -2.94300000
H      8.37300000    -12.69300000     -1.90700000
O     -0.32400000    -14.99100000     10.29100000
H     -0.41700000    -14.89400000      9.34400000
H      0.61300000    -15.13500000     10.42600000
O      8.41300000     10.29900000     -2.26900000
H      9.31800000     10.60100000     -2.19500000
H      8.09500000     10.69100000     -3.08200000
O      5.06900000     10.61700000     13.96500000
H      4.75500000     11.14300000     13.23000000
H      5.21300000      9.74700000     13.59300000
O      1.47300000     10.32900000     -9.03100000
H      1.18100000     10.92900000     -8.34500000
H      2.27200000      9.93500000     -8.68100000
O      3.17900000      4.20800000     -0.58800000
H      3.03300000      4.50000000     -1.48800000
H      4.05900000      3.83000000     -0.59900000
O     -9.74000000     10.86700000     -1.93400000
H    -10.21900000     11.50500000     -1.40500000
H     -9.84200000     10.04100000     -1.46200000
O     -2.83100000     -6.25200000      9.84000000
H     -3.66300000     -5.91800000      9.50300000
H     -2.68200000     -7.06100000      9.35200000
O     -8.36400000     -6.22800000      0.62000000
H     -7.64000000     -6.65000000      0.15800000
H     -8.56500000     -6.82100000      1.34300000
O    -12.25400000     10.69900000      0.83200000
H    -13.02600000     10.24200000      0.49800000
H    -12.09400000     11.39700000      0.19700000
O     13.54300000      0.61800000     -6.09300000
H     12.78800000      1.15300000     -5.84800000
H     13.49100000      0.55300000     -7.04700000
O      1.25100000     -0.06300000    -17.16700000
H      2.18100000      0.14700000    -17.08000000
H      1.21500000     -0.69900000    -17.88100000
O      8.31900000     11.40600000     10.60900000
H      8.19400000     10.46700000     10.74800000
H      7.98800000     11.81300000     11.40900000
O    -14.99300000     -1.92200000     -7.90700000
H    -14.78200000     -2.48200000     -7.16000000
H    -15.37600000     -1.13600000     -7.51600000
O      9.32100000     -2.10400000      1.19700000
H     10.17100000     -2.12200000      1.63600000
H      8.77700000     -2.70600000      1.70400000
O     11.27000000     10.70100000     -7.84400000
H     10.83200000     11.18700000     -8.54300000
H     10.55700000     10.39000000     -7.28600000
O      9.74800000      4.33700000     11.29300000
H      9.61700000      3.83600000     12.09800000
H      9.75400000      3.67800000     10.59900000
O      5.71700000     -6.83800000     -0.20800000
H      5.91700000     -5.97000000      0.14300000
H      4.77400000     -6.82000000     -0.37100000
O     -6.53700000      2.84000000      5.26000000
H     -6.43400000      3.77600000      5.43100000
H     -7.38000000      2.77000000      4.81100000
O     -6.45400000    -15.28200000      2.51500000
H     -7.03600000    -14.60700000      2.86600000
H     -6.72100000    -15.37700000      1.60100000
O      0.20500000    -10.27700000    -12.59300000
H      0.18100000     -9.45800000    -12.09800000
H     -0.22100000    -10.91600000    -12.02100000
O     -8.38000000     -7.87100000     -9.05000000
H     -7.67800000     -7.81800000     -9.69900000
H     -8.12700000     -7.24500000     -8.37100000
O    -14.63800000      5.28700000      9.97500000
H    -14.07200000      5.70000000      9.32200000
H    -14.60500000      4.35400000      9.76500000
O    -10.66700000      8.46700000      7.24800000
H    -11.06900000      7.68400000      7.62600000
H     -9.82600000      8.16300000      6.90500000
O     -0.46000000     10.77100000    -10.87600000
H     -0.86600000     11.52100000    -10.44000000
H      0.21100000     10.47200000    -10.26200000
O     -6.27400000     15.15700000     -5.80500000
H     -7.15700000     15.49900000     -5.94900000
H     -6.01500000     15.51500000     -4.95600000
O      4.64200000     -2.62200000     -0.29100000
H      5.47700000     -3.04000000     -0.50200000
H      3.98300000     -3.28400000     -0.50200000
O     -6.86400000     -9.89800000      4.76400000
H     -7.07500000    -10.40100000      5.55000000
H     -6.37900000     -9.13900000      5.08700000
O      9.58600000      2.78700000     13.64000000
H     10.38500000      2.92900000     14.14800000
H      8.92400000      3.32100000     14.08100000
O      8.90400000     -1.79700000     -8.32900000
H      9.48300000     -2.45000000     -7.93600000
H      8.02400000     -2.07000000     -8.06900000
O    -10.00100000      7.26400000     -6.57400000
H     -9.09400000      6.96700000     -6.50300000
H     -9.93600000      8.21500000     -6.66300000
O     -8.65700000      1.43500000      6.43800000
H     -9.02200000      2.05900000      7.06500000
H     -7.82700000      1.82600000      6.16700000
O    -16.54500000     -6.26000000     -1.65900000
H    -17.41300000     -5.87800000     -1.53300000
H    -16.33100000     -6.07200000     -2.57300000
O     -3.07700000      0.37800000    -11.73400000
H     -2.58600000      0.48700000    -12.54800000
H     -2.79600000      1.11000000    -11.18500000
O     13.85700000     -0.58100000      2.01800000
H     14.35800000      0.20900000      2.22000000
H     13.61200000     -0.48100000      1.09800000
O     -4.31600000     -7.87600000     12.80900000
H     -4.57400000     -7.42500000     12.00500000
H     -3.36400000     -7.77800000     12.84400000
O      7.47800000     -3.15000000      3.14600000
H      6.93600000     -2.36500000      3.06600000
H      7.84100000     -3.10300000      4.03000000
O     13.22800000     -9.84400000     -2.80700000
H     14.14400000     -9.77400000     -2.53700000
H     12.75200000     -9.29300000     -2.18500000
O     -2.45600000     13.35700000     -0.37300000
H     -3.32000000     13.00100000     -0.16700000
H     -1.85400000     12.63000000     -0.21400000
O     -4.69100000    -13.32900000      4.73700000
H     -4.08000000    -14.05600000      4.85500000
H     -5.30400000    -13.63700000      4.07000000
O     -6.87500000     -2.77900000     13.99300000
H     -7.26500000     -2.77600000     14.86700000
H     -7.62200000     -2.72100000     13.39700000
O     -0.71000000    -17.04100000      2.68200000
H     -0.48600000    -17.61100000      3.41800000
H     -1.62300000    -17.25100000      2.48500000
O    -12.99600000     -5.61300000      9.85200000
H    -12.38600000     -4.90400000     10.05500000
H    -12.44500000     -6.39300000      9.79100000
O      2.20600000      6.43800000    -16.81200000
H      2.54400000      6.23400000    -15.94000000
H      2.71000000      5.87600000    -17.40100000
O    -10.62700000      5.28000000      0.75700000
H    -10.57900000      4.39000000      1.10800000
H    -10.60300000      5.16400000     -0.19300000
O      5.98400000    -16.69100000     -3.34000000
H      5.68500000    -16.42900000     -4.21000000
H      6.07700000    -15.86800000     -2.86100000
O     -5.53500000      8.35500000     -1.07700000
H     -5.00100000      7.64000000     -1.42300000
H     -4.95100000      9.11400000     -1.08300000
O     -5.20900000     -1.94500000     -2.62900000
H     -5.85200000     -1.69400000     -3.29200000
H     -4.42000000     -1.45800000     -2.86400000
O      2.70700000     -3.61800000     -6.41200000
H      2.64900000     -2.96800000     -7.11200000
H      2.15900000     -4.34300000     -6.71300000
O      2.60500000     -1.04400000     11.50500000
H      1.86600000     -0.46800000     11.30900000
H      3.37800000     -0.49600000     11.36600000
O     -3.18600000    -14.16000000     10.51400000
H     -3.62000000    -15.00300000     10.37900000
H     -2.26500000    -14.38500000     10.64900000
O     -9.76300000     11.79300000      7.46400000
H     -9.76800000     11.25700000      8.25800000
H     -9.60700000     12.68400000      7.77800000
O      8.80000000     -4.14800000      5.57600000
H      8.23200000     -4.08900000      6.34400000
H      8.38800000     -4.81200000      5.02400000
O    -13.14200000     -0.34800000      6.31400000
H    -13.14300000     -1.21500000      5.90800000
H    -12.67400000     -0.47100000      7.14000000
O     -2.89600000    -14.78600000      6.98100000
H     -2.15500000    -15.38800000      7.04700000
H     -2.51800000    -13.92200000      7.14200000
O     -5.19200000      6.28100000     -5.53300000
H     -6.01600000      6.17300000     -6.00800000
H     -5.25100000      7.15500000     -5.14700000
O     -1.95600000    -15.98300000     -7.51000000
H     -2.88800000    -15.93400000     -7.72000000
H     -1.87300000    -16.77100000     -6.97200000
O    -12.36800000     -6.14200000     -2.34700000
H    -11.51000000     -6.35500000     -1.98000000
H    -12.55400000     -6.86000000     -2.95200000
O     -7.54700000      8.02900000      9.85900000
H     -6.65400000      7.98800000      9.51600000
H     -7.95400000      7.21400000      9.56400000
O     15.46400000      3.91000000      3.97800000
H     14.53800000      4.06700000      3.79200000
H     15.83800000      4.78500000      4.08300000
O     -7.95500000     10.57900000      6.00400000
H     -8.82200000     10.84000000      6.31600000
H     -7.92600000      9.63200000      6.14200000
O     14.79100000     -6.53100000     -0.19100000
H     15.04000000     -7.08200000      0.55100000
H     15.53100000     -5.93500000     -0.30500000
O     11.07800000    -11.13200000      6.63800000
H     10.46700000    -11.72900000      7.06900000
H     10.52100000    -10.45100000      6.26100000
O     -3.71600000     -1.02100000      7.76300000
H     -4.21300000     -1.12300000      6.95100000
H     -2.96100000     -0.48700000      7.51600000
O     12.07000000     -6.14100000    -10.59300000
H     12.85600000     -6.67300000    -10.71900000
H     12.28700000     -5.29700000    -10.98700000
O      5.10000000     -0.44200000    -12.08100000
H      5.78900000     -0.11600000    -11.50200000
H      4.37900000      0.17700000    -11.96700000
O      6.67900000     -8.25000000     -2.13500000
H      6.00400000     -8.02600000     -2.77500000
H      6.47800000     -7.70600000     -1.37400000
O      0.76100000    -12.74500000      6.23300000
H     -0.14700000    -12.47100000      6.35900000
H      1.08400000    -12.18500000      5.52600000
O     -1.46100000     14.29700000      2.42100000
H     -1.19500000     15.02400000      2.98400000
H     -1.23300000     14.58300000      1.53700000
O     13.10100000     -0.52700000     11.52100000
H     12.53500000     -0.23500000     10.80700000
H     12.59600000     -0.35200000     12.31400000
O      5.04200000     13.63200000     -0.83400000
H      4.87300000     14.55100000     -1.04300000
H      4.22200000     13.31800000     -0.45200000
O     12.68500000     -3.34000000     -8.21100000
H     13.56500000     -2.96500000     -8.23800000
H     12.76300000     -4.16600000     -8.69000000
O    -12.21800000      8.13000000     -3.41500000
H    -12.20300000      9.08700000     -3.44800000
H    -12.35700000      7.86100000     -4.32300000
O      0.06800000     -8.08200000    -10.95500000
H      0.89800000     -7.60600000    -10.99200000
H     -0.56200000     -7.43900000    -10.62800000
O      8.19900000      8.65300000      9.91500000
H      8.87000000      8.25400000      9.36100000
H      7.99500000      7.98200000     10.56600000
O      2.84200000     15.97200000     -2.18500000
H      3.34900000     16.08700000     -1.38200000
H      2.57000000     16.85800000     -2.42600000
O      2.23700000     -2.62000000      9.33800000
H      1.30500000     -2.46700000      9.18200000
H      2.35800000     -2.43900000     10.27000000
O      5.79600000     11.01200000      7.08700000
H      5.69200000     10.19800000      7.58000000
H      5.18300000     10.92900000      6.35600000
O     -0.86500000     11.49300000      0.70400000
H     -0.62800000     10.61500000      1.00300000
H     -1.31000000     11.88900000      1.45300000
O     -3.44800000     -0.90200000      4.58100000
H     -3.64000000     -1.81900000      4.38500000
H     -3.81200000     -0.41800000      3.83900000
O      2.34600000      0.05300000     -5.83400000
H      3.05800000     -0.21400000     -5.25100000
H      2.59100000      0.93100000     -6.12500000
O    -11.86300000     -9.66500000     -2.01600000
H    -11.23200000     -9.11500000     -1.55100000
H    -11.55800000     -9.66400000     -2.92400000
O     -0.99100000     14.37400000     -5.53300000
H     -1.09200000     15.17900000     -6.04100000
H     -0.58200000     14.65600000     -4.71500000
O     -2.50600000     -1.64500000     10.62000000
H     -3.14100000     -1.75400000     11.32800000
H     -3.03500000     -1.63900000      9.82200000
O     13.57700000      3.35800000     -4.98900000
H     13.97600000      4.07300000     -4.49300000
H     14.28200000      2.72000000     -5.09900000
O      0.45100000     12.99100000      4.33200000
H     -0.37800000     12.57800000      4.08700000
H      0.60200000     13.64600000      3.65100000
O      9.86800000      7.54500000      8.19400000
H      9.86200000      6.63400000      7.90100000
H     10.78900000      7.80400000      8.14900000
O     17.37600000     -2.58300000     -4.12900000
H     17.44200000     -3.20900000     -3.40800000
H     16.72200000     -1.94900000     -3.83700000
O     15.32700000     -0.52800000     -3.95800000
H     15.50900000     -0.02000000     -3.16800000
H     14.62300000     -0.04800000     -4.39500000
O     -1.58500000      2.46900000      8.65900000
H     -1.05900000      2.00300000      8.00800000
H     -0.96800000      3.06400000      9.08500000
O      3.40200000    -17.52600000     -5.51200000
H      3.30000000    -16.75700000     -4.95200000
H      4.17200000    -17.33200000     -6.04600000
O     13.28600000     -0.26900000    -11.55800000
H     14.22200000     -0.06800000    -11.54500000
H     12.96800000      0.12500000    -12.37000000
O      0.26000000     -6.74300000      1.57300000
H     -0.22100000     -7.21000000      2.25700000
H      0.19300000     -5.82100000      1.82100000
O      8.09900000     -8.19400000    -12.61800000
H      7.89800000     -8.45500000    -13.51700000
H      9.04800000     -8.07100000    -12.61000000
O     13.10500000     -3.66400000    -11.67800000
H     13.46600000     -3.66300000    -12.56400000
H     12.47100000     -2.94700000    -11.67700000
O     15.70100000      1.01900000     -1.71000000
H     16.30400000      0.80500000     -0.99700000
H     16.17600000      1.65800000     -2.24100000
O      1.35400000    -10.15700000     -0.19300000
H      2.06700000     -9.58700000      0.09400000
H      0.94600000     -9.68500000     -0.91800000
O     -6.41200000     14.91000000      5.52200000
H     -6.23000000     14.22600000      6.16700000
H     -7.05100000     14.51500000      4.92800000
O     -2.90300000    -13.99500000     -0.20300000
H     -2.63300000    -13.08300000     -0.31700000
H     -3.15900000    -14.28000000     -1.07900000
O     -8.84600000      1.62300000     -0.18600000
H     -8.92800000      1.15700000     -1.01800000
H     -8.17500000      2.28600000     -0.34800000
O     15.27000000     -1.52500000     -8.57000000
H     15.60900000     -1.31900000     -9.44100000
H     14.68000000     -0.80100000     -8.36400000
O     -1.64200000     -6.87900000      6.74300000
H     -1.22100000     -6.90100000      7.60300000
H     -1.38900000     -7.70600000      6.33200000
O     -8.58200000     -6.88900000    -12.96100000
H     -9.01100000     -6.52300000    -12.18800000
H     -9.30200000     -7.20100000    -13.50900000
O      8.46900000     -6.62900000      9.40200000
H      8.34500000     -7.14900000     10.19600000
H      7.63800000     -6.70300000      8.93400000
O     -9.79500000     13.25400000     -8.84300000
H     -9.35100000     12.41200000     -8.73800000
H    -10.15600000     13.22500000     -9.72900000
O      9.16900000     10.61500000     -9.97200000
H      8.34700000     10.57900000     -9.48200000
H      8.93600000     11.03700000    -10.79900000
O     10.90000000     -8.57000000     11.35200000
H     11.43800000     -7.96600000     11.86500000
H     10.77300000     -9.32400000     11.92700000
O     -8.78700000     -5.41000000     -4.89400000
H     -8.02800000     -5.26000000     -5.45700000
H     -8.41900000     -5.76200000     -4.08400000
O     -1.03500000     12.41800000     11.81700000
H     -1.47700000     11.94700000     11.11100000
H     -1.63900000     13.12300000     12.05000000
O      7.01000000     11.62200000     -8.86700000
H      6.90400000     12.34000000     -8.24200000
H      7.21900000     12.05400000     -9.69500000
O     -0.18100000      1.83700000     -5.90600000
H     -0.00900000      1.79000000     -6.84600000
H      0.23900000      1.05600000     -5.54600000
O     -7.48100000     12.37600000      9.69500000
H     -7.43700000     11.59900000     10.25100000
H     -6.98200000     13.04000000     10.17000000
O     11.31000000      8.04600000      5.14500000
H     10.38000000      8.20100000      5.31300000
H     11.73600000      8.21600000      5.98500000
O    -16.05700000     -5.23400000     -5.33400000
H    -16.80700000     -5.01400000     -5.88700000
H    -15.42900000     -4.52800000     -5.48900000
O      9.46000000     -4.59300000     -0.20700000
H      9.43500000     -3.88300000      0.43400000
H     10.38800000     -4.69300000     -0.41800000
O    -16.54400000      1.01300000     -0.63900000
H    -16.12400000      0.19700000     -0.36900000
H    -16.10300000      1.25000000     -1.45500000
O      8.72100000      2.28600000     -7.12200000
H      8.86200000      1.94400000     -8.00500000
H      8.31400000      3.14200000     -7.25800000
O      7.91100000      6.38500000     11.45400000
H      8.49400000      5.75200000     11.03300000
H      7.29800000      5.84800000     11.95600000
O    -10.84100000     -6.33200000    -11.28200000
H    -11.13900000     -6.85200000    -12.02800000
H    -11.44900000     -6.55400000    -10.57700000
O      7.64300000      4.55800000    -14.73000000
H      7.96200000      4.35100000    -15.60800000
H      7.73600000      3.74000000    -14.24200000
O      6.25900000      2.13600000    -14.65500000
H      6.89600000      1.97500000    -13.95900000
H      5.41100000      1.96300000    -14.24700000
O      6.61300000      4.68100000     13.35700000
H      5.95900000      5.28600000     13.70700000
H      7.27500000      4.61900000     14.04500000
O      0.43000000     -1.07300000     15.51800000
H      0.61800000     -1.95100000     15.18600000
H     -0.49300000     -1.10300000     15.76700000
O     -2.49900000      1.85400000     -4.78600000
H     -1.65300000      1.90500000     -5.23100000
H     -2.96200000      2.64600000     -5.05900000
O      2.58400000    -11.18800000     -9.30300000
H      1.91000000    -11.65800000     -8.81300000
H      2.51700000    -10.28400000     -8.99700000
O      2.46500000      8.90900000     14.27600000
H      2.59100000      9.81500000     13.99400000
H      2.52900000      8.94500000     15.23100000
O     -7.48900000      0.35500000     13.96100000
H     -7.54600000      0.33300000     13.00600000
H     -7.79200000     -0.51000000     14.23900000
O      5.74900000     -4.18700000     10.33600000
H      5.42100000     -4.80500000     10.99000000
H      6.05700000     -3.43900000     10.84800000
O      8.75600000      5.25800000      1.54800000
H      9.07200000      5.05700000      2.42900000
H      9.49800000      5.68300000      1.11800000
O     -2.12400000     -7.99800000     -7.17200000
H     -1.89200000     -8.86400000     -7.50800000
H     -1.96300000     -7.40500000     -7.90500000
O      6.51900000     -0.69400000     16.78200000
H      7.05300000     -0.02000000     16.36300000
H      5.75600000     -0.22200000     17.11700000
O      3.14100000     -2.76700000     13.66500000
H      3.05300000     -2.26700000     12.85400000
H      2.34700000     -3.30100000     13.70400000
O      3.66700000     10.59800000      5.33000000
H      3.04000000      9.87600000      5.38900000
H      3.46900000     11.01900000      4.49300000
O     11.11000000      6.70200000     10.86900000
H     10.55100000      5.95200000     11.07600000
H     11.74000000      6.36300000     10.23400000
O      7.57700000     12.61400000      8.30600000
H      7.07700000     11.99800000      7.77100000
H      8.03200000     12.06400000      8.94300000
O      6.06400000      5.17700000      7.26000000
H      6.52100000      4.54600000      7.81400000
H      6.37800000      4.99100000      6.37500000
O      0.69500000     -7.19300000     -1.35900000
H      0.51400000     -7.07100000     -0.42700000
H     -0.01200000     -7.75900000     -1.66800000
O      7.68500000     -5.90500000      3.65300000
H      7.43700000     -5.06500000      3.26800000
H      8.39200000     -6.22600000      3.09400000
O     14.46700000      2.25400000     11.06000000
H     14.29500000      1.70700000     10.29400000
H     13.87800000      1.91500000     11.73400000
O     -0.70700000      3.78100000      3.38800000
H     -0.19300000      2.97800000      3.47100000
H     -0.05600000      4.47100000      3.26100000
O     -4.78500000    -10.72500000      0.40500000
H     -3.93300000    -10.31400000      0.55200000
H     -4.90500000    -10.69200000     -0.54400000
O     -2.62700000     -8.93500000      0.20400000
H     -2.08500000     -9.31400000     -0.48800000
H     -1.99900000     -8.59800000      0.84300000
O     10.57900000      8.41200000     -9.37700000
H      9.81800000      8.01100000     -8.95800000
H     10.26900000      9.27000000     -9.66600000
O      0.25500000     -5.33700000      5.80400000
H      1.02900000     -5.81400000      6.10400000
H     -0.47000000     -5.72100000      6.29700000
O     -0.36900000      8.15700000     -8.03300000
H     -0.64600000      7.89300000     -8.91000000
H      0.45400000      7.68700000     -7.89100000
O      9.49900000     -5.52500000    -13.68800000
H     10.04500000     -6.27300000    -13.44600000
H      8.61000000     -5.87800000    -13.71900000
O      0.01400000      8.84700000      1.90100000
H      0.60800000      9.20500000      2.56100000
H     -0.44400000      8.13700000      2.35200000
O      9.25700000      4.54100000     -9.28500000
H      9.74200000      4.99300000     -9.97600000
H      9.68800000      4.81100000     -8.47400000
O      7.56500000    -16.59900000     -0.04800000
H      8.45500000    -16.33500000     -0.28000000
H      7.00200000    -16.04700000     -0.59100000
O     -6.92400000     -8.20600000     -0.70800000
H     -7.42800000     -8.96100000     -0.40400000
H     -6.04800000     -8.55400000     -0.87500000
O     -6.45000000      4.18100000     15.61900000
H     -6.68400000      3.34900000     16.03200000
H     -5.71100000      3.96700000     15.05100000
O      8.59400000    -14.18300000     -5.10100000
H      8.47900000    -13.56500000     -4.37900000
H      7.86700000    -13.99500000     -5.69500000
O      4.23500000    -16.14000000      7.74500000
H      4.03000000    -15.25300000      7.45200000
H      5.19100000    -16.18300000      7.72600000
O      5.55200000      3.83100000     -7.40200000
H      5.75400000      4.45100000     -8.10200000
H      5.68900000      4.32700000     -6.59500000
O      7.38200000     14.24900000     -2.32800000
H      8.17000000     13.89800000     -1.91300000
H      6.67300000     14.02400000     -1.72500000
O    -11.67300000     -4.00400000     -4.17800000
H    -10.83400000     -4.35200000     -4.47800000
H    -12.09800000     -4.74300000     -3.74400000
O     -1.69400000      5.00100000     -3.07400000
H     -1.02800000      4.81600000     -3.73600000
H     -1.53600000      4.35200000     -2.38800000
O      9.31700000     -2.83300000    -12.86100000
H      9.73000000     -2.52600000    -12.05400000
H      9.78500000     -3.63900000    -13.07900000
O     -0.97000000      0.43600000    -13.51800000
H     -0.09600000      0.09000000    -13.70200000
H     -1.16300000      1.00600000    -14.26200000
O     -3.54200000      6.57700000      5.34900000
H     -2.84800000      6.03600000      5.72600000
H     -3.67700000      6.21600000      4.47300000
O      4.17400000    -10.08200000     12.81000000
H      4.06600000     -9.14700000     12.98300000
H      3.82200000    -10.51200000     13.59000000
O     -4.30500000     -5.89800000      6.19800000
H     -4.85500000     -6.65000000      5.97700000
H     -3.49400000     -6.28300000      6.52900000
O     11.04400000     -4.92500000     -3.98600000
H     10.71000000     -4.08700000     -4.30700000
H     11.41700000     -4.72100000     -3.12900000
O     -6.77100000     12.38700000     -8.57900000
H     -5.85300000     12.30300000     -8.83700000
H     -7.05500000     13.21200000     -8.97300000
O      1.03000000      3.54500000      6.79400000
H      1.91200000      3.91600000      6.77500000
H      0.77600000      3.58000000      7.71600000
O     -1.95300000      4.46400000      0.66800000
H     -1.50100000      4.32300000      1.50000000
H     -1.44300000      5.14600000      0.23100000
O     -5.87500000     -4.53600000    -13.24300000
H     -6.00000000     -3.97300000    -12.47800000
H     -6.75600000     -4.83700000    -13.46500000
O      1.55500000     -0.56800000    -13.90300000
H      1.69700000     -1.21500000    -14.59500000
H      2.11500000      0.16900000    -14.14500000
O     -7.98000000      6.64900000     15.42600000
H     -7.36700000      5.91400000     15.45600000
H     -7.48700000      7.35500000     15.00900000
O     -8.79800000     -8.62000000     11.62000000
H     -9.24500000     -8.72300000     12.46000000
H     -8.60300000     -9.51400000     11.34100000
O      0.72500000      4.14300000      9.63900000
H      0.46400000      4.03100000     10.55300000
H      1.24300000      4.94800000      9.63500000
O      3.76100000      9.11900000     -2.88200000
H      4.36200000      9.53800000     -2.26500000
H      4.29500000      8.45900000     -3.32400000
O      4.23000000    -15.44800000     -7.54700000
H      3.73300000    -15.27900000     -8.34900000
H      3.56400000    -15.50700000     -6.86200000
O     -1.47000000     -8.13300000      3.03000000
H     -1.03000000     -8.08500000      3.87900000
H     -2.26000000     -8.64500000      3.19900000
O     12.53000000      4.17000000      4.27000000
H     12.36200000      3.77900000      5.12800000
H     12.26100000      5.08300000      4.36500000
O    -11.61700000     12.79100000      5.20900000
H    -12.30400000     12.29700000      5.65600000
H    -10.84900000     12.69800000      5.77200000
O     -6.27500000     15.88900000     -3.05600000
H     -7.03900000     15.38500000     -2.77500000
H     -5.67500000     15.85000000     -2.31000000
O      1.07500000     -8.75400000     -7.80600000
H      1.29600000     -8.21800000     -8.56800000
H      0.35400000     -9.30800000     -8.10400000
O      5.60300000      1.24600000      5.69800000
H      6.07200000      0.43500000      5.49900000
H      4.77600000      1.16800000      5.22300000
O     -0.89500000     -8.99400000      5.54300000
H      0.00300000     -9.14200000      5.83800000
H     -1.24400000     -9.87200000      5.38700000
O    -12.72800000     -7.30500000     -9.35700000
H    -12.72900000     -7.74700000     -8.50800000
H    -13.01400000     -6.41200000     -9.16300000
O      8.62800000      1.22400000     11.58700000
H      7.87200000      1.81100000     11.55100000
H      9.04500000      1.42400000     12.42500000
O     -6.85900000      9.26400000     14.21700000
H     -5.91100000      9.21100000     14.33700000
H     -6.96900000      9.72800000     13.38600000
O     -0.14500000      9.68600000      8.44700000
H      0.26300000     10.40500000      8.93000000
H      0.49600000      9.45400000      7.77600000
O      2.33900000    -14.92000000      9.78200000
H      2.62000000    -14.07600000     10.13300000
H      2.97700000    -15.11900000      9.09700000
O      7.81700000     -1.54400000    -14.76600000
H      7.98000000     -2.06800000    -13.98200000
H      6.90200000     -1.27500000    -14.68900000
O      3.49700000    -13.84100000      4.67600000
H      3.04300000    -14.68300000      4.64800000
H      4.42200000    -14.07100000      4.76900000
O     -3.89900000     15.57700000      4.68000000
H     -4.74400000     16.02500000      4.64300000
H     -4.11400000     14.65100000      4.56600000
O      6.45400000      6.63800000      0.52000000
H      6.47000000      7.53300000      0.86000000
H      7.19600000      6.20700000      0.94600000
O      2.43600000     11.64200000      3.02500000
H      2.50400000     12.21100000      2.25900000
H      1.61200000     11.89700000      3.44100000
O     -4.41300000      6.22100000     10.21600000
H     -4.26800000      5.39800000     10.68300000
H     -3.61200000      6.35300000      9.70900000
O     11.40900000      3.21800000      6.63300000
H     12.04100000      3.50600000      7.29200000
H     11.32100000      2.27600000      6.78200000
O     12.29800000      7.30000000     -2.45300000
H     12.58900000      6.46100000     -2.80900000
H     11.36600000      7.34000000     -2.66600000
O      6.37600000      2.79200000     11.11000000
H      5.50700000      2.82200000     10.71100000
H      6.36600000      3.49200000     11.76200000
O    -13.87700000      4.96600000     -8.99500000
H    -13.59100000      5.09300000     -9.90000000
H    -14.57200000      5.61300000     -8.87100000
O      0.41100000     -7.24700000      8.48700000
H      0.27200000     -7.91400000      9.15900000
H      0.95600000     -7.67900000      7.83000000
O    -16.09900000      0.24500000     -6.62700000
H    -15.67800000      0.87200000     -6.03800000
H    -17.00500000      0.54800000     -6.69200000
O     -3.51300000     -8.52000000      8.60800000
H     -3.97000000     -9.15000000      9.16600000
H     -2.69100000     -8.95400000      8.38200000
O    -15.46000000     -7.69000000     -4.20900000
H    -14.53400000     -7.91000000     -4.31000000
H    -15.55500000     -6.84600000     -4.65100000
O     13.06700000      8.77200000      3.03500000
H     12.78600000      8.63800000      2.12900000
H     12.34400000      8.43300000      3.56200000
O     -3.32000000     -2.53900000     -5.39100000
H     -4.15400000     -2.99400000     -5.51200000
H     -2.65700000     -3.19100000     -5.61800000
O     12.62700000    -11.14200000      4.25800000
H     12.15600000    -10.41800000      3.84600000
H     12.19300000    -11.26000000      5.10300000
O      5.78100000      6.34000000     15.40800000
H      6.01600000      6.96500000     16.09400000
H      4.91600000      6.01900000     15.66200000
O     -9.92400000     -7.38200000     -1.26100000
H     -9.24300000     -8.05500000     -1.23400000
H     -9.51100000     -6.60800000     -0.87800000
O      1.25100000    -13.05200000     -4.79700000
H      1.47300000    -13.48300000     -3.97100000
H      0.38900000    -13.40200000     -5.02500000
O      6.38100000     12.23400000     -5.57400000
H      6.11100000     13.11100000     -5.84500000
H      5.58400000     11.83500000     -5.22600000
O    -10.11100000      9.68700000      9.53000000
H     -9.28600000      9.22500000      9.67800000
H    -10.38800000      9.40800000      8.65700000
O      1.15500000      3.41700000    -16.35900000
H      0.36100000      2.88400000    -16.33400000
H      0.83700000      4.31600000    -16.44600000
O     -2.86800000    -17.52800000     -2.62900000
H     -2.08100000    -17.19600000     -2.19800000
H     -2.99200000    -18.40300000     -2.26000000
O     -1.07100000      5.30300000      6.22800000
H     -0.26800000      4.80500000      6.07600000
H     -0.89000000      5.81400000      7.01700000
O    -10.15600000     -2.44700000      5.86500000
H     -9.20300000     -2.52400000      5.81200000
H    -10.47600000     -2.88500000      5.07600000
O     -7.32300000     -0.85500000     -8.84800000
H     -8.00200000     -0.45800000     -8.30200000
H     -6.52500000     -0.37700000     -8.62200000
O      9.74900000      7.73000000     -3.11300000
H      9.45800000      8.56500000     -2.74600000
H      9.49200000      7.77000000     -4.03400000
O     -4.98000000     12.02500000     12.69400000
H     -5.78800000     12.50800000     12.86300000
H     -4.64000000     12.40400000     11.88300000
O     -9.92400000      3.75100000     -5.86200000
H    -10.37900000      4.15700000     -6.60000000
H    -10.20300000      4.26000000     -5.10000000
O      7.57400000      2.92400000      8.06700000
H      7.25600000      2.18600000      7.54800000
H      7.65000000      2.57700000      8.95600000
O      5.54900000     -0.04400000     -1.37100000
H      4.94500000     -0.59200000     -0.87100000
H      6.41900000     -0.34500000     -1.11000000
O     14.10800000     -2.56100000      9.81800000
H     14.13600000     -1.75600000     10.33500000
H     13.25400000     -2.53900000      9.38700000
O      4.32100000      3.02700000      9.39800000
H      4.29500000      2.46500000      8.62400000
H      4.02500000      3.88100000      9.08400000
O     -3.63400000    -17.03100000      1.13000000
H     -3.92800000    -16.15700000      0.87300000
H     -3.44600000    -17.47400000      0.30300000
O     -3.52300000    -12.13100000      8.64900000
H     -4.00300000    -11.36200000      8.95500000
H     -3.49100000    -12.71200000      9.40900000
O     13.78300000     -2.89600000     -4.38700000
H     13.64700000     -3.00900000     -5.32800000
H     14.43800000     -2.20000000     -4.32300000
O     -8.46800000      4.20400000      3.20400000
H     -8.03300000      4.88300000      2.68800000
H     -8.86000000      4.67700000      3.93800000
O     -8.40700000     13.63100000      3.78900000
H     -8.05400000     13.05700000      3.10900000
H     -9.29700000     13.83000000      3.49600000
O     -1.54800000      1.97400000    -15.53700000
H     -1.70800000      2.87600000    -15.26100000
H     -2.09800000      1.85900000    -16.31100000
O      2.36600000      1.75300000     11.36500000
H      1.61800000      2.32500000     11.19400000
H      3.09700000      2.17200000     10.91200000
O     -2.57900000      0.38400000     15.04700000
H     -3.31700000      0.27500000     15.64600000
H     -2.98300000      0.50900000     14.18800000
O      3.92500000     10.96600000     -4.74200000
H      3.74300000     10.33500000     -4.04500000
H      3.82500000     11.82100000     -4.32300000
O     -4.91200000    -16.55200000     -4.15100000
H     -5.35600000    -17.39700000     -4.07700000
H     -4.00800000    -16.73300000     -3.89300000
O     -1.31700000     -0.62600000    -16.73300000
H     -0.50500000     -0.13100000    -16.62400000
H     -1.76800000     -0.53300000    -15.89400000
O    -11.96700000     -5.06700000     -7.26500000
H    -11.47200000     -4.24800000     -7.25300000
H    -12.75500000     -4.86400000     -7.76900000
O    -11.54400000      2.37200000    -11.98500000
H    -11.38300000      2.61500000    -11.07300000
H    -12.35500000      1.86400000    -11.95800000
O      9.64300000      4.08600000      4.11100000
H      9.38300000      3.41700000      4.74500000
H     10.59500000      4.00200000      4.05100000
O      2.91900000      7.35800000    -10.31400000
H      3.74800000      7.71900000    -10.62800000
H      2.25300000      7.95500000    -10.65500000
O     -5.04100000     -9.95200000     10.42800000
H     -4.64400000     -9.76300000     11.27800000
H     -5.94700000     -9.65500000     10.51600000
O      5.58700000    -10.94100000     -8.33600000
H      6.19100000    -11.52400000     -8.79600000
H      4.72400000    -11.33000000     -8.47700000
O     -1.00000000     -9.79500000      8.73600000
H     -0.36700000    -10.02800000      8.05800000
H     -0.61000000    -10.11600000      9.54900000
O      5.69400000      8.37500000      4.83500000
H      5.48300000      8.16600000      5.74500000
H      5.05500000      9.04400000      4.58900000
O    -14.41700000      3.46500000      6.38100000
H    -14.19600000      2.77100000      5.76100000
H    -14.38500000      4.26900000      5.86100000
O      2.97000000     -6.64800000      2.13500000
H      2.02000000     -6.73600000      2.05400000
H      3.11000000     -6.38700000      3.04500000
O    -16.49800000     -8.51400000      1.48200000
H    -15.68900000     -8.32500000      1.95800000
H    -16.49100000     -7.90200000      0.74600000
O    -10.19400000      6.02400000      4.54600000
H    -10.22400000      6.95600000      4.32800000
H    -10.59300000      5.58900000      3.79400000
O     -1.02900000     -2.06600000     -3.27800000
H     -0.64600000     -1.75000000     -2.46000000
H     -0.29400000     -2.45800000     -3.75000000
O     -7.30800000     -0.58400000     -3.74500000
H     -7.66700000      0.16200000     -4.22700000
H     -7.73300000     -0.54300000     -2.88900000
O     -9.79700000     -4.66200000    -14.81600000
H     -9.09700000     -4.37800000    -15.40400000
H     -9.68500000     -4.12300000    -14.03300000
O     -4.49800000     16.59400000     -0.34900000
H     -4.84000000     16.16500000      0.43500000
H     -4.12900000     17.41700000     -0.02900000
O     -7.85100000    -11.48200000     11.37000000
H     -7.75400000    -11.89600000     10.51200000
H     -8.02000000    -12.21000000     11.96900000
O      8.63500000    -13.54000000      3.94900000
H      9.27600000    -12.85500000      4.13700000
H      8.08700000    -13.17300000      3.25500000
O     -4.03300000    -15.90000000      3.59600000
H     -3.82300000    -16.60200000      2.98000000
H     -4.83300000    -15.50700000      3.24800000
O    -10.32600000      3.64300000     11.24600000
H     -9.87700000      3.60500000     12.09000000
H    -10.55000000      4.56700000     11.13500000
O      0.02500000     -3.41200000    -12.49700000
H     -0.29200000     -3.23900000    -11.61000000
H     -0.01100000     -2.56100000    -12.93400000
O     -8.80900000      8.41800000      0.82100000
H     -8.58600000      7.49100000      0.73800000
H     -9.54200000      8.54300000      0.21800000
O     -9.03900000     -2.61400000     -4.82000000
H     -8.73400000     -3.52200000     -4.82700000
H     -8.28000000     -2.10800000     -4.53100000
O    -11.21700000      2.26000000      1.15900000
H    -10.46100000      1.95400000      0.65900000
H    -11.97200000      1.89100000      0.70100000
O      8.89100000     -9.88400000     -2.62400000
H      8.12200000     -9.52400000     -2.18100000
H      9.12600000     -9.22100000     -3.27300000
O     11.04300000     -7.82000000     -7.89700000
H     11.14100000     -7.45600000     -8.77700000
H     10.31100000     -8.43300000     -7.97100000
O      7.87800000     14.14300000      5.42600000
H      7.82500000     13.38400000      6.00800000
H      8.72300000     14.54300000      5.63100000
O      8.05300000     12.55700000      0.75300000
H      8.15900000     12.03400000      1.54800000
H      7.88300000     13.44400000      1.07000000
O     -6.56700000    -15.60400000     -6.55300000
H     -6.24700000    -15.74600000     -5.66300000
H     -6.74400000    -14.66400000     -6.59700000
O     -9.51200000      3.08200000      8.76300000
H    -10.00000000      3.66400000      8.17900000
H     -9.66100000      3.44100000      9.63800000
O     -1.12300000      7.28400000      3.87400000
H     -0.90600000      6.58800000      4.49400000
H     -2.03800000      7.12200000      3.64300000
O     -7.67200000     -3.63300000      2.29300000
H     -8.36700000     -3.14700000      2.73700000
H     -7.91600000     -3.60900000      1.36800000
O     13.38300000     -5.65600000      7.18100000
H     12.87600000     -6.34900000      7.60200000
H     14.28300000     -5.98200000      7.18500000
O     14.01200000     -8.34700000     -7.65300000
H     13.23700000     -8.87300000     -7.85100000
H     13.96100000     -8.19100000     -6.71000000
O      6.36600000    -14.07100000     -6.89300000
H      5.88800000    -13.73200000     -6.13700000
H      5.81700000    -14.78100000     -7.22600000
O     15.75300000      7.31600000      3.44500000
H     16.30100000      7.71200000      4.12200000
H     14.99200000      7.89300000      3.38500000
O      7.12600000      8.89700000      2.16600000
H      7.69100000      9.59900000      2.48800000
H      6.69000000      8.56200000      2.94900000
O     -8.41000000      0.47700000    -14.88200000
H     -7.59600000      0.79400000    -14.49000000
H     -8.77700000      1.24300000    -15.32200000
O    -13.90200000      4.98700000     -3.07800000
H    -13.21800000      4.35300000     -2.86000000
H    -13.84700000      5.64600000     -2.38600000
O      0.64000000    -14.67800000     -2.26200000
H      0.36300000    -14.19100000     -1.48600000
H      1.58900000    -14.76100000     -2.16600000
O      1.32900000     -3.08000000     -4.17200000
H      1.01200000     -3.94300000     -3.90200000
H      1.85800000     -3.25200000     -4.95100000
O     -3.45800000      6.69500000      2.28200000
H     -3.01200000      7.09800000      1.53700000
H     -4.00200000      6.01000000      1.89300000
O     10.06200000     13.40100000     -0.83300000
H      9.95600000     14.34700000     -0.73600000
H      9.40700000     13.02500000     -0.24500000
O     12.24500000     -6.77000000     -5.52900000
H     11.71700000     -7.10000000     -6.25700000
H     11.64300000     -6.22200000     -5.02600000
O      6.27500000     -7.37100000     -5.61700000
H      7.05300000     -6.82400000     -5.50900000
H      6.55800000     -8.24500000     -5.35100000
O      8.62000000      8.78600000     -5.29700000
H      8.69300000      9.72100000     -5.48800000
H      8.67600000      8.36100000     -6.15300000
O      6.31800000    -14.45000000     -1.92400000
H      5.67800000    -13.99500000     -1.37600000
H      6.91300000    -13.76100000     -2.22000000
O     -9.15100000     -1.46100000      9.98100000
H     -9.87600000     -2.00300000     10.29400000
H     -9.40000000     -1.22100000      9.08800000
O     -5.56500000    -11.92600000      6.88100000
H     -5.31600000    -12.52100000      6.17400000
H     -4.89900000    -12.06400000      7.55500000
O      8.27700000     -0.30300000     -0.77500000
H      8.59300000     -1.05600000     -0.27600000
H      9.04000000      0.27000000     -0.85300000
O      6.34500000     -6.46400000      7.50700000
H      5.88900000     -7.19100000      7.93000000
H      6.12300000     -6.55000000      6.58000000
O     -5.64800000      5.42600000      6.80400000
H     -5.05000000      5.77100000      6.14000000
H     -5.07500000      5.03900000      7.46500000
O      6.63400000     -2.30100000     11.85400000
H      6.40800000     -2.17100000     12.77500000
H      7.58200000     -2.43400000     11.85700000
O     13.30500000      0.44400000     -8.87300000
H     12.78900000      1.21600000     -9.10600000
H     13.41600000     -0.02700000     -9.69900000
O      8.63000000     -9.34800000     -6.23800000
H      9.16900000     -9.87700000     -6.82600000
H      9.18600000     -9.20100000     -5.47200000
O      6.44100000      3.76700000      4.79800000
H      6.05400000      3.00900000      5.23700000
H      7.21000000      3.41600000      4.34900000
O    -10.36800000     -9.41400000     -9.66900000
H     -9.77000000     -8.69300000     -9.47400000
H    -11.19500000     -9.15600000     -9.26100000
O      5.74900000    -11.01800000    -11.94700000
H      5.11400000    -10.32900000    -11.75100000
H      6.55600000    -10.54900000    -12.15600000
O    -13.85400000     -3.35500000      5.43600000
H    -13.15900000     -3.57700000      6.05500000
H    -14.39000000     -4.14600000      5.38300000
O     -0.90900000     -0.44000000      5.91300000
H     -1.25600000     -1.02600000      5.24100000
H     -0.49300000     -1.02300000      6.54800000
O     13.00000000      0.14600000     -0.50300000
H     12.57800000     -0.36100000     -1.19600000
H     13.69800000      0.62700000     -0.94800000
O     -6.02300000      8.17300000    -13.17000000
H     -5.14900000      8.55000000    -13.07200000
H     -6.09000000      7.96000000    -14.10100000
O      4.97300000     -3.06000000     -4.86900000
H      5.34200000     -2.25500000     -4.50400000
H      4.09400000     -2.81200000     -5.15600000
O      1.63900000     -9.00900000      6.43100000
H      1.97700000     -9.90000000      6.35500000
H      2.41700000     -8.45300000      6.39300000
O    -15.44800000      7.21700000     -6.49700000
H    -15.79200000      6.98100000     -7.35900000
H    -14.62400000      7.66600000     -6.68300000
O      9.13700000      8.36200000     -0.28400000
H      8.74200000      8.62700000      0.54700000
H      8.83900000      9.02000000     -0.91200000
O     -5.88600000     -4.23400000     -1.29800000
H     -5.19300000     -4.27400000     -0.64000000
H     -5.77500000     -3.37700000     -1.71100000
O     15.56700000      2.37100000      1.85500000
H     15.33300000      3.03000000      1.20200000
H     15.58500000      2.85000000      2.68400000
O    -12.02900000      2.11000000     -2.20400000
H    -12.78100000      1.80500000     -1.69800000
H    -12.17200000      1.75900000     -3.08300000
O      2.00300000      7.55900000     -5.51800000
H      1.88700000      6.83200000     -4.90700000
H      1.77000000      7.19500000     -6.37200000
O     -9.76600000     -2.29000000     13.83000000
H    -10.56400000     -1.76500000     13.90400000
H    -10.07600000     -3.19600000     13.82000000
O     -8.07900000     -7.99100000      2.85200000
H     -7.40700000     -7.41800000      3.22100000
H     -7.63700000     -8.83100000      2.72800000
O     -3.24900000      8.72400000    -15.29900000
H     -3.24700000      9.12000000    -14.42800000
H     -2.39300000      8.30300000    -15.37400000
O     15.56800000      5.17200000      0.66400000
H     16.01000000      4.89500000     -0.13900000
H     14.63600000      5.05300000      0.47700000
O    -10.23500000    -11.20100000      8.59300000
H    -10.36600000    -10.70500000      7.78500000
H     -9.35500000    -11.56900000      8.50700000
O      1.03400000     -4.48800000      3.36900000
H      1.66700000     -3.82200000      3.63600000
H      0.82100000     -4.95400000      4.17700000
O     -8.79200000    -13.99100000     -1.44300000
H     -7.84600000    -13.85000000     -1.41900000
H     -9.02000000    -14.24000000     -0.54700000
O     -8.69600000     -1.04000000     -1.48800000
H     -8.76300000     -0.50500000     -0.69700000
H     -8.51600000     -1.92300000     -1.16500000
O      4.89700000      5.40100000     -9.85600000
H      3.96200000      5.55800000     -9.98900000
H      5.24200000      6.24300000     -9.56000000
O      7.85700000     14.94500000      2.62000000
H      7.33600000     15.74500000      2.68100000
H      7.82600000     14.57200000      3.50100000
O     14.34300000      3.69800000      7.99500000
H     14.98600000      4.36700000      7.76300000
H     14.76200000      2.87000000      7.76000000
O     13.28300000     -5.93900000      4.47800000
H     13.99300000     -6.43400000      4.07000000
H     13.43200000     -6.03600000      5.41800000
O     10.55000000     -2.37100000    -10.44500000
H      9.95300000     -1.91600000     -9.85100000
H     11.42200000     -2.18500000    -10.09700000
O     -4.99100000    -11.89000000     -4.94400000
H     -4.59900000    -11.58900000     -5.76400000
H     -5.93000000    -11.93100000     -5.12800000
O     -0.22300000    -17.25200000     -2.17400000
H      0.08800000    -16.36700000     -2.36400000
H      0.35000000    -17.56300000     -1.47300000
O     11.81700000     12.89700000      4.42600000
H     11.22700000     12.24900000      4.81100000
H     12.65400000     12.43900000      4.34300000
O      5.59300000     10.28900000     -1.29200000
H      6.45500000     10.57700000     -1.59300000
H      5.50600000     10.66700000     -0.41800000
O     -7.24200000     -5.62700000      6.42200000
H     -6.33800000     -5.53400000      6.12100000
H     -7.55500000     -4.72800000      6.52100000
O    -10.01000000     11.57800000      2.44500000
H    -10.35000000     11.93600000      3.26500000
H    -10.78400000     11.47600000      1.89000000
O    -14.91400000      1.60500000     -2.68500000
H    -14.56200000      0.75600000     -2.95200000
H    -15.09100000      2.06100000     -3.50800000
O      4.89600000     16.64100000     -0.34900000
H      4.93600000     16.79000000      0.59600000
H      5.58200000     17.20100000     -0.71000000
O     16.44700000     -1.01300000      3.79700000
H     15.78600000     -1.36100000      3.19900000
H     17.20100000     -0.82500000      3.23900000
O    -14.36100000     -9.15500000     -0.63600000
H    -14.12500000     -8.58700000      0.09700000
H    -13.52900000     -9.34100000     -1.07100000
O     -8.46500000    -10.96900000     -2.08500000
H     -8.69800000    -11.01000000     -1.15800000
H     -9.01000000    -11.63900000     -2.49900000
O     10.08300000      4.85000000     -6.66000000
H     10.15800000      3.90200000     -6.77200000
H      9.71200000      4.95900000     -5.78400000
O      7.66900000    -12.60300000     -9.34800000
H      7.41200000    -13.23800000     -8.67900000
H      7.70700000    -13.11100000    -10.15800000
O      2.30500000     15.87700000     -9.10300000
H      2.33200000     15.66700000     -8.17000000
H      3.17700000     15.64800000     -9.42500000
O    -14.33700000     -2.97000000     -5.46800000
H    -13.72000000     -3.39700000     -4.87300000
H    -14.69100000     -2.23900000     -4.96200000
O      4.16900000    -11.69200000     10.54100000
H      3.50600000    -11.26700000      9.99700000
H      4.14100000    -11.21600000     11.37000000
O    -14.52800000    -10.64800000      4.13000000
H    -15.17900000    -11.31100000      3.89900000
H    -14.05100000    -10.48700000      3.31700000
O      1.15300000     12.33300000      9.32700000
H      1.57800000     11.79000000      9.99000000
H      1.69600000     13.12000000      9.27800000
O      1.39000000      8.89000000      6.01800000
H      1.68700000      8.66800000      5.13500000
H      1.78700000      8.22300000      6.57900000
O     13.22300000     -7.80800000      8.90200000
H     13.00800000     -8.63800000      9.32800000
H     13.80400000     -8.05200000      8.18100000
O     -0.24500000     16.08900000      4.90500000
H      0.52300000     15.76900000      5.37900000
H     -0.79700000     16.48100000      5.58100000
O     -4.05200000      9.63600000     13.81500000
H     -4.32100000     10.51600000     13.55000000
H     -4.03700000      9.13500000     13.00100000
O     -6.20300000      3.15200000    -12.26700000
H     -6.19400000      2.87000000    -11.35200000
H     -6.52200000      4.05400000    -12.23600000
O     -4.77400000     -9.38400000     -8.74900000
H     -4.79200000     -8.74700000     -9.46300000
H     -4.88400000     -8.85900000     -7.95700000
O     11.26500000     14.62700000      2.11400000
H     10.94700000     13.81900000      2.51700000
H     12.02900000     14.35600000      1.60500000
O     10.53000000      5.89400000     -0.52700000
H     10.23300000      5.54300000     -1.36600000
H     10.27300000      6.81600000     -0.54800000
O    -14.20300000      8.41000000      0.61800000
H    -15.09200000      8.61100000      0.91000000
H    -14.31700000      8.03200000     -0.25400000
O     13.30700000      8.83000000     -8.86200000
H     13.36200000      8.43000000     -7.99400000
H     12.41700000      9.17900000     -8.90800000
O     -7.38800000      5.20300000     11.24300000
H     -6.45600000      5.27300000     11.03800000
H     -7.44900000      4.44100000     11.82000000
O    -10.88600000      8.15900000     -0.99200000
H    -10.94000000      7.20400000     -0.97500000
H    -11.76500000      8.45300000     -0.75200000
O      0.67400000     -5.61400000     -7.16800000
H      1.05100000     -5.94000000     -7.98500000
H      0.53700000     -6.39900000     -6.63700000
O    -17.63300000     -2.52600000     -1.89800000
H    -17.93800000     -2.81200000     -2.75900000
H    -18.43400000     -2.40100000     -1.38900000
O     -3.89900000     -6.88600000      1.57800000
H     -3.20100000     -6.23200000      1.59100000
H     -3.61000000     -7.53200000      0.93300000
O      4.79400000      5.29700000      2.64300000
H      5.40800000      5.13800000      3.36000000
H      5.33500000      5.66000000      1.94100000
O     -3.82300000      3.51700000     14.51500000
H     -3.17900000      3.12800000     15.10600000
H     -3.61400000      4.45100000     14.51400000
O    -11.73000000     -2.30900000    -12.28100000
H    -10.94800000     -2.83000000    -12.09800000
H    -11.49100000     -1.77600000    -13.04000000
O      8.92000000    -16.07000000      3.09900000
H      8.07400000    -16.50000000      2.97100000
H      8.70000000    -15.21600000      3.47100000
O     -4.88700000      0.26300000      2.51800000
H     -4.91400000      0.24600000      1.56100000
H     -5.71100000      0.67800000      2.77300000
O      4.25400000     11.90200000    -12.34300000
H      3.59600000     12.59200000    -12.43300000
H      4.21300000     11.65100000    -11.42000000
O      6.52600000      0.77800000      2.90600000
H      5.96500000      0.00500000      2.84300000
H      5.93600000      1.51500000      2.74700000
O      5.32900000     -3.14300000      6.45700000
H      4.71900000     -2.40600000      6.49500000
H      5.28900000     -3.53100000      7.33100000
O      2.54100000    -11.31100000      4.53500000
H      3.25600000    -10.70600000      4.34100000
H      2.95300000    -12.17500000      4.54300000
O    -12.71000000     -7.73500000     -4.70800000
H    -12.41300000     -7.16700000     -5.41900000
H    -12.36600000     -8.60000000     -4.93300000
O      0.64000000     -5.71700000     -3.89800000
H      0.95600000     -6.57700000     -4.17600000
H      0.55100000     -5.79100000     -2.94800000
O      7.79200000      2.28400000    -12.41700000
H      7.48200000      3.11800000    -12.06300000
H      8.64500000      2.15100000    -12.00400000
O      2.86500000     -1.32600000      6.05900000
H      2.58100000     -0.57600000      5.53600000
H      3.33500000     -0.93800000      6.79800000
O      1.31500000      3.37100000     -8.56300000
H      0.83300000      2.54400000     -8.54500000
H      1.37100000      3.59500000     -9.49200000
O      4.41500000     -8.72800000     -9.76500000
H      5.11300000     -9.15200000     -9.26500000
H      4.66200000     -7.80300000     -9.78300000
O     10.50900000      1.51000000    -11.36800000
H     11.13000000      2.23800000    -11.33600000
H     11.04400000      0.73300000    -11.20500000
O    -12.59600000      0.91200000     10.99300000
H    -11.80300000      1.40900000     11.19400000
H    -13.31000000      1.45100000     11.33500000
O      8.97600000      1.35600000      5.17000000
H      9.37100000      0.94400000      4.40100000
H      8.65200000      0.62500000      5.69400000
O    -12.65600000    -13.70100000     -1.98300000
H    -12.67300000    -14.43300000     -2.59900000
H    -11.91700000    -13.16400000     -2.26900000
O     12.36200000     -4.39900000     -0.81600000
H     12.43100000     -4.83100000      0.03500000
H     13.25800000     -4.13300000     -1.02300000
O      1.35000000    -15.58000000      3.94000000
H      0.82300000    -16.27100000      3.53800000
H      0.77800000    -14.81200000      3.93900000
O     -4.75000000    -12.46900000    -11.60000000
H     -5.07500000    -11.57100000    -11.53300000
H     -4.19700000    -12.46500000    -12.38100000
O    -13.95300000      5.44900000      4.19300000
H    -13.09800000      5.06600000      3.99300000
H    -13.95600000      6.28500000      3.72600000
O      1.22400000     12.52000000     -0.78900000
H      1.35000000     11.69600000     -1.26000000
H      0.52200000     12.33400000     -0.16500000
O      3.03100000      1.92500000    -14.76200000
H      3.45700000      1.50100000    -15.50700000
H      2.55600000      2.66200000    -15.14400000
O    -14.91600000      6.86500000      6.71600000
H    -14.43600000      6.39200000      6.03600000
H    -14.30300000      7.53400000      7.02100000
O    -12.11900000     -3.37100000      7.50900000
H    -12.33200000     -2.51700000      7.88600000
H    -11.36700000     -3.20100000      6.94200000
O     -9.18600000    -10.43400000      0.61700000
H     -8.71900000    -10.91600000      1.29900000
H     -9.95400000    -10.97200000      0.42700000
O     -7.82900000      5.83200000      8.41100000
H     -7.13600000      5.45000000      7.87300000
H     -7.99600000      5.17700000      9.08800000
O      0.02500000     -1.37700000     -6.37400000
H     -0.37200000     -1.47000000     -5.50800000
H      0.93000000     -1.12000000     -6.19700000
O      3.63000000      9.04300000     -6.98000000
H      3.74000000      9.93700000     -6.65600000
H      3.02300000      8.63700000     -6.36000000
O     -8.53200000    -13.57800000      3.07600000
H     -9.21400000    -13.50500000      3.74400000
H     -8.20500000    -12.68500000      2.96900000
O     -0.33200000     17.55700000     -1.50500000
H     -0.07600000     17.03300000     -2.26300000
H     -0.97300000     18.17900000     -1.84900000
O      2.38200000    -12.91400000      0.57500000
H      1.92300000    -12.08000000      0.48300000
H      1.82000000    -13.43500000      1.14800000
O     -1.11300000    -11.74400000     -0.05200000
H     -0.46800000    -11.23500000      0.43900000
H     -0.72100000    -11.85800000     -0.91700000
O      1.91600000     -2.82500000    -15.60700000
H      1.46200000     -3.66300000    -15.51600000
H      2.04800000     -2.72600000    -16.55000000
O     12.81900000      8.59000000      0.28400000
H     13.08400000      9.38400000     -0.18000000
H     12.65800000      7.94900000     -0.40900000
O    -15.30600000      3.17900000     -4.96100000
H    -14.63600000      2.91500000     -5.59200000
H    -15.15000000      4.11400000     -4.82500000
O     11.29500000      0.47000000      7.42600000
H     11.78700000     -0.33900000      7.28500000
H     10.48200000      0.34300000      6.93700000
O     -1.07700000    -14.00000000     -5.69000000
H     -1.24600000    -14.70600000     -6.31400000
H     -1.89900000    -13.51200000     -5.65300000
O     -0.42100000    -14.88100000     -9.31800000
H     -1.01600000    -15.36800000     -8.74800000
H     -0.80700000    -14.96000000    -10.19100000
O    -14.15300000     -1.00900000     -3.35800000
H    -14.51400000     -1.52500000     -2.63800000
H    -13.22500000     -1.24500000     -3.38100000
O      3.42500000     -9.58800000      1.53200000
H      3.32700000     -8.67800000      1.81300000
H      4.04200000     -9.96700000      2.15800000
O     -9.75600000     11.18900000     -4.76100000
H     -9.02000000     11.74300000     -5.02100000
H     -9.60500000     11.00900000     -3.83300000
O     -7.07400000     -5.87200000     12.82600000
H     -6.35200000     -6.45600000     13.05800000
H     -7.06200000     -5.84400000     11.87000000
O      9.67000000    -10.51900000     -8.54600000
H     10.50900000    -10.90600000     -8.79300000
H      9.02700000    -10.97100000     -9.09200000
O      1.79400000     14.90900000      9.20600000
H      2.55400000     15.23900000      9.68700000
H      1.04400000     15.32800000      9.62800000
O      7.05800000    -13.46500000      6.95300000
H      7.73200000    -14.09000000      7.22200000
H      6.23200000    -13.88200000      7.20000000
O      3.39500000    -13.56600000      7.60000000
H      2.66400000    -13.55900000      6.98300000
H      3.78000000    -12.69300000      7.52400000
O     -6.93700000     12.58700000     -2.12300000
H     -7.47000000     11.85400000     -1.81400000
H     -7.51000000     13.35000000     -2.04300000
O    -10.71900000     -4.05600000      3.77700000
H    -11.40400000     -4.03200000      3.10800000
H     -9.99900000     -4.53300000      3.36400000
O     -5.20800000     -9.92000000    -11.88500000
H     -5.43000000     -9.37900000    -12.64400000
H     -5.48900000     -9.40100000    -11.13100000
O    -12.53300000     -8.42500000      7.28100000
H    -12.47800000     -8.30700000      8.23000000
H    -12.20800000     -7.60100000      6.91800000
O    -14.34300000     -7.12300000      4.51100000
H    -14.89900000     -6.44700000      4.12500000
H    -14.01400000     -7.61900000      3.76100000
O      8.08000000     -3.73400000      8.29700000
H      8.33100000     -3.33500000      9.13100000
H      7.22300000     -4.12300000      8.46600000
O      9.62100000     -7.60900000     -4.15000000
H     10.05900000     -6.95600000     -3.60400000
H      8.99800000     -7.10400000     -4.67300000
O      5.26000000      7.98200000     12.25500000
H      6.04100000      8.24500000     11.76900000
H      5.55300000      7.25200000     12.80100000
O    -10.48400000      9.82800000     -7.03700000
H    -10.29900000     10.38600000     -6.28100000
H     -9.94100000     10.18600000     -7.73800000
O     -6.59500000     -0.81200000      7.89000000
H     -7.10100000     -0.04000000      8.14200000
H     -5.69400000     -0.59800000      8.13300000
O      2.56200000     -6.96300000     10.59700000
H      3.32400000     -6.89200000     11.17300000
H      2.65700000     -6.23400000      9.98300000
O      8.34100000      7.28400000     -7.62800000
H      8.70000000      6.44700000     -7.33100000
H      7.46100000      7.07000000     -7.93800000
O     -7.69900000      3.16400000     13.02300000
H     -7.90100000      3.56500000     13.86800000
H     -7.58200000      2.23500000     13.22100000
O      3.29200000    -15.20800000     -4.24300000
H      3.29700000    -15.06900000     -3.29600000
H      3.68500000    -14.41300000     -4.60400000
O      8.74200000     -0.57800000      9.47200000
H      8.74700000     -1.37300000     10.00400000
H      8.85000000      0.13400000     10.10300000
O     12.57300000     -5.13900000      1.74800000
H     11.87300000     -5.35500000      2.36300000
H     13.35800000     -5.07400000      2.29100000
O     -3.19400000     -5.19800000     15.96500000
H     -3.34900000     -5.00200000     16.88900000
H     -2.88600000     -6.10400000     15.96100000
O     -4.45700000     -3.16000000    -15.15700000
H     -4.98700000     -3.32500000    -14.37700000
H     -4.73900000     -2.29700000    -15.46000000
O      3.28200000      4.77500000     -5.58200000
H      3.44500000      3.95900000     -6.05500000
H      3.95200000      5.37700000     -5.90500000
O    -11.45600000     -1.53100000     -3.36900000
H    -11.28800000     -2.32600000     -3.87500000
H    -10.77600000     -1.52700000     -2.69500000
O      5.02000000     14.42100000     -8.99700000
H      4.65900000     13.59400000     -9.31500000
H      4.86000000     14.40500000     -8.05300000
O     -0.09300000     -2.82200000     10.87100000
H     -0.28100000     -3.60400000     10.35200000
H     -0.84800000     -2.25100000     10.72600000
O     -1.93100000     -6.50700000    -10.17900000
H     -2.21900000     -5.71000000     -9.73400000
H     -2.40400000     -6.50000000    -11.01100000
O     -3.05000000     -3.66400000     -2.61800000
H     -2.45700000     -3.14100000     -3.15700000
H     -3.88800000     -3.20500000     -2.66700000
O     17.10300000      4.33900000     -1.98400000
H     17.62400000      4.19700000     -2.77400000
H     17.62600000      3.95300000     -1.28000000
O     -7.53400000      0.21200000     11.22300000
H     -8.11800000     -0.40300000     10.77800000
H     -7.28000000      0.83600000     10.54400000
O      4.34600000    -11.10500000      7.28600000
H      5.11400000    -10.76300000      6.82700000
H      4.13500000    -10.43300000      7.93500000
O      0.54400000     -3.57400000     13.60600000
H      0.71900000     -3.46300000     12.67200000
H     -0.40000000     -3.72200000     13.65700000
O      8.23900000      7.72900000    -10.85500000
H      8.22000000      8.03400000    -11.76200000
H      8.62900000      6.85600000    -10.90400000
O     -2.24100000     -3.75300000     -8.90300000
H     -1.41600000     -3.28500000     -9.02800000
H     -2.90700000     -3.16500000     -9.25800000
O     16.41400000      2.16300000      5.80600000
H     16.06800000      2.86900000      5.26000000
H     15.78700000      1.44800000      5.70000000
O     13.88500000     11.31900000      3.66000000
H     13.41100000     10.55200000      3.34000000
H     14.12800000     11.09300000      4.55800000
O     -4.16500000      8.36100000     -9.34400000
H     -3.35800000      7.84700000     -9.37600000
H     -4.18000000      8.72900000     -8.46100000
O      6.34400000     -5.86400000    -15.35300000
H      5.90000000     -5.14000000    -14.91100000
H      5.68600000     -6.55800000    -15.39800000
O     -3.50700000    -11.29100000     -7.18000000
H     -2.96600000    -11.83900000     -7.74900000
H     -3.91200000    -10.65700000     -7.77200000
O     13.53700000      7.79100000     -6.30700000
H     12.89300000      8.12500000     -5.68300000
H     14.24200000      7.44300000     -5.76200000
O     -5.07500000      0.99100000     -7.65000000
H     -4.32100000      0.59900000     -7.20900000
H     -5.58200000      1.39300000     -6.94500000
O      6.56500000      5.90400000     -2.25900000
H      7.40000000      5.43500000     -2.27700000
H      6.47900000      6.20300000     -1.35400000
O      6.46600000      4.44700000     -4.72800000
H      7.29300000      4.02100000     -4.50500000
H      6.31200000      5.06200000     -4.01100000
O     -7.98100000      5.33500000    -14.35800000
H     -8.61400000      5.01000000    -14.99800000
H     -8.24200000      4.92600000    -13.53300000
O     -6.42700000      7.15700000    -10.69400000
H     -5.98700000      7.87200000    -10.23300000
H     -6.12600000      7.23500000    -11.59900000
O    -13.28100000      9.10800000      6.57800000
H    -12.32900000      9.00600000      6.57800000
H    -13.42200000     10.04000000      6.41000000
O     14.92800000     -2.94900000      1.88500000
H     14.24500000     -2.28000000      1.92800000
H     15.17500000     -2.97900000      0.96100000
O      0.78000000     -5.74800000    -15.37400000
H      0.28600000     -6.49900000    -15.04700000
H      0.93200000     -5.94500000    -16.29800000
O     -1.80300000    -12.21100000      6.60800000
H     -2.10700000    -12.03600000      7.49900000
H     -2.44800000    -11.78200000      6.04600000
O     -8.97800000      1.71500000    -12.14800000
H     -8.53800000      1.90200000    -11.31800000
H     -9.77600000      2.24200000    -12.12000000
O     -2.85000000    -11.70700000      2.45800000
H     -3.09000000    -12.34800000      1.78800000
H     -1.90900000    -11.57800000      2.34000000
O     12.46900000      8.39400000      7.69200000
H     13.42100000      8.31300000      7.74900000
H     12.23300000      8.96700000      8.42100000
O     10.69000000     -7.14800000      7.80900000
H      9.81600000     -7.00600000      8.17300000
H     11.25300000     -7.26400000      8.57500000
O      0.40000000      1.03000000     13.53900000
H      0.31400000      0.13600000     13.86900000
H      1.32400000      1.11000000     13.30100000
O     -7.28900000      2.48900000     -2.49800000
H     -6.81300000      3.29700000     -2.30600000
H     -7.96100000      2.75100000     -3.12800000
O      2.52900000      9.57800000     10.47000000
H      3.19000000      9.05500000     10.92300000
H      2.44900000     10.37200000     10.99800000
O     -2.66700000     17.83000000      2.77500000
H     -3.04800000     17.15700000      3.33900000
H     -2.37600000     18.51300000      3.38000000
O     -2.76200000     -8.85600000    -14.28100000
H     -3.29200000     -8.83800000    -15.07800000
H     -2.80300000     -9.76600000    -13.98700000
O      5.30200000     -1.91900000    -16.72500000
H      4.90000000     -2.30500000    -15.94600000
H      6.01800000     -2.51500000    -16.94500000
O      5.12700000    -11.80900000      0.14400000
H      4.27900000    -12.03600000      0.52500000
H      4.90900000    -11.31900000     -0.64900000
O      9.13200000     -3.04600000     -5.17600000
H      8.75200000     -2.71200000     -4.36400000
H      8.55700000     -2.71300000     -5.86500000
O      2.14200000     -5.33200000    -11.99100000
H      1.30200000     -4.91400000    -12.18100000
H      2.65600000     -5.20900000    -12.78900000
O     14.75500000     -0.02800000      5.78400000
H     14.06100000     -0.65500000      5.98700000
H     15.28800000     -0.46700000      5.12000000
O     -9.91900000      6.49300000     10.88300000
H    -10.42600000      6.82100000     11.62700000
H     -9.01600000      6.47500000     11.19900000
O      3.08700000    -17.04000000     -0.07700000
H      3.78100000    -16.67600000      0.47300000
H      3.50700000    -17.76000000     -0.54700000
O     -0.13900000     -8.07400000    -14.27000000
H      0.16300000     -8.78400000    -13.70300000
H     -1.09100000     -8.07400000    -14.16800000
O     -7.65200000     12.48500000      1.40900000
H     -7.38700000     11.83000000      0.76300000
H     -8.40000000     12.09000000      1.85700000
O     -3.23300000      3.77100000      4.30900000
H     -3.51300000      2.99900000      4.80100000
H     -2.27800000      3.76200000      4.37300000
O      3.47600000      2.03200000     -7.23100000
H      4.27400000      2.52900000     -7.41000000
H      2.97700000      2.07800000     -8.04700000
O     -3.87100000      9.23600000      5.33400000
H     -4.39700000      9.13600000      4.54100000
H     -3.66200000      8.34000000      5.59800000
O      4.57800000     -7.70000000     14.44500000
H      5.38700000     -8.15700000     14.67500000
H      4.21400000     -7.41900000     15.28500000
O      0.28700000     10.84100000     13.54200000
H      0.86500000     11.28100000     14.16400000
H     -0.12700000     11.55400000     13.05400000
O    -14.32200000     -4.81700000     -9.09800000
H    -14.36100000     -3.93200000     -8.73400000
H    -15.23200000     -5.11600000     -9.09900000
O     -3.26800000    -10.78800000      5.07200000
H     -4.16000000    -10.78800000      5.41800000
H     -3.34000000    -11.22600000      4.22400000
O     13.58400000     11.05100000     -5.77700000
H     13.35700000     10.45800000     -5.06100000
H     12.88400000     10.93100000     -6.41900000
O      5.72200000      7.93100000      7.84900000
H      6.49000000      7.93500000      8.42000000
H      5.56300000      7.00400000      7.66800000
O     -6.85700000    -11.29500000      2.47700000
H     -6.17000000    -10.89500000      1.94400000
H     -6.64000000    -11.04300000      3.37500000
O    -13.80400000      2.87200000     -7.29700000
H    -13.91000000      2.11600000     -7.87500000
H    -13.73700000      3.62000000     -7.89000000
O     -5.60500000     -6.60000000     10.78300000
H     -6.20000000     -7.27400000     10.45500000
H     -5.82700000     -5.81800000     10.27700000
O     -3.16200000     12.78600000      4.32700000
H     -3.97800000     12.43900000      3.96700000
H     -2.71100000     13.16800000      3.57400000
O      2.20400000     -6.17800000     -9.34600000
H      2.35700000     -5.87100000    -10.24000000
H      3.07400000     -6.20000000     -8.94800000
O     -3.69200000     16.16500000     -6.98200000
H     -4.38200000     15.52000000     -6.83000000
H     -3.42300000     16.44000000     -6.10500000
O     -7.44200000     -8.14800000      9.16900000
H     -7.90300000     -8.61900000      8.47500000
H     -7.92800000     -8.36300000      9.96600000
O     -3.85600000     12.33700000      9.90600000
H     -4.54900000     11.78400000      9.54500000
H     -4.11400000     13.22800000      9.67100000
O     -1.30000000     11.02800000      3.65400000
H     -1.02200000     10.20300000      4.05200000
H     -1.82600000     11.45500000      4.33000000
O     10.47100000      5.42100000    -11.44500000
H     10.73300000      5.50600000    -12.36200000
H     11.10200000      5.95600000    -10.96500000
O      5.43800000     -0.15000000     10.72100000
H      6.03100000      0.58700000     10.86600000
H      5.93000000     -0.91600000     11.01700000
O     -2.67000000      1.86100000     -9.30100000
H     -2.89300000      2.69200000     -9.72100000
H     -3.28000000      1.79300000     -8.56600000
O      5.11300000      6.63300000     -6.59300000
H      5.59400000      6.95300000     -5.82900000
H      4.68500000      7.41200000     -6.95000000
O     -6.19700000      2.43100000     -9.74800000
H     -5.85200000      1.66700000     -9.28500000
H     -6.19500000      3.12900000     -9.09400000
O      5.22600000     12.16000000     11.41000000
H      5.83900000     12.62000000     11.98400000
H      5.36200000     12.55600000     10.54900000
O    -10.28200000    -12.79100000     -3.33300000
H    -10.13400000    -13.01900000     -4.25000000
H     -9.66500000    -13.33900000     -2.84700000
O     -9.56400000     -3.85300000    -11.95400000
H     -9.35900000     -3.41200000    -11.13000000
H    -10.06100000     -4.62900000    -11.69400000
O     -4.29200000      3.07100000      0.34100000
H     -4.16700000      2.13000000      0.22100000
H     -3.40900000      3.41500000      0.47900000
O      9.79800000     -7.58900000     -0.56100000
H      9.80200000     -6.73000000     -0.13900000
H      8.99900000     -7.59300000     -1.08900000
O      6.08900000    -14.72500000      4.52900000
H      6.94600000    -14.32200000      4.66800000
H      6.27500000    -15.66000000      4.44300000
O     11.33800000     -1.56800000      2.98700000
H     11.29900000     -2.12000000      3.76800000
H     12.20800000     -1.16900000      3.02000000
O      5.28200000     -0.48100000     -7.01500000
H      4.39600000     -0.14100000     -6.89300000
H      5.78700000      0.27100000     -7.32400000
O     -1.95700000     -5.16400000     13.22100000
H     -2.39300000     -4.80800000     12.44700000
H     -2.60200000     -5.07400000     13.92200000
O     10.61600000     -7.83800000    -12.73600000
H     11.34900000     -8.29900000    -13.14300000
H     10.96300000     -7.52500000    -11.90100000
O    -11.88800000     -8.08500000     10.00400000
H    -12.08100000     -8.27800000     10.92100000
H    -10.96300000     -8.31000000      9.90100000
O      2.98300000     -6.41300000      6.48600000
H      3.23300000     -5.89100000      7.24900000
H      3.70500000     -6.29500000      5.86900000
O      9.15800000     11.46800000     -5.38000000
H      9.71300000     12.24300000     -5.29200000
H      8.26800000     11.81500000     -5.42800000
O      8.41300000     -0.80800000      6.76700000
H      8.34200000     -1.73000000      6.52000000
H      8.36000000     -0.81200000      7.72300000
O    -14.01300000      0.77400000     -9.13800000
H    -13.90600000      0.39300000    -10.01000000
H    -14.95800000      0.75300000     -8.98300000
O     12.30600000     -8.47700000      2.04900000
H     12.54700000     -8.50900000      1.12300000
H     13.08900000     -8.77500000      2.51100000
O     12.19300000    -10.07100000     -5.27200000
H     12.42100000    -10.15000000     -4.34500000
H     11.98500000     -9.14400000     -5.38900000
O     -0.91200000    -10.51000000     -8.63800000
H     -0.30400000    -11.02500000     -8.10700000
H     -0.97200000    -10.98900000     -9.46500000
O      5.39300000      2.37100000     -0.11500000
H      5.43900000      1.52100000     -0.55300000
H      6.20900000      2.80900000     -0.35400000
O     -3.46500000     -8.00600000     15.83200000
H     -3.92200000     -8.80500000     16.09400000
H     -2.98900000     -8.25100000     15.03800000
O    -13.16200000      9.04400000     -6.40600000
H    -12.33100000      9.17100000     -6.86400000
H    -13.18200000      9.73800000     -5.74800000
O      9.97300000     11.26000000      5.80400000
H      9.52700000     10.41700000      5.88500000
H     10.31000000     11.43800000      6.68200000
O      6.91300000     15.17700000     -4.95500000
H      7.02800000     14.73400000     -4.11400000
H      7.65900000     15.77500000     -5.01400000
O      3.77400000     13.18500000     -3.40300000
H      3.50500000     14.10300000     -3.38200000
H      4.46800000     13.12300000     -2.74600000
O    -12.72600000    -12.66200000      4.69600000
H    -12.70500000    -12.24300000      3.83500000
H    -13.41300000    -12.19600000      5.17200000
O     -7.07900000      1.76500000      9.03000000
H     -6.39900000      2.43100000      8.92500000
H     -7.90100000      2.24400000      8.92100000
O     -5.65200000     -8.26600000      6.58200000
H     -5.13600000     -8.79000000      7.19500000
H     -6.09400000     -7.61900000      7.13200000
O      2.55800000     14.37000000      0.76900000
H      2.00600000     13.79300000      0.24000000
H      2.06400000     15.18800000      0.82500000
O     -7.59600000     -4.12300000      9.85500000
H     -8.13700000     -3.33700000      9.77000000
H     -6.77900000     -3.90000000      9.40900000
O    -13.79700000     -7.40600000      1.83500000
H    -13.91000000     -6.68700000      1.21400000
H    -12.89700000     -7.70100000      1.69900000
O     -9.67800000    -10.23800000     -6.57300000
H    -10.23500000    -10.27700000     -7.35100000
H     -9.58800000     -9.30300000     -6.39000000
O      0.36500000     14.75900000     -2.94500000
H      1.17600000     15.25100000     -2.81300000
H      0.58000000     13.86600000     -2.67700000
O     -5.75400000     -2.66000000    -11.03500000
H     -4.98100000     -2.17400000    -10.74700000
H     -6.48700000     -2.06900000    -10.86100000
O      3.28000000    -14.76100000     -1.42100000
H      3.30400000    -15.58900000     -0.94100000
H      3.23400000    -14.09000000     -0.74000000
O      5.04300000      9.02800000    -12.44900000
H      5.93700000      9.04900000    -12.79200000
H      4.67300000      9.87700000    -12.69100000
O      2.38700000     16.26600000     -6.26600000
H      1.64400000     16.09700000     -5.68600000
H      2.65900000     17.15900000     -6.05200000
O     -9.93300000     -0.49700000      7.62900000
H     -9.26700000      0.07900000      7.25300000
H    -10.10100000     -1.14600000      6.94600000
O      8.92500000     -9.37300000      2.25400000
H      8.06300000     -9.22700000      1.86400000
H      9.33200000    -10.03500000      1.69400000
O     -0.34000000     10.55300000    -13.61000000
H     -1.22400000     10.78800000    -13.32800000
H      0.10300000     10.27900000    -12.80800000
O     -3.36000000     10.40500000     -0.99100000
H     -3.88600000     10.88100000     -0.34900000
H     -3.00000000     11.08700000     -1.55800000
O      0.53000000     -2.44800000     -9.23100000
H      1.47900000     -2.32500000     -9.22900000
H      0.22300000     -1.95600000     -8.46900000
O      4.81200000     14.52600000     -6.29000000
H      4.09400000     15.11500000     -6.06000000
H      5.56500000     14.86500000     -5.80500000
O     -9.38400000    -13.83300000     -5.63100000
H     -9.08600000    -14.74100000     -5.69300000
H     -9.35500000    -13.50900000     -6.53100000
O     -1.50700000     -2.66000000     16.88100000
H     -2.23700000     -2.07500000     17.08400000
H     -1.89300000     -3.34400000     16.33400000
O     -9.53300000      7.71400000    -13.12700000
H    -10.27400000      7.60900000    -13.72400000
H     -8.98400000      6.94700000    -13.29100000
O      4.46400000    -10.04400000     -2.30200000
H      3.97400000     -9.22600000     -2.21000000
H      3.95300000    -10.56100000     -2.92500000
O     -1.91700000      7.97500000      0.23900000
H     -2.36000000      8.51200000     -0.41800000
H     -1.06200000      8.39100000      0.35100000
O      0.54000000    -17.95200000      0.20900000
H      1.46700000    -17.89500000      0.43900000
H      0.09100000    -17.46300000      0.89900000
O      1.21500000     -8.49300000     12.89400000
H      1.81000000     -8.23700000     13.59900000
H      1.55800000     -8.04900000     12.11800000
O      9.87000000     -4.41600000     -7.79600000
H     10.63500000     -4.49700000     -7.22700000
H     10.18300000     -4.68900000     -8.65900000
O     -3.05100000      5.93400000     16.24100000
H     -2.46600000      6.61400000     16.57600000
H     -3.01300000      6.03300000     15.29000000
O     -4.19500000      1.50600000      5.86400000
H     -5.08700000      1.70900000      5.58100000
H     -3.95500000      0.72900000      5.35900000
O      1.73700000      9.54500000    -12.05000000
H      2.62800000      9.69500000    -12.36600000
H      1.66600000     10.09000000    -11.26600000
O     11.31000000      3.38100000     -3.48800000
H     11.17000000      2.43400000     -3.47600000
H     11.97300000      3.51700000     -4.16500000
O     -7.50700000    -10.09100000     -4.78900000
H     -8.33700000    -10.44200000     -5.11100000
H     -7.65100000     -9.95700000     -3.85200000
O      8.06800000     -0.82400000     -3.44600000
H      7.84800000     -0.00100000     -3.88400000
H      7.75100000     -0.71000000     -2.54900000
O     13.16400000      4.29700000     -0.24600000
H     12.41000000      4.88400000     -0.31100000
H     12.85800000      3.57500000      0.30400000
O      3.07100000     -1.95500000     -8.95000000
H      3.12200000     -1.05000000     -9.25700000
H      3.58400000     -2.45300000     -9.58700000
O      9.39600000      4.91700000      7.36200000
H      8.77100000      4.24800000      7.63900000
H     10.04900000      4.43900000      6.85100000
O      9.33900000      5.11600000     -3.99800000
H      9.58000000      5.90900000     -3.51800000
H     10.03700000      4.49300000     -3.79600000
O     11.95800000    -13.43600000      3.15000000
H     12.12200000    -13.02700000      2.30100000
H     12.27300000    -12.79700000      3.79000000
O     12.51900000    -12.63900000     -1.87100000
H     12.74900000    -11.79300000     -2.25700000
H     12.83100000    -12.58300000     -0.96800000
O     11.14300000     -3.70200000      8.26500000
H     10.20100000     -3.86600000      8.30100000
H     11.53700000     -4.47000000      8.68000000
O    -14.81100000     10.67600000      3.89800000
H    -14.05300000     10.14800000      3.64800000
H    -15.34600000     10.08800000      4.43200000
O     -7.74800000     12.73400000     -5.73800000
H     -7.15700000     13.48600000     -5.69900000
H     -7.46200000     12.24400000     -6.50900000
O     -5.88700000     -6.03800000      3.34300000
H     -5.29100000     -6.45200000      2.71900000
H     -6.23100000     -5.27600000      2.87600000
O     -0.88500000      5.31100000    -13.27500000
H     -1.21200000      5.01900000    -14.12500000
H     -0.34200000      6.07300000    -13.47600000
O     17.27900000      0.73400000      0.42800000
H     17.96300000      0.54100000      1.06900000
H     16.61800000      1.22000000      0.92200000
O     -7.39800000      5.38900000     -6.73900000
H     -7.90000000      4.57700000     -6.79800000
H     -6.92600000      5.44000000     -7.57100000
O    -10.37800000    -13.79200000      5.40200000
H    -11.22200000    -13.34300000      5.36200000
H    -10.30300000    -14.08000000      6.31200000
O      3.04500000      5.27400000     11.84400000
H      2.91900000      6.05900000     12.37600000
H      3.33900000      4.60800000     12.46500000
O      1.67100000     -9.66900000      9.55100000
H      1.35300000    -10.16700000     10.30400000
H      2.05600000     -8.88000000      9.93000000
O      3.09900000     -2.90600000      3.99300000
H      3.23200000     -2.45100000      4.82500000
H      3.48000000     -3.77300000      4.13100000
O      0.31000000     17.69900000      2.68700000
H     -0.39200000     17.42800000      2.09500000
H      0.01500000     17.41500000      3.55300000
O      9.49500000     -3.25700000     15.04300000
H      8.65800000     -3.40800000     15.48200000
H     10.13200000     -3.20300000     15.75500000
O      0.72700000      1.49300000      4.94100000
H     -0.00500000      0.94800000      5.23100000
H      0.84100000      2.13400000      5.64300000
O      4.89200000     -6.10200000     -9.39600000
H      5.76600000     -6.09500000     -9.78500000
H      4.46200000     -5.32700000     -9.75600000
O     -5.73100000      4.64500000     -1.37200000
H     -5.34800000      4.03800000     -0.73900000
H     -5.00900000      5.22300000     -1.61800000
O    -10.65200000     -2.21000000     -7.10100000
H    -10.08800000     -2.12200000     -6.33200000
H    -11.39700000     -1.63800000     -6.91700000
O    -11.78600000     -3.05300000     10.58400000
H    -11.94400000     -2.23600000     10.11000000
H    -12.02200000     -2.85500000     11.49000000
O      4.85900000     -2.79800000    -13.90800000
H      4.37800000     -1.97200000    -13.85700000
H      5.36700000     -2.83000000    -13.09700000
O      5.85300000      7.69000000     -9.31700000
H      6.52000000      8.04600000     -9.90500000
H      5.64700000      8.41200000     -8.72300000
O     -8.72700000     10.55000000     -9.04900000
H     -8.79200000     10.38500000     -9.99000000
H     -8.00300000     11.17000000     -8.96400000
O      4.81200000     11.16500000      1.18500000
H      5.49400000     11.04200000      1.84500000
H      4.07600000     11.54000000      1.66800000
O     -7.53800000     -2.70500000      5.96800000
H     -7.06700000     -1.97700000      6.37400000
H     -7.51800000     -2.51000000      5.03100000
O     16.56100000     -4.07600000     -7.58400000
H     16.72200000     -3.52900000     -8.35300000
H     15.74700000     -3.73500000     -7.21400000
O    -10.34800000      2.95800000     -9.63300000
H    -10.81400000      3.54800000     -9.04100000
H    -10.19100000      2.17100000     -9.11200000
O     -3.52900000     13.34300000     -4.96800000
H     -2.63300000     13.60000000     -5.18900000
H     -3.85400000     14.05600000     -4.41800000
O     11.95800000      2.90600000     -9.45800000
H     11.17200000      3.24900000     -9.88200000
H     12.57900000      3.63500000     -9.47900000
O      5.41400000      3.84400000     16.59300000
H      4.53200000      4.13700000     16.82100000
H      5.28500000      3.25200000     15.85200000
O    -13.67500000      1.61700000      4.47100000
H    -14.42100000      1.55400000      3.87600000
H    -13.53500000      0.72100000      4.77700000
O     -6.62400000     -8.40600000    -13.89900000
H     -7.02500000     -8.85200000    -14.64500000
H     -7.26700000     -7.74500000    -13.64100000
O     10.97400000     -7.78500000      5.11600000
H     11.48300000     -7.22400000      4.53100000
H     10.99600000     -7.33400000      5.96000000
O      2.46300000     14.24800000      6.28400000
H      1.99200000     13.47600000      5.97000000
H      2.34200000     14.23200000      7.23400000
O      1.76000000    -13.44500000    -11.65100000
H      2.63000000    -13.27500000    -11.29000000
H      1.76400000    -14.38000000    -11.85700000
O     -0.39400000    -12.10600000    -10.87900000
H      0.50500000    -12.34400000    -11.10300000
H     -0.91300000    -12.87300000    -11.12200000
O    -13.41000000      0.74700000      0.87400000
H    -14.03600000      1.12900000      1.48900000
H    -13.36400000     -0.17600000      1.12100000
O     12.62400000     -8.11500000     -0.77200000
H     13.26900000     -7.45900000     -0.50700000
H     11.78100000     -7.66900000     -0.69200000
O     -3.37100000      6.20800000     13.60200000
H     -4.23800000      6.53300000     13.35800000
H     -2.84300000      6.31700000     12.81100000
O     -3.79900000     -1.37800000     -9.63100000
H     -3.51100000     -0.91000000    -10.41500000
H     -3.38900000     -0.90600000     -8.90600000
O     12.63300000      9.67300000     -3.77900000
H     12.14300000     10.30400000     -3.25200000
H     12.62100000      8.86800000     -3.26100000
O    -10.61000000      8.37700000      2.92400000
H    -10.15500000      7.98100000      2.18000000
H    -10.60200000      9.31600000      2.73800000
O      7.29200000     -5.88500000     12.27600000
H      8.15600000     -5.56800000     12.01300000
H      7.02500000     -5.29600000     12.98100000
O     11.07800000     11.79400000     -2.91400000
H     10.83100000     12.26500000     -2.11800000
H     11.13700000     12.47300000     -3.58500000
O      3.78600000     -6.31000000     -6.02200000
H      4.58800000     -6.82200000     -5.91100000
H      4.09200000     -5.41900000     -6.18900000
O    -10.15100000    -14.63100000      1.14100000
H     -9.61200000    -14.37500000      1.89000000
H    -11.05100000    -14.50200000      1.43800000
O     14.77000000      0.80400000      8.71800000
H     15.51100000      0.40400000      9.17300000
H     14.76700000      0.38900000      7.85500000
O     -5.33500000      4.08100000      2.74200000
H     -4.64300000      3.73600000      3.30700000
H     -5.11400000      3.75700000      1.86800000
O    -11.60400000     -5.92100000      6.52000000
H    -11.94700000     -5.18900000      7.03200000
H    -12.24700000     -6.04800000      5.82200000
O     10.43700000     11.14800000      8.65800000
H     10.66500000     10.35100000      9.13800000
H      9.64600000     11.46900000      9.09200000
O      6.47900000     -7.85200000      5.11600000
H      7.15400000     -8.31500000      5.61300000
H      6.96400000     -7.22300000      4.58200000
O     -3.52300000     13.88000000    -11.34000000
H     -3.97900000     14.65800000    -11.02000000
H     -2.98200000     13.59800000    -10.60300000
O    -15.91500000     -1.87200000      2.28400000
H    -16.39600000     -2.69400000      2.37900000
H    -16.54600000     -1.26900000      1.89300000
O     -6.18100000      8.90000000      3.57300000
H     -6.35700000      7.99900000      3.30100000
H     -7.02700000      9.34200000      3.49900000
O      6.80500000    -10.85200000      5.85900000
H      7.04200000    -11.75600000      6.06300000
H      7.64300000    -10.39800000      5.77000000
O      0.67600000     12.41500000     -7.25000000
H      0.32100000     12.82300000     -8.04000000
H      0.13900000     12.76200000     -6.53800000
O     -4.23200000      2.63100000      8.42600000
H     -3.33500000      2.55900000      8.75100000
H     -4.22900000      2.13900000      7.60500000
O     -8.46100000     -0.92300000      3.68700000
H     -8.31800000     -0.03000000      3.37400000
H     -9.16200000     -0.84100000      4.33300000
O     -1.93800000     -4.74800000      4.10000000
H     -1.99600000     -5.28600000      4.89000000
H     -1.00000000     -4.59600000      3.98300000
O      0.42700000      7.56700000    -14.03700000
H      0.57300000      8.47700000    -13.78000000
H      1.29800000      7.23700000    -14.25800000
O      3.08600000      2.53500000    -12.12900000
H      2.91300000      2.45200000    -13.06700000
H      3.41300000      3.42800000    -12.02400000
O      3.87800000      0.37400000    -17.21900000
H      4.21000000     -0.50900000    -17.05800000
H      4.29300000      0.64000000    -18.03900000
O     -3.05600000     16.94400000     -4.42300000
H     -3.84200000     17.41200000     -4.14300000
H     -2.95600000     16.23900000     -3.78200000
O     -5.59300000      5.19600000     -8.97400000
H     -4.64000000      5.16300000     -8.89000000
H     -5.75300000      5.87700000     -9.62700000
O     -0.91000000      4.47300000     18.17900000
H     -1.54000000      5.13800000     17.89900000
H     -1.17200000      3.68200000     17.70800000
O     -1.24000000     -3.74300000    -17.82800000
H     -0.79200000     -2.90300000    -17.72400000
H     -1.38200000     -4.05100000    -16.93300000
O     -4.46400000     -3.76600000     12.61900000
H     -5.29400000     -3.67800000     13.08600000
H     -4.54500000     -4.59100000     12.14000000
O      9.23000000     -2.75900000     10.97400000
H      9.81800000     -3.51400000     10.97500000
H      9.51700000     -2.23100000     11.71900000
O     -7.15900000     10.10000000     11.62400000
H     -6.20600000     10.17100000     11.67800000
H     -7.31100000      9.42200000     10.96600000
O     -9.25600000     -2.83000000     -9.29400000
H     -8.54000000     -2.20600000     -9.17500000
H     -9.84500000     -2.66100000     -8.55800000
O      2.66500000     11.85300000     11.91800000
H      3.58300000     11.85100000     11.64900000
H      2.62000000     12.51000000     12.61300000
O      9.39400000    -13.11100000     -0.46600000
H      9.61900000    -14.01600000     -0.25300000
H     10.19900000    -12.61900000     -0.30100000
O      9.92400000      0.37900000    -15.58400000
H     10.53500000     -0.35100000    -15.49200000
H      9.11300000      0.06500000    -15.18300000
O      6.42800000      7.84000000     -4.29400000
H      6.63200000      7.47400000     -3.43300000
H      7.27600000      8.10800000     -4.64800000
O      2.65200000     -4.52000000     -0.47400000
H      2.27000000     -4.27500000      0.36800000
H      1.90300000     -4.78700000     -1.00800000
O     -5.90000000      0.63800000    -17.23700000
H     -5.49200000      1.06000000    -16.48100000
H     -6.59200000      1.24300000    -17.50400000
O    -14.53300000      8.19400000     -2.04800000
H    -13.74000000      8.07600000     -2.57300000
H    -15.21900000      8.37900000     -2.69000000
O     -9.05900000     15.13300000     -5.90400000
H     -9.79700000     15.20400000     -6.51000000
H     -8.88900000     14.19300000     -5.84300000
O      7.29600000     -6.12000000    -10.44500000
H      7.53300000     -6.61300000     -9.65900000
H      7.39000000     -6.75000000    -11.15900000
O      6.81900000     -3.97700000     -1.40000000
H      7.68400000     -4.35400000     -1.24500000
H      6.61300000     -4.21500000     -2.30400000
O      4.47800000     -5.18900000      4.52700000
H      4.92900000     -5.44100000      3.72200000
H      5.03000000     -4.50700000      4.90900000
O    -13.32000000      8.18300000      3.17400000
H    -12.37700000      8.05200000      3.07500000
H    -13.68200000      7.98200000      2.31100000
O    -11.25200000      5.16800000     -8.11600000
H    -10.77600000      5.94200000     -7.81500000
H    -12.17300000      5.42500000     -8.08300000
O     -0.16300000     16.45400000      7.70600000
H     -0.30200000     15.54800000      7.98000000
H      0.44300000     16.81100000      8.35500000
O    -12.48300000    -11.05100000      2.29100000
H    -12.13300000    -11.48800000      1.51500000
H    -11.79100000    -10.44600000      2.55800000
O      0.69700000      4.06000000    -11.04200000
H      0.29900000      4.58600000    -11.73600000
H      0.75000000      3.17800000    -11.41100000
O     -3.06700000     -0.34200000     -3.26800000
H     -2.24400000     -0.80200000     -3.43200000
H     -2.96200000      0.50200000     -3.70700000
O     -2.14900000      9.46500000     -6.41300000
H     -1.52400000      9.84100000     -5.79300000
H     -1.61300000      8.92800000     -6.99700000
O      3.29200000     -8.99400000    -14.81700000
H      3.62500000     -9.26900000    -13.96300000
H      3.83600000     -8.24300000    -15.05500000
O      5.02900000     -1.46800000      2.30700000
H      4.62200000     -1.79600000      1.50500000
H      4.38500000     -1.64600000      2.99300000
O     -3.87500000     10.12600000    -13.15400000
H     -3.91600000     10.57300000    -12.30900000
H     -4.34700000     10.70500000    -13.75300000
O    -10.42100000      5.84700000     -4.30400000
H    -10.72200000      6.50800000     -3.68100000
H    -10.34100000      6.31800000     -5.13300000
O      3.29900000      5.18500000      7.60500000
H      3.17000000      6.11500000      7.78900000
H      4.22700000      5.11200000      7.37900000
O     -4.89700000     12.12000000      0.35600000
H     -5.66900000     12.59400000      0.04700000
H     -5.21600000     11.60200000      1.09600000
O     -6.11600000     -7.51500000    -10.66100000
H     -6.39000000     -6.65000000    -10.35700000
H     -5.42500000     -7.33700000    -11.29900000
O      6.04400000     12.35800000      4.00300000
H      5.72800000     13.17600000      3.62000000
H      6.20700000     12.57100000      4.92200000
O    -12.64200000     -9.48600000     -7.84500000
H    -13.59600000     -9.53600000     -7.91100000
H    -12.44300000     -9.83700000     -6.97800000
O     -5.72700000     11.74400000      4.35200000
H     -5.73200000     10.91300000      3.87800000
H     -6.00800000     11.51600000      5.23800000
O     -4.38300000    -10.57600000     -2.53600000
H     -4.65300000    -10.81500000     -3.42300000
H     -4.34000000     -9.62000000     -2.54800000
O     10.26000000      1.48600000     -0.10200000
H      9.98000000      1.34800000      0.80300000
H     11.20900000      1.59900000     -0.04500000
O     17.72000000     -1.95600000     -0.67900000
H     17.44300000     -1.18100000     -0.18900000
H     18.50900000     -2.25500000     -0.22700000
O      8.01900000      8.63000000     13.47600000
H      8.24100000      7.70200000     13.55600000
H      8.36900000      9.02900000     14.27300000
O    -12.43400000     10.94200000     -4.18900000
H    -11.55100000     11.25700000     -4.38000000
H    -13.01200000     11.58600000     -4.59900000
O    -13.46400000     -1.74100000      3.19000000
H    -13.55700000     -2.38900000      3.88800000
H    -14.36200000     -1.49600000      2.96800000
O      6.82200000     -9.36100000      0.68900000
H      6.29000000    -10.14100000      0.53600000
H      6.29700000     -8.64000000      0.34000000
O     -0.02100000    -10.68600000     11.64000000
H      0.45600000    -10.16500000     12.28500000
H     -0.66500000    -11.17200000     12.15500000
O     -3.44600000     -6.97600000     -4.81700000
H     -3.05400000     -6.11300000     -4.68000000
H     -2.88700000     -7.39100000     -5.47400000
O     -2.56400000      4.65400000    -15.35700000
H     -3.51300000      4.67700000    -15.23600000
H     -2.40400000      5.23100000    -16.10400000
O     -5.81200000    -12.97300000     -7.67500000
H     -4.88200000    -12.79200000     -7.54200000
H     -6.21000000    -12.11100000     -7.79400000
O     -8.54400000    -10.14800000    -11.61400000
H     -9.05200000     -9.87100000    -10.85100000
H     -8.29200000     -9.33000000    -12.04400000
O     -8.63900000     14.60800000     -2.91100000
H     -8.74500000     14.88700000     -3.82100000
H     -9.53200000     14.55400000     -2.57100000
O      5.07300000     -4.57500000     15.19200000
H      4.77000000     -5.45200000     14.95800000
H      4.35700000     -3.99600000     14.93100000
O      3.01700000     -0.08500000     16.67700000
H      2.45400000     -0.51500000     16.03400000
H      2.40900000      0.33100000     17.28800000
O     14.51600000      5.00800000     -2.88700000
H     15.25400000      4.57700000     -2.45600000
H     13.74400000      4.68100000     -2.42400000
O     -4.20500000      3.96200000     11.74700000
H     -3.86000000      3.22900000     11.23800000
H     -4.22900000      3.63700000     12.64700000
O     -5.40700000     -0.33200000    -13.52900000
H     -4.72100000      0.04400000    -12.97700000
H     -5.85900000     -0.95400000    -12.95800000
O     -0.54500000      6.61200000      8.43300000
H     -1.14600000      6.34000000      9.12600000
H     -0.60800000      7.56700000      8.42300000
O    -10.80600000     -0.10600000    -13.91800000
H    -10.74800000      0.59900000    -13.27300000
H     -9.91000000     -0.21600000    -14.23500000
O     -3.15300000     -6.00600000     -1.37600000
H     -2.87400000     -5.22000000     -1.84500000
H     -3.02500000     -5.79200000     -0.45200000
O     -8.89500000    -12.94500000     -8.46400000
H     -8.51400000    -13.62500000     -9.02000000
H     -8.39400000    -12.15700000     -8.67200000
O      6.80300000     -9.62200000     11.98100000
H      7.55500000    -10.12200000     12.30000000
H      6.04100000    -10.10100000     12.30700000
O    -13.47500000     -0.08900000    -11.82900000
H    -14.03700000      0.07400000    -12.58700000
H    -13.07500000     -0.94000000    -12.00600000
O     -0.38600000    -14.32600000      1.35800000
H     -0.49700000    -14.98000000      2.04800000
H     -1.18100000    -14.39600000      0.83000000
O      6.44500000     -8.74900000      9.29800000
H      6.08300000     -8.54300000     10.16000000
H      7.09200000     -9.43400000      9.46700000
O     -2.25200000     -4.72400000    -15.19600000
H     -1.86900000     -4.99900000    -14.36400000
H     -2.95200000     -4.12000000    -14.95000000
O    -12.61000000     -4.19000000      1.98900000
H    -13.40100000     -4.51600000      1.56100000
H    -12.82500000     -3.29200000      2.24000000
O     -7.22500000    -10.87000000     -8.55800000
H     -6.63700000    -10.79600000     -9.30900000
H     -7.28800000     -9.97900000     -8.21500000
O     -7.68300000    -13.00300000      8.73600000
H     -7.10400000    -13.26000000      8.01900000
H     -7.63900000    -13.73300000      9.35400000
O      1.62200000      6.34800000     -8.12900000
H      2.06900000      6.77000000     -8.86300000
H      1.65700000      5.41300000     -8.33300000
O      3.92000000     16.24900000      5.01200000
H      3.52600000     15.67600000      5.66900000
H      4.24700000     15.65200000      4.33800000
O     12.03800000     -1.69600000     -2.43700000
H     12.50500000     -2.14500000     -3.14100000
H     12.00100000     -2.33700000     -1.72700000
O    -15.71300000      1.99800000      2.20300000
H    -16.31600000      2.67500000      2.51000000
H    -15.95400000      1.85900000      1.28800000
O     -1.62500000     -4.75200000     -5.47900000
H     -1.10900000     -5.10500000     -4.75500000
H     -1.04000000     -4.79600000     -6.23500000
O      0.92800000    -12.41700000     -7.68000000
H      0.48600000    -13.22600000     -7.93800000
H      1.32300000    -12.61900000     -6.83200000
O     -1.05500000     14.15800000      9.40600000
H     -0.41900000     13.45900000      9.56400000
H     -1.68400000     13.77500000      8.79400000
O     15.69600000      2.80500000     -7.87000000
H     16.48700000      2.26600000     -7.85600000
H     14.97700000      2.17400000     -7.92400000
O     12.58200000      5.66300000      8.96600000
H     13.12600000      4.98600000      8.56200000
H     13.07500000      6.47300000      8.83800000
O      8.37400000      0.97100000     -9.53400000
H      9.09400000      1.07900000    -10.15500000
H      8.40600000      0.04600000     -9.28800000
O    -13.38600000      5.71400000     -0.61700000
H    -12.51300000      5.86500000     -0.25400000
H    -13.88800000      5.34600000      0.11000000
O    -11.92200000    -10.56500000     -5.03800000
H    -10.99300000    -10.53500000     -5.26800000
H    -12.17100000    -11.48000000     -5.16900000
O      1.21000000     -2.39000000     18.28700000
H      0.31900000     -2.30300000     17.94700000
H      1.10700000     -2.35300000     19.23800000
O     -0.43900000     -5.04500000      9.52400000
H     -1.33900000     -5.30400000      9.72100000
H     -0.04700000     -5.82300000      9.12700000
O     -3.70000000      8.55600000     11.35500000
H     -4.07000000      7.88900000     10.77700000
H     -3.41400000      9.25300000     10.76400000
O     -1.68200000     -8.10800000     13.18500000
H     -1.52000000     -7.21600000     13.49200000
H     -0.88600000     -8.34700000     12.71100000
O     -9.24700000     -7.38100000      6.74600000
H     -9.80100000     -6.63300000      6.97200000
H     -8.41900000     -6.99000000      6.46700000
O     -3.06800000     15.09200000     -2.40000000
H     -3.58900000     15.22300000     -1.60800000
H     -2.51800000     14.33400000     -2.20100000
O      6.32000000    -10.38900000     -5.35700000
H      5.92200000    -10.45900000     -6.22400000
H      7.21100000    -10.08300000     -5.52600000
O     -9.78100000     -5.16300000     12.34100000
H     -8.96300000     -5.22200000     12.83500000
H     -9.50800000     -5.16500000     11.42400000
O      7.16600000    -12.77500000      1.66300000
H      6.34400000    -12.43500000      1.31000000
H      7.77000000    -12.76100000      0.92000000
O      3.26000000      0.86100000      4.40000000
H      3.56700000      1.46200000      3.72100000
H      2.36300000      1.14300000      4.58100000
O      4.60700000     -0.12300000     -4.18600000
H      4.94500000      0.07700000     -3.31400000
H      5.31900000      0.11400000     -4.78000000
O      4.83200000     -6.93100000     11.84500000
H      4.61900000     -7.35200000     12.67700000
H      5.74800000     -6.67000000     11.93600000
O     -1.22100000      4.60600000     -6.93200000
H     -0.58400000      4.39300000     -7.61300000
H     -0.69100000      4.90200000     -6.19200000
O     -2.72000000     -0.37300000     -7.21600000
H     -1.80200000     -0.15300000     -7.05500000
H     -2.85100000     -1.20300000     -6.75800000
O     -7.18900000     -6.06600000     -2.61400000
H     -6.76000000     -5.26400000     -2.31600000
H     -6.54500000     -6.75600000     -2.45200000
O    -11.13200000     -8.22600000      1.44900000
H    -10.53700000     -8.65300000      0.83300000
H    -10.65200000     -8.21400000      2.27700000
O      3.16900000     -7.65200000     -2.36600000
H      2.21900000     -7.71800000     -2.27200000
H      3.30300000     -6.87400000     -2.90800000
O     -4.48400000     -2.84500000      0.76300000
H     -4.71800000     -2.84800000      1.69100000
H     -4.75900000     -1.98300000      0.45000000
O     -9.55500000      0.97000000     -7.61500000
H    -10.25100000      0.33000000     -7.46300000
H     -9.25300000      1.20700000     -6.73800000
O      5.77500000      1.57800000     -9.32300000
H      6.71600000      1.42200000     -9.40200000
H      5.70600000      2.34600000     -8.75600000
O     -2.17900000     -4.18400000      1.03800000
H     -3.00000000     -3.82000000      0.70800000
H     -2.02800000     -3.72500000      1.86400000
O    -14.14300000      2.87200000      9.05100000
H    -14.30800000      2.92200000      8.10900000
H    -13.77600000      1.99900000      9.18500000
O      3.09600000     17.23400000      2.13900000
H      2.28400000     17.55500000      1.74500000
H      2.91200000     17.21100000      3.07800000
O     12.53300000    -11.82300000      0.82900000
H     13.04700000    -11.06000000      1.09400000
H     11.71500000    -11.45500000      0.49500000
O     -7.30300000      1.74200000     16.16900000
H     -7.35600000      1.17700000     15.39800000
H     -8.17100000      1.68300000     16.56900000
O     -8.38200000      1.49300000     -5.35000000
H     -8.78200000      2.35800000     -5.43400000
H     -7.44200000      1.65500000     -5.43300000
O     -7.86000000      1.39300000      2.51000000
H     -8.21800000      1.38300000      1.62300000
H     -7.77700000      2.32300000      2.72400000
O      8.38500000     -5.64500000     -5.76600000
H      8.31900000     -4.93300000     -5.13000000
H      8.74900000     -5.23400000     -6.55000000
O      8.61900000     11.07200000      3.04900000
H      7.77700000     11.19600000      3.48800000
H      9.26600000     11.12700000      3.75200000
O     -7.38800000     -6.07700000     -7.18900000
H     -6.74600000     -6.60900000     -6.71900000
H     -6.91300000     -5.74800000     -7.95200000
O     -6.27900000    -13.15400000     -0.26300000
H     -5.63500000    -13.38800000     -0.93200000
H     -5.95500000    -12.33200000      0.10400000
O     -0.92000000      2.06500000     16.88600000
H     -0.14100000      1.70700000     17.31000000
H     -0.96100000      1.61500000     16.04200000
O      4.64600000     -9.81200000      4.07600000
H      4.99200000    -10.51200000      4.62900000
H      5.12700000     -9.03100000      4.34700000
O     -2.84100000     13.53000000      7.14000000
H     -3.74100000     13.23100000      7.26600000
H     -2.68400000     13.43100000      6.20100000
O    -12.19400000     -0.92300000      8.91400000
H    -11.33200000     -0.60100000      8.64800000
H    -12.46300000     -0.33400000      9.61900000
O      3.32800000     11.83500000     -7.28300000
H      3.59300000     11.97400000     -6.37400000
H      2.45100000     12.21600000     -7.33800000
O     -3.72400000     -1.03400000     17.36800000
H     -4.31400000     -1.39000000     18.03200000
H     -4.09000000     -1.33500000     16.53600000
O     15.05000000     -3.22200000     -0.87900000
H     15.31200000     -2.37300000     -1.23500000
H     15.83200000     -3.76700000     -0.95900000
O     -5.49300000      4.85000000    -15.15500000
H     -6.38800000      5.07300000    -14.89600000
H     -5.53200000      3.91900000    -15.37300000
O    -16.62800000      5.33900000     -2.13100000
H    -15.68500000      5.46500000     -2.24100000
H    -16.78400000      5.50200000     -1.20100000
O     -3.84600000      6.51600000     -2.50600000
H     -3.06900000      6.04200000     -2.80300000
H     -3.77300000      7.37700000     -2.91800000
O      5.21100000      5.05400000    -13.57200000
H      5.83100000      4.69400000    -12.93700000
H      5.67700000      5.02100000    -14.40700000
O    -11.39600000    -11.84300000     -0.05500000
H    -11.50100000    -11.67700000     -0.99200000
H    -11.76000000    -12.71900000      0.07600000
O      1.41500000      4.91700000      1.37200000
H      1.51900000      5.76100000      0.93200000
H      2.13000000      4.37900000      1.03000000
O     -2.12700000      6.12100000     -9.56200000
H     -1.75400000      5.68100000     -8.79800000
H     -2.16000000      5.44300000    -10.23600000
O     -4.94600000     -4.23200000      8.46600000
H     -4.96000000     -3.36900000      8.05100000
H     -4.59700000     -4.81600000      7.79300000
O     -5.95500000      2.58000000     -5.44500000
H     -5.21800000      3.11600000     -5.73800000
H     -5.75300000      2.37400000     -4.53200000
O     12.20200000      6.20200000     -9.17500000
H     12.31100000      6.13500000     -8.22700000
H     12.18300000      7.14300000     -9.34900000
O     -6.60500000      6.35200000      2.54900000
H     -6.47400000      6.38300000      1.60100000
H     -6.12500000      5.57300000      2.83100000
O    -11.22500000      4.80900000      7.15700000
H    -11.72700000      4.02700000      6.92500000
H    -11.07900000      5.25500000      6.32200000
O     13.13300000     -5.29700000     10.32400000
H     13.43300000     -4.48400000      9.91700000
H     13.33300000     -5.97500000      9.67800000
O     -2.86700000      9.44400000      8.02300000
H     -3.14300000      9.43200000      7.10700000
H     -1.91500000      9.53100000      7.98500000
O     -3.80600000      4.14400000     -5.91400000
H     -2.95400000      4.51200000     -6.15000000
H     -4.30400000      4.89000000     -5.57900000
O      3.70900000     -9.39800000    -12.17100000
H      2.81300000     -9.67600000    -12.36200000
H      3.67100000     -9.06800000    -11.27300000
O      7.12400000      1.59400000     -4.76700000
H      6.72700000      2.29500000     -4.25200000
H      7.47000000      2.03300000     -5.54400000
O     10.78800000      0.85200000     -4.10800000
H     11.13900000      0.21400000     -3.48700000
H     10.22400000      0.33800000     -4.68600000
O     -4.29900000     -4.65800000     -7.16700000
H     -4.03800000     -5.55600000     -6.95900000
H     -3.68200000     -4.38000000     -7.84400000
O    -11.84800000      3.65900000      3.48800000
H    -11.42600000      3.31300000      2.70200000
H    -12.50100000      2.99900000      3.72000000
O      4.53500000      1.58500000     14.92900000
H      4.03100000      1.02100000     15.51600000
H      4.74800000      1.02500000     14.18200000
O      6.78700000     -2.51900000     -6.88300000
H      6.23000000     -1.74500000     -6.80900000
H      6.33600000     -3.18900000     -6.37000000
O     -4.33200000    -16.05000000      8.83300000
H     -5.18500000    -15.95100000      8.41100000
H     -3.72300000    -15.59300000      8.25300000
O     -5.00700000    -14.05500000     -2.47000000
H     -4.59200000    -14.78800000     -2.92500000
H     -4.58000000    -13.27700000     -2.82900000
O     -4.02200000      0.68300000     -0.58500000
H     -4.53500000      0.64800000     -1.39200000
H     -3.21400000      0.21400000     -0.79400000
O    -11.11100000     12.90800000     -0.25600000
H    -10.71600000     13.52100000      0.36400000
H    -11.12600000     13.38400000     -1.08700000
O     15.54200000      6.80500000     -4.64700000
H     16.11100000      6.26000000     -5.19100000
H     15.11600000      6.18700000     -4.05300000
O     -6.32700000     12.68900000      7.24900000
H     -6.77500000     12.72700000      8.09400000
H     -7.01000000     12.44200000      6.62600000
O     -0.24800000     -4.53200000     -1.17100000
H     -0.64200000     -3.77700000     -1.60700000
H     -0.64800000     -4.54300000     -0.30200000
O      2.41200000      7.85100000      3.55400000
H      3.02100000      8.34600000      3.00600000
H      2.54300000      6.93900000      3.29500000
O     12.61700000     13.82400000     -0.40200000
H     11.80700000     13.31500000     -0.36900000
H     12.32600000     14.73500000     -0.44000000
O    -10.69400000      4.45600000     -1.87500000
H    -10.55700000      4.80100000     -2.75700000
H    -11.10000000      3.60000000     -2.01300000
O     -5.09600000     -1.01900000     11.78500000
H     -5.31300000     -1.92100000     12.01900000
H     -5.94400000     -0.59900000     11.63800000
O      0.19200000      9.94900000     -4.66800000
H      0.59400000      9.18200000     -5.07600000
H      0.38500000      9.85300000     -3.73600000
O     12.18200000      2.55600000      1.87700000
H     12.36300000      1.63300000      2.05100000
H     12.41100000      3.00300000      2.69200000
O    -15.00700000     -4.09400000      8.61400000
H    -14.46800000     -3.30400000      8.65000000
H    -14.37600000     -4.81300000      8.58600000
O    -12.57300000     -1.68600000     13.05400000
H    -13.33500000     -1.73900000     13.63000000
H    -12.67100000     -0.84700000     12.60400000
O     -5.10100000     11.43100000     -3.67500000
H     -4.78000000     12.20700000     -4.13300000
H     -5.63100000     11.77800000     -2.95700000
O     -5.37900000      9.99000000      8.99000000
H     -5.92500000     10.02600000      8.20500000
H     -4.51100000      9.74600000      8.66700000
O     -8.31200000      4.98500000    -11.26300000
H     -7.71000000      5.64200000    -10.91400000
H     -8.99700000      4.91100000    -10.59800000
O      4.38700000     -0.86800000      8.21900000
H      4.87400000     -0.33200000      8.84500000
H      3.69900000     -1.28000000      8.74200000
O    -16.94000000     -1.96600000      7.08200000
H    -16.32200000     -2.64400000      6.81000000
H    -16.60000000     -1.16100000      6.69200000
O      0.23700000    -10.79700000      3.19100000
H      0.42900000     -9.96600000      2.75600000
H      1.05000000    -11.02400000      3.64300000
O    -10.40300000     -9.65000000      6.27600000
H     -9.99200000     -8.78800000      6.34200000
H    -11.30400000     -9.50900000      6.56700000
O    -15.09300000     -2.55500000     -1.51600000
H    -16.03300000     -2.52600000     -1.69400000
H    -15.01000000     -3.14000000     -0.76200000
O      3.36900000     -5.52000000    -14.24800000
H      2.76000000     -6.17000000    -14.59900000
H      3.14700000     -4.71100000    -14.70900000
O     -0.28100000     -2.90500000      7.87700000
H     -0.33000000     -3.54800000      8.58500000
H      0.51400000     -3.13700000      7.39800000
O    -14.28100000     -5.69300000     -0.14400000
H    -15.04100000     -5.98300000     -0.64800000
H    -13.54900000     -5.75300000     -0.75800000
O     15.34600000     -8.30000000      3.96300000
H     15.59400000     -9.10300000      3.50400000
H     16.17100000     -7.83100000      4.08800000
O    -12.05600000      0.98300000     -4.65300000
H    -12.24300000      0.69500000     -5.54700000
H    -11.80100000      0.18400000     -4.19200000
O     -5.60500000     -8.19400000     -6.42700000
H     -5.08800000     -8.08000000     -5.63000000
H     -6.29500000     -8.80900000     -6.17900000
O     -3.94600000     -6.46600000    -12.37100000
H     -4.56000000     -5.86200000    -12.78900000
H     -3.85000000     -7.18300000    -12.99700000
O     -7.41400000      6.49800000     -0.42900000
H     -7.05400000      5.67300000     -0.75400000
H     -6.79200000      7.16300000     -0.72500000
O      8.90200000    -10.55300000      9.82900000
H      9.57200000     -9.87000000      9.77900000
H      9.35500000    -11.35200000      9.56100000
O      3.61900000     -4.87900000      8.92800000
H      4.51800000     -4.80100000      9.24800000
H      3.20600000     -4.05000000      9.16900000
O     -0.20400000      8.01400000     12.00100000
H     -0.64700000      8.75500000     12.41500000
H      0.56500000      8.39900000     11.58000000
O     -1.17400000     -8.40700000     -2.62600000
H     -0.91200000     -7.96300000     -3.43200000
H     -2.07000000     -8.10900000     -2.46900000
O     -4.05000000      8.94100000     -4.21800000
H     -4.39700000      9.80700000     -4.00900000
H     -3.62600000      9.05100000     -5.06900000
O      3.89700000     -3.73500000    -10.64800000
H      4.33700000     -3.41800000    -11.43700000
H      3.01800000     -3.97400000    -10.94300000
O     -8.17300000      7.82300000      6.55700000
H     -7.89600000      7.34000000      7.33500000
H     -7.55200000      7.56000000      5.87800000
O      0.00700000      3.72000000     12.22000000
H      0.21600000      4.10700000     13.07000000
H     -0.06700000      2.78200000     12.39500000
O      2.99100000      5.26500000     16.18100000
H      2.61900000      5.46400000     17.04000000
H      2.32000000      5.54300000     15.55800000
O      6.71600000     -3.52300000    -11.96700000
H      7.63800000     -3.30200000    -12.10100000
H      6.73100000     -4.23000000    -11.32200000
O      2.86900000      7.80400000      8.20400000
H      2.41400000      7.96400000      9.03100000
H      3.74200000      8.17200000      8.33700000
O     11.37500000     -3.38500000      5.04400000
H     12.06600000     -3.95100000      4.69800000
H     10.70600000     -3.99200000      5.36200000
O     10.06800000     -6.92500000      2.55400000
H     10.94300000     -7.28000000      2.39400000
H      9.48500000     -7.67900000      2.47000000
O     14.62500000     -5.89300000     -8.73900000
H     14.27200000     -6.77800000     -8.64400000
H     15.00000000     -5.69200000     -7.88200000
O    -10.63000000     -7.06500000     -6.36500000
H     -9.84400000     -6.64700000     -6.01200000
H    -11.13000000     -6.34700000     -6.75200000
O     -8.63500000      9.90800000    -11.61000000
H     -9.17900000      9.18700000    -11.92600000
H     -8.27900000     10.30600000    -12.40400000
O      7.04400000     -3.39600000     16.86100000
H      6.46800000     -3.78500000     16.20300000
H      6.62900000     -2.56100000     17.08000000
O    -12.75100000     -0.51300000     -7.15400000
H    -13.32600000     -1.26000000     -7.32100000
H    -13.12900000      0.20000000     -7.66900000
O     -5.62200000      2.07500000    -14.71200000
H     -5.61000000      1.18100000    -14.37000000
H     -5.79800000      2.62200000    -13.94700000
O      6.74900000    -12.26600000     10.42300000
H      5.96600000    -11.81700000     10.10500000
H      7.46600000    -11.66400000     10.22700000
O      6.32900000     -5.14700000     -3.82700000
H      5.95900000     -5.82900000     -4.38800000
H      5.68300000     -4.44100000     -3.85000000
O     -2.66400000      4.03500000    -11.39400000
H     -2.05000000      4.41900000    -12.02000000
H     -3.52700000      4.20100000    -11.77300000
O     12.61700000     -1.99000000      6.88500000
H     12.19100000     -2.17400000      6.04800000
H     12.17400000     -2.56400000      7.51000000
O     -3.10200000     11.70200000     -7.55100000
H     -3.15000000     10.75400000     -7.42600000
H     -3.24700000     12.06700000     -6.67800000
O      1.28500000      6.44800000     13.75700000
H      1.96600000      7.06000000     14.03800000
H      0.66300000      6.98800000     13.27100000
O     -1.45400000     12.83000000     -9.41600000
H     -1.98500000     12.35800000     -8.77400000
H     -1.49200000     13.74400000     -9.13300000
O    -12.10800000      6.52100000      9.08900000
H    -11.41300000      6.51000000      9.74800000
H    -11.95300000      5.73700000      8.56300000
O      9.21200000      0.66900000      2.21600000
H      9.11200000     -0.24700000      1.95600000
H      8.40000000      0.87700000      2.67800000
O     -5.36700000     -6.60900000    -15.76400000
H     -5.69700000     -7.31300000    -15.20500000
H     -5.31800000     -5.84700000    -15.18600000
O     -7.80500000     -0.84800000    -11.79000000
H     -7.73100000     -0.39900000    -10.94800000
H     -8.02000000     -0.15500000    -12.41300000
O     -6.26000000     15.81400000      1.94000000
H     -6.35200000     14.89100000      1.70500000
H     -6.94700000     15.96600000      2.58900000
O      1.37400000      9.60700000     -1.61200000
H      1.38500000      8.83700000     -1.04300000
H      2.12700000      9.48700000     -2.19200000
O      7.05000000      4.60400000    -11.33000000
H      7.78200000      4.85900000    -10.76800000
H      6.27000000      4.85700000    -10.83700000
O      3.32700000      0.67400000    -10.08000000
H      3.17100000      1.14800000    -10.89600000
H      4.13900000      1.04600000     -9.73700000
O     -9.79700000    -10.41400000      3.77100000
H     -9.01000000     -9.86900000      3.77200000
H    -10.19500000    -10.26000000      4.62700000
O      4.35000000    -12.78100000     -5.11000000
H      3.57900000    -12.22100000     -5.19400000
H      5.04100000    -12.19400000     -4.80400000
O     -3.86500000    -10.77900000     13.65400000
H     -3.83500000     -9.86500000     13.93800000
H     -2.95400000    -11.07000000     13.68600000
O     -4.56300000     -2.83800000     15.47700000
H     -5.20000000     -2.81100000     14.76300000
H     -4.00600000     -3.59000000     15.27300000
O    -17.49300000     -4.10500000      1.77300000
H    -18.17600000     -4.03300000      2.43900000
H    -17.66300000     -4.94500000      1.34600000
O      4.75500000     14.40500000      2.76300000
H      5.43900000     14.72800000      2.17600000
H      3.93900000     14.55300000      2.28500000
O     16.95100000     -5.04000000      2.52800000
H     16.69200000     -4.96500000      1.60900000
H     16.58500000     -4.26000000      2.94500000
O     -1.65200000      5.86400000     11.22700000
H     -1.12000000      6.60600000     11.51700000
H     -1.26000000      5.10500000     11.65800000
O      5.55700000     -1.39100000     14.22400000
H      4.72700000     -1.79600000     14.47600000
H      5.99200000     -1.19800000     15.05500000
O     14.31400000     -5.20100000     -5.83900000
H     14.44500000     -4.83800000     -4.96300000
H     13.70000000     -5.92400000     -5.70900000
O      0.46600000      0.25500000    -11.07900000
H     -0.14700000      0.43900000    -11.79100000
H      1.23300000     -0.11800000    -11.51400000
O      0.62100000      4.16500000     -4.86900000
H      1.47800000      4.28800000     -5.27800000
H      0.39500000      3.25400000     -5.05600000
O     -4.38400000     -3.45300000      3.43200000
H     -4.98800000     -4.08200000      3.82800000
H     -3.55500000     -3.92800000      3.36300000
O      3.21300000      6.87100000    -14.41200000
H      3.76600000      6.32200000    -13.85600000
H      3.64200000      7.72700000    -14.40700000
O      8.01700000     -7.45300000     -8.31500000
H      7.82700000     -6.74900000     -7.69400000
H      8.29400000     -8.18600000     -7.76600000
O     -3.35700000    -13.11700000     -9.26600000
H     -3.80300000    -12.92200000    -10.09000000
H     -2.45700000    -13.31900000     -9.52300000
O      4.49500000     11.71600000     -9.65000000
H      5.34100000     11.31600000     -9.44700000
H      4.00400000     11.66700000     -8.83000000
O     10.26200000     -1.72800000     13.19800000
H     10.73900000     -1.04600000     13.67100000
H     10.00300000     -2.35300000     13.87500000
O     -6.92300000     -5.12700000     -9.83300000
H     -7.74200000     -4.82800000     -9.43800000
H     -6.57800000     -4.35500000    -10.28200000
