# Supplementary material for: Integrated Multiscale Multilevel Approach to Open Shell Molecular Systems
Source: J Chem Theory Comput. 2023 Feb 13;19(5):1446–56. doi: 10.1021/acs.jctc.2c00805 (PMC10018740; doi:10.1021/acs.jctc.2c00805)
Supplement: Supplementary file 2 — ct2c00805_si_002.zip [file ct2c00805_si_002.zip › structures/PROXYL/frame108.xyz]

2597

C     -1.72100000      0.55700000      0.74500000
H     -2.18100000      0.74100000      1.71600000
H     -2.44200000      0.60100000     -0.07100000
C     -0.91400000     -0.75100000      0.71700000
C     -0.21700000     -1.10900000      2.09000000
H      0.54800000     -1.87400000      1.95600000
H     -0.97800000     -1.42600000      2.80300000
H      0.36600000     -0.26500000      2.46000000
C     -1.76700000     -1.96900000      0.25300000
H     -2.48000000     -1.56900000     -0.46800000
H     -1.26400000     -2.72500000     -0.35000000
H     -2.19700000     -2.47500000      1.11700000
N      0.17900000     -0.37700000     -0.24900000
O      0.92000000     -1.25500000     -0.74000000
C      0.35200000      1.03900000     -0.52800000
C      1.73200000      1.59100000     -0.09600000
H      1.71200000      2.66700000      0.07700000
H      2.16200000      1.14300000      0.80000000
H      2.43300000      1.26200000     -0.86300000
C      0.02500000      1.42200000     -1.96700000
H      0.20800000      2.49400000     -2.04400000
H     -0.98800000      1.19900000     -2.30300000
H      0.79400000      1.02500000     -2.63000000
C     -0.69300000      1.68200000      0.49000000
H     -0.20600000      2.00900000      1.40800000
H     -1.08200000      2.60200000      0.05200000
O     -1.54800000     13.46000000      7.00300000
H     -2.06300000     13.33600000      6.20600000
H     -0.77700000     13.94900000      6.71700000
O     12.19300000     10.55700000      5.13100000
H     12.73900000     11.21800000      5.55500000
H     12.70600000     10.27100000      4.37500000
O      7.08900000      7.12400000    -10.54800000
H      7.10400000      6.31900000    -10.03000000
H      7.89300000      7.09000000    -11.06700000
O     -5.97500000      6.94000000     -8.25500000
H     -6.49700000      6.14100000     -8.17600000
H     -6.38100000      7.42200000     -8.97500000
O      3.29800000     -4.40400000     17.87200000
H      2.95000000     -3.78000000     17.23500000
H      2.83800000     -5.22200000     17.68200000
O     -3.19100000     -2.03900000      9.69500000
H     -3.98000000     -2.10600000      9.15800000
H     -2.70700000     -2.84400000      9.51000000
O      4.21600000     13.56500000     11.04500000
H      3.93200000     13.53800000     10.13200000
H      5.14100000     13.80400000     11.00200000
O      0.40000000     -6.71100000     14.38000000
H      0.33700000     -5.81100000     14.70200000
H      1.27300000     -6.76700000     13.99300000
O     11.14000000     -4.74700000      8.10500000
H     11.31600000     -5.08400000      7.22600000
H     11.98000000     -4.39300000      8.39800000
O      8.91400000      0.08400000     -4.85900000
H      9.62800000     -0.49500000     -4.58900000
H      9.35200000      0.81800000     -5.29000000
O      2.14600000    -12.65800000      4.21300000
H      1.77900000    -12.60300000      5.09500000
H      1.82000000    -11.87500000      3.76900000
O    -13.60400000     -0.67800000     10.83400000
H    -13.82000000     -1.60100000     10.70100000
H    -13.79600000     -0.51800000     11.75800000
O     -9.48200000      2.27200000     -3.42100000
H    -10.43300000      2.36200000     -3.48200000
H     -9.26900000      1.55800000     -4.02100000
O    -15.92400000      4.27300000      4.50100000
H    -16.56900000      3.61300000      4.24700000
H    -16.38300000      4.82400000      5.13600000
O     -0.35900000    -11.52400000     -5.69000000
H     -0.65600000    -12.05900000     -4.95400000
H     -1.15900000    -11.30800000     -6.16800000
O      2.74300000      1.25400000      4.01200000
H      2.34300000      2.11700000      3.90300000
H      2.05500000      0.72000000      4.40900000
O     13.98200000     -2.73300000     -0.87100000
H     13.32300000     -2.81200000     -0.18200000
H     13.69200000     -3.34000000     -1.55200000
O     10.78800000     12.22900000      3.64200000
H     11.29300000     11.54700000      4.08500000
H     10.77000000     12.95600000      4.26400000
O      4.29900000    -14.60400000      5.57000000
H      4.21900000    -15.41700000      5.07200000
H      3.69900000    -13.99700000      5.13700000
O     11.63900000      8.92600000     -8.50200000
H     11.51500000      9.67500000     -9.08500000
H     10.79000000      8.81200000     -8.07500000
O      0.10100000     -4.02000000     14.71200000
H     -0.21200000     -3.17200000     14.39800000
H      0.91300000     -3.81800000     15.17600000
O     -7.85200000      6.74600000     -2.24800000
H     -8.80200000      6.62300000     -2.24300000
H     -7.60400000      6.73300000     -1.32400000
O      6.02500000      1.11000000      1.26800000
H      6.91900000      1.38400000      1.06100000
H      5.91900000      1.32100000      2.19600000
O     -1.44000000    -14.13800000     -0.87000000
H     -0.49000000    -14.14200000     -0.75200000
H     -1.75000000    -14.87600000     -0.34400000
O     -1.81400000    -17.81300000      4.06800000
H     -1.86400000    -17.06500000      4.66300000
H     -1.91600000    -17.43200000      3.19500000
O    -11.62900000      2.14200000     13.18900000
H    -11.26700000      1.86600000     12.34600000
H    -12.56400000      2.26000000     13.02100000
O     -0.56500000      9.98800000     -3.21800000
H     -1.06500000      9.17200000     -3.20200000
H     -1.00600000     10.55200000     -2.58200000
O      1.94600000     -0.77500000     14.63200000
H      1.64400000      0.09000000     14.90900000
H      2.83000000     -0.62400000     14.29600000
O     -0.78900000     -5.70900000     -8.96400000
H     -1.30200000     -6.02700000     -9.70700000
H     -0.29100000     -6.47300000     -8.67300000
O     10.69800000      4.48700000    -11.10800000
H     10.60300000      5.30500000    -11.59600000
H      9.80700000      4.26600000    -10.83500000
O     11.17200000    -11.37400000      6.87800000
H     11.19400000    -11.81800000      7.72600000
H     11.73600000    -10.60900000      6.99300000
O      4.68400000      8.28800000    -12.43200000
H      5.12300000      8.19600000    -13.27700000
H      5.35800000      8.07500000    -11.78700000
O      5.39700000     -1.60500000    -10.58900000
H      5.15900000     -1.23400000     -9.73900000
H      5.78900000     -0.87500000    -11.06700000
O      9.84200000      2.06600000      4.55300000
H     10.46600000      2.79100000      4.54500000
H      9.91100000      1.68000000      3.67900000
O     10.55300000    -10.55600000     -6.92300000
H     11.01800000    -11.19400000     -6.38300000
H     11.21400000    -10.23000000     -7.53400000
O      8.66300000     -8.13000000      4.98300000
H      8.51000000     -8.04900000      5.92400000
H      8.99100000     -9.02200000      4.86900000
O      9.54000000    -13.26200000      0.47900000
H      9.64100000    -12.82200000     -0.36500000
H      9.16500000    -12.59500000      1.05400000
O      5.88400000     11.57000000     -3.72800000
H      5.52200000     11.40400000     -2.85900000
H      6.44900000     12.33400000     -3.61000000
O      6.69200000     -4.10400000    -14.99200000
H      6.26500000     -4.27800000    -15.83100000
H      7.00500000     -4.96100000    -14.70000000
O      3.25600000      4.77200000      0.98600000
H      2.45400000      4.25100000      0.96100000
H      3.83600000      4.35000000      0.35300000
O    -12.38500000     -4.37100000      7.82400000
H    -12.10800000     -4.05200000      6.96500000
H    -11.57600000     -4.66400000      8.24300000
O    -13.86600000      3.03600000      2.63500000
H    -14.79800000      2.82400000      2.57100000
H    -13.44000000      2.19500000      2.80000000
O     -7.76800000     -1.25000000      9.52600000
H     -8.65500000     -1.60800000      9.52400000
H     -7.89100000     -0.30400000      9.44500000
O    -17.37800000     -2.27500000     -3.00700000
H    -17.88400000     -2.03700000     -3.78400000
H    -17.51800000     -3.21700000     -2.90800000
O     -1.60300000     10.39800000      2.39500000
H     -1.28700000      9.65500000      2.90800000
H     -1.49000000     10.12600000      1.48400000
O     -1.99500000      4.63700000     -6.84200000
H     -1.62800000      3.99500000     -7.44900000
H     -2.52400000      5.21300000     -7.39400000
O    -14.80000000     -6.76400000      1.88400000
H    -14.50800000     -6.56000000      0.99600000
H    -15.49300000     -6.12700000      2.06100000
O      9.17700000      8.78000000     -6.74300000
H      8.51000000      9.37800000     -6.40700000
H      9.39200000      8.21700000     -5.99900000
O     -5.50400000      9.34400000      5.70300000
H     -5.97200000      9.64000000      6.48400000
H     -5.13800000      8.49500000      5.95100000
O     11.86700000      4.76100000      0.98700000
H     10.98200000      5.07900000      0.81000000
H     11.90800000      3.91000000      0.55100000
O     14.02700000      4.60600000      2.88900000
H     13.23800000      4.75200000      3.41100000
H     13.70800000      4.52700000      1.99000000
O     -4.96300000     -1.79700000      5.70100000
H     -4.63500000     -0.89800000      5.68900000
H     -5.73500000     -1.76200000      6.26600000
O      8.53200000      9.71100000     11.14900000
H      8.81600000      9.65400000     10.23600000
H      9.33600000      9.87500000     11.64100000
O     -6.48100000      4.64300000     15.71100000
H     -6.99600000      4.16600000     15.06000000
H     -5.75100000      4.05800000     15.91500000
O      3.94100000     -3.35800000      3.22500000
H      4.26400000     -4.17400000      3.60800000
H      4.61100000     -2.71000000      3.44300000
O     -1.28400000      1.19000000     14.03500000
H     -0.63300000      1.42500000     13.37400000
H     -1.05500000      1.72300000     14.79700000
O      8.56700000      1.46800000     11.24100000
H      9.25700000      1.47100000     11.90500000
H      7.93400000      2.11500000     11.55200000
O      5.62700000    -11.67400000     13.09900000
H      6.06700000    -12.50900000     12.94000000
H      5.48000000    -11.31000000     12.22600000
O    -12.54900000    -10.21900000     -3.08100000
H    -11.99000000    -10.33500000     -2.31300000
H    -12.48200000    -11.04900000     -3.55300000
O    -10.51000000     -5.37400000      9.42300000
H    -10.95700000     -5.59200000     10.24100000
H    -10.32500000     -6.22100000      9.01800000
O     -6.00500000     -5.06400000     -6.16500000
H     -6.85300000     -4.97000000     -6.59900000
H     -5.41100000     -5.34900000     -6.86000000
O      5.01400000     16.16900000     -1.68500000
H      4.60500000     17.02600000     -1.81000000
H      5.77800000     16.34500000     -1.13600000
O      7.27100000     -9.64800000     13.52400000
H      6.79900000    -10.45700000     13.72200000
H      6.70700000     -9.18800000     12.90200000
O     -3.45800000     -9.80300000    -10.22600000
H     -4.05900000     -9.05800000    -10.19500000
H     -4.01100000    -10.54800000    -10.45900000
O      4.60600000      3.31900000     10.57300000
H      4.02400000      4.07700000     10.62600000
H      5.37900000      3.64300000     10.11000000
O      3.75400000     -4.64700000     -8.11200000
H      3.87500000     -5.57800000     -7.92600000
H      3.58000000     -4.61100000     -9.05200000
O     11.28000000     11.26300000      0.82900000
H     11.27000000     10.30900000      0.76100000
H     11.03500000     11.44100000      1.73700000
O      1.17200000    -11.40900000    -14.03300000
H      1.54500000    -11.74300000    -14.84800000
H      1.49100000    -10.50800000    -13.97500000
O     16.25200000      1.88800000     -3.01900000
H     17.12000000      2.24000000     -3.21600000
H     16.18700000      1.93300000     -2.06500000
O     -7.79700000     13.87400000      1.90600000
H     -8.28600000     14.43700000      1.30500000
H     -8.37700000     13.76900000      2.66000000
O      6.00300000      8.50000000     -4.73900000
H      5.05000000      8.53300000     -4.82200000
H      6.29300000      9.38300000     -4.96900000
O      3.61800000      6.36900000     -6.37000000
H      2.89800000      6.89700000     -6.71400000
H      4.25300000      6.33500000     -7.08600000
O      4.51800000     -9.34100000     -5.68100000
H      3.79700000     -9.67900000     -6.21300000
H      4.08900000     -8.84700000     -4.98300000
O     -4.31400000     -7.03500000     -7.16800000
H     -3.37700000     -7.22900000     -7.13200000
H     -4.68000000     -7.48100000     -6.40400000
O     -1.92500000     -6.24300000      5.44200000
H     -1.41600000     -5.68900000      4.85100000
H     -2.54700000     -6.69500000      4.87200000
O     10.83300000     -7.47900000     11.65300000
H     10.89500000     -8.13900000     10.96300000
H     10.14200000     -6.88700000     11.35700000
O      1.23600000     -3.70500000     -9.65100000
H      0.57100000     -4.09100000     -9.08200000
H      1.58200000     -2.96600000     -9.15000000
O      3.75600000     -5.42500000    -15.21700000
H      3.32800000     -6.15300000    -14.76600000
H      3.62700000     -4.67500000    -14.63700000
O      7.60300000      3.95900000      5.32600000
H      7.54200000      3.75700000      4.39300000
H      7.16100000      3.22800000      5.75900000
O     13.19200000     -4.43000000     -3.04800000
H     13.42500000     -3.86800000     -3.78700000
H     12.53200000     -5.02700000     -3.40000000
O     -3.47400000     -5.95800000    -16.28900000
H     -3.82600000     -6.01600000    -15.40000000
H     -2.60100000     -5.58200000    -16.17600000
O      9.08900000     -1.86400000      2.48300000
H      8.52100000     -2.04700000      3.23200000
H      8.48600000     -1.65400000      1.77000000
O     10.94200000     -0.86800000     -0.60800000
H     11.60700000     -0.54800000      0.00200000
H     11.05200000     -0.32600000     -1.38900000
O    -10.47300000     -2.31000000     -9.19700000
H     -9.72000000     -2.43800000     -9.77300000
H    -11.11700000     -1.85500000     -9.74000000
O    -10.21700000     13.51100000     -6.48400000
H    -10.90100000     13.34700000     -7.13400000
H     -9.40800000     13.55900000     -6.99400000
O      8.81000000     11.54800000     -4.40400000
H      8.56300000     10.97500000     -3.67800000
H      7.98000000     11.90800000     -4.71700000
O    -10.77400000     -1.78900000      6.16800000
H    -11.55500000     -1.29500000      5.92100000
H    -10.40300000     -2.08200000      5.33600000
O     -0.81700000     -0.94400000     -5.02200000
H     -1.43700000     -0.21600000     -5.06200000
H      0.04400000     -0.52800000     -5.07000000
O     -4.30400000    -12.44000000    -11.52300000
H     -4.51900000    -12.96500000    -12.29500000
H     -3.37400000    -12.23800000    -11.62200000
O      5.94200000     -5.93100000    -11.94100000
H      6.02200000     -6.53400000    -11.20200000
H      5.43700000     -5.19500000    -11.59600000
O    -10.17700000     -0.44900000     -3.20500000
H     -9.37300000     -0.96700000     -3.24400000
H    -10.10500000      0.04200000     -2.38600000
O      1.31600000     -0.70300000      5.05900000
H      0.44300000     -0.48200000      5.38400000
H      1.34000000     -1.66000000      5.06800000
O    -12.07200000      5.06600000     -8.78800000
H    -11.54200000      5.80000000     -9.10100000
H    -12.77100000      4.98200000     -9.43600000
O      3.64000000     -7.23000000    -13.05900000
H      4.35400000     -6.62000000    -12.87800000
H      3.57500000     -7.76500000    -12.26800000
O    -10.81400000     -0.70000000     13.69400000
H    -11.06000000      0.16100000     13.35400000
H    -11.47500000     -0.89300000     14.35800000
O     10.45500000     -2.96000000     -6.75600000
H     10.05600000     -3.79300000     -6.50800000
H      9.77500000     -2.50800000     -7.25500000
O      1.33600000      4.32500000     -6.43400000
H      2.01500000      4.49100000     -5.78000000
H      1.76100000      4.50500000     -7.27200000
O     -1.27300000     -7.31600000      1.23200000
H     -1.36000000     -6.41200000      0.93000000
H     -0.35100000     -7.40000000      1.47700000
O     -0.37300000     -3.08400000     -2.38200000
H     -0.78200000     -2.71100000     -3.16300000
H      0.22700000     -2.40400000     -2.07700000
O    -10.98700000     -2.17800000    -14.77400000
H    -10.23000000     -1.81200000    -15.23200000
H    -11.02100000     -1.69900000    -13.94600000
O      4.59400000     -1.10300000      0.39300000
H      5.14800000     -0.35700000      0.62100000
H      3.79100000     -0.71000000      0.05100000
O      5.74500000     10.39400000      1.41400000
H      5.73800000     11.11200000      2.04700000
H      5.26600000      9.68800000      1.84700000
O      1.47300000     17.54400000      2.71900000
H      1.31700000     17.24000000      1.82400000
H      2.37900000     17.85100000      2.71300000
O      7.27000000      1.42300000     -3.13100000
H      7.29900000      0.60300000     -2.63700000
H      7.80200000      1.25300000     -3.90800000
O    -13.00400000      0.36100000      2.18000000
H    -13.27700000      0.19400000      1.27800000
H    -12.24600000     -0.20800000      2.31000000
O      3.54500000      7.19000000     -0.16900000
H      3.15000000      6.67900000     -0.87600000
H      3.42800000      6.64800000      0.61100000
O      0.45100000    -11.01500000      2.73500000
H      0.74500000    -10.23700000      3.21000000
H      0.70800000    -10.85300000      1.82800000
O    -10.44600000      7.87000000     -6.70100000
H    -11.19100000      7.99200000     -6.11200000
H     -9.94600000      7.15500000     -6.30800000
O     -6.66300000     16.62500000     -0.82500000
H     -6.15100000     16.05600000     -1.40100000
H     -6.05300000     17.31600000     -0.56700000
O     -1.32700000    -13.10800000     -3.46800000
H     -1.36400000    -13.59100000     -2.64200000
H     -1.48600000    -13.77100000     -4.14000000
O     -7.89100000     -1.77700000     -3.07500000
H     -7.10900000     -1.84300000     -2.52600000
H     -7.58800000     -2.01400000     -3.95200000
O      9.44500000     10.84800000      7.53700000
H     10.36900000     10.62000000      7.63700000
H      8.98100000     10.01800000      7.64800000
O     -6.03100000     -1.58800000     11.89700000
H     -6.43700000     -0.90600000     12.43200000
H     -6.42000000     -1.47600000     11.03000000
O     -9.36100000      2.70000000    -10.68200000
H     -8.63700000      2.59500000    -11.29900000
H     -9.12500000      3.47000000    -10.16400000
O     11.35200000     -3.36400000     -9.65200000
H     12.27700000     -3.34500000     -9.40600000
H     10.90400000     -3.69600000     -8.87500000
O     -7.10100000      1.80200000    -12.52300000
H     -6.90900000      2.63200000    -12.96000000
H     -7.44900000      1.24100000    -13.21600000
O     -1.26700000    -16.53100000      8.14600000
H     -0.51800000    -17.09700000      7.95700000
H     -1.44100000    -16.08100000      7.31900000
O    -11.98200000      3.16400000     -4.35000000
H    -12.63000000      2.46800000     -4.23600000
H    -11.68200000      3.06700000     -5.25400000
O      9.59300000      4.22800000     -4.86300000
H      8.71700000      4.23900000     -4.47800000
H      9.84900000      5.14900000     -4.90300000
O     14.21900000     -0.37300000     -1.82000000
H     14.03500000     -1.29300000     -1.62900000
H     15.09200000     -0.22200000     -1.45800000
O     -2.45000000      0.19300000      8.33900000
H     -2.85000000      0.93600000      8.79100000
H     -2.67600000     -0.56500000      8.87800000
O     -3.47400000      8.18700000     -8.57700000
H     -4.40100000      8.09100000     -8.79500000
H     -3.41300000      7.91000000     -7.66300000
O      3.31200000      2.77800000     -3.04900000
H      3.74800000      3.13600000     -3.82300000
H      2.97100000      1.93100000     -3.33600000
O     -9.40200000     -5.57500000    -11.36500000
H    -10.17000000     -5.02900000    -11.53200000
H     -9.74900000     -6.34400000    -10.91300000
O      0.73300000      6.53100000    -10.28400000
H      1.18800000      6.56700000    -11.12500000
H      1.31000000      6.01500000     -9.72200000
O     -6.43700000     15.90800000      5.09100000
H     -7.02700000     15.15600000      5.14800000
H     -5.92600000     15.75100000      4.29800000
O     -2.64500000     -6.51000000      8.35000000
H     -2.23000000     -6.32000000      7.50900000
H     -2.42700000     -5.75800000      8.90100000
O      3.85600000     -3.89500000      0.50100000
H      4.09700000     -3.90800000      1.42700000
H      3.86100000     -2.96800000      0.26500000
O     -3.41000000    -16.44800000     -3.40400000
H     -3.35900000    -17.24100000     -3.93900000
H     -2.50800000    -16.13100000     -3.36000000
O     13.35400000     -7.33000000      1.42400000
H     12.63300000     -7.53000000      0.82700000
H     14.01800000     -6.92200000      0.86900000
O     14.20300000     -5.11100000      3.72100000
H     13.81700000     -5.88700000      3.31400000
H     13.70400000     -4.99100000      4.52900000
O     -0.94500000     11.71400000    -12.28000000
H     -0.18500000     12.11300000    -11.85600000
H     -0.57600000     11.20000000    -12.99800000
O      1.12300000      6.99600000      7.62000000
H      0.29100000      6.93300000      7.15200000
H      1.00900000      7.74100000      8.21100000
O     -6.93900000     -5.43100000      4.62200000
H     -7.43600000     -5.84300000      5.32900000
H     -6.05000000     -5.35500000      4.96800000
O    -12.72300000      3.13400000    -11.92400000
H    -12.78200000      2.64800000    -11.10100000
H    -12.51000000      2.47000000    -12.58000000
O      2.46400000      4.91400000      9.08900000
H      1.95500000      5.39000000      8.43300000
H      2.75900000      5.58900000      9.70000000
O    -13.34700000     -3.83700000     10.50800000
H    -12.92300000     -3.76700000      9.65300000
H    -13.21000000     -4.74800000     10.76900000
O      3.61900000    -16.76400000      4.25100000
H      3.03300000    -16.17400000      3.77500000
H      3.77200000    -17.48900000      3.64600000
O     -5.34600000     -8.27000000     -4.60800000
H     -4.38900000     -8.26200000     -4.61900000
H     -5.57200000     -8.73500000     -3.80300000
O      5.66300000     -2.97900000     -6.52900000
H      6.57400000     -3.18700000     -6.73500000
H      5.15000000     -3.55700000     -7.09300000
O      1.12800000     -7.69800000      2.10000000
H      1.86900000     -7.23400000      1.71100000
H      1.30300000     -7.68200000      3.04100000
O    -13.23800000     -0.44400000     -0.50600000
H    -12.36500000     -0.74800000     -0.75600000
H    -13.83000000     -1.12200000     -0.83000000
O      0.71100000      1.15700000     -6.65800000
H      1.47900000      1.72900000     -6.67100000
H      0.09200000      1.57300000     -7.25800000
O     -4.86400000     -1.78600000     -7.49400000
H     -3.98800000     -1.93400000     -7.13700000
H     -5.41400000     -1.64000000     -6.72500000
O      3.25700000    -11.72000000    -11.42900000
H      4.05600000    -12.20500000    -11.63600000
H      2.54700000    -12.29200000    -11.72300000
O      4.85800000    -14.29600000      1.23500000
H      5.15000000    -15.20200000      1.33400000
H      5.19700000    -14.02700000      0.38100000
O      4.82600000      3.07500000     -0.53900000
H      4.41300000      2.68900000     -1.31200000
H      5.16000000      2.32600000     -0.04700000
O    -14.37400000      7.56500000      0.67500000
H    -15.31700000      7.68100000      0.78800000
H    -14.27200000      6.64500000      0.43300000
O     -9.35400000     12.84900000      8.84900000
H     -8.51000000     12.95500000      8.40900000
H     -9.74200000     12.07600000      8.43900000
O     13.87200000      6.50000000      0.07100000
H     13.14400000      5.96900000      0.39600000
H     14.05700000      6.14600000     -0.79900000
O      8.16500000     12.69800000    -10.38900000
H      7.65400000     12.86400000     -9.59700000
H      7.52200000     12.39300000    -11.02900000
O     -5.05700000     12.36100000    -11.03300000
H     -4.53800000     11.62200000    -11.34900000
H     -5.94700000     12.01500000    -10.95900000
O     -6.09800000     -2.73500000      3.46700000
H     -6.35400000     -3.63000000      3.68600000
H     -5.55400000     -2.45400000      4.20300000
O     16.22700000      4.02800000     -0.78800000
H     16.51600000      4.93500000     -0.88600000
H     16.79700000      3.66700000     -0.10900000
O      3.22900000    -17.15300000      0.68400000
H      2.37300000    -16.92200000      0.32400000
H      3.03200000    -17.74200000      1.41200000
O     -9.00100000      4.54600000      3.01000000
H     -9.30500000      5.42900000      2.79700000
H     -9.79700000      4.01600000      3.02600000
O     -8.34200000    -12.13000000     -4.71000000
H     -8.90400000    -11.38400000     -4.92100000
H     -7.80000000    -11.82300000     -3.98300000
O    -12.97100000     -8.16400000     -9.55000000
H    -12.01600000     -8.10600000     -9.54600000
H    -13.20300000     -8.36500000     -8.64400000
O     -3.67800000     15.99700000      6.39400000
H     -4.45900000     15.71300000      5.91900000
H     -4.01500000     16.52800000      7.11500000
O     -5.87000000      6.19000000      3.48200000
H     -6.59800000      5.58200000      3.35600000
H     -5.77900000      6.26200000      4.43200000
O      4.62600000     15.11100000     -7.32500000
H      4.64400000     15.26600000     -6.38100000
H      3.71200000     15.25000000     -7.57400000
O      4.46700000     11.24700000      6.85600000
H      4.90900000     10.65600000      6.24700000
H      3.91300000     11.79400000      6.30000000
O     -4.58000000     -4.74500000      5.99100000
H     -3.63600000     -4.72000000      5.83400000
H     -4.80500000     -3.84900000      6.24100000
O     -4.57300000     -5.05000000     -3.99300000
H     -5.27300000     -5.01300000     -4.64500000
H     -3.78400000     -5.24500000     -4.49900000
O    -13.91100000     -3.10800000      5.11300000
H    -13.07100000     -3.56300000      5.06100000
H    -14.54800000     -3.74400000      4.78800000
O      0.87000000      1.68100000    -18.66400000
H      1.76800000      1.79400000    -18.97500000
H      0.87500000      2.04700000    -17.77900000
O      2.73700000     -3.12800000     15.33100000
H      2.38600000     -2.31500000     14.96800000
H      3.64500000     -3.15200000     15.03100000
O    -10.07900000    -14.17800000      2.60700000
H     -9.17000000    -14.42100000      2.78400000
H    -10.59100000    -14.92700000      2.91100000
O      6.47500000      0.18000000     -8.05100000
H      7.08600000      0.77700000     -7.61900000
H      6.45000000      0.47800000     -8.96000000
O     -3.94000000    -12.20300000      8.31700000
H     -3.21000000    -11.59300000      8.42400000
H     -3.70400000    -12.95600000      8.85900000
O     -5.74500000     -2.86000000      8.86100000
H     -6.10900000     -3.74200000      8.93700000
H     -6.51000000     -2.28500000      8.85900000
O     -2.01300000      7.56400000    -10.69100000
H     -1.07800000      7.54800000    -10.48700000
H     -2.43300000      7.82300000     -9.87100000
O      9.61300000     -0.56000000     -7.97000000
H      9.11200000     -0.87800000     -8.72000000
H      8.97200000     -0.09300000     -7.43400000
O      6.55200000     -6.16200000     14.36400000
H      6.67800000     -6.70600000     13.58600000
H      6.79800000     -6.72800000     15.09500000
O      2.71300000      5.56500000     -2.34200000
H      2.95800000      4.64400000     -2.43300000
H      2.22700000      5.76300000     -3.14200000
O     -7.42500000     -4.61900000     -9.23600000
H     -7.80900000     -5.18900000     -9.90200000
H     -8.03900000     -4.65900000     -8.50300000
O     -4.30500000     -1.56300000    -12.23400000
H     -4.82000000     -0.93800000    -11.72400000
H     -4.36100000     -1.24200000    -13.13400000
O    -14.23100000      9.82000000     -1.36600000
H    -14.68400000      9.06700000     -1.74600000
H    -14.93100000     10.36000000     -0.99900000
O     -1.79800000      7.68700000     -3.09400000
H     -1.60500000      6.82200000     -2.73100000
H     -2.70400000      7.85700000     -2.83800000
O      0.00600000     -3.46200000      7.25700000
H      0.75200000     -3.43100000      6.65700000
H     -0.74300000     -3.66600000      6.69600000
O     -9.33700000     -0.92700000    -12.36300000
H     -9.03400000     -0.71600000    -13.24600000
H     -8.54600000     -0.90200000    -11.82600000
O      3.31300000     -6.77100000      0.14900000
H      3.77300000     -5.93400000      0.08400000
H      3.99700000     -7.43000000      0.03200000
O     -8.06800000      2.99500000     14.00100000
H     -7.51400000      2.90300000     13.22600000
H     -8.90200000      3.32000000     13.66300000
O      2.99900000     10.42700000    -12.33300000
H      3.66900000      9.79900000    -12.06100000
H      3.48700000     11.12500000    -12.76900000
O    -15.56500000     -7.49200000      5.46000000
H    -14.67400000     -7.33900000      5.14600000
H    -15.94000000     -6.61600000      5.55500000
O     15.10600000     -5.26700000     -5.97200000
H     14.49700000     -4.55100000     -5.79300000
H     14.60200000     -6.06100000     -5.79500000
O     -1.95100000      8.16300000      9.45500000
H     -1.61100000      7.46700000     10.01700000
H     -1.62100000      8.97100000      9.84700000
O      6.60000000      6.73400000      7.49700000
H      5.65200000      6.85200000      7.55600000
H      6.77200000      6.63400000      6.56100000
O     13.52100000      1.31800000     12.12900000
H     13.36600000      1.44200000     11.19300000
H     14.44400000      1.54100000     12.25000000
O     10.06300000     -1.33300000      7.55700000
H     10.24500000     -0.39600000      7.47700000
H     10.46500000     -1.58500000      8.38800000
O     11.87900000     -6.76900000      4.47100000
H     11.77300000     -6.14200000      5.18700000
H     12.17300000     -7.57300000      4.89800000
O     -7.59700000      9.91800000     -6.26500000
H     -7.66100000     10.17700000     -5.34600000
H     -6.72900000      9.52200000     -6.34200000
O      3.01800000     -0.54600000      7.42300000
H      2.61600000     -0.51600000      6.55400000
H      3.45400000     -1.39800000      7.45500000
O    -13.20900000     -9.65800000     -6.86900000
H    -14.10900000     -9.51000000     -6.57700000
H    -12.73100000     -8.88300000     -6.57500000
O    -15.02200000     -2.47500000     -9.14700000
H    -15.00100000     -3.10700000     -8.42900000
H    -14.29900000     -1.87600000     -8.96100000
O     12.53900000     -1.03000000     12.38400000
H     13.03000000     -0.20900000     12.34500000
H     11.77700000     -0.88000000     11.82400000
O     -2.80300000     14.11600000      0.12500000
H     -2.51800000     14.83600000      0.68900000
H     -3.75800000     14.18200000      0.11800000
O     -2.32200000    -15.48400000      5.61200000
H     -3.18100000    -15.56300000      6.02800000
H     -2.10300000    -14.55600000      5.68900000
O     -7.23300000      3.94300000      1.13600000
H     -7.97700000      4.04800000      1.73000000
H     -7.58800000      3.46000000      0.39000000
O     -5.46200000     -3.99800000     13.36900000
H     -5.02000000     -3.82400000     14.20000000
H     -5.42000000     -3.16700000     12.89600000
O     -0.67100000      9.54300000     -8.71300000
H     -1.32800000     10.24000000     -8.70200000
H     -1.17800000      8.73600000     -8.62200000
O    -10.83000000      1.07200000     11.05000000
H    -11.09000000      0.21000000     10.72700000
H    -10.10800000      1.33400000     10.47800000
O     10.94600000      2.02000000     -8.30500000
H     10.76100000      1.10500000     -8.09300000
H     11.87600000      2.12900000     -8.10800000
O    -11.76000000     -4.14600000    -10.96100000
H    -12.47200000     -4.70300000    -10.64600000
H    -11.45000000     -3.68800000    -10.17900000
O      0.29000000     -5.03200000     -4.21000000
H      0.79700000     -5.78400000     -3.90600000
H      0.30300000     -4.42000000     -3.47400000
O    -12.91800000      7.95100000      2.87600000
H    -13.67300000      7.97300000      2.28800000
H    -12.92400000      7.06600000      3.24000000
O      1.74700000     16.07400000     -7.70000000
H      1.04200000     15.78300000     -8.27900000
H      1.34800000     16.09500000     -6.83000000
O    -16.00000000     -1.09300000      3.74900000
H    -16.02800000     -1.73100000      4.46100000
H    -16.22000000     -0.25900000      4.16600000
O     -7.22300000    -16.27100000     -0.89800000
H     -8.15200000    -16.21700000     -0.67300000
H     -6.92600000    -15.36100000     -0.91600000
O    -11.93700000     10.37500000     -2.95800000
H    -12.41300000     10.77700000     -2.23100000
H    -12.52700000      9.69600000     -3.28400000
O     -9.25500000      6.18800000     -4.88100000
H     -8.74500000      6.84600000     -4.40800000
H     -9.91600000      5.90000000     -4.25100000
O      6.38100000     -5.08400000      2.39800000
H      6.42300000     -4.12800000      2.37800000
H      6.99500000     -5.33600000      3.08900000
O     10.72100000     -3.75200000      3.58600000
H     10.43500000     -4.64900000      3.41200000
H     10.12500000     -3.20700000      3.07100000
O     -5.09600000      2.13300000     -5.20500000
H     -4.25600000      1.72200000     -5.41300000
H     -5.74800000      1.56300000     -5.61200000
O      9.37400000     -5.88200000     -0.28300000
H     10.14600000     -6.17000000     -0.77000000
H      9.60400000     -6.02000000      0.63600000
O     -9.01500000     -5.05900000     -6.79700000
H     -9.29800000     -5.52300000     -6.00900000
H     -9.59400000     -4.29800000     -6.84800000
O      6.19800000    -13.29000000      6.87700000
H      5.42600000    -13.65100000      6.44100000
H      6.93800000    -13.64700000      6.38600000
O    -11.13500000    -10.26700000      7.42200000
H    -11.97100000    -10.39200000      6.97200000
H    -11.32200000    -10.48200000      8.33600000
O    -15.26300000      2.68800000      9.13100000
H    -14.39200000      2.77600000      9.52000000
H    -15.10600000      2.70200000      8.18700000
O     12.49800000     -7.90300000     -5.53700000
H     13.17700000     -7.76500000     -4.87700000
H     11.97000000     -8.62200000     -5.19000000
O     13.04400000      0.01100000      1.35200000
H     13.43100000     -0.84300000      1.54600000
H     13.78700000      0.55900000      1.09800000
O     15.16600000      1.27500000     -9.58200000
H     14.95400000      1.06400000     -8.67300000
H     14.34300000      1.59200000     -9.95300000
O     -2.72100000     10.22500000      6.20900000
H     -3.35900000     10.75000000      5.72600000
H     -2.91800000      9.32100000      5.96200000
O     -3.92900000    -12.84700000     -0.99800000
H     -3.84000000    -12.20500000     -0.29400000
H     -3.08400000    -13.29800000     -1.01800000
O      9.01900000     -1.73500000    -10.56800000
H      9.84800000     -2.20200000    -10.46500000
H      8.51700000     -2.26900000    -11.18300000
O      9.58400000      6.92400000     -2.57100000
H      9.42300000      6.10700000     -2.09900000
H      8.77400000      7.42400000     -2.46800000
O     -4.13500000     11.10700000      2.39900000
H     -3.18200000     11.01700000      2.40500000
H     -4.46100000     10.22100000      2.55400000
O      1.04900000    -16.14700000     -1.51500000
H      0.50700000    -16.76800000     -1.02700000
H      1.08300000    -16.50500000     -2.40200000
O      6.82000000      1.43300000      6.49700000
H      7.56300000      1.25800000      7.07500000
H      6.05800000      1.41900000      7.07500000
O     10.40400000      0.06000000    -13.72500000
H     10.56000000     -0.83800000    -13.43300000
H     10.27700000      0.55600000    -12.91600000
O     -3.69100000     11.38400000     -3.39200000
H     -4.55400000     11.34400000     -2.97900000
H     -3.07400000     11.34900000     -2.66100000
O      9.82700000     -9.40100000     -3.82100000
H      9.46600000     -8.92900000     -4.57100000
H      9.17700000     -9.28300000     -3.12800000
O      7.80700000     -1.00700000     -1.57400000
H      7.38700000     -1.54600000     -0.90300000
H      8.51100000     -0.55400000     -1.11000000
O     -0.98200000     -1.70600000     13.65900000
H     -1.86400000     -1.81800000     13.30600000
H     -0.99500000     -0.83800000     14.06400000
O      8.49100000     -9.72000000      8.68500000
H      8.77500000     -8.87800000      8.32800000
H      8.85900000     -9.74200000      9.56800000
O     -1.04700000    -15.17500000     -5.42000000
H     -1.59400000    -15.42800000     -6.16400000
H     -0.34200000    -15.82200000     -5.40900000
O     -5.06900000      1.50700000     -0.57900000
H     -6.00900000      1.67200000     -0.50000000
H     -5.01100000      0.62700000     -0.95000000
O     -2.33700000     -9.81700000      6.14900000
H     -2.48100000     -8.94100000      6.50700000
H     -2.34800000     -9.69200000      5.20000000
O     -4.40500000      8.17600000      8.19000000
H     -3.67000000      8.35400000      8.77800000
H     -4.88700000      9.00200000      8.15200000
O      2.34000000      1.22000000     -9.25500000
H      1.97400000      1.29300000    -10.13700000
H      2.19200000      0.30700000     -9.00900000
O      4.06100000    -12.13500000     -2.17000000
H      3.35900000    -12.25400000     -2.81000000
H      3.60600000    -11.94200000     -1.35000000
O     13.56100000     -2.00100000     -8.52200000
H     13.31400000     -1.12400000     -8.22700000
H     14.50700000     -1.95100000     -8.65800000
O     -1.98200000      4.37200000      6.64100000
H     -1.96500000      4.05200000      7.54300000
H     -1.75200000      5.29900000      6.71200000
O     -9.79200000      8.43200000      5.51300000
H     -9.90500000      9.15200000      6.13300000
H    -10.55600000      7.87300000      5.65200000
O     -0.20000000      6.06000000     10.38200000
H      0.04300000      6.03100000     11.30700000
H      0.49500000      5.57600000      9.93600000
O     -9.13100000     11.29800000     -8.01500000
H     -8.36700000     11.87300000     -8.06400000
H     -8.88700000     10.62900000     -7.37600000
O     -4.41400000      6.52900000    -15.89400000
H     -5.09300000      7.18700000    -15.74800000
H     -4.89500000      5.70900000    -16.01000000
O     13.41700000     -2.23100000      3.08400000
H     12.54800000     -2.48400000      2.77100000
H     13.90600000     -3.05200000      3.12200000
O      0.83400000     12.40300000     -5.65000000
H      0.83000000     11.49700000     -5.95900000
H      1.75100000     12.58100000     -5.44300000
O     -6.15900000      4.03400000    -13.75600000
H     -6.65300000      4.46900000    -14.45100000
H     -6.26200000      4.60500000    -12.99500000
O     -7.53700000      8.95000000      4.18100000
H     -6.78500000      9.13700000      4.74300000
H     -8.13300000      8.44800000      4.73800000
O    -13.78300000      5.92800000     -3.18900000
H    -14.36100000      6.63400000     -2.89800000
H    -14.20600000      5.12800000     -2.87600000
O     -1.58200000      4.97200000     -2.11900000
H     -1.14800000      4.52300000     -2.84400000
H     -2.39300000      4.48300000     -1.98500000
O    -11.58200000     12.62700000      5.54900000
H    -11.60100000     13.56100000      5.75800000
H    -12.46500000     12.43500000      5.23300000
O      5.86300000      1.25700000    -16.18300000
H      6.61000000      1.85500000    -16.19800000
H      5.93100000      0.80900000    -15.34000000
O      2.01800000      7.81300000     -7.97200000
H      1.25400000      8.01900000     -8.51100000
H      2.74400000      8.26500000     -8.40300000
O     -4.70200000     -5.97400000    -13.88400000
H     -4.43200000     -5.20000000    -13.39100000
H     -5.64400000     -6.04100000    -13.72700000
O    -17.75400000     -3.51200000     -0.34700000
H    -17.24700000     -4.32200000     -0.40400000
H    -18.54700000     -3.68900000     -0.85300000
O     -3.31300000     -5.83100000     -1.43700000
H     -3.69300000     -5.53300000     -2.26400000
H     -3.95600000     -5.57700000     -0.77400000
O     10.32700000     -3.29500000     -1.43900000
H     10.37400000     -2.38300000     -1.15000000
H     10.34000000     -3.80400000     -0.62900000
O     -6.59000000     -2.74500000     16.24900000
H     -6.12900000     -1.92000000     16.09800000
H     -5.93700000     -3.31400000     16.65500000
O     12.25800000     -3.81500000     12.45000000
H     11.46800000     -4.04300000     11.95900000
H     12.23800000     -2.86000000     12.50300000
O     -9.24600000    -14.62600000     -4.69500000
H     -9.55200000    -14.60100000     -3.78800000
H     -8.92900000    -13.73900000     -4.86500000
O     -2.13500000     -5.16500000     -5.41500000
H     -1.65700000     -5.46000000     -6.19000000
H     -1.47400000     -5.13400000     -4.72300000
O      5.34800000     -7.12200000     -9.58200000
H      5.79300000     -7.66000000     -8.92700000
H      4.72100000     -7.71700000     -9.99400000
O     -4.51200000      8.13000000      1.98200000
H     -5.21100000      7.57600000      2.32900000
H     -4.09200000      7.59300000      1.31000000
O    -10.35700000    -10.64600000     -0.89300000
H     -9.42700000    -10.82000000     -0.74900000
H    -10.81000000    -11.29400000     -0.35400000
O      3.70300000     -9.38400000     -2.76600000
H      4.62300000     -9.62500000     -2.66000000
H      3.34000000     -9.43100000     -1.88100000
O     -1.07600000    -13.14800000     10.77000000
H     -0.41700000    -13.76000000     10.44100000
H     -0.59300000    -12.57200000     11.36300000
O     -8.57600000    -11.86000000     11.08600000
H     -7.77500000    -12.29100000     11.38400000
H     -8.33000000    -11.44000000     10.26200000
O      8.03300000     -2.75500000     15.64600000
H      8.16800000     -3.40400000     16.33600000
H      8.42400000     -1.95200000     15.99100000
O      0.46300000     15.71000000      4.32300000
H      0.14100000     16.10200000      5.13500000
H      0.84100000     16.44200000      3.83700000
O     -4.72200000      3.85800000      5.13600000
H     -5.29800000      3.25200000      5.60300000
H     -3.83800000      3.56000000      5.35000000
O      8.00800000    -15.35900000      0.25900000
H      8.03900000    -15.25500000     -0.69200000
H      8.36600000    -14.53900000      0.60100000
O      8.78400000     15.60200000     -4.08800000
H      9.12900000     14.89800000     -3.53800000
H      8.50300000     16.27500000     -3.46800000
O    -11.84200000     10.32100000     -7.33300000
H    -11.46200000      9.45300000     -7.20100000
H    -11.08700000     10.90400000     -7.41000000
O      2.04100000     11.84700000      1.98400000
H      1.26900000     12.19400000      1.53700000
H      2.49700000     11.33700000      1.31500000
O     -2.10800000    -10.38300000     -2.92900000
H     -1.29900000     -9.94300000     -2.67100000
H     -1.90300000    -11.31600000     -2.87000000
O    -12.11500000     -7.32200000     -6.25100000
H    -11.41600000     -6.91200000     -5.74100000
H    -12.92200000     -7.03900000     -5.82200000
O     -5.23000000     13.73100000      1.14700000
H     -6.12900000     13.56400000      1.42900000
H     -4.71000000     13.06900000      1.60100000
O     -4.45400000      0.64000000    -17.37300000
H     -3.73000000      0.03100000    -17.22900000
H     -4.03300000      1.44400000    -17.67800000
O     -6.79300000    -15.97500000     -5.24300000
H     -6.38600000    -15.32800000     -4.66600000
H     -7.73000000    -15.78200000     -5.19600000
O    -10.78800000     -7.82500000     -0.26800000
H    -10.68700000     -8.68700000     -0.67300000
H    -11.56800000     -7.45600000     -0.68200000
O      4.31700000      6.29800000      2.94100000
H      3.96200000      5.57100000      2.42900000
H      3.81500000      6.28600000      3.75500000
O     -4.09200000      3.30800000     16.11700000
H     -3.17000000      3.40400000     15.88000000
H     -4.15300000      2.43000000     16.49400000
O     -9.30700000      7.66700000     -9.14900000
H    -10.12800000      7.63000000     -9.64100000
H     -9.57700000      7.83200000     -8.24600000
O    -16.10500000      3.34800000     -2.81800000
H    -15.40300000      2.89100000     -2.35500000
H    -16.61400000      3.77000000     -2.12600000
O     -2.05400000      2.06600000      4.50900000
H     -2.49700000      2.22500000      5.34300000
H     -1.76800000      1.15400000      4.56100000
O      8.84300000      2.40200000     -6.64400000
H      8.96300000      3.10600000     -6.00800000
H      9.61800000      2.44900000     -7.20400000
O      7.05000000      4.07300000      2.36400000
H      7.68800000      3.53000000      1.90100000
H      6.56500000      4.51800000      1.66900000
O     -7.67300000     11.54700000     -0.14500000
H     -7.81800000     11.98200000      0.69500000
H     -7.79400000     10.61600000      0.04300000
O      4.57200000    -12.05100000      3.19100000
H      5.03400000    -12.75400000      2.73400000
H      3.84600000    -12.49000000      3.63400000
O      6.38600000     -8.46900000     -7.55800000
H      7.28400000     -8.47100000     -7.22700000
H      5.84400000     -8.61300000     -6.78300000
O     -7.85800000    -12.86700000     -7.21600000
H     -8.09200000    -12.00900000     -7.57000000
H     -7.83700000    -12.73700000     -6.26800000
O     -8.67700000     -8.52700000     -3.08700000
H     -8.03800000     -7.87300000     -2.80400000
H     -8.22600000     -9.36400000     -2.98100000
O      8.56000000      2.03200000      0.65100000
H      9.38000000      1.70400000      1.02000000
H      8.77400000      2.24000000     -0.25900000
O    -16.55000000      0.52300000      0.00500000
H    -16.56400000      1.00800000      0.83000000
H    -15.73700000      0.79700000     -0.42000000
O     -1.19500000     -1.65500000    -13.53300000
H     -0.24300000     -1.74700000    -13.50800000
H     -1.49200000     -2.00300000    -12.69200000
O     -0.26300000    -17.41100000      0.70200000
H     -0.56900000    -18.31600000      0.76300000
H     -0.98600000    -16.89000000      1.05300000
O     -7.45400000     -9.28500000     -6.65600000
H     -7.07600000     -8.82100000     -5.90900000
H     -8.20500000     -9.75300000     -6.29200000
O      6.08700000    -10.63200000      6.16500000
H      5.85800000    -11.48600000      6.53100000
H      7.02400000    -10.69600000      5.97600000
O    -16.39400000      2.97200000      1.61600000
H    -16.81600000      3.25200000      0.80400000
H    -16.97900000      3.28000000      2.30800000
O      0.53000000    -12.12400000      6.72500000
H      1.16800000    -12.64500000      7.21200000
H      0.33100000    -11.38700000      7.30400000
O      5.45800000     -3.28200000     14.64700000
H      6.31200000     -3.13900000     15.05500000
H      5.37200000     -4.23400000     14.59900000
O      7.75600000      6.44600000     -4.92500000
H      7.17600000      7.17700000     -5.13700000
H      7.43300000      6.12000000     -4.08500000
O    -10.01000000    -10.33200000     -9.43700000
H     -9.55600000    -10.62800000    -10.22600000
H    -10.81500000    -10.85000000     -9.41600000
O      4.67600000     -0.58000000     13.42300000
H      4.86000000     -1.41300000     13.85800000
H      5.53800000     -0.19400000     13.27200000
O      9.56500000     13.55400000     -2.61900000
H      9.65800000     12.76800000     -3.15800000
H      9.50200000     13.22400000     -1.72300000
O     11.69000000    -13.14700000      4.89200000
H     11.73400000    -12.48600000      5.58300000
H     11.60500000    -12.64200000      4.08300000
O     13.14700000     -7.06400000     -8.86000000
H     13.78600000     -7.60000000     -8.38900000
H     13.67400000     -6.52200000     -9.44600000
O     -8.74500000     14.40200000      5.15000000
H     -8.72300000     14.51200000      6.10000000
H     -8.71100000     13.45400000      5.01800000
O      5.99900000     -7.95200000     11.91000000
H      6.27200000     -8.10100000     11.00400000
H      5.35200000     -7.25000000     11.85300000
O     14.75300000    -11.13500000     -0.81200000
H     15.01400000    -11.82100000     -1.42700000
H     13.86400000    -10.89900000     -1.07900000
O     -4.41200000      9.68100000     11.66800000
H     -4.78900000     10.43700000     11.21900000
H     -3.49200000      9.91300000     11.79700000
O     -4.32200000      4.04300000      1.61500000
H     -4.43200000      4.71800000      2.28500000
H     -5.21000000      3.72600000      1.44800000
O     11.01700000      0.61800000     -2.83600000
H     11.69600000      0.97200000     -3.41000000
H     10.87100000     -0.27200000     -3.15700000
O     -1.28900000     -0.23800000      5.90000000
H     -1.80800000     -0.13400000      6.69800000
H     -1.49900000     -1.11900000      5.59100000
O      7.74900000      1.72800000    -10.14300000
H      8.13900000      1.03400000    -10.67300000
H      6.80600000      1.63400000    -10.28000000
O     -5.22300000      3.83700000    -17.01700000
H     -5.76100000      3.96900000    -17.79700000
H     -5.72700000      3.22800000    -16.47800000
O     -6.90600000     -2.31100000     -5.81000000
H     -7.82900000     -2.43200000     -6.03300000
H     -6.51300000     -3.17500000     -5.93900000
O      2.31600000    -10.56500000     -6.83000000
H      1.41500000    -10.24200000     -6.81900000
H      2.23000000    -11.51300000     -6.93100000
O    -11.76900000     11.87400000      2.26000000
H    -10.91200000     11.55400000      2.54300000
H    -11.94700000     11.39600000      1.45000000
O     -0.05100000     -4.74300000      4.26400000
H      0.73800000     -4.66400000      4.80000000
H      0.26800000     -4.70900000      3.36200000
O      5.90500000     13.54300000     -1.56200000
H      5.32200000     14.30100000     -1.59100000
H      6.54200000     13.75700000     -0.88000000
O    -12.25900000     -2.72100000     -2.80500000
H    -11.95700000     -1.81700000     -2.89700000
H    -11.53200000     -3.17500000     -2.38000000
O     10.11400000    -11.99000000     -1.82400000
H      9.40800000    -11.67400000     -2.38900000
H     10.83700000    -12.17300000     -2.42400000
O      0.43300000     15.60900000     -2.84100000
H      0.70500000     14.91800000     -2.23700000
H     -0.43600000     15.86800000     -2.53500000
O     -7.55700000     11.05100000    -11.54700000
H     -8.47700000     11.00200000    -11.28700000
H     -7.58200000     11.31500000    -12.46600000
O      0.63700000     -7.89400000     -8.53300000
H      0.91200000     -7.82400000     -7.61900000
H      0.02400000     -8.62900000     -8.54400000
O      3.16400000     -6.93000000     -4.26200000
H      3.75400000     -6.20300000     -4.06400000
H      3.19000000     -7.47900000     -3.47900000
O      4.49200000    -10.89800000     10.86400000
H      4.49900000    -10.15500000     10.26100000
H      4.83300000    -11.62900000     10.34800000
O     -8.31900000      1.27900000      9.74400000
H     -8.29400000      1.81200000      8.95000000
H     -7.88400000      1.81600000     10.40700000
O      9.01200000     -7.15400000      7.65600000
H      9.95800000     -7.29800000      7.64300000
H      8.91000000     -6.26200000      7.98600000
O     -5.38500000      6.24700000     -3.83400000
H     -5.34800000      5.29400000     -3.75300000
H     -6.22000000      6.48900000     -3.43400000
O     10.63800000     -1.95800000     -3.98200000
H     10.84700000     -2.55500000     -3.26400000
H     10.96300000     -2.40300000     -4.76500000
O     13.61800000      3.49400000     -7.34300000
H     13.28300000      3.41600000     -6.45000000
H     14.39800000      2.94100000     -7.35500000
O      9.36300000    -13.48900000     -5.70700000
H      9.79100000    -13.99300000     -5.01500000
H     10.06300000    -13.29800000     -6.33100000
O     -6.05500000      0.15700000    -10.67800000
H     -5.38400000      0.64400000    -10.20000000
H     -6.32800000      0.74900000    -11.37900000
O      7.71600000     -5.52600000      4.69500000
H      7.96400000     -6.38000000      5.04800000
H      7.43000000     -5.02400000      5.45800000
O    -10.84300000      2.29700000      4.44800000
H    -11.34000000      2.29300000      5.26600000
H    -11.12000000      1.50000000      3.99600000
O      7.02400000     15.18500000      6.99100000
H      7.89100000     14.78400000      7.05800000
H      6.81600000     15.45500000      7.88500000
O      3.16400000     -8.67500000    -10.95700000
H      3.24200000     -9.59600000    -11.20500000
H      2.55800000     -8.67600000    -10.21700000
O      4.88100000     -5.16300000     -3.57900000
H      4.89100000     -4.26200000     -3.90400000
H      5.42600000     -5.13900000     -2.79300000
O     10.26400000     -2.96800000    -14.46700000
H     11.02300000     -2.98900000    -13.88400000
H      9.68800000     -3.65700000    -14.13600000
O    -12.80500000     -6.29700000     -1.30300000
H    -12.85100000     -5.82300000     -0.47200000
H    -13.52200000     -5.93700000     -1.82500000
O     -7.74300000    -11.32300000     -0.39700000
H     -7.25500000    -10.71700000      0.16000000
H     -7.49900000    -12.19200000     -0.07900000
O     -1.30200000     10.23800000     10.88100000
H     -1.20900000     10.64100000     10.01700000
H     -1.32000000     10.97700000     11.48900000
O      5.34400000     -8.74700000      0.68800000
H      6.00000000     -9.26700000      1.15300000
H      5.80600000     -7.94800000      0.43700000
O    -15.83300000      6.11400000     -5.58400000
H    -15.58100000      6.97400000     -5.24700000
H    -15.00200000      5.66300000     -5.73300000
O      0.57600000     10.65800000     13.72200000
H      0.40100000     11.33400000     14.37700000
H      1.03900000     11.11700000     13.02200000
O     -7.37700000     -5.11800000      9.01700000
H     -7.96000000     -5.28500000      8.27600000
H     -7.23900000     -5.97900000      9.41100000
O      4.16400000      2.05700000     -7.20100000
H      3.59500000      1.68900000     -7.87800000
H      4.46400000      1.29700000     -6.70200000
O      8.44100000     -2.50700000      5.28500000
H      9.20300000     -3.07800000      5.18200000
H      8.60600000     -2.03200000      6.10000000
O     -4.33200000      4.11600000     -1.49900000
H     -4.32900000      3.31900000     -0.96900000
H     -5.09300000      4.02000000     -2.07100000
O     -1.19700000      8.65500000      0.28500000
H     -0.58400000      7.96700000      0.02600000
H     -2.06200000      8.28400000      0.11000000
O     -6.23600000     -9.35300000     12.51800000
H     -7.18800000     -9.38200000     12.42200000
H     -6.06000000     -8.49000000     12.89400000
O    -16.08100000     -0.53000000      8.84900000
H    -15.62300000     -1.19400000      8.33400000
H    -15.44100000      0.17400000      8.95500000
O     -8.86700000     -3.57200000      1.06000000
H     -9.24800000     -4.21200000      0.46000000
H     -7.93300000     -3.57300000      0.85000000
O      9.97300000     -4.90600000     10.90700000
H     10.19400000     -4.60400000     10.02700000
H      9.03000000     -4.76000000     10.98000000
O     -4.22500000    -13.57900000      4.28600000
H     -4.52600000    -13.90900000      5.13300000
H     -3.61400000    -12.87600000      4.50600000
O     -3.56800000    -13.26700000     -5.71300000
H     -3.36300000    -14.11200000     -6.11500000
H     -4.30300000    -13.45200000     -5.12900000
O     -4.43600000     -9.31100000     -2.08100000
H     -4.08400000     -9.15100000     -1.20500000
H     -3.72000000     -9.73500000     -2.55400000
O    -11.46400000      5.18100000     11.57400000
H    -10.99000000      5.57000000     10.84000000
H    -11.62600000      5.91200000     12.17000000
O     10.73100000      1.11100000    -11.28700000
H     10.19800000      1.53700000    -10.61700000
H     11.59400000      1.51700000    -11.20100000
O      2.09100000      6.66700000    -12.66700000
H      1.77700000      6.91700000    -13.53600000
H      2.91700000      7.14100000    -12.56500000
O    -17.41000000      1.08900000     -6.56200000
H    -17.60500000      2.01500000     -6.70300000
H    -16.55200000      1.08700000     -6.13800000
O    -12.11600000      1.63600000      6.67200000
H    -12.97100000      1.86600000      7.03500000
H    -12.20900000      0.72400000      6.39800000
O     -3.56300000    -14.43400000     10.20300000
H     -3.42000000    -15.36900000     10.05900000
H     -2.68700000    -14.07700000     10.34600000
O      0.74800000      9.92600000    -14.07600000
H      1.51800000      9.94100000    -13.50700000
H      0.63300000      9.00200000    -14.29800000
O      4.51900000      1.58800000      7.93200000
H      4.24100000      1.82300000      8.81800000
H      3.94100000      0.86600000      7.68300000
O      3.33700000     12.55300000     -4.30000000
H      4.11000000     11.99700000     -4.40100000
H      2.85300000     12.16200000     -3.57300000
O     -5.83300000     -7.20100000     14.42200000
H     -5.00700000     -7.30700000     14.89500000
H     -6.01000000     -6.26100000     14.45700000
O    -13.42300000     -3.94000000     -4.93200000
H    -12.91000000     -3.35400000     -4.37500000
H    -12.91600000     -4.00500000     -5.74100000
O     -1.39100000     -5.69600000    -14.35600000
H     -1.03800000     -5.32400000    -13.54700000
H     -1.66400000     -6.58100000    -14.11400000
O    -10.27500000     11.35100000    -10.61400000
H    -11.22100000     11.49500000    -10.61500000
H    -10.05400000     11.21900000     -9.69200000
O      4.21600000      5.14200000     15.13800000
H      3.27700000      4.96400000     15.09200000
H      4.27500000      6.08900000     15.26400000
O    -13.64600000      5.51900000      3.84800000
H    -14.52700000      5.22000000      4.07500000
H    -13.31800000      4.85500000      3.24100000
O      1.64500000     11.12500000     -2.29600000
H      0.80600000     10.83100000     -2.65100000
H      1.77200000     10.59400000     -1.51000000
O    -12.03200000      0.86700000    -13.77700000
H    -12.84000000      0.56600000    -13.36300000
H    -11.33600000      0.55200000    -13.20100000
O      1.53800000     13.33600000    -10.89600000
H      1.50000000     12.58600000    -10.30200000
H      1.20600000     14.06900000    -10.37800000
O    -14.61400000     -5.33200000     -3.04000000
H    -14.30600000     -4.76700000     -3.74800000
H    -15.01500000     -6.07800000     -3.48700000
O     -9.55000000     -8.43300000      5.99900000
H     -9.95900000     -8.86500000      6.74900000
H     -9.47900000     -9.12000000      5.33700000
O      0.13400000     -9.11300000     -2.77700000
H      0.09200000     -8.17800000     -2.57400000
H      0.69100000     -9.48200000     -2.09300000
O    -11.07000000      5.21700000     -2.47500000
H    -11.92900000      5.60600000     -2.63800000
H    -11.08300000      4.39500000     -2.96500000
O     -4.90900000     -7.43500000      7.09400000
H     -4.08200000     -7.24300000      7.53800000
H     -5.22500000     -6.58100000      6.79700000
O    -14.26800000      1.95600000     -6.79200000
H    -13.82600000      2.70100000     -7.19800000
H    -14.90200000      1.66700000     -7.44800000
O     -8.25500000     -0.01100000     13.56400000
H     -8.41600000      0.92700000     13.45700000
H     -9.08400000     -0.42400000     13.32100000
O     10.73900000     -6.37700000     -7.66300000
H     10.32500000     -6.22900000     -8.51400000
H     11.61100000     -6.70800000     -7.87600000
O     -9.86600000     -7.98300000     10.29400000
H     -9.05400000     -8.14700000      9.81500000
H    -10.32400000     -8.82400000     10.28200000
O      1.28000000      9.70500000      8.91100000
H      0.51500000     10.18800000      8.60000000
H      2.01000000     10.31300000      8.79800000
O     -8.03100000     -0.07700000    -14.43300000
H     -7.10100000      0.09900000    -14.57300000
H     -8.37000000     -0.28600000    -15.30300000
O     -1.52500000    -12.73100000     -9.64400000
H     -2.08900000    -11.96000000     -9.57900000
H     -0.98000000    -12.56500000    -10.41300000
O      8.22000000    -11.32000000      2.06200000
H      7.42600000    -11.56200000      1.58600000
H      8.43300000    -12.09500000      2.58200000
O    -15.16000000     -2.34700000      1.12700000
H    -15.48200000     -2.10500000      0.25900000
H    -15.65000000     -1.78700000      1.73000000
O     -0.90500000     16.73100000      6.40500000
H     -1.74000000     16.55000000      5.97400000
H     -1.06100000     16.52700000      7.32700000
O     -9.06400000      6.94600000     11.03400000
H     -9.08900000      7.88400000     11.22200000
H     -9.24200000      6.52900000     11.87700000
O     -2.25200000      4.81700000     12.04700000
H     -3.06700000      5.31800000     12.07900000
H     -1.61500000      5.41900000     11.66300000
O     -4.99900000      1.04200000      2.98800000
H     -4.72700000      1.21700000      3.88900000
H     -4.84300000      1.86600000      2.52600000
O     -5.14800000      3.78300000     -9.81800000
H     -4.26800000      4.15800000     -9.84100000
H     -5.02600000      2.90600000     -9.45500000
O      7.36200000     16.60900000      0.05000000
H      7.47900000     17.51100000      0.34900000
H      7.14600000     16.12000000      0.84400000
O    -13.96900000      9.59500000      5.47800000
H    -14.88400000      9.80800000      5.29200000
H    -13.47100000     10.08800000      4.82600000
O     12.53000000     -5.71600000    -11.95700000
H     12.29500000     -6.61700000    -12.18000000
H     11.69600000     -5.29900000    -11.73800000
O     -7.35600000      0.26300000     -6.29000000
H     -7.28100000     -0.68900000     -6.35400000
H     -7.91500000      0.51000000     -7.02600000
O     10.34100000     14.29200000     -5.88700000
H      9.88500000     15.08700000     -5.61200000
H      9.82900000     13.57800000     -5.50600000
O    -11.66400000     -0.78300000     -5.44200000
H    -11.07000000     -0.56300000     -4.72500000
H    -12.45000000     -0.26400000     -5.27000000
O      9.61200000      9.38800000      4.66700000
H      8.96300000      9.84900000      5.19900000
H     10.45400000      9.72500000      4.97200000
O     17.70500000     -1.42000000     -4.81100000
H     18.46800000     -1.91100000     -4.50600000
H     16.95900000     -1.85100000     -4.39500000
O      5.96600000      7.68400000     -1.60500000
H      5.07500000      7.67400000     -1.25600000
H      5.85100000      7.72200000     -2.55500000
O     -4.13600000      1.44100000     -8.90600000
H     -4.34800000      1.22300000     -7.99800000
H     -3.42700000      0.84000000     -9.13700000
O     -2.36800000     -8.79300000     -5.15900000
H     -2.46200000     -9.51100000     -4.53300000
H     -1.75700000     -9.12600000     -5.81600000
O      9.88500000     10.67700000     -9.55400000
H      9.22700000     10.37000000     -8.93100000
H      9.40500000     11.25800000    -10.14400000
O     -4.98700000     -9.96000000    -13.04900000
H     -5.81300000     -9.62800000    -13.40000000
H     -4.83000000    -10.77200000    -13.53200000
O     -1.56900000      7.13700000      6.69000000
H     -2.07000000      7.49000000      5.95400000
H     -2.00000000      7.49400000      7.46600000
O      5.74300000     -8.86200000      8.97900000
H      5.28000000     -8.83900000      8.14200000
H      6.45700000     -9.48500000      8.84100000
O     -9.77400000      8.84900000     -0.75500000
H     -9.14100000      8.95500000     -0.04500000
H    -10.59300000      9.19400000     -0.40000000
O    -11.51700000      9.02800000     10.95600000
H    -10.69900000      9.51000000     10.83600000
H    -11.96000000      9.48300000     11.67200000
O    -13.20700000     11.66600000     -5.19700000
H    -12.58400000     11.32000000     -5.83600000
H    -12.78000000     11.53400000     -4.35100000
O      1.99500000      7.86600000     15.61800000
H      1.61800000      8.72400000     15.81000000
H      2.93600000      7.98200000     15.75200000
O    -12.85000000      1.58000000     -9.65700000
H    -13.74800000      1.55400000     -9.32600000
H    -12.35000000      1.05500000     -9.03200000
O      3.01000000      3.85600000      6.24300000
H      3.47900000      3.02800000      6.13400000
H      2.86600000      3.92700000      7.18700000
O      2.23300000      2.30900000     17.14500000
H      2.92500000      1.84100000     17.61400000
H      2.58900000      3.18800000     17.00900000
O      7.35100000      5.51500000     -0.39200000
H      7.01100000      4.77700000     -0.89700000
H      6.89800000      6.27900000     -0.74900000
O     11.38700000     -9.36600000      9.81600000
H     12.28200000     -9.65400000      9.99300000
H     10.85300000    -10.15000000      9.94400000
O     14.02200000     -1.68200000      9.88200000
H     13.64200000     -1.61400000     10.75700000
H     14.07200000     -0.77800000      9.57100000
O     15.56800000      8.33900000     -2.83800000
H     14.96700000      7.59900000     -2.92200000
H     16.40100000      8.01100000     -3.17700000
O      1.71800000    -15.12800000      3.30500000
H      1.95300000    -14.22500000      3.51800000
H      0.81400000    -15.07400000      2.99500000
O      6.16300000     -6.25800000     -0.12000000
H      6.19400000     -5.79800000      0.71900000
H      6.98300000     -6.02200000     -0.55400000
O     10.56400000     -3.70100000     14.89300000
H     11.05000000     -3.41300000     14.12000000
H      9.64500000     -3.56800000     14.66100000
O     12.68200000      1.99200000      6.26100000
H     12.85300000      2.92600000      6.13900000
H     12.78700000      1.61300000      5.38900000
O    -15.01800000     -2.39500000     -1.46000000
H    -14.53600000     -3.12100000     -1.85600000
H    -15.90200000     -2.47100000     -1.81900000
O      4.17900000     -7.26100000      6.93100000
H      4.33700000     -7.29000000      5.98700000
H      4.95500000     -6.83100000      7.29100000
O    -12.23500000      9.84800000      0.64600000
H    -13.01100000      9.71900000      0.10000000
H    -12.27000000      9.13600000      1.28400000
O    -16.88700000      3.75900000     -5.31400000
H    -16.59200000      3.63100000     -4.41300000
H    -16.74200000      4.69000000     -5.48400000
O     -3.50100000     10.09200000    -12.20400000
H     -2.70100000     10.60500000    -12.09400000
H     -3.33100000      9.27700000    -11.73100000
O     16.14800000      1.12600000     -6.76500000
H     16.64500000      1.93400000     -6.64000000
H     16.80400000      0.48100000     -7.03000000
O      1.27100000     13.54000000      8.81300000
H      0.37900000     13.60800000      9.15400000
H      1.67900000     14.37400000      9.04300000
O     -3.72200000      1.48500000    -12.67900000
H     -2.99000000      0.98900000    -12.31200000
H     -4.00000000      2.06300000    -11.96800000
O     14.14100000     -6.79500000      7.43500000
H     14.75700000     -6.41400000      6.80900000
H     14.17100000     -6.20600000      8.18900000
O     -7.70000000      9.00200000      1.28900000
H     -7.47400000      8.91900000      2.21500000
H     -7.33000000      8.21900000      0.88000000
O      8.05700000     13.22300000      2.88200000
H      8.92000000     12.82400000      2.99700000
H      7.45100000     12.60300000      3.28800000
O     13.89100000      7.38800000      5.77500000
H     14.31500000      7.84100000      5.04600000
H     13.67400000      8.08300000      6.39600000
O     12.46500000     -4.06600000      5.69400000
H     13.18600000     -3.45400000      5.84100000
H     11.98200000     -3.69400000      4.95700000
O      7.55700000     -2.44300000     -3.91500000
H      7.40700000     -1.82700000     -3.19900000
H      8.50700000     -2.44100000     -4.03800000
O      8.16700000      6.51700000     13.38900000
H      7.53200000      7.23000000     13.31900000
H      7.69700000      5.82300000     13.85100000
O     14.07600000      8.09100000     -6.27800000
H     13.91100000      8.78900000     -5.64500000
H     14.38700000      8.54600000     -7.06100000
O     -7.85300000     -1.56400000     -9.88100000
H     -7.41100000     -2.40900000     -9.96400000
H     -7.20900000     -0.92600000    -10.18900000
O      2.48200000    -10.29600000     15.42100000
H      3.26200000    -10.79100000     15.67000000
H      2.46500000    -10.33900000     14.46500000
O     13.74300000     10.47400000      2.88100000
H     13.84300000      9.66000000      2.38800000
H     14.16300000     11.13900000      2.33500000
O      5.13900000    -13.15700000      9.56600000
H      5.40800000    -13.95600000     10.02000000
H      5.30500000    -13.33900000      8.64100000
O     13.92200000     11.59800000     -4.81500000
H     13.97100000     12.23900000     -4.10600000
H     12.99200000     11.38500000     -4.88200000
O      4.65200000     14.03000000      7.47800000
H      5.43600000     14.57300000      7.39600000
H      4.98200000     13.13100000      7.48700000
O     -8.13500000      6.70900000      8.09500000
H     -8.94700000      6.73200000      7.58800000
H     -8.41100000      6.87100000      8.99700000
O    -13.32000000     -4.48300000      0.84900000
H    -13.31300000     -4.66000000      1.79000000
H    -13.71200000     -3.61300000      0.77200000
O     -3.73500000     14.07000000     -9.50200000
H     -4.45900000     13.96400000     -8.88500000
H     -3.90200000     13.41700000    -10.18100000
O     -3.63700000      0.61500000     16.22600000
H     -4.47400000      0.27400000     15.91200000
H     -3.01400000      0.39900000     15.53200000
O     -7.01200000      9.45700000     12.86800000
H     -6.22200000      9.42400000     12.32800000
H     -7.04700000      8.60100000     13.29400000
O     -2.31700000     -3.11000000      5.62500000
H     -1.90800000     -3.44400000      4.82600000
H     -3.15800000     -2.75700000      5.33400000
O      3.90400000     -3.85200000    -10.91500000
H      4.39000000     -3.02900000    -10.85900000
H      3.02700000     -3.59300000    -11.19900000
O     -6.04000000     11.76700000     10.97800000
H     -5.36300000     12.44000000     11.05000000
H     -6.61300000     11.92100000     11.72900000
O     -3.25400000     -5.23300000     15.11900000
H     -3.14300000     -6.17200000     14.96600000
H     -2.57700000     -4.82100000     14.58300000
O      6.80700000     -9.56300000     -4.40200000
H      5.99100000     -9.45700000     -4.89200000
H      6.99100000     -8.69200000     -4.05200000
O      1.66400000     -9.42300000      4.71900000
H      2.60100000     -9.28100000      4.58800000
H      1.61500000    -10.05700000      5.43500000
O     14.81000000     10.47800000     -1.42600000
H     15.28100000     10.11200000     -2.17500000
H     13.88900000     10.29500000     -1.61000000
O      9.34400000      4.95600000     11.44000000
H     10.25800000      4.99800000     11.72300000
H      8.89300000      5.59700000     11.99000000
O     -3.95700000      7.26300000     14.77300000
H     -3.22000000      7.87000000     14.70700000
H     -3.65600000      6.58600000     15.38000000
O     -0.78000000    -10.93300000     12.53300000
H     -0.69800000    -10.00600000     12.30900000
H     -1.70800000    -11.13000000     12.40700000
O     -6.35800000      5.96100000    -11.75300000
H     -6.43900000      6.71700000    -11.17100000
H     -6.43200000      5.20300000    -11.17300000
O     11.33200000      8.00300000     -4.30200000
H     10.78300000      7.48500000     -3.71500000
H     11.91700000      7.36400000     -4.71000000
O      8.74000000      8.37000000      7.80000000
H      7.98300000      7.82400000      7.58800000
H      9.39800000      7.75300000      8.12100000
O      6.93500000     14.00200000     -5.04600000
H      6.04700000     14.32700000     -4.89700000
H      7.50200000     14.73500000     -4.80600000
O      7.39900000     -4.42900000     -1.91100000
H      7.53300000     -3.74400000     -2.56600000
H      8.27700000     -4.61500000     -1.57700000
O      2.89200000      4.74200000     -8.75600000
H      3.00000000      4.24600000     -9.56800000
H      3.64300000      5.33600000     -8.73700000
O      4.78300000     11.28300000     -1.34500000
H      4.91800000     12.21800000     -1.50200000
H      5.19200000     11.12100000     -0.49500000
O     11.88000000      2.67600000     -5.28300000
H     12.31500000      2.61200000     -4.43300000
H     11.24300000      3.38100000     -5.17400000
O      6.17700000     -6.05400000      8.18600000
H      6.11800000     -6.13200000      9.13800000
H      6.76100000     -5.31000000      8.04300000
O     -0.55100000      2.18600000     16.89000000
H      0.37500000      2.25800000     16.65700000
H     -0.54800000      1.98300000     17.82500000
O     -9.69700000     -3.84600000     -2.19600000
H     -9.06900000     -3.19200000     -2.50300000
H     -9.16900000     -4.47300000     -1.70300000
O     15.71400000      3.61000000      4.78200000
H     15.16200000      3.80000000      5.54100000
H     15.28700000      4.06400000      4.05600000
O      7.69300000      5.87300000     -7.54500000
H      8.62400000      5.76600000     -7.74400000
H      7.67000000      6.08000000     -6.61100000
O     11.45700000     10.55300000     -5.81900000
H     11.39900000      9.63100000     -6.06900000
H     10.55000000     10.81700000     -5.66400000
O     13.09800000      2.63300000    -11.04800000
H     12.45500000      3.34200000    -11.06500000
H     13.19000000      2.37100000    -11.96400000
O     -5.38500000    -13.02700000      1.99600000
H     -4.99200000    -12.20800000      1.69300000
H     -4.82300000    -13.31000000      2.71700000
O      1.16900000     -2.57800000    -16.31700000
H      0.74400000     -3.40100000    -16.56000000
H      1.60000000     -2.28600000    -17.12000000
O     10.82100000     -5.41300000     -4.54800000
H     11.11100000     -6.05800000     -5.19300000
H      9.90400000     -5.25100000     -4.76600000
O      9.32700000     11.61700000     -0.80400000
H      8.81500000     10.82100000     -0.95000000
H     10.02500000     11.34700000     -0.20700000
O     -3.75500000    -10.50600000     12.08500000
H     -3.64700000    -10.27200000     13.00700000
H     -4.66600000    -10.28600000     11.88800000
O      8.26600000     -4.20600000      8.07700000
H      7.75300000     -3.45500000      8.37400000
H      9.08900000     -3.82800000      7.76900000
O     -0.10900000     -8.01800000    -11.78300000
H     -0.94900000     -7.57800000    -11.90900000
H     -0.12600000     -8.30900000    -10.87100000
O      0.83500000      9.61700000     -5.66300000
H      0.60100000      8.75700000     -6.01200000
H      0.22300000      9.75800000     -4.94200000
O     -4.28500000     -7.96800000      0.39900000
H     -3.42800000     -7.76800000      0.02300000
H     -4.79700000     -7.17000000      0.26600000
O     -4.84600000    -14.50000000      6.72000000
H     -5.32200000    -15.23300000      7.11300000
H     -4.72900000    -13.87800000      7.43800000
O      7.54100000     -3.65800000    -12.23800000
H      7.16400000     -3.26900000    -13.02700000
H      7.01200000     -4.43900000    -12.07900000
O      9.91100000      7.62800000    -11.90100000
H     10.84400000      7.70100000    -11.70100000
H      9.70700000      8.42700000    -12.38700000
O    -11.42700000      2.73700000      0.77600000
H    -10.90700000      3.53200000      0.65800000
H    -11.34200000      2.53200000      1.70700000
O      6.97900000     -7.03400000     -3.72400000
H      7.73000000     -6.52300000     -4.02500000
H      6.24300000     -6.42200000     -3.75900000
O      0.06300000     14.95100000     -5.43700000
H      0.16600000     14.01000000     -5.57300000
H      0.18300000     15.07200000     -4.49500000
O      0.56000000      6.29300000     13.16900000
H      1.35200000      6.82700000     13.23700000
H      0.03300000      6.54800000     13.92600000
O      8.29700000      4.59100000    -10.01600000
H      7.89500000      4.79700000     -9.17200000
H      8.15100000      3.65200000    -10.12800000
O     12.29100000     -4.57500000      1.02800000
H     12.67600000     -4.97400000      1.80800000
H     12.38200000     -5.24200000      0.34700000
O     -1.82800000    -12.26200000      5.68800000
H     -0.89400000    -12.44200000      5.79400000
H     -1.95600000    -11.40900000      6.10300000
O      0.60900000    -17.46000000     -4.52500000
H      0.67600000    -17.96700000     -5.33400000
H      1.49000000    -17.11500000     -4.38400000
O      2.75200000      0.15800000     -3.82400000
H      2.72100000     -0.77300000     -3.60400000
H      3.59000000      0.26900000     -4.27500000
O     -7.87000000      2.00300000      3.94800000
H     -8.12900000      2.87600000      3.65500000
H     -6.94500000      1.93500000      3.71000000
O     -9.07900000      2.28500000      6.92400000
H    -10.01700000      2.41900000      7.05900000
H     -8.94900000      2.42700000      5.98700000
O     10.36800000      1.47100000      7.41300000
H     11.27600000      1.55600000      7.12000000
H      9.85000000      1.54800000      6.61200000
O     -7.14600000     16.39900000     -5.74200000
H     -7.93000000     15.91500000     -5.48000000
H     -6.44300000     16.01900000     -5.21400000
O     -3.41700000     -3.79400000      3.12900000
H     -3.43200000     -4.69900000      2.81600000
H     -4.07100000     -3.34500000      2.59500000
O      8.75500000      2.86800000    -14.12100000
H      8.39200000      3.71600000    -13.86300000
H      8.49400000      2.27200000    -13.41900000
O      5.07400000    -14.60200000     -2.56200000
H      4.98400000    -13.71700000     -2.20900000
H      5.79600000    -14.53900000     -3.18700000
O    -10.35200000     -7.63800000     -9.15400000
H     -9.81200000     -7.30800000     -8.43600000
H    -10.11200000     -8.56200000     -9.22900000
O    -11.22100000      3.14600000     -7.16100000
H    -11.31300000      3.85400000     -7.79800000
H    -10.96500000      2.38600000     -7.68400000
O     -1.25400000      2.13300000     -8.56600000
H     -1.85900000      1.40600000     -8.71300000
H     -1.26700000      2.62600000     -9.38600000
O     -2.61500000      5.03500000     -9.56300000
H     -2.18200000      4.42000000    -10.15500000
H     -2.73400000      5.82700000    -10.08600000
O     -0.66200000     -6.19600000     11.52000000
H     -1.12100000     -6.73400000     12.16400000
H     -1.35500000     -5.85100000     10.95700000
O     -7.54000000      5.01200000     -6.70700000
H     -8.18700000      5.34400000     -6.08400000
H     -6.91400000      4.52900000     -6.16800000
O      9.16200000      2.88100000     14.17900000
H      8.92600000      3.52700000     13.51300000
H     10.11800000      2.85500000     14.16000000
O     13.60800000      6.12800000     -8.49200000
H     13.31700000      5.31900000     -8.07100000
H     13.40100000      6.81500000     -7.85800000
O      8.13900000    -13.24200000     -8.34500000
H      7.96300000    -12.30200000     -8.39900000
H      8.49700000    -13.36900000     -7.46700000
O     13.54700000      1.38000000     -3.43200000
H     13.65700000      0.73200000     -2.73600000
H     14.43200000      1.70800000     -3.59500000
O     -6.57600000     -0.66500000      1.86300000
H     -5.92400000      0.01100000      2.04800000
H     -6.34100000     -1.39000000      2.44100000
O     -9.57800000     -2.41100000     -6.54900000
H     -9.70000000     -2.42900000     -7.49800000
H    -10.38600000     -2.02300000     -6.21100000
O     12.67000000      7.31900000    -10.88600000
H     13.14000000      8.15300000    -10.88600000
H     12.70300000      7.02700000     -9.97500000
O      3.56300000     11.90100000     -7.51500000
H      2.66200000     11.77300000     -7.81100000
H      3.71700000     12.84000000     -7.61600000
O     -3.07900000     -2.41400000     -5.59700000
H     -2.98200000     -3.36600000     -5.58200000
H     -2.18300000     -2.08200000     -5.53400000
O    -12.96700000     -7.58100000      3.67100000
H    -12.78900000     -8.50900000      3.51900000
H    -13.54100000     -7.32600000      2.94900000
O      4.19400000     -2.41700000     -4.06600000
H      3.83100000     -2.79800000     -4.86600000
H      4.83600000     -1.77800000     -4.37500000
O      1.73300000    -13.40600000     -7.21700000
H      2.07700000    -13.76300000     -8.03600000
H      0.81000000    -13.23200000     -7.40100000
O     -8.66700000     -6.04200000      6.70800000
H     -9.44600000     -5.54000000      6.47000000
H     -8.79100000     -6.89200000      6.28300000
O     -8.59700000     -5.73600000     -0.42300000
H     -7.76600000     -6.12300000     -0.69800000
H     -9.16600000     -6.48800000     -0.25300000
O     -1.85600000      7.14600000    -15.20200000
H     -2.77700000      7.25100000    -15.44000000
H     -1.68300000      6.21200000    -15.32100000
O     -7.54800000     -5.73700000    -13.57100000
H     -8.03900000     -5.61400000    -12.75900000
H     -7.94300000     -5.11900000    -14.18600000
O      2.72200000      9.86400000     -0.24800000
H      3.39200000     10.23000000     -0.82600000
H      2.96300000      8.94200000     -0.15700000
O      2.74800000      6.51100000      5.28400000
H      2.29200000      6.79000000      6.07700000
H      2.74700000      5.55500000      5.33000000
O     -6.67500000    -11.26000000      8.85100000
H     -7.13300000    -12.03400000      8.52600000
H     -5.79300000    -11.33300000      8.48700000
O      6.54700000      2.62800000     12.78800000
H      6.65300000      3.21600000     13.53600000
H      5.79400000      2.97800000     12.31300000
O     -4.15800000     -3.69200000     17.18400000
H     -3.43800000     -3.29500000     17.67300000
H     -3.73600000     -4.11800000     16.43800000
O      0.84900000     -4.24500000      1.67600000
H      1.71300000     -3.83800000      1.60600000
H      0.74400000     -4.72500000      0.85400000
O     -7.11400000     13.44700000     -7.06500000
H     -6.28700000     13.43500000     -6.58400000
H     -7.02200000     14.17200000     -7.68300000
O     -9.78800000     -3.49500000     13.61400000
H     -9.96200000     -3.73000000     12.70200000
H     -9.92800000     -2.54900000     13.64800000
O      6.20800000      8.40700000     13.32600000
H      6.80700000      8.98600000     12.85300000
H      5.47800000      8.97300000     13.57800000
O     -6.16500000    -13.96500000     -0.32700000
H     -5.91600000    -13.84400000      0.59000000
H     -5.43200000    -13.60200000     -0.82400000
O     -8.57000000     -0.51900000      3.74200000
H     -8.45100000      0.40000000      3.97900000
H     -8.05200000     -0.63100000      2.94500000
O     -4.84500000     -3.88300000     -9.06800000
H     -4.85700000     -3.09000000     -8.53100000
H     -5.75300000     -4.18400000     -9.07100000
O      6.53100000     10.75700000    -11.97700000
H      7.10500000     10.20700000    -12.51000000
H      5.97600000     11.21100000    -12.61200000
O     -6.37000000      3.82900000     -3.31800000
H     -7.31500000      3.82500000     -3.46900000
H     -6.03800000      3.11300000     -3.86000000
O     13.31800000     -6.22500000     11.36000000
H     12.43000000     -6.55900000     11.23300000
H     13.19600000     -5.30100000     11.58200000
O    -12.24500000      8.15800000     -4.67500000
H    -12.08900000      7.46000000     -4.03900000
H    -13.19500000      8.17200000     -4.78700000
O     -4.84900000     -7.38600000     -9.85000000
H     -5.78900000     -7.39100000    -10.03100000
H     -4.78900000     -7.41400000     -8.89500000
O     -6.22000000      6.11700000      6.13700000
H     -6.62000000      6.32900000      6.98000000
H     -5.64000000      5.37900000      6.32600000
O      9.14000000     13.30300000      8.62700000
H      9.16500000     12.45200000      8.19000000
H      9.87700000     13.78600000      8.25300000
O     -1.20300000     17.18200000     -6.49100000
H     -1.35900000     17.02400000     -7.42200000
H     -0.87900000     16.34600000     -6.15700000
O     13.31600000      4.76700000      6.61700000
H     13.66900000      5.65500000      6.55600000
H     13.36000000      4.55500000      7.54900000
O     -2.92400000     -8.07400000    -13.59500000
H     -3.47200000     -8.84800000    -13.46400000
H     -3.54600000     -7.35100000    -13.67200000
O     -4.80200000     11.18700000    -14.45500000
H     -4.48200000     10.87800000    -13.60700000
H     -5.38800000     10.49300000    -14.75700000
O     16.84400000      1.28400000      5.38600000
H     16.46900000      2.15700000      5.27300000
H     16.25100000      0.84600000      5.99600000
O      2.07800000     -3.37700000      5.41900000
H      2.66900000     -3.12100000      4.71100000
H      2.65900000     -3.63000000      6.13600000
O      1.58700000      8.79300000     11.72500000
H      1.50500000      9.28600000     12.54100000
H      0.94600000      9.19500000     11.13800000
O     -1.86500000      0.89900000    -14.61000000
H     -2.51100000      0.78400000    -13.91300000
H     -1.47900000      0.03000000    -14.72400000
O      1.55500000      3.98800000     14.80200000
H      1.24600000      4.48400000     14.04500000
H      1.38600000      3.07300000     14.57500000
O     -1.01000000    -14.94200000      2.81400000
H     -1.47600000    -15.13200000      3.62800000
H     -1.37900000    -14.11000000      2.51600000
O     -3.79400000    -11.06700000      1.12000000
H     -3.49000000    -10.23200000      0.76400000
H     -3.06700000    -11.37700000      1.66000000
O     11.44000000      8.54400000      0.04400000
H     10.93100000      7.92600000      0.57000000
H     12.23100000      8.06100000     -0.19400000
O    -15.73300000      7.80000000     -1.97100000
H    -16.38000000      7.29600000     -1.47800000
H    -16.15600000      8.64500000     -2.12700000
O     -1.92800000    -12.08800000      2.90600000
H     -1.02800000    -11.78000000      2.79600000
H     -2.03900000    -12.17200000      3.85300000
O    -12.87200000     -0.49000000      5.00300000
H    -13.25700000     -1.36400000      4.94400000
H    -13.34200000      0.02400000      4.34700000
O     16.81700000     -3.87800000      2.52900000
H     15.88700000     -4.05200000      2.38400000
H     16.87000000     -3.60800000      3.44600000
O     14.33200000      7.75900000      2.37700000
H     14.22800000      7.32300000      1.53100000
H     15.15600000      7.41700000      2.72200000
O     -0.98000000     11.04500000      8.33300000
H     -1.65800000     10.57100000      7.85100000
H     -1.06000000     11.94900000      8.03000000
O     -6.59000000     -9.64700000    -10.65300000
H     -7.37900000    -10.14600000    -10.86300000
H     -5.98600000     -9.84100000    -11.36900000
O     -0.46400000      3.76300000    -10.72900000
H      0.06500000      4.39200000    -10.23800000
H     -0.35600000      4.02200000    -11.64400000
O     -0.90100000     -8.41100000    -16.42500000
H     -1.62900000     -9.03200000    -16.39500000
H     -0.42500000     -8.56000000    -15.60800000
O     11.20400000      6.41500000      7.94800000
H     10.90100000      5.57400000      8.29100000
H     11.57600000      6.20500000      7.09100000
O     -7.18400000    -14.12500000      3.62500000
H     -6.45200000    -14.15300000      4.24100000
H     -6.86800000    -13.58200000      2.90300000
O     -8.70400000     -8.06300000     12.88900000
H     -8.21400000     -7.25800000     13.06200000
H     -9.02900000     -7.95700000     11.99500000
O     14.66400000     -0.03700000      7.06700000
H     13.93400000      0.25400000      6.52000000
H     14.58800000      0.48500000      7.86500000
O     -7.33400000     12.60800000     -2.79100000
H     -7.65300000     12.43600000     -1.90500000
H     -7.95200000     12.15100000     -3.36100000
O      5.27000000    -16.77400000     -1.11300000
H      4.81700000    -16.12400000     -1.65000000
H      4.65800000    -16.96600000     -0.40300000
O    -16.30800000     -4.63000000      4.88000000
H    -16.96300000     -3.95100000      4.72100000
H    -16.28000000     -5.13200000      4.06500000
O     -4.42400000     13.34300000      7.67400000
H     -4.26700000     13.17500000      6.74500000
H     -3.58000000     13.64600000      8.00900000
O     -1.49800000    -15.30700000     -8.99000000
H     -1.43800000    -14.36800000     -9.16700000
H     -2.34200000    -15.56700000     -9.36100000
O    -13.69400000      0.93100000     -4.40400000
H    -13.87300000      1.44900000     -5.18900000
H    -14.55900000      0.72400000     -4.05100000
O     10.42100000     -0.42500000     10.46300000
H      9.88200000      0.20900000      9.99000000
H      9.79200000     -1.04100000     10.83900000
O      1.17400000      2.89200000     10.45400000
H      1.84000000      3.27600000      9.88400000
H      0.91900000      2.08200000     10.01200000
O    -13.76100000      4.53300000      0.20900000
H    -12.93700000      4.05800000      0.10700000
H    -14.20000000      4.09600000      0.93900000
O      6.70100000      4.64700000      9.41400000
H      7.52900000      4.81200000      8.96400000
H      6.07700000      5.23800000      8.99200000
O     -6.84900000      8.38900000    -10.48500000
H     -7.68200000      8.20700000    -10.05000000
H     -7.00800000      9.19400000    -10.97800000
O     -7.34500000     -8.28400000      9.12600000
H     -6.79700000     -7.88600000      8.45000000
H     -6.93000000     -9.12800000      9.30400000
O     -6.44200000      2.89800000      7.05400000
H     -7.33200000      2.55300000      6.98800000
H     -6.48300000      3.53500000      7.76800000
O     12.40000000     -9.74800000     -2.34000000
H     11.96400000    -10.01900000     -3.14700000
H     13.31800000     -9.63700000     -2.58900000
O      6.36200000      6.38800000      4.80400000
H      5.74400000      6.35300000      4.07400000
H      6.72300000      5.50300000      4.85500000
O     -3.44300000    -15.76700000     -6.74400000
H     -3.49500000    -15.61600000     -7.68800000
H     -4.15500000    -16.38100000     -6.56100000
O     13.01700000      6.71700000     10.42300000
H     13.68400000      7.35000000     10.68800000
H     12.57500000      7.13100000      9.68200000
O     -3.45400000      2.51900000      9.39800000
H     -3.62600000      3.42800000      9.15300000
H     -3.44800000      2.52600000     10.35600000
O      0.23100000      6.42800000     -0.59300000
H     -0.39000000      5.94400000     -1.13800000
H      1.05300000      6.39800000     -1.08300000
O    -10.73100000     -1.33700000      9.48000000
H    -10.85800000     -1.62200000      8.57500000
H    -11.01600000     -2.08300000     10.00800000
O    -10.07200000     -6.22700000     -4.48600000
H     -9.30300000     -6.54200000     -4.01100000
H    -10.61800000     -5.81800000     -3.81500000
O    -10.14400000      7.02900000      2.70500000
H     -9.56600000      7.71300000      3.04200000
H    -11.02000000      7.30000000      2.97700000
O      8.20500000     13.77500000      0.38300000
H      8.77800000     13.06000000      0.10900000
H      8.17000000     13.70200000      1.33700000
O     -2.36400000     -6.53900000    -11.07700000
H     -3.00700000     -6.89400000    -10.46300000
H     -2.78300000     -5.75800000    -11.43800000
O    -10.59700000     -0.89200000      2.19500000
H     -9.76400000     -0.71300000      2.63200000
H    -10.57000000     -1.82800000      2.00000000
O     -0.69600000      7.18100000     -5.94500000
H     -1.57500000      6.99600000     -5.61500000
H     -0.38500000      6.34100000     -6.28300000
O      6.03400000     11.36700000     11.72900000
H      6.20500000     12.27800000     11.49200000
H      5.54300000     11.01400000     10.98600000
O     -4.54800000     12.70300000     -5.74900000
H     -4.89900000     11.81700000     -5.66400000
H     -3.76700000     12.70600000     -5.19500000
O      3.32000000      7.08800000     10.47400000
H      4.14800000      7.46200000     10.77500000
H      2.64800000      7.64300000     10.87000000
O      8.18800000     -2.15800000     12.23500000
H      7.58000000     -2.83000000     12.54500000
H      8.13900000     -1.46700000     12.89600000
O     11.58100000      4.40100000      3.78300000
H     11.22700000      4.67400000      2.93700000
H     11.03800000      4.85600000      4.42800000
O    -10.25000000    -12.16000000      4.91300000
H     -9.46300000    -11.62200000      4.99700000
H    -10.17500000    -12.56100000      4.04800000
O      1.82100000     -5.54900000     10.37300000
H      1.77500000     -6.11600000      9.60300000
H      1.13500000     -5.87800000     10.95300000
O      0.89200000      7.26700000    -15.37900000
H     -0.02200000      7.34300000    -15.65500000
H      1.34400000      6.91200000    -16.14400000
O     -8.93800000     10.06700000     -3.12500000
H     -9.68200000     10.10800000     -3.72600000
H     -9.30200000      9.70200000     -2.31800000
O     -5.36000000     10.27100000     -0.92400000
H     -4.87600000     10.39400000     -0.10700000
H     -6.20800000     10.68500000     -0.76500000
O     16.07800000     -3.24700000     -3.47300000
H     16.22900000     -4.13700000     -3.79100000
H     16.31700000     -3.28000000     -2.54700000
O      8.01800000     -3.86300000     -8.09000000
H      7.74300000     -3.13800000     -8.65100000
H      7.81100000     -4.64900000     -8.59700000
O      1.90600000    -12.40500000     -4.06600000
H      1.72400000    -11.52900000     -4.40600000
H      1.64000000    -12.99600000     -4.77100000
O      5.86200000     12.03700000      3.84900000
H      5.99000000     11.22800000      4.34500000
H      4.96000000     12.29300000      4.03700000
O     11.04600000    -10.09500000      0.32400000
H     10.64400000    -10.91900000      0.04900000
H     11.55700000     -9.81300000     -0.43500000
O      8.71300000      8.47800000      2.11300000
H      9.19300000      8.55300000      2.93800000
H      7.79500000      8.59700000      2.35900000
O     -5.44700000    -10.09000000      5.72900000
H     -5.03600000     -9.36200000      6.19500000
H     -4.90500000    -10.84900000      5.94300000
O      5.68000000      6.33100000    -14.90100000
H      6.57700000      6.27700000    -14.57100000
H      5.77900000      6.51700000    -15.83400000
O      1.40600000     -8.66900000     10.73000000
H      0.88500000     -8.05700000     11.24900000
H      1.51300000     -8.23400000      9.88400000
O     -9.49400000      5.50900000      0.01500000
H     -9.42300000      6.42800000      0.27300000
H    -10.12900000      5.51000000     -0.70100000
O     -1.24700000     -9.89600000     -8.98400000
H     -1.51500000    -10.40600000     -8.22000000
H     -2.05300000     -9.77400000     -9.48600000
O      7.64500000     -0.03000000     13.96000000
H      7.55600000      0.88900000     13.70700000
H      8.10400000     -0.00400000     14.80000000
O     12.00400000     -1.50400000    -11.93600000
H     11.89300000     -0.59000000    -11.67400000
H     11.86500000     -2.00300000    -11.13200000
O      1.60800000      1.72500000    -12.07400000
H      1.97500000      2.57800000    -11.84400000
H      1.60600000      1.71500000    -13.03100000
O     17.41800000     -6.82100000      2.57300000
H     16.69000000     -6.19900000      2.57500000
H     18.04900000     -6.45300000      3.19200000
O      9.11800000    -10.03000000     11.35000000
H      9.61400000    -10.55400000     11.97900000
H      8.33200000     -9.76400000     11.82700000
O     11.95500000     -7.07700000     -0.89900000
H     12.33100000     -7.01800000     -1.77700000
H     11.50300000     -7.92100000     -0.88700000
O     -8.98200000     -3.43800000     10.83100000
H     -9.18300000     -4.15000000     10.22400000
H     -8.02600000     -3.39100000     10.83700000
O     -3.21600000     -7.16400000      3.21200000
H     -3.86700000     -7.84400000      3.03500000
H     -2.68300000     -7.13000000      2.41700000
O      5.20200000      6.28000000     -8.52600000
H      5.99000000      5.81600000     -8.24300000
H      5.52700000      6.98300000     -9.08800000
O     11.58900000      7.99300000      2.97300000
H     12.53100000      8.11700000      2.85600000
H     11.51500000      7.42900000      3.74200000
O     -9.42500000     -3.67000000      3.99300000
H     -8.57500000     -3.81000000      4.41100000
H     -9.22700000     -3.63300000      3.05700000
O      0.69500000     10.00300000      5.90600000
H     -0.22000000      9.94600000      6.18200000
H      0.75900000      9.40600000      5.16100000
O      1.25500000      1.82400000     12.87800000
H      1.10600000      0.92100000     12.59800000
H      1.38100000      2.31000000     12.06300000
O     -5.37000000     -5.46300000      0.51500000
H     -5.74400000     -4.59100000      0.38900000
H     -5.91600000     -5.86100000      1.19300000
O    -11.49700000    -12.42300000      0.92200000
H    -12.17300000    -13.05700000      0.68500000
H    -10.90100000    -12.91100000      1.49200000
O     -0.64600000     17.87300000     -0.02500000
H      0.25100000     17.55600000      0.07800000
H     -1.13700000     17.10900000     -0.32900000
O     -4.50900000      1.00200000      6.36500000
H     -5.29200000      1.52500000      6.53300000
H     -4.17200000      0.78700000      7.23500000
O    -16.01200000     -3.70000000     -6.54600000
H    -16.84600000     -3.65300000     -6.07900000
H    -15.40700000     -4.09300000     -5.91700000
O     10.59800000      0.62000000      2.09800000
H     10.13500000     -0.21800000      2.10400000
H     11.52500000      0.38100000      2.09800000
O     -5.46400000    -14.03100000     -3.61500000
H     -5.52300000    -13.38300000     -2.91300000
H     -4.85300000    -14.68900000     -3.28300000
O      9.02600000    -10.84200000      5.15600000
H      8.80900000    -11.76200000      5.00000000
H      9.70900000    -10.86700000      5.82600000
O      5.61900000      9.61500000      5.13200000
H      5.02800000      9.60900000      4.37900000
H      5.66600000      8.69900000      5.40600000
O      1.84200000     16.49000000      0.12700000
H      2.32200000     17.00700000     -0.52000000
H      1.69200000     15.64800000     -0.30300000
O     -5.92700000    -13.69900000     -9.37000000
H     -6.45700000    -13.49900000     -8.59800000
H     -5.35500000    -12.93800000     -9.47000000
O      4.23800000      0.47600000     10.74600000
H      3.89300000      0.32900000     11.62600000
H      4.37800000      1.42100000     10.69700000
O     11.42400000    -11.07100000      2.85400000
H     11.06300000    -10.80200000      2.01000000
H     12.16700000    -10.48400000      2.99500000
O      3.29800000     13.39800000      3.96500000
H      2.93800000     13.01000000      3.16800000
H      2.69500000     13.12800000      4.65700000
O    -10.59600000      5.32800000    -11.90600000
H    -10.25800000      4.52700000    -11.50600000
H    -11.40400000      5.51200000    -11.42800000
O     -3.12000000     -5.10800000     12.02500000
H     -3.44200000     -4.44500000     12.63600000
H     -3.55100000     -5.91700000     12.30100000
O      6.05100000      8.24400000     10.31700000
H      6.39700000      9.08300000     10.62300000
H      6.62100000      8.00300000      9.58600000
O      1.92500000     -3.16900000     -6.12700000
H      1.43800000     -3.66100000     -5.46500000
H      2.46300000     -3.82800000     -6.56700000
O      6.97800000     -2.71100000      0.36700000
H      6.82500000     -3.49600000     -0.15900000
H      6.11100000     -2.32200000      0.47400000
O     -8.90400000      2.07100000     16.49300000
H     -8.33900000      2.18500000     15.72900000
H     -8.99000000      1.12200000     16.58800000
O      2.58800000    -10.07400000     12.67100000
H      2.16800000     -9.65000000     11.92200000
H      3.47400000    -10.27300000     12.36800000
O     -0.81700000     -5.16900000     -0.65300000
H     -0.73400000     -4.38400000     -1.19500000
H     -1.75700000     -5.34500000     -0.62900000
O     -6.44900000     -7.05300000     -1.82800000
H     -5.67500000     -7.60400000     -1.70700000
H     -6.17500000     -6.39100000     -2.46200000
O      1.18000000     13.84800000     -1.03300000
H      1.44900000     13.07300000     -1.52600000
H      0.71200000     13.49900000     -0.27400000
O      4.35800000     10.45600000     14.14400000
H      4.08600000     10.93900000     13.36300000
H      3.53800000     10.17000000     14.54700000
O     -1.78600000     10.86500000     -1.14000000
H     -1.43400000     11.49900000     -0.51400000
H     -1.72300000     10.02400000     -0.68800000
O      1.67700000     -7.26100000      8.38500000
H      1.13500000     -7.65700000      7.70300000
H      2.53400000     -7.14600000      7.97300000
O      3.29400000    -16.70200000     -3.97800000
H      3.78800000    -16.08300000     -3.43900000
H      3.34900000    -17.53000000     -3.50200000
O      1.71500000     12.44300000      5.98200000
H      1.64400000     11.49000000      5.94100000
H      1.37000000     12.67200000      6.84500000
O      1.38600000     -2.80100000      9.80700000
H      1.46200000     -3.72000000     10.06400000
H      1.13600000     -2.83000000      8.88300000
O     -4.08900000      6.96100000     11.96600000
H     -4.41400000      6.93700000     12.86600000
H     -4.33200000      7.83100000     11.64700000
O      5.08100000      1.38000000    -10.56200000
H      4.65400000      1.39100000    -11.41800000
H      4.44500000      1.78300000     -9.97100000
O      6.45800000     15.53400000      2.65700000
H      6.74000000     14.67000000      2.95900000
H      5.73000000     15.35400000      2.06200000
O     10.17800000     -4.26000000    -11.84500000
H      9.22100000     -4.22500000    -11.85800000
H     10.41400000     -4.01900000    -10.94900000
O      6.10900000      3.07300000     16.86900000
H      5.76200000      2.18600000     16.77500000
H      5.34000000      3.61200000     17.05700000
O      4.30700000     14.64800000      1.40800000
H      3.64700000     14.64900000      0.71500000
H      3.80100000     14.64100000      2.22100000
O     -6.33300000     -2.72700000     -0.15900000
H     -5.93900000     -2.41000000     -0.97200000
H     -6.53400000     -1.93300000      0.33600000
O      9.22600000     -8.23100000     -6.26600000
H      9.71600000     -8.97800000     -6.61000000
H      9.62000000     -7.47000000     -6.69100000
O      9.45000000     -8.47700000     -9.68700000
H      8.74000000     -9.11800000     -9.65900000
H     10.24800000     -9.00500000     -9.71500000
O      7.02200000      0.31000000    -12.65200000
H      7.06100000     -0.34900000    -13.34500000
H      6.18600000      0.75600000    -12.79300000
O    -16.62200000     -6.17300000     -0.52800000
H    -15.91000000     -6.07600000     -1.16000000
H    -17.21600000     -6.80600000     -0.93100000
O     14.30500000     -4.18800000      8.73100000
H     14.44900000     -3.96000000      7.81300000
H     14.13700000     -3.35000000      9.16200000
O     14.04500000      3.83600000      9.61400000
H     13.73400000      4.70500000      9.86800000
H     14.94600000      3.80100000      9.93500000
O     -6.79500000      6.48300000      0.31800000
H     -5.94500000      6.17300000      0.00500000
H     -7.16100000      5.73800000      0.79300000
O     -5.35800000     14.11100000     -1.62400000
H     -6.02600000     13.45900000     -1.83800000
H     -5.44500000     14.24200000     -0.68000000
O     -1.76000000      3.99100000      2.77800000
H     -2.60900000      3.89900000      2.34600000
H     -1.75000000      3.29700000      3.43700000
O      2.19200000    -13.43800000      8.55800000
H      2.74600000    -13.18500000      9.29600000
H      2.21100000    -14.39500000      8.56100000
O      4.73100000      4.25300000     -5.05200000
H      4.67000000      3.62500000     -5.77200000
H      4.45500000      5.08500000     -5.43700000
O      7.37300000    -12.56300000     -3.24100000
H      6.99000000    -11.75300000     -3.57700000
H      7.79700000    -12.96100000     -4.00100000
O      0.92300000    -10.39800000     -0.41800000
H      0.94700000    -11.33800000     -0.59400000
H      1.77300000    -10.20600000     -0.02300000
O     10.32000000     15.69700000      0.77500000
H      9.51600000     15.23400000      0.53800000
H     10.59500000     16.12900000     -0.03400000
O     13.17900000      5.79600000     -5.02200000
H     13.58600000      6.61300000     -5.30800000
H     13.89000000      5.15500000     -5.03900000
O    -12.03100000      6.71300000      5.55800000
H    -12.60300000      7.38900000      5.92400000
H    -12.62700000      6.11000000      5.11400000
O     -0.86700000      0.79600000    -11.72300000
H      0.06500000      0.65600000    -11.55400000
H     -0.88700000      1.39600000    -12.46800000
O      7.89500000     -8.76400000      2.23100000
H      7.86800000     -8.55200000      3.16400000
H      7.94300000     -9.72000000      2.20400000
O     -3.56400000     12.82400000      5.08100000
H     -2.86000000     12.45900000      4.54500000
H     -4.01300000     13.43800000      4.50000000
O     -9.25100000    -12.68100000      7.91400000
H     -9.44600000    -12.62000000      6.97900000
H     -9.80000000    -12.00800000      8.31700000
O     -4.26300000      7.18300000     -6.25400000
H     -4.99000000      6.81300000     -6.75500000
H     -4.44400000      6.93100000     -5.34900000
O     -4.46500000      5.38400000      9.25000000
H     -4.14500000      5.92400000      9.97300000
H     -4.51600000      5.98400000      8.50700000
O     -8.48900000      6.77600000    -13.31400000
H     -9.10500000      6.22300000    -12.83400000
H     -7.68600000      6.74900000    -12.79400000
O      8.01800000     -4.97300000     -5.31300000
H      7.96400000     -4.04900000     -5.06700000
H      7.55400000     -5.02600000     -6.14800000
O    -11.00900000      5.71300000      7.82400000
H    -11.70500000      5.22700000      8.26700000
H    -11.28700000      5.74800000      6.90900000
O      1.00700000      0.77100000      8.63300000
H      0.30900000      0.15800000      8.40500000
H      1.81400000      0.26700000      8.52600000
O      8.07200000      5.93800000    -13.40200000
H      8.70300000      6.25600000    -12.75600000
H      8.50000000      6.08200000    -14.24600000
O     15.33000000      2.09600000      2.00100000
H     15.08400000      2.99600000      2.21400000
H     15.76200000      1.77300000      2.79200000
O      9.55500000      6.05200000      0.96600000
H      8.69700000      5.92800000      0.56100000
H      9.44400000      6.81100000      1.53800000
O      2.85200000      4.30000000    -11.93000000
H      3.45400000      4.14700000    -12.65800000
H      2.47700000      5.16300000    -12.10500000
O     13.46800000      0.26200000      4.17700000
H     13.75900000     -0.63200000      3.99800000
H     13.56300000      0.71800000      3.34100000
O    -13.44000000      4.94200000     -6.01300000
H    -12.99700000      4.88600000     -5.16700000
H    -12.76500000      4.71800000     -6.65300000
O     -2.45100000      6.28500000     17.26100000
H     -1.70200000      6.10000000     16.69500000
H     -2.71000000      5.43000000     17.60300000
O     13.97900000     -7.08000000     -3.44500000
H     14.43300000     -6.23800000     -3.48300000
H     14.68100000     -7.72800000     -3.39100000
O     -1.85700000     12.80800000     11.65700000
H     -1.60800000     13.41000000     10.95500000
H     -1.47200000     13.18700000     12.44700000
O    -16.31400000      0.44700000     -3.57100000
H    -16.49500000     -0.33500000     -3.05000000
H    -16.64300000      1.17100000     -3.03900000
O      0.20800000    -10.00800000      8.32700000
H      0.29500000     -9.84800000      9.26700000
H     -0.67700000     -9.71100000      8.11500000
O      8.20900000      9.20900000     -0.83000000
H      7.31000000      8.97000000     -1.05700000
H      8.24300000      9.13600000      0.12400000
O     -6.66700000     -9.32900000      1.34300000
H     -5.71600000     -9.21900000      1.37300000
H     -7.01300000     -8.44500000      1.46100000
O     -9.12500000     11.23600000      3.77900000
H     -8.40200000     10.61100000      3.73100000
H     -9.77900000     10.80400000      4.32800000
O      3.94300000     -3.68000000      7.39500000
H      4.73400000     -4.21600000      7.45800000
H      3.91500000     -3.19600000      8.22000000
O     -2.48100000      1.34200000     -5.85600000
H     -2.39900000      1.99300000     -5.15900000
H     -1.93000000      1.67900000     -6.56400000
O      0.57500000     -5.22900000    -12.11100000
H      0.87800000     -6.13700000    -12.08200000
H      0.62400000     -4.93000000    -11.20300000
O      6.93700000      4.25800000     -3.45300000
H      6.10700000      4.30900000     -3.92700000
H      7.04600000      3.32700000     -3.26100000
O      0.78300000      7.99900000      3.74300000
H      1.31300000      7.31300000      4.14900000
H      0.16900000      7.52600000      3.18100000
O     -0.46100000     12.87100000      0.89700000
H     -0.77600000     12.75800000      1.79300000
H     -1.23600000     13.13900000      0.40300000
O      1.32200000     -8.78500000    -13.90700000
H      2.02400000     -8.15400000    -13.74900000
H      0.73400000     -8.68300000    -13.15800000
O     13.29100000      0.38100000     -6.98100000
H     14.17100000      0.61500000     -6.68400000
H     12.71000000      0.72900000     -6.30500000
O      8.88800000    -13.71200000      4.54800000
H      8.60800000    -14.53300000      4.95200000
H      9.83400000    -13.68600000      4.68900000
O     13.48000000      1.10100000      9.21900000
H     13.65900000      2.04200000      9.23000000
H     12.58100000      1.03300000      8.89600000
O      0.79800000     -1.90200000     17.67200000
H     -0.09700000     -2.17900000     17.86900000
H      0.78800000     -1.71000000     16.73400000
O     -2.04200000     -3.05600000     -8.51900000
H     -2.85100000     -3.30400000     -8.96600000
H     -1.53300000     -3.86600000     -8.47800000
O      1.56900000    -13.55200000     -1.21500000
H      1.64000000    -13.48000000     -2.16700000
H      1.63300000    -14.49100000     -1.04000000
O      7.42000000     -1.55300000    -14.63400000
H      8.36900000     -1.59300000    -14.75500000
H      7.11000000     -2.42300000    -14.88600000
O      3.96500000     -2.15500000      9.96500000
H      4.29100000     -1.33800000     10.34200000
H      3.05900000     -2.21300000     10.26800000
O     -8.05000000      2.32800000     -0.85400000
H     -8.67100000      2.51200000     -1.55900000
H     -8.42000000      1.57000000     -0.40100000
O     -2.60300000    -11.06800000     -7.00400000
H     -3.41100000    -10.75200000     -7.40900000
H     -2.88200000    -11.79000000     -6.44300000
O      3.93200000      9.18400000      2.97500000
H      4.06700000      8.23800000      2.92200000
H      2.98300000      9.28700000      3.04700000
O    -16.32500000     -4.71200000      2.21900000
H    -16.11200000     -3.80200000      2.01400000
H    -16.76900000     -5.03700000      1.43600000
O      6.79400000      9.85700000     -9.42400000
H      6.94200000      8.95500000     -9.70800000
H      6.57400000     10.32800000    -10.22800000
O     -5.60100000     10.82800000      8.11800000
H     -6.20700000     10.96000000      8.84700000
H     -5.10400000     11.64500000      8.06900000
O      1.30200000      3.58200000      3.88000000
H      1.23200000      3.85200000      4.79600000
H      0.53200000      3.96300000      3.45900000
O     -6.23700000      2.47000000     11.98400000
H     -6.14900000      2.83700000     11.10500000
H     -5.34500000      2.22300000     12.23100000
O      4.49200000     -9.42800000      4.06900000
H      5.02700000     -9.63800000      4.83500000
H      4.60700000    -10.17700000      3.48400000
O     -5.60000000    -10.69700000     -8.12900000
H     -6.00500000    -10.40500000     -8.94500000
H     -6.03100000    -10.17900000     -7.44900000
O      3.88500000      9.42300000     -9.27400000
H      3.88800000      9.87800000     -8.43200000
H      4.77200000      9.54200000     -9.61500000
O    -10.35100000      0.62200000     -0.30500000
H    -10.79100000      1.44800000     -0.10300000
H    -10.43800000      0.10200000      0.49300000
O     13.01600000     -3.33800000     -5.70300000
H     12.26800000     -3.50800000     -6.27600000
H     13.51300000     -2.65600000     -6.15400000
O      7.99400000     -6.07100000     -9.79800000
H      8.56800000     -6.73800000    -10.17500000
H      7.24000000     -6.56200000     -9.47100000
O     10.43600000      6.01800000     -8.18900000
H     10.99700000      5.29700000     -8.47700000
H     10.41800000      6.61900000     -8.93300000
O      1.07500000     -6.66500000     -1.68000000
H      1.81700000     -6.84700000     -1.10300000
H      0.39700000     -6.32300000     -1.09700000
O    -11.92100000      7.90300000     -9.95300000
H    -11.90900000      8.24400000    -10.84700000
H    -12.72600000      8.25500000     -9.57300000
O     -6.29100000     -0.15500000     15.31900000
H     -6.81800000     -0.61400000     14.66500000
H     -6.91100000      0.07000000     16.01200000
O     12.70200000     12.25500000     -1.24900000
H     12.43300000     11.70100000     -1.98100000
H     12.40100000     11.78700000     -0.47000000
O    -15.10400000     -2.97900000      7.47800000
H    -14.80200000     -2.95600000      6.57000000
H    -14.44200000     -3.49500000      7.93700000
O      7.79700000    -10.49400000     -9.87400000
H      6.92700000    -10.82000000     -9.64300000
H      8.05200000    -11.01300000    -10.63600000
O     16.54800000     -6.51800000     -2.51200000
H     16.93900000     -5.69700000     -2.21100000
H     16.66200000     -7.12100000     -1.77800000
O      0.94200000     -7.78100000     -5.46600000
H      0.50700000     -8.21800000     -4.73300000
H      1.73900000     -7.41200000     -5.08600000
O      0.26800000     -5.07700000    -17.08500000
H      0.75300000     -5.87800000    -17.28300000
H     -0.26500000     -5.30100000    -16.32200000
O      2.74900000     11.53500000     12.16000000
H      3.14300000     10.84600000     11.62500000
H      3.13900000     12.34600000     11.83200000
O     -4.13000000      8.24400000     -2.27600000
H     -4.77900000      8.00500000     -2.93800000
H     -4.58000000      8.87900000     -1.71900000
O     11.44700000     -7.87000000      7.28800000
H     12.37500000     -7.65200000      7.20500000
H     11.37300000     -8.27400000      8.15300000
O      4.35000000      3.72800000    -14.18700000
H      3.97100000      3.81800000    -15.06100000
H      5.05800000      4.37100000    -14.16600000
O      4.59600000     -6.59000000      4.07900000
H      5.42700000     -6.34600000      3.67200000
H      4.58800000     -7.54700000      4.05100000
O      4.50000000     -5.56400000     11.64000000
H      4.21200000     -5.62300000     12.55100000
H      3.71400000     -5.31400000     11.15500000
O     12.19600000      9.83700000     -2.60100000
H     11.80800000      9.28700000     -1.92000000
H     11.86900000      9.46700000     -3.42200000
O      1.42500000     11.30100000     -9.10700000
H      2.03300000     10.76800000     -9.62000000
H      0.81900000     10.66800000     -8.72200000
O     -3.89000000     -4.25800000    -11.69100000
H     -3.90700000     -3.31500000    -11.85300000
H     -4.17900000     -4.35100000    -10.78300000
O     -6.02300000    -16.31800000      1.75400000
H     -6.48900000    -15.72100000      2.33900000
H     -6.61100000    -16.42800000      1.00600000
O     -4.64700000      9.95200000     -5.52100000
H     -4.49300000      9.02400000     -5.69800000
H     -3.83000000     10.25900000     -5.12700000
O     -6.66100000    -10.77600000     -2.78000000
H     -6.85900000    -10.99900000     -1.87100000
H     -5.82800000    -10.30500000     -2.73500000
O      5.83200000     -1.76300000      4.23800000
H      5.63100000     -0.88300000      3.91700000
H      6.76500000     -1.73500000      4.44700000
O      4.05500000      7.93400000      7.61500000
H      3.29500000      7.88100000      7.03600000
H      3.72500000      7.65600000      8.46900000
O     -2.51000000     16.60000000      1.71500000
H     -1.80000000     17.20400000      1.49800000
H     -3.30800000     17.11400000      1.59100000
O      3.31400000      8.20000000     -4.10300000
H      3.16800000      7.60300000     -4.83600000
H      2.56800000      8.79900000     -4.13000000
O     -7.87300000    -10.86500000      4.61100000
H     -7.02900000    -10.61900000      4.98900000
H     -7.65000000    -11.30000000      3.78800000
O      2.43700000    -14.25400000     -9.81700000
H      2.13400000    -15.07300000    -10.20900000
H      3.39100000    -14.29800000     -9.87900000
O     -9.81400000     -9.92400000     -5.39500000
H     -9.83700000     -9.27000000     -4.69700000
H    -10.68700000    -10.31600000     -5.38600000
O     -3.13600000    -16.71200000      0.78800000
H     -3.20200000    -17.22100000     -0.02000000
H     -4.03700000    -16.64900000      1.10600000
O     -2.31800000      9.34000000     14.34300000
H     -2.73900000     10.19600000     14.42700000
H     -1.38600000      9.51800000     14.47100000
O      3.65900000     -5.78500000     14.05200000
H      4.14800000     -6.48900000     14.47900000
H      3.28200000     -5.28300000     14.77400000
O     15.33500000      4.08100000     -4.64600000
H     15.28900000      3.31400000     -4.07500000
H     16.26500000      4.16600000     -4.85900000
O     -3.40700000     -2.01300000     12.43900000
H     -4.23500000     -1.56400000     12.26900000
H     -3.10900000     -2.30000000     11.57700000
O     -8.72200000      4.89500000     -9.37100000
H     -8.87500000      5.83600000     -9.28500000
H     -8.26100000      4.65300000     -8.56800000
O      7.15400000     -4.58400000     11.21100000
H      6.32000000     -4.87900000     11.57500000
H      6.91700000     -3.88100000     10.60700000
O     -7.98200000     -5.55000000     13.62400000
H     -8.67900000     -4.90400000     13.73700000
H     -7.18300000     -5.02800000     13.54200000
O     -1.90400000     16.17900000     -1.57000000
H     -2.23300000     15.31900000     -1.30900000
H     -2.58700000     16.53400000     -2.13900000
O     -2.06500000     -0.37800000     -9.13900000
H     -1.90300000     -1.21600000     -8.70600000
H     -1.73400000     -0.50000000    -10.02900000
O    -11.68800000     -0.67200000    -10.91900000
H    -12.58700000     -0.34600000    -10.96800000
H    -11.15300000      0.05200000    -11.24200000
O      6.89900000      4.35400000     14.67200000
H      6.07300000      4.83500000     14.62100000
H      6.86800000      3.91500000     15.52300000
O     14.60900000     -2.71500000      6.43400000
H     15.38300000     -2.80800000      5.87900000
H     14.62300000     -1.80000000      6.71300000
O    -11.79700000     -5.03600000      4.91900000
H    -11.08000000     -4.84500000      4.31500000
H    -11.95500000     -5.97400000      4.81500000
O     -2.98000000      4.72800000    -14.54300000
H     -3.68300000      4.27300000    -14.08000000
H     -3.42300000      5.42500000    -15.02700000
O      5.47000000    -10.95700000     -8.67800000
H      5.64600000    -10.39600000     -7.92300000
H      4.52200000    -10.90700000     -8.79800000
O    -12.95500000     -7.73600000     -3.64500000
H    -12.80100000     -8.67700000     -3.55700000
H    -13.01200000     -7.41800000     -2.74400000
O     10.03000000     -6.60000000      2.16300000
H     10.61500000     -6.89200000      2.86300000
H      9.19100000     -7.01400000      2.36400000
O     13.52100000     -9.19600000      3.26600000
H     14.18100000     -9.66500000      2.75500000
H     13.33000000     -8.41300000      2.75000000
O     -0.02800000      6.02100000     15.99000000
H      0.64400000      6.64700000     15.72200000
H      0.36600000      5.16300000     15.83200000
O     -6.72100000      7.19600000     14.23800000
H     -6.21300000      6.48400000     14.62600000
H     -7.62900000      6.99600000     14.46700000
O    -11.64300000      8.45400000      8.27300000
H    -11.37700000      7.53400000      8.26700000
H    -11.60800000      8.70700000      9.19500000
O     -2.18300000     -7.35200000     13.96000000
H     -1.37100000     -7.18000000     14.43600000
H     -2.45700000     -8.21900000     14.26100000
O    -12.53600000     -6.34200000     10.88700000
H    -12.58200000     -7.16400000     10.39800000
H    -12.45900000     -6.61200000     11.80300000
O      6.45800000     -2.68000000      9.29100000
H      6.67300000     -1.74800000      9.24700000
H      5.59600000     -2.70800000      9.70500000
O      2.84500000     15.77700000      6.39700000
H      2.53300000     15.36900000      5.59000000
H      3.42900000     15.12600000      6.78500000
O     13.68900000      5.48000000     -2.20700000
H     13.31900000      5.70600000     -3.06000000
H     13.97400000      4.57100000     -2.30100000
O      4.19600000     -7.87500000     15.64400000
H      3.57300000     -7.68700000     16.34500000
H      3.73900000     -8.49600000     15.07700000
O     -3.45400000      2.23500000     12.36100000
H     -3.00000000      3.07500000     12.41800000
H     -2.90600000      1.63200000     12.86300000
O     -3.95400000     17.24900000     -3.25600000
H     -3.93500000     17.72800000     -4.08400000
H     -4.65800000     16.61000000     -3.36500000
O      2.90600000    -16.19100000     -6.70800000
H      3.52300000    -16.11000000     -5.98100000
H      2.28800000    -15.47100000     -6.58000000
O     -1.64900000     -1.77300000    -18.17000000
H     -1.84500000     -0.87400000    -18.43200000
H     -1.41400000     -1.70700000    -17.24500000
O     12.16500000      2.55700000     -0.81800000
H     13.06400000      2.25000000     -0.92700000
H     11.66500000      2.07700000     -1.47800000
O     -5.14700000     -2.56600000     -2.75800000
H     -4.75800000     -2.10100000     -3.49800000
H     -4.87400000     -3.47600000     -2.87700000
O      6.81600000     10.40800000     -6.78600000
H      6.98200000     10.15400000     -7.69400000
H      5.99500000     10.89800000     -6.82100000
O      4.26800000     10.61800000      9.57400000
H      4.52600000      9.72300000      9.35200000
H      4.26900000     11.08300000      8.73800000
O      1.74300000     -3.33200000    -13.56500000
H      1.27700000     -4.09500000    -13.22400000
H      1.44800000     -3.25600000    -14.47300000
O      6.36500000    -12.02700000     -0.19700000
H      5.63400000    -11.72400000     -0.73500000
H      7.10500000    -12.07400000     -0.80200000
O    -13.74500000      2.21800000     -1.94400000
H    -13.65600000      1.47400000     -2.54000000
H    -13.49300000      1.87200000     -1.08800000
O     -8.64000000      0.93000000     -8.56100000
H     -8.94000000      1.58300000     -9.19400000
H     -8.45600000      0.15200000     -9.08800000
O      3.30000000    -10.57300000      0.61100000
H      3.88700000     -9.81800000      0.64800000
H      3.56100000    -11.11700000      1.35300000
O     -0.91300000      4.06500000     -4.51800000
H     -0.02400000      3.78700000     -4.73800000
H     -1.23200000      4.49800000     -5.31000000
O      3.04700000     -0.99200000    -14.78600000
H      2.88000000     -1.39200000    -15.64000000
H      2.83900000     -1.68000000    -14.15400000
O     -0.59000000     13.30400000      4.24000000
H      0.14400000     12.78500000      4.56700000
H     -0.26500000     14.20400000      4.23700000
O      4.21700000      1.19800000    -13.26000000
H      4.09900000      1.87400000    -13.92700000
H      3.77500000      0.42800000    -13.61900000
O      6.94900000      0.00100000      9.62000000
H      6.07600000      0.37800000      9.73100000
H      7.52000000      0.55800000     10.15000000
O     -7.06700000     14.14100000      7.69300000
H     -7.07400000     15.04400000      8.01100000
H     -6.15500000     13.86400000      7.77600000
O      0.41900000      2.65400000    -15.56900000
H     -0.20100000      1.98800000    -15.27200000
H      0.31800000      3.37200000    -14.94400000
O     -9.75400000    -14.66000000     -1.82500000
H     -9.77300000    -15.35400000     -1.16600000
H    -10.56400000    -14.77800000     -2.32100000
O      5.41500000     -0.36000000     -5.30700000
H      6.30800000     -0.38100000     -4.96300000
H      5.50000000     -0.65800000     -6.21200000
O    -13.05100000     -4.63800000     -7.92200000
H    -12.50700000     -5.41600000     -7.79900000
H    -13.53900000     -4.81200000     -8.72600000
O     15.22700000     -4.85000000      0.17700000
H     15.99600000     -4.87700000     -0.39300000
H     14.88400000     -3.96200000      0.07400000
O      0.94100000     -0.63200000     11.73000000
H      1.09700000     -1.20100000     10.97600000
H      0.74700000     -1.23400000     12.44900000
O     -2.37900000     -9.48400000      9.78800000
H     -2.56900000     -8.55000000      9.88000000
H     -2.77400000     -9.88700000     10.56100000
O     -8.84600000     10.04600000     11.10800000
H     -8.45900000     10.64600000     10.47000000
H     -8.20300000     10.00300000     11.81600000
O    -12.77100000    -11.30200000      3.94000000
H    -12.61000000    -11.95400000      3.25900000
H    -12.00600000    -11.35900000      4.51200000
O    -12.87300000      2.83100000     10.57900000
H    -12.67800000      3.47400000     11.26100000
H    -12.32300000      2.07900000     10.79500000
O     -4.46300000     15.33200000      3.29600000
H     -4.60900000     15.03600000      2.39700000
H     -3.54800000     15.61300000      3.31000000
O     -0.42300000      4.32900000    -13.61600000
H     -0.14700000      5.20600000    -13.35100000
H     -1.34800000      4.42700000    -13.84200000
O     16.19900000      0.07000000      0.23700000
H     16.18200000      0.85600000      0.78400000
H     16.90800000     -0.45900000      0.60100000
O      7.65000000     -6.68600000    -14.00900000
H      7.54300000     -7.62400000    -14.17200000
H      7.09900000     -6.51200000    -13.24600000
O     -5.22800000      0.16700000    -14.56700000
H     -5.04200000      0.38900000    -15.47900000
H     -4.72000000      0.79900000    -14.05900000
O     -7.78100000     -1.82000000      6.48800000
H     -8.40100000     -1.33500000      7.03300000
H     -7.89300000     -1.45200000      5.61200000
O     -5.46300000     15.06700000     -4.22200000
H     -5.20400000     14.36200000     -4.81500000
H     -5.45300000     14.66500000     -3.35300000
O     -0.27900000      4.75100000    -17.44600000
H     -1.14900000      4.48200000    -17.74200000
H      0.07600000      3.97600000    -17.01000000
O     -1.82500000    -11.46900000    -12.11800000
H     -1.23500000    -11.52200000    -12.87000000
H     -2.02100000    -10.53500000    -12.03300000
O     -3.32500000      7.46000000      4.50800000
H     -3.43400000      6.54900000      4.23500000
H     -3.78800000      7.96700000      3.84100000
O     -7.17500000      4.23100000      9.37300000
H     -6.48900000      4.73800000      9.80600000
H     -7.65500000      4.87400000      8.85100000
O    -11.23700000      0.48800000     -7.97800000
H    -11.32700000      0.11800000     -7.10000000
H    -10.29400000      0.49100000     -8.14200000
O      1.05800000     18.01100000     -3.69100000
H      0.86900000     17.24600000     -3.14700000
H      1.92100000     17.83300000     -4.06300000
O     -7.28100000     -6.27600000      2.17400000
H     -7.03100000     -5.90200000      3.01900000
H     -8.22400000     -6.42300000      2.24600000
O     -3.48700000      6.69600000     -0.24000000
H     -3.57700000      5.74300000     -0.24600000
H     -3.55300000      6.94900000     -1.16100000
O      4.65400000     15.11100000     -4.41600000
H      4.79000000     15.27100000     -3.48100000
H      4.21300000     14.26300000     -4.45200000
O      5.59400000      1.03100000      3.85400000
H      4.68300000      1.11300000      4.13700000
H      6.10500000      1.13900000      4.65600000
O      8.26200000     -8.74900000     -1.29800000
H      7.83900000     -7.89800000     -1.41300000
H      8.73200000     -8.67300000     -0.46800000
O      9.84100000      5.83700000      5.44100000
H      9.23800000      6.57900000      5.38900000
H      9.34200000      5.15400000      5.88900000
O    -10.36900000     10.65800000      6.86100000
H    -11.23000000     10.58400000      7.27200000
H    -10.47200000     11.35400000      6.21300000
O     -9.09300000     14.92300000     -4.19800000
H     -8.50200000     14.33600000     -3.72700000
H     -9.59100000     14.34700000     -4.77800000
O      6.34100000     13.18800000     -8.17200000
H      6.99800000     13.05600000     -7.48800000
H      5.65000000     13.69400000     -7.74600000
O     -1.55300000     -9.68000000      0.04900000
H     -0.62900000     -9.92200000     -0.01100000
H     -1.54800000     -8.81200000      0.45300000
O     -1.44800000     -4.02200000      9.26200000
H     -0.80300000     -3.87300000      8.57100000
H     -0.95400000     -3.91700000     10.07600000
O      9.58100000      4.21700000      8.67100000
H      9.43600000      4.29900000      9.61400000
H      8.94500000      3.56000000      8.38800000
O      1.44000000     -1.17100000     -8.10600000
H      0.88600000     -0.48000000     -7.74400000
H      1.55200000     -1.79100000     -7.38600000
O     -9.88400000     -7.32300000      2.42100000
H    -10.37000000     -7.56700000      3.20900000
H    -10.37700000     -7.72200000      1.70300000
O    -14.77100000      2.23700000      6.28600000
H    -14.83900000      2.88300000      5.58400000
H    -15.56600000      1.71000000      6.20600000
O     11.72600000      5.48100000     12.52200000
H     12.24500000      5.70000000     11.74800000
H     11.84600000      6.22700000     13.10900000
O     -0.31800000      6.25300000      2.14800000
H     -0.10100000      5.99300000      1.25200000
H     -0.78900000      5.50100000      2.50700000
