# Supplementary material for: Integrated Multiscale Multilevel Approach to Open Shell Molecular Systems
Source: J Chem Theory Comput. 2023 Feb 13;19(5):1446–56. doi: 10.1021/acs.jctc.2c00805 (PMC10018740; doi:10.1021/acs.jctc.2c00805)
Supplement: Supplementary file 2 — ct2c00805_si_002.zip [file ct2c00805_si_002.zip › structures/PROXYL/frame36.xyz]

2549

C      1.58400000      1.02800000     -0.44400000
H      1.34400000      2.09100000     -0.41800000
H      2.56100000      0.80700000     -0.87500000
C      0.42200000      0.30300000     -1.14700000
C     -0.21300000      1.24200000     -2.10900000
H     -0.47900000      2.15900000     -1.58400000
H     -1.11000000      0.79600000     -2.53800000
H      0.51200000      1.33400000     -2.91800000
C      0.92600000     -1.02200000     -1.73800000
H      0.01400000     -1.51200000     -2.07900000
H      1.52500000     -0.83600000     -2.62900000
H      1.35900000     -1.69600000     -0.99900000
N     -0.41800000     -0.06800000     -0.02200000
O     -1.52400000     -0.66400000     -0.09500000
C      0.15300000      0.23400000      1.33900000
C     -0.44800000      1.48000000      1.93300000
H     -1.51400000      1.35000000      2.12200000
H      0.12600000      1.64900000      2.84300000
H     -0.39400000      2.28200000      1.19600000
C      0.12400000     -0.94900000      2.30300000
H      0.91900000     -1.66900000      2.10800000
H     -0.72100000     -1.60900000      2.11000000
H      0.21700000     -0.56900000      3.32000000
C      1.64200000      0.58500000      0.98000000
H      2.11900000      1.34800000      1.59500000
H      2.25700000     -0.31300000      1.03400000
O      4.89000000     13.69100000      9.27100000
H      4.63100000     13.83200000     10.18200000
H      5.77500000     14.05000000      9.21500000
O     -9.93800000      5.59100000     14.18100000
H     -9.14200000      5.33500000     13.71500000
H     -9.85000000      6.53700000     14.30200000
O      7.92600000      1.74700000      8.41100000
H      8.78900000      2.05100000      8.13200000
H      7.72400000      2.27500000      9.18400000
O    -14.04900000      5.91700000     -3.05900000
H    -14.08800000      6.28400000     -3.94200000
H    -14.62900000      6.47500000     -2.54100000
O     -2.10000000      7.61700000     -5.19600000
H     -2.55000000      7.82300000     -4.37700000
H     -2.47900000      6.78300000     -5.47500000
O    -13.01400000     12.43400000      0.77200000
H    -12.26800000     12.96900000      1.04400000
H    -13.48000000     12.97900000      0.13800000
O     -2.47200000     -2.74800000      5.03700000
H     -2.89200000     -1.96000000      5.38000000
H     -1.55400000     -2.66200000      5.29400000
O      7.08400000      8.73900000     -4.08600000
H      6.28800000      8.50400000     -4.56400000
H      7.47300000      9.44500000     -4.60100000
O     -7.18400000      0.80200000      5.30800000
H     -7.58500000      0.04600000      4.87900000
H     -6.46100000      1.04900000      4.73100000
O     14.57900000      8.73400000     -7.10500000
H     14.98600000      7.96800000     -7.51000000
H     13.70500000      8.43600000     -6.85300000
O      3.41800000      1.41100000      7.40700000
H      4.11700000      2.05000000      7.27100000
H      3.25300000      1.43200000      8.35000000
O     15.30600000      2.30700000      5.95900000
H     16.14300000      2.12700000      5.53000000
H     14.68300000      1.72600000      5.52100000
O      3.46400000    -15.54800000      7.49700000
H      3.92200000    -14.79500000      7.12400000
H      3.01000000    -15.19800000      8.26300000
O      3.80300000     13.64600000     -0.90400000
H      3.37000000     14.46300000     -1.15000000
H      4.38200000     13.88900000     -0.18200000
O     -3.10000000    -13.95500000      9.23700000
H     -3.92900000    -14.42700000      9.15900000
H     -3.33400000    -13.12700000      9.65700000
O     10.57700000      3.78200000    -14.72400000
H     10.21200000      4.43000000    -15.32700000
H      9.91600000      3.69500000    -14.03700000
O     -6.27300000     -1.30200000     -0.43600000
H     -5.38900000     -1.00100000     -0.22900000
H     -6.84400000     -0.59800000     -0.12800000
O     -2.39300000     13.49400000    -11.14000000
H     -2.25500000     13.59100000    -12.08200000
H     -3.04400000     14.16100000    -10.92400000
O     -2.06500000     12.37900000     -1.23900000
H     -3.00600000     12.48400000     -1.09300000
H     -1.66600000     13.10700000     -0.76300000
O     -5.43300000     -5.46600000      2.28700000
H     -4.93000000     -5.21200000      1.51300000
H     -6.10800000     -4.79200000      2.36500000
O     -3.09100000     16.85300000     -7.18800000
H     -3.13100000     16.78100000     -8.14100000
H     -2.80400000     15.98800000     -6.89500000
O     -7.39500000      1.61000000     15.37700000
H     -7.40200000      2.55800000     15.24100000
H     -6.81100000      1.27500000     14.69800000
O     12.19500000      7.31900000     -6.75400000
H     11.41800000      7.53700000     -7.27000000
H     12.22800000      6.36300000     -6.76300000
O     -0.28500000    -10.32400000     -5.13000000
H     -0.23700000    -10.20900000     -4.18100000
H     -0.18300000     -9.44100000     -5.48400000
O    -13.73000000      2.64800000     -8.80000000
H    -14.43000000      2.48200000     -8.16800000
H    -12.93300000      2.35900000     -8.35700000
O     -8.39400000     11.49300000     10.55200000
H     -9.14100000     11.28500000     11.11400000
H     -7.76900000     10.78600000     10.71200000
O      2.15100000    -14.27200000     -5.95400000
H      2.38500000    -13.69900000     -5.22400000
H      1.52100000    -14.88900000     -5.58100000
O     -6.98500000    -12.67300000     -7.48500000
H     -7.22700000    -12.75200000     -8.40800000
H     -6.07600000    -12.37500000     -7.50000000
O     14.63100000     -4.49200000     -1.27900000
H     15.54500000     -4.58300000     -1.01100000
H     14.42200000     -3.57300000     -1.11100000
O     12.98400000      6.27200000     -9.98600000
H     12.50700000      5.59800000     -9.50200000
H     12.55100000      6.30600000    -10.83900000
O     -5.56300000      9.34900000      2.95300000
H     -5.55000000     10.21600000      3.35900000
H     -4.98200000      9.42900000      2.19700000
O      9.43000000     -9.89300000     -6.19400000
H      8.64300000    -10.41000000     -6.36600000
H      9.82400000     -9.76300000     -7.05600000
O     17.33400000     -2.74500000     -1.39000000
H     18.09200000     -3.22900000     -1.71900000
H     16.86600000     -2.47000000     -2.17800000
O      0.56900000      8.36100000     -5.15600000
H      1.02300000      7.56700000     -4.87500000
H     -0.33900000      8.08500000     -5.28500000
O      7.95100000     15.10500000      4.51000000
H      7.37400000     14.50900000      4.98700000
H      7.36900000     15.57800000      3.91500000
O      1.55600000     17.46100000      5.41100000
H      1.99800000     16.62800000      5.24900000
H      0.74400000     17.40400000      4.90700000
O      5.48000000      0.07900000     -8.80600000
H      6.19600000      0.70700000     -8.71000000
H      5.85500000     -0.63600000     -9.31800000
O     -9.61000000     -9.99600000    -10.50500000
H     -9.83300000     -9.08000000    -10.33900000
H     -9.70900000    -10.42500000     -9.65500000
O     -6.71900000     -2.19800000    -13.39700000
H     -7.64800000     -2.20900000    -13.16400000
H     -6.52300000     -3.10200000    -13.64200000
O     10.10800000      5.15300000      0.47800000
H      9.87600000      4.61000000     -0.27500000
H     10.03000000      6.05200000      0.15900000
O     -7.42400000     -3.11100000     -5.83000000
H     -6.98600000     -2.52500000     -5.21300000
H     -8.14400000     -2.59000000     -6.18500000
O      1.35200000     -3.37400000    -16.63200000
H      1.59100000     -2.50800000    -16.30100000
H      1.58200000     -3.34600000    -17.56100000
O      4.33600000    -12.69900000    -11.50100000
H      5.23900000    -13.00600000    -11.58200000
H      4.41100000    -11.83600000    -11.09500000
O     11.03800000     -3.37700000      6.59000000
H     11.64700000     -4.07200000      6.34200000
H     10.35100000     -3.41100000      5.92400000
O     10.15600000      6.10600000     11.94600000
H     11.09900000      6.00700000     12.08000000
H     10.06600000      6.94100000     11.48700000
O     -7.56500000     -6.87700000    -15.42200000
H     -6.66500000     -7.19300000    -15.49600000
H     -7.54600000     -6.27300000    -14.68000000
O     -7.66600000     12.85800000      0.04900000
H     -8.38200000     12.29300000      0.34000000
H     -7.03200000     12.25800000     -0.34300000
O     12.50000000     -5.01700000     -2.84800000
H     13.26000000     -4.93600000     -2.27200000
H     11.91800000     -4.30600000     -2.57800000
O      4.08300000    -16.27000000     -3.64100000
H      4.09300000    -16.52100000     -4.56500000
H      4.43900000    -15.38100000     -3.63100000
O     -0.74900000      1.31400000    -15.24000000
H     -0.15800000      1.95100000    -15.64100000
H     -0.94900000      1.68100000    -14.37900000
O     -5.66400000      5.50800000     -4.89300000
H     -5.31600000      5.50200000     -4.00200000
H     -4.88800000      5.48500000     -5.45300000
O      1.55000000    -13.04500000     -1.34100000
H      1.80600000    -13.90500000     -1.67600000
H      1.92300000    -13.01100000     -0.46000000
O      8.07500000     -8.85900000     -3.97600000
H      8.64100000     -9.09200000     -4.71200000
H      8.15300000     -7.90800000     -3.90500000
O     -2.52800000     -8.64100000    -11.75200000
H     -1.86600000     -8.70800000    -11.06400000
H     -2.77500000     -7.71600000    -11.75700000
O     -3.65800000     10.40200000      1.05000000
H     -4.21400000     11.17900000      1.09900000
H     -2.77900000     10.72400000      1.25000000
O     -0.44000000      0.68200000     13.25700000
H      0.01400000      1.04300000     12.49600000
H     -0.20700000      1.26900000     13.97600000
O     14.00300000      1.47600000     -7.52600000
H     13.17700000      1.18800000     -7.91600000
H     14.31600000      2.16500000     -8.11200000
O    -10.38100000    -13.03300000      1.51400000
H    -10.18700000    -12.65000000      2.36900000
H    -10.81500000    -12.33000000      1.03000000
O     -2.17000000     -3.71800000     11.17500000
H     -2.00200000     -2.78200000     11.28500000
H     -2.50800000     -4.00200000     12.02400000
O      6.35500000      5.22100000    -13.42700000
H      5.87000000      5.87100000    -13.93500000
H      5.74300000      4.94300000    -12.74600000
O     10.44300000     -0.96900000     -6.82400000
H     11.03800000     -1.09400000     -6.08400000
H     10.10500000     -1.84600000     -7.01000000
O      1.07000000     -6.50400000     17.61800000
H      0.94100000     -6.56100000     16.67100000
H      0.54800000     -7.22200000     17.97500000
O     -3.56300000      5.73000000     -6.67800000
H     -3.23700000      5.02900000     -7.24300000
H     -3.98400000      6.34500000     -7.27800000
O    -14.64600000     -0.99300000      9.95100000
H    -14.32200000     -0.27100000      9.41200000
H    -14.81600000     -0.59600000     10.80600000
O     -1.93600000     13.90400000     10.70500000
H     -1.59800000     14.63900000     11.21600000
H     -1.47900000     13.13900000     11.05500000
O     -2.17200000     -2.02300000    -16.60900000
H     -3.04300000     -2.00000000    -17.00600000
H     -1.75900000     -1.20700000    -16.89200000
O      2.97400000     10.91000000    -10.92000000
H      3.09100000     10.37400000    -10.13500000
H      2.02600000     11.01400000    -11.00000000
O     -3.64600000      7.90500000     -3.04500000
H     -4.04200000      8.77100000     -2.94700000
H     -4.32000000      7.29800000     -2.74000000
O     -6.36200000      0.98900000     12.68400000
H     -6.87300000      1.00800000     11.87500000
H     -5.90600000      1.83100000     12.69800000
O     -9.60700000     -2.31000000     14.78200000
H     -9.73900000     -3.25800000     14.78100000
H     -8.82700000     -2.17700000     14.24400000
O     10.49900000     -7.32500000     -8.49600000
H     10.55200000     -8.27300000     -8.37500000
H      9.63600000     -7.08800000     -8.15600000
O    -10.04300000     -9.41700000      1.64100000
H     -9.34700000     -9.25300000      1.00500000
H    -10.78500000     -9.71400000      1.11400000
O     -0.16400000      2.23900000      8.05100000
H     -0.82800000      2.88600000      7.81100000
H     -0.58700000      1.39400000      7.90000000
O     -3.05100000      2.72700000      8.19400000
H     -4.00700000      2.76600000      8.16100000
H     -2.85900000      1.84200000      8.50400000
O     -4.47700000     -9.82100000     -1.00700000
H     -5.06800000    -10.36000000     -0.48100000
H     -4.98600000     -9.03700000     -1.21200000
O      8.65700000      4.89900000     -5.80300000
H      9.56600000      4.72100000     -5.56100000
H      8.30400000      4.04600000     -6.05400000
O     -5.53000000      6.13100000     11.24700000
H     -5.08400000      5.45200000     11.75300000
H     -5.51800000      5.80500000     10.34700000
O      5.09500000      3.57500000    -11.20900000
H      5.33100000      3.82000000    -10.31400000
H      5.37700000      2.66400000    -11.29000000
O    -12.61200000      8.46400000      9.47000000
H    -12.97900000      8.33600000     10.34500000
H    -11.90900000      9.10000000      9.59700000
O    -12.66200000      3.27900000      9.65600000
H    -12.48900000      4.15800000      9.31900000
H    -12.14700000      3.22600000     10.46100000
O     -8.84500000     -2.95100000      0.26200000
H     -9.11400000     -2.68300000     -0.61700000
H     -9.65600000     -3.23800000      0.68300000
O    -12.03500000      3.19400000      6.83600000
H    -12.18800000      2.96900000      7.75300000
H    -11.08300000      3.25200000      6.75900000
O     -9.24700000      9.66400000     -4.53400000
H     -9.44800000      9.86700000     -3.62100000
H    -10.10000000      9.51300000     -4.94000000
O    -10.17900000     11.03800000      7.68300000
H    -11.07300000     11.23900000      7.96100000
H     -9.63600000     11.67800000      8.14300000
O     -6.31000000     -3.94400000      7.33900000
H     -6.56000000     -4.61200000      6.70100000
H     -5.40700000     -3.72300000      7.11300000
O      9.02300000     -2.24100000     -3.84600000
H      8.67900000     -2.98800000     -4.33600000
H      8.24500000     -1.80600000     -3.49700000
O     -0.43800000      9.39500000      7.69800000
H     -1.32900000      9.60900000      7.97700000
H      0.03400000      9.22700000      8.51300000
O     -2.91000000     14.87600000     -3.13000000
H     -3.71000000     14.73400000     -3.63700000
H     -2.48300000     14.01900000     -3.11100000
O      8.03400000      2.45400000     -3.46000000
H      8.96300000      2.41400000     -3.69000000
H      8.01700000      2.88700000     -2.60600000
O    -11.45500000      6.41500000      0.12100000
H    -11.42500000      6.59900000     -0.81700000
H    -11.38900000      7.27500000      0.53700000
O     -8.35400000      4.62100000      9.75500000
H     -8.70600000      4.40900000      8.89000000
H     -7.53600000      4.12600000      9.80800000
O      5.28800000      2.34100000      1.82100000
H      4.99500000      3.01300000      2.43600000
H      5.93400000      1.83200000      2.31200000
O      4.49400000      7.17100000      1.38900000
H      3.92800000      7.89300000      1.11900000
H      3.89000000      6.49200000      1.69100000
O     16.47400000     -4.45700000      3.07900000
H     16.35800000     -3.70900000      2.49200000
H     15.66300000     -4.49200000      3.58600000
O      3.70300000     -6.12200000    -16.85000000
H      3.43000000     -5.31600000    -16.41100000
H      4.65000000     -6.03000000    -16.95100000
O     -0.43700000    -17.15500000     -1.92800000
H     -0.50100000    -16.95000000     -0.99500000
H     -0.78800000    -16.38000000     -2.36800000
O      1.93200000     11.85900000      9.87800000
H      1.82200000     12.74400000      9.53200000
H      2.32300000     11.36600000      9.15600000
O     -9.98800000    -10.69400000     -7.83100000
H     -9.74400000    -11.14500000     -7.02200000
H     -9.93300000     -9.76400000     -7.61200000
O     -1.79900000      7.23100000      4.64200000
H     -1.32700000      6.92600000      3.86700000
H     -2.19500000      6.43900000      5.00800000
O    -12.30700000      9.78600000      0.34000000
H    -12.68200000     10.66100000      0.44400000
H    -11.85000000      9.62200000      1.16400000
O     -4.26700000      2.47500000     -1.34500000
H     -5.20700000      2.45200000     -1.52500000
H     -3.86700000      2.04600000     -2.10200000
O      7.35500000    -11.43800000     -6.54600000
H      7.56500000    -12.37000000     -6.60600000
H      6.80200000    -11.36700000     -5.76800000
O     16.78900000      3.45400000      2.56400000
H     17.45300000      4.02400000      2.95300000
H     17.08900000      3.31700000      1.66600000
O     13.59100000      5.73800000     -3.29200000
H     13.35000000      6.31500000     -2.56700000
H     14.46800000      6.02600000     -3.54600000
O     -7.32000000      1.28600000      0.91600000
H     -7.79000000      1.66100000      0.17100000
H     -7.11000000      2.03700000      1.47000000
O      9.57600000     -6.93000000      5.32700000
H      9.82000000     -6.89600000      6.25200000
H      8.73500000     -6.47500000      5.28400000
O      5.70500000     16.63500000      3.20200000
H      5.70400000     16.74200000      4.15300000
H      6.24500000     17.35700000      2.88000000
O    -14.90700000      9.18700000      1.14800000
H    -15.08500000     10.09600000      1.39200000
H    -14.27800000      9.25000000      0.43000000
O      3.45100000     10.07500000    -13.74900000
H      4.14300000     10.73500000    -13.73600000
H      3.01800000     10.16400000    -12.89900000
O     -5.61000000      2.75800000      7.14500000
H     -5.36500000      3.40800000      6.48700000
H     -6.38100000      2.32500000      6.77800000
O      2.03800000      0.29300000     16.73800000
H      2.92800000      0.06100000     16.47600000
H      2.13900000      0.69700000     17.60000000
O     -5.06200000      3.24800000     14.38300000
H     -4.59300000      2.68400000     14.99900000
H     -4.39200000      3.53600000     13.76300000
O     -3.55600000     -3.53100000     -3.31900000
H     -3.06900000     -3.15900000     -2.58300000
H     -4.05700000     -4.25000000     -2.93400000
O      7.13100000     -8.38500000     -1.48500000
H      7.25200000     -9.19100000     -0.98400000
H      7.69000000     -8.49500000     -2.25400000
O     -5.21400000     -0.00600000     -4.87400000
H     -4.45800000      0.54100000     -4.66000000
H     -4.83900000     -0.77800000     -5.29900000
O    -12.50500000     -1.65700000     -0.57600000
H    -12.64500000     -2.59500000     -0.71100000
H    -12.90500000     -1.24300000     -1.34100000
O      1.47900000     -4.65900000    -10.19900000
H      1.11400000     -5.43300000     -9.76900000
H      2.37500000     -4.60200000     -9.86800000
O     -2.28700000      8.25900000    -10.47600000
H     -2.39900000      7.68300000    -11.23100000
H     -2.90900000      7.92800000     -9.82800000
O     12.03600000     -1.32600000     -4.69800000
H     12.23700000     -1.94600000     -3.99700000
H     12.81300000     -1.33600000     -5.25700000
O     -5.10100000      9.81400000     -1.49900000
H     -5.94900000      9.54900000     -1.14300000
H     -4.52800000      9.86900000     -0.73400000
O     -8.07700000    -14.35100000     -5.64100000
H     -7.74100000    -13.68500000     -6.24000000
H     -7.32400000    -14.91400000     -5.46100000
O     -4.56900000      7.13100000     -8.87200000
H     -4.92000000      8.01300000     -8.75400000
H     -5.21700000      6.68600000     -9.41800000
O      2.51800000      4.61800000    -11.01000000
H      2.99400000      3.82800000    -11.26800000
H      3.18900000      5.30000000    -10.97200000
O    -12.73100000      7.44700000     -9.91700000
H    -11.87000000      7.80500000     -9.69900000
H    -12.76600000      6.61100000     -9.45100000
O     -4.73700000     10.23500000     -8.46600000
H     -3.98100000     10.64500000     -8.04500000
H     -4.99200000     10.85100000     -9.15300000
O     -6.20900000      3.53300000    -11.23500000
H     -6.45300000      2.76500000    -11.75100000
H     -6.60800000      3.38200000    -10.37800000
O     11.81700000      4.93600000     -5.40200000
H     12.02900000      5.58300000     -4.72900000
H     11.55500000      4.15700000     -4.91100000
O    -16.58800000      7.89500000      2.60600000
H    -15.99600000      7.25000000      2.99300000
H    -16.06000000      8.33600000      1.94000000
O     -2.10900000      4.36100000    -16.96100000
H     -1.50100000      3.64200000    -16.78700000
H     -1.86900000      4.67100000    -17.83400000
O     13.98800000     -6.23200000     -4.87300000
H     13.72600000     -5.65600000     -5.59100000
H     13.55700000     -5.86400000     -4.10200000
O     -9.91200000     12.58100000     -7.15000000
H    -10.55400000     12.19200000     -7.74400000
H     -9.17500000     11.97000000     -7.16100000
O      1.49900000      9.74100000     14.54900000
H      1.91900000     10.23500000     13.84500000
H      0.95400000      9.09700000     14.09700000
O     -2.54700000     -3.45100000     -0.57900000
H     -2.05200000     -2.63200000     -0.61200000
H     -2.35800000     -3.81000000      0.28800000
O      9.72500000      6.95100000      6.87600000
H     10.61300000      6.63200000      7.04000000
H      9.71100000      7.82800000      7.25900000
O      7.39100000     -1.58400000    -15.29600000
H      7.37100000     -1.34700000    -14.36900000
H      6.99300000     -0.83700000    -15.74300000
O     -6.84400000      1.26100000    -12.50000000
H     -6.10400000      0.65900000    -12.42800000
H     -7.13000000      1.18100000    -13.41000000
O     -9.91400000    -13.59000000     -8.07800000
H     -9.79900000    -12.73400000     -8.49100000
H     -9.59900000    -13.46700000     -7.18200000
O    -12.08000000     -3.81000000      3.39100000
H    -12.63500000     -3.88500000      4.16800000
H    -12.39200000     -4.49900000      2.80600000
O     -8.02300000     -6.34100000    -10.22900000
H     -8.85300000     -6.81800000    -10.25000000
H     -8.23500000     -5.47500000    -10.57500000
O      9.84400000    -14.04700000     -4.90000000
H     10.08200000    -13.14600000     -4.67900000
H      9.11900000    -13.95700000     -5.51900000
O     -4.60900000     -0.98400000     17.50400000
H     -5.30200000     -1.43100000     17.01800000
H     -4.94600000     -0.91800000     18.39700000
O      6.29800000     16.85500000     -3.89600000
H      5.54500000     17.44300000     -3.84100000
H      6.20600000     16.27600000     -3.14000000
O     -3.89000000      8.53900000     14.97000000
H     -3.39000000      7.72400000     14.94400000
H     -3.77300000      8.92000000     14.10000000
O     -3.43600000      3.22800000    -14.13100000
H     -2.86200000      3.98400000    -14.25300000
H     -3.93500000      3.17200000    -14.94600000
O    -13.41100000      6.91700000     -5.85100000
H    -13.89700000      6.72600000     -6.65300000
H    -12.65100000      6.33600000     -5.88600000
O     -4.89000000     10.88800000    -12.61000000
H     -5.15400000     11.46000000    -11.88900000
H     -5.35300000     10.06700000    -12.44600000
O     12.94900000      4.18200000     -0.98300000
H     13.79600000      4.60600000     -0.84400000
H     12.37200000      4.58000000     -0.33100000
O    -15.98500000     -1.43500000      1.74400000
H    -16.16700000     -0.64700000      1.23100000
H    -15.05900000     -1.36200000      1.97500000
O     -9.85200000     -8.21100000     -6.77500000
H    -10.04000000     -8.00700000     -5.85900000
H     -8.96100000     -7.89100000     -6.91400000
O      3.59300000      2.76600000     -3.44300000
H      3.72700000      3.39300000     -2.73300000
H      2.94900000      2.14700000     -3.09800000
O      2.93500000      7.42600000      7.70200000
H      3.40800000      7.69900000      6.91500000
H      2.02000000      7.37800000      7.42600000
O     12.28500000      1.96900000    -11.50300000
H     11.95000000      2.00100000    -10.60700000
H     12.94700000      1.27700000    -11.48800000
O     -5.43100000    -15.29600000     -5.48700000
H     -4.68800000    -15.46500000     -6.06600000
H     -5.17200000    -14.52500000     -4.98300000
O    -14.00200000     -9.00500000     -1.07400000
H    -13.63500000     -9.12800000     -1.94900000
H    -14.74400000     -8.41500000     -1.20600000
O     11.28800000      2.32800000      7.58800000
H     10.90600000      2.96800000      6.98700000
H     11.30100000      2.77400000      8.43500000
O     -6.56600000     -6.02100000     12.22900000
H     -6.17500000     -5.32600000     12.75800000
H     -7.43400000     -6.15400000     12.61100000
O     16.56200000     -7.05300000      1.88800000
H     16.56900000     -6.17800000      2.27500000
H     17.15300000     -7.56400000      2.44000000
O     -9.10600000      5.89000000     -3.64900000
H     -9.94200000      6.33200000     -3.50200000
H     -8.88600000      6.09000000     -4.55900000
O      9.79100000    -12.28700000      1.10800000
H      9.20700000    -12.03400000      1.82400000
H     10.46900000    -12.81500000      1.52800000
O     -2.94300000     -7.52000000      7.01100000
H     -3.31200000     -7.05300000      7.76000000
H     -2.29300000     -8.11000000      7.39300000
O     -1.41500000      0.73000000     -7.91400000
H     -1.56400000      0.89400000     -8.84500000
H     -0.90000000     -0.07600000     -7.89200000
O     -1.06000000      2.28500000    -12.22600000
H     -0.74900000      3.18800000    -12.29600000
H     -0.45600000      1.87100000    -11.60900000
O      4.86600000     -1.17100000     -2.39300000
H      4.86500000     -2.11900000     -2.53000000
H      4.08400000     -0.86300000     -2.85200000
O     11.19900000      4.67600000      3.06000000
H     11.62000000      5.46700000      3.39500000
H     10.77800000      4.95500000      2.24700000
O      2.35800000      1.64900000    -12.00400000
H      1.86900000      0.87100000    -12.27200000
H      2.71700000      2.00000000    -12.81900000
O     12.50500000      4.63900000    -12.74300000
H     11.99600000      4.31200000    -13.48400000
H     12.58900000      3.88600000    -12.15800000
O    -12.18500000     -6.60300000     -2.79600000
H    -12.30100000     -7.47700000     -3.16900000
H    -13.06900000     -6.23700000     -2.76300000
O     -4.14200000    -12.61100000     -2.71800000
H     -3.96300000    -11.97300000     -2.02700000
H     -4.91900000    -13.08000000     -2.41500000
O      4.72200000     -8.88600000     -6.25700000
H      5.28100000     -9.49400000     -5.77100000
H      3.91700000     -9.37800000     -6.41800000
O    -11.87600000     12.14700000     -4.85600000
H    -11.13700000     12.35000000     -5.43000000
H    -12.31000000     11.40500000     -5.27800000
O      7.67500000    -14.14600000     -2.77100000
H      7.79500000    -14.78500000     -3.47400000
H      8.56200000    -13.85500000     -2.55800000
O      7.45900000     -0.41100000     -2.87000000
H      7.40900000      0.43100000     -3.32400000
H      6.56000000     -0.58700000     -2.59400000
O     -7.33800000      6.66200000     13.19500000
H     -6.65900000      6.57300000     12.52700000
H     -6.91300000      6.38500000     14.00700000
O     -1.06700000    -13.03400000    -10.76200000
H     -0.55700000    -12.48800000    -10.16400000
H     -0.93900000    -13.92600000    -10.43900000
O      6.42600000     -9.66600000     10.15300000
H      5.82000000    -10.40700000     10.12900000
H      6.88400000     -9.76000000     10.98900000
O     -6.99000000      2.81300000     -2.03900000
H     -7.04200000      3.66300000     -2.47600000
H     -7.85000000      2.69800000     -1.63500000
O      4.04900000    -10.36300000     12.12100000
H      3.91300000    -11.26200000     11.82000000
H      4.34400000    -10.45600000     13.02700000
O     -7.68000000     -9.81000000    -13.43400000
H     -7.54000000    -10.28200000    -12.61400000
H     -7.58700000    -10.47800000    -14.11400000
O    -16.87000000     -3.60300000      3.34000000
H    -16.42000000     -3.14300000      2.63300000
H    -16.22800000     -4.23900000      3.65900000
O     -7.67300000     -7.85100000      7.40500000
H     -6.90800000     -8.30500000      7.05200000
H     -7.69500000     -8.10200000      8.32900000
O     -7.15700000      7.77200000     -3.49700000
H     -7.79700000      8.13700000     -4.10900000
H     -6.83300000      6.98400000     -3.93200000
O      6.96100000     -5.95100000      6.67200000
H      7.21000000     -6.47700000      7.43300000
H      7.13200000     -5.04800000      6.93800000
O    -15.01500000      3.18500000     -4.07600000
H    -14.92400000      2.53200000     -3.38200000
H    -15.13900000      4.01300000     -3.61200000
O     -2.49100000     -6.99200000     -4.75500000
H     -2.41100000     -7.03100000     -3.80200000
H     -3.38000000     -7.29900000     -4.93300000
O      2.31900000      1.89100000      4.96800000
H      1.53500000      2.43500000      5.04200000
H      2.63700000      1.80700000      5.86700000
O     -4.85100000     -1.48800000    -15.79900000
H     -4.66800000     -0.59900000    -15.49500000
H     -5.21100000     -1.93400000    -15.03200000
O     -8.42800000      7.16800000     -6.30400000
H     -8.38000000      6.21800000     -6.41600000
H     -7.52300000      7.46600000     -6.39400000
O      4.95100000     -6.74400000     -2.41700000
H      4.68300000     -6.58500000     -1.51200000
H      5.72600000     -7.30200000     -2.34400000
O     -9.53500000     -7.06000000     10.03100000
H     -9.38200000     -6.56200000     10.83500000
H     -8.81200000     -7.68600000      9.99600000
O      3.96700000      5.54000000    -17.18900000
H      3.85600000      5.49100000    -16.23900000
H      4.04200000      4.62800000    -17.46800000
O    -15.87200000     -3.36400000     -5.50000000
H    -16.42400000     -2.67900000     -5.12200000
H    -16.45700000     -4.11500000     -5.60100000
O      6.78500000    -11.84900000     -9.20300000
H      7.58300000    -12.13500000     -9.64700000
H      7.08200000    -11.55700000     -8.34100000
O     -0.73200000    -12.79700000     -6.01900000
H     -0.18200000    -13.09200000     -6.74500000
H     -0.51900000    -11.86900000     -5.91900000
O     10.86700000    -10.62700000      4.45700000
H     10.76800000    -11.35100000      5.07500000
H     11.78500000    -10.66700000      4.18700000
O     -2.83600000      1.45800000    -17.18600000
H     -3.66300000      1.61500000    -16.73000000
H     -2.17800000      1.44400000    -16.49100000
O     -9.21900000      0.20300000     -9.66700000
H     -8.88500000      1.00100000    -10.07700000
H    -10.13800000      0.16400000     -9.93300000
O    -12.55000000     -6.51600000      1.95400000
H    -11.66500000     -6.56600000      2.31500000
H    -13.02700000     -7.22200000      2.39000000
O     14.05700000    -10.43400000      3.75300000
H     14.19400000    -11.36500000      3.92700000
H     14.68100000     -9.98900000      4.32600000
O      7.22200000     10.59700000      7.83100000
H      6.69500000     10.09200000      8.44900000
H      6.59000000     10.93900000      7.19900000
O    -12.26400000      2.42100000     -4.00400000
H    -12.36200000      1.65800000     -3.43400000
H    -12.88300000      3.06200000     -3.65500000
O     -2.98300000     -0.13500000    -10.53100000
H     -2.75100000      0.72700000    -10.87600000
H     -3.76700000     -0.38500000    -11.02000000
O     -7.84400000     -3.86600000      3.81500000
H     -8.50400000     -3.24100000      4.11500000
H     -7.78300000     -4.50800000      4.52200000
O     15.19600000     -1.14800000     -8.88100000
H     14.44400000     -1.26300000     -9.46300000
H     15.28500000     -1.99000000     -8.43500000
O     -2.59100000     11.93300000     -5.38400000
H     -3.07400000     12.57600000     -5.90300000
H     -3.24600000     11.55800000     -4.79600000
O      3.94300000      8.03900000      5.47600000
H      3.35700000      8.45000000      4.84100000
H      4.59800000      7.59000000      4.94200000
O     10.93300000      8.14200000      2.36500000
H     10.47300000      8.04600000      1.53200000
H     10.25600000      8.01300000      3.02900000
O     -8.06200000      8.74600000      1.55000000
H     -7.93400000      9.01900000      0.64100000
H     -7.40900000      9.24400000      2.04300000
O      7.71200000    -14.87200000      1.47500000
H      7.48800000    -15.52900000      2.13300000
H      7.71500000    -14.04300000      1.95400000
O     -3.80300000    -15.36600000      6.15100000
H     -4.24500000    -14.95000000      6.89100000
H     -3.44400000    -14.63700000      5.64500000
O     -6.02100000      5.50300000     15.36300000
H     -5.72200000      4.65600000     15.03200000
H     -5.43000000      5.69800000     16.09000000
O     -7.09100000    -10.85900000    -11.09700000
H     -7.00400000    -11.81100000    -11.13700000
H     -8.01900000    -10.71000000    -10.91600000
O      9.48500000    -10.48400000      8.26100000
H      8.75500000    -11.10200000      8.28500000
H     10.19400000    -10.96600000      7.83600000
O      4.12000000     12.72100000      7.03400000
H      4.40500000     13.00600000      7.90300000
H      3.26400000     13.13500000      6.91600000
O    -12.75700000      1.11600000     11.64000000
H    -13.15900000      0.46500000     12.21500000
H    -11.84900000      0.82500000     11.54700000
O     -8.04500000      4.42300000     -6.09800000
H     -8.64000000      3.82700000     -5.64400000
H     -7.21500000      4.33500000     -5.62900000
O      7.86300000     -6.39500000     -7.68700000
H      8.01600000     -6.12900000     -8.59300000
H      6.94200000     -6.65500000     -7.66600000
O     -2.69800000     -5.55900000      9.34600000
H     -2.52000000     -5.02500000     10.12000000
H     -2.71000000     -4.93400000      8.62100000
O     -5.40100000      4.51400000      4.87600000
H     -5.60400000      5.44800000      4.93400000
H     -5.80500000      4.23100000      4.05500000
O     -1.85500000     15.78800000      7.91900000
H     -1.48600000     15.25800000      8.62500000
H     -1.86200000     15.20500000      7.16000000
O      1.79800000     14.68500000      7.30700000
H      0.97100000     14.54400000      6.84500000
H      1.74600000     15.58700000      7.62100000
O      1.81900000    -14.23900000      9.13600000
H      0.96000000    -14.59000000      9.37200000
H      1.67600000    -13.29700000      9.04400000
O      2.61400000     12.56100000     -8.54300000
H      1.79600000     12.10600000     -8.74800000
H      3.12600000     11.92100000     -8.04900000
O     -0.52000000      2.83800000      5.17900000
H     -0.70400000      1.90200000      5.25600000
H     -1.38000000      3.25500000      5.22500000
O     -4.08300000    -14.30000000     -9.37500000
H     -3.23600000    -14.37900000     -9.81400000
H     -4.00100000    -14.84700000     -8.59400000
O      8.57200000     -0.56800000     -0.28800000
H      8.40800000     -0.26500000     -1.18100000
H      9.10600000      0.12200000      0.10500000
O      0.81200000      0.89000000     -5.47600000
H      0.00800000      1.18600000     -5.04900000
H      1.13000000      1.66100000     -5.94600000
O     -1.07700000    -15.62200000     -9.65900000
H     -0.80200000    -16.43000000    -10.09200000
H     -0.32200000    -15.36500000     -9.12900000
O     -0.42400000    -10.40800000     11.62700000
H     -1.23500000    -10.87500000     11.42500000
H     -0.58600000     -9.51000000     11.34000000
O     -0.90900000     17.07100000      3.92400000
H     -1.41300000     17.86000000      3.72200000
H     -0.82700000     16.61800000      3.08500000
O      1.10000000    -14.31100000     -8.59700000
H      1.53700000    -14.17400000     -7.75700000
H      1.25500000    -13.50000000     -9.08200000
O     -7.46300000      5.98200000      1.27500000
H     -7.65900000      5.71500000      0.37700000
H     -7.44100000      6.93800000      1.24200000
O      3.23900000    -16.70100000      2.70800000
H      3.10600000    -17.53600000      3.15600000
H      3.81700000    -16.20700000      3.29000000
O    -13.32600000     -5.64800000     -6.87500000
H    -13.42400000     -5.04500000     -6.13800000
H    -12.89700000     -6.41700000     -6.50000000
O    -10.62700000      7.62700000     -7.76000000
H     -9.72300000      7.57000000     -7.44800000
H    -10.93100000      6.71900000     -7.77700000
O     15.88800000      6.82400000     -4.20800000
H     15.96500000      7.77000000     -4.08600000
H     16.40900000      6.64000000     -4.99000000
O     12.08600000     -4.93500000      3.68900000
H     11.27200000     -4.96100000      3.18600000
H     12.11500000     -5.77800000      4.14100000
O     -2.23900000     -1.01000000     -5.21200000
H     -2.98200000     -1.52700000     -5.52300000
H     -2.02200000     -0.43700000     -5.94800000
O     14.57900000     -4.33800000      9.27400000
H     13.79900000     -4.52800000      8.75300000
H     14.31400000     -4.51600000     10.17600000
O     -7.71100000     15.02400000      5.47800000
H     -7.70000000     14.15900000      5.88800000
H     -6.87500000     15.08000000      5.01600000
O     -1.74100000    -14.57600000     -2.59200000
H     -1.17500000    -13.86800000     -2.28400000
H     -2.56800000    -14.14600000     -2.80700000
O     -2.25300000     -3.96500000      2.18800000
H     -2.93200000     -3.29700000      2.27700000
H     -1.64700000     -3.78800000      2.90700000
O      0.65700000    -11.33400000     -9.41900000
H      1.59100000    -11.13700000     -9.35400000
H      0.25000000    -10.49700000     -9.64400000
O      1.32800000    -14.49800000      1.73400000
H      1.74900000    -15.00500000      2.42900000
H      1.76600000    -13.64700000      1.76100000
O      1.51300000    -10.85800000     13.70700000
H      1.84500000    -11.71000000     13.42300000
H      1.08000000    -10.50000000     12.93300000
O     -6.85200000     -6.50700000     -4.62300000
H     -6.39600000     -6.16300000     -5.39100000
H     -6.58600000     -7.42500000     -4.57800000
O    -11.79100000      4.95400000     -9.00100000
H    -12.53300000      4.38800000     -8.78600000
H    -11.05300000      4.35300000     -9.10000000
O     -5.76300000     13.78100000     -7.97100000
H     -5.53100000     14.61300000     -8.38300000
H     -4.93000000     13.42600000     -7.66000000
O      8.13300000    -15.48000000      4.88200000
H      8.27200000    -14.53300000      4.89300000
H      8.24000000    -15.74900000      5.79400000
O     15.67600000      9.07900000      1.01400000
H     15.04100000      8.42500000      1.30600000
H     15.26600000      9.48800000      0.25200000
O     12.07100000      2.83900000     -3.90800000
H     12.52300000      2.76800000     -3.06700000
H     11.42200000      2.13600000     -3.89000000
O      9.03100000      2.67700000      2.31700000
H      9.42100000      1.83400000      2.08700000
H      9.74600000      3.30600000      2.21700000
O      4.91500000     -3.91300000     -3.14500000
H      5.02700000     -4.17100000     -4.06000000
H      5.03600000     -4.72300000     -2.65100000
O     -4.09400000     13.55700000      0.22400000
H     -4.79500000     13.59900000      0.87300000
H     -4.49600000     13.87800000     -0.58400000
O      0.96900000     -0.45500000    -12.59600000
H      0.25600000     -0.72100000    -13.17700000
H      0.56000000     -0.37600000    -11.73500000
O      3.75200000     -9.07200000    -10.48500000
H      4.42100000     -9.25600000    -11.14500000
H      3.98100000     -9.63800000     -9.74800000
O      7.55800000     -4.41200000     -5.34700000
H      6.93100000     -3.69300000     -5.41500000
H      7.39600000     -4.94600000     -6.12400000
O      3.15800000     12.41300000     -5.62400000
H      3.55300000     12.37900000     -4.75300000
H      2.81200000     13.30300000     -5.69600000
O      6.22600000    -16.64200000     -0.63900000
H      6.58500000    -16.09100000      0.05600000
H      5.34200000    -16.30100000     -0.78200000
O     -9.46300000      2.29600000     -0.67500000
H     -9.80700000      3.05100000     -0.19600000
H     -9.75800000      1.53800000     -0.17100000
O     13.45800000      7.39500000      1.29700000
H     13.89200000      6.60400000      1.61600000
H     12.60600000      7.39300000      1.73300000
O     11.06600000     -9.98100000     -2.02200000
H     11.95900000    -10.05600000     -1.68700000
H     11.03800000     -9.12100000     -2.44000000
O     -9.83800000     -7.24600000     -4.18900000
H     -9.54000000     -6.47800000     -4.67500000
H    -10.16600000     -6.89400000     -3.36200000
O      8.05900000      6.08900000     -2.30300000
H      8.95700000      5.77300000     -2.40800000
H      7.85000000      6.49800000     -3.14300000
O     10.71200000     -1.07600000      8.22000000
H     10.78900000     -1.95700000      7.85400000
H     10.82500000     -0.49400000      7.46800000
O     10.92700000     -6.18700000    -12.84600000
H     11.03200000     -6.56700000    -13.71800000
H     10.96600000     -6.93600000    -12.25200000
O     -6.01600000     12.05800000    -10.10400000
H     -6.83100000     12.03200000    -10.60500000
H     -6.23200000     12.56500000     -9.32200000
O      0.08800000     -8.61800000     14.75800000
H     -0.69600000     -8.76300000     14.22800000
H      0.66000000     -9.35600000     14.54700000
O      3.87100000    -12.95000000     11.13900000
H      3.36500000    -13.40700000     11.81100000
H      3.32100000    -12.99100000     10.35600000
O     -9.16100000     -1.34800000     -7.13100000
H     -9.85500000     -1.02300000     -6.55700000
H     -9.06000000     -0.66600000     -7.79400000
O      0.47200000      9.24800000     10.33900000
H      1.27400000      9.73700000     10.51900000
H     -0.22800000      9.79400000     10.69600000
O     -3.88500000      3.22400000     11.20200000
H     -4.04300000      3.95800000     10.60800000
H     -3.65200000      2.49600000     10.62600000
O     -3.31900000     17.73300000      2.18600000
H     -4.15200000     17.76900000      2.65500000
H     -2.99900000     16.84300000      2.33300000
O      6.65100000      0.74500000      3.69200000
H      7.55400000      0.43300000      3.63300000
H      6.64900000      1.33400000      4.44600000
O      2.88600000     -9.25900000      8.88500000
H      2.55100000     -8.48300000      8.43700000
H      3.20800000     -8.93100000      9.72500000
O     -1.60700000      0.36100000      5.45900000
H     -2.37400000     -0.04800000      5.86000000
H     -1.25400000     -0.31200000      4.87700000
O      0.49900000     -6.03600000     15.05300000
H      0.59800000     -6.98200000     14.93800000
H      0.92300000     -5.65600000     14.28300000
O      1.14100000     17.48400000     -4.53300000
H      1.01200000     18.37400000     -4.86100000
H      0.39800000     17.33400000     -3.94900000
O      5.54300000     15.25600000      0.67200000
H      6.46500000     15.41700000      0.46800000
H      5.41200000     15.66500000      1.52700000
O     -2.55000000      4.02900000     -8.82700000
H     -3.04700000      4.09000000     -9.64300000
H     -1.74800000      4.52300000     -8.99900000
O     14.68100000      5.22700000      5.90100000
H     14.74800000      4.27200000      5.87200000
H     15.58400000      5.52700000      5.99900000
O     -3.08700000      2.28400000     -4.03200000
H     -3.03700000      2.47200000     -4.96900000
H     -2.87100000      3.11500000     -3.60900000
O    -13.49900000     -4.24900000     -4.45100000
H    -13.77300000     -4.33900000     -3.53800000
H    -14.24200000     -3.82600000     -4.88300000
O     -4.00400000      0.54700000    -13.90000000
H     -3.15700000      0.10500000    -13.95500000
H     -3.78500000      1.46900000    -13.76900000
O     -3.23700000     -8.57700000     10.46600000
H     -2.87500000     -8.25400000     11.29100000
H     -3.34300000     -7.79300000      9.92700000
O      5.66600000     -1.56800000      0.30400000
H      5.29700000     -1.08100000     -0.43300000
H      6.58400000     -1.29800000      0.33400000
O    -11.12900000      0.56900000      0.72900000
H    -11.41200000     -0.29800000      0.43700000
H    -11.93300000      0.99800000      1.02000000
O     11.31700000      3.07900000     10.35100000
H     12.18100000      3.42600000     10.57200000
H     11.37800000      2.14400000     10.54600000
O     -0.77500000     -9.15100000      7.98500000
H     -0.39900000     -8.93100000      8.83800000
H     -1.07700000    -10.05500000      8.08200000
O      0.29800000     12.91800000     -4.05800000
H      0.76900000     13.72400000     -4.26900000
H     -0.56700000     13.03600000     -4.45200000
O      4.62200000    -15.78300000      4.91300000
H      4.85600000    -14.86900000      5.07500000
H      4.39800000    -16.13000000      5.77600000
O     -6.12200000      9.50000000      5.91900000
H     -5.16500000      9.51200000      5.89000000
H     -6.36900000      8.74400000      5.38800000
O     12.85700000     -7.77600000      4.89700000
H     12.15700000     -7.97400000      4.27500000
H     12.75800000     -8.43300000      5.58500000
O      3.90600000      6.91800000    -10.29800000
H      3.53400000      7.53800000     -9.67100000
H      4.61300000      7.40300000    -10.72300000
O    -13.61600000     -3.41200000      5.49700000
H    -13.42800000     -3.04000000      6.35900000
H    -14.10400000     -4.21400000      5.68500000
O     -6.44100000     15.08800000      1.21800000
H     -7.01900000     14.39800000      0.89000000
H     -6.66400000     15.85700000      0.69400000
O    -12.00200000      6.92500000      3.78800000
H    -12.07300000      5.97900000      3.66600000
H    -12.58200000      7.11500000      4.52600000
O     -8.02800000     -5.01600000     -2.70600000
H     -7.87400000     -5.64100000     -3.41400000
H     -7.27300000     -4.42800000     -2.73800000
O      4.31200000      4.81500000     -6.22800000
H      3.70600000      4.26100000     -6.72100000
H      4.67600000      4.23500000     -5.55900000
O    -16.04500000      4.12100000      1.54900000
H    -15.17800000      4.46500000      1.76300000
H    -16.01800000      3.20900000      1.83800000
O     -5.89500000      8.37700000    -12.07500000
H     -6.07100000      7.78800000    -11.34100000
H     -6.05600000      7.84500000    -12.85400000
O      1.29900000     12.85800000      3.99400000
H      0.63000000     12.18400000      4.11100000
H      1.54400000     12.79300000      3.07100000
O     -4.37100000    -11.97300000     -7.96300000
H     -3.93000000    -12.70100000     -8.40100000
H     -3.93400000    -11.90500000     -7.11400000
O     -7.66300000      9.08900000     -1.23600000
H     -8.50400000      9.54200000     -1.30200000
H     -7.47100000      8.81100000     -2.13200000
O     13.24300000     -8.39900000     -7.94400000
H     12.87500000     -8.76300000     -8.75000000
H     13.48500000     -7.50200000     -8.17600000
O     12.35200000     11.84400000     -3.99300000
H     11.51400000     12.25400000     -4.20600000
H     12.22800000     10.92000000     -4.21000000
O      8.81100000     -2.03600000    -11.04900000
H      9.40300000     -1.55900000    -10.46700000
H      9.17400000     -1.89800000    -11.92400000
O     16.25400000      0.47300000      0.08200000
H     15.68100000      0.98200000      0.65500000
H     16.98200000      0.20900000      0.64500000
O     -3.16600000      8.88600000    -15.73600000
H     -4.01800000      8.46900000    -15.61300000
H     -3.00300000      9.34600000    -14.91300000
O     11.71900000      0.74700000     -9.14800000
H     11.22000000      0.59100000     -8.34600000
H     11.87300000     -0.12600000     -9.50800000
O     15.18000000      2.63000000     -2.32300000
H     15.09000000      2.94800000     -3.22100000
H     14.83300000      3.33900000     -1.78100000
O     10.96500000     -2.68800000     -1.95900000
H     10.36000000     -2.73700000     -1.21800000
H     10.42000000     -2.40400000     -2.69300000
O     -7.92600000     11.89000000      5.39400000
H     -8.76200000     12.07500000      4.96600000
H     -8.07400000     11.07000000      5.86500000
O      2.92400000     15.32100000      4.09900000
H      3.71800000     15.38300000      4.63000000
H      2.55300000     14.46800000      4.32200000
O     -3.07700000     -4.48000000     14.40300000
H     -2.85100000     -3.86400000     15.10000000
H     -2.96900000     -5.34400000     14.80300000
O     -0.71300000     -6.12500000    -13.41400000
H     -0.96900000     -5.39500000    -13.97700000
H     -1.07800000     -5.90500000    -12.55600000
O      4.47800000     -8.05400000      5.18500000
H      3.81200000     -8.60200000      4.76900000
H      4.47400000     -7.24400000      4.67500000
O     -7.30400000    -15.35100000      6.31700000
H     -6.91600000    -16.22100000      6.41100000
H     -7.14100000    -14.92400000      7.15800000
O     -0.20600000    -10.76100000     -2.44300000
H      0.33100000    -11.49600000     -2.14600000
H     -0.21000000    -10.15300000     -1.70400000
O    -11.51100000      7.03400000     -2.54100000
H    -11.76600000      7.95500000     -2.59000000
H    -12.32800000      6.55200000     -2.67300000
O     13.79700000      0.48000000      4.49800000
H     12.94300000      0.06100000      4.60800000
H     14.39300000     -0.24000000      4.29200000
O     15.00600000     -6.03500000     -9.71000000
H     15.29300000     -5.84200000    -10.60300000
H     14.08200000     -5.78600000     -9.69600000
O      0.76900000      3.33500000    -16.65600000
H      0.60200000      4.27700000    -16.64400000
H      0.48200000      3.05200000    -17.52400000
O     14.13300000     -3.24300000      4.03600000
H     14.31100000     -3.26900000      4.97600000
H     13.43600000     -3.88700000      3.90600000
O     -7.57600000     -7.75900000      1.85700000
H     -7.93000000     -7.58100000      0.98600000
H     -6.85500000     -7.13800000      1.95500000
O      4.43500000     -6.34300000    -10.53000000
H      4.37600000     -6.48100000     -9.58500000
H      4.14100000     -7.16900000    -10.91300000
O      8.10600000     -5.65400000     -0.87100000
H      8.61900000     -5.35400000     -0.12000000
H      7.55600000     -6.35400000     -0.52100000
O     17.14200000     -2.12300000      1.14500000
H     16.97500000     -2.31000000      0.22200000
H     17.99900000     -1.69800000      1.15200000
O      5.71300000      1.10600000    -11.63300000
H      5.60400000      0.86300000    -12.55300000
H      5.36600000      0.35800000    -11.14600000
O      7.23100000     13.81200000     -6.76400000
H      7.47300000     13.26900000     -7.51500000
H      7.83100000     14.55700000     -6.80400000
O     12.51200000      7.44800000     -1.12700000
H     11.70900000      7.95500000     -1.00600000
H     12.98800000      7.55600000     -0.30400000
O     14.61600000      3.11100000     -9.98900000
H     14.23400000      3.88700000    -10.39700000
H     14.33800000      2.38500000    -10.54700000
O      9.69700000     -7.68800000      8.06300000
H      9.58100000     -8.62000000      7.87900000
H      9.00500000     -7.48000000      8.69000000
O     12.49800000      9.60100000      4.29000000
H     13.40300000      9.39000000      4.52000000
H     12.18300000      8.82700000      3.82300000
O     -6.07500000      7.19900000      4.42800000
H     -6.89200000      6.89300000      4.03500000
H     -5.75700000      7.87100000      3.82500000
O      6.29400000     -5.98400000     13.72500000
H      5.58600000     -6.60100000     13.91100000
H      5.85200000     -5.21000000     13.37500000
O      0.06500000     -2.32300000      4.87400000
H      0.79100000     -1.78300000      5.18700000
H      0.44200000     -2.84300000      4.16400000
O     -4.50500000     -1.81600000      2.11900000
H     -4.34200000     -1.03000000      1.59700000
H     -4.83900000     -1.48500000      2.95200000
O     -9.97400000      4.41100000      1.21600000
H    -10.31800000      5.18500000      0.77100000
H     -9.26100000      4.74500000      1.76100000
O    -13.19300000      7.26100000      6.23200000
H    -12.40500000      7.29300000      6.77400000
H    -13.66000000      8.07000000      6.44100000
O     -6.44700000     -4.86700000     15.83600000
H     -6.36700000     -3.96700000     16.15200000
H     -5.59100000     -5.25800000     16.00800000
O     -4.11600000    -12.40900000      6.02800000
H     -4.04100000    -11.89600000      5.22300000
H     -5.00000000    -12.22600000      6.34700000
O      4.97400000     -3.44700000     -8.73900000
H      5.39400000     -3.03400000     -9.49300000
H      5.05300000     -4.38700000     -8.90500000
O    -14.62300000    -10.17600000      1.33300000
H    -14.49200000     -9.62500000      2.10500000
H    -14.17000000     -9.71200000      0.62800000
O      7.48900000      1.78700000     13.99200000
H      7.30100000      1.93400000     14.91900000
H      7.91600000      2.59400000     13.70400000
O     -5.10400000     -3.38000000     12.99700000
H     -4.77300000     -2.52200000     12.73200000
H     -4.39000000     -3.76500000     13.50600000
O     13.68600000     -9.72800000     -1.43800000
H     13.88600000    -10.66400000     -1.43000000
H     13.88000000     -9.43400000     -0.54800000
O     -8.74200000     -6.79800000     -0.71000000
H     -9.49700000     -6.51500000     -0.19400000
H     -8.54500000     -6.05200000     -1.27700000
O      7.81400000    -14.15700000     -6.77900000
H      6.99500000    -14.61500000     -6.59200000
H      8.10100000    -14.51300000     -7.62000000
O      2.91200000     -2.85800000      3.15100000
H      3.19700000     -1.95300000      3.27800000
H      3.38600000     -3.35400000      3.81900000
O    -10.76700000     10.00500000      5.22100000
H    -10.50800000     10.45500000      6.02500000
H    -11.52400000     10.49900000      4.90400000
O      7.64700000     -0.95300000      8.39900000
H      8.50800000     -1.16100000      8.76200000
H      7.63100000      0.00300000      8.35300000
O    -13.65600000     -2.79900000      8.17300000
H    -12.75600000     -2.77500000      8.49900000
H    -14.14200000     -2.22900000      8.76900000
O      2.94400000     -1.34000000     -8.02500000
H      3.49700000     -0.57600000     -7.85900000
H      3.56000000     -2.06900000     -8.10300000
O      8.58800000     -6.25800000     -3.50000000
H      8.30100000     -5.96500000     -2.63600000
H      8.24700000     -5.59800000     -4.10300000
O     -3.46600000    -15.79600000     -7.19200000
H     -3.64300000    -16.52000000     -7.79200000
H     -2.61200000    -16.00200000     -6.81200000
O     -8.97600000      6.93900000    -10.58000000
H     -9.91200000      6.88800000    -10.38800000
H     -8.90200000      6.65100000    -11.49000000
O      2.62500000      6.48600000     13.80100000
H      2.25000000      7.12700000     13.19800000
H      3.31000000      6.96600000     14.26600000
O      5.56100000    -10.37800000      1.27300000
H      4.88700000    -10.15000000      0.63400000
H      5.86200000     -9.53600000      1.61500000
O      3.08800000     10.12700000      8.04000000
H      4.00000000     10.21500000      8.31700000
H      2.85300000      9.22800000      8.27400000
O     -8.65400000      5.63500000    -12.98000000
H     -8.24900000      5.81700000    -13.82800000
H     -9.32100000      4.97500000    -13.17000000
O     -5.52000000     -9.76300000     -9.20700000
H     -5.97700000    -10.17400000     -9.94100000
H     -5.04300000    -10.48000000     -8.79000000
O     -2.85900000    -11.25300000     10.54600000
H     -3.29900000    -11.99500000     10.96200000
H     -3.54700000    -10.59700000     10.43600000
O     12.55100000     -2.42000000     11.55200000
H     13.14400000     -3.15300000     11.71800000
H     12.09600000     -2.28700000     12.38400000
O    -15.93000000     -0.20300000     -9.31100000
H    -16.17200000     -0.61300000    -10.14100000
H    -15.44500000     -0.88200000     -8.84100000
O     11.34700000      7.34800000    -12.29500000
H     10.42800000      7.18500000    -12.08200000
H     11.76100000      6.48700000    -12.24700000
O      8.90100000      6.21600000    -13.23400000
H      7.96800000      6.17900000    -13.44000000
H      9.29200000      6.68200000    -13.97300000
O     -4.56400000     -2.27200000     -8.76100000
H     -4.26200000     -1.38200000     -8.94700000
H     -5.18400000     -2.46600000     -9.46400000
O      0.61100000      6.57700000      6.42600000
H      0.33000000      5.97300000      5.73800000
H     -0.13400000      7.16700000      6.54400000
O      8.75100000     12.96300000      8.82400000
H      8.97700000     12.90100000      7.89600000
H      8.33200000     12.12600000      9.02400000
O     -9.41100000     11.31700000      1.28300000
H     -9.47800000     10.75200000      2.05300000
H    -10.12500000     11.94700000      1.38600000
O     -5.48100000     -0.87700000      8.90700000
H     -5.05000000     -1.19200000      9.70100000
H     -6.36300000     -1.24700000      8.95000000
O     12.73000000     -4.20000000     -6.29500000
H     11.88900000     -3.77800000     -6.11700000
H     13.37200000     -3.49400000     -6.22300000
O     -7.08900000     11.58800000     -4.75200000
H     -7.47400000     12.38300000     -5.12200000
H     -7.74200000     10.90800000     -4.91500000
O     -5.78200000     12.02000000      3.76300000
H     -5.90200000     12.96900000      3.78500000
H     -6.44800000     11.68000000      4.36100000
O      6.39000000     -3.03100000      3.79500000
H      6.36100000     -2.77200000      2.87400000
H      5.60100000     -2.64600000      4.17700000
O      5.66500000      2.69700000     -5.09800000
H      6.42900000      2.39300000     -4.60800000
H      4.94000000      2.63200000     -4.47600000
O      2.17900000     15.58300000      1.33300000
H      2.88300000     15.96200000      0.80800000
H      2.52200000     15.58000000      2.22700000
O     -5.69000000     14.64000000      3.83500000
H     -5.01300000     15.24100000      4.14600000
H     -5.80900000     14.86900000      2.91300000
O      9.98200000     13.13300000     -4.69300000
H      9.41400000     13.81900000     -4.34300000
H      9.87200000     13.19200000     -5.64200000
O      4.27900000      3.97100000      3.76700000
H      3.96200000      3.34400000      4.41800000
H      4.65600000      4.68300000      4.28400000
O      9.25000000      4.44700000      9.34700000
H     10.04000000      4.02500000      9.68400000
H      9.15200000      5.23400000      9.88200000
O     12.74100000    -12.19500000      2.11900000
H     13.08000000    -11.44200000      2.60400000
H     13.47800000    -12.48400000      1.58000000
O     -9.14700000    -13.64600000     -1.93100000
H     -8.73100000    -13.21700000     -1.18300000
H     -8.94600000    -14.57500000     -1.81600000
O     -0.04600000     13.99200000      1.03500000
H      0.57000000     14.66700000      1.32000000
H      0.46800000     13.42400000      0.46100000
O     -8.84600000     -2.37200000     11.42100000
H     -8.40800000     -2.17200000     12.24800000
H     -8.13100000     -2.51300000     10.80000000
O     -0.17300000     13.82400000     -9.83400000
H     -1.00900000     13.77800000    -10.29800000
H      0.47300000     13.98600000    -10.52200000
O      5.30700000     13.03400000     -9.95100000
H      4.91700000     12.16100000     -9.90300000
H      6.21500000     12.90500000     -9.67700000
O      1.41000000     10.30800000     -3.40800000
H      0.81800000      9.69100000     -3.83800000
H      1.08600000     11.17100000     -3.66500000
O    -15.93500000      7.72800000     -2.03500000
H    -15.74100000      8.13800000     -2.87800000
H    -16.40500000      8.40100000     -1.54400000
O     -5.58300000     -8.31500000    -13.41900000
H     -6.48500000     -8.63200000    -13.46000000
H     -5.40600000     -8.21500000    -12.48400000
O      2.25800000      8.94300000      3.74900000
H      1.92900000      9.56900000      4.39500000
H      1.68700000      9.06100000      2.99000000
O      4.33500000    -11.84400000      3.72900000
H      4.49100000    -11.61800000      2.81200000
H      3.65200000    -11.23700000      4.01200000
O      5.30700000    -15.06100000     -7.20700000
H      4.93800000    -15.91100000     -6.96700000
H      4.60700000    -14.62500000     -7.69200000
O      0.33100000      7.56100000     12.93000000
H      0.18200000      7.75200000     12.00400000
H     -0.06400000      6.70000000     13.06400000
O    -10.30200000     -3.17800000      7.71300000
H    -10.59400000     -2.35200000      8.10000000
H    -10.57200000     -3.84600000      8.34300000
O     15.45800000      9.75800000     -3.07500000
H     14.50800000      9.86900000     -3.01900000
H     15.78700000     10.08300000     -2.23600000
O      5.59500000     -2.77000000     -6.10800000
H      5.58700000     -1.81300000     -6.08500000
H      5.43100000     -2.98800000     -7.02600000
O     -8.95600000     -9.61400000     -0.98100000
H     -8.34700000    -10.01200000     -1.60300000
H     -8.89900000     -8.67500000     -1.15800000
O      0.21900000     -2.98200000     14.51800000
H      0.19800000     -2.59000000     15.39100000
H      0.19200000     -3.92500000     14.67700000
O      1.64900000     -4.79900000     -1.94400000
H      2.38400000     -5.04300000     -2.50700000
H      1.63700000     -3.84200000     -1.96700000
O     -1.86400000     -6.51700000     16.20600000
H     -1.56900000     -7.11300000     16.89400000
H     -1.11900000     -6.45500000     15.60700000
O      0.14900000      0.38200000    -10.20800000
H      0.25000000     -0.42600000     -9.70500000
H      0.95000000      0.87500000    -10.03200000
O      8.30800000     -9.90600000     12.45000000
H      8.21400000    -10.47400000     13.21400000
H      8.44700000     -9.03300000     12.81600000
O     -0.04900000    -16.09000000      5.64600000
H     -0.73900000    -15.52800000      5.29300000
H      0.71100000    -15.51500000      5.72600000
O    -12.04100000     -8.87800000      9.65400000
H    -11.28000000     -8.60700000      9.14100000
H    -12.79300000     -8.59800000      9.13300000
O     12.40200000     -1.56100000      1.87400000
H     12.89800000     -2.02200000      1.19700000
H     12.64700000     -1.99800000      2.68900000
O     -5.44900000     13.83900000      7.41500000
H     -4.51800000     13.63700000      7.50300000
H     -5.51000000     14.77500000      7.60500000
O     -0.43300000    -16.42800000      0.67800000
H      0.21700000    -15.74800000      0.85300000
H     -0.88800000    -16.54500000      1.51300000
O     -4.68100000     10.84900000     -3.98500000
H     -5.57600000     10.98700000     -4.29300000
H     -4.78200000     10.55900000     -3.07800000
O    -14.69900000     -2.28400000     -7.84300000
H    -15.15000000     -2.80400000     -7.17700000
H    -14.26800000     -2.93200000     -8.40100000
O    -11.91700000      0.06200000      6.09100000
H    -11.10100000      0.52600000      5.90000000
H    -11.63700000     -0.81400000      6.35600000
O     11.53700000      4.16400000     -8.41200000
H     11.50500000      4.04300000     -7.46300000
H     10.81000000      3.63900000     -8.74600000
O     -4.50000000      5.31500000     -2.59900000
H     -3.55100000      5.40700000     -2.51600000
H     -4.76500000      4.84400000     -1.80900000
O      7.14600000      7.30800000     -7.17700000
H      7.63800000      6.50600000     -7.00600000
H      6.43800000      7.29800000     -6.53200000
O     12.37800000      6.04600000      7.51300000
H     12.72700000      6.14100000      8.39900000
H     13.05700000      5.56700000      7.03800000
O     -4.26100000     -7.88300000      3.08100000
H     -4.56700000     -7.23300000      2.44900000
H     -4.31100000     -8.71600000      2.61200000
O     -2.73000000      4.81600000     12.92200000
H     -1.91500000      5.11200000     12.51700000
H     -3.03300000      4.10400000     12.35900000
O      5.35800000      7.85300000    -15.12700000
H      4.81800000      8.61300000    -14.91100000
H      5.74900000      8.07000000    -15.97300000
O     10.15700000    -12.95500000     -1.35800000
H      9.94500000    -12.87800000     -0.42800000
H     10.27900000    -12.05200000     -1.65200000
O     -1.79300000     -1.40400000     12.87000000
H     -1.22400000     -2.08700000     13.22400000
H     -1.31800000     -0.58900000     13.03300000
O     -9.29300000      8.01000000     11.74300000
H     -8.78300000      7.38100000     12.25300000
H     -9.28100000      7.66200000     10.85100000
O     -4.20300000     -0.95900000     11.96100000
H     -4.59500000     -0.18000000     12.35400000
H     -3.31300000     -0.98300000     12.31500000
O     -2.76700000     13.13900000      8.06900000
H     -3.20500000     12.33400000      8.34300000
H     -2.54400000     13.58200000      8.88800000
O     -8.32200000     14.69300000     -3.23600000
H     -7.93300000     15.56600000     -3.18600000
H     -8.33200000     14.48800000     -4.17100000
O     -5.23200000     -8.42400000      6.09000000
H     -4.38400000     -7.98100000      6.11500000
H     -5.03600000     -9.29700000      5.75100000
O     -5.35400000     -0.84400000    -11.36800000
H     -6.19000000     -0.76000000    -10.90900000
H     -5.48200000     -1.58100000    -11.96500000
O     -5.23600000    -12.40000000      0.15400000
H     -6.05700000    -12.88700000      0.23500000
H     -4.55600000    -13.03900000      0.36700000
O    -10.82700000     -4.19400000     10.39700000
H    -10.27600000     -3.44900000     10.63600000
H    -11.04100000     -4.61100000     11.23100000
O    -10.04700000      4.40200000      4.21500000
H    -10.33400000      4.18300000      3.32800000
H    -10.13500000      5.35400000      4.26600000
O      4.73300000     -3.18800000    -16.61700000
H      4.08900000     -2.89100000    -15.97500000
H      5.57600000     -2.92100000    -16.25200000
O      7.97900000      8.76500000     10.77200000
H      7.90800000      8.56800000     11.70600000
H      8.64800000      8.16100000     10.45100000
O      8.47000000      0.90900000    -14.20100000
H      9.07600000      1.57800000    -13.88200000
H      7.96000000      1.35200000    -14.87900000
O      0.05200000      8.97300000     -9.23000000
H     -0.42900000      9.33900000     -8.48700000
H     -0.62900000      8.67900000     -9.83500000
O     15.18300000      5.15800000     -0.06900000
H     15.98200000      5.64100000     -0.28000000
H     14.97700000      5.41700000      0.82900000
O     -0.28400000     11.48900000    -14.53200000
H     -0.66100000     10.96100000    -13.82800000
H     -0.48800000     11.00300000    -15.33100000
O      5.05500000     15.44300000      6.00100000
H      4.91800000     14.84100000      6.73300000
H      5.61000000     16.13400000      6.36100000
O     -5.23900000      2.22600000    -16.20700000
H     -6.01400000      2.31500000    -16.76300000
H     -5.54300000      1.72600000    -15.45000000
O     -5.50900000      0.95900000      3.15100000
H     -6.12200000      0.43000000      2.64200000
H     -5.00400000      1.43900000      2.49500000
O     -6.74100000     -3.30900000     10.19200000
H     -6.56300000     -3.76800000      9.37100000
H     -6.66600000     -3.98600000     10.86500000
O     -2.23500000     -9.30700000     13.83700000
H     -2.87400000     -8.88800000     14.41400000
H     -2.32200000    -10.24200000     14.02200000
O      5.85300000      5.50700000     -0.72100000
H      5.74000000      6.06800000      0.04700000
H      6.65700000      5.82400000     -1.13200000
O    -13.62600000      0.99300000      8.47100000
H    -13.32700000      1.81800000      8.85300000
H    -13.25300000      0.98800000      7.59000000
O      6.24100000      3.70700000     10.00900000
H      5.29300000      3.57200000     10.02800000
H      6.36600000      4.44700000      9.41500000
O      1.99800000     -1.09900000      7.21100000
H      2.80100000     -1.49300000      7.55200000
H      2.27200000     -0.24000000      6.88900000
O    -10.17200000     -9.85900000      7.55000000
H     -9.39700000     -9.70100000      7.01100000
H    -10.88200000     -9.41600000      7.08500000
O     10.96000000     14.40500000     -0.63600000
H     10.31200000     15.04600000     -0.92900000
H     10.44900000     13.62200000     -0.43300000
O     15.19600000     -6.61400000      5.66500000
H     14.74800000     -6.87100000      6.47100000
H     14.58500000     -6.84700000      4.96700000
O     10.76200000      0.55500000      5.36300000
H     10.30100000      1.30900000      4.99500000
H     11.09600000      0.86600000      6.20400000
O      9.30400000     -0.86100000      3.56300000
H      8.95200000     -1.54500000      4.13300000
H     10.09300000     -0.55800000      4.01200000
O     17.23900000     -5.73400000     -0.70900000
H     16.82600000     -6.16400000      0.04000000
H     17.97500000     -5.25100000     -0.33300000
O    -16.78100000      5.04700000     -0.95300000
H    -16.27200000      5.85700000     -0.98600000
H    -16.69900000      4.75000000     -0.04600000
O     10.63200000      1.92000000     -6.50000000
H     10.16200000      1.11500000     -6.71900000
H     11.28200000      1.64900000     -5.85100000
O     -6.64000000    -13.89900000      4.06600000
H     -6.83800000    -14.30600000      4.90900000
H     -7.41600000    -13.37700000      3.86400000
O     -5.76800000      9.39400000      8.63400000
H     -6.20100000      8.61100000      8.97300000
H     -6.35600000      9.71800000      7.95300000
O     -0.33400000     14.55300000      5.63400000
H      0.04300000     14.01400000      4.93900000
H     -0.68700000     15.31700000      5.17900000
O      1.60700000     -3.39800000     -5.85200000
H      1.93800000     -2.50800000     -5.73400000
H      0.73100000     -3.38100000     -5.46800000
O      2.39900000     14.14700000    -10.82000000
H      3.22300000     14.35300000    -11.26200000
H      2.65900000     13.62300000    -10.06200000
O     -4.18300000    -13.41600000      3.25700000
H     -5.03100000    -13.58300000      3.66800000
H     -4.13400000    -14.05100000      2.54300000
O     -2.36100000     10.25400000    -12.96100000
H     -2.40200000      9.70400000    -12.17800000
H     -3.21600000     10.68300000    -12.99700000
O     -8.28200000     -9.66300000      5.51600000
H     -7.92600000     -9.73000000      4.62900000
H     -8.11200000     -8.75700000      5.77400000
O      3.18800000      9.57000000     -5.94000000
H      2.34100000      9.35500000     -5.55000000
H      3.36700000     10.46300000     -5.64800000
O     15.26300000     -7.31600000     -2.21200000
H     14.64300000     -8.01300000     -2.42800000
H     14.71100000     -6.57100000     -1.97200000
O    -15.14800000      8.73200000     -4.52400000
H    -14.92200000      8.21300000     -5.29600000
H    -14.57400000      9.49700000     -4.57300000
O     -8.72800000     -3.92000000    -10.84400000
H     -8.92600000     -3.43400000    -11.64500000
H     -8.22700000     -3.30600000    -10.30800000
O      5.52500000    -13.17100000      0.23000000
H      6.03300000    -13.59800000      0.92000000
H      6.00900000    -12.36700000      0.03900000
O    -13.36200000      3.35200000      4.36400000
H    -12.94800000      3.27600000      5.22400000
H    -14.25400000      3.64300000      4.55300000
O    -10.97600000      2.02900000     -7.70100000
H    -10.97100000      2.38100000     -6.81100000
H    -11.34700000      1.15200000     -7.61000000
O     -6.33000000      3.70100000      2.24600000
H     -5.39000000      3.76100000      2.07700000
H     -6.65100000      4.59600000      2.13400000
O     -7.78500000     -1.13500000      2.46100000
H     -7.55700000     -1.65600000      1.69100000
H     -8.74100000     -1.18000000      2.50600000
O      1.08200000     -7.02600000    -15.21000000
H      1.64000000     -6.25000000    -15.15600000
H      0.35700000     -6.84000000    -14.61200000
O      0.30100000     -4.24400000      7.72100000
H      1.04400000     -3.64400000      7.66200000
H      0.25300000     -4.65200000      6.85700000
O    -11.18000000     -6.22600000      8.10200000
H    -10.81100000     -6.49200000      8.94500000
H    -10.81400000     -6.84900000      7.47300000
O     11.14700000     -2.54300000     13.78200000
H     10.39800000     -2.02800000     14.08500000
H     11.84300000     -2.34400000     14.40900000
O     -3.65800000     -5.26700000    -16.67500000
H     -2.98000000     -4.65100000    -16.95400000
H     -3.34300000     -5.60700000    -15.83800000
O     -9.67100000     -2.12500000     -2.53700000
H     -8.94000000     -1.58300000     -2.83500000
H     -9.91300000     -2.64300000     -3.30400000
O     10.66800000     -8.30900000    -11.10200000
H     10.70900000     -7.91300000    -10.23200000
H      9.77400000     -8.64500000    -11.17000000
O      4.04600000     -3.77700000      0.96800000
H      3.49400000     -3.52900000      1.71000000
H      4.50000000     -2.96900000      0.72800000
O    -15.11500000     -5.55800000     -2.30300000
H    -15.88500000     -5.90900000     -2.75000000
H    -15.28000000     -5.72700000     -1.37500000
O     11.38600000      0.31500000     10.64400000
H     11.77100000     -0.09300000     11.41900000
H     11.21400000     -0.41500000     10.04900000
O    -11.15800000    -12.12700000     -2.99500000
H    -12.04200000    -12.43200000     -3.20100000
H    -10.72000000    -12.89400000     -2.62500000
O     -7.62200000     -1.79000000     -9.59500000
H     -7.83300000     -1.74100000     -8.66300000
H     -8.29600000     -1.26100000    -10.02200000
O    -11.59300000      5.84300000      9.07300000
H    -10.67200000      6.09800000      9.12700000
H    -12.07500000      6.64000000      9.29500000
O     -0.64300000     10.88500000      3.90800000
H      0.03200000     10.63200000      4.53800000
H     -1.44300000     10.95400000      4.42900000
O      1.39700000    -11.31200000      9.68300000
H      1.60300000    -10.44100000      9.34500000
H      0.67900000    -11.16600000     10.29900000
O     -9.99700000      3.28400000     11.58100000
H     -9.32300000      3.66400000     11.01700000
H     -9.76700000      2.35600000     11.63700000
O    -10.78700000      3.69000000    -12.36400000
H    -11.62700000      3.42900000    -11.98600000
H    -10.14300000      3.47000000    -11.69000000
O      6.46900000     -9.69600000      5.75200000
H      5.82300000     -9.02000000      5.54600000
H      7.18200000     -9.54300000      5.13200000
O      1.18400000      6.05900000     16.03000000
H      0.61700000      5.42000000     15.59900000
H      1.89700000      6.20500000     15.40700000
O     15.97900000     -3.87900000     -5.60200000
H     16.07100000     -4.43300000     -4.82700000
H     16.37100000     -3.04400000     -5.34700000
O    -11.66100000    -11.40600000     -0.37600000
H    -11.52300000    -11.22100000     -1.30500000
H    -12.55300000    -11.10400000     -0.20200000
O      2.89200000      1.73900000     -9.25300000
H      3.01000000      1.84300000    -10.19700000
H      3.71900000      1.36600000     -8.94800000
O    -12.18500000     -8.51900000     -7.99500000
H    -12.54300000     -8.89500000     -7.19100000
H    -11.24000000     -8.65100000     -7.92200000
O    -13.14200000    -13.70800000      0.36600000
H    -12.46400000    -13.03300000      0.39600000
H    -13.94500000    -13.23200000      0.15500000
O     -3.25500000      6.00500000    -15.01800000
H     -3.64300000      6.64400000    -15.61500000
H     -2.61700000      5.53400000    -15.55300000
O     -9.59200000      3.16900000     -9.88400000
H     -9.99100000      2.60400000     -9.22300000
H     -8.79800000      3.50200000     -9.46700000
O      8.04800000      3.31900000     -0.73200000
H      7.78700000      2.76800000      0.00600000
H      7.79700000      4.20500000     -0.46900000
O     11.05200000    -11.73200000     -4.98500000
H     11.65200000    -11.22000000     -4.44300000
H     10.52800000    -11.07800000     -5.44600000
O      0.24500000     -1.92600000     -8.73900000
H      0.14200000     -2.79500000     -9.12700000
H      1.18700000     -1.84100000     -8.58800000
O      3.10600000     -0.81300000     -4.68800000
H      3.85800000     -0.39000000     -5.10200000
H      2.36700000     -0.23900000     -4.88900000
O     -5.33100000      4.53600000      9.15500000
H     -4.54600000      5.00000000      8.86400000
H     -5.41300000      3.80000000      8.54900000
O      3.55400000      2.41600000     10.13300000
H      2.68000000      2.04600000     10.25400000
H      4.10900000      1.91900000     10.73400000
O    -10.52500000      0.62100000      3.60900000
H    -11.08300000     -0.15600000      3.59600000
H    -10.44900000      0.87600000      2.68900000
O    -10.42300000     -3.53800000     -8.13100000
H    -10.14500000     -2.69200000     -7.78200000
H    -10.07100000     -3.55800000     -9.02100000
O     -2.41900000     -7.00100000     -1.77000000
H     -2.26500000     -6.48400000     -0.98000000
H     -2.33700000     -7.91000000     -1.48100000
O      2.38500000     -1.53200000     13.17300000
H      2.31700000     -1.38900000     12.22900000
H      1.72900000     -2.20300000     13.36200000
O      6.90000000     12.95100000     -3.91300000
H      6.95100000     12.98000000     -4.86800000
H      5.99400000     12.70600000     -3.72900000
O     -2.80300000      6.42600000    -12.37300000
H     -3.19200000      5.59900000    -12.08600000
H     -3.01000000      6.47600000    -13.30600000
O     -7.31200000     -1.73700000     13.46200000
H     -6.96300000     -0.84700000     13.41200000
H     -6.53600000     -2.29600000     13.49800000
O      0.09400000      1.80200000     10.68100000
H     -0.55400000      1.11900000     10.85500000
H      0.02700000      1.96000000      9.73900000
O      9.97300000      7.80700000     -8.41500000
H      9.32900000      7.44600000     -7.80600000
H      9.71700000      7.45800000     -9.26900000
O      5.51500000     -9.62200000    -12.52600000
H      5.67800000     -8.90300000    -13.13700000
H      5.73200000    -10.41200000    -13.02200000
O      1.84300000     -2.40100000     10.54100000
H      1.66100000     -3.34100000     10.51200000
H      2.43600000     -2.24900000      9.80600000
O     -4.46600000     -2.28800000     -6.10600000
H     -5.07700000     -2.96900000     -5.82500000
H     -4.62500000     -2.19700000     -7.04600000
O     15.54900000     -8.29500000     -6.01300000
H     15.07000000     -8.63500000     -6.76800000
H     14.98900000     -7.59900000     -5.66800000
O     -7.64500000    -13.61600000      0.47800000
H     -8.45500000    -13.29400000      0.87500000
H     -7.34800000    -14.30900000      1.06700000
O     -2.69300000      6.07900000     15.24700000
H     -2.77600000      5.74300000     14.35400000
H     -2.19300000      5.40700000     15.70900000
O    -10.46200000     13.01400000      4.35000000
H    -10.64100000     13.61600000      3.62800000
H    -11.10000000     12.30900000      4.23900000
O      5.43600000     15.86800000     -6.80200000
H      4.76200000     15.65700000     -6.15600000
H      6.02700000     15.11400000     -6.78600000
O    -13.20300000      2.48000000    -11.37400000
H    -13.81100000      2.90700000    -11.97800000
H    -13.57100000      2.64600000    -10.50600000
O     -0.30500000     -8.75400000    -10.13300000
H     -0.88200000     -8.25000000     -9.55900000
H      0.45500000     -8.18800000    -10.26500000
O     10.30300000    -10.19100000     -8.82100000
H     10.98200000    -10.75200000     -9.19700000
H      9.59000000    -10.21900000     -9.45900000
O      6.11900000     -1.75800000    -10.87500000
H      6.01000000     -2.21800000    -11.70800000
H      7.06600000     -1.69200000    -10.76000000
O    -15.20600000     -2.81900000     -1.26400000
H    -15.03200000     -3.49200000     -0.60500000
H    -16.11500000     -2.97000000     -1.52500000
O     -5.97300000      8.65100000     -6.62200000
H     -5.48200000      8.71700000     -5.80300000
H     -5.61200000      9.34500000     -7.17400000
O      0.89100000     12.68100000     -1.22400000
H      1.27200000     12.44100000     -2.06900000
H     -0.04100000     12.48300000     -1.31700000
O      0.80200000     -5.91300000      0.29800000
H      1.70800000     -6.21200000      0.36800000
H      0.72400000     -5.59000000     -0.60000000
O      2.64400000     -7.98200000     11.58700000
H      3.03400000     -8.85400000     11.53100000
H      3.18600000     -7.51700000     12.22400000
O    -10.62700000      0.54200000     -2.90500000
H    -10.47500000     -0.34300000     -2.57500000
H    -10.04400000      1.09600000     -2.38500000
O     -1.50100000     17.05200000     -3.39500000
H     -1.96600000     16.21500000     -3.40700000
H     -1.35600000     17.23100000     -2.46600000
O      1.43600000     14.88800000     -5.69300000
H      1.70700000     15.09100000     -6.58800000
H      1.17700000     15.73300000     -5.32500000
O      8.48100000     10.52400000     -5.33500000
H      8.84800000     10.12100000     -6.12200000
H      9.06400000     11.26000000     -5.14900000
O      9.91900000     -3.99400000     -7.05000000
H      9.75400000     -4.57300000     -7.79400000
H      9.18200000     -4.14900000     -6.45800000
O     -9.36900000     -5.32100000     -5.92400000
H     -9.54600000     -5.05000000     -6.82400000
H     -8.49600000     -4.97500000     -5.73700000
O     -8.89300000      7.59900000      4.05100000
H     -8.71400000      7.93700000      3.17400000
H     -9.84400000      7.65800000      4.14000000
O     -7.46000000      1.50200000     10.32700000
H     -8.33300000      1.14300000     10.16900000
H     -6.95900000      1.26500000      9.54600000
O     -6.34700000    -13.60800000    -10.85700000
H     -6.38400000    -14.38000000    -11.42200000
H     -5.71600000    -13.84000000    -10.17600000
O      0.14400000     -7.73400000     10.45700000
H      0.85800000     -7.90700000     11.07100000
H      0.29700000     -6.83700000     10.15900000
O     11.33400000     -7.35100000     -3.00200000
H     10.46600000     -6.97400000     -3.14600000
H     11.94100000     -6.65000000     -3.23900000
O     -9.06100000     -6.57700000     12.83900000
H     -9.77400000     -7.18200000     12.63000000
H     -9.16200000     -6.40400000     13.77500000
O      4.56100000      3.80700000      7.03000000
H      3.82000000      3.59900000      7.59800000
H      4.46400000      4.74100000      6.84200000
O     -2.78000000      0.27300000      9.03000000
H     -2.02700000     -0.19000000      8.66400000
H     -3.53100000     -0.27700000      8.80800000
O     -2.33100000    -11.28000000      7.82200000
H     -2.93300000    -11.40400000      7.08700000
H     -2.72700000    -11.77400000      8.54000000
O      8.93400000     -7.73500000      1.59000000
H      9.03900000     -8.42900000      2.24000000
H      9.20500000     -8.13600000      0.76500000
O     10.75800000      0.74300000      1.01400000
H     11.54900000      1.03900000      0.56400000
H     11.06600000      0.07400000      1.62600000
O      5.30500000      0.37100000     12.68700000
H      5.89500000      0.87200000     13.25000000
H      5.02700000     -0.36800000     13.22800000
O      8.45700000     14.97900000      0.61500000
H      8.23200000     14.05200000      0.53500000
H      9.16800000     14.99900000      1.25500000
O     -1.46500000      5.15900000      0.74800000
H     -1.50400000      6.11400000      0.78200000
H     -0.73800000      4.97000000      0.15500000
O     -5.44700000     -4.47200000    -12.37100000
H     -5.77500000     -5.14900000    -11.77900000
H     -5.46100000     -4.88300000    -13.23500000
O     -0.03300000      4.88600000    -12.12900000
H     -0.55000000      5.53900000    -11.65800000
H      0.63000000      4.60500000    -11.49900000
O     -9.81700000    -11.91700000     -5.26100000
H     -9.33800000    -12.72300000     -5.06900000
H    -10.35500000    -11.76700000     -4.48400000
O      2.23700000      4.88100000      2.06800000
H      2.77300000      4.31100000      2.62000000
H      1.35700000      4.81600000      2.43900000
O     -7.31700000     -7.65500000     -8.12800000
H     -7.61600000     -7.25200000     -8.94300000
H     -6.82600000     -8.42700000     -8.40800000
O      9.06800000     -3.39000000      0.51400000
H      8.23300000     -3.52400000      0.06700000
H      9.03200000     -2.48400000      0.82100000
O     10.58800000     13.07500000     -7.51000000
H     10.17600000     12.22600000     -7.67200000
H     10.96300000     13.32500000     -8.35400000
O    -10.96800000     -3.21900000     -4.82700000
H    -11.83900000     -3.45600000     -4.50700000
H    -10.69500000     -3.96800000     -5.35600000
O      7.75900000      5.22200000      3.33400000
H      7.51900000      5.89400000      2.69600000
H      7.82300000      4.41600000      2.82100000
O     16.74700000     -1.54600000     -4.28100000
H     17.61000000     -1.95800000     -4.31900000
H     16.90700000     -0.69300000     -3.87700000
O      3.02800000      5.69700000     10.24100000
H      2.91900000      4.74600000     10.23700000
H      2.73900000      5.97400000      9.37100000
O     12.71300000     -1.51200000    -10.94600000
H     12.80100000     -1.36100000    -11.88800000
H     12.48100000     -2.43800000    -10.87300000
O     -9.95300000     10.46200000     -1.49100000
H     -9.89000000     11.19400000     -0.87800000
H    -10.87400000     10.20400000     -1.46300000
O      3.37900000      8.27800000     11.58200000
H      4.32700000      8.35700000     11.48000000
H      3.17200000      7.41000000     11.23400000
O    -16.54900000      0.79200000     -3.20400000
H    -17.27700000      0.92200000     -2.59700000
H    -16.63000000      1.51000000     -3.83200000
O      4.71700000      1.00200000    -14.44500000
H      4.09500000      1.72100000    -14.56000000
H      5.23900000      1.00500000    -15.24700000
O     -3.82600000      3.73700000      1.12400000
H     -3.84900000      3.30600000      0.27000000
H     -3.07600000      4.32900000      1.07400000
O      7.61800000     -2.65000000     14.67800000
H      8.18300000     -1.88600000     14.79300000
H      6.78100000     -2.39000000     15.06300000
O     13.74900000     -7.69000000      7.76300000
H     13.71900000     -8.29300000      8.50500000
H     13.13200000     -6.99500000      7.99300000
O     -1.26000000    -17.26600000     -6.38200000
H     -0.72000000    -17.48900000     -7.14100000
H     -0.70800000    -16.68700000     -5.85700000
O      3.55800000     -9.99100000     -0.40900000
H      3.82000000     -9.90800000     -1.32600000
H      2.61300000    -10.14100000     -0.44200000
O    -13.21900000     -4.60900000      0.04700000
H    -12.36000000     -4.45900000     -0.34700000
H    -13.15000000     -5.47200000      0.45300000
O     10.78100000     11.67300000      5.78300000
H     10.79300000     12.49600000      5.29500000
H     11.17200000     11.03500000      5.18600000
O      1.82500000     -5.04300000     12.69500000
H      1.42400000     -4.92800000     11.83300000
H      2.71200000     -4.69800000     12.59400000
O      2.38700000    -10.45500000     -6.05400000
H      1.44600000    -10.38900000     -5.89500000
H      2.69300000    -11.09800000     -5.41500000
O      9.56700000    -15.59800000     -0.54100000
H      9.74900000    -14.76100000     -0.96900000
H      8.86500000    -15.40200000      0.07900000
O      7.33000000      6.77600000      1.34300000
H      6.40700000      7.01000000      1.43800000
H      7.80400000      7.57900000      1.56000000
O    -10.22900000     13.57800000     -1.30100000
H     -9.47600000     13.60500000     -1.89200000
H    -10.98800000     13.54500000     -1.88300000
O     10.47000000    -10.67700000     11.11200000
H      9.72500000    -10.56400000     11.70200000
H     10.10400000    -10.55100000     10.23700000
O      3.61500000    -15.99100000     -0.02400000
H      3.54000000    -16.18900000      0.91000000
H      2.80400000    -15.52900000     -0.23700000
O      7.34200000    -12.32800000      2.65700000
H      6.86700000    -11.52200000      2.45400000
H      7.44000000    -12.31500000      3.60900000
O      6.07400000     -7.06100000      1.88500000
H      6.99900000     -7.30500000      1.89500000
H      5.94700000     -6.56900000      2.69600000
O     12.70800000      6.56500000      4.50500000
H     12.25200000      6.64000000      5.34300000
H     13.63600000      6.62700000      4.73100000
O      8.52200000     -9.91700000    -11.06100000
H      8.77000000    -10.82100000    -11.25400000
H      7.56700000     -9.91400000    -11.11100000
O      3.09000000      0.49000000    -17.60200000
H      2.29600000      0.17600000    -17.16900000
H      2.95400000      0.28600000    -18.52700000
O    -12.70200000    -10.94100000      5.41100000
H    -12.02300000    -11.45100000      5.85300000
H    -13.51300000    -11.41800000      5.58700000
O      2.51000000      1.30000000     13.20200000
H      3.42500000      1.15800000     13.44400000
H      2.12700000      0.42300000     13.18600000
O     -1.93700000     -6.93200000      4.52300000
H     -2.81500000     -6.92900000      4.14300000
H     -2.06200000     -7.26100000      5.41300000
O     -0.21100000     -8.05000000     -6.24700000
H     -1.02600000     -7.72500000     -5.86500000
H     -0.19700000     -7.68000000     -7.13000000
O     10.17900000      3.35700000      5.09500000
H      9.43800000      3.10100000      4.54500000
H     10.51400000      4.15600000      4.68800000
O      2.69300000     -6.28300000      6.83200000
H      3.31800000     -6.97400000      6.61000000
H      1.90900000     -6.49800000      6.32800000
O      6.13500000     -4.85500000     10.08700000
H      5.28800000     -4.75700000     10.52100000
H      6.77800000     -4.71900000     10.78300000
O     12.54200000     -5.39800000     -8.93500000
H     12.53400000     -5.03000000     -8.05100000
H     11.83100000     -6.04000000     -8.93400000
O      5.68200000     -4.48900000    -11.89900000
H      5.36800000     -5.07100000    -11.20700000
H      5.38400000     -4.90000000    -12.71100000
O     -8.72400000      4.62200000      7.04100000
H     -8.45500000      5.47900000      6.71100000
H     -8.73100000      4.05900000      6.26700000
O      1.42400000     -7.76500000     -4.26000000
H      1.10100000     -7.72000000     -5.16000000
H      0.81200000     -7.22600000     -3.75900000
O     -3.58000000     -4.39700000      6.97500000
H     -4.10300000     -4.86800000      6.32600000
H     -2.93400000     -3.91600000      6.45800000
O     -5.32000000     -8.88900000     -4.34800000
H     -4.87900000     -9.65400000     -4.71900000
H     -5.96000000     -9.25400000     -3.73800000
O      3.94200000      9.68000000     -3.12300000
H      4.17900000      8.89400000     -3.61600000
H      3.01200000      9.80900000     -3.31300000
O     14.31700000      2.15100000      8.28300000
H     14.79200000      2.38100000      7.48500000
H     13.45900000      1.85900000      7.97600000
O     -0.38700000     -1.02700000     16.36500000
H      0.54400000     -0.80800000     16.38600000
H     -0.79700000     -0.39000000     16.95000000
O     -8.18000000     10.43700000     -7.61300000
H     -7.57600000      9.92900000     -7.07300000
H     -8.01500000     10.13600000     -8.50600000
O     -2.64000000      4.59300000      5.53200000
H     -2.81000000      5.07600000      6.34100000
H     -3.50600000      4.32100000      5.22900000
O     -0.14400000      4.61900000      3.20900000
H     -0.30300000      3.86000000      3.77000000
H     -0.83900000      4.58000000      2.55100000
O     -2.18200000     15.04300000      2.42900000
H     -1.38300000     14.68100000      2.04700000
H     -2.88900000     14.67800000      1.89600000
O     -7.67900000      5.58800000     -1.49000000
H     -7.27900000      6.42400000     -1.73100000
H     -8.40800000      5.48600000     -2.10100000
O     -3.27000000      6.10600000      8.04800000
H     -3.45000000      6.95200000      7.63800000
H     -2.60700000      6.29900000      8.71200000
O    -13.93800000     -5.38000000      8.93300000
H    -14.06800000     -4.59600000      8.40000000
H    -13.05200000     -5.67100000      8.71900000
O     -2.30300000    -11.56500000      3.06200000
H     -2.78500000    -10.97500000      2.48300000
H     -2.88000000    -12.32100000      3.16900000
O      7.44300000      5.70600000      7.30500000
H      8.26800000      6.14500000      7.51500000
H      7.70500000      4.83300000      7.01200000
O    -13.39200000      4.93700000      1.49300000
H    -12.63800000      5.41300000      1.14500000
H    -13.08200000      4.03700000      1.59300000
O     -3.50000000    -12.60500000     -5.33000000
H     -3.69300000    -12.49700000     -4.39900000
H     -2.54400000    -12.60700000     -5.37800000
O     -2.69700000     12.12000000      5.11000000
H     -2.08300000     12.76600000      5.46000000
H     -3.56000000     12.45100000      5.35700000
O     10.40000000      0.74600000     -3.85900000
H      9.65000000      0.32100000     -3.44400000
H     10.87500000      0.03200000     -4.28500000
O    -11.78600000     -5.18600000    -11.20000000
H    -12.44800000     -4.95000000    -11.85100000
H    -10.95300000     -4.96300000    -11.61500000
O      4.55900000     -1.25800000     14.61000000
H      4.75200000     -2.14100000     14.92700000
H      3.67600000     -1.32200000     14.24600000
O      8.55100000      3.26400000    -12.88500000
H      8.43900000      4.01500000    -12.30300000
H      7.69600000      3.15400000    -13.30200000
O    -11.73300000      0.09000000    -11.33300000
H    -12.42400000      0.74200000    -11.44800000
H    -12.20000000     -0.74200000    -11.25500000
O     -1.39700000      9.89600000     -7.14200000
H     -1.13800000      9.23300000     -6.50200000
H     -1.70300000     10.63300000     -6.61400000
O     -0.31100000    -15.13500000     -4.68900000
H     -0.97800000    -15.15300000     -4.00300000
H     -0.48700000    -14.32800000     -5.17300000
O     10.79100000      3.22200000     14.81400000
H     10.32800000      3.35400000     13.98700000
H     11.71100000      3.37900000     14.60100000
O    -14.50100000     -0.55300000      4.46700000
H    -14.09800000     -1.37800000      4.73800000
H    -13.82400000      0.10600000      4.62000000
O     -9.96400000     -6.77400000      3.30300000
H     -9.17400000     -7.25100000      3.04900000
H     -9.66600000     -6.15300000      3.96800000
O     -1.45400000    -13.39700000      5.48300000
H     -1.82500000    -13.02400000      6.28300000
H     -1.12800000    -12.64000000      4.99500000
O      5.58000000     11.85000000     11.87700000
H      6.41400000     12.17800000     11.54100000
H      5.00800000     12.61700000     11.89000000
O     14.70200000      5.11800000      2.68500000
H     14.03800000      4.55700000      3.08600000
H     15.51900000      4.63000000      2.78300000
O     -1.89600000      5.05400000     -2.67900000
H     -1.58200000      5.30300000     -3.54800000
H     -1.21800000      5.36700000     -2.08000000
O     -7.81900000     12.99400000      8.15800000
H     -6.94100000     13.29700000      7.92700000
H     -7.67500000     12.34700000      8.84800000
O      2.47000000     -9.34000000      4.27000000
H      1.76900000     -9.07700000      3.67400000
H      2.01500000     -9.70400000      5.02900000
O     -1.60600000    -13.62500000      0.91700000
H     -1.49900000    -13.29200000      1.80800000
H     -0.71300000    -13.69500000      0.58000000
O      0.61100000      5.71200000    -15.24700000
H      1.01600000      6.53100000    -14.96000000
H      0.49900000      5.20600000    -14.44300000
O     12.62300000     10.94800000      1.70000000
H     11.81300000     10.81000000      1.20800000
H     12.39600000     10.71900000      2.60200000
O     -4.40600000    -10.20900000      1.69800000
H     -4.75200000    -11.02800000      1.34400000
H     -4.07700000     -9.73800000      0.93300000
O      8.69800000     -9.34100000      4.22400000
H      8.96000000     -8.50200000      4.60300000
H      9.48000000     -9.88900000      4.28900000
O     -1.55300000     11.10500000     12.61800000
H     -2.34800000     10.57800000     12.70500000
H     -1.62200000     11.75700000     13.31600000
O      8.58000000      6.73400000    -10.61200000
H      8.09900000      7.55900000    -10.66800000
H      8.69100000      6.45800000    -11.52200000
O      3.02200000    -12.55000000     -4.04300000
H      2.79300000    -11.82100000     -3.46700000
H      3.70200000    -13.02700000     -3.56700000
O    -13.76200000      3.42300000     -1.49900000
H    -13.56600000      4.35300000     -1.61700000
H    -13.95500000      3.33500000     -0.56600000
O      5.06700000     10.53200000     -0.67300000
H      5.74800000      9.86100000     -0.71500000
H      4.48500000     10.32900000     -1.40500000
O     -9.59600000      2.55000000     -5.13600000
H    -10.35600000      2.34500000     -4.59300000
H     -9.17600000      1.70400000     -5.29000000
O      9.34800000     11.99700000     -1.80600000
H      9.68500000     12.18500000     -2.68200000
H      8.54900000     12.51900000     -1.74000000
O     -3.78300000      2.19100000     16.99900000
H     -3.49200000      1.29200000     17.14600000
H     -4.00000000      2.51900000     17.87100000
O      9.79300000      7.96800000     -0.16300000
H      9.74400000      8.89800000      0.05600000
H      9.08600000      7.83200000     -0.79400000
O    -10.50700000     -7.48900000    -10.14900000
H    -10.85700000     -6.69600000    -10.55400000
H    -11.03600000     -7.61000000     -9.36100000
O      4.60900000     -3.97700000     12.23400000
H      4.57100000     -4.04700000     13.18800000
H      4.70600000     -3.03900000     12.06700000
O     -9.66600000      1.89900000      5.96000000
H     -8.78500000      1.56200000      5.79800000
H    -10.02300000      2.06400000      5.08700000
O      6.39500000     -1.49900000     11.02400000
H      6.12300000     -0.72700000     11.52000000
H      6.66400000     -1.15500000     10.17300000
O     -0.56900000    -14.81000000      9.69000000
H     -1.35300000    -14.37800000      9.35100000
H     -0.63700000    -15.71100000      9.37500000
O     -3.16100000     -7.42900000    -14.80000000
H     -2.39700000     -7.54800000    -14.23600000
H     -3.84000000     -7.97300000    -14.40200000
O      5.14800000     10.49800000      5.90200000
H      4.38300000      9.92300000      5.92900000
H      4.83600000     11.32900000      6.25900000
O    -10.61900000     -4.66300000     -1.09000000
H    -10.16900000     -4.07900000     -1.69900000
H    -11.19400000     -5.19100000     -1.64400000
O     -1.22300000      7.02300000     10.04800000
H     -0.73200000      6.35600000     10.52800000
H     -0.70100000      7.81900000     10.14400000
O     -1.66100000      3.70100000     16.33500000
H     -2.41800000      3.11900000     16.40800000
H     -0.95600000      3.13700000     16.01700000
O     -9.45800000    -12.27700000      3.99700000
H     -9.10900000    -11.42300000      3.74300000
H     -9.70200000    -12.17200000      4.91700000
O     16.53800000      1.93900000     -5.51200000
H     15.75200000      2.38300000     -5.19300000
H     17.26300000      2.47800000     -5.19600000
O    -11.45000000      9.24300000      2.73700000
H    -11.87900000      8.41800000      2.96300000
H    -11.19800000      9.62100000      3.58000000
O      3.82000000    -11.85000000     -8.66100000
H      3.80100000    -11.83700000     -7.70500000
H      4.66300000    -12.24900000     -8.87800000
O     -8.23400000     -5.56900000      6.18100000
H     -7.96700000     -6.45300000      6.43300000
H     -8.60800000     -5.19500000      6.97900000
O      2.08500000      3.60700000     -7.55800000
H      1.63200000      4.14900000     -8.20400000
H      2.20900000      2.76500000     -7.99500000
O     -7.95000000      7.17700000      6.69100000
H     -8.30200000      7.26000000      5.80500000
H     -7.00600000      7.30000000      6.58700000
O      9.51600000     10.53600000     -8.37500000
H      9.99900000     10.90000000     -9.11600000
H      9.78800000      9.61900000     -8.33900000
O      8.28200000      1.58400000     -8.39400000
H      8.92100000      1.06300000     -8.88000000
H      8.61100000      2.48100000     -8.45000000
O      6.66400000     -3.31800000      7.85500000
H      6.83900000     -3.72300000      8.70500000
H      7.06800000     -2.45200000      7.91500000
O     -6.50600000      6.32600000    -10.39200000
H     -6.50500000      5.40200000    -10.64000000
H     -7.42700000      6.58400000    -10.43400000
O     -7.98500000     14.14900000     -5.91200000
H     -7.52500000     14.31400000     -6.73500000
H     -8.86100000     13.86900000     -6.17900000
O      3.26200000     -8.50500000    -15.23300000
H      2.49600000     -8.15000000    -14.78100000
H      3.43200000     -7.88200000    -15.94000000
O      8.79700000      4.15800000     -9.39700000
H      7.87100000      3.98700000     -9.22400000
H      8.81700000      5.05500000     -9.73100000
O     -5.71600000    -14.55500000      8.74700000
H     -6.15800000    -13.72800000      8.93900000
H     -5.84300000    -15.08400000      9.53500000
O      8.84600000    -10.25400000     -0.39300000
H      9.60900000    -10.05000000     -0.93300000
H      9.10900000    -11.02400000      0.11200000
O     -1.80700000      7.94500000      1.15200000
H     -2.58200000      8.45400000      0.91300000
H     -1.16600000      8.60000000      1.42900000
O     -0.30000000     -0.78700000      8.84600000
H      0.42800000     -0.90500000      8.23600000
H     -0.38000000     -1.63100000      9.29000000
O    -12.84500000     -0.14300000     -7.52200000
H    -13.51200000     -0.82900000     -7.50400000
H    -12.36400000     -0.25500000     -6.70200000
O     -9.20100000      7.12100000      9.07600000
H     -8.76400000      6.31200000      9.34000000
H     -8.99400000      7.21200000      8.14600000
O     -6.34000000    -11.36900000      6.95600000
H     -7.20900000    -11.04600000      6.71600000
H     -6.37100000    -11.45200000      7.90900000
O    -11.58000000     -0.98400000      8.85200000
H    -10.76000000     -0.50400000      8.73100000
H    -12.20600000     -0.32000000      9.13800000
O    -12.20300000     11.05800000     -8.32800000
H    -13.03400000     10.73000000     -8.67200000
H    -12.16600000     10.72400000     -7.43200000
O     -3.14600000     10.09100000      8.37000000
H     -3.24000000      9.72900000      7.48900000
H     -4.03600000     10.10000000      8.72200000
O      1.25600000     10.42800000      5.81400000
H      1.85400000     10.58900000      6.54400000
H      0.51500000      9.96800000      6.20900000
O     -0.20100000      4.94800000     11.72500000
H     -0.28600000      4.12500000     11.24300000
H      0.54800000      4.80900000     12.30500000
O     -2.67800000     -2.62600000     16.23200000
H     -2.96100000     -1.95500000     16.85300000
H     -1.81600000     -2.33300000     15.93900000
O     -7.82000000     -1.79700000      7.53400000
H     -8.48000000     -2.47500000      7.39200000
H     -6.98600000     -2.26600000      7.51800000
O      6.94700000     12.80000000     -0.89300000
H      6.30900000     12.25200000     -0.43500000
H      6.53000000     13.00300000     -1.73000000
O      4.43300000     -1.22700000      8.24700000
H      4.91300000     -2.03400000      8.43300000
H      5.11300000     -0.56200000      8.14100000
O      5.05800000     -6.86200000     -7.97300000
H      4.49200000     -6.28800000     -7.45600000
H      5.14400000     -7.65400000     -7.44300000
O      4.13700000      3.47600000     -0.80100000
H      4.71900000      4.23600000     -0.82800000
H      4.13700000      3.20600000      0.11700000
O      2.03400000    -15.43700000     -2.41400000
H      2.73600000    -15.85800000     -2.91000000
H      1.23600000    -15.87900000     -2.70600000
O     -3.90100000     -0.77200000      6.50400000
H     -4.59400000     -0.93900000      5.86600000
H     -4.36400000     -0.48400000      7.29100000
O     -7.56700000    -10.47300000      2.99800000
H     -7.96900000    -10.02300000      2.25500000
H     -6.67300000    -10.65800000      2.71200000
O     -8.02900000     -9.67400000     -3.72300000
H     -8.31900000    -10.44700000     -4.20800000
H     -8.62200000     -8.97800000     -4.00400000
O      7.50500000      3.06500000    -15.97200000
H      7.04200000      3.72700000    -15.45900000
H      7.38800000      3.34100000    -16.88100000
O     -3.56400000      4.20600000    -11.43400000
H     -4.47600000      3.96600000    -11.27300000
H     -3.24400000      3.53800000    -12.04100000
O    -10.90100000     -0.46100000     -5.40900000
H    -11.21900000     -1.32600000     -5.15100000
H    -10.86300000      0.03500000     -4.59100000
O      7.66200000    -12.49500000      8.77500000
H      6.71800000    -12.52200000      8.62200000
H      7.93500000    -13.41200000      8.74800000
O    -12.51700000     -9.31200000      3.32700000
H    -11.57500000     -9.20800000      3.19200000
H    -12.59500000    -10.09400000      3.87400000
O      9.70300000     -5.28200000      2.55100000
H      9.59600000     -4.62200000      1.86500000
H      9.68300000     -6.11700000      2.08500000
O    -15.45100000      5.18000000      5.41300000
H    -14.86800000      5.76500000      5.89600000
H    -16.25000000      5.14900000      5.94100000
O     -2.56700000    -11.44800000    -12.23700000
H     -2.54200000    -10.55400000    -11.89700000
H     -1.99200000    -11.94200000    -11.65200000
O      3.93000000     -0.21500000      3.77300000
H      3.35300000      0.49800000      4.04600000
H      4.64600000      0.22100000      3.31000000
O    -10.76100000     -0.24500000    -13.80500000
H    -11.02200000      0.63600000    -14.07400000
H    -11.15400000     -0.35700000    -12.93900000
O      2.24100000     12.32300000      1.44400000
H      2.31400000     12.55600000      0.51900000
H      3.09300000     11.94400000      1.66400000
O     -2.97400000      2.59000000     -6.66300000
H     -2.97200000      3.21200000     -7.39000000
H     -2.30900000      1.94300000     -6.90000000
O     14.15500000     -1.59400000     -0.63600000
H     13.58400000     -0.97200000     -1.08700000
H     14.90300000     -1.06900000     -0.35100000
O     -2.91800000     -5.75900000    -11.46500000
H     -3.59800000     -5.20800000    -11.85200000
H     -2.61600000     -5.26600000    -10.70200000
O      2.69300000     10.62100000     12.40300000
H      2.92200000      9.78500000     11.99800000
H      2.49500000     11.19800000     11.66500000
O    -12.69500000     -9.22500000     -3.46300000
H    -13.19200000     -9.49100000     -4.23700000
H    -12.10700000     -9.96100000     -3.29100000
O     -6.32100000     -7.82400000     -1.68100000
H     -7.13300000     -7.41900000     -1.37800000
H     -5.83100000     -7.10700000     -2.08400000
O      1.97400000     -7.38500000     -8.86800000
H      2.81500000     -7.67700000     -9.21900000
H      1.94600000     -7.74300000     -7.98100000
O      0.32800000     -5.81100000      5.16100000
H      0.63500000     -5.29600000      4.41400000
H     -0.54600000     -6.10600000      4.90500000
O     -1.94500000     -5.05500000     -6.62000000
H     -2.26000000     -5.74000000     -6.03000000
H     -1.52700000     -4.41600000     -6.04200000
O      9.93900000     10.71900000      0.35500000
H      9.79400000     11.23900000     -0.43600000
H      9.40600000     11.14700000      1.02500000
O     12.01000000      9.36900000     -4.80100000
H     11.24100000      8.99700000     -4.36800000
H     12.44300000      8.61800000     -5.20600000
O      5.65800000    -10.45900000     -4.43100000
H      6.44000000    -10.04100000     -4.06800000
H      4.95500000    -10.21500000     -3.82900000
O      4.13700000     -6.35900000      0.09800000
H      4.79000000     -6.82600000      0.62000000
H      4.07000000     -5.49900000      0.51200000
O      1.52800000      3.77200000     13.61400000
H      2.15800000      3.17100000     13.21600000
H      2.00300000      4.60000000     13.69200000
O    -10.05300000     -2.52200000      5.04100000
H    -10.76500000     -2.92200000      4.54000000
H    -10.08800000     -2.95500000      5.89400000
O      7.75900000     -3.53800000     11.88300000
H      7.35800000     -2.69900000     11.65400000
H      7.77000000     -3.54500000     12.84000000
O      6.29300000      8.56000000    -11.30400000
H      6.35900000      9.14300000    -12.06100000
H      6.38800000      9.13800000    -10.54700000
O     16.95400000      1.04700000      3.97000000
H     16.71700000      1.83300000      3.47700000
H     16.25100000      0.42600000      3.78300000
O     14.62900000      3.68100000     -4.94600000
H     14.34800000      4.53900000     -4.62700000
H     13.81300000      3.21900000     -5.14000000
O    -12.75300000      9.27800000     -2.41500000
H    -12.94900000      9.33300000     -1.48000000
H    -13.21400000     10.02300000     -2.80100000
O      2.79000000      2.86700000    -14.79100000
H      2.23800000      2.84700000    -15.57200000
H      2.91700000      3.79900000    -14.61100000
O      9.15700000     12.54800000      2.60500000
H      9.64500000     13.12000000      3.19700000
H      8.27800000     12.50600000      2.98300000
O     -3.96400000      9.38200000     12.33600000
H     -4.79100000      9.79000000     12.08000000
H     -3.66400000      8.93300000     11.54600000
O     13.27100000      2.85900000      3.49200000
H     13.18700000      2.00500000      3.91500000
H     12.40000000      3.24900000      3.56600000
O      4.52200000    -13.37400000      5.73500000
H      4.04900000    -12.93600000      5.02800000
H      4.82700000    -12.66200000      6.29600000
O      4.83400000      7.43500000     -5.58300000
H      4.18200000      8.09800000     -5.80800000
H      4.53700000      6.64400000     -6.03400000
O    -12.10000000      9.20400000     -6.06000000
H    -11.51900000      8.78600000     -6.69600000
H    -12.72900000      8.52200000     -5.82500000
O      8.77200000      4.03300000     13.06700000
H      9.17700000      4.90000000     13.03500000
H      8.94200000      3.65700000     12.20300000
O      8.71300000      7.68500000      4.43700000
H      8.39000000      6.79000000      4.33200000
H      9.15100000      7.68400000      5.28800000
O    -15.71300000     -6.88200000      0.62600000
H    -16.04800000     -7.70900000      0.97000000
H    -15.08300000     -6.58600000      1.28300000
O      4.25100000     12.30400000     -3.19100000
H      3.95900000     12.67200000     -2.35700000
H      4.03400000     11.37400000     -3.13100000
O     13.43900000      1.23700000     -0.78100000
H     13.40100000      2.14200000     -0.47200000
H     14.31400000      1.14900000     -1.15900000
O     -6.70000000     -7.96000000     10.24300000
H     -6.86000000     -7.31100000     10.92800000
H     -5.83400000     -8.31400000     10.44600000
O      0.88100000     15.92800000     -8.31700000
H      1.68700000     16.22300000     -8.74100000
H      0.62300000     15.14800000     -8.81000000
O     11.86400000     -6.06900000      9.23700000
H     11.28400000     -6.75500000      8.90600000
H     11.27200000     -5.37400000      9.52600000
O     -7.06100000    -11.41500000      9.46900000
H     -7.62600000    -12.17200000      9.62200000
H     -7.62700000    -10.65900000      9.62300000
O      1.16400000      5.35900000     -0.42800000
H      1.71900000      5.64100000     -1.15600000
H      1.76700000      5.26800000      0.31000000
O      0.01300000      6.07400000     -9.41100000
H      0.88800000      5.97900000     -9.78800000
H     -0.07000000      7.01000000     -9.22900000
O     -2.08700000     -6.76900000      0.91000000
H     -2.34700000     -6.05400000      1.49100000
H     -1.13100000     -6.73000000      0.89400000
O     -7.37400000     -0.70200000     -3.13700000
H     -6.75800000     -0.25800000     -3.71900000
H     -6.83100000     -1.03400000     -2.42200000
O      2.10400000      6.19500000     -4.53200000
H      2.56900000      6.09400000     -3.70200000
H      2.45700000      5.50300000     -5.09100000
O      6.65300000      9.69200000     -8.51100000
H      7.56000000      9.99400000     -8.46200000
H      6.61200000      8.95600000     -7.90000000
O      4.17900000     10.39300000      2.32200000
H      5.10200000     10.16300000      2.43500000
H      3.70100000      9.68300000      2.75100000
O      5.06800000    -13.54800000     -2.92200000
H      6.00100000    -13.74500000     -2.99700000
H      4.89800000    -13.55100000     -1.98000000
O      5.39900000      0.06700000     -6.10300000
H      5.45400000      0.98100000     -5.82500000
H      5.53700000      0.09500000     -7.04900000
O      0.74000000     -4.70100000      2.66800000
H      1.66100000     -4.45100000      2.60200000
H      0.45800000     -4.81900000      1.76100000
O     -0.98900000     -3.33800000     -4.57700000
H     -1.08400000     -2.38800000     -4.64500000
H     -1.78700000     -3.62700000     -4.13400000
O     -7.87800000      0.49600000    -15.11500000
H     -7.87100000     -0.34900000    -14.66600000
H     -8.79400000      0.77300000    -15.09100000
O     -5.17600000     -5.85800000      5.06600000
H     -5.30200000     -5.57300000      4.16100000
H     -5.40200000     -6.78800000      5.05800000
O     -6.45300000    -16.03800000      1.48500000
H     -5.57000000    -15.91300000      1.13900000
H     -6.32700000    -16.15300000      2.42700000
O      0.09500000     -9.14500000      0.23200000
H     -0.27600000     -9.23700000      1.10900000
H      0.74400000     -8.44700000      0.31800000
O      9.33000000     -6.45300000     11.60600000
H      8.44200000     -6.29700000     11.92700000
H      9.48200000     -5.75500000     10.97000000
O      5.70800000      5.83900000      5.20900000
H      6.11800000      5.84100000      6.07400000
H      6.43900000      5.74300000      4.59800000
O      5.78100000     -5.70000000      4.30800000
H      6.29500000     -5.83600000      5.10500000
H      5.90400000     -4.77400000      4.09900000
O     -3.83100000    -15.01900000      0.87100000
H     -3.60100000    -15.94400000      0.95700000
H     -3.00100000    -14.58300000      0.67800000
O     -0.40800000     -9.12500000      3.14400000
H     -0.87100000     -9.95900000      3.07200000
H     -1.08000000     -8.50000000      3.41700000
O    -12.89700000     -1.43800000      2.18100000
H    -12.60100000     -2.21500000      2.65500000
H    -12.63500000     -1.59700000      1.27400000
O      9.99100000      7.94500000     -3.89600000
H     10.23500000      7.02400000     -3.80700000
H      9.03600000      7.94600000     -3.83300000
O      5.36700000    -11.26000000      7.51000000
H      4.56600000    -10.83600000      7.81800000
H      5.77800000    -10.61100000      6.94000000
O    -13.29200000     -4.14300000     -9.25300000
H    -12.90400000     -4.60600000     -9.99600000
H    -12.73400000     -4.37300000     -8.51000000
O      9.99100000     -1.37700000    -13.50900000
H     10.85800000     -0.97400000    -13.46300000
H      9.39900000     -0.65200000    -13.70800000
O    -14.05400000     -0.67800000     -2.60500000
H    -14.64700000      0.06200000     -2.73400000
H    -14.59000000     -1.34200000     -2.17100000
O      7.91900000     12.80300000     -9.22500000
H      8.48800000     12.03500000     -9.16300000
H      8.50600000     13.51600000     -9.47500000
O      4.13200000     -4.44700000     14.92100000
H      3.39300000     -5.02600000     14.73800000
H      4.03300000     -4.21700000     15.84400000
O    -11.61400000      4.88400000     -5.43200000
H    -12.06500000      4.30300000     -4.81900000
H    -10.75900000      4.47500000     -5.56500000
O     -1.70700000     -7.15300000     -8.42200000
H     -1.60700000     -6.28300000     -8.03600000
H     -2.64900000     -7.31900000     -8.40000000
O    -13.36000000      2.15900000      1.93700000
H    -14.24000000      1.78500000      1.97500000
H    -13.16700000      2.40800000      2.84100000
O      7.87500000    -12.21200000      5.57200000
H      8.38900000    -11.84800000      6.29200000
H      6.98700000    -11.89000000      5.72400000
O    -16.74900000      1.60800000      5.45800000
H    -16.90000000      1.85500000      6.37000000
H    -15.94600000      1.08700000      5.48000000
O     -1.27700000     14.84400000     -6.85000000
H     -0.84000000     14.16600000     -6.33500000
H     -0.56300000     15.34600000     -7.24200000
O     -7.25100000      3.50500000     -8.68500000
H     -6.84100000      2.73400000     -8.29400000
H     -7.23700000      4.16200000     -7.98900000
O      3.30300000      6.53900000     -1.98800000
H      3.30800000      7.44300000     -1.67500000
H      4.13600000      6.17600000     -1.68600000
O     -6.70100000      9.60500000     11.73200000
H     -6.68000000      9.87900000     12.64900000
H     -7.34000000      8.89300000     11.71000000
O     -1.79300000    -10.48800000    -14.71300000
H     -0.95400000    -10.90400000    -14.51400000
H     -2.35700000    -10.72100000    -13.97600000
O      6.58100000      9.04600000      3.86800000
H      6.25100000      9.27700000      4.73700000
H      7.46600000      8.71900000      4.02800000
O      8.98900000     -3.61600000      4.73200000
H      9.20300000     -4.25100000      4.04800000
H      8.04500000     -3.48300000      4.64900000
O     -9.50500000     -2.53800000    -13.03800000
H     -9.84400000     -1.70300000    -13.36100000
H    -10.08100000     -3.19600000    -13.42700000
O      1.00300000    -10.43700000      6.32600000
H      1.23800000    -11.08700000      6.98700000
H      0.28600000     -9.94100000      6.72100000
O    -16.37300000      1.41500000      2.67700000
H    -16.54100000      1.52700000      3.61200000
H    -16.52700000      0.48400000      2.51500000
O     -4.96600000     14.24100000     -4.87900000
H     -5.60700000     14.84100000     -5.26100000
H     -5.15400000     13.39700000     -5.28800000
O      3.13600000     -4.30600000      8.90400000
H      2.89600000     -4.98200000      8.27000000
H      4.09300000     -4.31900000      8.91800000
O     -2.65700000     -4.23700000     -9.01500000
H     -2.20000000     -4.65700000     -8.28700000
H     -3.39600000     -3.78600000     -8.60700000
O      1.74400000      8.31100000    -15.23700000
H      0.94900000      8.82300000    -15.38800000
H      2.34000000      8.91800000    -14.80000000
O     -6.30700000    -14.28000000     -2.75100000
H     -6.22600000    -15.13100000     -2.32200000
H     -7.10900000    -14.34800000     -3.27100000
O     10.09500000     -3.97800000     10.29400000
H     10.79700000     -3.37100000     10.53000000
H      9.30000000     -3.56900000     10.63500000
O      3.95500000     -4.06600000    -13.95100000
H      4.37300000     -3.68800000    -13.17700000
H      3.03500000     -3.81300000    -13.87400000
O      2.94400000    -12.47700000      0.94900000
H      3.85600000    -12.63400000      0.70600000
H      2.89000000    -11.53100000      1.08000000
O     -1.62500000     -1.40700000    -13.56700000
H     -1.63600000     -2.13500000    -12.94500000
H     -1.89400000     -1.79800000    -14.39800000
O     -5.63500000     -1.89600000      4.80800000
H     -5.76900000     -2.81800000      4.59200000
H     -6.37600000     -1.44500000      4.40300000
O      6.79200000      2.57100000      5.81400000
H      7.35400000      2.38200000      6.56500000
H      5.99700000      2.94400000      6.19700000
O      5.37900000      9.73300000      9.90300000
H      6.01900000      9.09900000     10.22800000
H      5.23400000     10.32600000     10.64000000
O      9.81900000      9.59400000      7.80700000
H     10.32300000     10.22400000      7.29200000
H      8.90700000      9.86200000      7.68900000
O      0.55400000     -4.86700000     10.43500000
H     -0.36800000     -4.72300000     10.64700000
H      0.57900000     -4.89200000      9.47900000
O      8.52300000     -5.75200000    -10.56000000
H      7.86800000     -5.34800000    -11.12900000
H      9.35500000     -5.60700000    -11.01100000
O     14.65500000     -1.85300000      6.37100000
H     15.26800000     -2.22200000      7.00600000
H     14.78800000     -0.90700000      6.43200000
O     12.00700000     -4.11200000    -11.11000000
H     12.10800000     -4.61900000    -10.30500000
H     11.71900000     -4.75200000    -11.76200000
O     -5.92400000      1.59900000     -7.52300000
H     -6.21800000      1.70000000     -6.61700000
H     -4.98800000      1.41200000     -7.45200000
O      3.50700000     -5.56100000     -6.01800000
H      3.23100000     -6.24100000     -5.40300000
H      3.06700000     -4.76800000     -5.71000000
O      4.01400000     -3.86200000      5.86500000
H      4.78200000     -3.60300000      6.37600000
H      3.68300000     -4.64300000      6.31000000
O     17.15000000      0.59100000     -2.36000000
H     16.87900000      0.55100000     -1.44300000
H     16.68600000      1.34900000     -2.71500000
O      3.60200000     -9.03200000     -3.14900000
H      4.13900000     -8.30100000     -2.84300000
H      2.87300000     -8.61800000     -3.61000000
O     -1.86900000     -2.65000000    -11.14600000
H     -1.92300000     -3.30600000    -10.45100000
H     -2.16700000     -1.83900000    -10.73400000
O     -8.11500000      9.52800000    -10.13600000
H     -7.29700000      9.35200000    -10.60100000
H     -8.72200000      8.86100000    -10.45700000
O      1.95900000      4.35100000      7.52200000
H      1.44700000      3.54600000      7.44900000
H      1.59200000      4.93000000      6.85300000
O     10.75200000      5.38900000     -2.45000000
H     11.19900000      4.54500000     -2.50900000
H     11.36100000      5.95000000     -1.97000000
O     -2.88300000     12.43800000     -8.39300000
H     -2.02800000     12.83100000     -8.21500000
H     -3.01400000     12.56500000     -9.33200000
O      2.75600000      9.28800000     -8.73800000
H      1.88700000      9.20700000     -8.34400000
H      3.36100000      9.22600000     -7.99900000
O      1.23000000     -0.70700000    -15.88200000
H      1.80800000     -0.57200000    -15.13100000
H      0.38000000     -0.37700000    -15.59300000
O      6.03300000      4.79800000     -8.90200000
H      5.54500000      5.50800000     -9.32000000
H      5.75600000      4.82400000     -7.98600000
O     -4.06800000      0.18600000      0.39400000
H     -4.09200000      1.09900000      0.10700000
H     -3.17900000     -0.10500000      0.19100000
O      9.55600000     -0.06500000     14.02400000
H     10.05200000      0.62700000     14.46200000
H      8.72500000      0.34900000     13.78900000
O      8.43000000     -7.71300000     14.90500000
H      9.04600000     -6.98100000     14.95100000
H      7.65200000     -7.34500000     14.48500000
O    -15.56900000      3.08100000     -6.56600000
H    -16.20200000      2.36300000     -6.54700000
H    -15.28600000      3.17600000     -5.65700000
O     -5.74900000     13.55200000     -2.15500000
H     -6.65600000     13.81100000     -1.99100000
H     -5.66100000     13.57700000     -3.10700000
O     -5.78500000     -4.84900000    -15.07500000
H     -4.98900000     -5.16500000    -15.50200000
H     -6.17300000     -4.24400000    -15.70700000
O     15.49500000     -1.07500000      3.18500000
H     14.97300000     -1.86500000      3.32600000
H     16.01400000     -1.26800000      2.40400000
O      0.53600000      9.95700000      1.69000000
H      0.85200000     10.70600000      1.18400000
H     -0.01300000     10.34300000      2.37200000
O     12.99900000     -9.90000000     -4.04300000
H     13.29300000     -9.93700000     -3.13300000
H     12.43300000     -9.12800000     -4.08100000
O     10.39700000      7.98000000      9.96000000
H     11.31900000      7.80100000     10.14400000
H     10.41500000      8.66600000      9.29300000
O     -5.45300000     -7.02300000    -10.84700000
H     -5.22500000     -7.84700000    -10.41700000
H     -6.35700000     -6.85500000    -10.57900000
O    -10.17900000     -5.00200000    -13.93800000
H     -9.81100000     -4.69700000    -14.76800000
H    -10.87600000     -5.60600000    -14.19300000
O    -10.72200000     13.99300000      1.56200000
H    -10.83600000     14.93100000      1.71800000
H    -10.33300000     13.94100000      0.68900000
O     -6.13400000     -4.12700000     -0.16500000
H     -7.08000000     -4.07000000     -0.03100000
H     -5.83800000     -3.21700000     -0.18000000
O     14.50300000     -1.21900000     -5.79400000
H     15.34400000     -1.15400000     -5.34300000
H     14.50100000     -0.48400000     -6.40600000
O    -12.08900000     -8.18100000      6.15400000
H    -12.55100000     -8.60200000      5.43000000
H    -12.48900000     -7.31500000      6.22200000
O    -15.41400000     -5.23100000      6.27000000
H    -16.26400000     -4.81700000      6.42000000
H    -15.60000000     -6.17000000      6.27400000
O      6.42900000     12.33300000      4.15100000
H      6.24300000     11.62000000      4.76100000
H      5.70000000     12.31500000      3.53100000
O     -3.43200000      9.19300000      5.80200000
H     -2.99000000      8.54300000      5.25600000
H     -3.26800000     10.02700000      5.36300000
O      7.11800000     -7.39100000      8.97100000
H      6.75500000     -8.22000000      9.28200000
H      6.50400000     -6.72700000      9.28600000
O     -1.08600000     -4.20900000    -15.33600000
H     -1.51900000     -3.46700000    -15.76000000
H     -0.17600000     -4.15100000    -15.62600000
O      5.97400000     -7.33600000    -14.17100000
H      6.41800000     -6.68000000    -14.70800000
H      5.14500000     -7.49500000    -14.62300000
O      8.99700000      0.86000000    -11.15900000
H      9.58500000      1.58600000    -11.36700000
H      8.38400000      0.83000000    -11.89400000
O     -9.99600000      0.30300000     11.43600000
H    -10.12600000     -0.04100000     12.32000000
H     -9.77700000     -0.46600000     10.91000000
O      0.38400000      2.00900000     15.44000000
H      0.82200000      1.36500000     15.99700000
H      1.09100000      2.40900000     14.93400000
O      4.26800000     -7.74100000     14.39800000
H      4.68000000     -8.56000000     14.12300000
H      4.10200000     -7.85900000     15.33400000
O     -4.68900000     -5.52100000     -2.23200000
H     -5.11300000     -5.02900000     -1.52900000
H     -3.95700000     -5.96600000     -1.80500000
O      3.49100000      5.81500000    -14.40700000
H      3.05300000      6.09300000    -13.60200000
H      3.62500000      6.62600000    -14.89800000
O      2.81400000      8.92000000     -0.06100000
H      1.93000000      9.01200000      0.29600000
H      3.28000000      9.69400000      0.25300000
O      8.12400000     -8.99300000    -14.27200000
H      8.58000000     -8.78600000    -13.45700000
H      7.27900000     -8.55100000    -14.19300000
O     -9.19100000      0.27600000      8.46300000
H     -8.75600000     -0.47000000      8.05000000
H     -9.24300000      0.93600000      7.77200000
O      1.54800000     -3.42100000    -12.88400000
H      1.40500000     -3.90500000    -12.07100000
H      1.63400000     -2.50800000    -12.60900000
O     14.14000000     -8.93100000      1.45100000
H     14.02300000     -9.53900000      2.18100000
H     14.67600000     -8.22500000      1.81200000
O      7.48700000      9.40200000     -1.54500000
H      7.56700000     10.35600000     -1.56800000
H      7.29000000      9.15700000     -2.44900000
O    -15.48800000      5.51900000     -7.77700000
H    -15.72000000      5.31100000     -8.68200000
H    -15.51800000      4.67800000     -7.32200000
